# Supplementary material for: The influence of solid state information and descriptor selection on statistical models of temperature dependent aqueous solubility
Source: J Cheminform. 2018 Aug 29;10:44. doi: 10.1186/s13321-018-0298-3 (PMC6115327; doi:10.1186/s13321-018-0298-3)
Supplement: Supplementary file 2 — Additional file 2. All QSPR ready datasets, prior to feature selection, associated with all considered sets of descriptors. N.B. In the case of the temperature (T) values, these were replaced with (1/T) using additional scripts prior to both feature selection and modelling. [file 13321_2018_298_MOESM2_ESM.zip]

Archive with 100 entries (98 files):
- all_QSPR_input/extra_qspr_input/
- all_QSPR_input/extra_qspr_input/Avdeef_ExDPs_Cal_QSPRin_CD_True_extra_3D_C.csv
- all_QSPR_input/extra_qspr_input/Avdeef_ExDPs_Cal_QSPRin_CD_True_extra_3D_C.IntegSub.SiRMSSub.Absolv.Ind.Rdk.csv
- all_QSPR_input/extra_qspr_input/Avdeef_ExDPs_Cal_QSPRin_CD_True_extra_3D_C.IntegSub.SiRMSSub.Absolv.Ind.Rdk_MPD.csv
- all_QSPR_input/extra_qspr_input/Avdeef_ExDPs_Cal_QSPRin_CD_True_extra_3D_C_MPD.csv
- all_QSPR_input/extra_qspr_input/Avdeef_ExDPs_Cal_QSPRin_CD_True_extra_3D_S.csv
- all_QSPR_input/extra_qspr_input/Avdeef_ExDPs_Cal_QSPRin_CD_True_extra_3D_S.IntegSub.SiRMSSub.Absolv.Ind.Rdk.csv
- all_QSPR_input/extra_qspr_input/Avdeef_ExDPs_Cal_QSPRin_CD_True_extra_3D_S.IntegSub.SiRMSSub.Absolv.Ind.Rdk_MPD.csv
- all_QSPR_input/extra_qspr_input/Avdeef_ExDPs_Cal_QSPRin_CD_True_extra_3D_S_MPD.csv
- all_QSPR_input/extra_qspr_input/Avdeef_ExDPs_QSPRin_CD_True_extra_3D_C.csv
- all_QSPR_input/extra_qspr_input/Avdeef_ExDPs_QSPRin_CD_True_extra_3D_C.IntegSub.SiRMSSub.Absolv.Ind.Rdk.csv
- all_QSPR_input/extra_qspr_input/Avdeef_ExDPs_QSPRin_CD_True_extra_3D_C.IntegSub.SiRMSSub.Absolv.Ind.Rdk_MPD.csv
- all_QSPR_input/extra_qspr_input/Avdeef_ExDPs_QSPRin_CD_True_extra_3D_C_MPD.csv
- all_QSPR_input/extra_qspr_input/Avdeef_ExDPs_QSPRin_CD_True_extra_3D_S.csv
- all_QSPR_input/extra_qspr_input/Avdeef_ExDPs_QSPRin_CD_True_extra_3D_S.IntegSub.SiRMSSub.Absolv.Ind.Rdk.csv
- all_QSPR_input/extra_qspr_input/Avdeef_ExDPs_QSPRin_CD_True_extra_3D_S.IntegSub.SiRMSSub.Absolv.Ind.Rdk_MPD.csv
- all_QSPR_input/extra_qspr_input/Avdeef_ExDPs_QSPRin_CD_True_extra_3D_S_MPD.csv
- all_QSPR_input/extra_qspr_input/Klimenko_QSPRin_CD_False_extra_Absolv.Ind_MPD.csv
- all_QSPR_input/extra_qspr_input/Klimenko_QSPRin_CD_False_extra_Absolv_MPD.csv
- all_QSPR_input/extra_qspr_input/Klimenko_QSPRin_CD_False_extra_IntegSub.SiRMSSub.Absolv.Ind.Rdk_MPD.csv
- all_QSPR_input/extra_qspr_input/Klimenko_QSPRin_CD_False_extra_IntegSub.SiRMSSub_MPD.csv
- all_QSPR_input/extra_qspr_input/Klimenko_QSPRin_CD_False_extra_Rdk.Absolv_MPD.csv
- all_QSPR_input/extra_qspr_input/Klimenko_QSPRin_CD_False_extra_Rdk_MPD.csv
- all_QSPR_input/extra_qspr_input/Klimenko_QSPRin_CD_True_extra_3D_C.csv
- all_QSPR_input/extra_qspr_input/Klimenko_QSPRin_CD_True_extra_3D_C.IntegSub.SiRMSSub.Absolv.Ind.Rdk.csv
- all_QSPR_input/extra_qspr_input/Klimenko_QSPRin_CD_True_extra_3D_C.IntegSub.SiRMSSub.Absolv.Ind.Rdk_MPD.csv
- all_QSPR_input/extra_qspr_input/Klimenko_QSPRin_CD_True_extra_3D_C_MPD.csv
- all_QSPR_input/extra_qspr_input/Klimenko_QSPRin_CD_True_extra_3D_S.csv
- all_QSPR_input/extra_qspr_input/Klimenko_QSPRin_CD_True_extra_3D_S.IntegSub.SiRMSSub.Absolv.Ind.Rdk.csv
- all_QSPR_input/extra_qspr_input/Klimenko_QSPRin_CD_True_extra_3D_S.IntegSub.SiRMSSub.Absolv.Ind.Rdk_MPD.csv
- all_QSPR_input/extra_qspr_input/Klimenko_QSPRin_CD_True_extra_3D_S_MPD.csv
- all_QSPR_input/extra_qspr_input/Klimenko_QSPRin_CD_True_extra_Absolv.Ind_MPD.csv
- all_QSPR_input/extra_qspr_input/Klimenko_QSPRin_CD_True_extra_Absolv_MPD.csv
- all_QSPR_input/extra_qspr_input/Klimenko_QSPRin_CD_True_extra_IntegSub.SiRMSSub.Absolv.Ind.Rdk_MPD.csv
- all_QSPR_input/extra_qspr_input/Klimenko_QSPRin_CD_True_extra_IntegSub.SiRMSSub_MPD.csv
- all_QSPR_input/extra_qspr_input/Klimenko_QSPRin_CD_True_extra_Rdk.Absolv_MPD.csv
- all_QSPR_input/extra_qspr_input/Klimenko_QSPRin_CD_True_extra_Rdk_MPD.csv
- all_QSPR_input/LICENSE.txt
- all_QSPR_input/QSPR_input/
- all_QSPR_input/QSPR_input/Avdeef_ExDPs_Cal_QSPRin_CD_False_MD_Absolv.Ind_readyForR.csv
- all_QSPR_input/QSPR_input/Avdeef_ExDPs_Cal_QSPRin_CD_False_MD_Absolv.Ind_readyForR_MPD.csv
- all_QSPR_input/QSPR_input/Avdeef_ExDPs_Cal_QSPRin_CD_False_MD_Absolv_readyForR.csv
- all_QSPR_input/QSPR_input/Avdeef_ExDPs_Cal_QSPRin_CD_False_MD_Absolv_readyForR_MPD.csv
- all_QSPR_input/QSPR_input/Avdeef_ExDPs_Cal_QSPRin_CD_False_MD_IntegSub.SiRMSSub.Absolv.Ind.Rdk_readyForR.csv
- all_QSPR_input/QSPR_input/Avdeef_ExDPs_Cal_QSPRin_CD_False_MD_IntegSub.SiRMSSub.Absolv.Ind.Rdk_readyForR_MPD.csv
- all_QSPR_input/QSPR_input/Avdeef_ExDPs_Cal_QSPRin_CD_False_MD_IntegSub.SiRMSSub_readyForR.csv
- all_QSPR_input/QSPR_input/Avdeef_ExDPs_Cal_QSPRin_CD_False_MD_IntegSub.SiRMSSub_readyForR_MPD.csv
- all_QSPR_input/QSPR_input/Avdeef_ExDPs_Cal_QSPRin_CD_False_MD_Rdk.Absolv_readyForR.csv
- all_QSPR_input/QSPR_input/Avdeef_ExDPs_Cal_QSPRin_CD_False_MD_Rdk.Absolv_readyForR_MPD.csv
- all_QSPR_input/QSPR_input/Avdeef_ExDPs_Cal_QSPRin_CD_False_MD_Rdk_readyForR.csv
- all_QSPR_input/QSPR_input/Avdeef_ExDPs_Cal_QSPRin_CD_False_MD_Rdk_readyForR_MPD.csv
- all_QSPR_input/QSPR_input/Avdeef_ExDPs_Cal_QSPRin_CD_True_MD_Absolv.Ind_readyForR.csv
- all_QSPR_input/QSPR_input/Avdeef_ExDPs_Cal_QSPRin_CD_True_MD_Absolv.Ind_readyForR_MPD.csv
- all_QSPR_input/QSPR_input/Avdeef_ExDPs_Cal_QSPRin_CD_True_MD_Absolv_readyForR.csv
- all_QSPR_input/QSPR_input/Avdeef_ExDPs_Cal_QSPRin_CD_True_MD_Absolv_readyForR_MPD.csv
- all_QSPR_input/QSPR_input/Avdeef_ExDPs_Cal_QSPRin_CD_True_MD_IntegSub.SiRMSSub.Absolv.Ind.Rdk_readyForR.csv
- all_QSPR_input/QSPR_input/Avdeef_ExDPs_Cal_QSPRin_CD_True_MD_IntegSub.SiRMSSub.Absolv.Ind.Rdk_readyForR_MPD.csv
- all_QSPR_input/QSPR_input/Avdeef_ExDPs_Cal_QSPRin_CD_True_MD_IntegSub.SiRMSSub_readyForR.csv
- all_QSPR_input/QSPR_input/Avdeef_ExDPs_Cal_QSPRin_CD_True_MD_IntegSub.SiRMSSub_readyForR_MPD.csv
- all_QSPR_input/QSPR_input/Avdeef_ExDPs_Cal_QSPRin_CD_True_MD_Rdk.Absolv_readyForR.csv
- all_QSPR_input/QSPR_input/Avdeef_ExDPs_Cal_QSPRin_CD_True_MD_Rdk.Absolv_readyForR_MPD.csv
- all_QSPR_input/QSPR_input/Avdeef_ExDPs_Cal_QSPRin_CD_True_MD_Rdk_readyForR.csv
- all_QSPR_input/QSPR_input/Avdeef_ExDPs_Cal_QSPRin_CD_True_MD_Rdk_readyForR_MPD.csv
- all_QSPR_input/QSPR_input/Avdeef_ExDPs_QSPRin_CD_False_MD_Absolv.Ind_readyForR.csv
- all_QSPR_input/QSPR_input/Avdeef_ExDPs_QSPRin_CD_False_MD_Absolv.Ind_readyForR_MPD.csv
- all_QSPR_input/QSPR_input/Avdeef_ExDPs_QSPRin_CD_False_MD_Absolv_readyForR.csv
- all_QSPR_input/QSPR_input/Avdeef_ExDPs_QSPRin_CD_False_MD_Absolv_readyForR_MPD.csv
- all_QSPR_input/QSPR_input/Avdeef_ExDPs_QSPRin_CD_False_MD_IntegSub.SiRMSSub.Absolv.Ind.Rdk_readyForR.csv
- all_QSPR_input/QSPR_input/Avdeef_ExDPs_QSPRin_CD_False_MD_IntegSub.SiRMSSub.Absolv.Ind.Rdk_readyForR_MPD.csv
- all_QSPR_input/QSPR_input/Avdeef_ExDPs_QSPRin_CD_False_MD_IntegSub.SiRMSSub_readyForR.csv
- all_QSPR_input/QSPR_input/Avdeef_ExDPs_QSPRin_CD_False_MD_IntegSub.SiRMSSub_readyForR_MPD.csv
- all_QSPR_input/QSPR_input/Avdeef_ExDPs_QSPRin_CD_False_MD_Rdk.Absolv_readyForR.csv
- all_QSPR_input/QSPR_input/Avdeef_ExDPs_QSPRin_CD_False_MD_Rdk.Absolv_readyForR_MPD.csv
- all_QSPR_input/QSPR_input/Avdeef_ExDPs_QSPRin_CD_False_MD_Rdk_readyForR.csv
- all_QSPR_input/QSPR_input/Avdeef_ExDPs_QSPRin_CD_False_MD_Rdk_readyForR_MPD.csv
- all_QSPR_input/QSPR_input/Avdeef_ExDPs_QSPRin_CD_True_MD_Absolv.Ind_readyForR.csv
- all_QSPR_input/QSPR_input/Avdeef_ExDPs_QSPRin_CD_True_MD_Absolv.Ind_readyForR_MPD.csv
- all_QSPR_input/QSPR_input/Avdeef_ExDPs_QSPRin_CD_True_MD_Absolv_readyForR.csv
- all_QSPR_input/QSPR_input/Avdeef_ExDPs_QSPRin_CD_True_MD_Absolv_readyForR_MPD.csv
- all_QSPR_input/QSPR_input/Avdeef_ExDPs_QSPRin_CD_True_MD_IntegSub.SiRMSSub.Absolv.Ind.Rdk_readyForR.csv
- all_QSPR_input/QSPR_input/Avdeef_ExDPs_QSPRin_CD_True_MD_IntegSub.SiRMSSub.Absolv.Ind.Rdk_readyForR_MPD.csv
- all_QSPR_input/QSPR_input/Avdeef_ExDPs_QSPRin_CD_True_MD_IntegSub.SiRMSSub_readyForR.csv
- all_QSPR_input/QSPR_input/Avdeef_ExDPs_QSPRin_CD_True_MD_IntegSub.SiRMSSub_readyForR_MPD.csv
- all_QSPR_input/QSPR_input/Avdeef_ExDPs_QSPRin_CD_True_MD_Rdk.Absolv_readyForR.csv
- all_QSPR_input/QSPR_input/Avdeef_ExDPs_QSPRin_CD_True_MD_Rdk.Absolv_readyForR_MPD.csv
- all_QSPR_input/QSPR_input/Avdeef_ExDPs_QSPRin_CD_True_MD_Rdk_readyForR.csv
- all_QSPR_input/QSPR_input/Avdeef_ExDPs_QSPRin_CD_True_MD_Rdk_readyForR_MPD.csv
- all_QSPR_input/QSPR_input/Klimenko_QSPRin_CD_False_MD_Absolv.Ind_readyForR.csv
- all_QSPR_input/QSPR_input/Klimenko_QSPRin_CD_False_MD_Absolv_readyForR.csv
- all_QSPR_input/QSPR_input/Klimenko_QSPRin_CD_False_MD_IntegSub.SiRMSSub.Absolv.Ind.Rdk_readyForR.csv
- all_QSPR_input/QSPR_input/Klimenko_QSPRin_CD_False_MD_IntegSub.SiRMSSub_readyForR.csv
- all_QSPR_input/QSPR_input/Klimenko_QSPRin_CD_False_MD_Rdk.Absolv_readyForR.csv
- all_QSPR_input/QSPR_input/Klimenko_QSPRin_CD_False_MD_Rdk_readyForR.csv
- all_QSPR_input/QSPR_input/Klimenko_QSPRin_CD_True_MD_Absolv.Ind_readyForR.csv
- all_QSPR_input/QSPR_input/Klimenko_QSPRin_CD_True_MD_Absolv_readyForR.csv
- all_QSPR_input/QSPR_input/Klimenko_QSPRin_CD_True_MD_IntegSub.SiRMSSub.Absolv.Ind.Rdk_readyForR.csv
- all_QSPR_input/QSPR_input/Klimenko_QSPRin_CD_True_MD_IntegSub.SiRMSSub_readyForR.csv
- all_QSPR_input/QSPR_input/Klimenko_QSPRin_CD_True_MD_Rdk.Absolv_readyForR.csv
- all_QSPR_input/QSPR_input/Klimenko_QSPRin_CD_True_MD_Rdk_readyForR.csv
- all_QSPR_input/QSPR_input/QSPR_input_README.txt
