# Supplementary material for: The influence of solid state information and descriptor selection on statistical models of temperature dependent aqueous solubility
Source: J Cheminform. 2018 Aug 29;10:44. doi: 10.1186/s13321-018-0298-3 (PMC6115327; doi:10.1186/s13321-018-0298-3)
Supplement: Supplementary file 2 — Additional file 2. All QSPR ready datasets, prior to feature selection, associated with all considered sets of descriptors. N.B. In the case of the temperature (T) values, these were replaced with (1/T) using additional scripts prior to both feature selection and modelling. [file 13321_2018_298_MOESM2_ESM.zip › all_QSPR_input/extra_qspr_input/Avdeef_ExDPs_Cal_QSPRin_CD_True_extra_3D_C.csv]

ID_Chemical	Endpoint_StandardEnthalpy_of_Dissolution_Value	D_conf_PNSA1	D_conf_PNSA2	D_conf_PNSA3	D_conf_PNSA4	D_conf_PNSA5	D_conf_PPSA1	D_conf_PPSA2	D_conf_PPSA3	D_conf_PPSA4	D_conf_PPSA5	D_conf_DPSA1	D_conf_DPSA2	D_conf_DPSA3	D_conf_DPSA4	D_conf_DPSA5	D_conf_FNSA1	D_conf_FNSA2	D_conf_FNSA3	D_conf_FNSA4	D_conf_FNSA5	D_conf_FPSA1	D_conf_FPSA2	D_conf_FPSA3	D_conf_FPSA4	D_conf_FPSA5	D_conf_WNSA1	D_conf_WNSA2	D_conf_WNSA3	D_conf_WNSA4	D_conf_WNSA5	D_conf_WPSA1	D_conf_WPSA2	D_conf_WPSA3	D_conf_WPSA4	D_conf_WPSA5	D_conf_RNCG	D_conf_RPCG	D_conf_RNCS	D_conf_RPCS	D_conf_TASA	D_conf_TPSA	D_conf_RASA	D_conf_RPSA	D_LatticeEnergy
Name_Glycine_CAS_None_CS_GLYCIN30	14.0	101.891547395	-146.830758399	-53.9923291203	-14.6830758399	-48.943586133	111.102448776	160.104122774	25.6511733053	16.0104122774	22.8720175392	9.21090138109	306.934881173	79.6435024255	30.6934881173	71.8156036722	0.478377556301	-0.689365714707	-0.253492258424	-0.0689365714707	-0.229788571569	0.521622443699	0.751683735937	0.120431438286	0.0751683735937	0.107383390848	21.7022878558	-31.2740699923	-11.5000419419	-3.12740699923	-10.4246899974	23.6641545493	34.1012169132	5.46354590878	3.41012169132	4.87160241618	0.377584964946	0.23894270602	135.388516417	99.9851843814	51.7827635479	161.211232624	0.243118418728	0.756881581272	-28.021326
Name_Succinyl_sulfathiazole_CAS_None_CS_GOBVEA01	14.0	279.298270532	-686.477273495	-58.0709019976	-19.0688131527	-52.805944115	266.619077655	655.313536824	23.2261399825	18.2031538007	28.4918929054	-12.6791928762	1341.79081032	81.2970419801	37.2719669533	81.2978370204	0.511612740389	-1.25747473638	-0.106373065796	-0.0349298537883	-0.0967288258752	0.488387259611	1.20038965422	0.0425451582728	0.0333441570617	0.0521908545314	152.473771202	-374.759852737	-31.7019128254	-10.4099959094	-28.8276809798	145.55197985	357.747028254	12.6795527479	9.93741745149	15.5542186197	0.195787747219	0.123426156673	176.316441294	37.3224213962	406.944047549	138.973300638	0.745431609566	0.254568390434	-61.508173
Name_Urea_CAS_None_CS_UREAXX23	13.5	100.379180267	-95.6692549026	-30.2498654847	-11.9586568628	-31.8897516342	84.7164628162	80.7414530987	15.4095388469	10.0926816373	16.1482906197	-15.6627174507	176.410708001	45.6594043315	22.0513385002	48.0380422539	0.54230979506	-0.516863894303	-0.163428295668	-0.0646079867879	-0.172287964768	0.45769020494	0.436214768504	0.083251764278	0.054526846063	0.0872429537008	18.5797489237	-17.7079622595	-5.59911830507	-2.21349528244	-5.9026540865	15.6806481647	14.9448911848	2.85223850247	1.8681113981	2.98897823696	0.369168100426	0.324271661389	68.9581886743	36.8624271032	72.7630223367	112.332620747	0.393110400248	0.606889599752	-22.445395
Name_Histidine, L-_CAS_None_CS_LHISTD04	13.0	118.300297968	-240.206715724	-57.1314938985	-12.0103357862	-48.0413431447	200.620705678	407.356884511	26.4490333697	20.3678442256	27.1571256341	82.32040771	647.563600235	83.5805272682	32.3781800117	75.1984687788	0.370939187497	-0.753185625835	-0.179139953923	-0.0376592812917	-0.150637125167	0.629060812503	1.27729713582	0.0829328675982	0.063864856791	0.0851531423881	37.7284497598	-76.6069668613	-18.2204333739	-3.83034834307	-15.3213933723	63.9821568073	129.914666451	8.43515226776	6.49573332254	8.66097776339	0.267861402054	0.169700177585	176.528031922	75.5062305958	164.223830696	154.697172951	0.514935764087	0.485064235913	-40.149991
Name_Nevirapine_CAS_None_CS_PABHIJ	-6.0	173.926619695	-280.561344968	-21.2797288926	-8.25180426378	-23.3801120807	274.179032766	442.278693909	15.1631212669	13.0081968797	20.1035769959	100.25241307	722.840038877	36.4428501595	21.2600011435	43.4836890766	0.388137526809	-0.62610534687	-0.0474881956425	-0.0184148631432	-0.0521754455725	0.611862473191	0.986996462731	0.0338382727011	0.0290293077274	0.0448634755787	77.9375013989	-125.721124542	-9.53556679961	-3.6976801336	-10.4767603785	122.861174369	198.187582704	6.79468034864	5.82904655011	9.00852648653	0.197429759858	0.160585554725	17.5535697017	31.0397622109	377.03531705	71.0703354106	0.841398261726	0.158601738274	-36.190289
Name_Succinic acid_CAS_None_CS_SUCACB16	29.0	153.08952879	-224.639372811	-54.6639402427	-16.0456694865	-56.1598432028	120.474227725	176.780575196	20.2361069318	12.6271839426	17.6780575196	-32.6153010653	401.419948007	74.9000471745	28.6728534291	73.8379007224	0.559611882584	-0.821159117249	-0.199821573366	-0.0586542226606	-0.205289779312	0.440388117416	0.646213436488	0.0739721781483	0.0461581026063	0.0646213436488	41.879746579	-61.4531906874	-14.9540728387	-4.38951362053	-15.3632976719	32.9573822997	48.3607582295	5.53586542951	3.45433987354	4.83607582295	0.327945979424	0.206786264549	106.733040674	42.9544896443	61.0120400503	212.551716465	0.223026766512	0.776973233488	-28.988496
Name_4-dimethylaminopyridine_CAS_None_CS_BUKJOG11	3.0	55.4826710508	-37.8867938491	-8.20105137482	-1.99404178153	-9.47169846228	235.254871862	160.645705469	10.3192721428	8.45503712993	10.7097136979	179.772200812	198.532499318	18.5203235176	10.4490789115	20.1814121602	0.190834215956	-0.130312698764	-0.0282077481038	-0.00685856309285	-0.0325781746911	0.809165784044	0.552545446519	0.0354934283318	0.0290813392905	0.0368363631013	16.1308954556	-11.0151133525	-2.38435352602	-0.579742808029	-2.75377833814	68.3974234036	46.7057376875	3.00019982744	2.4581967204	3.11371584584	0.552928447636	0.123096068726	3.05647753136	162.879101389	262.563522444	28.174020469	0.903094659924	0.0969053400765	-20.527587
Name_Aspartic acid, L-_CAS_None_CS_LASPRT03	24.0	162.987403318	-353.827620083	-72.8890738305	-22.1142262552	-70.7655240167	127.413779741	276.601219075	29.6668214846	17.2875761922	25.1455653704	-35.5736235771	630.428839158	102.555895315	39.4018024474	95.9110893871	0.561249102366	-1.21840970603	-0.250994410775	-0.0761506066271	-0.243681941207	0.438750897634	0.952479656454	0.102158060005	0.0595299785284	0.0865890596777	47.3317347475	-102.751959471	-21.1670732725	-6.42199746697	-20.5503918943	37.001112375	80.3253212551	8.61528005674	5.02033257844	7.30230193228	0.250535856248	0.158725639339	158.534594443	90.7935065816	47.3449566484	243.056226411	0.163032933095	0.836967066905	-30.407021
Name_4-aminopyridine_CAS_None_CS_AMPYRE	4.0	82.8204514237	-58.3648294542	-16.4452141953	-4.48960226571	-14.5912073636	159.009303115	112.0562699	13.0841375154	8.61971306923	12.4506966555	76.1888516918	170.421099354	29.5293517108	13.1093153349	27.0419040191	0.342474198766	-0.241346767131	-0.0680032704274	-0.0185651359332	-0.0603366917829	0.657525801234	0.463368414336	0.054104746293	0.0356437241797	0.0514853793706	20.0284494386	-14.1143523806	-3.9769421122	-1.08571941389	-3.52858809516	38.4531807418	27.0985402445	3.16413376372	2.08450309573	3.01094891605	0.565673908276	0.221674566272	38.952391647	87.3973481734	193.546714145	48.2830403937	0.800342846621	0.199657153379	-22.434332
Name_Glutaric acid_CAS_None_CS_GLURAC04	25.0	155.111886534	-232.622693177	-54.0756209389	-13.6836878339	-46.5245386353	150.023586081	224.991723162	22.2310233312	13.2348072448	18.7493102635	-5.08830045289	457.614416339	76.3066442702	26.9184950787	65.2738488988	0.508337772743	-0.762358735886	-0.17721840229	-0.0448446315227	-0.152471747177	0.491662227257	0.73735027014	0.072856240347	0.0433735453024	0.061445855845	47.3301388057	-70.9814354234	-16.5003901521	-4.17537855432	-14.1962870847	45.7775178422	68.6529557815	6.78347381089	4.03840916362	5.72107964846	0.320882401881	0.20194303657	105.620651469	43.1658095574	88.6380455708	216.497427044	0.290487516286	0.709512483714	-39.215442
Name_Sucrose_CAS_None_CS_SUCROS41	6.0	209.617795377	-859.595545623	-80.9167024106	-19.1021232361	-78.1450496021	267.888644903	1098.55122494	31.62496087	24.4122494432	32.3103301454	58.270849526	1958.14677057	112.541663281	43.5143726793	110.455379747	0.438984226588	-1.80017581568	-0.169456777092	-0.0400039070151	-0.16365234688	0.561015773412	2.30059980825	0.066229391276	0.0511244401833	0.0676647002427	100.093847289	-410.46240907	-38.6382465272	-9.12138686822	-37.3147644609	127.918553219	524.565284888	15.101122489	11.6570063308	15.428390732	0.0959736769559	0.0545141588284	322.998690706	0.0	173.493372682	304.013067597	0.363332005702	0.636667994298	-71.165016
Name_Tartaric acid_CAS_None_CS_TARTAC24	16.0	192.745250103	-426.754837202	-68.2118348586	-26.6721773251	-71.1258062003	94.3703705511	208.944252061	21.3243338199	13.0590157538	20.8944252061	-98.3748795522	635.699089263	89.5361686785	39.731193079	92.0202314065	0.671315791401	-1.48635186142	-0.237576188656	-0.0928969913387	-0.247725310236	0.328684208599	0.727735577692	0.074270893974	0.0454834736058	0.0727735577692	55.3401721116	-122.527979951	-19.5846833014	-7.65799874691	-20.4213299918	27.0952075122	59.9911586128	6.12254933974	3.7494474133	5.99911586128	0.216450191306	0.151496540552	134.889412829	35.3969260034	25.195622246	261.919998408	0.0877542719152	0.912245728085	-43.035508
Name_Griseofulvin_CAS_None_CS_GRISFL	4.0	188.984968712	-504.924489444	-46.357208744	-12.3152314499	-63.1155611806	346.680919431	926.251899488	22.6574178796	22.5915097436	28.0682393784	157.69595072	1431.17638893	69.0146266237	34.9067411935	91.183800559	0.352803814644	-0.942610871106	-0.0865412746456	-0.0229905090514	-0.117826358888	0.647196185356	1.72915976169	0.0422976679702	0.042174628334	0.0523987806574	101.232801111	-270.470825083	-24.8319753937	-6.59684939228	-33.8088531354	185.705142609	496.161546384	12.1368058715	12.1015011313	15.0351983753	0.185707377855	0.0863566148259	54.7390558659	0.0	420.672936256	114.992951887	0.785327095802	0.214672904198	-37.335424
Name_Acetamide_CAS_None_CS_ACEMID02	10.0	73.0770606581	-47.1799424796	-22.3483272264	-5.24221583107	-23.5899712398	123.50451262	79.7368661097	10.1068584695	8.85965178997	11.3909808728	50.4274519619	126.916808589	32.4551856959	14.101867621	34.9809521126	0.371739117963	-0.240001856191	-0.113684751087	-0.0266668729101	-0.120000928095	0.628260882037	0.40561719382	0.0514130510858	0.0450685770911	0.0579453134028	14.3656035547	-9.27470731982	-4.3932693263	-1.03052303554	-4.63735365991	24.2787113978	15.6747985881	1.98682213883	1.74164428757	2.23925694116	0.572970373019	0.33113982555	40.7712027214	26.9663887291	114.574867361	82.0067059175	0.582836251893	0.417163748107	-16.99894
Name_Taurine_CAS_None_CS_TAURIN05	25.0	127.539021864	-202.679216476	-52.1224980886	-14.4770868911	-50.669804119	133.359526532	211.928897933	24.4549856589	15.1377784238	21.1928897933	5.820504668	414.608114409	76.5774837475	29.6148653149	71.8626939123	0.488845272034	-0.77685068668	-0.199780713265	-0.0554893347629	-0.19421267167	0.511154727966	0.812303860008	0.0937336976734	0.0580217042863	0.0812303860008	33.2747456684	-52.8787133688	-13.5986840901	-3.77705095491	-13.2196783422	34.7933068872	55.2919418341	6.38027025946	3.94942441672	5.52919418341	0.470550746635	0.216487480777	86.235007978	51.2393305663	79.3864485196	181.512099877	0.30428091305	0.69571908695	-32.740462
Name_2-aminopyrimidine_CAS_None_CS_AMPYRM01	4.0	86.0157498249	-71.9697673106	-18.6345506269	-5.99748060922	-17.9924418277	151.936712762	127.126135454	14.6934690544	10.5938446212	15.8907669318	65.9209629373	199.095902765	33.3280196813	16.5913252304	33.8832087594	0.361482915073	-0.302454391638	-0.0783120730262	-0.0252045326365	-0.0756135979096	0.638517084927	0.534250135813	0.0617495986157	0.0445208446511	0.0667812669767	20.4676594921	-17.1253833634	-4.43413721087	-1.42711528028	-4.28134584085	36.1537149592	30.2499769905	3.49634714543	2.52083141588	3.78124712382	0.439573492274	0.262219911249	52.6086611679	39.2792538885	161.078968623	76.873493964	0.676937598677	0.323062401323	-21.682756
Name_Prednisolone_CAS_None_CS_JIWPEL	17.0	232.493710838	-518.505981172	-51.0168948691	-9.6019626143	-28.8058878429	294.504448936	656.801931133	20.4299480097	12.1629987247	18.244498087	62.0107380973	1175.30791231	71.4468428788	21.764961339	47.0503859299	0.441166077199	-0.983885752836	-0.0968065901616	-0.018220106534	-0.054660319602	0.558833922801	1.24630782661	0.038766640131	0.0230797745668	0.0346196618502	122.523757771	-273.251697909	-26.8858097134	-5.06021662795	-15.1806498839	155.203302634	346.133409043	10.7665450054	6.40987794524	9.61481691786	0.176110585853	0.0948490118818	49.2719330622	145.297676162	341.467473463	185.530686311	0.647948132513	0.352051867487	-48.668295
Name_3-aminopyridine_CAS_None_CS_AMIPYR	3.0	84.4313042859	-62.3013176444	-17.1663231223	-4.79240904957	-15.5753294111	155.504854052	114.746033944	13.1457140654	8.82661799571	12.7495593271	71.0735497663	177.047351589	30.3120371877	13.6190270453	28.3248887382	0.351890706556	-0.259657894316	-0.0715453779089	-0.0199736841782	-0.064914473579	0.648109293444	0.478235688772	0.0547883826949	0.0367873606748	0.0531372987525	20.2581227938	-14.948338815	-4.11882162276	-1.14987221654	-3.73708470375	37.3112372842	27.5317225691	3.15413213146	2.11782481301	3.05908028546	0.538671109633	0.211775832566	42.4538491332	92.9333875729	191.695903093	48.2402552449	0.798945454578	0.201054545422	-20.73523
Name_2-aminopyridine_CAS_None_CS_AMPYRD	4.0	97.548135768	-72.5810117351	-15.8394977694	-5.58315474885	-14.516202347	143.677298518	106.903567225	13.1321833041	8.22335132502	13.3629459032	46.1291627497	179.48457896	28.9716810735	13.8065060739	27.8791482502	0.404385781528	-0.300884572765	-0.065662635519	-0.0231449671358	-0.060176914553	0.595614218472	0.443168721167	0.0544394638276	0.0340899016282	0.0553960901459	23.5310914144	-17.5083860767	-3.82088972829	-1.34679892898	-3.50167721534	34.6586187319	25.7878594306	3.16781662065	1.98368149466	3.22348242882	0.515692646969	0.21200880459	43.764762038	94.7154280929	197.798508278	43.4269260076	0.819973685046	0.180026314954	-20.65947
Name_Hydroxyproline, L-_CAS_None_CS_HOPROL12	6.0	114.87187176	-208.104000197	-57.9167104692	-11.5613333443	-52.0260000491	171.942586186	311.494358377	23.8066972014	17.3052421321	22.249597027	57.0707144263	519.598358574	81.7234076706	28.8665754763	74.2755970761	0.400509348736	-0.72557011835	-0.201930930832	-0.0403094510194	-0.181392529587	0.599490651264	1.08604831363	0.0830038254412	0.0603360174239	0.077574879545	32.9469136322	-59.6872360129	-16.6113499193	-3.31595755627	-14.9218090032	49.3156196549	89.3410855514	6.82810495331	4.96339364174	6.38150611081	0.300226105329	0.191234731127	134.739080216	99.9430610843	121.11909001	165.695367936	0.422290741121	0.577709258879	-29.428876
Name_Glutamic acid, L-_CAS_None_CS_LGLUAC03	28.5	145.338916862	-315.65599898	-64.2676186271	-16.6134736305	-63.131199796	165.260580854	358.923094156	32.6377019873	18.8906891661	25.6373638683	19.9216639918	674.579093136	96.9053206144	35.5041627966	88.7685636643	0.467930302305	-1.01627981146	-0.206914753886	-0.0534884111297	-0.203255962293	0.532069697695	1.15558169538	0.10507969983	0.0608200892307	0.0825415496702	45.1421945761	-98.0425947343	-19.961490065	-5.16013656496	-19.6085189469	51.3298534056	111.481332764	10.1372538439	5.86743856651	7.96295234026	0.25042901892	0.158648895828	157.346801422	135.481406581	77.3139314881	233.285566228	0.248918404751	0.751081595249	-33.58502
Name_Maleic acid_CAS_None_CS_MALIAC13	20.0	149.715019736	-217.140600666	-52.6900784805	-18.0950500555	-54.2851501665	107.326957455	155.662671992	16.8119022298	12.9718893327	19.457833999	-42.3880622807	372.803272658	69.5019807103	31.0669393882	73.7429841656	0.582453579653	-0.844767080613	-0.204986279115	-0.0703972567178	-0.211191770153	0.417546420347	0.605592416047	0.0654052789883	0.0504660346706	0.0756990520059	38.4830446879	-55.8142493235	-13.5435619509	-4.65118744363	-13.9535623309	27.58753335	40.0118409836	4.32136458949	3.33432008197	5.00148012295	0.329622242804	0.226196239287	104.600585137	45.7436838981	63.5598766088	193.482100582	0.247274306335	0.752725693665	-32.597533
Name_Citric acid_CAS_None_CS_CITRAC11	20.5	207.396068918	-533.46256244	-75.3281072538	-25.4029791638	-76.2089374914	129.896793296	334.119525823	25.7219364692	15.9104536106	23.865680416	-77.4992756218	867.582088263	101.050043723	41.3134327744	100.074617907	0.614884250904	-1.58160050864	-0.223331459667	-0.0753143099353	-0.225942929806	0.385115749096	0.990591747568	0.0762599489961	0.0471710355985	0.0707565533977	69.9532136975	-179.93311457	-25.4076329008	-8.56824355093	-25.7047306528	43.8132612035	112.696131187	8.67582557341	5.36648243747	8.0497236562	0.1870539707	0.130790958752	180.851169073	4.33486847398	50.0531422591	287.239719956	0.14839668391	0.85160331609	-60.185843
Name_1,4-diaminobutane_CAS_None_CS_QATWAJ	-37.0	76.3363012859	-57.6867023265	-18.4261665638	-3.20481679592	-9.61445038775	192.600770273	145.546785938	13.091390545	8.08593255213	12.1288988282	116.264468987	203.233488265	31.5175571088	11.290749348	21.7433492159	0.283844472774	-0.214498886272	-0.0685147884485	-0.0119166047929	-0.0357498143786	0.716155527226	0.541192722501	0.0486782668865	0.0300662623612	0.0450993935417	20.5296613215	-15.5140927916	-4.95547927573	-0.861894043977	-2.58568213193	51.7974871372	39.1429263851	3.52076023581	2.17460702139	3.26191053209	0.437311549785	0.156650067976	62.3220214141	117.496591069	214.428792018	54.5082795406	0.797319576566	0.202680423434	-23.229833
Name_Asparagine, L-_CAS_None_CS_VIKKEG	24.0	156.116981581	-325.076045861	-68.9198515184	-19.1221203448	-65.0152091722	134.591114432	280.253607547	26.8626771556	16.4855063263	23.3544672956	-21.5258671495	605.329653408	95.7825286739	35.6076266711	88.3696764678	0.537023164206	-1.1182215092	-0.237075789989	-0.0657777358354	-0.22364430184	0.462976835794	0.96403784893	0.0924042966947	0.0567081087606	0.0803364874109	45.3844704708	-94.5022383517	-20.0355588124	-5.55895519716	-18.9004476703	39.1267266167	81.4719926508	7.8091977297	4.79247015593	6.7893327209	0.261200142748	0.165481269393	159.043147516	107.419605105	80.7248702348	209.983225778	0.277683598572	0.722316401428	-31.558681
Name_Adipic acid_CAS_None_CS_ADIPAC11	33.0	158.371215657	-245.775531724	-54.9331148568	-12.2887765862	-40.9625886207	175.699640931	272.667431985	21.8945382595	13.6333715992	19.4762451418	17.3284252739	518.442963709	76.8276531163	25.9221481854	60.4388337624	0.474064745649	-0.735698810228	-0.164435519511	-0.0367849405114	-0.122616468371	0.525935254351	0.816196404467	0.0655386060402	0.0408098202233	0.0582997431762	52.9072076736	-82.1064424115	-18.3515527353	-4.10532212058	-13.6844070686	58.6961295482	91.0902425669	7.31432715095	4.55451212835	6.50644589764	0.310092062955	0.195141904635	113.62183135	46.2439826902	121.129635732	212.941220856	0.362586658917	0.637413341083	-38.794239
Name_Chlorpropamide_CAS_None_CS_BEDMIG08	44.0	260.842763987	-409.340282428	-32.9149590329	-13.6446760809	-34.1116902024	206.048360085	323.351480493	14.0148659483	10.7783826831	17.9639711385	-54.7944039018	732.691762922	46.9298249812	24.4230587641	52.0756613409	0.558680065948	-0.876736055419	-0.0704981468611	-0.0292245351806	-0.0730613379516	0.441319934052	0.692562920609	0.0300174178213	0.023085430687	0.0384757178116	121.785171284	-191.117344591	-15.3677022216	-6.37057815302	-15.9264453826	96.2021504531	150.969936198	6.54341651632	5.03233120659	8.38721867765	0.214955997667	0.209133749027	23.8849713841	28.2395838395	354.675762656	112.215361415	0.759654112854	0.240345887146	-52.044797
Name_Theophylline_CAS_None_CS_BAPLOT06	31.0	104.448182626	-168.387176951	-26.9540667352	-8.01843699765	-28.0645294918	226.833191162	365.691386277	20.6042323621	17.413875537	24.3794257518	122.385008536	534.078563227	47.5582990972	25.4323125346	52.4439552435	0.315285406576	-0.508290505517	-0.0813630613368	-0.0242043097865	-0.0847150842528	0.684714593424	1.10386944517	0.0621955654389	0.0525652116746	0.0735912963445	34.6017374297	-55.7835353083	-8.92938025718	-2.65635882421	-9.29725588472	75.1456111885	121.146744828	6.82579840273	5.76889261085	8.07644965519	0.210104041205	0.20575082966	45.1057980587	47.304017587	208.383315639	122.898058148	0.629022130815	0.370977869185	-34.307169
Name_Oxalic acid_CAS_None_CS_OXALAC08	9.0	153.215286892	-217.955668722	-51.3009969954	-27.2444585903	-54.4889171806	62.7625315438	89.2825370814	21.0765793022	11.1603171352	22.3206342703	-90.4527553478	307.238205804	72.3775762976	38.4047757255	76.809551451	0.709402882211	-1.00915765471	-0.23752900815	-0.126144706839	-0.252289413678	0.290597117789	0.41338753085	0.0975867774517	0.0516734413563	0.103346882713	33.0911034138	-47.0735898463	-11.0798774146	-5.88419873079	-11.7683974616	13.5553146423	19.2830475832	4.55207361776	2.4103809479	4.8207618958	0.332372444653	0.291279831179	94.7804335511	35.6849151798	0.0	215.977818435	0.0	1.0	-25.007447
Name_Phthalic acid, 2-_CAS_None_CS_PHTHAC06	20.0	197.590073684	-328.849534719	-49.5189078822	-18.2694185955	-41.1061918399	121.089222756	201.529023298	19.7756828075	11.1960568499	20.1529023298	-76.5008509278	530.378558017	69.2945906897	29.4654754454	61.2590941697	0.620027958801	-1.03191370884	-0.155387903875	-0.0573285393798	-0.128989213605	0.379972041199	0.632388189471	0.0620551225901	0.0351326771929	0.0632388189471	62.9678656652	-104.797538359	-15.7806507244	-5.82208546439	-13.0996922949	38.5886283144	64.2231273569	6.30210068373	3.56795151983	6.42231273569	0.286979387021	0.201926657176	102.614880186	24.3339205503	137.860607763	180.818688677	0.43259982466	0.56740017534	-34.417527
