# Supplementary material for: The influence of solid state information and descriptor selection on statistical models of temperature dependent aqueous solubility
Source: J Cheminform. 2018 Aug 29;10:44. doi: 10.1186/s13321-018-0298-3 (PMC6115327; doi:10.1186/s13321-018-0298-3)
Supplement: Supplementary file 2 — Additional file 2. All QSPR ready datasets, prior to feature selection, associated with all considered sets of descriptors. N.B. In the case of the temperature (T) values, these were replaced with (1/T) using additional scripts prior to both feature selection and modelling. [file 13321_2018_298_MOESM2_ESM.zip › all_QSPR_input/extra_qspr_input/Avdeef_ExDPs_Cal_QSPRin_CD_True_extra_3D_C.IntegSub.SiRMSSub.Absolv.Ind.Rdk.csv]

ID_Chemical	Endpoint_StandardEnthalpy_of_Dissolution_Value	D_AlphaH2_A_	D_BalabanJ	D_BertzCT	D_BetaH2_B_	D_Chi0	D_Chi0n	D_Chi0v	D_Chi1	D_Chi1n	D_Chi1v	D_Chi2n	D_Chi2v	D_Chi3n	D_Chi3v	D_Chi4n	D_Chi4v	D_EState_VSA1	D_EState_VSA10	D_EState_VSA11	D_EState_VSA2	D_EState_VSA3	D_EState_VSA4	D_EState_VSA5	D_EState_VSA6	D_EState_VSA7	D_EState_VSA8	D_EState_VSA9	D_ExactMolWt	D_Fr2_att_/B_C/1_2s/	D_Fr2_att_/B_D/1_2s/	D_Fr2_att_/B_E/1_2s/	D_Fr2_att_/C_D/1_2d/	D_Fr2_att_/C_D/1_2s/	D_Fr2_att_/C_E/1_2d/	D_Fr2_att_/C_E/1_2s/	D_Fr2_att_/C_F/1_2d/	D_Fr2_att_/C_F/1_2s/	D_Fr2_att_/C_G/1_2s/	D_Fr2_att_/D_D/1_2a/	D_Fr2_att_/D_D/1_2d/	D_Fr2_att_/D_D/1_2s/	D_Fr2_att_/D_E/1_2a/	D_Fr2_att_/D_E/1_2d/	D_Fr2_att_/D_E/1_2s/	D_Fr2_att_/D_E/1_2t/	D_Fr2_att_/D_F/1_2s/	D_Fr2_att_/E_E/1_2a/	D_Fr2_att_/E_E/1_2d/
Name_Glycine_CAS_None_CS_GLYCIN30	14.0	0.78	2.847379	42.912609	0.9	4.284457	2.639919	2.639919	2.270056	1.189533	1.189533	0.597863	0.597863	0.17462	0.17462	0.0	0.0	5.969305	4.794537	0.0	6.544756	0.0	0.0	0.0	0.0	0.0	5.733667	5.106527	75.032028	1.0	2.0	2.0	0.0	0.0	1.0	1.0	0.0	0.0	0.0	0.0	0.0	0.0	0.0	0.0	1.0	0.0	0.0	0.0	0.0
Name_Succinyl_sulfathiazole_CAS_None_CS_GOBVEA01	14.0	1.34	2.010732	785.527301	1.78	16.872033	11.722232	13.355225	10.865011	6.406876	8.769692	4.409048	6.986017	2.668296	4.840882	1.609085	3.397821	21.899776	18.006871	0.0	22.868685	5.687386	11.336786	30.462312	5.380063	0.0	15.022862	5.106527	355.029663	1.0	2.0	10.0	0.0	0.0	2.0	1.0	2.0	0.0	0.0	0.0	0.0	0.0	0.0	1.0	4.0	0.0	1.0	6.0	1.0
Name_Urea_CAS_None_CS_UREAXX23	13.5	0.72	2.803039	29.01955	0.69	3.57735	2.062949	2.062949	1.732051	0.781474	0.781474	0.402369	0.402369	0.0	0.0	0.0	0.0	6.031115	0.0	0.0	0.0	0.0	0.0	0.0	0.0	0.0	11.467335	4.794537	60.032363	0.0	4.0	0.0	0.0	0.0	1.0	0.0	0.0	0.0	0.0	0.0	0.0	0.0	0.0	0.0	2.0	0.0	0.0	0.0	0.0
Name_Histidine, L-_CAS_None_CS_LHISTD04	13.0	1.13	2.498761	231.985251	1.41	8.267585	5.819183	5.819183	5.198377	3.159372	3.159372	2.209395	2.209395	1.301102	1.301102	0.715164	0.715164	12.011146	4.794537	0.0	6.420822	5.693928	0.0	6.32732	6.196844	0.0	9.967957	10.840195	155.069477	1.0	3.0	5.0	0.0	0.0	1.0	1.0	0.0	0.0	0.0	0.0	0.0	0.0	0.0	1.0	4.0	0.0	0.0	0.0	1.0
Name_Nevirapine_CAS_None_CS_PABHIJ	-6.0	0.42	2.001839	708.769743	1.37	13.68987	11.128204	11.128204	9.75402	6.766995	6.766995	5.256326	5.256326	3.777533	3.777533	2.607004	2.607004	0.0	4.794537	0.0	5.90718	17.423155	29.910344	0.0	18.460054	19.056471	20.184655	0.0	266.116761	0.0	1.0	13.0	0.0	0.0	1.0	0.0	0.0	0.0	0.0	0.0	0.0	0.0	4.0	0.0	5.0	0.0	0.0	8.0	0.0
Name_Succinic acid_CAS_None_CS_SUCACB16	29.0	0.97	3.181846	92.605938	0.69	6.568914	4.125137	4.125137	3.625898	2.062569	2.062569	1.287477	1.287477	0.552731	0.552731	0.213865	0.213865	11.938611	9.589074	0.0	12.841643	0.0	0.0	0.0	0.0	0.0	0.0	10.213055	118.026609	2.0	0.0	4.0	0.0	0.0	2.0	2.0	0.0	0.0	0.0	0.0	0.0	0.0	0.0	0.0	0.0	0.0	0.0	0.0	0.0
Name_4-dimethylaminopyridine_CAS_None_CS_BUKJOG11	3.0	0.0	2.848234	169.530842	0.74	6.690234	5.703828	5.703828	4.30453	2.878449	2.878449	2.09984	2.09984	1.179123	1.179123	0.642188	0.642188	0.0	0.0	0.0	0.0	0.0	0.0	5.687386	12.393687	31.127988	4.983979	0.0	122.084398	0.0	0.0	10.0	0.0	0.0	0.0	0.0	0.0	0.0	0.0	0.0	0.0	0.0	2.0	0.0	3.0	0.0	0.0	4.0	0.0
Name_Aspartic acid, L-_CAS_None_CS_LASPRT03	24.0	1.18	3.632432	132.529325	1.26	7.439158	4.572731	4.572731	4.036581	2.239272	2.239272	1.542593	1.542593	0.711731	0.711731	0.275438	0.275438	24.401273	9.589074	0.0	0.0	0.0	0.0	0.0	0.0	0.0	0.0	15.946722	133.037508	2.0	2.0	3.0	0.0	0.0	2.0	2.0	0.0	0.0	0.0	0.0	0.0	0.0	0.0	0.0	1.0	0.0	0.0	0.0	0.0
Name_4-aminopyridine_CAS_None_CS_AMPYRE	4.0	0.23	3.021465	136.007504	0.71	5.112884	3.833965	3.833965	3.393847	2.04909	2.04909	1.280547	1.280547	0.706104	0.706104	0.363445	0.363445	0.0	0.0	0.0	0.0	0.0	5.687386	0.0	24.526421	0.0	4.983979	5.733667	94.053098	0.0	2.0	4.0	0.0	0.0	0.0	0.0	0.0	0.0	0.0	0.0	0.0	0.0	2.0	0.0	1.0	0.0	0.0	4.0	0.0
Name_Glutaric acid_CAS_None_CS_GLURAC04	25.0	1.14	3.102826	104.126402	0.69	7.276021	4.832244	4.832244	4.125898	2.562569	2.562569	1.64103	1.64103	0.781284	0.781284	0.39084	0.39084	11.938611	9.589074	0.0	19.262465	0.0	0.0	0.0	0.0	0.0	0.0	10.213055	132.042259	2.0	0.0	6.0	0.0	0.0	2.0	2.0	0.0	0.0	0.0	0.0	0.0	0.0	0.0	0.0	0.0	0.0	0.0	0.0	0.0
Name_Sucrose_CAS_None_CS_SUCROS41	6.0	2.01	2.17727	393.203227	3.43	17.361443	12.042576	12.042576	10.806897	7.04946	7.04946	5.559383	5.559383	4.070325	4.070325	2.631316	2.631316	74.625548	30.639164	0.0	0.0	0.0	0.0	0.0	0.0	0.0	0.0	24.423644	342.116212	8.0	0.0	14.0	0.0	0.0	0.0	14.0	0.0	0.0	0.0	0.0	0.0	0.0	0.0	0.0	0.0	0.0	0.0	0.0	0.0
Name_Tartaric acid_CAS_None_CS_TARTAC24	16.0	1.23	4.069512	133.826806	1.3	8.309401	4.760052	4.760052	4.464102	2.282543	2.282543	1.56615	1.56615	0.805104	0.805104	0.270102	0.270102	24.146543	9.589074	0.0	0.0	0.0	0.0	0.0	0.0	0.0	0.0	20.42611	150.016438	4.0	0.0	2.0	0.0	0.0	2.0	4.0	0.0	0.0	0.0	0.0	0.0	0.0	0.0	0.0	0.0	0.0	0.0	0.0	0.0
Name_Griseofulvin_CAS_None_CS_GRISFL	4.0	0.0	2.258173	768.834539	1.58	17.6459	13.766612	14.522541	11.39945	7.375124	7.753088	5.750227	6.128192	4.497995	4.855898	3.299373	3.564147	11.518957	9.589074	0.0	40.082073	11.499024	0.0	33.47178	6.923737	0.0	0.0	30.548392	352.071366	0.0	0.0	17.0	0.0	0.0	2.0	8.0	0.0	0.0	0.0	0.0	0.0	0.0	0.0	0.0	0.0	0.0	0.0	6.0	1.0
Name_Acetamide_CAS_None_CS_ACEMID02	10.0	0.49	2.803039	29.01955	0.57	3.57735	2.485599	2.485599	1.732051	0.992799	0.992799	0.61065	0.61065	0.0	0.0	0.0	0.0	0.0	4.794537	0.0	5.90718	0.0	0.0	6.923737	0.0	0.0	5.733667	0.0	59.037114	0.0	2.0	3.0	0.0	0.0	1.0	0.0	0.0	0.0	0.0	0.0	0.0	0.0	0.0	0.0	1.0	0.0	0.0	0.0	0.0
Name_Taurine_CAS_None_CS_TAURIN05	25.0	0.52	3.602197	125.870334	1.34	5.914214	3.663522	4.480019	3.06066	1.712831	3.321996	1.074714	2.64679	0.375805	1.127415	0.14893	0.446789	10.118127	8.417797	0.0	12.29761	0.0	0.0	0.0	0.0	0.0	0.0	10.286417	125.014664	1.0	2.0	4.0	0.0	0.0	0.0	0.0	2.0	1.0	0.0	0.0	0.0	0.0	0.0	0.0	1.0	0.0	0.0	0.0	0.0
Name_2-aminopyrimidine_CAS_None_CS_AMPYRM01	4.0	0.23	3.021465	136.862257	0.7	5.112884	3.703828	3.703828	3.393847	1.918953	1.918953	1.10699	1.10699	0.585745	0.585745	0.310623	0.310623	0.0	0.0	0.0	0.0	5.948339	0.0	0.0	18.460054	0.0	9.967957	5.733667	95.048347	0.0	2.0	3.0	0.0	0.0	0.0	0.0	0.0	0.0	0.0	0.0	0.0	0.0	4.0	0.0	1.0	0.0	0.0	2.0	0.0
Name_Prednisolone_CAS_None_CS_JIWPEL	17.0	0.73	1.747281	723.913082	1.97	18.905413	15.44223	15.44223	12.170505	9.660624	9.660624	9.191955	9.191955	8.252707	8.252707	6.919333	6.919333	29.510135	24.908657	0.0	28.951954	12.841643	24.835569	0.0	12.15204	12.999757	6.923737	0.0	360.193674	3.0	0.0	25.0	0.0	0.0	2.0	3.0	0.0	0.0	0.0	0.0	0.0	0.0	0.0	0.0	0.0	0.0	0.0	0.0	2.0
Name_3-aminopyridine_CAS_None_CS_AMIPYR	3.0	0.23	3.021465	136.007504	0.71	5.112884	3.833965	3.833965	3.393847	2.04909	2.04909	1.286359	1.286359	0.684415	0.684415	0.375967	0.375967	0.0	0.0	0.0	0.0	5.687386	0.0	0.0	24.526421	0.0	4.983979	5.733667	94.053098	0.0	2.0	4.0	0.0	0.0	0.0	0.0	0.0	0.0	0.0	0.0	0.0	0.0	2.0	0.0	1.0	0.0	0.0	4.0	0.0
Name_2-aminopyridine_CAS_None_CS_AMPYRD	4.0	0.23	3.021465	136.007504	0.62	5.112884	3.833965	3.833965	3.393847	2.059156	2.059156	1.254603	1.254603	0.68777	0.68777	0.375967	0.375967	0.0	0.0	0.0	0.0	5.817863	0.0	0.0	12.263211	12.132734	4.983979	5.733667	94.053098	0.0	2.0	4.0	0.0	0.0	0.0	0.0	0.0	0.0	0.0	0.0	0.0	0.0	2.0	0.0	1.0	0.0	0.0	4.0	0.0
Name_Hydroxyproline, L-_CAS_None_CS_HOPROL12	6.0	0.95	2.388567	125.371515	1.2	6.853371	4.87159	4.87159	4.198377	2.841578	2.841578	2.188598	2.188598	1.405749	1.405749	0.905167	0.905167	18.115113	4.794537	0.0	0.0	12.965578	0.0	0.0	0.0	0.0	5.316789	10.213055	131.058243	2.0	1.0	6.0	0.0	0.0	1.0	2.0	0.0	0.0	0.0	0.0	0.0	0.0	0.0	0.0	2.0	0.0	0.0	0.0	0.0
Name_Glutamic acid, L-_CAS_None_CS_LGLUAC03	28.5	1.35	3.49073	144.583377	1.26	8.146264	5.279838	5.279838	4.536581	2.739272	2.739272	1.877144	1.877144	0.986405	0.986405	0.402453	0.402453	17.980451	9.589074	0.0	12.841643	0.0	0.0	0.0	0.0	0.0	0.0	15.946722	147.053158	2.0	2.0	5.0	0.0	0.0	2.0	2.0	0.0	0.0	0.0	0.0	0.0	0.0	0.0	0.0	1.0	0.0	0.0	0.0	0.0
Name_Maleic acid_CAS_None_CS_MALIAC13	20.0	1.14	3.668626	118.973737	0.75	6.568914	3.865624	3.865624	3.625898	1.766145	1.766145	1.009809	1.009809	0.368487	0.368487	0.142577	0.142577	11.938611	9.589074	0.0	0.0	12.15204	0.0	0.0	0.0	0.0	0.0	10.213055	116.010959	2.0	0.0	2.0	0.0	0.0	2.0	2.0	0.0	0.0	0.0	0.0	0.0	0.0	0.0	0.0	0.0	0.0	0.0	0.0	1.0
Name_Citric acid_CAS_None_CS_CITRAC11	20.5	1.63	4.619312	227.367322	1.33	10.646264	6.427813	6.427813	5.77638	3.171013	3.171013	2.477768	2.477768	1.285437	1.285437	0.714077	0.714077	36.35061	14.383612	0.0	0.0	0.0	0.0	0.0	0.0	0.0	0.0	20.42611	192.027003	4.0	0.0	4.0	0.0	0.0	3.0	4.0	0.0	0.0	0.0	0.0	0.0	0.0	0.0	0.0	0.0	0.0	0.0	0.0	0.0
Name_1,4-diaminobutane_CAS_None_CS_QATWAJ	-37.0	0.42	2.339092	17.509775	1.12	4.828427	3.983128	3.983128	2.914214	2.316497	2.316497	1.284457	1.284457	0.658248	0.658248	0.288675	0.288675	0.0	0.0	0.0	0.0	0.0	25.931156	0.0	0.0	0.0	0.0	11.467335	88.100048	0.0	4.0	8.0	0.0	0.0	0.0	0.0	0.0	0.0	0.0	0.0	0.0	0.0	0.0	0.0	2.0	0.0	0.0	0.0	0.0
Name_Asparagine, L-_CAS_None_CS_VIKKEG	24.0	1.27	3.632432	133.774438	1.48	7.439158	4.702868	4.702868	4.036581	2.30434	2.30434	1.615168	1.615168	0.738295	0.738295	0.304056	0.304056	17.918326	9.589074	0.0	6.420822	0.0	0.0	0.0	0.0	0.0	5.733667	10.840195	132.053492	1.0	4.0	3.0	0.0	0.0	2.0	1.0	0.0	0.0	0.0	0.0	0.0	0.0	0.0	0.0	2.0	0.0	0.0	0.0	0.0
Name_Adipic acid_CAS_None_CS_ADIPAC11	33.0	1.14	3.05509	113.709506	0.7	7.983128	5.539351	5.539351	4.625898	3.062569	3.062569	1.994584	1.994584	1.031284	1.031284	0.552451	0.552451	11.938611	9.589074	0.0	12.841643	12.841643	0.0	0.0	0.0	0.0	0.0	10.213055	146.057909	2.0	0.0	8.0	0.0	0.0	2.0	2.0	0.0	0.0	0.0	0.0	0.0	0.0	0.0	0.0	0.0	0.0	0.0	0.0	0.0
Name_Chlorpropamide_CAS_None_CS_BEDMIG08	44.0	0.59	2.750346	484.777404	1.13	12.888905	9.234572	10.806998	7.953526	5.016715	6.877843	3.31532	5.434158	1.886558	3.485427	1.069326	2.123795	16.054406	13.212334	0.0	4.895483	11.56739	6.420822	24.265468	0.0	11.645832	5.316789	11.60094	276.033541	0.0	2.0	11.0	0.0	0.0	1.0	0.0	2.0	0.0	0.0	0.0	0.0	0.0	0.0	0.0	3.0	0.0	1.0	6.0	0.0
Name_Theophylline_CAS_None_CS_BAPLOT06	31.0	0.35	3.211854	574.170559	1.29	9.585422	7.235488	7.235488	6.125898	3.717583	3.717583	2.806904	2.806904	2.029396	2.029396	1.268923	1.268923	0.0	9.589074	0.0	11.24901	11.163878	4.5671	17.942092	7.047672	0.0	9.967957	0.0	180.064725	0.0	1.0	7.0	0.0	0.0	2.0	0.0	0.0	0.0	0.0	0.0	0.0	0.0	0.0	1.0	9.0	0.0	0.0	0.0	1.0
Name_Oxalic acid_CAS_None_CS_OXALAC08	9.0	1.14	3.567703	71.548875	0.68	5.154701	2.710924	2.710924	2.642734	1.105462	1.105462	0.610305	0.610305	0.182954	0.182954	0.0	0.0	11.938611	0.0	0.0	0.0	0.0	0.0	0.0	0.0	0.0	0.0	19.802129	89.995309	2.0	0.0	0.0	0.0	0.0	2.0	2.0	0.0	0.0	0.0	0.0	0.0	0.0	0.0	0.0	0.0	0.0	0.0	0.0	0.0
Name_Phthalic acid, 2-_CAS_None_CS_PHTHAC06	20.0	1.14	3.267076	296.584675	0.77	9.137828	6.020325	6.020325	5.625898	3.182812	3.182812	2.155889	2.155889	1.387881	1.387881	0.856105	0.856105	11.938611	9.589074	0.0	11.126903	0.0	0.0	24.265468	0.0	0.0	0.0	10.213055	166.026609	2.0	0.0	4.0	0.0	0.0	2.0	2.0	0.0	0.0	0.0	0.0	0.0	0.0	0.0	0.0	0.0	0.0	0.0	6.0	0.0
[truncated: 4,771 more columns]
