# Supplementary material for: The influence of solid state information and descriptor selection on statistical models of temperature dependent aqueous solubility
Source: J Cheminform. 2018 Aug 29;10:44. doi: 10.1186/s13321-018-0298-3 (PMC6115327; doi:10.1186/s13321-018-0298-3)
Supplement: Supplementary file 2 — Additional file 2. All QSPR ready datasets, prior to feature selection, associated with all considered sets of descriptors. N.B. In the case of the temperature (T) values, these were replaced with (1/T) using additional scripts prior to both feature selection and modelling. [file 13321_2018_298_MOESM2_ESM.zip › all_QSPR_input/extra_qspr_input/Avdeef_ExDPs_Cal_QSPRin_CD_True_extra_3D_S_MPD.csv]

ID_Chemical	Endpoint_StandardEnthalpy_of_Dissolution_Value	D_MP_Descriptor	D_conf_PNSA1	D_conf_PNSA2	D_conf_PNSA3	D_conf_PNSA4	D_conf_PNSA5	D_conf_PPSA1	D_conf_PPSA2	D_conf_PPSA3	D_conf_PPSA4	D_conf_PPSA5	D_conf_DPSA1	D_conf_DPSA2	D_conf_DPSA3	D_conf_DPSA4	D_conf_DPSA5	D_conf_FNSA1	D_conf_FNSA2	D_conf_FNSA3	D_conf_FNSA4	D_conf_FNSA5	D_conf_FPSA1	D_conf_FPSA2	D_conf_FPSA3	D_conf_FPSA4	D_conf_FPSA5	D_conf_WNSA1	D_conf_WNSA2	D_conf_WNSA3	D_conf_WNSA4	D_conf_WNSA5	D_conf_WPSA1	D_conf_WPSA2	D_conf_WPSA3	D_conf_WPSA4	D_conf_WPSA5	D_conf_RNCG	D_conf_RPCG	D_conf_RNCS	D_conf_RPCS	D_conf_TASA	D_conf_TPSA	D_conf_RASA	D_conf_RPSA	D_LatticeEnergy
Name_Glycine_CAS_None_CS_GLYCIN30	14.0	249.0	99.2359023405	-104.420843781	-34.4542289653	-10.4420843781	-34.806947927	122.4859778	128.885704181	17.6765191372	12.8885704181	18.4122434545	23.2500754594	233.306547962	52.1307481025	23.3306547962	53.2191913815	0.447569280387	-0.470954168867	-0.15539390584	-0.0470954168867	-0.156984722956	0.552430719613	0.581294476213	0.0797238374763	0.0581294476213	0.0830420680305	22.0027708444	-23.152385809	-7.63925642497	-2.3152385809	-7.71746193632	27.1578212886	28.5767806543	3.91927105744	2.85767806543	4.08239723632	0.456448323569	0.301027689498	78.3379373368	29.3499633657	90.7587435224	130.963136618	0.409335981929	0.590664018071	-28.021326
Name_Succinyl_sulfathiazole_CAS_None_CS_GOBVEA01	14.0	194.0	285.429012391	-707.225043754	-63.6613487149	-19.6451401043	-54.4019264427	287.682817263	712.8094349	27.8090210375	19.8002620806	30.9917145609	2.25380487253	1420.03447865	91.4703697525	39.4454021849	85.3936410035	0.498033712832	-1.2340088045	-0.111080151239	-0.0342780223472	-0.0949237541922	0.501966287168	1.24375278614	0.0485228529559	0.0345486885038	0.054076208093	163.582743527	-405.319038803	-36.4850720402	-11.258862189	-31.1783876002	164.874425762	408.51951943	15.9376789277	11.3477644286	17.7617182361	0.194215510413	0.122435006056	175.477465272	54.0250068759	321.807789783	251.30403987	0.561509592251	0.438490407749	-61.508173
Name_Urea_CAS_None_CS_UREAXX23	13.5	133.0	89.2196155804	-85.0333119136	-26.359922631	-10.6291639892	-28.3444373045	107.583766676	102.535792483	19.0808096403	12.8169740604	20.5071584967	18.3641510955	187.569104397	45.4407322713	23.4461380496	48.8515958012	0.453343913898	-0.43207241125	-0.133940394361	-0.0540090514062	-0.144024137083	0.546656086102	0.521006251558	0.096953667267	0.0651257814447	0.104201250312	17.5587221098	-16.734843389	-5.1877219298	-2.09185542363	-5.57828112968	21.1728491577	20.179390763	3.7551678734	2.52242384538	4.03587815261	0.369168100426	0.324271661389	54.1234859006	36.6438751639	95.7011963968	101.102185859	0.486278209752	0.513721790248	-22.445395
Name_Histidine, L-_CAS_None_CS_LHISTD04	13.0	282.0	103.63637591	-170.132213742	-31.658469173	-8.50661068708	-34.0264427483	224.916598404	369.229032352	26.7754395653	18.4614516176	24.6152688235	121.280222494	539.361246094	58.4339087383	26.9680623047	58.6417115718	0.31543277344	-0.517822777581	-0.0963572746196	-0.025891138879	-0.103564555516	0.68456722656	1.12380365183	0.0814950454221	0.0561901825913	0.0749202434551	34.0500395523	-55.8974448514	-10.401484209	-2.79487224257	-11.1794889703	73.8970173782	121.311296782	8.79715030772	6.06556483912	8.08741978549	0.292439839739	0.195158731715	58.9142023514	24.3304687927	195.079186975	133.473787339	0.5937526129	0.4062473871	-40.149991
Name_Nevirapine_CAS_None_CS_PABHIJ	-6.0	248.0	160.272099714	-258.535214078	-20.1010003021	-7.60397688463	-21.5446011731	306.880160766	495.028942662	17.1253213055	14.5596747842	22.5013155755	146.608061051	753.564156739	37.2263216075	22.1636516688	44.0459167487	0.34308321563	-0.553428155976	-0.0430287981084	-0.0162772987052	-0.046119012998	0.65691678437	1.05967365362	0.036658971291	0.0311668721654	0.0481669842557	74.8714736733	-120.77530967	-9.39022772902	-3.55221499029	-10.0646091392	143.359760798	231.253889567	8.00013255929	6.80158498728	10.5115404349	0.197429759858	0.160585554725	9.21020632497	22.2132895443	399.743746784	67.408513696	0.855703334012	0.144296665988	-36.190289
Name_Succinic acid_CAS_None_CS_SUCACB16	29.0	187.0	144.663735995	-212.275595721	-50.1058603745	-15.1625425515	-53.0688989301	131.506183524	192.968564349	19.4767031881	13.7834688821	19.2968564349	-13.1575524717	405.24416007	69.5825635625	28.9460114336	72.3657553651	0.523821480078	-0.768641262924	-0.181431274129	-0.0549029473517	-0.192160315731	0.476178519922	0.698731290813	0.0705243468297	0.0499093779152	0.0698731290813	39.9517723271	-58.624134186	-13.837731427	-4.18743815614	-14.6560335465	36.3180521199	53.292112886	5.37887955195	3.80657949186	5.3292112886	0.327945979424	0.206786264549	101.747904642	25.0187054045	76.750263886	199.419655633	0.277909571106	0.722090428894	-28.988496
Name_4-dimethylaminopyridine_CAS_None_CS_BUKJOG11	3.0	112.0	50.2669942567	-34.3252264671	-7.65002078911	-1.80659086669	-8.58130661677	251.939064153	172.038642072	11.8146351096	9.05466537219	11.4692428048	201.672069896	206.363868539	19.4646558987	10.8612562389	20.0505494215	0.166333509399	-0.113582191726	-0.0253139226572	-0.00597801009086	-0.0283955479316	0.833666490601	0.569275953557	0.0390946335483	0.0299618922925	0.0379517302371	15.1909902024	-10.3732913946	-2.31188262943	-0.545962704981	-2.59332284866	76.1375115369	51.9911199146	3.57045430801	2.73637473235	3.46607466097	0.552928447636	0.123096068726	3.21123588738	185.345184339	275.893191912	26.3128664972	0.912930711463	0.0870692885369	-20.527587
Name_Aspartic acid, L-_CAS_None_CS_LASPRT03	24.0	230.0	163.594975538	-291.555620551	-57.8188475711	-18.2222262844	-58.3111241102	130.767663429	233.051456095	22.448598086	14.5657160059	21.1864960086	-32.8273121093	524.607076646	80.2674456571	32.7879422904	79.4976201188	0.555759984053	-0.990464080543	-0.196420468895	-0.0619040050339	-0.198092816109	0.444240015947	0.791715473515	0.0762617095864	0.0494822170947	0.0719741339559	48.1562487212	-85.8230818711	-17.0197085531	-5.36394261694	-17.1646163742	38.4931144985	68.6016416313	6.60802857371	4.28760260196	6.23651287557	0.269992651493	0.179879802986	124.364173959	34.8021341904	75.2798117001	219.082827267	0.255738336782	0.744261663218	-30.407021
Name_4-aminopyridine_CAS_None_CS_AMPYRE	4.0	159.0	75.2560530984	-53.0340831157	-14.9089689399	-4.07954485506	-13.2585207789	174.754901582	123.15243218	14.7312694846	9.47326401388	13.6836035756	99.4988484833	176.186515296	29.6402384244	13.5528088689	26.9421243545	0.301011022476	-0.212127037328	-0.0596332627062	-0.0163174644098	-0.0530317593319	0.698988977524	0.492588144139	0.0589224960299	0.037891395703	0.0547320160155	18.8148376806	-13.2591017504	-3.72740555795	-1.01993090387	-3.31477543759	43.6906397795	30.7894571406	3.68297874749	2.36841978005	3.4210507934	0.565673908276	0.221674566272	34.4520667868	101.674789667	205.98503659	44.0259180905	0.823904043938	0.176095956062	-22.434332
Name_Glutaric acid_CAS_None_CS_GLURAC04	25.0	97.0	149.558620535	-224.294410146	-50.1993882866	-13.1937888321	-44.8588820292	160.038285329	240.010857817	21.9840074336	14.1182857539	20.0009048181	10.4796647935	464.305267963	72.1833957201	27.312074586	64.8597868472	0.48307530761	-0.724472389411	-0.162144347491	-0.0426160229065	-0.144894477882	0.51692469239	0.775236616615	0.0710084856055	0.0456021539185	0.0646030513846	46.3028861631	-69.4408553838	-15.5415752898	-4.08475619905	-13.8881710768	49.5473579577	74.3066189539	6.80618067993	4.37097758553	6.19221824616	0.320882401881	0.20194303657	90.6626247613	26.2036350701	101.278654134	208.318251731	0.327130705169	0.672869294831	-39.215442
Name_Sucrose_CAS_None_CS_SUCROS41	6.0	189.5	195.365210549	-801.148893186	-75.0654464473	-17.8033087375	-72.8317175623	316.515287774	1297.95817671	43.5655745675	28.8435150379	38.1752404914	121.150077225	2099.10706989	118.631021015	46.6468237754	111.006958054	0.381661757362	-1.56510923118	-0.14664642762	-0.0347802051372	-0.14228265738	0.618338242638	2.53566639276	0.0851088773848	0.0563481420613	0.0745784233164	100.003641331	-410.092494676	-38.4245381344	-9.11316654834	-37.2811358796	162.018003233	664.399478297	22.3003680194	14.764432851	19.5411611264	0.0959736769559	0.0545141588284	203.757794746	0.0	158.621372962	353.259125362	0.309879695517	0.690120304483	-71.165016
Name_Tartaric acid_CAS_None_CS_TARTAC24	16.0	175.0	184.969207499	-409.537998946	-64.1065412833	-25.5961249341	-68.2563331577	116.133200562	257.129060627	25.7802408817	16.0705662892	25.7129060627	-68.8360069376	666.667059573	89.886782165	41.6666912233	93.9692392204	0.614306636372	-1.36012860735	-0.212906106252	-0.0850080379595	-0.226688101225	0.385693363628	0.853958831758	0.0856195108096	0.0533724269849	0.0853958831758	55.694673795	-123.312877675	-19.3026339528	-7.70705485469	-20.5521462792	34.9679863449	77.4221793371	7.76249260987	4.83888620857	7.74221793371	0.216450191306	0.151496540552	105.258285532	24.3256407777	26.5494815214	274.552926539	0.0881742583608	0.911825741639	-43.035508
Name_Griseofulvin_CAS_None_CS_GRISFL	4.0	220.0	175.825885758	-469.766438055	-41.2309300708	-11.4577180013	-58.7208047569	391.92543378	1047.13486422	25.148350655	25.5398747371	31.7313595219	216.099548022	1516.90130228	66.3792807259	36.9975927384	90.4521642787	0.309688202753	-0.827415845439	-0.0726214605796	-0.020180874279	-0.10342698068	0.690311797247	1.84435478736	0.0442946582237	0.0449842631064	0.0558895390109	99.8253786483	-266.710515081	-23.4089149535	-6.50513451416	-33.3388143851	222.516182189	594.512200896	14.2780092686	14.5002975828	18.0155212393	0.185707377855	0.0863566148259	34.8749861084	0.0	464.894724536	102.856595003	0.818835128228	0.181164871772	-37.335424
Name_Acetamide_CAS_None_CS_ACEMID02	10.0	151.5	67.9111318932	-43.844720458	-20.5854587663	-4.87163560645	-21.922360229	136.341015955	88.0243571982	11.6760190494	9.78048413313	12.5749081712	68.4298840615	131.869077656	32.2614778157	14.6521197396	34.4972684002	0.33248674547	-0.214659776751	-0.100784540007	-0.0238510863057	-0.107329888376	0.66751325453	0.430959273259	0.0571647308114	0.0478843636955	0.0615656104656	13.870994552	-8.95537832535	-4.20462416745	-0.99504203615	-4.47768916267	27.8479453485	17.9791640207	2.38485196915	1.99768489118	2.56845200295	0.572970373019	0.33113982555	34.498709995	26.3956715073	127.600357897	76.6517899514	0.624719785035	0.375280214965	-16.99894
Name_Taurine_CAS_None_CS_TAURIN05	25.0	314.0	128.005038786	-129.802699794	-29.8241897551	-9.27162141387	-32.4506749485	141.586123671	143.574513004	12.8274989537	10.2553223574	14.3574513004	13.5810848841	273.377212798	42.6516887088	19.5269437713	46.8081262489	0.474811702356	-0.481479803014	-0.110627475631	-0.034391414501	-0.120369950753	0.525188297644	0.532563870772	0.0475813036185	0.0380402764837	0.0532563870772	34.5090272068	-34.9936607276	-8.04033798542	-2.49954719483	-8.74841518189	38.1703676682	38.70641986	3.45818035435	2.76474427571	3.870641986	0.324807845889	0.261923867414	32.5359497359	2.11429986314	209.113295911	60.477866546	0.77566821555	0.22433178445	-32.740462
Name_2-aminopyrimidine_CAS_None_CS_AMPYRM01	4.0	126.0	78.5579149124	-65.7297630744	-17.1674773113	-5.4774802562	-16.4324407686	168.826853904	141.258193017	16.8788415155	11.7715160848	17.6572741271	90.2689389918	206.987956092	34.0463188267	17.248996341	34.0897148957	0.317553563577	-0.265698504353	-0.0693958540511	-0.0221415420295	-0.0664246260884	0.682446436423	0.571006023098	0.0682291056002	0.0475838352582	0.0713757528873	19.4340316193	-16.2605422425	-4.24697240581	-1.35504518688	-4.06513556063	41.7651922231	34.945125423	4.1755683062	2.91209378525	4.36814067787	0.439573492274	0.262219911249	46.7686617783	40.9008744618	174.685457143	72.6993116734	0.706128586569	0.293871413431	-21.682756
Name_Prednisolone_CAS_None_CS_JIWPEL	17.0	239.0	202.08617753	-450.691295622	-47.748026405	-8.34613510412	-25.0384053124	345.410688467	770.332699691	23.9597745235	14.2654203646	21.398130547	143.324510937	1221.02399531	71.7078009285	22.6115554688	46.4365358593	0.369109286429	-0.823185160706	-0.087211506349	-0.0152441696427	-0.0457325089281	0.630890713571	1.40700841874	0.0437623957533	0.0260557114581	0.0390835671871	110.641548859	-246.752071886	-26.1418948143	-4.5694828127	-13.7084484381	189.111269418	421.754738856	13.1179014616	7.81027294178	11.7154094127	0.176110585853	0.0948490118818	50.581090704	121.486351306	354.674625734	192.822240264	0.647811243791	0.352188756209	-48.668295
Name_3-aminopyridine_CAS_None_CS_AMIPYR	3.0	61.0	76.369898874	-56.3528583203	-15.5060168611	-4.33483525541	-14.0882145801	173.431819098	127.974226416	15.038413839	9.84417126277	14.2193584907	97.0619202242	184.327084736	30.5444307001	14.1790065182	28.3075730707	0.305722072266	-0.225590355333	-0.0620732995233	-0.0173531042564	-0.0563975888334	0.694277927734	0.512303227755	0.0602014027808	0.0394079405965	0.0569225808617	19.0773319401	-14.0770408211	-3.87342965082	-1.08284929393	-3.51926020526	43.3235663618	31.9681816149	3.75662161256	2.45909089345	3.55202017943	0.538671109633	0.211775832566	36.337953187	105.991943204	205.583266712	44.21845126	0.822985800022	0.177014199978	-20.73523
Name_2-aminopyridine_CAS_None_CS_AMPYRD	4.0	58.0	89.3493348417	-66.4806668996	-14.6099505469	-5.11389745382	-13.2961333799	162.472675486	120.888329369	15.1232014597	9.29910225918	15.1110411712	73.1233406443	187.368996269	29.7331520066	14.412999713	28.4071745511	0.354811458798	-0.263998634643	-0.0580169720983	-0.0203075872802	-0.0527997269286	0.645188541202	0.480054659289	0.0600551216312	0.0369272814838	0.0600068324111	22.5001291213	-16.7412951866	-3.67910711752	-1.28779193743	-3.34825903732	40.9141957642	30.442342127	3.80835499416	2.34171862515	3.80529276587	0.515692646969	0.21200880459	39.2016114937	106.310277745	211.325867011	40.4961433165	0.839187435349	0.160812564651	-20.65947
Name_Hydroxyproline, L-_CAS_None_CS_HOPROL12	6.0	272.0	111.23563141	-158.414490112	-38.7056500874	-8.80080500624	-39.6036225281	183.90659697	261.907712645	20.9582906268	14.5504284803	18.7076937604	72.6709655598	420.322202758	59.6639407142	23.3512334865	58.3113162885	0.376888227824	-0.536739493301	-0.131142365834	-0.0298188607389	-0.134184873325	0.623111772176	0.88739491493	0.0710108165202	0.0492997174961	0.0633853510664	32.8303321296	-46.7548056194	-11.4236718177	-2.59748920108	-11.6887014049	54.2786028434	77.30002594	6.18567659864	4.29444588556	5.52143042429	0.337102672486	0.22490634958	80.0826414048	26.9944083472	130.438017439	164.704210941	0.44194969373	0.55805030627	-29.428876
Name_Glutamic acid, L-_CAS_None_CS_LGLUAC03	28.5	201.0	162.315330858	-292.082769659	-55.8075707816	-15.3727773505	-48.6804616099	160.780984381	289.321747848	24.8659193624	15.2274604131	22.2555190653	-1.53434647738	581.404517508	80.673490144	30.6002377636	70.9359806751	0.502374441312	-0.904011453807	-0.17272735141	-0.0475795502004	-0.150668575635	0.497625558688	0.895465946847	0.0769613214066	0.0471297866762	0.0688819959113	52.4434853072	-94.3708666218	-18.031220482	-4.96688771694	-15.7284777703	51.947743614	93.4787906484	8.03408692103	4.91993634992	7.19067620372	0.267427359996	0.177820532761	133.55140926	23.3815429698	102.035954954	221.060360285	0.315806619084	0.684193380916	-33.58502
Name_Maleic acid_CAS_None_CS_MALIAC13	20.0	134.0	139.444774787	-202.245053371	-50.6217744083	-16.8537544476	-50.5612633428	128.322088415	186.113159565	22.4293884249	15.5094299637	23.2641449456	-11.1226863712	388.358212936	73.0511628332	32.3631844113	73.8254082884	0.520769348078	-0.755302769554	-0.189051676533	-0.0629418974629	-0.188825692389	0.479230651922	0.695056727106	0.083764615818	0.0579213939255	0.0868820908882	37.3386899345	-54.1545235394	-13.554833743	-4.51287696161	-13.5386308848	34.3604030945	49.8349369372	6.00584698207	4.15291141143	6.22936711715	0.329622242804	0.226196239287	109.115260848	31.4357279756	66.1528213247	201.614041877	0.247053800958	0.752946199042	-32.597533
Name_Citric acid_CAS_None_CS_CITRAC11	20.5	153.0	207.396068918	-533.46256244	-73.4149249119	-25.4029791638	-76.2089374914	140.128331267	360.437008561	26.0040170615	17.1636670743	25.7455006115	-67.2677376509	893.899571001	99.4189419734	42.5666462381	101.954438103	0.596781316096	-1.53503627991	-0.211251137683	-0.0730969657101	-0.21929089713	0.403218683904	1.0371559763	0.0748264497331	0.0493883798236	0.0740825697354	72.0751944517	-185.391257033	-25.5134777447	-8.82815509682	-26.4844652905	48.6980142727	125.260655205	9.03703043172	5.964793105	8.9471896575	0.1870539707	0.130790958752	167.517037029	0.0	58.3453244459	289.17907574	0.167888425718	0.832111574282	-60.185843
Name_1,4-diaminobutane_CAS_None_CS_QATWAJ	-37.0	27.0	55.7967319878	-42.1651221601	-13.1199432837	-2.34250678667	-7.02752036001	217.782061153	164.576076155	15.0466531207	9.14311534193	13.7146730129	161.985329166	206.741198315	28.1665964044	11.4856221286	20.7421933729	0.203951232283	-0.154124234835	-0.0479567262252	-0.00856245749086	-0.0256873724726	0.796048767717	0.601567373937	0.0549993402191	0.0334204096632	0.0501306144947	15.2648025984	-11.5354832332	-3.58933824963	-0.640860179622	-1.92258053887	59.5805534581	45.0245242943	4.11644520157	2.50136246079	3.75204369119	0.437311549785	0.156650067976	32.8242357683	158.983283908	235.050766668	38.5280264728	0.859170274017	0.140829725983	-23.229833
Name_Asparagine, L-_CAS_None_CS_VIKKEG	24.0	235.0	152.346364153	-258.008892959	-49.8978125623	-15.1769937034	-51.6017785917	145.426413413	246.289487381	20.2361054941	14.4876169048	20.5241239484	-6.91995073984	504.29838034	70.1339180565	29.6646106082	72.1259025401	0.511619515384	-0.866462324283	-0.167570094789	-0.0509683720166	-0.173292464857	0.488380484616	0.827105450653	0.0679582118268	0.0486532618031	0.0689254542211	45.3646000061	-76.8280246931	-14.8582102412	-4.51929557018	-15.3656049386	43.3040270536	73.338304743	6.02576134012	4.31401792606	6.11152539525	0.283469859763	0.189250119171	119.634475579	29.9583221537	118.354635968	179.418141599	0.397466272555	0.602533727445	-31.558681
Name_Adipic acid_CAS_None_CS_ADIPAC11	33.0	153.0	158.655473254	-246.216669727	-54.8669909136	-12.3108334864	-41.0361116212	183.152688479	284.233780809	22.2480920655	14.2116890405	20.302412915	24.4972152257	530.450450537	77.1150829791	26.5225225268	61.3385245362	0.464165257053	-0.720335841248	-0.160519838483	-0.0360167920624	-0.120055973541	0.535834742947	0.831559373446	0.0650894114193	0.0415779686723	0.0593970981033	54.2297356617	-84.1588672675	-18.753985304	-4.20794336338	-14.0264778779	62.6030837656	97.1534261209	7.60457945098	4.85767130604	6.93953043721	0.310092062955	0.195141904635	110.580199933	33.5329403277	125.930176131	215.877985602	0.368423549316	0.631576450684	-38.794239
Name_Chlorpropamide_CAS_None_CS_BEDMIG08	44.0	128.0	254.441786408	-399.295234869	-35.0804875123	-13.3098411623	-33.2746029058	218.211879209	342.4396786	14.2322164379	11.4146559533	19.0244265889	-36.2299071989	741.734913469	49.3127039502	24.7244971156	52.2990294947	0.538326061802	-0.844794537555	-0.0742202802267	-0.0281598179185	-0.0703995447963	0.461673938198	0.724504438473	0.0301113002462	0.0241501479491	0.0402502465818	120.262843032	-188.728356424	-16.5809210143	-6.29094521415	-15.7273630354	103.13864459	161.855369343	6.72690926923	5.39517897811	8.99196496351	0.214955997667	0.209133749027	20.799829247	25.1897087849	348.249368167	124.40429745	0.736796080302	0.263203919698	-52.044797
Name_Theophylline_CAS_None_CS_BAPLOT06	31.0	272.5	99.1373386812	-159.825247039	-25.4767730124	-7.61072604949	-26.6375411732	237.764999476	383.31520983	21.2419739404	18.25310523	25.554347322	138.627660795	543.140456869	46.7187469528	25.8638312795	52.1918884952	0.294261355452	-0.474396372294	-0.0756206476684	-0.0225903034426	-0.079066062049	0.705738644548	1.13776357839	0.0630508356118	0.0541792180186	0.075850905226	33.3996012004	-53.8454994241	-8.5831843966	-2.56407140115	-8.97424990402	80.1035842555	129.139790443	7.1564706876	6.14951383062	8.60931936287	0.210104041205	0.20575082966	39.0984795813	41.5632387537	221.110502365	115.791835792	0.656304445896	0.343695554104	-34.307169
Name_Oxalic acid_CAS_None_CS_OXALAC08	9.0	190.0	159.964305001	-227.556451941	-54.8162280575	-28.4445564926	-56.8891129853	59.2434069655	84.2764233552	19.9540178927	10.5345529194	21.0691058388	-100.720898035	311.832875296	74.7702459502	38.979109412	77.9582188241	0.729738491251	-1.03808597745	-0.250065235232	-0.129760747181	-0.259521494362	0.270261508749	0.384459208114	0.0910279009515	0.0480574010143	0.0961148020286	35.0654092955	-49.8821291732	-12.0161399311	-6.23526614665	-12.4705322933	12.98661169	18.4740419364	4.37407460679	2.30925524205	4.6185104841	0.332372444653	0.291279831179	107.014235353	34.5494860605	0.0	219.207711966	0.0	1.0	-25.007447
Name_Phthalic acid, 2-_CAS_None_CS_PHTHAC06	20.0	215.0	191.285152882	-318.35624306	-48.051815623	-17.6864579478	-39.7945303825	137.322530129	228.546147574	21.3963040948	12.6970081986	22.8546147574	-53.9626227531	546.902390634	69.4481197178	30.3834661463	62.6491451399	0.582107974863	-0.968803407585	-0.146228521447	-0.0538224115325	-0.121100425948	0.417892025137	0.695498490723	0.0651120019433	0.0386388050402	0.0695498490723	62.857770883	-104.614307404	-15.7901957964	-5.81190596689	-13.0767884255	45.1252384509	75.1020200155	7.0309899136	4.17233444531	7.51020200155	0.286979387021	0.201926657176	67.0465907547	25.0358605661	143.518965198	185.088717813	0.43674865993	0.56325134007	-34.417527
