# Supplementary material for: The influence of solid state information and descriptor selection on statistical models of temperature dependent aqueous solubility
Source: J Cheminform. 2018 Aug 29;10:44. doi: 10.1186/s13321-018-0298-3 (PMC6115327; doi:10.1186/s13321-018-0298-3)
Supplement: Supplementary file 2 — Additional file 2. All QSPR ready datasets, prior to feature selection, associated with all considered sets of descriptors. N.B. In the case of the temperature (T) values, these were replaced with (1/T) using additional scripts prior to both feature selection and modelling. [file 13321_2018_298_MOESM2_ESM.zip › all_QSPR_input/extra_qspr_input/Avdeef_ExDPs_QSPRin_CD_True_extra_3D_C.csv]

ID_Chemical	Endpoint_StandardEnthalpy_of_Dissolution_Value	D_conf_PNSA1	D_conf_PNSA2	D_conf_PNSA3	D_conf_PNSA4	D_conf_PNSA5	D_conf_PPSA1	D_conf_PPSA2	D_conf_PPSA3	D_conf_PPSA4	D_conf_PPSA5	D_conf_DPSA1	D_conf_DPSA2	D_conf_DPSA3	D_conf_DPSA4	D_conf_DPSA5	D_conf_FNSA1	D_conf_FNSA2	D_conf_FNSA3	D_conf_FNSA4	D_conf_FNSA5	D_conf_FPSA1	D_conf_FPSA2	D_conf_FPSA3	D_conf_FPSA4	D_conf_FPSA5	D_conf_WNSA1	D_conf_WNSA2	D_conf_WNSA3	D_conf_WNSA4	D_conf_WNSA5	D_conf_WPSA1	D_conf_WPSA2	D_conf_WPSA3	D_conf_WPSA4	D_conf_WPSA5	D_conf_RNCG	D_conf_RPCG	D_conf_RNCS	D_conf_RPCS	D_conf_TASA	D_conf_TPSA	D_conf_RASA	D_conf_RPSA	D_LatticeEnergy
Name_Spironolactone_CAS_None_CS_ATPRCL01	3.0	239.356448702	-444.879575651	-44.8802996055	-7.29310779755	-22.2439787825	352.851567875	655.82714247	13.0408046406	10.7512646307	15.9957839627	113.495119173	1100.70671812	57.9211042461	18.0443724282	38.2397627452	0.404176306301	-0.751221805849	-0.0757846877267	-0.0123151115713	-0.0375610902924	0.595823693699	1.10742699206	0.0220206486159	0.0181545408534	0.0270104144404	141.748807741	-263.461251112	-26.5784732128	-4.31903690347	-13.1730625556	208.961527157	388.386091259	7.72286905075	6.36698510261	9.47283149413	0.246656535431	0.164639986239	31.0159408078	36.1582685689	443.330837478	148.877179099	0.748606612995	0.251393387005	-37.696576
Name_Coumarin_CAS_None_CS_COUMAR12	33.0	157.155703469	-141.892144578	-23.4816015928	-8.34659673986	-20.2703063682	141.652962406	127.895088615	11.3791002528	7.52324050677	12.7895088615	-15.5027410632	269.787233193	34.8607018456	15.8698372466	33.0598152298	0.5259409161	-0.474859536492	-0.0785840715964	-0.0279329139113	-0.0678370766417	0.4740590839	0.428016664913	0.0380815603839	0.0251774508772	0.0428016664913	46.9594860885	-42.3986024195	-7.01650604457	-2.49403543644	-6.05694320279	42.327132714	38.2161608012	3.4001737654	2.24800945889	3.82161608012	0.468203141254	0.371801046081	33.7984940734	26.6858530137	222.256003743	76.5526621329	0.743807088364	0.256192911636	-22.137572
Name_Resorcinol_CAS_None_CS_RESORA03	10.0	124.443338499	-138.190434398	-38.8512047012	-9.87074531411	-27.6380868795	133.919088923	148.712958811	16.8687974224	10.6223542008	16.5236620901	9.47575042448	286.903393208	55.7200021236	20.4930995149	44.1617489696	0.481661903166	-0.534870475464	-0.150374824578	-0.0382050339617	-0.106974095093	0.518338096834	0.575598241177	0.0652912174217	0.0411141600841	0.0639553601308	32.1514830111	-35.7032160775	-10.0376915549	-2.55022971982	-7.1406432155	34.5996608924	38.4218410275	4.35826344975	2.74441721625	4.2690934475	0.457305390225	0.263938570182	80.1161054784	65.5442452751	150.103969555	108.258457867	0.580982192545	0.419017807455	-22.940187
Name_Sulfadiazine_CAS_None_CS_SULDAZ06	38.0	187.643200143	-313.333774284	-31.680993853	-11.6049546031	-28.4848885713	244.698823863	408.607431473	22.212512822	15.1336085731	25.5379644671	57.0556237196	721.941205757	53.893506675	26.7385631762	54.0228530384	0.434015639758	-0.724735873189	-0.073277618399	-0.0268420693774	-0.0658850793808	0.565984360242	0.945102277329	0.0513771773009	0.0350037880492	0.059068892333	81.1260409409	-135.467358164	-13.6970250049	-5.01730956161	-12.3152143785	105.793584781	176.658163947	9.60340275173	6.542894961	11.0411352467	0.238782253839	0.157933507153	91.6508796071	7.49104755007	302.786847446	129.55517656	0.700341004652	0.299658995348	-43.747043
Name_Acetaminophen_CAS_None_CS_HXACAN32	23.75	142.079477611	-172.688492548	-32.5407120613	-8.63442462742	-24.6697846498	184.17146912	223.848608593	15.7243898258	11.1924304296	17.2191237379	42.0919915094	396.537101141	48.2651018871	19.8268550571	41.8889083877	0.435491387947	-0.529311851133	-0.0997413567295	-0.0264655925567	-0.0756159787333	0.564508612053	0.686124012315	0.0481972235892	0.0343062006157	0.052778770178	46.3535640817	-56.3397841835	-10.6164381173	-2.81698920918	-8.04854059765	60.0861161615	73.0308204779	5.13009706744	3.6515410239	5.61775542138	0.417927700728	0.241141557076	89.0188381166	72.7600651489	220.440099276	105.810847456	0.675676504495	0.324323495505	-33.477862
Name_Fentiazac_CAS_None_CS_PCPTZA	9.0	322.588417298	-531.727591178	-44.7512818524	-15.6390467993	-37.980542227	203.259078119	335.035153768	17.8497688432	9.85397511082	16.7517576884	-119.329339179	866.762744945	62.6010506956	25.4930219102	54.7322999154	0.613463827649	-1.01118213134	-0.0851031567943	-0.0297406509219	-0.072227295096	0.386536172351	0.637133687405	0.033944763451	0.0187392261002	0.0318566843703	169.632311287	-279.607622065	-23.5323494788	-8.22375359014	-19.9719730046	106.88327715	176.177396486	9.38625623998	5.18168813193	8.80886982428	0.291790920874	0.187004126154	122.112990908	23.7492044743	426.306748461	99.5407469557	0.810704153156	0.189295846844	-40.294249
Name_Sulfamethizole_CAS_None_CS_FOLHAP	27.0	268.743518232	-427.004290978	-38.2398123689	-15.8149737399	-35.5836909149	161.053427819	255.896422016	15.1259410809	9.47764525983	17.0597614677	-107.690090413	682.900712994	53.3657534497	25.2926189998	52.6434523826	0.625280194988	-0.993502385025	-0.0889718103402	-0.0367963846306	-0.0827918654188	0.374719805012	0.595389111921	0.0351932260568	0.0220514485897	0.0396926074614	115.505143407	-183.525140213	-16.4353545737	-6.7972274153	-15.2937616844	69.2202714276	109.983500688	6.50108328271	4.07346298843	7.33223337918	0.250947102325	0.179090923663	105.024729921	4.21664125862	384.619977173	45.1769688777	0.894887645683	0.105112354317	-39.550748
Name_Barbital_CAS_None_CS_DETBAA01	19.0	176.647912237	-272.229322257	-36.5394071821	-10.8891728903	-30.247702473	165.178697872	254.55429619	11.0452534539	10.1821718476	15.9096435119	-11.4692143653	526.783618447	47.584660636	21.0713447379	46.1573459849	0.516776362674	-0.796395933513	-0.106894566138	-0.0318558373405	-0.088488437057	0.483223637326	0.744688355623	0.032312444752	0.0297875342249	0.0465430222264	60.3829570228	-93.0552263995	-12.4901416925	-3.72220905598	-10.3394695999	56.4624743557	87.0134321553	3.77556154594	3.48053728621	5.43833950971	0.179628746916	0.21259827832	24.533213083	29.7795038237	207.511830954	134.314779155	0.607067515567	0.392932484433	-32.232875
Name_Sulfamethazine_CAS_None_CS_SLFNMD01	48.0	250.715543608	-426.600117946	-33.8872679039	-12.9272763014	-32.8153936882	221.063132654	376.145639425	16.3526732716	11.3983527098	18.8072819712	-29.6524109531	802.745757371	50.2399411754	24.3256290112	51.6226756594	0.531426188216	-0.904237811946	-0.0718287400617	-0.0274011458166	-0.0695567547651	0.468573811784	0.797292583049	0.0346617473285	0.0241603813045	0.0398646291525	118.282247282	-201.260838938	-15.9872903938	-6.09881330115	-15.4816029952	104.292872094	177.457491849	7.7148425494	5.37749975301	8.87287459247	0.234334760225	0.154992027152	109.640079924	5.52189995745	342.623741801	129.154934461	0.726238295711	0.273761704289	-43.42904
Name_Terephthalic acid_CAS_None_CS_TEPHTH13	-3.0	207.969334356	-340.115908218	-52.564708606	-18.8953282343	-42.5144885272	114.890649045	187.89374677	21.5622953551	10.4385414872	18.789374677	-93.0786853117	528.009654988	74.1270039611	29.3338697216	61.3038632043	0.644147138229	-1.05344708451	-0.162809611932	-0.0585248380282	-0.131680885563	0.355852861771	0.581966661805	0.0667852829823	0.0323314812114	0.0581966661805	67.1449758382	-109.809816482	-16.971040948	-6.10054536009	-13.7262270602	37.0935930435	60.6633719634	6.96160232043	3.3701873313	6.06633719634	0.292060188131	0.204950599638	93.5814893132	40.1118282612	118.233667443	204.626315958	0.366207252437	0.633792747563	-2735.70838
Name_Sucrose_CAS_None_CS_SUCROS41	3.5	209.617795377	-859.595545623	-80.9167024106	-19.1021232361	-78.1450496021	267.888644903	1098.55122494	31.62496087	24.4122494432	32.3103301454	58.270849526	1958.14677057	112.541663281	43.5143726793	110.455379747	0.438984226588	-1.80017581568	-0.169456777092	-0.0400039070151	-0.16365234688	0.561015773412	2.30059980825	0.066229391276	0.0511244401833	0.0676647002427	100.093847289	-410.46240907	-38.6382465272	-9.12138686822	-37.3147644609	127.918553219	524.565284888	15.101122489	11.6570063308	15.428390732	0.0959736769559	0.0545141588284	322.998690706	0.0	173.493372682	304.013067597	0.363332005702	0.636667994298	-71.165016
Name_4-aminopyridine_CAS_None_CS_AMPYRE	4.0	82.8204514237	-58.3648294542	-16.4452141953	-4.48960226571	-14.5912073636	159.009303115	112.0562699	13.0841375154	8.61971306923	12.4506966555	76.1888516918	170.421099354	29.5293517108	13.1093153349	27.0419040191	0.342474198766	-0.241346767131	-0.0680032704274	-0.0185651359332	-0.0603366917829	0.657525801234	0.463368414336	0.054104746293	0.0356437241797	0.0514853793706	20.0284494386	-14.1143523806	-3.9769421122	-1.08571941389	-3.52858809516	38.4531807418	27.0985402445	3.16413376372	2.08450309573	3.01094891605	0.565673908276	0.221674566272	38.952391647	87.3973481734	193.546714145	48.2830403937	0.800342846621	0.199657153379	-22.434332
Name_Tyrosine, D-_CAS_None_CS_FAZHET01	27.0	175.629789167	-375.390194753	-64.7735431845	-15.6412581147	-41.7100216393	175.519699944	375.154890621	27.8010022344	15.6314537759	25.0103260414	-0.11008922369	750.545085375	92.5745454189	31.2727118906	66.7203476807	0.500156755495	-1.06903243887	-0.184461447882	-0.0445430182864	-0.118781382097	0.499843244505	1.06836234212	0.0791714158685	0.0445150975884	0.0712241561414	61.6723107387	-131.818075105	-22.7451965971	-5.49241979604	-14.6464527894	61.6336529641	131.735448179	9.76230773138	5.48897700746	8.78236321194	0.254463367829	0.161211451129	141.755631589	48.1276356851	169.359892207	181.789596904	0.482301405694	0.517698594306	-34.69524
Name_Levulinic acid_CAS_None_CS_NIPPEJ	35.0	142.116132475	-147.709148961	-40.4932647646	-9.23182181005	-36.9272872402	143.005887562	148.633920585	12.7111172511	9.28962003656	12.3861600487	0.88975508669	296.343069546	53.2043820157	18.5214418466	49.313447289	0.498439694194	-0.518055914944	-0.142020825888	-0.032378494684	-0.129513978736	0.501560305806	0.521299339019	0.0445813243378	0.0325812086887	0.0434416115849	40.5204387712	-42.1151309297	-11.5455214476	-2.6321956831	-10.5287827324	40.7741275388	42.3788036832	3.62421942756	2.6486752302	3.5315669736	0.462999182894	0.29180465344	80.0815241235	31.9777047834	139.450086487	145.67193355	0.489089150214	0.510910849786	-23.37259
Name_Acetylsalicylic acid_CAS_None_CS_ACSALA01	38.0	165.641701766	-262.298080591	-32.9497598798	-12.49038479	-32.7872600738	176.884154105	280.100805619	17.8507759172	13.3381336009	21.5462158168	11.2424523394	542.398886209	50.800535797	25.8285183909	54.3334758907	0.483588899719	-0.765776002293	-0.0961964164603	-0.0364655239187	-0.0957220002866	0.516411100281	0.817750837836	0.0521151195195	0.0389405160874	0.0629039106028	56.7365656651	-89.8438745475	-11.2861447035	-4.27827974036	-11.2304843184	60.5873962748	95.9417681746	6.114352299	4.56865562736	7.38013601343	0.301567055925	0.214081490939	42.6050716601	37.7389134312	208.125178984	134.400676886	0.60761888604	0.39238111396	-29.758219
Name_Naproxen_CAS_None_CS_COYRUD12	28.0	197.81477573	-313.931741212	-37.5208036392	-10.1268303617	-24.1485954779	234.145702832	371.588865979	19.8926114817	11.9867376122	20.6438258877	36.3309271018	685.520607191	57.4134151209	22.1135679739	44.7924213656	0.457946468595	-0.726760332931	-0.0868616586502	-0.0234438817074	-0.0559046409947	0.542053531405	0.860238110709	0.0460519248148	0.0277496164745	0.0477910061505	85.4481651908	-135.60610517	-16.207504296	-4.37439048935	-10.4312388592	101.141689848	160.511704376	8.59282197546	5.17779691537	8.9173169098	0.31300919433	0.195454334922	61.136194864	24.0519435559	320.394933463	111.565545099	0.741722794941	0.258277205059	-34.713873
Name_3-aminopyridine_CAS_None_CS_AMIPYR	3.0	84.4313042859	-62.3013176444	-17.1663231223	-4.79240904957	-15.5753294111	155.504854052	114.746033944	13.1457140654	8.82661799571	12.7495593271	71.0735497663	177.047351589	30.3120371877	13.6190270453	28.3248887382	0.351890706556	-0.259657894316	-0.0715453779089	-0.0199736841782	-0.064914473579	0.648109293444	0.478235688772	0.0547883826949	0.0367873606748	0.0531372987525	20.2581227938	-14.948338815	-4.11882162276	-1.14987221654	-3.73708470375	37.3112372842	27.5317225691	3.15413213146	2.11782481301	3.05908028546	0.538671109633	0.211775832566	42.4538491332	92.9333875729	191.695903093	48.2402552449	0.798945454578	0.201054545422	-20.73523
Name_Benzoic acid_CAS_None_CS_BENZAC12	29.0	154.229278939	-154.917315695	-27.6072904765	-10.3278210463	-22.1310450993	121.079734065	121.619886414	16.2488199065	8.10799242762	15.2024858018	-33.1495448744	276.537202109	43.856110383	18.4358134739	37.333530901	0.560204249241	-0.562703392833	-0.100277467037	-0.0375135595222	-0.0803861989761	0.439795750759	0.44175773647	0.0590202976984	0.0294505157646	0.0552197170587	42.4607105611	-42.6501332812	-7.60053589279	-2.84334221874	-6.09287618302	33.3343420802	33.4830508904	4.47344657095	2.23220339269	4.1853813613	0.475517903726	0.333689602209	54.3917470233	29.592115548	171.898215492	103.410797512	0.624382811214	0.375617188786	-24.049796
Name_Salicylic acid_CAS_None_CS_SALIAC18	24.5	171.237297161	-242.083232783	-44.6573357445	-15.130202049	-34.5833189691	110.141534404	155.710345551	15.4308294824	9.73189659696	17.3011495057	-61.0957627571	397.793578335	60.0881652269	24.8620986459	51.8844684748	0.608564959236	-0.860346286313	-0.158708938751	-0.0537716428946	-0.12290661233	0.391435040764	0.553383297122	0.0548400510324	0.0345864560701	0.0614870330135	48.1825505953	-68.1170971819	-12.5656289526	-4.25731857387	-9.73101388313	30.9914962572	43.8135950937	4.34190876983	2.73834969336	4.86817723263	0.358663281073	0.239769395316	101.039874455	40.9866090394	147.430665947	133.948165617	0.523957915127	0.476042084873	-26.595388
Name_Androsterone_CAS_None_CS_ANDOON04	25.0	144.035188359	-184.52601622	-26.4694802258	-3.61815718079	-10.8544715424	330.172095858	422.989286227	14.1139241754	8.29390757307	12.4408613596	186.136907498	607.515302447	40.5834044012	11.9120647539	23.295332902	0.303738877814	-0.389125225111	-0.0558183754378	-0.00762990637472	-0.0228897191242	0.696261122186	0.891992384564	0.0297631956428	0.0174900467562	0.0262350701342	68.3025355036	-87.5035810191	-12.5520203325	-1.71575649057	-5.14726947171	156.570012901	200.584600674	6.69292565286	3.93303138577	5.89954707866	0.306856860518	0.164266870875	82.2385361529	138.236740808	382.563168105	91.644116112	0.80674249603	0.19325750397	-31.774624
Name_Leucine, L-_CAS_None_CS_LEUCIN03	3.0	132.581198673	-212.700041285	-50.72745987	-9.66818369475	-35.4500068808	175.26660262	281.180242645	22.3949754959	12.7809201202	17.5737651653	42.6854039467	493.880283929	73.1224353659	22.449103815	53.023772046	0.43067125416	-0.690925971831	-0.164780971821	-0.0314057259923	-0.115154328639	0.56932874584	0.913374211099	0.0727469074063	0.0415170095954	0.0570858881937	40.8148305044	-65.4792400444	-15.6163369862	-2.97632909293	-10.9132066741	53.9554382567	86.5607194652	6.89424396643	3.93457815751	5.41004496658	0.33902457188	0.214774887107	131.189454167	91.9218305628	163.385974327	144.461826966	0.53073620679	0.46926379321	-22.881391
Name_Hydrochlorothiazide_CAS_None_CS_HCSBTZ04	28.3333333333	279.81969035	-485.389376363	-48.7599830838	-19.4155750545	-48.5389376363	129.571252518	224.760842869	13.4033209966	8.99043371475	14.9840561912	-150.248437832	710.150219232	62.1633040803	28.4060087693	63.5229938276	0.683502395998	-1.18563779883	-0.119103717201	-0.0474255119533	-0.118563779883	0.316497604002	0.549012739008	0.0327396617588	0.0219605095603	0.0366008492672	114.555646865	-198.714014447	-19.9618954489	-7.94856057789	-19.8714014447	53.0452972368	92.0150533817	5.48719822035	3.68060213527	6.13433689211	0.213531013498	0.140468962655	42.0776406001	5.01760687385	215.555758491	193.835184377	0.526527912369	0.473472087631	-62.662638
Name_Hydroquinone_CAS_None_CS_HYQUIN08	20.0	138.902259592	-150.313783684	-37.9368037191	-10.7366988346	-25.0522972807	120.049547328	129.912225629	17.1646788523	9.27944468782	16.2390282037	-18.8527122635	280.226009314	55.1014825714	20.0161435224	41.2913254844	0.536401970868	-0.58047010937	-0.146501405688	-0.0414621506693	-0.0967450182283	0.463598029132	0.501684955107	0.0662852252565	0.0358346396505	0.0627106193883	35.9689911065	-38.9240258901	-9.82380387184	-2.78028756358	-6.48733764834	31.0870472006	33.6410055677	4.444824604	2.40292896912	4.20512569597	0.469398752161	0.27084114797	77.2482934987	69.2060753058	148.943596006	110.008210914	0.575178824883	0.424821175117	-23.441066
Name_Benzenesulfonamide, N-(4-chlorophenyl)-_OR[SYNONYM]_N-(4-chlorophenyl)benzenesulfonamide_CAS_None_CS_SAYZEY	38.5	273.876677088	-325.78112003	-29.0542974729	-12.0659674085	-25.0600861561	149.357017799	177.662797213	10.6876091299	6.58010360049	12.6901998009	-124.519659289	503.443917243	39.7419066028	18.646071009	37.7502859571	0.647105087323	-0.769742872472	-0.0686483562719	-0.0285089952767	-0.0592109901902	0.352894912677	0.419774699792	0.0252522643139	0.0155472111034	0.029983907128	115.913837988	-137.881547155	-12.2967576718	-5.1067239687	-10.6062728581	63.2129225006	75.1928821086	4.52335630155	2.78492155958	5.37092015062	0.235080956721	0.219743607779	40.8593959893	5.26939259323	341.144710462	82.0889844258	0.80604336229	0.19395663771	-37.168279
Name_Suberic acid_CAS_None_CS_SUBRAC01	31.0	154.45560537	-256.160854837	-52.4991689071	-9.85234057066	-32.0201068547	245.881640872	407.788705133	24.8199544358	15.6841809666	22.6549280629	91.4260355012	663.94955997	77.3191233428	25.5365215373	54.6750349176	0.385813727851	-0.6398626589	-0.131137358314	-0.0246101022654	-0.0799828323626	0.614186272149	1.01861295435	0.0619976149328	0.0391774213213	0.0565896085752	61.8343317206	-102.550731221	-21.0173727102	-3.9442588931	-12.8188414026	98.4355790079	163.253007261	9.93635221066	6.27896181774	9.06961151452	0.290164284563	0.182601151393	113.479379232	47.8674860015	189.532678105	210.804568137	0.473432536902	0.526567463098	-43.047281
Name_Glutamic acid, L-_CAS_None_CS_LGLUAC03	28.5	145.338916862	-315.65599898	-64.2676186271	-16.6134736305	-63.131199796	165.260580854	358.923094156	32.6377019873	18.8906891661	25.6373638683	19.9216639918	674.579093136	96.9053206144	35.5041627966	88.7685636643	0.467930302305	-1.01627981146	-0.206914753886	-0.0534884111297	-0.203255962293	0.532069697695	1.15558169538	0.10507969983	0.0608200892307	0.0825415496702	45.1421945761	-98.0425947343	-19.961490065	-5.16013656496	-19.6085189469	51.3298534056	111.481332764	10.1372538439	5.86743856651	7.96295234026	0.25042901892	0.158648895828	157.346801422	135.481406581	77.3139314881	233.285566228	0.248918404751	0.751081595249	-33.58502
Name_Salicylamide_CAS_None_CS_SALMID07	37.0	165.151379782	-219.127957727	-40.010600729	-12.8898798663	-31.303993961	119.479267141	158.528786341	13.2517532149	9.32522272592	15.8528786341	-45.672112641	377.656744068	53.2623539438	22.2151025922	47.1568725951	0.580230490172	-0.769867757026	-0.140570248361	-0.0452863386486	-0.109981108147	0.419769509828	0.556963166316	0.0465577173721	0.0327625391951	0.0556963166316	47.0071440674	-62.3705323666	-11.3882431692	-3.6688548451	-8.91007605237	34.0074611001	45.1221510119	3.7718550904	2.65424417717	4.51221510119	0.382205378857	0.220925423341	96.8453172849	5.98069687991	178.20866235	106.421984572	0.626104968939	0.373895031061	-31.055115
Name_Cortisone_CAS_None_CS_DHPRTO02	-8.0	219.959246809	-457.332790435	-52.9110179062	-8.46912574879	-26.9019288491	312.040902707	648.786258523	17.6333893862	12.014560343	17.5347637439	92.0816558978	1106.11904896	70.5444072925	20.4836860918	44.436692593	0.413457114644	-0.859647860721	-0.0994567726237	-0.0159194048282	-0.0505675212189	0.586542885356	1.21952269959	0.0331454594557	0.0225837536962	0.032960072962	117.01835219	-243.30111289	-28.1486694372	-4.50557616463	-14.31183017	166.005806895	345.154386538	9.38096578995	6.39174789885	9.32849693346	0.186836091595	0.101738612399	196.543212288	140.13970611	345.310688476	186.68946104	0.649080059075	0.350919940925	-41.062687
Name_Citric acid_CAS_None_CS_CITRAC11	21.5	207.396068918	-533.46256244	-75.3281072538	-25.4029791638	-76.2089374914	129.896793296	334.119525823	25.7219364692	15.9104536106	23.865680416	-77.4992756218	867.582088263	101.050043723	41.3134327744	100.074617907	0.614884250904	-1.58160050864	-0.223331459667	-0.0753143099353	-0.225942929806	0.385115749096	0.990591747568	0.0762599489961	0.0471710355985	0.0707565533977	69.9532136975	-179.93311457	-25.4076329008	-8.56824355093	-25.7047306528	43.8132612035	112.696131187	8.67582557341	5.36648243747	8.0497236562	0.1870539707	0.130790958752	180.851169073	4.33486847398	50.0531422591	287.239719956	0.14839668391	0.85160331609	-60.185843
Name_Acetophenone, 4-HO-_CAS_None_CS_HACTPH13	39.0	163.138621349	-153.009526341	-33.283266828	-8.50052924119	-21.8585037631	139.103011787	130.466260964	12.1517163519	7.24812560911	11.8605691785	-24.0356095618	283.475787305	45.4349831799	15.7486548503	33.7190729416	0.53976224141	-0.506249005982	-0.110121383618	-0.0281249447768	-0.0723212865689	0.46023775859	0.431662109585	0.0402053027104	0.0239812283103	0.0392420099623	49.307283344	-46.2458491268	-10.0595889222	-2.56921384038	-6.60654987526	42.0427214567	39.4323357829	3.67275459561	2.19068532127	3.58475779845	0.541593129555	0.312494510627	69.234397298	53.2457685518	206.752293162	95.4893399742	0.684062916867	0.315937083133	-22.966716
Name_Dehydroisoandrosterone, 5, 6-_CAS_None_CS_ZOYMOP04	24.0	154.87183149	-197.808924941	-30.5257949427	-4.03691683554	-11.6358191142	318.444024091	406.730323088	12.8625908615	8.30061883854	12.7103225965	163.5721926	604.53924803	43.3883858042	12.3375356741	24.3461417107	0.32720609222	-0.417921611138	-0.0644934974876	-0.0085290124722	-0.0245836241846	0.67279390778	0.859321145262	0.0271754911859	0.0175371662298	0.0268537857894	73.3032934272	-93.6261005502	-14.4483427506	-1.91073674592	-5.50741767942	150.724605717	192.511910863	6.08806819858	3.92881450741	6.01599721448	0.307534869843	0.164777386489	113.953227306	89.044027994	380.547632386	92.7682231945	0.804003558933	0.195996441067	-30.641319
Name_Acetylsalicylic acid_CAS_None_CS_ACSALA19	32.0	167.054341764	-264.535033943	-33.3640764227	-12.5969063782	-33.0668792429	174.645019585	276.555076008	17.2020654522	13.1692893337	21.2734673852	7.59067782152	541.090109951	50.566141875	25.766195712	54.3403466281	0.488892753865	-0.77417479769	-0.0976416118866	-0.0368654665566	-0.0967718497112	0.511107246135	0.80935204244	0.0503426912603	0.0385405734495	0.0622578494184	57.0823618912	-90.3914521527	-11.4004836056	-4.30435486441	-11.2989315191	59.676091655	94.4986928497	5.87793477891	4.49993775475	7.26913021921	0.301567055925	0.214081490939	43.0915896072	36.6354364303	208.20465292	133.494708428	0.609321164952	0.390678835048	-29.813687
Name_Nitrofurantoin_CAS_None_CS_LABJON	38.0	247.192794153	-516.384336861	-58.9717879916	-22.451492907	-57.376037429	169.913911334	354.949191494	23.1784395434	15.4325735432	25.3535136782	-77.2788828185	871.333528355	82.150227535	37.8840664502	82.7295511072	0.592636826263	-1.23801494934	-0.141382977583	-0.0538267369277	-0.137557216593	0.407363173737	0.850979346113	0.0555695682628	0.0369991020049	0.0607842390081	103.105771989	-215.387369513	-24.5975282058	-9.36466823969	-23.9319299459	70.8722317729	148.051687879	9.66788255626	6.4370299078	10.5751205628	0.191284509144	0.207306280627	52.9239257757	41.7071997598	171.701546384	245.405159103	0.411648971655	0.588351028345	-39.238046
Name_Allopurinol_CAS_None_CS_ALOPUR	49.0	122.893511197	-152.644025714	-29.2936248452	-10.9031446938	-30.5288051427	151.125896705	187.711011249	19.7925838871	13.4079293749	20.8567790276	28.2323855083	340.355036962	49.0862087323	24.3110740687	51.3855841703	0.448484697262	-0.557055527133	-0.10690346742	-0.0397896805095	-0.111411105427	0.551515302738	0.685028161639	0.0722305913973	0.0489305829742	0.0761142401821	33.6752071732	-41.8274255458	-8.02702173539	-2.98767325327	-8.36548510917	41.4114287338	51.436460159	5.4235521176	3.6740328685	5.71516223989	0.251559210445	0.210392909467	32.3151684769	46.4848729451	173.263530027	100.755877875	0.632303862538	0.367696137462	-27.81438
Name_Benzocaine_CAS_None_CS_QQQAXG04	38.0	149.932827731	-195.777234559	-23.7962523676	-8.51205367648	-24.4721543199	204.420336624	266.92518775	16.9207193387	11.6054429456	17.7950125167	54.4875088934	462.702422309	40.7169717062	20.1174966221	42.2671668365	0.423116943244	-0.55249184783	-0.0671540563519	-0.0240213846883	-0.0690614809788	0.576883056756	0.753274457802	0.0477510039157	0.0327510633827	0.0502182971868	53.1291719471	-69.3742825747	-8.43227732624	-3.01627315542	-8.67178532183	72.4369931413	94.5857849252	5.99591044082	4.11242543153	6.30571899501	0.3541149052	0.258552946668	16.2769567079	34.1715372912	282.164946542	72.1882178132	0.796281718142	0.203718281858	-25.576136
Name_Adipic acid_CAS_None_CS_ADIPAC11	35.25	158.371215657	-245.775531724	-54.9331148568	-12.2887765862	-40.9625886207	175.699640931	272.667431985	21.8945382595	13.6333715992	19.4762451418	17.3284252739	518.442963709	76.8276531163	25.9221481854	60.4388337624	0.474064745649	-0.735698810228	-0.164435519511	-0.0367849405114	-0.122616468371	0.525935254351	0.816196404467	0.0655386060402	0.0408098202233	0.0582997431762	52.9072076736	-82.1064424115	-18.3515527353	-4.10532212058	-13.6844070686	58.6961295482	91.0902425669	7.31432715095	4.55451212835	6.50644589764	0.310092062955	0.195141904635	113.62183135	46.2439826902	121.129635732	212.941220856	0.362586658917	0.637413341083	-38.794239
Name_Codeine_CAS_None_CS_ZZZTSE03	8.0	152.231123013	-298.22348137	-31.3631150141	-6.93542979931	-22.9402677977	310.374654078	608.029475422	18.4293413487	14.1402203586	20.2676491807	158.143531065	906.252956792	49.7924563628	21.075650158	43.2079169784	0.329073112684	-0.644660088869	-0.067796634991	-0.01499209509	-0.0495892376053	0.670926887316	1.31435772213	0.0398381132735	0.0305664586542	0.0438119240711	70.4229969585	-137.959905346	-14.5087581931	-3.20836989176	-10.6123004112	143.581108039	281.277947971	8.52551977586	6.54134762723	9.37593159904	0.251583971339	0.107761010524	56.734713403	46.0510888452	389.629563769	72.9762133215	0.842249671458	0.157750328542	-37.255187
Name_Deoxyadenosine, 2'-_CAS_None_CS_CEZBIS	49.0	167.262667213	-412.716119297	-54.5490262827	-13.3134232031	-51.5895149121	251.379034702	620.270986965	28.0597087748	20.008741515	26.9683037811	84.1163674886	1032.98710626	82.6087350575	33.3221647181	78.5578186932	0.399536564198	-0.985845694324	-0.130300029914	-0.0318014740104	-0.12323071179	0.600463435802	1.48162732983	0.0670255940736	0.0477944299947	0.064418579558	70.0231276689	-172.78017859	-22.8364972008	-5.57355414807	-21.5975223238	105.237746913	259.671301632	11.7469642367	8.37649360102	11.2900565927	0.159502791794	0.0853447937346	214.060983826	127.994587142	221.634691111	197.007010803	0.529413792505	0.470586207495	-45.400094
Name_Phthalic acid, 2-_CAS_None_CS_PHTHAC06	29.75	197.590073684	-328.849534719	-49.5189078822	-18.2694185955	-41.1061918399	121.089222756	201.529023298	19.7756828075	11.1960568499	20.1529023298	-76.5008509278	530.378558017	69.2945906897	29.4654754454	61.2590941697	0.620027958801	-1.03191370884	-0.155387903875	-0.0573285393798	-0.128989213605	0.379972041199	0.632388189471	0.0620551225901	0.0351326771929	0.0632388189471	62.9678656652	-104.797538359	-15.7806507244	-5.82208546439	-13.0996922949	38.5886283144	64.2231273569	6.30210068373	3.56795151983	6.42231273569	0.286979387021	0.201926657176	102.614880186	24.3339205503	137.860607763	180.818688677	0.43259982466	0.56740017534	-34.417527
Name_Glycine_CAS_None_CS_GLYCIN30	14.6666666667	101.891547395	-146.830758399	-53.9923291203	-14.6830758399	-48.943586133	111.102448776	160.104122774	25.6511733053	16.0104122774	22.8720175392	9.21090138109	306.934881173	79.6435024255	30.6934881173	71.8156036722	0.478377556301	-0.689365714707	-0.253492258424	-0.0689365714707	-0.229788571569	0.521622443699	0.751683735937	0.120431438286	0.0751683735937	0.107383390848	21.7022878558	-31.2740699923	-11.5000419419	-3.12740699923	-10.4246899974	23.6641545493	34.1012169132	5.46354590878	3.41012169132	4.87160241618	0.377584964946	0.23894270602	135.388516417	99.9851843814	51.7827635479	161.211232624	0.243118418728	0.756881581272	-28.021326
Name_9,10-dimethylanthracene_CAS_None_CS_DMANTR01	48.0	202.877760551	-135.716138657	-9.89567088741	-4.52387128858	-8.48225866608	180.248263947	120.578018587	8.78888878204	4.01926728624	8.61271561336	-22.6294966035	256.294157244	18.6845596694	8.54313857481	17.0949742794	0.529532706155	-0.354233672419	-0.0258287619599	-0.0118077890806	-0.0221396045262	0.470467293845	0.314721556034	0.0229399420036	0.0104907185345	0.0224801111453	77.7277498588	-51.996384664	-3.79128904683	-1.73321282213	-3.2497740415	69.0578007887	46.1965769031	3.36725201882	1.53988589677	3.29975549308	0.0921124717084	0.0940787088446	206.195896974	94.2287653964	383.126024498	0.0	1.0	0.0	-27.267902
Name_Lamotrigine_CAS_None_CS_EFEMUX01	66.0	262.500291132	-396.984321378	-36.1763495542	-17.260187886	-39.6984321378	135.578012086	205.037277825	16.7366016658	8.91466425325	15.7720982942	-126.922279046	602.021599203	52.9129512201	26.1748521392	55.470530432	0.659418734982	-0.997251842586	-0.0908774712456	-0.0433587757646	-0.0997251842586	0.340581265018	0.515067704437	0.0420434912692	0.022394248019	0.039620592649	104.495670488	-158.030845058	-14.4010198472	-6.87090630689	-15.8030845058	53.9706650051	81.620891653	6.66247799278	3.54873441969	6.27853012715	0.252397420419	0.159753821569	71.9591175903	60.0367513569	346.194083189	51.8842200289	0.869663280793	0.130336719207	-37.41486
Name_Sulfanilacetamide_CAS_None_CS_SLFNMG01	12.0	190.266021209	-281.51455257	-37.1715863216	-11.7297730237	-31.27939473	182.213603013	269.600323792	13.9901447623	11.2333468246	17.9733549194	-8.0524181953	551.114876361	51.161731084	22.9631198484	49.2527496494	0.510809206292	-0.75578510679	-0.0997949522723	-0.0314910461162	-0.0839761229766	0.489190793708	0.723798850353	0.0375594901105	0.0301582854314	0.0482532566902	70.870216082	-104.858434754	-13.8456585048	-4.36910144809	-11.6509371949	67.8708543785	100.420627296	5.21104386388	4.184192804	6.6947084864	0.269486375006	0.178114725435	93.9098145516	6.50095232954	229.129306994	143.350317228	0.615145882067	0.384854117933	-41.483814
Name_Papaverine_CAS_None_CS_MVERIQ01	-8.0	137.902522705	-332.908315298	-32.7264360966	-7.23713728909	-25.608331946	432.744850176	1044.68254967	30.497914128	22.7104902103	31.6570469598	294.842327471	1377.59086497	63.2243502246	29.9476274994	57.2653789059	0.241659787215	-0.583387098791	-0.0573496657513	-0.0126823282346	-0.0448759306763	0.758340212785	1.83069720342	0.0534444134457	0.0397977652918	0.055475672831	78.6937122954	-189.973255535	-18.6752547823	-4.1298533812	-14.6133273489	246.944711881	596.145352467	17.4035545755	12.9596815754	18.0650106808	0.204164359514	0.0666592793301	70.6306542925	103.836349802	500.638502228	70.0088706531	0.877316756407	0.122683243593	-43.54859
Name_Catechol_CAS_None_CS_CATCOL13	27.0	137.807301966	-159.557479255	-37.1955542888	-11.3969628039	-26.5929132092	117.391607534	135.919568242	15.4463031534	9.70854058875	16.9899460303	-20.4156944316	295.477047497	52.6418574422	21.1055033927	43.5828592395	0.539999572239	-0.625227903863	-0.145751227392	-0.0446591359902	-0.104204650644	0.460000427761	0.532602464911	0.0605265249121	0.0380430332079	0.0665753081139	35.1682731829	-40.7188947085	-9.49226489276	-2.90849247918	-6.78648245141	29.9582102272	34.6865255952	3.94187972056	2.47760897109	4.3358156994	0.435521591305	0.253313117774	72.2844638465	65.6855457497	157.987695533	97.2112139677	0.619076687443	0.380923312557	-21.292064
Name_Rofecoxib_CAS_None_CS_CAXMUJ	-15.0	266.706011768	-444.361056645	-46.2120089806	-12.3433626846	-29.624070443	240.031395547	399.918261483	16.7962579398	11.1088405968	19.0437267373	-26.6746162207	844.279318128	63.0082669204	23.4522032813	48.6677971803	0.526319959643	-0.876905967924	-0.091195179818	-0.024358499109	-0.0584603978616	0.473680040357	0.78920217002	0.0331458812736	0.0219222825005	0.0375810557152	135.149912919	-225.174369756	-23.4173536177	-6.25484360434	-15.0116246504	121.632887054	202.653542962	8.51129220099	5.62926508228	9.65016871248	0.274379784069	0.203473855907	92.3546810173	41.5639504084	351.415727289	155.321680026	0.693486847854	0.306513152146	-42.234929
Name_Tris(hydroxymethyl)aminomethane_CAS_None_CS_THXMAM13	17.0	100.199001079	-150.519816155	-37.9887881355	-7.92209558709	-37.6299540387	172.947699179	259.803546986	20.1321494436	13.673870894	17.3202364658	72.7486980999	410.323363141	58.120937579	21.5959664811	54.9501905044	0.366832185724	-0.55105851915	-0.139078334462	-0.0290030799553	-0.137764629788	0.633167814276	0.951150230779	0.0737045310252	0.050060538462	0.0634100153853	27.3690265138	-41.113991106	-10.376512126	-2.16389426874	-10.2784977765	47.2400933478	70.9644815745	5.4990301896	3.73497271445	4.7309654383	0.26246461464	0.139885336898	106.130190166	135.971374507	116.593230021	156.553470236	0.4268520539	0.5731479461	-37.226493
Name_Indomethacin_CAS_None_CS_INDMET03	23.0	295.369715332	-631.146163017	-52.0494870469	-15.3938088541	-42.0764108678	265.803984313	567.97009343	22.2249480896	13.852929108	21.8450035935	-29.5657310195	1199.11625645	74.2744351365	29.2467379621	63.9214144612	0.526342762533	-1.12468949171	-0.0927511162406	-0.0274314510174	-0.0749792994476	0.473657237467	1.01211103405	0.0396044007474	0.0246856349769	0.0389273474635	165.753715916	-354.182627317	-29.2088032107	-8.63860066626	-23.6121751544	149.162205257	318.729878618	12.4720563439	7.77389947848	12.2588414853	0.232470440515	0.143863593221	82.7674670121	33.1698015108	413.421437363	147.752262282	0.736708505093	0.263291494907	-45.117717
Name_Benzenesulfonamide, N-(2-chlorophenyl)-_OR[SYNONYM]_N-(2-chlorophenyl)benzenesulfonamide_CAS_None_CS_HEFTAO	14.0	268.838963652	-330.239290985	-27.9625375	-12.2310848513	-25.4030223834	137.446694327	168.838245268	9.85221936133	6.25326834327	12.059874662	-131.392269325	499.077536253	37.8147568613	18.4843531946	37.4628970455	0.661699369329	-0.812825371754	-0.068824820544	-0.0301046433983	-0.0625250285964	0.338300630671	0.415565358886	0.0242494884273	0.0153913095884	0.0296832399205	109.225415238	-134.171487628	-11.3607779469	-4.9693143566	-10.3208836637	55.8426206416	68.5965575708	4.00281542577	2.54061324336	4.8997541122	0.226407226748	0.212829301651	33.9208881077	6.15022351075	327.647747498	78.6379104809	0.80644674766	0.19355325234	-36.14246
Name_Alanine, L-_CAS_None_CS_LALNIN03	8.0	107.280230074	-155.043699532	-49.2652510692	-11.9264384255	-38.7609248829	136.375185077	197.092355264	24.045214676	15.1609504049	21.8991505849	29.0949550024	352.136054796	73.3104657452	27.0873888304	60.6600754678	0.440294873019	-0.636323635309	-0.202192309326	-0.0489479719469	-0.159080908827	0.559705126981	0.808897906668	0.0986853284632	0.0622229158976	0.0898775451854	26.1394089963	-37.777236976	-12.0037452018	-2.90594130584	-9.44430924399	33.2285523362	48.022619645	5.85874676428	3.694047665	5.33584662722	0.376347164427	0.2384098211	110.048217836	67.4072452232	93.7131680503	149.942247101	0.384613524769	0.615386475231	-23.603808
Name_Threonine, L-_CAS_None_CS_LTHREO03	11.0	136.310624856	-252.895224567	-58.8162164118	-14.8761896804	-50.5790449133	133.005544262	246.763354068	22.1369450378	14.5154914158	20.563612839	-3.30508059448	499.658578635	80.9531614496	29.3916810962	71.1426577524	0.506136060463	-0.939027260767	-0.218390958866	-0.0552368976922	-0.187805452153	0.493863939537	0.916258963867	0.0821968659006	0.0538975861098	0.0763549136556	36.7106552963	-68.1087730684	-15.840158086	-4.00639841579	-13.6217546137	35.8205436519	66.4573611963	5.96183723355	3.90925654096	5.53811343303	0.293122469714	0.185761538895	144.082309464	67.3236480411	91.1702970765	178.145872041	0.338525151962	0.661474848038	-24.257987
Name_Gallic acid_CAS_None_CS_IJUMEG	44.0	197.710314578	-442.281389394	-73.4204987824	-24.5711882997	-63.1830556277	119.67056506	267.70512149	27.3892691027	14.8725067495	24.3368292264	-78.0397495189	709.986510885	100.809767885	39.4436950491	87.5198848541	0.622943369506	-1.39353507968	-0.231332457286	-0.0774186155376	-0.199076439954	0.377056630494	0.84348219652	0.0862977918956	0.0468601220289	0.0766801996836	62.7494735544	-140.371656413	-23.302262487	-7.7984253563	-20.0530937734	37.9811492054	84.9644869422	8.69283032044	4.72024927457	7.72404426748	0.225364258649	0.149959640916	164.244327851	64.1154100215	74.9915128062	242.389366832	0.236282390079	0.763717609921	-39.849553
Name_Chlorothiazide_CAS_None_CS_QQQAUG15	44.0	280.286064695	-462.190779025	-46.5487079937	-20.095251262	-46.2190779025	122.165943412	201.451230254	14.1198343843	8.75874914148	15.4962484811	-158.120121283	663.642009279	60.6685423779	28.8540004035	61.7153263836	0.696445934047	-1.14843700544	-0.115662754952	-0.0499320437149	-0.114843700544	0.303554065953	0.500559634927	0.0350845171593	0.0217634623882	0.0385045873021	112.801689581	-186.009607148	-18.7336210069	-8.08737422381	-18.6009607148	49.1659292485	81.0744521515	5.68255570209	3.5249761805	6.23649631935	0.208913697203	0.173009086328	37.9900657746	3.78288736902	301.598286337	100.85372177	0.749401867207	0.250598132793	-55.287662
Name_Barbituric acid, 5-allyl-5-phenyl-_CAS_None_CS_FUFSOP	24.0	247.833328513	-463.678758219	-42.5359290095	-15.4559586073	-33.1199113014	168.329435067	314.932555246	15.0256026824	10.4977518415	19.6832847029	-79.5038934457	778.611313465	57.5615316918	25.9537104488	52.8031960042	0.595520191141	-1.11417646843	-0.10220983887	-0.0371392156144	-0.0795840334594	0.404479808859	0.756753325397	0.0361051107819	0.0252251108466	0.0472970828373	103.139002901	-192.965833434	-17.701869768	-6.4321944478	-13.7832738167	70.0524428896	131.063202533	6.25309633676	4.36877341776	8.19145015829	0.147794146087	0.175127543295	37.3444032679	33.1835662703	281.225664419	134.937099161	0.675758835316	0.324241164684	-39.130009
Name_8-hydroxyquinoline_OR[SYNONYM]_Quinoline, 8-HO-_CAS_None_CS_HXQUIN14	11.5	138.745317619	-136.057807598	-26.0736717548	-7.55876708878	-19.4368296569	157.657607065	154.603764196	13.0000946709	8.58909801089	14.0548876542	18.9122894462	290.661571794	39.0737664258	16.1478650997	33.491717311	0.468096992521	-0.459029909179	-0.0879669854225	-0.0255016616211	-0.0655757013113	0.531903007479	0.521599995549	0.0438595357478	0.0289777775305	0.0474181814136	41.1245179284	-40.3279320981	-7.72831256538	-2.24044067212	-5.76113315688	46.7301758327	45.8250078748	3.85326608163	2.54583377082	4.1659098068	0.515654931283	0.299005796264	71.1317666546	39.9759714203	233.394621283	63.008303401	0.787423476107	0.212576523893	-22.191695
Name_Cinnamic acid, trans-_OR[SYNONYM]_Cinnamic acid_CAS_None_CS_CINMAC03	29.0	182.097130064	-199.195856893	-31.2050964598	-10.483992468	-22.1328729881	149.337057132	163.359647958	17.2688888377	8.59787620831	16.3359647958	-32.7600729311	362.555504851	48.4739852974	19.0818686764	38.4688377839	0.549421686411	-0.601011798384	-0.0941517129654	-0.031632199915	-0.0667790887094	0.450578313589	0.492887137987	0.052103523127	0.0259414283151	0.0492887137987	60.3532142933	-66.020316922	-10.3424357815	-3.47475352221	-7.33559076912	49.4954061489	54.1429721416	5.72350013568	2.84963011271	5.41429721416	0.437036355526	0.29968141826	63.5452414385	33.4232323274	220.546687271	110.887499925	0.665431315751	0.334568684249	-27.542944
Name_Cholic acid_CAS_None_CS_JEYDEW01	24.0	233.38589267	-597.70543086	-61.0736848955	-8.6623975487	-24.9043929525	376.757908028	964.88371757	25.0740967964	13.9838219938	21.4418603904	143.372015358	1562.58914843	86.147781692	22.6462195425	46.3462533429	0.382509651664	-0.979614035538	-0.100097198112	-0.0141973048629	-0.0408172514808	0.617490348336	1.58140378787	0.0410953889358	0.0229188954764	0.0351423063971	142.398955583	-364.686263283	-37.2637302248	-5.28530816352	-15.1952609701	229.876501947	588.717818669	15.2988047184	8.53214229956	13.0826181927	0.187905862147	0.1182538653	165.530601661	57.733103507	394.023762019	216.120038679	0.64578835607	0.35421164393	-46.681364
Name_Glutaric acid_CAS_None_CS_GLURAC04	27.3333333333	155.111886534	-232.622693177	-54.0756209389	-13.6836878339	-46.5245386353	150.023586081	224.991723162	22.2310233312	13.2348072448	18.7493102635	-5.08830045289	457.614416339	76.3066442702	26.9184950787	65.2738488988	0.508337772743	-0.762358735886	-0.17721840229	-0.0448446315227	-0.152471747177	0.491662227257	0.73735027014	0.072856240347	0.0433735453024	0.061445855845	47.3301388057	-70.9814354234	-16.5003901521	-4.17537855432	-14.1962870847	45.7775178422	68.6529557815	6.78347381089	4.03840916362	5.72107964846	0.320882401881	0.20194303657	105.620651469	43.1658095574	88.6380455708	216.497427044	0.290487516286	0.709512483714	-39.215442
Name_Tartaric acid_CAS_None_CS_TARTAC24	11.0	192.745250103	-426.754837202	-68.2118348586	-26.6721773251	-71.1258062003	94.3703705511	208.944252061	21.3243338199	13.0590157538	20.8944252061	-98.3748795522	635.699089263	89.5361686785	39.731193079	92.0202314065	0.671315791401	-1.48635186142	-0.237576188656	-0.0928969913387	-0.247725310236	0.328684208599	0.727735577692	0.074270893974	0.0454834736058	0.0727735577692	55.3401721116	-122.527979951	-19.5846833014	-7.65799874691	-20.4213299918	27.0952075122	59.9911586128	6.12254933974	3.7494474133	5.99911586128	0.216450191306	0.151496540552	134.889412829	35.3969260034	25.195622246	261.919998408	0.0877542719152	0.912245728085	-43.035508
Name_Griseofulvin_CAS_None_CS_GRISFL	22.3333333333	188.984968712	-504.924489444	-46.357208744	-12.3152314499	-63.1155611806	346.680919431	926.251899488	22.6574178796	22.5915097436	28.0682393784	157.69595072	1431.17638893	69.0146266237	34.9067411935	91.183800559	0.352803814644	-0.942610871106	-0.0865412746456	-0.0229905090514	-0.117826358888	0.647196185356	1.72915976169	0.0422976679702	0.042174628334	0.0523987806574	101.232801111	-270.470825083	-24.8319753937	-6.59684939228	-33.8088531354	185.705142609	496.161546384	12.1368058715	12.1015011313	15.0351983753	0.185707377855	0.0863566148259	54.7390558659	0.0	420.672936256	114.992951887	0.785327095802	0.214672904198	-37.335424
Name_4-hydroxyphenylacetic acid_CAS_None_CS_QAPBAL	40.0	165.665341882	-236.428947838	-46.0361610662	-12.4436288336	-29.5536184798	155.92112737	222.52251238	21.3499101763	11.7117111779	20.2293193073	-9.74421451182	458.951460218	67.3860712426	24.1553400115	49.782937787	0.515150224657	-0.735195570847	-0.143153289917	-0.0386945037288	-0.0918994463559	0.484849775343	0.691952347678	0.066389329831	0.0364185446146	0.0629047588798	53.275732373	-76.0323505641	-14.8046064952	-4.00170266127	-9.50404382051	50.1421248326	71.5602290852	6.86584223244	3.76632784659	6.50547537138	0.355931319577	0.215334929192	98.1644227082	33.1310246521	164.547183668	157.039285584	0.511673218251	0.488326781749	-32.118028
Name_Danazol_CAS_None_CS_YAPZEU01	-25.0	215.872454629	-330.638115524	-30.0168621178	-6.35842529854	-16.5319057762	306.152063482	468.913653238	16.5703245708	9.01757025458	14.6535516637	90.2796088532	799.551768762	46.5871866886	15.3759955531	31.1854574399	0.413529340365	-0.633376602157	-0.057500866485	-0.0121803192722	-0.0316688301078	0.586470659635	0.898259826826	0.0317424258744	0.017274227439	0.0280706195883	112.690714101	-172.601202926	-15.6695379823	-3.31925390242	-8.63006014629	159.818883408	244.784423867	8.65011569901	4.70739276668	7.64951324586	0.246164078343	0.138552913278	91.4459181249	116.321196969	456.023830501	66.000687611	0.873567839592	0.126432160408	-34.729601
Name_Paraben, Methyl-_CAS_None_CS_CEBGOF04	24.5	148.04250857	-199.320922725	-34.9190151684	-10.4905748802	-28.4744175321	170.298928509	229.286438722	17.9030468805	12.0677073011	19.1072032268	22.256419939	428.607361446	52.8220620489	22.5582821814	47.5816207589	0.465043162236	-0.626123085181	-0.109690449	-0.0329538465885	-0.0894461550259	0.534956837764	0.720253199916	0.0562385061926	0.0379080631535	0.060021099993	47.1280649268	-63.45210898	-11.1161694701	-3.33958468316	-9.06458699714	54.2132056344	72.9913744053	5.69928167202	3.84165128449	6.08261453378	0.377283961704	0.250558521913	99.7752237346	32.6219056211	210.132897594	108.208539484	0.660086539543	0.339913460457	-26.51154
Name_Dimethyloxalate_CAS_None_CS_DMEOXA05	33.0	103.876191769	-145.192207381	-31.4424627531	-10.3708719558	-36.2980518452	170.841725906	238.792805883	18.3077404401	17.0566289916	23.8792805883	66.9655341367	383.985013264	49.7502031932	27.4275009474	60.1773324335	0.378119463952	-0.528513788286	-0.114453629451	-0.0377509848776	-0.132128447072	0.621880536048	0.869229091074	0.0666419598509	0.0620877922196	0.0869229091074	28.536651099	-39.8869008744	-8.63780789412	-2.84906434817	-9.9717252186	46.9332831931	65.6006623881	5.02946433104	4.68576159915	6.56006623881	0.329530223376	0.298112370135	45.6682019894	29.3200112904	153.36040979	121.357507886	0.558246841296	0.441753158704	-18.83438
Name_Sulfasalazine_CAS_None_CS_QIJZOY	10.0	353.2087087	-976.549791995	-68.281344597	-23.2511855237	-51.3973574734	245.764482573	679.488496248	27.2657249964	16.1782975297	29.5429780977	-107.444226127	1656.03828824	95.5470695933	39.4294830534	80.9403355711	0.58969034649	-1.63037312224	-0.113997330084	-0.0388184076724	-0.085809111697	0.41030965351	1.13442221814	0.0455207768789	0.0270100528128	0.0493227051363	211.562547435	-584.927145348	-40.8986948776	-13.926836794	-30.7856392288	147.206336428	406.99539303	16.3314383134	9.69036650073	17.6954518709	0.183395169004	0.122631532677	202.287988933	79.7518179181	368.63808325	230.335108023	0.615450054562	0.384549945438	-50.448048
Name_Mesalamine_CAS_None_CS_SAQJAV	18.0	129.156233133	-249.97006271	-59.8942916229	-13.8872257061	-49.994012542	181.488431	351.254239751	32.9567601405	19.5141244306	27.0195569039	52.332197867	601.224302461	92.8510517634	33.4013501367	77.0135694459	0.41576839407	-0.804681655831	-0.192806439441	-0.0447045364351	-0.160936331166	0.58423160593	1.13072677662	0.106091505652	0.0628181542568	0.0869789828172	40.1216946624	-77.6518661739	-18.6058421047	-4.31399256522	-15.5303732348	56.3784126921	109.115255333	10.2378416848	6.0619586296	8.39348117944	0.281421341223	0.180865982691	156.329209508	124.870393016	116.65180917	193.992854963	0.375515251472	0.624484748528	-36.923213
Name_Sulfathiazole_CAS_None_CS_SUTHAZ30	42.0	203.235468731	-309.608216528	-33.880330442	-12.3843286611	-30.9608216528	208.473679446	317.58808878	17.7231965016	12.7035235512	21.172539252	5.23821071548	627.196305308	51.6035269435	25.0878522123	52.1333609048	0.493638457223	-0.752007133918	-0.0822919058077	-0.0300802853567	-0.0752007133918	0.506361542777	0.771389438845	0.0430478569156	0.0308555775538	0.0514259625897	83.6739017105	-127.468535095	-13.9488419862	-5.09874140382	-12.7468535095	85.8305209821	130.753921503	7.29680213464	5.2301568601	8.71692810017	0.261735994551	0.186756848754	94.9742181297	6.33490776763	377.902384823	33.8067633535	0.917886781231	0.0821132187692	-44.388728
Name_Phenazine-1-carboxylic acid_CAS_None_CS_SACRET01	14.0	224.165661644	-344.94202593	-39.8367230743	-13.7976810372	-31.3583659936	164.129361678	252.559264058	14.096315274	10.1023705623	18.0399474327	-60.036299966	597.501289988	53.9330383483	23.9000515995	49.3983134263	0.577307583616	-0.888350365604	-0.102593957382	-0.0355340146242	-0.0807591241459	0.422692416384	0.650431370192	0.0363031056988	0.0260172548077	0.0464593835851	87.0424108158	-133.939272003	-15.4684013152	-5.35757088012	-12.1762974548	63.7306143204	98.0675053273	5.47352906805	3.92270021309	7.00482180909	0.310363303474	0.219314383599	120.140740392	44.5939181216	274.325247109	113.969776212	0.706486641942	0.293513358058	-32.468655
Name_Alclofenac_CAS_None_CS_FICJAC	15.0	232.379235922	-371.688127526	-39.9357913653	-14.2956972125	-37.1688127526	194.562102456	311.20002294	20.8200585648	11.9692316515	19.4500014337	-37.8171334653	682.888150465	60.7558499301	26.2649288641	56.6188141863	0.544288442071	-0.870583600403	-0.0935392939859	-0.0334839846309	-0.0870583600403	0.455711557929	0.72890581203	0.0487656188176	0.0280348389242	0.0455566132519	99.2123019957	-158.689026625	-17.0502402147	-6.10342410097	-15.8689026625	83.0666044204	132.864154297	8.88894366877	5.11015978066	8.30400964357	0.305090215353	0.192133622218	22.1213849861	35.9022682563	314.823572087	112.117766291	0.73739304159	0.26260695841	-36.772732
Name_Succinyl_sulfathiazole_CAS_None_CS_GOBVEA01	14.0	279.298270532	-686.477273495	-58.0709019976	-19.0688131527	-52.805944115	266.619077655	655.313536824	23.2261399825	18.2031538007	28.4918929054	-12.6791928762	1341.79081032	81.2970419801	37.2719669533	81.2978370204	0.511612740389	-1.25747473638	-0.106373065796	-0.0349298537883	-0.0967288258752	0.488387259611	1.20038965422	0.0425451582728	0.0333441570617	0.0521908545314	152.473771202	-374.759852737	-31.7019128254	-10.4099959094	-28.8276809798	145.55197985	357.747028254	12.6795527479	9.93741745149	15.5542186197	0.195787747219	0.123426156673	176.316441294	37.3224213962	406.944047549	138.973300638	0.745431609566	0.254568390434	-61.508173
Name_2-aminopyridine_CAS_None_CS_AMPYRD	4.0	97.548135768	-72.5810117351	-15.8394977694	-5.58315474885	-14.516202347	143.677298518	106.903567225	13.1321833041	8.22335132502	13.3629459032	46.1291627497	179.48457896	28.9716810735	13.8065060739	27.8791482502	0.404385781528	-0.300884572765	-0.065662635519	-0.0231449671358	-0.060176914553	0.595614218472	0.443168721167	0.0544394638276	0.0340899016282	0.0553960901459	23.5310914144	-17.5083860767	-3.82088972829	-1.34679892898	-3.50167721534	34.6586187319	25.7878594306	3.16781662065	1.98368149466	3.22348242882	0.515692646969	0.21200880459	43.764762038	94.7154280929	197.798508278	43.4269260076	0.819973685046	0.180026314954	-20.65947
Name_Progesterone_CAS_None_CS_PROGST13	2.0	178.472325062	-217.185140919	-28.4931147854	-4.09783284753	-11.4307968905	327.721137364	398.807834077	10.8152943747	7.52467611466	11.7296421787	149.248812302	615.992974996	39.30840916	11.6225089622	23.1604390692	0.352577301584	-0.429055602335	-0.0562889821786	-0.00809538872331	-0.0225818738071	0.647422698416	0.787856548297	0.021365930573	0.0148652178924	0.0231722514205	90.34152417	-109.937698469	-14.4230284285	-2.07429619753	-5.78619465627	165.890297232	201.873918374	5.47463130666	3.80894185611	5.93746818746	0.246273903511	0.127533684627	145.107784366	47.975251861	421.411542387	84.7819200378	0.832510835617	0.167489164383	-34.331367
Name_Fluconazole_CAS_None_CS_IVUQOF	27.0	207.794471539	-443.880862514	-40.3898187423	-13.0553194857	-40.3528056831	257.962637879	551.047760558	25.3212233597	16.2072870752	23.9585982851	50.1681663398	994.928623072	65.7110421021	29.2626065609	64.3114039682	0.446143423981	-0.95303078265	-0.0867186306458	-0.0280303171368	-0.0866391620591	0.553856576019	1.18312259634	0.0543657259282	0.0347977234217	0.0514401128843	96.7817524173	-206.740667451	-18.8118452274	-6.08060786619	-18.7946061319	120.147932557	256.654412109	11.793539799	7.54865917968	11.158887483	0.178422574012	0.0990321004516	79.411174126	70.8988589754	310.316578861	155.440530557	0.666262677662	0.333737322338	-42.82685
Name_DOPA, L-_CAS_None_CS_LDOPAS03	8.0	192.744168245	-494.947087515	-81.891923951	-19.7978835006	-54.9941208351	186.568666557	479.089037945	34.6226397338	19.1635615178	29.9430648716	-6.175501688	974.036125461	116.514563685	38.9614450184	84.9371857066	0.508140380606	-1.30485193778	-0.215895473175	-0.0521940775111	-0.144983548642	0.491859619394	1.26304462699	0.0912772692016	0.0505217850796	0.0789402891869	73.1103368486	-187.739782842	-31.0626578212	-7.5095913137	-20.8599758714	70.767889797	181.724621106	13.1328116258	7.26898484422	11.3577888191	0.21180318622	0.134184732774	195.442645543	102.933235062	141.108616337	238.204218465	0.372011182828	0.627988817172	-38.272062
Name_Aminopenicillanic acid, 6-(+)-_CAS_None_CS_AMPENA01	4.0	191.04664479	-427.073852631	-62.1520487231	-16.4259174089	-53.3842315789	173.02559986	386.788836921	25.6995333114	14.8764937277	21.4882687178	-18.0210449299	813.862689552	87.8515820345	31.3024111366	74.8725002967	0.524749270502	-1.17304699522	-0.170713504356	-0.0451171921239	-0.146630874403	0.475250729498	1.06239583655	0.0705891033688	0.0408613783289	0.0590219909196	69.5547808018	-155.485736159	-22.6278358883	-5.9802206215	-19.4357170199	62.9938185232	140.819080064	9.35648677914	5.41611846399	7.82328222576	0.245066440633	0.154223546143	182.171520047	115.559682667	176.627566123	187.444678528	0.485144277593	0.514855722407	-41.835404
Name_Nalidixic acid_CAS_None_CS_NALIDX01	-19.0	195.485951198	-338.807796942	-41.8272112996	-11.6830274808	-37.6453107713	213.230389957	369.561690851	14.1713442911	12.7435065811	18.4780845425	17.7444387587	708.369487793	55.9985555907	24.4265340618	56.1233953139	0.478292476992	-0.828955837647	-0.102337996033	-0.0285846840568	-0.092106204183	0.521707523008	0.904200917944	0.0346728106124	0.0311793419981	0.0452100458972	79.8983027208	-138.476283121	-17.0954647631	-4.77504424555	-15.3862536801	87.1507448061	151.045902116	5.79205998789	5.20847938329	7.55229510578	0.275507112287	0.196592071567	136.329522111	50.1086223218	272.261923784	136.454417371	0.666139070962	0.333860929038	-29.072519
Name_Oxalic acid_CAS_None_CS_OXALAC08	23.0	153.215286892	-217.955668722	-51.3009969954	-27.2444585903	-54.4889171806	62.7625315438	89.2825370814	21.0765793022	11.1603171352	22.3206342703	-90.4527553478	307.238205804	72.3775762976	38.4047757255	76.809551451	0.709402882211	-1.00915765471	-0.23752900815	-0.126144706839	-0.252289413678	0.290597117789	0.41338753085	0.0975867774517	0.0516734413563	0.103346882713	33.0911034138	-47.0735898463	-11.0798774146	-5.88419873079	-11.7683974616	13.5553146423	19.2830475832	4.55207361776	2.4103809479	4.8207618958	0.332372444653	0.291279831179	94.7804335511	35.6849151798	0.0	215.977818435	0.0	1.0	-25.007447
Name_1,4-diaminobutane_CAS_None_CS_QATWAJ	-37.0	76.3363012859	-57.6867023265	-18.4261665638	-3.20481679592	-9.61445038775	192.600770273	145.546785938	13.091390545	8.08593255213	12.1288988282	116.264468987	203.233488265	31.5175571088	11.290749348	21.7433492159	0.283844472774	-0.214498886272	-0.0685147884485	-0.0119166047929	-0.0357498143786	0.716155527226	0.541192722501	0.0486782668865	0.0300662623612	0.0450993935417	20.5296613215	-15.5140927916	-4.95547927573	-0.861894043977	-2.58568213193	51.7974871372	39.1429263851	3.52076023581	2.17460702139	3.26191053209	0.437311549785	0.156650067976	62.3220214141	117.496591069	214.428792018	54.5082795406	0.797319576566	0.202680423434	-23.229833
Name_Pentachlorophenol_CAS_None_CS_PCPHOL01	22.0	306.630711426	-277.33688461	-36.3943759226	-21.3336065085	-46.2228141017	47.267375534	42.7517081161	7.09443929357	3.28859293201	6.10738687373	-259.363335892	320.088592726	43.4888152162	24.6221994405	52.3302009754	0.866437889111	-0.783663135883	-0.102838577725	-0.0602817796833	-0.130610522647	0.133562110889	0.120802314823	0.020046560168	0.00929248575559	0.0172574735461	108.516022177	-98.148992907	-12.8799000151	-7.54992253131	-16.3581654845	16.7278337771	15.1297477166	2.51070849405	1.16382674743	2.16139253094	0.558056752905	0.324234073112	50.1403798437	35.2543993472	314.4862319	39.4118550605	0.888635015241	0.111364984759	-30.180622
Name_Tolbutamide_CAS_None_CS_ZZZPUS02	17.0	198.504963724	-330.174147209	-28.5255901712	-9.17150408915	-23.5838676578	285.390806642	474.691737861	16.4638118941	13.1858816072	21.5768971755	86.8858429172	804.86588507	44.9894020653	22.3573856964	45.1607648333	0.410222564199	-0.682324929105	-0.058949864657	-0.0189534702529	-0.0487374949361	0.589777435801	0.980979307799	0.0340234672472	0.0272494252166	0.0445899685363	96.0557123428	-159.769873319	-13.803412431	-4.43805203663	-11.4121338085	138.099404235	229.701324178	7.96676893965	6.38059233829	10.4409692808	0.202801061345	0.19731419719	17.9325375412	29.5720222972	366.818356266	117.0774141	0.758052412793	0.241947587207	-50.593471
Name_Atrazine_CAS_None_CS_PORJIR	27.0	179.160776331	-255.306795092	-15.0954649157	-9.11809982472	-28.3674216769	235.034714556	334.927995612	15.5532793368	11.961714129	17.6277892427	55.8739382251	590.234790704	30.6487442525	21.0798139537	45.9952109196	0.432551247594	-0.616392019493	-0.0364452661795	-0.0220140006962	-0.0684880021659	0.567448752406	0.808622988374	0.037550576187	0.0288793924419	0.0425591046513	74.2075856998	-105.74692332	-6.25247350091	-3.77667583285	-11.7496581466	97.3503189707	138.725665554	6.44209816981	4.95448805549	7.30135081862	0.248641776789	0.160347144178	20.4769800558	46.7025333582	383.047681338	31.1478095478	0.924799254861	0.075200745139	-26.612292
Name_Diatrizoic acid_CAS_None_CS_PUFJUX	11.0	317.933814694	-650.034784513	-47.4036448215	-22.4149925694	-72.2260871681	199.46876379	407.825870966	14.6081684675	14.0629610678	20.3912935483	-118.465050904	1057.86065548	62.011813289	36.4779536372	92.6173807164	0.614480537816	-1.25634237544	-0.0916184935923	-0.0433221508773	-0.139593597271	0.385519462184	0.788217701119	0.028233659968	0.0271799207283	0.039410885056	164.49977551	-336.329673611	-24.5267680602	-11.5975749521	-37.3699637346	103.205652712	211.01015721	7.558304032	7.2762123176	10.5505078605	0.233587054692	0.16508056441	110.09827481	0.286204499503	367.829924518	149.572653966	0.710916295771	0.289083704229	-45.353453
Name_Pyrene_CAS_None_CS_GUQPOZ	42.0	200.940641738	-126.213019885	-9.77106259135	-4.85434691865	-7.88831374281	163.901166024	102.948119144	10.2918404095	3.959543044	10.2948119144	-37.0394757142	229.161139029	20.0629030009	8.81388996265	18.1831256572	0.550761007821	-0.345939026723	-0.0267816417513	-0.0133053471817	-0.0216211891702	0.449238992179	0.282171935765	0.0282090489373	0.0108527667602	0.0282171935765	73.3115469843	-46.0477863379	-3.56489213958	-1.7710687053	-2.87798664612	59.7979977062	37.5597778941	3.7548936602	1.44460684208	3.75597778941	0.0971684782243	0.100215693578	192.063171774	158.366610338	364.841807761	0.0	1.0	0.0	-26.169132
Name_Chlorpropamide_CAS_None_CS_BEDMIG08	30.0	260.842763987	-409.340282428	-32.9149590329	-13.6446760809	-34.1116902024	206.048360085	323.351480493	14.0148659483	10.7783826831	17.9639711385	-54.7944039018	732.691762922	46.9298249812	24.4230587641	52.0756613409	0.558680065948	-0.876736055419	-0.0704981468611	-0.0292245351806	-0.0730613379516	0.441319934052	0.692562920609	0.0300174178213	0.023085430687	0.0384757178116	121.785171284	-191.117344591	-15.3677022216	-6.37057815302	-15.9264453826	96.2021504531	150.969936198	6.54341651632	5.03233120659	8.38721867765	0.214955997667	0.209133749027	23.8849713841	28.2395838395	354.675762656	112.215361415	0.759654112854	0.240345887146	-52.044797
Name_Glucoside, a-D-Me-_CAS_None_CS_MGLUCP11	4.0	125.380827112	-281.858207445	-48.0587145693	-10.4391928683	-46.9763679076	232.771759979	523.274830155	24.7724030522	19.380549265	24.917849055	107.390932867	805.133037601	72.8311176216	29.8197421334	71.8942169626	0.350076564098	-0.786978002128	-0.134185027001	-0.0291473334121	-0.131163000355	0.649923435902	1.46103881144	0.0691671760728	0.0541125485717	0.069573276735	44.9054676015	-100.948246189	-17.2123529552	-3.73882393293	-16.8247076982	83.367808038	187.412234179	8.8723002416	6.9411938585	8.92439210378	0.175072763128	0.0937933045213	182.93191883	164.624042046	162.267218276	195.885368814	0.453067279493	0.546932720507	-40.292192
Name_Isophthalic acid_CAS_None_CS_BENZDC01	49.3333333333	204.760675828	-335.199906753	-50.8847620598	-18.6222170418	-41.8999883441	119.964247434	196.385386944	23.2987090233	10.9102992747	19.6385386944	-84.7964283945	531.585293696	74.1834710831	29.5325163165	61.5385270385	0.630566553905	-1.0322580213	-0.156701128908	-0.0573476678498	-0.129032252662	0.369433446095	0.604774604213	0.0717490631432	0.0335985891229	0.0604774604213	66.4908947455	-108.847763998	-16.5235504551	-6.04709799987	-13.6059704997	38.9553810422	63.7712297052	7.5656714997	3.54284609473	6.37712297052	0.291771197176	0.204763664817	95.9729319399	49.3779757084	119.60660243	205.118320832	0.368332067734	0.631667932266	-36.560015
Name_Phenol, 3-NH2-_CAS_None_CS_MAMPOL	24.0	104.071725676	-106.363997752	-28.5046550028	-7.09093318344	-21.2727995503	167.480811737	171.169725181	18.5045510151	11.411315012	17.1169725181	63.4090860611	277.533722932	47.009206018	18.5022481955	38.3897720684	0.383247111839	-0.391688469438	-0.104969208811	-0.0261125646292	-0.0783376938877	0.616752888161	0.630337417617	0.0681435393364	0.0420224945078	0.0630337417617	28.2609411804	-28.8834134789	-7.74051139411	-1.92556089859	-5.77668269578	45.4798393953	46.4815732012	5.02495778186	3.09877154674	4.64815732012	0.496940916587	0.286777481986	73.5574128126	63.6994736367	196.365543798	75.1869936156	0.723121741628	0.276878258372	-23.346918
Name_Prednisolone_CAS_None_CS_JIWPEL	17.0	232.493710838	-518.505981172	-51.0168948691	-9.6019626143	-28.8058878429	294.504448936	656.801931133	20.4299480097	12.1629987247	18.244498087	62.0107380973	1175.30791231	71.4468428788	21.764961339	47.0503859299	0.441166077199	-0.983885752836	-0.0968065901616	-0.018220106534	-0.054660319602	0.558833922801	1.24630782661	0.038766640131	0.0230797745668	0.0346196618502	122.523757771	-273.251697909	-26.8858097134	-5.06021662795	-15.1806498839	155.203302634	346.133409043	10.7665450054	6.40987794524	9.61481691786	0.176110585853	0.0948490118818	49.2719330622	145.297676162	341.467473463	185.530686311	0.647948132513	0.352051867487	-48.668295
Name_4-methoxybenzoic acid_CAS_None_CS_ANISIC04	28.0	144.511557051	-194.668902483	-34.5374056523	-10.2457317097	-27.8098432119	179.95524529	242.414453291	20.1165141366	12.7586554364	20.2012044409	35.4436882391	437.083355775	54.6539197889	23.004387146	48.0110476529	0.445381641537	-0.599965546797	-0.106443572665	-0.0315771340419	-0.0857093638281	0.554618358463	0.747116350711	0.0619986821195	0.0393219131953	0.0622596958926	46.8892028174	-63.1635963039	-11.2062415731	-3.32439980547	-9.02337090056	58.3895030035	78.6554425005	6.52714101614	4.1397601316	6.55462020837	0.368773237232	0.248821442974	50.072725893	39.9702346685	204.57628548	119.89051686	0.630499897076	0.369500102924	-25.189211
Name_Nevirapine_CAS_None_CS_PABHIJ	-6.0	173.926619695	-280.561344968	-21.2797288926	-8.25180426378	-23.3801120807	274.179032766	442.278693909	15.1631212669	13.0081968797	20.1035769959	100.25241307	722.840038877	36.4428501595	21.2600011435	43.4836890766	0.388137526809	-0.62610534687	-0.0474881956425	-0.0184148631432	-0.0521754455725	0.611862473191	0.986996462731	0.0338382727011	0.0290293077274	0.0448634755787	77.9375013989	-125.721124542	-9.53556679961	-3.6976801336	-10.4767603785	122.861174369	198.187582704	6.79468034864	5.82904655011	9.00852648653	0.197429759858	0.160585554725	17.5535697017	31.0397622109	377.03531705	71.0703354106	0.841398261726	0.158601738274	-36.190289
Name_Naphthol, 1-_CAS_None_CS_NAPHOL01	25.0	159.232865535	-140.387568477	-22.056178135	-7.38881939351	-15.5986187196	140.625037223	123.981986862	12.8581041363	6.52536772957	12.3981986862	-18.6078283118	264.369555338	34.9142822713	13.9141871231	27.9968174058	0.531027743709	-0.468180318696	-0.0735554338642	-0.024641069405	-0.0520200354106	0.468972256291	0.413469132283	0.0428806578651	0.0217615332781	0.0413469132283	47.7472331095	-42.0963218568	-6.61371931842	-2.2155958872	-4.6773690952	42.1675287371	37.1769785602	3.85560413977	1.95668308211	3.71769785602	0.575411822593	0.332474713278	53.4726855995	49.2603644644	252.711261727	47.146641031	0.842770056759	0.157229943241	-24.523577
Name_4-methylbenzoic acid_OR[SYNONYM]_p-toluic acid_CAS_None_CS_PTOLIC01	30.3333333333	151.588512202	-155.634069764	-28.1791600063	-8.64633720908	-19.4542587204	157.211786061	161.407416195	15.4766795153	8.96707867752	16.1407416195	5.62327385879	317.041485959	43.6558395216	17.6134158866	35.59500034	0.490894966925	-0.50399585311	-0.0912536683574	-0.0279997696172	-0.0629994816388	0.509105033075	0.522691905104	0.0501187324054	0.0290384391724	0.0522691905104	46.8105777811	-48.0598471628	-8.70173301473	-2.66999150904	-6.00748089535	48.5470464259	49.8426582629	4.77920325044	2.76903657016	4.98426582629	0.465223477044	0.326465927939	62.2631576481	29.8850919192	207.013404251	101.786894012	0.670379547609	0.329620452391	-23.412326
Name_Dapsone_CAS_None_CS_DAPSUO05	35.0	236.959242907	-367.364291813	-39.2020276354	-12.6677342004	-30.6136909844	189.790347699	294.237084066	18.7096280863	10.1461063471	17.3080637686	-47.1688952081	661.601375879	57.9116557216	22.8138405475	47.921754753	0.555265308094	-0.860842751578	-0.0918618986362	-0.029684232813	-0.0717368959649	0.444734691906	0.689484162474	0.0438421699707	0.0237753159474	0.0405578919102	101.122259901	-156.772561135	-16.7294492443	-5.40595038395	-13.0643800946	80.9929531818	125.565555166	7.98432612623	4.32984672987	7.38620912743	0.257189451937	0.132934417657	95.0727657815	6.43814057503	307.35860222	119.390988387	0.720231744763	0.279768255237	-45.292696
Name_Methylprednisolone_CAS_None_CS_MTHPRG	21.0	225.442719303	-512.664771448	-50.8859319253	-8.99411879733	-26.982356392	323.780306823	736.287947155	20.5682764941	12.9173324062	19.3759986093	98.33758752	1248.9527186	71.4542084194	21.9114512036	46.3583550013	0.41047572403	-0.933436413006	-0.092650762085	-0.0163760774212	-0.0491282322635	0.58952427597	1.34059919583	0.0374497708866	0.0235192841373	0.035278926206	123.818332514	-281.567297163	-27.9477255193	-4.93977714321	-14.8193314296	177.827599914	404.386294437	11.2965710583	7.09449639363	10.6417445904	0.17271527905	0.0930203803729	47.2066915752	153.108978599	366.563021971	182.660004155	0.667421074015	0.332578925985	-45.885795
Name_Eucalyptol_CAS_None_CS_MOFPAY	-23.0	88.9660917573	-55.7246687268	-5.47144625046	-1.92154030092	-6.19162985853	231.563402166	145.04170769	6.349494872	5.00143819619	7.25208538448	142.597310409	200.766376416	11.8209411225	6.92297849711	13.443715243	0.277559767335	-0.17385192247	-0.017070024301	-0.00599489387826	-0.0193168802744	0.722440232665	0.452506588128	0.0198093934954	0.0156036754527	0.0226253294064	28.5162563673	-17.861399866	-1.75375989769	-0.615910340208	-1.98459998511	74.2229001074	46.4901451635	2.03520037799	1.60310845391	2.32450725818	0.589327055067	0.105652597192	11.6654685232	0.0	313.654717713	6.87477621073	0.978551813979	0.0214481860205	-18.147142
Name_4-dimethylaminopyridine_CAS_None_CS_BUKJOG11	3.0	55.4826710508	-37.8867938491	-8.20105137482	-1.99404178153	-9.47169846228	235.254871862	160.645705469	10.3192721428	8.45503712993	10.7097136979	179.772200812	198.532499318	18.5203235176	10.4490789115	20.1814121602	0.190834215956	-0.130312698764	-0.0282077481038	-0.00685856309285	-0.0325781746911	0.809165784044	0.552545446519	0.0354934283318	0.0290813392905	0.0368363631013	16.1308954556	-11.0151133525	-2.38435352602	-0.579742808029	-2.75377833814	68.3974234036	46.7057376875	3.00019982744	2.4581967204	3.11371584584	0.552928447636	0.123096068726	3.05647753136	162.879101389	262.563522444	28.174020469	0.903094659924	0.0969053400765	-20.527587
Name_4-aminobenzoic acid, Methyl ester_CAS_None_CS_CEBGUL01	28.0	134.986806876	-172.551227814	-26.3630178329	-8.62756139068	-24.650175402	190.447476454	243.445612624	18.342946835	12.1722806312	18.7265855865	55.4606695777	415.996840438	44.7059646679	20.7998420219	43.3767609884	0.414789755692	-0.530218347152	-0.0810087295142	-0.0265109173576	-0.0757454781646	0.585210244308	0.748063818395	0.0563645189663	0.0374031909197	0.0575433706457	43.9293347547	-56.1540851612	-8.57942981487	-2.80770425806	-8.02201216589	61.9781380117	79.2255484741	5.96942375741	3.96127742371	6.09427295955	0.36409606686	0.263904195098	33.8490169505	33.2996027413	246.080583824	79.3536995056	0.756160602707	0.243839397293	-26.469063
Name_Carvedilol_CAS_None_CS_GIVJUQ	-12.0	220.638322464	-661.570185461	-31.3250725893	-11.8137533118	-38.9158932624	467.964316212	1403.16168111	35.1388401123	25.0564585912	35.9785046437	247.325993748	2064.73186657	66.4639127017	36.870211903	74.8943979061	0.320414575942	-0.960743029873	-0.0454907820997	-0.0171561255334	-0.0565142958749	0.679585424058	2.03769431352	0.0510291975933	0.0363873984557	0.0522485721415	151.932131042	-455.558975378	-21.5705276418	-8.13498170318	-26.7975867869	322.24146295	966.2208361	24.1966980214	17.2539435018	24.7748932333	0.16437562796	0.0702667360243	50.2392929463	195.035698524	615.607617343	72.9950213337	0.893995437668	0.106004562332	-44.313697
Name_Phenol, 2-NH2-_CAS_None_CS_AMPHOM11	6.0	124.533866269	-133.667645918	-27.2192358102	-8.91117639454	-22.2779409863	135.812820326	145.773840662	16.500419694	9.71825604411	16.1970934068	11.278954057	279.44148658	43.7196555042	18.6294324386	38.4750343932	0.47833858728	-0.513421728796	-0.10454996054	-0.0342281152531	-0.0855702881327	0.52166141272	0.559922012329	0.0633786429542	0.0373281341553	0.0622135569255	32.421979452	-34.7999287197	-7.08643785484	-2.31999524798	-5.79998811995	35.358417769	37.9517364085	4.29582959477	2.53011576057	4.21685960094	0.471234092899	0.273175229582	64.4490327622	64.6778477708	190.337545293	70.0091413021	0.731092635679	0.268907364321	-24.436352
Name_Aniline, 3-NO2-_CAS_None_CS_MNIANL03	35.0	149.310026407	-150.384472069	-34.416795991	-9.39902950432	-30.0768944138	139.854326866	140.860728636	12.6310129078	8.80379553973	12.8055207851	-9.45569954123	291.245200705	47.0478088987	18.202825044	42.8824151989	0.516350043555	-0.520065735513	-0.119021572339	-0.0325041084696	-0.104013147103	0.483649956445	0.48713033623	0.0436810857383	0.0304456460144	0.0442845760209	43.1751372232	-43.4858286082	-9.95211055445	-2.71786428801	-8.69716572163	40.4408859806	40.7319014975	3.65243867866	2.54574384359	3.70290013613	0.395677464671	0.2690463735	59.4181912077	24.5851745109	168.367770856	120.796582417	0.58225631531	0.41774368469	-22.066302
Name_Heptabarbital_CAS_None_CS_CHEBAR01	23.0	187.707020443	-335.893524821	-36.0967383078	-9.33037568948	-23.9923946301	235.348873821	421.146543182	13.2388189361	11.6985150884	19.1430246901	47.6418533784	757.040068004	49.3355572438	21.0288907779	43.1354193202	0.443693192762	-0.793969613415	-0.0853238042472	-0.0220547114837	-0.0567121152439	0.556306807238	0.995486764025	0.0312933092661	0.0276524101118	0.0452493983648	79.4105613929	-142.101735521	-15.2709379048	-3.94727043113	-10.1501239658	99.5657282783	178.168527442	5.60076038399	4.94912576228	8.09856942918	0.154534987197	0.183100691338	28.7938385567	31.8676013521	292.682866003	130.373028261	0.691830252152	0.308169747848	-37.984149
Name_Diclofenac_CAS_None_CS_SIKLIH07	20.0	276.217209584	-447.949543077	-37.1638205819	-14.9316514359	-34.4576571598	175.624960505	284.816144981	16.7435510532	9.49387149937	16.7538908812	-100.592249079	732.765688058	53.907371635	24.4255229353	51.211548041	0.61131348039	-0.991384985135	-0.0822495619977	-0.0330461661712	-0.0762603834719	0.38868651961	0.630344318958	0.0370561938694	0.0210114772986	0.0370790775858	124.806583394	-202.402493634	-16.7921813405	-6.7467497878	-15.5694225872	79.3547632763	128.691945025	7.56544244285	4.28973150082	7.57011441321	0.296587853698	0.189548203975	111.233624461	36.516601587	367.029061755	84.8131083341	0.812294836674	0.187705163326	-37.247906
Name_Haloperidol_CAS_None_CS_HALDOL01	42.0	304.926192151	-513.036716821	-37.0240160149	-10.470137078	-28.5020398234	309.365042561	520.505059323	17.3112660739	10.6225522311	16.7904857846	4.43885040971	1033.54177614	54.3352820888	21.0926893091	45.292525608	0.496387014694	-0.835168545197	-0.0602711123369	-0.0170442560244	-0.0463982525109	0.503612985306	0.847326202802	0.0281808775638	0.0172923714858	0.0273331033162	187.313487072	-315.153958228	-22.7435285118	-6.43171343323	-17.5085532349	190.040233971	319.741695565	10.634159011	6.52534072581	10.314248244	0.228867749413	0.125619843696	76.0113096193	100.411613244	505.193909904	109.097324807	0.822401299836	0.177598700164	-47.247346
Name_Benzenesulfonamide, N-(2,3-dichlorophenyl)-_OR[SYNONYM]_N-(2,3-dichlorophenyl)benzenesulfonamide_CAS_None_CS_IDIXEZ	28.0	301.513249471	-376.157493279	-31.2116004741	-13.9317590103	-28.9351917907	133.376168616	166.395491202	9.53318168223	6.16279597044	11.8853922287	-168.137080856	542.552984481	40.7447821564	20.0945549808	40.8205840194	0.693310154102	-0.864949749603	-0.0717690501908	-0.0320351759112	-0.0665345961233	0.306689845898	0.382615635795	0.0219209327377	0.0141709494739	0.0273296882711	131.124921608	-163.586913361	-13.5735947677	-6.05877456893	-12.5836087201	58.0038843558	72.363638341	4.1458798343	2.68013475337	5.16883131007	0.222882627791	0.209558855785	35.2251536075	6.24620596391	355.472536187	79.4168818995	0.81738603287	0.18261396713	-38.386008
Name_Succinimide_CAS_None_CS_SUCCIN05	30.0	112.404721773	-95.0659570674	-31.0732853271	-7.92216308895	-31.6886523558	129.55642951	109.57196256	10.9566020232	9.13099687997	12.1746625066	17.1517077373	204.637919627	42.0298873504	17.0531599689	43.8633148624	0.464556897571	-0.392897605931	-0.12842262141	-0.0327414671609	-0.130965868644	0.535443102429	0.452849401561	0.0452824842546	0.0377374501301	0.0503166001735	27.1975758898	-23.0022684199	-7.5185278919	-1.91685570166	-7.66742280662	31.3476228404	26.5121582093	2.65107203969	2.20934651744	2.94579535659	0.350505067589	0.267883992974	26.3054672067	35.0095194503	110.988436987	130.972714297	0.458703541449	0.541296458551	-22.228152
Name_Cystine, L-_CAS_None_CS_LCYSTI15	23.0	208.6963987	-636.369351386	-90.0813376785	-24.4757442841	-79.5461689232	182.965422025	557.908941724	37.5098787522	21.4580362202	30.9949412069	-25.7309766745	1194.27829311	127.591216431	45.9337805042	110.54111013	0.532848461751	-1.62479291499	-0.229997750385	-0.0624920351919	-0.203099114374	0.467151538249	1.42446598622	0.0957710881361	0.0547871533162	0.0791369992345	81.7384114934	-249.241578817	-35.2814207285	-9.58621456989	-31.1551973521	71.6605703201	218.511631914	14.6911874073	8.40429353517	12.1395351064	0.178362937846	0.113007024509	198.124267993	148.190408128	138.915917408	252.745903317	0.354683326423	0.645316673577	-83.227767
Name_2-aminopyrimidine_CAS_None_CS_AMPYRM01	4.0	86.0157498249	-71.9697673106	-18.6345506269	-5.99748060922	-17.9924418277	151.936712762	127.126135454	14.6934690544	10.5938446212	15.8907669318	65.9209629373	199.095902765	33.3280196813	16.5913252304	33.8832087594	0.361482915073	-0.302454391638	-0.0783120730262	-0.0252045326365	-0.0756135979096	0.638517084927	0.534250135813	0.0617495986157	0.0445208446511	0.0667812669767	20.4676594921	-17.1253833634	-4.43413721087	-1.42711528028	-4.28134584085	36.1537149592	30.2499769905	3.49634714543	2.52083141588	3.78124712382	0.439573492274	0.262219911249	52.6086611679	39.2792538885	161.078968623	76.873493964	0.676937598677	0.323062401323	-21.682756
Name_Benzenesulfonic acid, 4-NH2-_CAS_None_CS_AFAZEM	21.0	163.596572883	-265.272849715	-56.5988485091	-14.7373805397	-44.2121416192	156.773413433	254.209054676	25.1053659808	14.1227252598	21.1840878897	-6.82315945012	519.481904391	81.7042144899	28.8601057995	65.3962295089	0.510648874335	-0.828020292304	-0.176667137767	-0.0460011273502	-0.138003382051	0.489351125665	0.793485861767	0.0783636640545	0.0440825478759	0.0661238218139	52.411431816	-84.9854592333	-18.1325723224	-4.72141440185	-14.1642432056	50.2254963163	81.4409513682	8.04300575575	4.52449729823	6.78674594735	0.458854703981	0.215879067957	96.7008722614	102.553971304	126.050456357	194.31952996	0.393452763181	0.606547236819	-33.075953
Name_Malonic acid_CAS_None_CS_MALNAC12	8.33333333333	150.38572961	-220.344660064	-53.0629435984	-20.0313327331	-55.086165016	92.1890285534	135.075051409	19.1022135477	12.2795501281	19.2964359156	-58.1967010563	355.419711473	72.1651571461	32.3108828612	74.3826009317	0.619956217821	-0.90835774395	-0.218748826136	-0.0825779767227	-0.227089435987	0.380043782179	0.556838858388	0.0787477381915	0.0506217143989	0.0795484083411	36.4797819913	-53.4500526276	-12.8717307108	-4.85909569342	-13.3625131569	22.3627313066	32.7657979295	4.63371483171	2.97870890268	4.68082827564	0.328151121459	0.21444335934	103.600458832	25.1168199026	36.9427205602	205.632037603	0.152294166301	0.847705833699	-31.859953
Name_Acetamide_CAS_None_CS_ACEMID02	8.0	73.0770606581	-47.1799424796	-22.3483272264	-5.24221583107	-23.5899712398	123.50451262	79.7368661097	10.1068584695	8.85965178997	11.3909808728	50.4274519619	126.916808589	32.4551856959	14.101867621	34.9809521126	0.371739117963	-0.240001856191	-0.113684751087	-0.0266668729101	-0.120000928095	0.628260882037	0.40561719382	0.0514130510858	0.0450685770911	0.0579453134028	14.3656035547	-9.27470731982	-4.3932693263	-1.03052303554	-4.63735365991	24.2787113978	15.6747985881	1.98682213883	1.74164428757	2.23925694116	0.572970373019	0.33113982555	40.7712027214	26.9663887291	114.574867361	82.0067059175	0.582836251893	0.417163748107	-16.99894
Name_Antipyrine_CAS_None_CS_ANTPYR	21.5	140.251198514	-146.99718636	-15.9134181429	-5.65373793691	-16.3330207066	232.446956663	243.627498157	12.7436535596	9.37028839064	14.3310293033	92.1957581497	390.624684516	28.6570717025	15.0240263276	30.66405001	0.376313101005	-0.394413506796	-0.0426978720498	-0.0151697502614	-0.0438237229773	0.623686898995	0.653685817256	0.0341929612008	0.0251417622022	0.0384521068974	52.2713629473	-54.7855801724	-5.93090158442	-2.10713769894	-6.08728668582	86.6325519249	90.7995191134	4.74953617186	3.49228919667	5.34114818314	0.272267305456	0.258670822872	2.20001473134	28.4937464815	323.019072866	49.6790823106	0.866704244117	0.133295755883	-25.336831
Name_Anthracene_CAS_None_CS_ANTCEN19	46.6666666667	181.75844081	-114.148116006	-9.42655814951	-4.75617150025	-8.15343685757	174.164193667	109.378769394	10.9256738641	4.55744872476	10.9378769394	-7.59424714276	223.5268854	20.3522320136	9.31362022501	19.091313797	0.510668395892	-0.320710471739	-0.026484851584	-0.0133629363225	-0.0229078908385	0.489331604108	0.307310518632	0.0306967661109	0.012804604943	0.0307310518632	64.6919430916	-40.6278981695	-3.35512541063	-1.6928290904	-2.90199272639	61.9889786417	38.9303797587	3.88869462516	1.62209915661	3.89303797587	0.0981326272998	0.101239177888	183.917196724	131.270316957	355.922634477	0.0	1.0	0.0	-25.582407
Name_Pyrazinamide_CAS_None_CS_PYRZIN21	-11.0	105.903872276	-120.772793679	-30.0275674735	-8.62662811993	-30.1931984198	161.378108224	184.035621645	16.220371055	13.145401546	18.4035621645	55.4742359483	304.808415324	46.2479385285	21.772029666	48.5967605842	0.39622526022	-0.451855353111	-0.11234415211	-0.0322753823651	-0.112963838278	0.60377473978	0.688544814359	0.0606863621136	0.0491817724542	0.0688544814359	28.3061967245	-32.280391485	-8.02582770391	-2.30574224893	-8.07009787125	43.1334603754	49.1894054357	4.33541290003	3.51352895969	4.91894054357	0.319369785546	0.235356642651	69.7970300296	40.1491113931	151.928748161	115.353232339	0.568421215216	0.431578784784	-25.200993
Name_Pimelic acid_CAS_None_CS_PIMELA14	39.0	164.702713645	-264.375869773	-55.656266084	-11.4946030336	-37.7679813961	198.34428011	318.376306061	21.9728555006	13.8424480896	19.8985191288	33.6415664649	582.752175833	77.6291215845	25.3370511232	57.6665005249	0.453667752325	-0.728213907072	-0.153303200526	-0.0316614742205	-0.104030558153	0.546332247675	0.876956183463	0.0605234470428	0.0381285297158	0.0548097614665	59.7948250519	-95.9808647421	-20.2058400854	-4.17308107575	-13.711552106	72.0082946222	115.585560798	7.97717913368	5.02545916513	7.22409754988	0.299800247101	0.188665089139	116.613486919	47.7063112259	149.305493713	213.741500041	0.411256659005	0.588743340995	-42.055842
Name_Acetazolamide_CAS_None_CS_ATDZSA03	34.0	214.143464855	-323.652016342	-39.2745975075	-17.0343166496	-40.4565020427	153.339982063	231.754886446	14.9557855468	12.1976256024	21.0686260405	-60.8034827917	555.406902788	54.2303830543	29.231942252	61.5251280833	0.582729553265	-0.880725428742	-0.106874466964	-0.0463539699338	-0.110090678593	0.417270446735	0.630653947517	0.0406978482221	0.0331923130272	0.057332177047	78.6941785997	-118.936758567	-14.4327644684	-6.25982939827	-14.8670948209	56.3499051588	85.1660845111	5.49600362409	4.48242550058	7.74237131919	0.198987930417	0.176563046229	31.8220406916	8.26888888433	206.132861061	161.350585857	0.560931010063	0.439068989937	-47.948039
Name_Cimetidine_CAS_None_CS_CIMETD01	-13.0	148.86752669	-266.048449503	-26.2929664997	-8.06207422736	-33.2560561878	305.237953432	545.505699231	22.7162055882	16.5304757343	21.8202279692	156.370426742	811.554148733	49.0091720879	24.5925499616	55.0762841571	0.32782587572	-0.585873681663	-0.0579005707939	-0.0177537479292	-0.0732342102079	0.67217412428	1.20127530521	0.0500240727816	0.036402281976	0.0480510122083	67.6015596824	-120.814058897	-11.9397801762	-3.6610320878	-15.1017573622	138.610227395	247.717127459	10.3155534452	7.50657961996	9.90868509835	0.200633565131	0.116760147783	31.1345298441	156.396584522	396.036089773	58.0693903494	0.872123564037	0.127876435963	-42.51537
Name_Benzoic acid, 2-NO2-_CAS_None_CS_NBZOAO04	25.0	197.955326357	-276.555678815	-46.3215880556	-16.2679811068	-39.5079541165	112.674535663	157.413206651	14.0388653326	9.25960039126	15.7413206651	-85.2807906936	433.968885467	60.3604533883	25.527581498	55.2492747816	0.637270753911	-0.890306157355	-0.14912149062	-0.0523709504326	-0.127186593908	0.362729246089	0.506754906394	0.0451948349116	0.0298091121408	0.0506754906394	61.4908357125	-85.9064523514	-14.3888685063	-5.05332072655	-12.2723503359	35.0000754664	48.8972426623	4.3608908012	2.8763083919	4.88972426623	0.341756578567	0.244960636128	83.1011691288	25.2666344235	134.459317491	176.170544529	0.432860242787	0.567139757213	-32.916922
Name_Maleic acid_CAS_None_CS_MALIAC13	21.3333333333	149.715019736	-217.140600666	-52.6900784805	-18.0950500555	-54.2851501665	107.326957455	155.662671992	16.8119022298	12.9718893327	19.457833999	-42.3880622807	372.803272658	69.5019807103	31.0669393882	73.7429841656	0.582453579653	-0.844767080613	-0.204986279115	-0.0703972567178	-0.211191770153	0.417546420347	0.605592416047	0.0654052789883	0.0504660346706	0.0756990520059	38.4830446879	-55.8142493235	-13.5435619509	-4.65118744363	-13.9535623309	27.58753335	40.0118409836	4.32136458949	3.33432008197	5.00148012295	0.329622242804	0.226196239287	104.600585137	45.7436838981	63.5598766088	193.482100582	0.247274306335	0.752725693665	-32.597533
Name_Ethisterone_CAS_None_CS_KEFCED	28.0	199.968612322	-282.719779447	-32.6031942356	-5.54352508719	-14.8799883919	302.250687216	427.328302352	13.8901366897	8.37898632063	13.3540094485	102.282074894	710.048081799	46.4933309253	13.9225114078	28.2339978404	0.398169908058	-0.562940889979	-0.0649182424204	-0.0110380566663	-0.0296284678937	0.601830091942	0.850879890012	0.0276575127689	0.016683919412	0.0265899965629	100.42809641	-141.987329599	-16.3739533717	-2.78406528626	-7.47301734732	151.796128418	214.61252068	6.9758947188	4.20808864078	6.70664127125	0.266677272843	0.150098719952	94.3934205505	92.2246123916	414.367860586	87.8514389512	0.825073550475	0.174926449525	-36.295784
Name_Phenol, 3-NO2-_CAS_None_CS_MNPHOL21	17.0	163.652775681	-179.329109151	-43.9072560319	-11.9552739434	-35.8658218303	120.92029455	132.503274752	12.6451165954	8.83355165016	13.2503274752	-42.7324811305	311.832383904	56.5523726273	20.7888255936	49.1161493055	0.575081737523	-0.630168936947	-0.154291676286	-0.0420112624631	-0.126033787389	0.424918262477	0.465621271348	0.0444353943439	0.0310414180899	0.0465621271348	46.5711728273	-51.032235173	-12.4948226544	-3.40214901153	-10.2064470346	34.4106594734	37.706863712	3.59845965298	2.51379091413	3.7706863712	0.463318823599	0.267476824218	81.6096114233	61.518019995	132.884600319	151.688469912	0.466961263099	0.533038736901	-23.406399
Name_Serine, L-_CAS_None_CS_LSERIN10	22.0	118.553126118	-216.461013898	-59.0224180597	-15.4615009927	-54.1152534746	134.272677881	245.162662045	26.8553079008	17.5116187175	24.5162662045	15.7195517625	461.623675943	85.8777259605	32.9731197102	78.6315196791	0.468912287603	-0.856166619367	-0.233450925998	-0.0611547585262	-0.214041654842	0.531087712397	0.969690032297	0.106220597249	0.0692635737355	0.0969690032297	29.9732894274	-54.7269298732	-14.9223902999	-3.90906641951	-13.6817324683	33.9475977402	61.983447142	6.78971481164	4.42738908157	6.1983447142	0.297851438114	0.188750933764	147.072443018	97.9209356932	64.4287801732	188.397023826	0.254834669382	0.745165330618	-37.622027
Name_Flufenamic acid_CAS_None_CS_FPAMCA	29.0	292.700509806	-572.590997555	-47.9504369064	-19.0863665852	-40.8993569682	161.573658847	316.07605521	17.4774324212	10.535868507	19.7547534506	-131.12685096	888.667052765	65.4278693276	29.6222350922	60.6541104189	0.644325673798	-1.26045246916	-0.105553958854	-0.0420150823054	-0.0900323192258	0.355674326202	0.695782584661	0.0384733133143	0.023192752822	0.0434864115413	132.966280757	-260.113299393	-21.7826448622	-8.67044331309	-18.5795213852	73.3987395488	143.585187212	7.93954608333	4.78617290706	8.97407420073	0.244133924288	0.212645972736	114.785755457	0.222185257998	356.604301086	97.6698675669	0.784997971915	0.215002028085	-32.743093
Name_3-hydroxybenzoic acid_CAS_None_CS_BIDLOP02	32.5	177.875352644	-242.441051589	-46.4615404823	-15.1525657243	-34.6344359413	111.999867579	152.653896507	18.1443298784	9.54086853169	16.9615440563	-65.8754850651	395.094948096	64.6058703607	24.693434256	51.5959799976	0.613627313529	-0.836363492547	-0.160281173556	-0.0522727182842	-0.119480498935	0.386372686471	0.52661933776	0.0625935872146	0.03291370861	0.0585132597511	51.5616570201	-70.2776532205	-13.4680492792	-4.39235332628	-10.0396647458	32.4659862795	44.2505818679	5.25959161931	2.76566136675	4.91673131866	0.372667671592	0.24601756252	102.248484732	40.7138480849	135.033739763	154.84148046	0.465834022166	0.534165977834	-26.471035
Name_Strychnine_CAS_None_CS_ZZZUEE04	29.0	142.63591365	-236.835233892	-21.1228471112	-5.03904752962	-15.7890155928	338.512704786	562.072577386	17.3331409301	11.9589910082	17.5647680433	195.876791135	798.907811278	38.4559880413	16.9980385378	33.3537836361	0.296448764862	-0.492228855737	-0.0439008786514	-0.0104729543774	-0.0328152570491	0.703551235138	1.16818911216	0.0360245052484	0.0248550874927	0.0365059097549	68.6290727922	-113.952945584	-10.163228705	-2.42453075711	-7.59686303894	162.874920231	270.44044407	8.33981681168	5.75405200149	8.45126387719	0.224779492128	0.138169026611	53.9891636543	37.4434470687	419.162992923	61.9856255134	0.871171560848	0.128828439152	-36.184838
Name_Asparagine, L-_CAS_None_CS_VIKKEG	24.0	156.116981581	-325.076045861	-68.9198515184	-19.1221203448	-65.0152091722	134.591114432	280.253607547	26.8626771556	16.4855063263	23.3544672956	-21.5258671495	605.329653408	95.7825286739	35.6076266711	88.3696764678	0.537023164206	-1.1182215092	-0.237075789989	-0.0657777358354	-0.22364430184	0.462976835794	0.96403784893	0.0924042966947	0.0567081087606	0.0803364874109	45.3844704708	-94.5022383517	-20.0355588124	-5.55895519716	-18.9004476703	39.1267266167	81.4719926508	7.8091977297	4.79247015593	6.7893327209	0.261200142748	0.165481269393	159.043147516	107.419605105	80.7248702348	209.983225778	0.277683598572	0.722316401428	-31.558681
Name_Estrone_CAS_None_CS_ESTRON13	37.0	167.786266972	-218.339509285	-35.2334630526	-5.19855974487	-13.6462193303	290.497443376	378.023007365	15.003401255	9.00054779439	14.5393464371	122.711176404	596.362516649	50.2368643075	14.1991075393	28.1855657674	0.366118767007	-0.476428693306	-0.0768813341103	-0.0113435403168	-0.0297767933317	0.633881232993	0.824866777563	0.0327382381616	0.0196396851801	0.0317256452909	76.8937129733	-100.061440431	-16.1469221761	-2.38241524835	-6.25384002691	133.130246197	173.241786412	6.87581439497	4.12480443838	6.66314563123	0.390346422904	0.225231187876	96.8659296983	72.5791933069	361.178951632	97.1047587161	0.788112131146	0.211887868854	-34.161578
Name_Triamcinolone acetonide_CAS_None_CS_HEQMUM	15.0	265.671797746	-714.208441343	-52.5172310153	-11.5194909894	-35.7104220672	318.203758624	855.430694583	18.0431454564	13.7972692675	20.3673974901	52.5319608786	1569.63913593	70.5603764717	25.3167602569	56.0778195572	0.455014420192	-1.2232203139	-0.0899459318725	-0.0197293599017	-0.0611610156952	0.544985579808	1.46509078048	0.0309023819537	0.0236304964593	0.0348831138209	155.119268721	-417.008851053	-30.663527478	-6.72594921054	-20.8504425527	185.791396606	499.465072735	10.534951592	8.05588826993	11.8920255413	0.144965514289	0.0783681285165	63.0385928751	133.115716726	404.120147592	179.755408778	0.692134039837	0.307865960163	-46.568145
Name_Urea_CAS_None_CS_UREAXX23	13.5	100.379180267	-95.6692549026	-30.2498654847	-11.9586568628	-31.8897516342	84.7164628162	80.7414530987	15.4095388469	10.0926816373	16.1482906197	-15.6627174507	176.410708001	45.6594043315	22.0513385002	48.0380422539	0.54230979506	-0.516863894303	-0.163428295668	-0.0646079867879	-0.172287964768	0.45769020494	0.436214768504	0.083251764278	0.054526846063	0.0872429537008	18.5797489237	-17.7079622595	-5.59911830507	-2.21349528244	-5.9026540865	15.6806481647	14.9448911848	2.85223850247	1.8681113981	2.98897823696	0.369168100426	0.324271661389	68.9581886743	36.8624271032	72.7630223367	112.332620747	0.393110400248	0.606889599752	-22.445395
Name_Metronidazole_CAS_None_CS_MNIMET02	6.0	133.358803327	-207.388308678	-43.8588629217	-9.87563374655	-34.5647181129	187.01318471	290.827055356	17.3791936008	13.8489073979	19.3884703571	53.654381383	498.215364034	61.2380565225	23.7245411445	53.95318847	0.416262370952	-0.647335960763	-0.136899805724	-0.0308255219411	-0.107889326794	0.583737629048	0.907779288502	0.0542469199861	0.0432275851668	0.0605186192335	42.7244249441	-66.4414047466	-14.0511511072	-3.16387641651	-11.0735674578	59.9137857747	93.1728418994	5.56780680437	4.43680199521	6.21152279329	0.252255860032	0.220195707763	105.024478037	28.6447356585	165.372638367	154.99934967	0.516189443965	0.483810556035	-26.004874
Name_Digoxin_CAS_None_CS_DIGOXN10	-34.0	341.176177519	-1959.8169984	-83.0419412576	-16.4690504067	-59.3883938909	711.934207	4089.56091474	45.471676716	34.366058107	47.5530338923	370.758029481	6049.37791314	128.513617974	50.8351085137	106.941427783	0.323970005931	-1.86097965342	-0.0788539762577	-0.0156384844825	-0.056393322831	0.676029994069	3.88331648311	0.0431784525007	0.0326329116227	0.0451548428268	359.296175496	-2063.90363277	-87.4523306891	-17.3437280065	-62.5425343264	749.745306487	4306.75906743	47.8866949511	36.1912526675	50.0785938074	0.079727722339	0.057563364752	307.319328506	157.17917636	743.844086297	309.266298223	0.706330596708	0.293669403292	-85.055168
Name_Perphenazine_CAS_None_CS_PERPAZ	14.0	241.897822626	-444.12147942	-27.0470534735	-8.37965055509	-29.608098628	379.386275553	696.548617681	20.9464245009	13.1424267487	18.3302267811	137.488452927	1140.6700971	47.9934779743	21.5220773038	47.9383254091	0.38935138262	-0.714844433846	-0.043534115154	-0.0134876308273	-0.0476562955897	0.61064861738	1.12114348287	0.0337147281932	0.0211536506201	0.0295037758649	150.287270581	-275.925612823	-16.8039042257	-5.20614363817	-18.3950408549	235.706660068	432.754579774	13.0136804561	8.16518075045	11.3882784151	0.215167295397	0.114436129596	159.169742265	125.798501024	572.426155916	48.8579422623	0.921359741211	0.0786402587891	-45.882857
Name_Phenobartibal_CAS_None_CS_PHBARB09	21.0	227.070397631	-400.279065556	-39.2284533663	-13.8027263985	-30.7906973505	166.746224779	293.939781389	14.3699644995	10.1358545307	18.3712363368	-60.3241728521	694.218846945	53.5984178659	23.9385809291	49.1619336873	0.576589165387	-1.01640977749	-0.0996109639209	-0.0350486130169	-0.0781853674993	0.423410834613	0.746387441927	0.0364889740093	0.0257374979975	0.0466492151204	89.4240970444	-157.636549619	-15.4488170071	-5.4357430903	-12.1258884322	65.6674350421	115.758371899	5.65913088336	3.9916679965	7.23489824366	0.156866039395	0.185869942934	44.3218092515	44.1024499452	258.003419587	135.813202824	0.655135931052	0.344864068948	-36.928008
Name_Sulfamethoxazole_CAS_None_CS_SLFNMB07	27.0	236.610066683	-388.120108092	-39.8050300997	-13.8614324319	-35.2836461902	184.573951879	302.763374181	15.5473577613	10.8129776493	17.8096102459	-52.0361148046	690.883482272	55.352387861	24.6744100812	53.0932564361	0.561773610241	-0.921497708809	-0.0945074559942	-0.0329106324575	-0.0837725189826	0.438226389759	0.718838704313	0.0369134560575	0.0256728108683	0.0422846296655	99.656378718	-163.469986811	-16.7652425364	-5.83821381468	-14.8609078919	77.7395987742	127.519094611	6.54829861994	4.55425337896	7.5011232124	0.243076794454	0.160112074186	101.03257883	8.96127381429	287.469346288	133.714672274	0.682526719009	0.317473280991	-42.827771
Name_Corticosterone_CAS_None_CS_CORTIC01	10.0	208.484481805	-392.053497095	-50.3892748927	-7.12824540172	-20.6343945839	323.789770933	608.884224468	14.8841620928	11.0706222631	16.9134506797	115.305289127	1000.93772156	65.2734369855	18.1988676648	37.5478452636	0.391686204495	-0.736562956179	-0.0946678796383	-0.0133920537487	-0.0387664713779	0.608313795505	1.14392950878	0.0279633328425	0.0207987183414	0.0317758196882	110.97092176	-208.679982199	-26.8209136395	-3.79418149453	-10.9831569579	172.344958367	324.093395583	7.92245625556	5.89260719241	9.00259432174	0.208867978375	0.112032020918	102.958028844	96.2706664213	378.343355287	153.93089745	0.710805291335	0.289194708665	-33.628254
Name_Histidine, L-_CAS_None_CS_LHISTD04	13.0	118.300297968	-240.206715724	-57.1314938985	-12.0103357862	-48.0413431447	200.620705678	407.356884511	26.4490333697	20.3678442256	27.1571256341	82.32040771	647.563600235	83.5805272682	32.3781800117	75.1984687788	0.370939187497	-0.753185625835	-0.179139953923	-0.0376592812917	-0.150637125167	0.629060812503	1.27729713582	0.0829328675982	0.063864856791	0.0851531423881	37.7284497598	-76.6069668613	-18.2204333739	-3.83034834307	-15.3213933723	63.9821568073	129.914666451	8.43515226776	6.49573332254	8.66097776339	0.267861402054	0.169700177585	176.528031922	75.5062305958	164.223830696	154.697172951	0.514935764087	0.485064235913	-40.149991
Name_Norethindone_CAS_None_CS_NETIND01	22.0	196.218169179	-269.996735217	-32.4090089665	-5.62493198368	-14.9998186232	294.914699638	405.803429942	13.628357863	8.45423812379	13.5267809981	98.696530459	675.800165159	46.0373668295	14.0791701075	28.5265996212	0.399521558497	-0.549742752643	-0.0659882712483	-0.0114529740134	-0.0305412640357	0.600478441503	0.826259970991	0.0277488205907	0.0172137493956	0.027541999033	96.369192343	-132.604271138	-15.9171295492	-2.76258898205	-7.36690395213	144.84230249	199.303402723	6.69333449451	4.1521542234	6.64344675744	0.274006630534	0.154224032898	90.3386397879	85.3744271351	404.187994194	86.9448746231	0.822970767905	0.177029232095	-35.350265
Name_Ferulic acid_CAS_None_CS_GASVOL	36.0	182.874992338	-341.421629671	-52.5100868112	-14.2259012363	-37.9357366301	203.285503879	379.527387182	25.7314227127	15.8136411326	25.3018258121	20.4105115412	720.949016853	78.2415095239	30.0395423689	63.2375624423	0.473572501924	-0.884144372654	-0.135979954774	-0.0368393488606	-0.0982382636282	0.526427498076	0.982822921817	0.0666340108964	0.0409509550757	0.0655215281211	70.6190977867	-131.843545933	-20.2773211794	-5.49348108054	-14.6492828814	78.5008310515	146.558484162	9.93645896308	6.10660350675	9.7705656108	0.270092756879	0.175590222632	136.423960941	56.6401210564	214.331815625	171.828680591	0.555032992047	0.444967007953	-34.74805
Name_Benzamide_CAS_None_CS_BZAMID12	18.0	148.227609341	-136.260339593	-23.9727906619	-8.51627122455	-19.465762799	131.480741048	120.865542558	13.3357171766	7.5540964099	13.4295047287	-16.7468682928	257.125882151	37.3085078385	16.0703676344	32.8952675277	0.529936303778	-0.48715148977	-0.0857063817674	-0.0304469681106	-0.0695930699671	0.470063696222	0.432112743114	0.047677222214	0.0270070464446	0.0480125270127	41.4605000907	-38.1131548109	-6.70538973026	-2.38207217568	-5.44473640155	36.7762611864	33.8071015278	3.73011145271	2.11294384549	3.7563446142	0.397708839911	0.269993224328	52.821325404	31.7611461489	207.807946956	71.9004034325	0.742945095015	0.257054904985	-24.943851
Name_Taurine_CAS_None_CS_TAURIN05	23.5	127.539021864	-202.679216476	-52.1224980886	-14.4770868911	-50.669804119	133.359526532	211.928897933	24.4549856589	15.1377784238	21.1928897933	5.820504668	414.608114409	76.5774837475	29.6148653149	71.8626939123	0.488845272034	-0.77685068668	-0.199780713265	-0.0554893347629	-0.19421267167	0.511154727966	0.812303860008	0.0937336976734	0.0580217042863	0.0812303860008	33.2747456684	-52.8787133688	-13.5986840901	-3.77705095491	-13.2196783422	34.7933068872	55.2919418341	6.38027025946	3.94942441672	5.52919418341	0.470550746635	0.216487480777	86.235007978	51.2393305663	79.3864485196	181.512099877	0.30428091305	0.69571908695	-32.740462
Name_Succinic acid_CAS_None_CS_SUCACB16	29.0	153.08952879	-224.639372811	-54.6639402427	-16.0456694865	-56.1598432028	120.474227725	176.780575196	20.2361069318	12.6271839426	17.6780575196	-32.6153010653	401.419948007	74.9000471745	28.6728534291	73.8379007224	0.559611882584	-0.821159117249	-0.199821573366	-0.0586542226606	-0.205289779312	0.440388117416	0.646213436488	0.0739721781483	0.0461581026063	0.0646213436488	41.879746579	-61.4531906874	-14.9540728387	-4.38951362053	-15.3632976719	32.9573822997	48.3607582295	5.53586542951	3.45433987354	4.83607582295	0.327945979424	0.206786264549	106.733040674	42.9544896443	61.0120400503	212.551716465	0.223026766512	0.776973233488	-28.988496
Name_Piroxicam_CAS_None_CS_BIYSEH06	23.0	267.740373529	-618.865634225	-47.1465026383	-17.1907120618	-44.2046881589	233.546563256	539.828715728	16.5974150995	14.9952421036	24.5376688967	-34.1938102725	1158.69434995	63.7439177378	32.1859541654	68.7423570556	0.534106025674	-1.23455368335	-0.0940509300735	-0.0342931578709	-0.0881824059538	0.465893974326	1.07688566391	0.0331096102483	0.0299134906641	0.0489493483595	134.2147517	-310.229258062	-23.6339258877	-8.61747939061	-22.1592327187	117.073841291	270.609083296	8.32006737378	7.51691898044	12.3004128771	0.21841868769	0.126869835389	130.986814245	22.2822212822	341.811967042	159.474969743	0.681868889771	0.318131110229	-46.629851
Name_Tyrosine_OR[SYNONYM]_Tyrosine, L-_CAS_None_CS_LTYROS11	22.3333333333	163.829549265	-350.168423571	-62.3618139126	-14.5903509821	-38.907602619	195.134250884	417.078929432	30.661077797	17.3782887263	27.8052619622	31.3047016191	767.247353003	93.0228917096	31.9686397085	66.7128645812	0.456395740175	-0.975497873118	-0.173727305892	-0.0406457447132	-0.108388652569	0.543604259825	1.16189690788	0.0854155148356	0.0484123711616	0.0774597938585	58.8088775806	-125.697788017	-22.3856337062	-5.23740783404	-13.9664208908	70.0461322363	149.716237471	11.0062170027	6.23817656128	9.98108249806	0.254463367829	0.161211451129	139.119849944	52.988050378	176.394109899	182.56969025	0.49139804578	0.50860195422	-33.536674
Name_Phenol, 4-NH2-_CAS_None_CS_AMPHOL01	14.0	126.556307346	-128.335634648	-30.0525694207	-8.55570897653	-21.3892724413	138.998095375	140.952348871	16.9247548498	9.39682325804	15.6613720967	12.4417880291	269.287983518	46.9773242705	17.9525322346	37.050644538	0.476573937578	-0.483274362363	-0.11316916275	-0.0322182908242	-0.0805457270606	0.523426062422	0.530785207951	0.0637336631454	0.03538568053	0.0589761342167	33.6075846079	-34.0800928068	-7.98059212274	-2.27200618712	-5.68001546779	36.9115561967	37.4305168165	4.49444316534	2.49536778777	4.15894631294	0.500921578866	0.289028480368	72.9310335243	64.1070370125	185.977024523	79.5773781985	0.700334931814	0.299665068186	-24.154172
Name_Aspartic acid, L-_CAS_None_CS_LASPRT03	25.5	162.987403318	-353.827620083	-72.8890738305	-22.1142262552	-70.7655240167	127.413779741	276.601219075	29.6668214846	17.2875761922	25.1455653704	-35.5736235771	630.428839158	102.555895315	39.4018024474	95.9110893871	0.561249102366	-1.21840970603	-0.250994410775	-0.0761506066271	-0.243681941207	0.438750897634	0.952479656454	0.102158060005	0.0595299785284	0.0865890596777	47.3317347475	-102.751959471	-21.1670732725	-6.42199746697	-20.5503918943	37.001112375	80.3253212551	8.61528005674	5.02033257844	7.30230193228	0.250535856248	0.158725639339	158.534594443	90.7935065816	47.3449566484	243.056226411	0.163032933095	0.836967066905	-30.407021
Name_Deoxycorticosterone_CAS_None_CS_HPENDO10	-28.0	194.504569521	-310.623807398	-43.1551808546	-5.75229272959	-16.348621442	326.190680267	520.926532942	13.5906645885	9.64678764707	14.8836152269	131.686110745	831.55034034	56.7458454431	15.3990803767	31.2322366689	0.373547808628	-0.596555869339	-0.082879920399	-0.0110473309137	-0.0313976773336	0.626452191372	1.00044418142	0.0261009959166	0.0185267441003	0.0285841194691	101.277605412	-161.740340983	-22.4706976747	-2.99519149969	-8.51264952542	169.84593774	271.243971191	7.0765944927	5.02303650354	7.74982774832	0.243318420579	0.131919451768	177.967233846	56.0189900506	391.655251896	129.039997892	0.752177501245	0.247822498755	-29.284831
Name_2-methoxybenzoic acid_CAS_None_CS_FUFBOX	29.0	137.73174445	-193.137205675	-29.3593273552	-10.1651160882	-27.5910293822	177.1371531	248.394260216	20.7703150328	13.0733821166	20.6995216847	39.40540865	441.531465891	50.129642388	23.2384982048	48.2905510668	0.437425688983	-0.613389277816	-0.0932430214086	-0.0322836462008	-0.0876270396879	0.562574311017	0.788881538154	0.0659649625429	0.0415200809555	0.0657401281795	43.3674425327	-60.8128990269	-9.24433903715	-3.20067889615	-8.68755700384	55.7749801119	78.2116268722	6.53992619617	4.11640141432	6.51763557268	0.353609014261	0.241734550486	23.2352559686	40.9465864353	208.274564419	106.594333132	0.661464393718	0.338535606282	-25.746714
Name_2-furoic acid_CAS_None_CS_FRANAC04	39.5	135.015803678	-162.954127508	-34.3807858032	-13.5795106257	-32.5908255017	119.364984948	144.064742403	18.6976468153	12.0053952003	20.5806774862	-15.65081873	307.018869912	53.0784326185	25.584905826	53.1715029879	0.530762580017	-0.640591329199	-0.135154804688	-0.0533826107666	-0.12811826584	0.469237419983	0.566334994013	0.0735025900198	0.0471945828344	0.0809049991447	34.3454266165	-41.4523994654	-8.74581140619	-3.45436662212	-8.29047989309	30.3641590053	36.6473027857	4.75632214231	3.05394189881	5.23532896939	0.393871067977	0.307618290067	77.1079268349	32.714467221	120.941779308	133.439009318	0.475435979112	0.524564020888	-20.662481
Name_Cinnamic acid, cis-_CAS_None_CS_ZEDPIH01	22.0	163.330802257	-178.667390865	-29.329611485	-9.40354688765	-19.8519323184	157.9943327	172.829832493	17.199870916	9.09630697334	17.2829832493	-5.33646955669	351.497223359	46.529482401	18.499853861	37.1349155677	0.508303847064	-0.556033037656	-0.0912770533465	-0.0292648967187	-0.0617814486285	0.491696152936	0.537865898715	0.053527934932	0.0283087315113	0.0537865898715	52.4822920778	-57.4103234822	-9.42434136867	-3.02159597275	-6.37892483136	50.7675502773	55.5345692505	5.52675084332	2.92287206582	5.55345692505	0.437036355526	0.29968141826	74.3359428148	27.4322755894	223.338599521	97.9865354357	0.695054868805	0.304945131195	-25.540935
Name_Caffeic acid_CAS_None_CS_FESNOG01	42.0	206.155019859	-387.286544269	-60.1525144641	-18.4422163938	-43.0318382521	150.089416951	281.960689882	26.1300209499	13.4266995182	23.4967241568	-56.0656029089	669.247234151	86.282535414	31.8689159119	66.5285624089	0.578689794304	-1.08713710097	-0.168851800193	-0.0517684333794	-0.120793011219	0.421310205696	0.791480962921	0.073348572637	0.0376895696629	0.0659567469101	73.4415789454	-137.968676847	-21.428998638	-6.56993699272	-15.329852983	53.4685198127	100.446927169	9.30867459712	4.78318700807	8.37057726412	0.268420516972	0.174501251309	118.299155987	56.8582058389	147.765130029	208.479306781	0.414785789645	0.585214210355	-36.829048
Name_Hydrocortisone_CAS_None_CS_ZZZPNG03	7.0	203.435921762	-448.514994504	-46.8041367767	-8.00919633042	-23.6060523423	330.434657291	728.508992979	22.0555646486	13.0090891603	19.6894322427	126.998735529	1177.02398748	68.8597014254	21.0182854908	43.295484585	0.381058499464	-0.840119332479	-0.0876694438937	-0.0150021309371	-0.0442168069726	0.618941500536	1.36457977188	0.0413125680905	0.0243674959265	0.0368805343752	108.608453351	-239.448959829	-24.9873516031	-4.27587428267	-12.6025768331	176.409341827	388.929517927	11.7748170703	6.94516996298	10.5116085926	0.178152593987	0.0959458172304	49.0601222964	145.077875607	349.311056868	184.559522185	0.654299132737	0.345700867263	-48.241379
Name_Acetanalide, 4-methoxy-_CAS_None_CS_ACACTA01	26.0	123.715430498	-148.920377543	-23.6418568539	-6.47479902361	-21.274339649	228.769425019	275.37736406	14.9440307042	11.9729288722	17.2110852538	105.053994521	424.297741603	38.5858875581	18.4477278958	38.4854249028	0.350980839493	-0.422487307503	-0.0670719790763	-0.0183690133697	-0.0603553296433	0.649019160507	0.78124594504	0.0423962348179	0.0339672150017	0.048827871565	43.6078156442	-52.4921777617	-8.33339649729	-2.28226859833	-7.49888253739	80.6377577244	97.0663503834	5.26754450362	4.22027610362	6.06664689896	0.412687684204	0.183385676064	48.5027747976	46.7609817796	281.189749968	71.2951055488	0.797735691525	0.202264308475	-30.765398
Name_Azelaic acid_CAS_None_CS_AZELAC04	38.5	170.879562678	-292.508488242	-55.4033235297	-10.0864995945	-32.500943138	252.840883152	432.808367118	24.2602586156	14.9244264523	21.6404183559	81.961320474	725.31685536	79.6635821453	25.0109260469	54.1413614939	0.403283731903	-0.690333664851	-0.130754425648	-0.0238046091328	-0.076703740539	0.596716268097	1.02144791779	0.0572553410021	0.0352223419928	0.0510723958896	72.405164481	-123.941827047	-23.4755209465	-4.27385610506	-13.7713141163	107.133851733	183.389754274	10.2795675965	6.32378463014	9.1694877137	0.281128383822	0.176914835165	122.569337608	51.275437992	208.64796655	215.072479279	0.49241892527	0.50758107473	-45.229987
Name_4-nitroaniline_OR[SYNONYM]_Aniline, 4-NO2-_CAS_None_CS_NANILI23	37.0	148.217788791	-145.257897096	-33.8326751325	-9.07861856847	-29.0515794191	141.478380317	138.653073811	12.3632104371	8.66581711319	12.6048248919	-6.73940847395	283.910970907	46.1958855696	17.7444356817	41.656404311	0.511631856394	-0.501414628792	-0.116786753642	-0.0313384142995	-0.100282925758	0.488368143606	0.478615489594	0.0426764719573	0.0299134680996	0.043510499054	42.9381256063	-42.0806563212	-9.80119637656	-2.63004102008	-8.41613126425	40.9857447894	40.1672643181	3.58157470149	2.51045401988	3.65156948346	0.406846764625	0.274557684894	56.7879170929	24.7799993212	168.739784098	120.956385009	0.582471575714	0.417528424286	-24.338415
Name_Sulfanilamide_CAS_None_CS_SULAMD07	44.0	183.13487678	-218.636206824	-32.8986837163	-11.5071687802	-27.329525853	138.344211458	165.162715924	14.7068859962	8.69277452229	15.0147923567	-44.7906653215	383.798922748	47.6055697125	20.1999433025	42.3443182097	0.569663419738	-0.68009464635	-0.102335377074	-0.035794455071	-0.0850118307937	0.430336580262	0.513758816565	0.0457475665892	0.027039937714	0.0467053469605	58.8740332117	-70.2869684256	-10.5762388453	-3.69931412766	-8.7858710532	44.4747709626	53.096359326	4.72795630087	2.79454522769	4.82694175691	0.333983804114	0.198975591759	69.7534228353	4.55430038078	196.142166236	125.336922002	0.610124183538	0.389875816462	-38.370593
Name_Vidarabine_CAS_None_CS_ARADEN10	43.0	184.093474043	-523.725655689	-60.6032234818	-16.3664267403	-58.191739521	253.642087607	721.583800472	32.5521423632	22.5494937647	31.3732087162	69.5486135634	1245.30945616	93.1553658449	38.915920505	89.5649482372	0.420558643555	-1.19644301622	-0.138447110062	-0.037388844257	-0.132938112914	0.579441356445	1.64844683341	0.0743648568109	0.0515139635439	0.0716716014524	80.5842602566	-229.253344044	-26.5281860686	-7.16416700137	-25.4725937826	111.028161677	315.862890177	14.2492303203	9.87071531804	13.7331691381	0.138341684469	0.0741048681625	255.440192401	233.448284985	202.618861851	235.116699799	0.462879600385	0.537120399615	-49.000079
Name_Cyclobarbital_CAS_None_CS_ETCYBA01	21.5	187.747130075	-325.95726733	-37.1134654554	-9.87749294941	-25.0736359485	220.56772955	382.938766396	12.8887348286	11.6042050423	19.1469383198	32.8205994746	708.896033726	50.002200284	21.4816979917	44.2205742683	0.459809692568	-0.798298811925	-0.0908942316951	-0.0241908730886	-0.0614076009173	0.540190307432	0.937851653861	0.0315656766458	0.0284197470867	0.046892582693	76.6599430618	-133.093195854	-15.1539794376	-4.03312714709	-10.2379381426	90.0610815291	156.359588646	5.2626619523	4.73816935291	7.8179794323	0.159279753585	0.188722525083	26.3244039853	31.4190022461	273.602262903	134.712596722	0.67007667356	0.32992332644	-36.821645
Name_Genistein_CAS_None_CS_GENIST	35.0	214.702796911	-520.655324477	-74.5220984475	-17.3551774826	-52.0655324477	225.831077186	547.641458148	25.5720381407	18.2547152716	27.3820729074	11.1282802743	1068.29678263	100.094136588	35.6098927542	79.4476053551	0.487369552118	-1.18187352912	-0.169163151415	-0.0393957843041	-0.118187352912	0.512630447882	1.24313132394	0.0580478361468	0.0414377107981	0.0621565661972	94.5838549028	-229.366307161	-32.8295087349	-7.64554357204	-22.9366307161	99.4862393241	241.254613174	11.2653490307	8.04182043914	12.0627306587	0.209470197153	0.120880654817	174.805617665	31.5205591629	243.798111058	196.735763039	0.553415129672	0.446584870328	-44.561844
Name_Carbamazepine_CAS_None_CS_CBMZPN16	24.0	211.336560226	-294.105166931	-24.0432652077	-9.80350556438	-19.6070111288	201.080464735	279.832337501	16.7784130704	9.32774458338	18.6554891668	-10.256095491	573.937504433	40.821678278	19.1312501478	38.2625002955	0.512434132044	-0.713125669241	-0.0582984303569	-0.0237708556414	-0.0475417112827	0.487565867956	0.678517909216	0.0406831242526	0.0226172636405	0.0452345272811	87.1587954337	-121.293977971	-9.91585190728	-4.04313259905	-8.08626519809	82.9290070436	115.40762012	6.91970320204	3.84692067067	7.69384134134	0.252136281789	0.232403038523	73.6457063498	19.923089045	351.490653536	60.9263714244	0.852269989508	0.147730010492	-37.144165
Name_Diazepam_CAS_None_CS_DIZPAM10	12.0	230.591394382	-310.031972985	-25.7061893893	-9.39490827228	-25.8359977488	240.439704264	323.273104344	14.7868133299	9.79615467709	15.3939573497	9.84830988154	633.305077329	40.4930027192	19.1910629494	41.2299550985	0.489546008841	-0.658198522086	-0.054574293424	-0.0199454097602	-0.0548498768405	0.510453991159	0.686309471441	0.0313924353878	0.0207972567103	0.0326814034019	108.615717834	-146.034700851	-12.1084146301	-4.42529396517	-12.1695584042	113.254578058	152.271685502	6.96504892825	4.61429350005	7.25103264294	0.232947606067	0.184392566602	1.836685489	29.7226126709	414.088644779	56.9424538669	0.879111052263	0.120888947737	-35.287426
Name_Sulfisomidine_CAS_None_CS_SLFSMD10	13.0	240.194648729	-408.145072583	-35.9806512243	-12.3680325025	-34.0120893819	215.049195112	365.417255598	13.9902040911	11.0732501696	17.4008216952	-25.145453617	773.562328182	49.9708553154	23.4412826722	51.4129110771	0.527617565792	-0.896541662463	-0.0790359973255	-0.0271679291655	-0.0747118052052	0.472382434208	0.802684672274	0.0307312318011	0.0243237779477	0.0382230796321	109.347135157	-185.805531688	-16.3799699672	-5.6304706572	-15.4837943073	97.8998221977	166.353956044	6.36895428656	5.04102897104	7.9216169545	0.234652505659	0.154511080468	117.331980581	5.53908797701	323.120842769	132.123001072	0.709775315231	0.290224684769	-42.156023
Name_Theophylline_CAS_None_CS_BAPLOT06	22.0	104.448182626	-168.387176951	-26.9540667352	-8.01843699765	-28.0645294918	226.833191162	365.691386277	20.6042323621	17.413875537	24.3794257518	122.385008536	534.078563227	47.5582990972	25.4323125346	52.4439552435	0.315285406576	-0.508290505517	-0.0813630613368	-0.0242043097865	-0.0847150842528	0.684714593424	1.10386944517	0.0621955654389	0.0525652116746	0.0735912963445	34.6017374297	-55.7835353083	-8.92938025718	-2.65635882421	-9.29725588472	75.1456111885	121.146744828	6.82579840273	5.76889261085	8.07644965519	0.210104041205	0.20575082966	45.1057980587	47.304017587	208.383315639	122.898058148	0.629022130815	0.370977869185	-34.307169
Name_Phenol, 4-NO2-_CAS_None_CS_NITPOL02	29.0	156.146135217	-164.169382501	-41.7831131228	-10.9446255001	-32.8338765003	133.992282133	140.877199343	13.6254756909	9.39181328955	14.0877199343	-22.1538530844	305.046581845	55.4085888138	20.3364387896	46.9215964346	0.53817807598	-0.565831247034	-0.144010963817	-0.0377220831356	-0.113166249407	0.46182192402	0.485551691604	0.0469619839227	0.0323701127736	0.0485551691604	45.3039925471	-47.6318448162	-12.1228863134	-3.17545632108	-9.52636896324	38.876308675	40.8738876581	3.9532739526	2.72492584387	4.08738876581	0.483133353342	0.278768234499	74.2279917935	66.3563117016	139.21214403	150.92627332	0.479812860707	0.520187139293	-23.764157
Name_Benzoquinone_CAS_None_CS_BNZQUI03	21.0	166.961871762	-104.008819865	-29.1132381547	-8.66740165539	-17.3348033108	84.6912907437	52.7583999276	7.27855415903	4.3965333273	8.7930666546	-82.270581018	156.767219792	36.3917923138	13.0639349827	26.1278699654	0.663460256567	-0.413302256285	-0.115687948703	-0.0344418546904	-0.0688837093808	0.336539743433	0.209647275649	0.0289229592291	0.0174706063041	0.0349412126081	42.0164830466	-26.1741484474	-7.32643845241	-2.18117903728	-4.36235807457	21.3128311523	13.2768181905	1.83167117259	1.10640151588	2.21280303175	0.46546398928	0.286400455263	105.099218366	25.6524642818	153.813359604	97.8398029015	0.611211709293	0.388788290707	-20.165496
Name_Acetanilide_CAS_None_CS_ACANIL02	19.5	117.839281046	-101.461342392	-15.5616767153	-5.34007065219	-14.4944774845	199.83454547	172.060462858	12.1204469635	9.05581383462	14.3383719048	81.9952644239	273.521805249	27.6821236788	14.3958844868	28.8328493893	0.370944255428	-0.319388422724	-0.0489863357204	-0.0168099169855	-0.045626917532	0.629055744572	0.541626185402	0.0381537474978	0.0285066413369	0.0451355154502	37.4344553237	-32.231612881	-4.94353738915	-1.69640067795	-4.60451612585	63.4822047295	54.6591056281	3.85034876599	2.87679503306	4.55492546901	0.379016903845	0.256380555423	16.029604655	30.9596897461	269.098354731	48.5754717848	0.847090103967	0.152909896033	-26.419893
Name_Hydroxyproline, L-_CAS_None_CS_HOPROL12	6.0	114.87187176	-208.104000197	-57.9167104692	-11.5613333443	-52.0260000491	171.942586186	311.494358377	23.8066972014	17.3052421321	22.249597027	57.0707144263	519.598358574	81.7234076706	28.8665754763	74.2755970761	0.400509348736	-0.72557011835	-0.201930930832	-0.0403094510194	-0.181392529587	0.599490651264	1.08604831363	0.0830038254412	0.0603360174239	0.077574879545	32.9469136322	-59.6872360129	-16.6113499193	-3.31595755627	-14.9218090032	49.3156196549	89.3410855514	6.82810495331	4.96339364174	6.38150611081	0.300226105329	0.191234731127	134.739080216	99.9430610843	121.11909001	165.695367936	0.422290741121	0.577709258879	-29.428876
Name_(2-naphthoxy)acetic acid_CAS_None_CS_NAPXAC01	56.0	216.87487244	-337.411111363	-38.3206783782	-13.4964444545	-28.1175926136	169.581696515	263.833002155	19.3866915802	10.5533200862	20.2948463196	-47.2931759252	601.244113518	57.7073699583	24.0497645407	48.4124389332	0.561188215862	-0.873089341645	-0.0991590813991	-0.0349235736658	-0.0727574451371	0.438811784138	0.682697677695	0.0501652530648	0.0273079071078	0.0525152059765	83.8127190955	-130.394740424	-14.809277886	-5.21578961698	-10.8662283687	65.5359605925	101.95999679	7.49211431145	4.07839987159	7.84307667614	0.309744041443	0.2193244441	31.397837811	44.0533233947	267.288792446	119.167776508	0.691639925204	0.308360074796	-33.773203
Name_Hippuric acid_CAS_None_CS_HIPPAC05	30.0	196.904654126	-319.940201635	-41.300010495	-14.542736438	-35.5489112928	163.541603616	265.730304186	19.3095059544	12.0786501903	20.4407926297	-33.3630505102	585.670505821	60.6095164494	26.6213866282	55.9897039225	0.546280200992	-0.887622481199	-0.114580217183	-0.0403464764181	-0.0986247201332	0.453719799008	0.737225865102	0.0535711095336	0.0335102665956	0.0567096819309	70.9735457115	-115.32124838	-14.8864342276	-5.24187492638	-12.8134720423	58.9479590082	95.7814937124	6.9600391601	4.35370425965	7.36780720864	0.295369302797	0.198468090499	116.304981746	41.7790760941	216.669671867	143.776585874	0.601115054502	0.398884945498	-36.632048
Name_Benzophenone, 2,4-(HO)2-_CAS_None_CS_DHXBZP	28.0	205.676637402	-340.091080483	-50.3514054658	-13.0804261724	-34.0091080483	187.762250526	310.469227141	17.5876452136	11.9411241208	19.4043266963	-17.9143868761	650.560307624	67.9390506794	25.0215502932	53.4134347446	0.522766416114	-0.86440636886	-0.127977703808	-0.0332463988023	-0.086440636886	0.477233583886	0.789116776879	0.0447023559522	0.0303506452646	0.049319798555	80.9211874926	-133.8050565	-19.8102009721	-5.14634832691	-13.38050565	73.8729710421	122.150667463	6.91966357414	4.69810259472	7.63441671642	0.30711545665	0.177277603506	118.749638356	16.1197428065	271.033605304	122.405282625	0.688883619845	0.311116380155	-31.929997
Name_Antipyrine, 4-NH2-_CAS_None_CS_LOYXEE	25.0	161.913364078	-231.910384917	-24.6641735267	-8.28251374704	-23.1910384917	225.998038823	323.699606098	16.4964788055	11.5607002178	17.9833114499	64.0846747452	555.609991015	41.1606523322	19.8432139648	41.1743499416	0.417397794618	-0.597843691065	-0.0635819760447	-0.0213515603952	-0.0597843691065	0.582602205382	0.834467880233	0.0425264085615	0.029802424294	0.0463593266796	62.8080402081	-89.9606827607	-9.56751415417	-3.21288152717	-8.99606827607	87.667216293	125.56676832	6.39917223637	4.48452744	6.97593157333	0.274193572795	0.205482369175	91.6734650257	37.2488485591	316.853635828	71.0577670734	0.816819597099	0.183180402901	-29.09721
