# Supplementary material for: The influence of solid state information and descriptor selection on statistical models of temperature dependent aqueous solubility
Source: J Cheminform. 2018 Aug 29;10:44. doi: 10.1186/s13321-018-0298-3 (PMC6115327; doi:10.1186/s13321-018-0298-3)
Supplement: Supplementary file 2 — Additional file 2. All QSPR ready datasets, prior to feature selection, associated with all considered sets of descriptors. N.B. In the case of the temperature (T) values, these were replaced with (1/T) using additional scripts prior to both feature selection and modelling. [file 13321_2018_298_MOESM2_ESM.zip › all_QSPR_input/extra_qspr_input/Avdeef_ExDPs_QSPRin_CD_True_extra_3D_S.csv]

ID_Chemical	Endpoint_StandardEnthalpy_of_Dissolution_Value	D_conf_PNSA1	D_conf_PNSA2	D_conf_PNSA3	D_conf_PNSA4	D_conf_PNSA5	D_conf_PPSA1	D_conf_PPSA2	D_conf_PPSA3	D_conf_PPSA4	D_conf_PPSA5	D_conf_DPSA1	D_conf_DPSA2	D_conf_DPSA3	D_conf_DPSA4	D_conf_DPSA5	D_conf_FNSA1	D_conf_FNSA2	D_conf_FNSA3	D_conf_FNSA4	D_conf_FNSA5	D_conf_FPSA1	D_conf_FPSA2	D_conf_FPSA3	D_conf_FPSA4	D_conf_FPSA5	D_conf_WNSA1	D_conf_WNSA2	D_conf_WNSA3	D_conf_WNSA4	D_conf_WNSA5	D_conf_WPSA1	D_conf_WPSA2	D_conf_WPSA3	D_conf_WPSA4	D_conf_WPSA5	D_conf_RNCG	D_conf_RPCG	D_conf_RNCS	D_conf_RPCS	D_conf_TASA	D_conf_TPSA	D_conf_RASA	D_conf_RPSA	D_LatticeEnergy
Name_Spironolactone_CAS_None_CS_ATPRCL01	3.0	213.095427333	-396.069559852	-43.9479605165	-6.49294360413	-19.8034779926	397.207021336	738.268352725	14.7324293076	12.1027598807	18.0065451884	184.111594003	1134.33791258	58.6803898241	18.5957034849	37.810023181	0.349163644678	-0.648972588453	-0.0720101330289	-0.0106388948927	-0.0324486294227	0.650836355322	1.20967620945	0.0241395546417	0.019830757532	0.0295042977915	130.052661101	-241.722222221	-26.8215479172	-3.96265938067	-12.086111111	242.416417749	450.566983443	8.99123768127	7.38634399086	10.9894386206	0.246656535431	0.164639986239	31.2708663487	29.9884052814	464.453205399	145.849243269	0.761021369671	0.238978630329	-37.696576
Name_Coumarin_CAS_None_CS_COUMAR12	33.0	145.719664126	-131.566816816	-22.8992575625	-7.73922451859	-18.7952595451	162.066898726	146.326345895	12.6559843499	8.60743211148	14.6326345895	16.3472346001	277.893162711	35.5552419124	16.3466566301	33.4278941347	0.473443878692	-0.427461210772	-0.074399796243	-0.0251447771042	-0.0610658872531	0.526556121308	0.475414990633	0.0411193530757	0.0279655876843	0.0475414990633	44.8505545613	-40.4944983332	-7.04808377703	-2.38202931372	-5.78492833331	49.882013711	45.0372830578	3.89534192255	2.64925194457	4.50372830578	0.468203141254	0.371801046081	33.7537278561	25.4786358535	231.850422791	75.9361400613	0.753283121402	0.246716878598	-22.137572
Name_Resorcinol_CAS_None_CS_RESORA03	10.0	114.962210494	-127.661938349	-35.9264399276	-9.1187098821	-25.5323876699	153.085385231	169.996531274	20.6241041299	12.1426093767	18.8885034749	38.1231747373	297.658469623	56.5505440576	21.2613192588	44.4208911448	0.428887303327	-0.47626593331	-0.134030077123	-0.0340189952364	-0.095253186662	0.571112696673	0.634202783332	0.0769419478439	0.0453001988094	0.0704669759258	30.8153441221	-34.2194756401	-9.62999584555	-2.44424826001	-6.84389512802	41.0341694518	45.5671614896	5.52824152601	3.25479724926	5.06301794329	0.457305390225	0.263938570182	74.2494799056	86.8490354799	154.531501136	113.516094589	0.576507693411	0.423492306589	-22.940187
Name_Sulfadiazine_CAS_None_CS_SULDAZ06	38.0	188.660774786	-315.032959245	-31.8758368688	-11.6678873794	-28.6393599313	249.494005363	416.614608481	22.9035045004	15.4301706845	26.0384130301	60.8332305768	731.647567726	54.7793413693	27.0980580639	54.6777729614	0.430580204379	-0.71899925213	-0.0727501748536	-0.0266296019307	-0.0653635683754	0.569419795621	0.950838898388	0.0522726340966	0.0352162554959	0.0594274311493	82.6626202994	-138.033196998	-13.9665502953	-5.11234062955	-12.5484724543	109.316991069	182.541682186	10.035279979	6.76080304393	11.4088551366	0.238782253839	0.157933507153	82.1543075266	2.23137586598	307.845745738	130.309034412	0.702595885483	0.297404114517	-43.747043
Name_Acetaminophen_CAS_None_CS_HXACAN32	23.75	142.798915357	-173.562922987	-33.7595430617	-8.67814614933	-24.7947032838	194.807333507	236.775819607	18.6247156892	11.8387909804	18.2135245852	52.0084181501	410.338742594	52.384258751	20.5169371297	43.008227869	0.422974740063	-0.514098668405	-0.0999967956022	-0.0257049334203	-0.073442666915	0.577025259937	0.701337195042	0.0551669755873	0.0350668597521	0.0539490150033	48.2098061557	-58.5959273715	-11.3974326965	-2.92979636857	-8.37084676735	65.7681731167	79.9369962795	6.28782040001	3.99684981398	6.14899971381	0.417927700728	0.241141557076	80.8943019054	94.486144147	221.253963513	116.352285351	0.655360984157	0.344639015843	-33.477862
Name_Fentiazac_CAS_None_CS_PCPTZA	9.0	309.547417914	-510.2319056	-44.4210056009	-15.0068207529	-36.4451361143	238.76662181	393.562799719	20.1793530963	11.5753764623	19.6781399859	-70.7807961038	903.794705319	64.6003586971	26.5821972153	56.1232761002	0.564544030406	-0.930546855698	-0.0810138030083	-0.0273690251676	-0.0664676325499	0.435455969594	0.71776896305	0.0368025467786	0.0211108518544	0.0358884481525	169.729195202	-279.767317356	-24.3566610296	-8.22845051046	-19.9833798111	130.919090956	215.796008599	11.0646226152	6.34694142937	10.7898004299	0.291790920874	0.187004126154	109.901691817	30.5707844829	440.077998521	108.236041203	0.802602097774	0.197397902226	-40.294249
Name_Sulfamethizole_CAS_None_CS_FOLHAP	27.0	246.543541749	-384.591205706	-34.769627124	-14.2441187299	-32.0492671422	209.759298806	327.210281249	18.4277148365	12.1188993055	21.8140187499	-36.7842429434	711.801486955	53.1973419605	26.3630180354	53.8632858921	0.540306830984	-0.842842015267	-0.0761985769838	-0.0312163709358	-0.0702368346056	0.459693169016	0.717090169437	0.0403848348042	0.0265588951643	0.0478060112958	112.498518421	-175.490059616	-15.8654796217	-6.49963183764	-14.6241716347	95.7137638781	149.306980793	8.40861862484	5.52988817751	9.95379871952	0.255605801994	0.168729349769	77.2492095489	2.08860531243	350.693972188	105.608868368	0.768555312434	0.231444687566	-39.550748
Name_Barbital_CAS_None_CS_DETBAA01	19.0	157.550833475	-242.799114209	-34.6612346772	-9.71196456836	-26.9776793565	197.694550568	304.663965928	13.9629801533	12.1865586371	19.0414978705	40.1437170927	547.463080137	48.6242148306	21.8985232055	46.019177227	0.443498608433	-0.683468737709	-0.0975698382981	-0.0273387495084	-0.0759409708565	0.556501391567	0.857615551427	0.0393051698361	0.0343046220571	0.0536009719642	55.9692063443	-86.2532645725	-12.3132436243	-3.4501305829	-9.58369606361	70.2300765398	108.23046758	4.96028424696	4.32921870321	6.76440422377	0.179628746916	0.21259827832	33.7033946722	40.6690238786	220.963599723	134.28178432	0.622002732894	0.377997267106	-32.232875
Name_Sulfamethazine_CAS_None_CS_SLFNMD01	48.0	201.584077278	-343.001434636	-30.5768144897	-10.3939828677	-26.3847257412	282.243732179	480.2462891	21.4886247587	14.5529178515	24.012314455	80.6596549011	823.247723736	52.0654392484	24.9469007193	50.3970401962	0.416644255121	-0.708932863988	-0.0631977201228	-0.0214828140603	-0.0545332972299	0.583355744879	0.992597531007	0.0444137859352	0.0300787130608	0.0496298765504	97.5319825309	-165.95363276	-14.7939131747	-5.02889796244	-12.7656640585	136.557366673	232.356510055	10.3967942453	7.04110636531	11.6178255028	0.234334760225	0.154992027152	83.622242473	2.27372351189	358.856360875	124.971448582	0.74170263441	0.25829736559	-43.42904
Name_Terephthalic acid_CAS_None_CS_TEPHTH13	-3.0	202.202074276	-330.684051803	-53.2586374893	-18.3713362113	-41.3355064754	130.31009218	213.110916034	23.2852447002	11.8394953352	21.3110916034	-71.891982096	543.794967838	76.5438821894	30.2108315465	62.6465980788	0.608104288126	-0.994502111994	-0.160170492578	-0.055250117333	-0.124312763999	0.391895711874	0.640911634319	0.0700282487357	0.0356062019066	0.0640911634319	67.2346497792	-109.956470477	-17.709144934	-6.1086928043	-13.7445588097	43.3296910617	70.8619723858	7.7426271617	3.93677624365	7.08619723858	0.292060188131	0.204950599638	119.273339907	44.4918554851	123.305545085	209.20662137	0.370830175628	0.629169824372	-2735.70838
Name_Sucrose_CAS_None_CS_SUCROS41	3.5	195.365210549	-801.148893186	-75.0654464473	-17.8033087375	-72.8317175623	316.515287774	1297.95817671	43.5655745675	28.8435150379	38.1752404914	121.150077225	2099.10706989	118.631021015	46.6468237754	111.006958054	0.381661757362	-1.56510923118	-0.14664642762	-0.0347802051372	-0.14228265738	0.618338242638	2.53566639276	0.0851088773848	0.0563481420613	0.0745784233164	100.003641331	-410.092494676	-38.4245381344	-9.11316654834	-37.2811358796	162.018003233	664.399478297	22.3003680194	14.764432851	19.5411611264	0.0959736769559	0.0545141588284	203.757794746	0.0	158.621372962	353.259125362	0.309879695517	0.690120304483	-71.165016
Name_4-aminopyridine_CAS_None_CS_AMPYRE	4.0	75.2560530984	-53.0340831157	-14.9089689399	-4.07954485506	-13.2585207789	174.754901582	123.15243218	14.7312694846	9.47326401388	13.6836035756	99.4988484833	176.186515296	29.6402384244	13.5528088689	26.9421243545	0.301011022476	-0.212127037328	-0.0596332627062	-0.0163174644098	-0.0530317593319	0.698988977524	0.492588144139	0.0589224960299	0.037891395703	0.0547320160155	18.8148376806	-13.2591017504	-3.72740555795	-1.01993090387	-3.31477543759	43.6906397795	30.7894571406	3.68297874749	2.36841978005	3.4210507934	0.565673908276	0.221674566272	34.4520667868	101.674789667	205.98503659	44.0259180905	0.823904043938	0.176095956062	-22.434332
Name_Tyrosine, D-_CAS_None_CS_FAZHET01	27.0	160.83288654	-282.211053313	-42.346090323	-11.758793888	-28.2211053313	207.221565492	363.608572381	27.2231529965	15.1503571825	25.9720408843	46.3886789518	645.819625694	69.5692433195	26.9091510706	54.1931462156	0.436981228327	-0.76676440607	-0.115053873385	-0.0319485169196	-0.076676440607	0.563018771673	0.987920592656	0.073965014813	0.0411633580273	0.0705657566183	59.195259924	-103.869034584	-15.5856670695	-4.32787644101	-10.3869034584	76.2688197361	133.827753861	10.0196026587	5.57615641089	9.55912527581	0.28949164411	0.182548720723	115.987503478	27.0464269118	206.390370872	161.664081159	0.560760424803	0.439239575197	-34.69524
Name_Levulinic acid_CAS_None_CS_NIPPEJ	35.0	122.285488141	-127.098064583	-37.2539190097	-7.94362903644	-31.7745161458	163.353747191	169.782575397	13.7789322578	10.6114109623	14.1485479498	41.0682590496	296.88063998	51.0328512675	18.5550399988	45.9230640955	0.428111663298	-0.444960106531	-0.130422975563	-0.0278100066582	-0.111240026633	0.571888336702	0.594395147431	0.0482389341288	0.0371496967144	0.0495329289526	34.9295333249	-36.3041939797	-10.6411809391	-2.26901212373	-9.07604849493	46.6602394363	48.4965650093	3.93580367381	3.03103531308	4.04138041744	0.462999182894	0.29180465344	76.5957822595	25.6631200413	148.287130968	137.352104364	0.519141324529	0.480858675471	-23.37259
Name_Acetylsalicylic acid_CAS_None_CS_ACSALA01	38.0	158.923264775	-251.659255292	-35.1200201399	-11.9837740615	-31.4574069115	202.291870728	320.334606838	21.2477743453	15.2540288971	24.6411236029	43.3686059536	571.99386213	56.3677944852	27.2378029586	56.0985305144	0.439968454127	-0.696701855921	-0.0972274323196	-0.0331762788534	-0.0870877319901	0.560031545873	0.886824984208	0.0588230454843	0.0422297611528	0.0682173064776	57.4054886201	-90.9031320007	-12.6858828337	-4.32872057146	-11.3628915001	73.0708854962	115.709708415	7.67501768927	5.50998611502	8.90074680118	0.301567055925	0.214081490939	89.1022868975	45.6839478378	218.86849174	142.346643763	0.605922815042	0.394077184958	-29.758219
Name_Naproxen_CAS_None_CS_COYRUD12	28.0	195.325020779	-309.98050398	-39.9591635635	-9.99937109614	-23.8446541523	249.910794905	396.608042563	18.0521649427	12.7938078246	22.0337801424	54.585774126	706.588546543	58.0113285062	22.7931789208	45.8784342947	0.438700153713	-0.696216461167	-0.0897483134911	-0.0224585955215	-0.0535551123975	0.561299846287	0.890781982473	0.0405451769753	0.0287349026604	0.0494878879152	86.9656949501	-138.014422536	-17.7912507832	-4.45207814632	-10.6164940412	111.269236618	176.584105337	8.03747038311	5.6962614625	9.8102280743	0.31300919433	0.195454334922	56.6497490197	15.2288687842	333.6526757	111.583139984	0.749384177881	0.250615822119	-34.713873
Name_3-aminopyridine_CAS_None_CS_AMIPYR	3.0	76.369898874	-56.3528583203	-15.5060168611	-4.33483525541	-14.0882145801	173.431819098	127.974226416	15.038413839	9.84417126277	14.2193584907	97.0619202242	184.327084736	30.5444307001	14.1790065182	28.3075730707	0.305722072266	-0.225590355333	-0.0620732995233	-0.0173531042564	-0.0563975888334	0.694277927734	0.512303227755	0.0602014027808	0.0394079405965	0.0569225808617	19.0773319401	-14.0770408211	-3.87342965082	-1.08284929393	-3.51926020526	43.3235663618	31.9681816149	3.75662161256	2.45909089345	3.55202017943	0.538671109633	0.211775832566	36.337953187	105.991943204	205.583266712	44.21845126	0.822985800022	0.177014199978	-20.73523
Name_Benzoic acid_CAS_None_CS_BENZAC12	29.0	148.289364006	-148.950902033	-27.833817685	-9.93006013553	-21.2787002904	137.826119073	138.440979212	17.1569714726	9.22939861413	17.3051224015	-10.4632449326	287.391881245	44.9907891576	19.1594587497	38.5838226919	0.518285002999	-0.520597139413	-0.0972817597475	-0.0347064759609	-0.0743710199162	0.481714997001	0.483863989889	0.0599651975767	0.0322575993259	0.0604829987361	42.4278830181	-42.6171592903	-7.96368619289	-2.84114395269	-6.0881656129	39.4341866397	39.6101076452	4.90887518107	2.64067384301	4.95126345565	0.475517903726	0.333689602209	57.256790424	29.5213210132	181.913430964	104.202052115	0.635804217955	0.364195782045	-24.049796
Name_Salicylic acid_CAS_None_CS_SALIAC18	24.5	157.654038727	-222.880178496	-40.4138091803	-13.930011156	-31.8400254995	139.061541781	196.595415533	21.2068439269	12.2872134708	21.8439350593	-18.5924969463	419.47559403	61.6206531072	26.2172246269	53.6839605588	0.531330503296	-0.751157651091	-0.136203866043	-0.0469473531932	-0.10730823587	0.468669496704	0.662571932343	0.0714719594117	0.0414107457715	0.0736191035937	46.7784096203	-66.1320215463	-11.9914068515	-4.13325134664	-9.44743164946	41.2617260958	58.3329228452	6.29240100651	3.64580767782	6.48143587169	0.358663281073	0.239769395316	62.5290142666	34.7795023819	151.168202503	145.547378005	0.509471738034	0.490528261966	-26.595388
Name_Androsterone_CAS_None_CS_ANDOON04	25.0	114.338474067	-146.48103259	-25.8312764447	-2.87217710962	-8.61653132885	377.826885321	484.040676194	14.8244670993	9.49099365086	14.2364904763	263.488411255	630.521708784	40.6557435441	12.3631707605	22.8530218051	0.232317191541	-0.297625645113	-0.0524849543999	-0.00583579696301	-0.017507390889	0.767682808459	0.983491964561	0.0301209071637	0.0192841561679	0.0289262342518	56.2734361811	-72.0928900485	-12.7132594549	-1.41358607938	-4.24075823815	185.953304801	238.228053358	7.29608917769	4.67113830113	7.00670745169	0.306856860518	0.164266870875	96.8556846053	125.984363916	401.402079976	90.7632794119	0.815583771429	0.184416228571	-31.774624
Name_Leucine, L-_CAS_None_CS_LEUCIN03	3.0	109.474037656	-136.232168012	-29.1357574035	-6.19237127325	-19.4617382874	214.99678607	267.547255121	17.6120923948	12.1612388691	17.8364836747	105.522748414	403.779423133	46.7478497983	18.3536101424	37.2982219621	0.337392547036	-0.419859531427	-0.0897946911495	-0.0190845241558	-0.0599799330611	0.662607452964	0.824564908637	0.0542794331784	0.0374802231198	0.0549709939091	35.5211311749	-44.2033637727	-9.45370320461	-2.00924380785	-6.31476625325	69.7601842747	86.8112782548	5.71461012688	3.9459671934	5.78741855032	0.385789849403	0.257129269017	72.2036090547	22.3252928776	213.280635774	111.190187953	0.657318378658	0.342681621342	-22.881391
Name_Hydrochlorothiazide_CAS_None_CS_HCSBTZ04	28.3333333333	271.47091156	-470.907162746	-46.3746633994	-18.8362865098	-47.0907162746	160.330468195	278.117332887	17.1310247107	11.1246933155	18.5411555258	-111.140443365	749.024495633	63.5056881101	29.9609798253	65.6318718004	0.628693941909	-1.09056428447	-0.107398136212	-0.0436225713788	-0.109056428447	0.371306058091	0.644086253371	0.0396733903917	0.0257634501348	0.0429390835581	117.221514175	-203.33836261	-20.0246436415	-8.13353450441	-20.333836261	69.2309173834	120.091448074	7.39720010669	4.80365792297	8.00609653829	0.213531013498	0.140468962655	25.5471389358	3.4048046644	249.49449086	182.306888895	0.577799197866	0.422200802134	-62.662638
Name_Hydroquinone_CAS_None_CS_HYQUIN08	20.0	129.630378373	-140.280170467	-35.2701601111	-10.0200121762	-23.3800284111	139.083469016	150.509880381	20.3314787614	10.7507057415	18.8137350476	9.45309064273	290.790050847	55.6016388725	20.7707179176	42.1937634586	0.482410488453	-0.522042953237	-0.131255461726	-0.037288782374	-0.0870071588728	0.517589511547	0.56011211124	0.0756621921756	0.0400080079457	0.070014013905	34.8334777111	-37.6952243184	-9.47758042148	-2.69251602275	-6.28253738641	37.3736540675	40.4440890271	5.46334988108	2.88886350194	5.05551112839	0.469398752161	0.27084114797	71.8453781731	84.6923528127	155.676977931	113.036869458	0.579341107442	0.420658892558	-23.441066
Name_Benzenesulfonamide, N-(4-chlorophenyl)-_OR[SYNONYM]_N-(4-chlorophenyl)benzenesulfonamide_CAS_None_CS_SAYZEY	38.5	266.651239895	-317.186335521	-28.1580953587	-11.7476420563	-24.3989488862	181.95863745	216.442996672	13.3466125947	8.01640728414	15.460214048	-84.6926024446	533.629332192	41.5047079534	19.7640493405	39.8591629342	0.59439449143	-0.707042692413	-0.0627674440104	-0.0261867663857	-0.0543878994164	0.40560550857	0.482474879851	0.0297510448804	0.0178694399945	0.034462491418	119.622380023	-142.292923073	-12.6319997051	-5.27010826197	-10.9456094672	81.6284420282	97.098466189	5.98742223905	3.59623948848	6.93560472779	0.235080956721	0.219743607779	14.7421428736	1.37462415475	367.3123459	81.2975314448	0.818778998077	0.181221001923	-37.168279
Name_Suberic acid_CAS_None_CS_SUBRAC01	31.0	159.738982503	-264.923206967	-53.7269154722	-10.1893541141	-33.1154008709	239.544645343	397.278952587	23.4061341062	15.2799597149	22.0710529215	79.8056628399	662.202159554	77.1330495784	25.469313829	55.1864537924	0.400063942929	-0.66349629309	-0.134558273181	-0.0255190881958	-0.0829370366363	0.599936057071	0.994979320165	0.058620320178	0.038268435391	0.055276628898	63.7811604421	-105.779499178	-21.4522777227	-4.06844227609	-13.2224373973	95.6462550234	158.626981456	9.34568613975	6.10103774829	8.81261008086	0.290164284563	0.182601151393	117.668942564	35.9653002931	190.291822583	208.991805263	0.476583083583	0.523416916417	-43.047281
Name_Glutamic acid, L-_CAS_None_CS_LGLUAC03	28.5	162.315330858	-292.082769659	-55.8075707816	-15.3727773505	-48.6804616099	160.780984381	289.321747848	24.8659193624	15.2274604131	22.2555190653	-1.53434647738	581.404517508	80.673490144	30.6002377636	70.9359806751	0.502374441312	-0.904011453807	-0.17272735141	-0.0475795502004	-0.150668575635	0.497625558688	0.895465946847	0.0769613214066	0.0471297866762	0.0688819959113	52.4434853072	-94.3708666218	-18.031220482	-4.96688771694	-15.7284777703	51.947743614	93.4787906484	8.03408692103	4.91993634992	7.19067620372	0.267427359996	0.177820532761	133.55140926	23.3815429698	102.035954954	221.060360285	0.315806619084	0.684193380916	-33.58502
Name_Salicylamide_CAS_None_CS_SALMID07	37.0	139.706461834	-185.366853752	-31.1588390849	-10.9039325737	-26.4809791075	163.308294884	216.682495691	21.7325520437	12.7460291583	21.6682495691	23.60183305	402.049349443	52.8913911285	23.6499617319	48.1492286765	0.461054977478	-0.611742001478	-0.102829444422	-0.0359848236164	-0.0873917144969	0.538945022522	0.715088921864	0.0717211012396	0.0420640542273	0.0715088921864	42.3331195446	-56.1688920934	-9.44158804492	-3.30405247608	-8.02412744191	49.4848232444	65.6579937168	6.58528397038	3.86223492452	6.56579937168	0.382205378857	0.220925423341	59.7194510324	102.506362802	193.76743684	109.247319878	0.639465347955	0.360534652045	-31.055115
Name_Cortisone_CAS_None_CS_DHPRTO02	-8.0	200.514311391	-416.903453165	-51.8042486017	-7.72043431787	-24.5237325391	344.414621689	716.096741957	18.0660136973	13.261050777	19.3539659988	143.900310298	1133.00019512	69.870262299	20.9814850949	43.877698538	0.367964149486	-0.765060226862	-0.0950660635856	-0.0141677819789	-0.0450035427566	0.632035850514	1.31411033345	0.0331529720678	0.0243353765454	0.0355164954987	109.266049773	-227.18275393	-28.2296339195	-4.20708803574	-13.3636914077	187.681492334	390.221833576	9.84469356905	7.22633025141	10.5465360426	0.186836091595	0.101738612399	165.020014427	86.8322532468	362.898051781	182.030881298	0.665954824109	0.334045175891	-41.062687
Name_Citric acid_CAS_None_CS_CITRAC11	21.5	207.396068918	-533.46256244	-73.4149249119	-25.4029791638	-76.2089374914	140.128331267	360.437008561	26.0040170615	17.1636670743	25.7455006115	-67.2677376509	893.899571001	99.4189419734	42.5666462381	101.954438103	0.596781316096	-1.53503627991	-0.211251137683	-0.0730969657101	-0.21929089713	0.403218683904	1.0371559763	0.0748264497331	0.0493883798236	0.0740825697354	72.0751944517	-185.391257033	-25.5134777447	-8.82815509682	-26.4844652905	48.6980142727	125.260655205	9.03703043172	5.964793105	8.9471896575	0.1870539707	0.130790958752	167.517037029	0.0	58.3453244459	289.17907574	0.167888425718	0.832111574282	-60.185843
Name_Acetophenone, 4-HO-_CAS_None_CS_HACTPH13	39.0	148.776354132	-139.538996274	-31.0219208988	-7.75216645966	-19.9341423248	165.273707697	155.01204756	14.8379434587	8.61178041998	14.0920043236	16.4973535647	294.551043834	45.8598643575	16.3639468796	34.0261466484	0.473734516292	-0.444320868659	-0.0987801776513	-0.0246844927033	-0.0634744098084	0.526265483708	0.493590246909	0.047247064281	0.0274216803838	0.0448718406281	46.7232232137	-43.8222304073	-9.7424361763	-2.43456835596	-6.26031862961	51.9042181207	48.6815431203	4.6598570606	2.70453017335	4.42559482912	0.541593129555	0.312494510627	62.732788161	72.6168053103	217.160428954	96.889632874	0.691483477794	0.308516522206	-22.966716
Name_Dehydroisoandrosterone, 5, 6-_CAS_None_CS_ZOYMOP04	24.0	122.872685732	-156.93824781	-25.6730460558	-3.20282138388	-9.23166163589	366.898420173	468.6183495	15.5327002297	9.56363978572	14.6443234219	244.025734441	625.55659731	41.2057462855	12.7664611696	23.8759850578	0.250877775864	-0.320431821964	-0.052418457819	-0.00653942493803	-0.0188489307037	0.749122224136	0.956810934436	0.0317142029051	0.019526753764	0.0299003417011	60.1794911762	-76.8638191886	-12.5739161587	-1.5686493712	-4.52140112874	179.696245003	229.515727282	7.60746776918	4.68399443432	7.17236647755	0.307534869843	0.164777386489	89.3496895926	130.256028385	400.146967005	89.624138899	0.817008112936	0.182991887064	-30.641319
Name_Acetylsalicylic acid_CAS_None_CS_ACSALA19	32.0	158.923264775	-251.659255292	-35.1200201399	-11.9837740615	-31.4574069115	202.291870728	320.334606838	21.2477743453	15.2540288971	24.6411236029	43.3686059536	571.99386213	56.3677944852	27.2378029586	56.0985305144	0.439968454127	-0.696701855921	-0.0972274323196	-0.0331762788534	-0.0870877319901	0.560031545873	0.886824984208	0.0588230454843	0.0422297611528	0.0682173064776	57.4054886201	-90.9031320007	-12.6858828337	-4.32872057146	-11.3628915001	73.0708854962	115.709708415	7.67501768927	5.50998611502	8.90074680118	0.301567055925	0.214081490939	89.1022868975	45.6839478378	218.86849174	142.346643763	0.605922815042	0.394077184958	-29.813687
Name_Nitrofurantoin_CAS_None_CS_LABJON	38.0	243.015165697	-507.657294849	-59.9061601549	-22.0720562978	-56.4063660943	187.864757892	392.448407553	24.4848328256	17.0629742414	28.0320291109	-55.1504078047	900.105702402	84.3909929804	39.1350305392	84.4383952053	0.563997421074	-1.17818739527	-0.139032145327	-0.0512255389249	-0.130909710586	0.436002578926	0.910806900178	0.0568251883764	0.0396003000077	0.065057635727	104.710356027	-218.739336414	-25.8123617101	-9.51040593105	-24.3043707127	80.9471525258	169.098139859	10.550022897	7.35209303736	12.0784385614	0.191284509144	0.207306280627	82.6183023497	43.7583735185	186.894231918	243.985691672	0.433750150995	0.566249849005	-39.238046
Name_Allopurinol_CAS_None_CS_ALOPUR	49.0	114.18308937	-145.044949214	-28.3018134637	-10.3603535153	-29.0089898427	162.549986197	206.484643415	22.1650463802	14.7489031011	22.9427381573	48.3668968271	351.529592629	50.4668598439	25.1092566164	51.951728	0.412610921683	-0.524133043787	-0.102271162945	-0.0374380745562	-0.104826608757	0.587389078317	0.746150936212	0.080095399998	0.0532964954437	0.0829056595791	31.5982374992	-40.1387348914	-7.83204788394	-2.86705249224	-8.02774697828	44.9829576138	57.1411304298	6.1338014549	4.08150931641	6.3490144922	0.240861528589	0.223039477528	42.2768445768	40.6716593893	175.555737305	101.177338262	0.634386536359	0.365613463641	-27.81438
Name_Benzocaine_CAS_None_CS_QQQAXG04	38.0	134.995132097	-176.272094916	-21.8162300241	-7.66400412678	-22.0340118645	238.524463522	311.457207536	19.4374831969	13.5416177189	20.7638138357	103.529331425	487.729302452	41.2537132211	21.2056218457	42.7978257002	0.361413788407	-0.471921947292	-0.0584071900914	-0.0205183455344	-0.0589902434115	0.638586211593	0.83384435834	0.0520387241391	0.0362541025365	0.0555896238893	50.4233271512	-65.8410816118	-8.14878941653	-2.86265572225	-8.23013520148	89.0935611598	116.335370211	7.26028086355	5.0580595744	7.75569134741	0.3541149052	0.258552946668	16.9872239097	33.5319630639	305.685790169	67.8338054494	0.818392913665	0.181607086335	-25.576136
Name_Adipic acid_CAS_None_CS_ADIPAC11	35.25	158.655473254	-246.216669727	-54.8669909136	-12.3108334864	-41.0361116212	183.152688479	284.233780809	22.2480920655	14.2116890405	20.302412915	24.4972152257	530.450450537	77.1150829791	26.5225225268	61.3385245362	0.464165257053	-0.720335841248	-0.160519838483	-0.0360167920624	-0.120055973541	0.535834742947	0.831559373446	0.0650894114193	0.0415779686723	0.0593970981033	54.2297356617	-84.1588672675	-18.753985304	-4.20794336338	-14.0264778779	62.6030837656	97.1534261209	7.60457945098	4.85767130604	6.93953043721	0.310092062955	0.195141904635	110.580199933	33.5329403277	125.930176131	215.877985602	0.368423549316	0.631576450684	-38.794239
Name_Codeine_CAS_None_CS_ZZZTSE03	8.0	128.549728268	-251.831207277	-26.8843998807	-5.85653970411	-19.371631329	356.903706174	699.180717207	23.4793402039	16.2600166792	23.3060239069	228.353977906	951.011924484	50.3637400846	22.1165563834	42.6776552359	0.264803417069	-0.518754610453	-0.0553799766842	-0.0120640607082	-0.0399042008041	0.735196582931	1.44026320055	0.0483657927581	0.033494493036	0.0480087733516	62.4049070844	-122.252324472	-13.051124255	-2.84307731331	-9.40402495941	173.260129927	339.419680464	11.3981263404	7.89348094102	11.3139893488	0.251583971339	0.107761010524	61.4834339081	200.029961764	406.525580033	78.9278544091	0.837414160022	0.162585839978	-37.255187
Name_Deoxyadenosine, 2'-_CAS_None_CS_CEZBIS	49.0	141.218664754	-348.453245788	-46.8141359439	-11.2404272835	-43.5566557235	285.634243199	704.79478987	32.8838141222	22.7353158022	30.6432517335	144.415578445	1053.24803566	79.6979500661	33.9757430857	74.199907457	0.330836834241	-0.816330963889	-0.109672758629	-0.0263332568996	-0.102041370486	0.669163165759	1.65114206027	0.0770378121116	0.0532626471055	0.0717887852291	60.2795977075	-148.73828125	-19.982750061	-4.79800907259	-18.5922851563	121.92380732	300.843705566	14.0365516826	9.70463566342	13.0801611116	0.159502791794	0.0853447937346	211.958481837	254.188969121	245.826601545	181.026306408	0.575904713227	0.424095286773	-45.400094
Name_Phthalic acid, 2-_CAS_None_CS_PHTHAC06	29.75	191.285152882	-318.35624306	-48.051815623	-17.6864579478	-39.7945303825	137.322530129	228.546147574	21.3963040948	12.6970081986	22.8546147574	-53.9626227531	546.902390634	69.4481197178	30.3834661463	62.6491451399	0.582107974863	-0.968803407585	-0.146228521447	-0.0538224115325	-0.121100425948	0.417892025137	0.695498490723	0.0651120019433	0.0386388050402	0.0695498490723	62.857770883	-104.614307404	-15.7901957964	-5.81190596689	-13.0767884255	45.1252384509	75.1020200155	7.0309899136	4.17233444531	7.51020200155	0.286979387021	0.201926657176	67.0465907547	25.0358605661	143.518965198	185.088717813	0.43674865993	0.56325134007	-34.417527
Name_Glycine_CAS_None_CS_GLYCIN30	14.6666666667	99.2359023405	-104.420843781	-34.4542289653	-10.4420843781	-34.806947927	122.4859778	128.885704181	17.6765191372	12.8885704181	18.4122434545	23.2500754594	233.306547962	52.1307481025	23.3306547962	53.2191913815	0.447569280387	-0.470954168867	-0.15539390584	-0.0470954168867	-0.156984722956	0.552430719613	0.581294476213	0.0797238374763	0.0581294476213	0.0830420680305	22.0027708444	-23.152385809	-7.63925642497	-2.3152385809	-7.71746193632	27.1578212886	28.5767806543	3.91927105744	2.85767806543	4.08239723632	0.456448323569	0.301027689498	78.3379373368	29.3499633657	90.7587435224	130.963136618	0.409335981929	0.590664018071	-28.021326
Name_9,10-dimethylanthracene_CAS_None_CS_DMANTR01	48.0	167.442660315	-112.011643084	-8.16789773802	-3.73372143612	-7.00072769273	236.064999621	157.916915751	11.3819754491	5.2638971917	11.2797796965	68.6223393058	269.928558835	19.5498731871	8.99761862782	18.2805073892	0.414967736527	-0.277594836989	-0.0202422371345	-0.00925316123298	-0.0173496773118	0.585032263473	0.391360391464	0.0282075821086	0.0130453463821	0.027954313676	67.564396037	-45.1975559862	-3.29580930286	-1.50658519954	-2.82484724914	95.2540355895	63.7206851389	4.59271427889	2.12402283796	4.55147750992	0.0921124717084	0.0940787088446	179.523790898	129.176695717	403.507659935	0.0	1.0	0.0	-27.267902
Name_Lamotrigine_CAS_None_CS_EFEMUX01	66.0	244.404490063	-369.617687702	-32.9143015324	-16.0703342479	-36.9617687702	175.332482654	265.158740745	22.1200203797	11.528640902	20.3968262112	-69.0720074092	634.776428447	55.0343219121	27.5989751499	57.3585949814	0.582280108614	-0.8805935901	-0.0784164933562	-0.0382866778304	-0.08805935901	0.417719891386	0.631725956923	0.0526997186751	0.0274663459532	0.0485943043787	102.585600777	-155.142209299	-13.8153492843	-6.74531344776	-15.5142209299	73.5935254879	111.29692713	9.2845903906	4.83899683173	8.5613020869	0.252397420419	0.159753821569	64.8394875814	70.387915384	371.932324613	47.804648104	0.886108083845	0.113891916155	-37.41486
Name_Sulfanilacetamide_CAS_None_CS_SLFNMG01	12.0	181.093211024	-267.942609778	-34.7189569339	-11.1642754074	-29.7714010865	216.530070109	320.374417972	17.752719439	13.3489340822	21.3582945315	35.4368590853	588.317027751	52.4716763729	24.5132094896	51.129695618	0.455439154639	-0.673860466658	-0.0873162075293	-0.0280775194441	-0.0748733851842	0.544560845361	0.805723490485	0.0446470825059	0.0335718121035	0.0537148993656	72.0068767582	-106.540219655	-13.8050655736	-4.43917581898	-11.8378021839	86.0973969408	127.388327265	7.05889455237	5.30784696939	8.49255515102	0.269486375006	0.178114725435	72.4764671899	1.6959006077	261.372322939	136.250958194	0.657336567904	0.342663432096	-41.483814
Name_Papaverine_CAS_None_CS_MVERIQ01	-8.0	131.379105855	-317.160237083	-30.0680491375	-6.89478776268	-24.3969413141	488.326064729	1178.86028722	34.3147225417	25.6273975484	35.7230390068	356.946958874	1496.02052431	64.3827716792	32.522185311	60.1199803209	0.212002597511	-0.51179214268	-0.0485199261919	-0.0111259161452	-0.03936862636	0.787997402489	1.90229215953	0.0553726581132	0.0413541773812	0.0576452169556	81.416311205	-196.545838824	-18.6333255199	-4.27273562661	-15.1189106788	302.618187244	730.545815389	21.2650109863	15.8814307693	22.1377519815	0.204164359514	0.0666592793301	67.9614725895	108.443423343	558.912784399	60.792386185	0.901901115126	0.0980988848741	-43.54859
Name_Catechol_CAS_None_CS_CATCOL13	27.0	125.390068015	-145.180428691	-33.2085583558	-10.3700306208	-24.1967381152	140.798611446	163.020908214	19.9444588191	11.6443505867	20.3776135267	15.408543431	308.201336905	53.1530171749	22.0143812075	44.5743516419	0.471057102311	-0.545404218483	-0.124755712463	-0.0389574441774	-0.0909007030805	0.528942897689	0.612426150291	0.0749260218707	0.0437447250208	0.0765532687864	33.3774166226	-38.6453865969	-8.83974229557	-2.76038475692	-6.44089776616	37.478996451	43.3943202821	5.30898915564	3.09959430587	5.42429003527	0.435521591305	0.253313117774	76.375129244	74.3587064535	163.652247657	102.536431805	0.614797924495	0.385202075505	-21.292064
Name_Rofecoxib_CAS_None_CS_CAXMUJ	-15.0	245.545609435	-409.105538116	-44.6973335373	-11.3640427254	-27.2737025411	277.288545776	461.992702676	19.0146397366	12.8331306299	21.9996525084	31.742936341	871.098240792	63.7119732739	24.1971733553	49.2733550494	0.469643398366	-0.782476687949	-0.0854904621127	-0.0217354635541	-0.0521651125299	0.530356601634	0.883631449995	0.0363683962631	0.0245453180554	0.042077688095	128.379631275	-213.894348413	-23.3692926202	-5.94150967814	-14.2596232275	144.97592258	241.545564417	9.94150310333	6.70959901159	11.5021697342	0.274379784069	0.203473855907	91.2088413024	42.4927537695	369.230819188	153.603336023	0.706210211227	0.293789788773	-42.234929
Name_Tris(hydroxymethyl)aminomethane_CAS_None_CS_THXMAM13	17.0	92.2823400007	-138.627338613	-35.2327482032	-7.29617571648	-34.6568346533	187.333981143	281.414745632	21.1723780436	14.8113024017	18.7609830421	95.0516411422	420.042084245	56.4051262468	22.1074781182	53.4178176954	0.330032022535	-0.495776992008	-0.126003904418	-0.0260935258952	-0.123944248002	0.669967977465	1.00643175792	0.0757193927629	0.0529700925221	0.0670954505281	25.8036484175	-38.7624664329	-9.85165143636	-2.04012981226	-9.69061660823	52.3816386324	78.6881558892	5.92014245841	4.14148188891	5.24587705928	0.26246461464	0.139885336898	97.345900536	122.901428169	133.468449827	146.147871317	0.477327107663	0.522672892337	-37.226493
Name_Indomethacin_CAS_None_CS_INDMET03	23.0	285.641820632	-610.359592507	-51.5008741027	-14.8868193294	-40.6906395005	299.408529148	639.776302503	24.7791755747	15.6043000611	24.6067808655	13.7667085164	1250.13589501	76.2800496774	30.4911193905	65.297420366	0.48823459509	-1.04325993948	-0.0880281058237	-0.0254453643777	-0.0695506626323	0.51176540491	1.09354058628	0.0423539197678	0.0266717216166	0.0420592533185	167.114847073	-357.091093088	-30.1306044078	-8.70953885581	-23.8060728725	175.169064706	374.301349561	14.4970653372	9.1293012088	14.3962057523	0.232470440515	0.143863593221	76.6365435298	24.6310407258	436.648162283	148.402187497	0.746342878775	0.253657121225	-45.117717
Name_Benzenesulfonamide, N-(2-chlorophenyl)-_OR[SYNONYM]_N-(2-chlorophenyl)benzenesulfonamide_CAS_None_CS_HEFTAO	14.0	257.824991627	-316.709829842	-27.8362170049	-11.7299936979	-24.3622946033	181.914463412	223.462040625	12.8509018304	8.276371875	15.9615743304	-75.9105282149	540.171870467	40.6871188354	20.0063655729	40.3238689336	0.586313073963	-0.72022154531	-0.0633016134575	-0.0266748720485	-0.0554016573315	0.413686926037	0.50816918533	0.0292238999324	0.0188210809382	0.0362977989522	113.375821314	-139.269807981	-12.2406828961	-5.15814103632	-10.7130621524	79.9949670048	98.2650759665	5.65104856768	3.63944725802	7.01893399761	0.226407226748	0.212829301651	15.4958931746	1.89237646485	358.38228889	81.3571661497	0.81498779512	0.18501220488	-36.14246
Name_Alanine, L-_CAS_None_CS_LALNIN03	8.0	110.042494097	-119.781627265	-33.6776309967	-9.21397132809	-29.9454068163	134.015106614	145.875897126	14.2261153561	11.2212228558	16.2084330139	23.972612517	265.657524391	47.9037463528	20.4351941839	46.1538398302	0.450887387963	-0.490792447831	-0.137990502646	-0.0377532652178	-0.122698111958	0.549112612037	0.597710936681	0.0582899910294	0.0459777643601	0.0664123262979	26.8567070857	-29.2336165597	-8.21928181871	-2.24873973536	-7.30840413992	32.7074053794	35.6021214541	3.47199158127	2.73862472724	3.95579127268	0.441059017986	0.293685771572	77.2220596592	19.9485429875	124.024964886	120.032635825	0.508179071354	0.491820928646	-23.603808
Name_Threonine, L-_CAS_None_CS_LTHREO03	11.0	117.998567906	-174.019651638	-37.1942697456	-10.2364500964	-34.8039303276	167.046839306	246.354115133	20.7297853265	14.4914185372	20.5295095944	49.0482714005	420.373766771	57.924055072	24.7278686336	55.333439922	0.413964108595	-0.610498002197	-0.130485420233	-0.035911647188	-0.122099600439	0.586035891405	0.864262706572	0.0727245021389	0.0508389827395	0.0720218922143	33.634949839	-49.603502464	-10.6020557656	-2.91785308612	-9.9207004928	47.6159343334	70.2221090662	5.90893009979	4.13071229801	5.85184242219	0.325485483479	0.218790523657	86.6114645094	21.5945368771	129.617909348	155.427497864	0.454727233165	0.545272766835	-24.257987
Name_Gallic acid_CAS_None_CS_IJUMEG	44.0	190.198483358	-425.477293178	-70.904896344	-23.6376273988	-60.782470454	140.00861643	313.20169377	32.865958321	17.4000940983	28.4728812518	-50.189866928	738.678986948	103.770854665	41.0377214971	89.2553517058	0.575997558745	-1.28851648996	-0.214728563951	-0.0715842494421	-0.18407378428	0.424002441255	0.948500786238	0.0995313496959	0.0526944881243	0.0862273442034	62.8048895737	-140.495623006	-23.4133001825	-7.80531238922	-20.0708032866	46.2318391766	103.421422948	10.8525727789	5.74563460825	9.40194754077	0.225364258649	0.149959640916	121.741690349	61.4373707823	74.2932581949	255.913841593	0.224989887385	0.775010112615	-39.849553
Name_Chlorothiazide_CAS_None_CS_QQQAUG15	44.0	283.905897476	-468.159871118	-47.4976141119	-20.3547770052	-46.8159871118	141.898611353	233.990333394	16.2778952475	10.1734927563	17.9992564149	-142.007286123	702.150204513	63.7755093593	30.5282697614	64.8152435268	0.666751740738	-1.09947138044	-0.111547936029	-0.0478031034973	-0.109947138044	0.333248259262	0.549525259932	0.0382285647756	0.0238924026057	0.0422711738409	120.888411228	-199.344583975	-20.2246982474	-8.66715582499	-19.9344583975	60.4210685106	99.6341389816	6.93120119062	4.33191908616	7.66416453705	0.208913697203	0.173009086328	34.8156937017	2.18243502059	325.263224839	100.54128399	0.763879240579	0.236120759421	-55.287662
Name_Barbituric acid, 5-allyl-5-phenyl-_CAS_None_CS_FUFSOP	24.0	217.593219478	-407.101637257	-39.1647331665	-13.5700545752	-29.0786883755	206.149269614	385.690810497	18.8511446685	12.8563603499	24.1056756561	-11.443949864	792.792447754	58.015877835	26.4264149251	53.1843640316	0.513503425027	-0.960728857116	-0.0924257872993	-0.0320242952372	-0.068623489794	0.486496574973	0.910200936714	0.0444872656242	0.0303400312238	0.0568875585446	92.2034924313	-172.506261085	-16.5957615166	-5.75020870283	-12.3218757918	87.3542046308	163.43358406	7.98803096408	5.44778613534	10.2145990038	0.147794146087	0.175127543295	19.1064388813	34.127814091	289.870599771	133.871889321	0.684072537527	0.315927462473	-39.130009
Name_8-hydroxyquinoline_OR[SYNONYM]_Quinoline, 8-HO-_CAS_None_CS_HXQUIN14	11.5	125.323804993	-122.89627095	-23.7518262758	-6.82757060834	-17.5566101357	184.99295381	181.40962267	16.4990667511	10.0783123706	16.4917838791	59.6691488172	304.30589362	40.2508930269	16.9058829789	34.0483940148	0.403857675867	-0.39603491421	-0.0765405850701	-0.0220019396783	-0.0565764163157	0.596142324133	0.584594990519	0.0531684682928	0.0324774994733	0.0531449991381	38.890076966	-38.1367724701	-7.37058974554	-2.11870958167	-5.44811035287	57.4064138275	56.2944461225	5.11993691746	3.12746922903	5.11767692023	0.515654931283	0.299005796264	64.5469973986	63.5607668983	244.464851415	65.8519073876	0.787791327669	0.212208672331	-22.191695
Name_Cinnamic acid, trans-_OR[SYNONYM]_Cinnamic acid_CAS_None_CS_CINMAC03	29.0	171.093953023	-187.159493232	-31.987869559	-9.85049964378	-20.795499248	167.887006393	183.651417724	18.6585270377	9.66586409073	18.3651417724	-3.20694663034	370.810910956	50.6463965967	19.5163637345	39.1606410204	0.504730275464	-0.552123911485	-0.0943647974036	-0.029059153236	-0.0613471012761	0.495269724536	0.541775024887	0.0550429943612	0.028514474994	0.0541775024887	57.9975923462	-63.4435045796	-10.8432787128	-3.33913181998	-7.04927828663	56.9104985007	62.2543337782	6.32488539654	3.27654388307	6.22543337782	0.437036355526	0.29968141826	77.5012152186	32.7926053023	227.479356298	111.501603118	0.671068241385	0.328931758615	-27.542944
Name_Cholic acid_CAS_None_CS_JEYDEW01	24.0	197.850604635	-506.698924843	-57.0589556656	-7.34346267889	-21.1124552018	436.463409349	1117.79057061	29.3320020967	16.1998633422	24.839790458	238.612804714	1624.48949545	86.3909577623	23.5433260211	45.9522456598	0.311912712432	-0.798814015885	-0.0899537995498	-0.011577014723	-0.0332839173286	0.688087287568	1.76220380752	0.0462420842832	0.0255391856163	0.0391600846116	125.499411196	-321.406228899	-36.193295202	-4.65806128839	-13.3919262041	276.854857142	709.030223638	18.6056999881	10.2758003426	15.7562271919	0.187905862147	0.1182538653	181.481326754	53.3381959736	409.614272003	224.699741982	0.645759455052	0.354240544948	-46.681364
Name_Glutaric acid_CAS_None_CS_GLURAC04	27.3333333333	149.558620535	-224.294410146	-50.1993882866	-13.1937888321	-44.8588820292	160.038285329	240.010857817	21.9840074336	14.1182857539	20.0009048181	10.4796647935	464.305267963	72.1833957201	27.312074586	64.8597868472	0.48307530761	-0.724472389411	-0.162144347491	-0.0426160229065	-0.144894477882	0.51692469239	0.775236616615	0.0710084856055	0.0456021539185	0.0646030513846	46.3028861631	-69.4408553838	-15.5415752898	-4.08475619905	-13.8881710768	49.5473579577	74.3066189539	6.80618067993	4.37097758553	6.19221824616	0.320882401881	0.20194303657	90.6626247613	26.2036350701	101.278654134	208.318251731	0.327130705169	0.672869294831	-39.215442
Name_Tartaric acid_CAS_None_CS_TARTAC24	11.0	184.969207499	-409.537998946	-64.1065412833	-25.5961249341	-68.2563331577	116.133200562	257.129060627	25.7802408817	16.0705662892	25.7129060627	-68.8360069376	666.667059573	89.886782165	41.6666912233	93.9692392204	0.614306636372	-1.36012860735	-0.212906106252	-0.0850080379595	-0.226688101225	0.385693363628	0.853958831758	0.0856195108096	0.0533724269849	0.0853958831758	55.694673795	-123.312877675	-19.3026339528	-7.70705485469	-20.5521462792	34.9679863449	77.4221793371	7.76249260987	4.83888620857	7.74221793371	0.216450191306	0.151496540552	105.258285532	24.3256407777	26.5494815214	274.552926539	0.0881742583608	0.911825741639	-43.035508
Name_Griseofulvin_CAS_None_CS_GRISFL	22.3333333333	175.825885758	-469.766438055	-41.2309300708	-11.4577180013	-58.7208047569	391.92543378	1047.13486422	25.148350655	25.5398747371	31.7313595219	216.099548022	1516.90130228	66.3792807259	36.9975927384	90.4521642787	0.309688202753	-0.827415845439	-0.0726214605796	-0.020180874279	-0.10342698068	0.690311797247	1.84435478736	0.0442946582237	0.0449842631064	0.0558895390109	99.8253786483	-266.710515081	-23.4089149535	-6.50513451416	-33.3388143851	222.516182189	594.512200896	14.2780092686	14.5002975828	18.0155212393	0.185707377855	0.0863566148259	34.8749861084	0.0	464.894724536	102.856595003	0.818835128228	0.181164871772	-37.335424
Name_4-hydroxyphenylacetic acid_CAS_None_CS_QAPBAL	40.0	170.446813452	-243.252815037	-46.5527975295	-12.8027797388	-30.4066018797	159.053034675	226.992207372	20.7794394456	11.9469582827	20.6356552156	-11.3937787769	470.245022409	67.3322369751	24.7497380215	51.0422570953	0.517289505354	-0.738248640841	-0.14128321392	-0.0388551916232	-0.0922810801051	0.482710494646	0.688899277684	0.0630635782194	0.0362578567202	0.0626272070622	56.1621991462	-80.1517656113	-15.3391397159	-4.21851397954	-10.0189707014	52.4079507696	74.793897855	6.84682214151	3.93652093974	6.79944525955	0.355931319577	0.215334929192	94.9845313907	27.8651664292	170.664931428	158.8349167	0.517951472201	0.482048527799	-32.118028
Name_Danazol_CAS_None_CS_YAPZEU01	-25.0	177.788163861	-272.306828412	-26.8689115455	-5.23666977715	-13.6153414206	361.702058765	553.996049643	19.3619046804	10.6537701854	17.3123765514	183.913894904	826.302878055	46.230816226	15.8904399626	30.9277179719	0.329548444818	-0.504748403198	-0.0498042604271	-0.0097067000615	-0.0252374201599	0.670451555182	1.02688802579	0.0358892596536	0.0197478466497	0.0320902508058	95.9149761018	-146.906871483	-14.4955150714	-2.82513214389	-7.34534357413	195.134724208	298.875452156	10.4455582665	5.74760484916	9.33985787988	0.246164078343	0.138552913278	79.6958839525	134.285004318	475.129654837	64.3605677896	0.880701141392	0.119298858608	-34.729601
Name_Paraben, Methyl-_CAS_None_CS_CEBGOF04	24.5	138.066202632	-185.889060998	-32.4185789253	-9.78363478934	-26.5555801425	196.040814229	263.944703189	21.2554236241	13.8918264836	21.9953919324	57.9746115963	449.833764186	53.6740025494	23.675461273	48.5509720749	0.413239458212	-0.556375806603	-0.0970305240216	-0.0292829371896	-0.0794822580861	0.586760541788	0.790000478495	0.0636186088633	0.0415789725524	0.0658333732079	46.1288870908	-62.1068396369	-10.8312746956	-3.26878103352	-8.87240566242	65.4986116249	88.1857773985	7.10158617917	4.64135670519	7.34881478321	0.377283961704	0.250558521913	88.7199511716	36.9589219753	223.133535625	110.973481236	0.667850492102	0.332149507898	-26.51154
Name_Dimethyloxalate_CAS_None_CS_DMEOXA05	33.0	105.343369619	-147.242944773	-31.8852489857	-10.5173531981	-36.8107361933	182.313701333	254.827677848	18.6779350401	18.2019769892	25.4827677848	76.9703317139	402.070622622	50.5631840258	28.7193301873	62.2935039782	0.366211646634	-0.511869721421	-0.110844655687	-0.0365621229586	-0.127967430355	0.633788353366	0.88587315794	0.0649312564377	0.0632766541386	0.088587315794	30.302765149	-42.3554742119	-9.17201732981	-3.02539101514	-10.588868553	52.44382532	73.3029834075	5.37284008508	5.23592738625	7.33029834075	0.329530223376	0.298112370135	46.3042493709	28.3690920053	165.399346821	122.257724132	0.574987940581	0.425012059419	-18.83438
Name_Sulfasalazine_CAS_None_CS_QIJZOY	10.0	343.158835168	-948.763948482	-66.3858511817	-22.589617821	-49.9349446569	299.055677654	826.827744092	34.1497964195	19.6863748593	35.9490323518	-44.1031575136	1775.59169257	100.535647601	42.2759926803	85.8839770088	0.534336780494	-1.4773318409	-0.103370213311	-0.0351745676405	-0.0777543074159	0.465663219506	1.28746349948	0.0531750618176	0.0306538928447	0.0559766738902	220.381584148	-609.309976957	-42.6339570749	-14.5073804037	-32.0689461557	192.057896331	531.00077686	21.9314948705	12.6428756395	23.0869902983	0.183395169004	0.122631532677	124.572829343	66.8451227478	394.63161595	247.582896873	0.614485671175	0.385514328825	-50.448048
Name_Mesalamine_CAS_None_CS_SAQJAV	18.0	166.566829022	-283.675684816	-50.672949569	-15.7597602675	-40.5250978308	152.060729468	258.970719551	23.6450773955	14.3872621973	23.5427926865	-14.5060995549	542.646404367	74.3180269645	30.1470224648	64.0678905173	0.522763410082	-0.890304925789	-0.159035049602	-0.0494613847661	-0.12718641797	0.477236589918	0.812769368659	0.0742091409404	0.0451538538144	0.0738881244235	53.0727820568	-90.3868908558	-16.1457982027	-5.02149393643	-12.9124129794	48.4507389724	82.515208091	7.53397328083	4.58417822728	7.50138255372	0.297726386362	0.199080097654	104.049938919	28.953721172	154.945340825	163.682217665	0.486289828663	0.513710171337	-36.923213
Name_Sulfathiazole_CAS_None_CS_SUTHAZ30	42.0	195.64826436	-301.942748047	-34.0130611176	-12.0777099219	-30.1942748047	228.426430948	352.529088426	20.8170081317	14.101163537	23.5019392284	32.7781665874	654.471836473	54.8300692492	26.1788734589	53.6962140331	0.461353309983	-0.71200369036	-0.0802053541367	-0.0284801476144	-0.071200369036	0.538646690017	0.831290082446	0.0490880695358	0.0332516032978	0.0554193388297	82.9694780961	-128.046278879	-14.4240785299	-5.12185115515	-12.8046278879	96.8698691044	149.498665761	8.82796638065	5.97994663045	9.96657771742	0.258361514932	0.17051926067	75.1832468137	1.77144136046	300.382889931	123.691805377	0.708325427701	0.291674572299	-44.388728
Name_Phenazine-1-carboxylic acid_CAS_None_CS_SACRET01	14.0	193.476880572	-297.718690123	-30.2378738843	-11.9087476049	-27.0653354657	210.214805159	323.474702772	22.9781007215	12.9389881109	23.1053359123	16.7379245866	621.193392895	53.2159746059	24.8477357158	50.170671378	0.479268925794	-0.737490269546	-0.074903385314	-0.0294996107818	-0.0670445699587	0.520731074206	0.80129146625	0.0569199256109	0.03205165865	0.0572351047321	78.1050080681	-120.186559889	-12.2067782813	-4.80746239558	-10.926050899	84.8619690601	130.584048053	9.27606821517	5.22336192214	9.32743200381	0.310363303474	0.219314383599	63.7509044013	47.3945023515	285.033849936	118.657835795	0.706068170367	0.293931829633	-32.468655
Name_Alclofenac_CAS_None_CS_FICJAC	15.0	217.017079901	-347.116521618	-40.1126734263	-13.3506354469	-34.7116521618	220.25632348	352.297657428	21.6587697006	13.5499099011	22.0186035892	3.23924357942	699.414179046	61.771443127	26.9005453479	56.730255751	0.496296088952	-0.793820339711	-0.0917336227546	-0.0305315515273	-0.0793820339711	0.503703911048	0.805669072722	0.0495314133747	0.0309872720278	0.0503543170451	94.8957971199	-151.784822778	-17.5402052278	-5.83787779914	-15.1784822778	96.3122321843	154.050395667	9.47080394004	5.92501521794	9.62814972916	0.305090215353	0.192133622218	30.5027792976	36.7629390707	324.697268397	112.576134984	0.742549777523	0.257450222477	-36.772732
Name_Succinyl_sulfathiazole_CAS_None_CS_GOBVEA01	14.0	285.429012391	-707.225043754	-63.6613487149	-19.6451401043	-54.4019264427	287.682817263	712.8094349	27.8090210375	19.8002620806	30.9917145609	2.25380487253	1420.03447865	91.4703697525	39.4454021849	85.3936410035	0.498033712832	-1.2340088045	-0.111080151239	-0.0342780223472	-0.0949237541922	0.501966287168	1.24375278614	0.0485228529559	0.0345486885038	0.054076208093	163.582743527	-405.319038803	-36.4850720402	-11.258862189	-31.1783876002	164.874425762	408.51951943	15.9376789277	11.3477644286	17.7617182361	0.194215510413	0.122435006056	175.477465272	54.0250068759	321.807789783	251.30403987	0.561509592251	0.438490407749	-61.508173
Name_2-aminopyridine_CAS_None_CS_AMPYRD	4.0	89.3493348417	-66.4806668996	-14.6099505469	-5.11389745382	-13.2961333799	162.472675486	120.888329369	15.1232014597	9.29910225918	15.1110411712	73.1233406443	187.368996269	29.7331520066	14.412999713	28.4071745511	0.354811458798	-0.263998634643	-0.0580169720983	-0.0203075872802	-0.0527997269286	0.645188541202	0.480054659289	0.0600551216312	0.0369272814838	0.0600068324111	22.5001291213	-16.7412951866	-3.67910711752	-1.28779193743	-3.34825903732	40.9141957642	30.442342127	3.80835499416	2.34171862515	3.80529276587	0.515692646969	0.21200880459	39.2016114937	106.310277745	211.325867011	40.4961433165	0.839187435349	0.160812564651	-20.65947
Name_Progesterone_CAS_None_CS_PROGST13	2.0	147.782847825	-179.838743173	-25.3852168989	-3.39318383346	-9.46519700911	376.652721213	458.353273012	12.1739914362	8.6481749625	13.480978618	228.869873388	638.192016186	37.5592083351	12.041358796	22.9461756271	0.281794097407	-0.342918661111	-0.0484048344499	-0.00647016341718	-0.0180483505848	0.718205902593	0.873993489522	0.0232135121166	0.0164904431985	0.0257056908683	77.502581893	-94.313833611	-13.3129106695	-1.77950629455	-4.96388597953	197.530084179	240.376759553	6.38447412632	4.5354105576	7.06990469272	0.246273903511	0.127533684627	121.447981402	41.4921097177	446.696102679	77.7394663585	0.85176545805	0.14823454195	-34.331367
Name_Fluconazole_CAS_None_CS_IVUQOF	27.0	187.319498352	-400.143179354	-38.3783007118	-11.7689170398	-36.3766526686	283.01647056	604.566589896	27.8697896401	17.7813702911	26.2855039085	95.6969722083	1004.70976925	66.2480903519	29.5502873309	62.6621565771	0.398267431651	-0.850760319863	-0.0815976307333	-0.0250223623489	-0.0773418472602	0.601732568349	1.28539305913	0.059255067616	0.0378056782096	0.0558866547446	88.1030977533	-188.201729965	-18.0506952505	-5.53534499897	-17.1092481786	133.112825899	284.34941283	13.1081645137	8.36321802442	12.3630179491	0.178422574012	0.0990321004516	58.1487147816	142.107997421	306.418797727	163.917171184	0.651489186413	0.348510813587	-42.82685
Name_DOPA, L-_CAS_None_CS_LDOPAS03	8.0	192.635815255	-420.918239435	-63.8313309784	-16.8367295774	-42.0918239435	197.726113987	432.040779538	30.5338165906	17.2816311815	28.8027186359	5.09029873197	852.959018973	94.365147569	34.1183607589	70.8945425793	0.493480026674	-1.07827687052	-0.163518330546	-0.0431310748209	-0.107827687052	0.506519973326	1.10676976204	0.0782192480959	0.0442707904817	0.0737846508028	75.1976884842	-164.310455999	-24.9173215068	-6.57241823996	-16.4310455999	77.1847473176	168.652272212	11.9192395514	6.74609088847	11.2434848141	0.230777634477	0.146594364104	120.429956204	18.0485848402	171.268962841	219.092966401	0.438744021923	0.561255978077	-38.272062
Name_Aminopenicillanic acid, 6-(+)-_CAS_None_CS_AMPENA01	4.0	183.844637044	-340.766699624	-46.7801311273	-13.106411524	-42.595837453	195.225253826	361.861333021	16.1796028601	13.9177435777	20.10340739	11.3806167819	702.628032645	62.9597339873	27.0241551017	62.699244843	0.484988761893	-0.898954804461	-0.123407667699	-0.034575184787	-0.112369350558	0.515011238107	0.954603205732	0.0426823740154	0.0367155079128	0.0530335114296	69.6899665012	-129.174395638	-17.7329392013	-4.96824598609	-16.1467994548	74.0040156628	137.170736018	6.13320029048	5.27579753916	7.62059644546	0.258784890547	0.176632503036	116.143512764	16.3166731471	225.308928754	153.760962116	0.594373054101	0.405626945899	-41.835404
Name_Nalidixic acid_CAS_None_CS_NALIDX01	-19.0	158.959392107	-275.501544295	-32.8375178319	-9.50005325154	-30.6112826994	270.069151109	468.072173721	22.395312915	16.1404197835	23.403608686	111.109759002	743.573718016	55.2328307469	25.640473035	54.0148913855	0.370510061907	-0.642152016809	-0.0765392381257	-0.0221431729934	-0.0713502240899	0.629489938093	1.09100473878	0.0522000535143	0.0376208530614	0.0545502369391	68.1981164261	-118.198026202	-14.0882324382	-4.07579400698	-13.1331140225	115.867374468	200.816322811	9.60822847479	6.92470078659	10.0408161406	0.275507112287	0.196592071567	83.5322629897	50.2287868837	289.651892809	139.376650407	0.675134317726	0.324865682274	-29.072519
Name_Oxalic acid_CAS_None_CS_OXALAC08	23.0	159.964305001	-227.556451941	-54.8162280575	-28.4445564926	-56.8891129853	59.2434069655	84.2764233552	19.9540178927	10.5345529194	21.0691058388	-100.720898035	311.832875296	74.7702459502	38.979109412	77.9582188241	0.729738491251	-1.03808597745	-0.250065235232	-0.129760747181	-0.259521494362	0.270261508749	0.384459208114	0.0910279009515	0.0480574010143	0.0961148020286	35.0654092955	-49.8821291732	-12.0161399311	-6.23526614665	-12.4705322933	12.98661169	18.4740419364	4.37407460679	2.30925524205	4.6185104841	0.332372444653	0.291279831179	107.014235353	34.5494860605	0.0	219.207711966	0.0	1.0	-25.007447
Name_1,4-diaminobutane_CAS_None_CS_QATWAJ	-37.0	55.7967319878	-42.1651221601	-13.1199432837	-2.34250678667	-7.02752036001	217.782061153	164.576076155	15.0466531207	9.14311534193	13.7146730129	161.985329166	206.741198315	28.1665964044	11.4856221286	20.7421933729	0.203951232283	-0.154124234835	-0.0479567262252	-0.00856245749086	-0.0256873724726	0.796048767717	0.601567373937	0.0549993402191	0.0334204096632	0.0501306144947	15.2648025984	-11.5354832332	-3.58933824963	-0.640860179622	-1.92258053887	59.5805534581	45.0245242943	4.11644520157	2.50136246079	3.75204369119	0.437311549785	0.156650067976	32.8242357683	158.983283908	235.050766668	38.5280264728	0.859170274017	0.140829725983	-23.229833
Name_Pentachlorophenol_CAS_None_CS_PCPHOL01	22.0	306.876335791	-277.559043362	-35.5236195837	-21.3506956432	-46.2598405603	52.6456936614	47.6162110452	8.60048476774	3.66278546502	6.8023158636	-254.230642129	325.175254407	44.1241043515	25.0134811082	53.0621564239	0.853567544271	-0.772022353637	-0.0988079079268	-0.0593863348951	-0.128670392273	0.146432455729	0.132443097069	0.0239219966043	0.0101879305438	0.0189204424385	110.328803034	-99.7885905622	-12.7715238062	-7.67604542786	-16.6314317604	18.9272866271	17.1190768298	3.09206373797	1.31685206383	2.44558240426	0.558056752905	0.324234073112	46.3845461476	50.7492764797	317.182175623	42.3398538286	0.882232936065	0.117767063935	-30.180622
Name_Tolbutamide_CAS_None_CS_ZZZPUS02	17.0	202.588195679	-336.965804219	-29.1824126342	-9.3601612283	-24.0689860156	316.187067547	525.915289105	17.5263212033	14.6087580307	23.9052404139	113.598871868	862.881093324	46.7087338376	23.968919259	47.9742264295	0.390512443518	-0.649541001867	-0.0562525137625	-0.0180428056074	-0.0463957858476	0.609487556482	1.01376323504	0.0337840341391	0.0281600898622	0.0460801470472	105.097744539	-174.809523782	-15.1391137959	-4.85582010504	-12.4863945558	164.030029195	272.83184254	9.09222189563	7.57866229276	12.4014473882	0.202801061345	0.19731419719	31.4346834545	25.2619299786	401.628653212	117.146610013	0.774186206788	0.225813793212	-50.593471
Name_Atrazine_CAS_None_CS_PORJIR	27.0	159.194031467	-226.853884004	-13.999959948	-8.10192442872	-25.2059871116	284.735890276	405.752916922	18.1659644767	14.4911756044	21.3554166801	125.541858809	632.606800926	32.1659244247	22.5931000331	46.5614037917	0.358601715429	-0.511012826333	-0.0315364188406	-0.0182504580833	-0.0567792029259	0.641398284571	0.914002181534	0.0409207930957	0.0326429350548	0.0481053779755	70.6709939314	-100.707226973	-6.21500112412	-3.59668667761	-11.1896918859	126.402781488	180.125860657	8.06441518853	6.43306645202	9.48030845561	0.248641776789	0.160347144178	26.069432592	49.6490654312	407.53308978	36.3968319635	0.918012212782	0.0819877872177	-26.612292
Name_Diatrizoic acid_CAS_None_CS_PUFJUX	11.0	315.969241606	-646.01809681	-47.1254705527	-22.2764860969	-71.7797885344	214.221097837	437.987904195	15.7816889952	15.1030311791	21.8993952098	-101.748143769	1084.00600101	62.9071595479	37.379517276	93.6791837442	0.595954354691	-1.21846448105	-0.0888840611509	-0.0420160165881	-0.135384942339	0.404045645309	0.826095595508	0.0297660817656	0.0284860550175	0.0413047797754	167.523839461	-342.512554034	-24.9854692288	-11.8107777253	-38.0569504483	113.577956578	232.216955597	8.36729904536	8.0074812275	11.6108477799	0.233587054692	0.16508056441	120.417184022	0.572408999006	384.221695988	145.968643456	0.724686338855	0.275313661145	-45.353453
Name_Pyrene_CAS_None_CS_GUQPOZ	42.0	182.986857618	-114.936051261	-8.80750291113	-4.42061735621	-7.18350320383	192.016945347	120.607948356	12.0568981115	4.63876724446	12.0607948356	9.0300877288	235.543999617	20.8644010226	9.05938460067	19.2442980394	0.487960005129	-0.306493028477	-0.0234864362481	-0.011788193403	-0.0191558142798	0.512039994871	0.321617934011	0.0321514022421	0.0123699205389	0.0321617934011	68.6207674995	-43.1014563208	-3.3028470863	-1.65774832003	-2.69384102005	72.0070847389	45.2284393014	4.52138264377	1.73955535774	4.52284393014	0.0971684782243	0.100215693578	167.265142001	183.049112046	375.003802965	0.0	1.0	0.0	-26.169132
Name_Chlorpropamide_CAS_None_CS_BEDMIG08	30.0	254.441786408	-399.295234869	-35.0804875123	-13.3098411623	-33.2746029058	218.211879209	342.4396786	14.2322164379	11.4146559533	19.0244265889	-36.2299071989	741.734913469	49.3127039502	24.7244971156	52.2990294947	0.538326061802	-0.844794537555	-0.0742202802267	-0.0281598179185	-0.0703995447963	0.461673938198	0.724504438473	0.0301113002462	0.0241501479491	0.0402502465818	120.262843032	-188.728356424	-16.5809210143	-6.29094521415	-15.7273630354	103.13864459	161.855369343	6.72690926923	5.39517897811	8.99196496351	0.214955997667	0.209133749027	20.799829247	25.1897087849	348.249368167	124.40429745	0.736796080302	0.263203919698	-52.044797
Name_Glucoside, a-D-Me-_CAS_None_CS_MGLUCP11	4.0	117.185590836	-263.435178507	-44.8727818108	-9.75685846321	-43.9058630844	246.7482583	554.694233377	26.4225663059	20.5442308658	26.4140111132	129.562667464	818.129411884	71.2953481167	30.301089329	70.3198741976	0.321996953881	-0.72385456624	-0.123299280672	-0.0268094283793	-0.120642427707	0.678003046119	1.52416224732	0.0726026621832	0.0564504536046	0.0725791546345	42.6478031363	-95.8729785119	-16.3307242059	-3.55085105599	-15.978829752	89.800043411	201.872007447	9.61606625976	7.47674101654	9.61295273555	0.175072763128	0.0937933045213	170.361335403	220.972967881	170.067463435	193.866385701	0.467303230625	0.532696769375	-40.292192
Name_Isophthalic acid_CAS_None_CS_BENZDC01	49.3333333333	203.367612033	-332.91941587	-53.4170380541	-18.4955231039	-41.6149269838	131.424202213	215.145706804	23.458095605	11.9525392669	21.5145706804	-71.9434098202	548.065122675	76.8751336592	30.4480623708	63.1294976642	0.607444995306	-0.994407275518	-0.159552999151	-0.0552448486399	-0.12430090944	0.392555004694	0.642625349992	0.070067709564	0.0357014083329	0.0642625349992	68.0858117915	-111.458695237	-17.8835870818	-6.19214973539	-13.9323369046	43.9997470947	72.0290215083	7.85357838636	4.00161230601	7.20290215083	0.291771197176	0.204763664817	118.816788494	45.8015335426	125.219212573	209.572601673	0.374021129682	0.625978870318	-36.560015
Name_Phenol, 3-NH2-_CAS_None_CS_MAMPOL	24.0	100.098939386	-102.303707319	-26.6587116375	-6.82024715463	-20.4607414639	172.695732632	176.499509334	19.8504847353	11.7666339556	17.6499509334	72.5967932456	278.803216653	46.5091963727	18.5868811102	38.1106923973	0.366938762571	-0.375020914312	-0.0977244586204	-0.0250013942874	-0.0750041828623	0.633061237429	0.647004972744	0.0727671277025	0.0431336648496	0.0647004972744	27.3064573392	-27.9079062844	-7.27235449756	-1.86052708563	-5.58158125689	47.1104757422	48.14812576	5.41510647276	3.20987505067	4.814812576	0.496940916587	0.286777481986	67.6947520437	79.7180965277	196.868567354	75.9261046639	0.721673066038	0.278326933962	-23.346918
Name_Prednisolone_CAS_None_CS_JIWPEL	17.0	202.08617753	-450.691295622	-47.748026405	-8.34613510412	-25.0384053124	345.410688467	770.332699691	23.9597745235	14.2654203646	21.398130547	143.324510937	1221.02399531	71.7078009285	22.6115554688	46.4365358593	0.369109286429	-0.823185160706	-0.087211506349	-0.0152441696427	-0.0457325089281	0.630890713571	1.40700841874	0.0437623957533	0.0260557114581	0.0390835671871	110.641548859	-246.752071886	-26.1418948143	-4.5694828127	-13.7084484381	189.111269418	421.754738856	13.1179014616	7.81027294178	11.7154094127	0.176110585853	0.0948490118818	50.581090704	121.486351306	354.674625734	192.822240264	0.647811243791	0.352188756209	-48.668295
Name_4-methoxybenzoic acid_CAS_None_CS_ANISIC04	28.0	151.68264592	-204.328946486	-38.0126214201	-10.7541550782	-29.1898494979	180.76692172	243.507847918	18.9864931698	12.816202522	20.2923206598	29.0842757998	447.836794403	56.9991145898	23.5703576002	49.4821701577	0.456257612235	-0.614616370043	-0.114341016263	-0.0323482300023	-0.0878023385775	0.543742387765	0.732465527465	0.0571108974649	0.038550817235	0.0610387939555	50.4268300549	-67.9290699156	-12.637279556	-3.57521420609	-9.70415284509	60.0958849696	80.9540787573	6.3120514453	4.26074098723	6.74617322978	0.368773237232	0.248821442974	48.5381474604	36.647293544	209.164166113	123.285401527	0.629160589973	0.370839410027	-25.189211
Name_Nevirapine_CAS_None_CS_PABHIJ	-6.0	160.272099714	-258.535214078	-20.1010003021	-7.60397688463	-21.5446011731	306.880160766	495.028942662	17.1253213055	14.5596747842	22.5013155755	146.608061051	753.564156739	37.2263216075	22.1636516688	44.0459167487	0.34308321563	-0.553428155976	-0.0430287981084	-0.0162772987052	-0.046119012998	0.65691678437	1.05967365362	0.036658971291	0.0311668721654	0.0481669842557	74.8714736733	-120.77530967	-9.39022772902	-3.55221499029	-10.0646091392	143.359760798	231.253889567	8.00013255929	6.80158498728	10.5115404349	0.197429759858	0.160585554725	9.21020632497	22.2132895443	399.743746784	67.408513696	0.855703334012	0.144296665988	-36.190289
Name_Naphthol, 1-_CAS_None_CS_NAPHOL01	25.0	146.830443776	-129.452980142	-22.0918232848	-6.81331474432	-14.3836644602	166.954803916	147.195611211	14.6919488225	7.74713743213	14.7195611211	20.1243601397	276.648591353	36.7837721073	14.5604521765	29.1032255813	0.467932909071	-0.412552792378	-0.0704042763239	-0.021713304862	-0.0458391991531	0.532067090929	0.469096658601	0.04682166842	0.0246892978211	0.0469096658601	46.0732271689	-40.6204354383	-6.93208824139	-2.13791765465	-4.51338171537	52.3879545	46.1878113228	4.61011680034	2.43093743804	4.61878113228	0.575411822593	0.332474713278	56.0588985951	51.2936252866	264.474461318	49.3107863733	0.842851801555	0.157148198445	-24.523577
Name_4-methylbenzoic acid_OR[SYNONYM]_p-toluic acid_CAS_None_CS_PTOLIC01	30.3333333333	156.417307269	-160.591734546	-31.1887823252	-8.92176303031	-20.0739668182	157.829976765	162.042105024	14.4815594904	9.00233916801	16.2042105024	1.41266949656	322.63383957	45.6703418155	17.9241021983	36.2781773206	0.497752296411	-0.511036189348	-0.0992491706684	-0.0283908994082	-0.0638795236685	0.502247703589	0.515651568866	0.0460833242677	0.0286473093815	0.0515651568866	49.1537139851	-50.4655164192	-9.80099013801	-2.80363980107	-6.30818955241	49.5976415376	50.921291403	4.55079073842	2.8289606335	5.0921291403	0.465223477044	0.326465927939	74.0219739623	28.2207889794	208.884372627	105.362911407	0.664713374592	0.335286625408	-23.412326
Name_Dapsone_CAS_None_CS_DAPSUO05	35.0	211.752627545	-328.285797605	-34.8994711918	-11.3201999174	-27.3571498004	233.187295833	361.516540746	22.881979056	12.4660876119	21.2656788674	21.4346682881	689.802338351	57.7814502478	23.7862875293	48.6228286678	0.475912851194	-0.73782050195	-0.0784363671545	-0.0254420862741	-0.0614850418292	0.524087148806	0.812506412102	0.0514271205025	0.0280174624863	0.0477944948296	94.2171978753	-146.067457633	-15.5281680381	-5.03680888388	-12.1722881361	103.754337541	160.85314194	10.1811060079	5.54666006688	9.46194952585	0.257189451937	0.132934417657	75.5258716795	2.27228490884	335.363540845	109.576382534	0.753727690466	0.246272309534	-45.292696
Name_Methylprednisolone_CAS_None_CS_MTHPRG	21.0	198.679763857	-451.804857765	-45.7739862307	-7.92640101343	-23.7792030403	364.494290583	828.872996003	23.4555798943	14.5416315088	21.8124472632	165.814526726	1280.67785377	69.2295661251	22.4680325222	45.5916503035	0.352785719247	-0.802247287855	-0.0812785778567	-0.014074513822	-0.0422235414661	0.647214280753	1.47178832098	0.0416489000326	0.0258208477364	0.0387312716047	111.891288147	-254.444773564	-25.7787214135	-4.46394339585	-13.3918301876	205.273727448	466.799765775	13.2095740283	8.189469575	12.2842043625	0.17271527905	0.0930203803729	37.4983745417	153.604476912	383.12791732	180.046137121	0.680301079744	0.319698920256	-45.885795
Name_Eucalyptol_CAS_None_CS_MOFPAY	-23.0	63.2118215744	-39.5932624135	-4.93918999354	-1.36528491081	-4.39925137928	273.153246225	171.091860471	7.47465166686	5.89971932657	8.55459302353	209.941424651	210.685122884	12.4138416604	7.26500423738	12.9538444028	0.18792623737	-0.117709198141	-0.0146840158696	-0.00405893786695	-0.0130787997935	0.81207376263	0.508649312456	0.0222218428202	0.017539631464	0.0254324656228	21.2622486496	-13.3177903961	-1.66137097705	-0.459234151591	-1.47975448846	91.8792101864	57.5493252472	2.5142117147	1.98445949128	2.87746626236	0.589327055067	0.105652597192	13.621568428	0.0	328.337508993	8.02755880704	0.976134386191	0.0238656138093	-18.147142
Name_4-dimethylaminopyridine_CAS_None_CS_BUKJOG11	3.0	50.2669942567	-34.3252264671	-7.65002078911	-1.80659086669	-8.58130661677	251.939064153	172.038642072	11.8146351096	9.05466537219	11.4692428048	201.672069896	206.363868539	19.4646558987	10.8612562389	20.0505494215	0.166333509399	-0.113582191726	-0.0253139226572	-0.00597801009086	-0.0283955479316	0.833666490601	0.569275953557	0.0390946335483	0.0299618922925	0.0379517302371	15.1909902024	-10.3732913946	-2.31188262943	-0.545962704981	-2.59332284866	76.1375115369	51.9911199146	3.57045430801	2.73637473235	3.46607466097	0.552928447636	0.123096068726	3.21123588738	185.345184339	275.893191912	26.3128664972	0.912930711463	0.0870692885369	-20.527587
Name_4-aminobenzoic acid, Methyl ester_CAS_None_CS_CEBGUL01	28.0	124.784814871	-159.510203381	-24.0381767969	-7.97551016904	-22.7871719115	215.08950976	274.945084322	20.5505887958	13.7472542161	21.1496218709	90.3046948884	434.455287703	44.5887655926	21.7227643851	43.9367937824	0.367149872256	-0.469321133787	-0.0707266629304	-0.0234660566894	-0.0670458762553	0.632850127744	0.808961031759	0.0604652582042	0.040448051588	0.0622277716738	42.4111546785	-54.2134226457	-8.16995910418	-2.71067113229	-7.74477466368	73.1034018647	93.4467748444	6.98461748773	4.67233874222	7.18821344957	0.36409606686	0.263904195098	31.7190618022	33.2996027413	265.927066898	73.9472577327	0.782427643474	0.217572356526	-26.469063
Name_Carvedilol_CAS_None_CS_GIVJUQ	-12.0	222.283138942	-666.502064611	-32.1884735271	-11.9018225823	-39.2060038006	490.528227767	1470.81815613	36.7566036081	26.2646099308	37.7132860545	268.245088825	2137.32022074	68.9450771352	38.1664325131	76.9192898551	0.311840059409	-0.935032879298	-0.0451570710435	-0.0166970157018	-0.0550019340764	0.688159940591	2.06340446409	0.051565681083	0.0368465082874	0.0529078067716	158.445948066	-475.09024759	-22.9443098071	-8.48375442125	-27.9464851524	349.654096444	1048.41590005	26.2005248535	18.7217125009	26.8824589756	0.16437562796	0.0702667360243	83.1371040635	138.405377988	642.127133282	70.6842334276	0.900837392992	0.0991626070077	-44.313697
Name_Phenol, 2-NH2-_CAS_None_CS_AMPHOM11	6.0	116.233641064	-124.758651145	-26.8609405353	-8.31724340964	-20.7931085241	154.357754838	165.678930049	17.9724908368	11.0452620033	18.4087700055	38.1241137736	290.437581194	44.8334313721	19.3625054129	39.2018785296	0.429554090871	-0.461059194911	-0.0992675337874	-0.0307372796608	-0.0768431991519	0.570445909129	0.612284546214	0.0664192990204	0.0408189697476	0.068031616246	31.4518231864	-33.7586175641	-7.26833939469	-2.25057450427	-5.62643626068	41.7678803499	44.8312929536	4.86320138336	2.98875286358	4.98125477263	0.471234092899	0.273175229582	69.0747742441	61.6970426126	202.019156887	68.572239015	0.746583815844	0.253416184156	-24.436352
Name_Aniline, 3-NO2-_CAS_None_CS_MNIANL03	35.0	143.638492965	-144.672125866	-33.1005484815	-9.04200786662	-28.9344251732	157.040829831	158.170906909	14.5819739249	9.88568168184	14.3791733554	13.4023368659	302.843032775	47.6825224064	18.9276895485	43.3135985286	0.477713238241	-0.481150896976	-0.110085882107	-0.030071931061	-0.0962301793953	0.522286761759	0.526045174767	0.0484967632268	0.0328778234229	0.0478222886152	43.1891247924	-43.4999168329	-9.95265050162	-2.71874480206	-8.69998336658	47.2189303651	47.5587211756	4.38449804477	2.97242007348	4.32352010688	0.395677464671	0.2690463735	49.4701045997	25.9022374311	181.892646797	118.786676	0.60493899316	0.39506100684	-22.066302
Name_Heptabarbital_CAS_None_CS_CHEBAR01	23.0	160.879830734	-287.887439109	-33.0685871183	-7.99687330859	-20.5633885078	282.564430284	505.636721809	16.9346405484	14.0454644947	22.983487355	121.684599549	793.524160918	50.0032276667	22.0423378033	43.5468758628	0.362796060017	-0.649207723307	-0.0745721391058	-0.0180335478696	-0.0463719802362	0.637203939983	1.14024865413	0.0381888819792	0.0316735737259	0.0518294842788	71.3412376527	-127.662032692	-14.6640751776	-3.54616757478	-9.11871662087	125.301574977	224.221702446	7.50956916358	6.22838062351	10.1918955657	0.154534987197	0.183100691338	31.2856130472	46.3176877952	316.723866911	126.720394107	0.714236026381	0.285763973619	-37.984149
Name_Diclofenac_CAS_None_CS_SIKLIH07	20.0	265.254816709	-430.171509309	-34.7285955912	-14.3390503103	-33.0901161007	209.671614448	340.030601386	20.1483939266	11.3343533795	20.0018000816	-55.5832022615	770.202110696	54.8769895178	25.6734036899	53.0919161823	0.558517697284	-0.905764516541	-0.0731241584231	-0.0301921505514	-0.06967419358	0.441482302716	0.715964787552	0.0424242421663	0.0238654929184	0.0421155757384	125.976523447	-204.299819702	-16.4935279632	-6.80999399006	-15.7153707463	99.5785915646	161.489520001	9.56900482109	5.38298400002	9.49938352945	0.296587853698	0.189548203975	73.778846212	27.6678687792	381.340435908	93.5859952489	0.802946332086	0.197053667914	-37.247906
Name_Haloperidol_CAS_None_CS_HALDOL01	42.0	272.237771869	-458.038621376	-32.8735757375	-9.34772696685	-25.4465900764	340.6341402	573.115151876	19.0268880628	11.6962275893	18.4875855444	68.3963683318	1031.15377325	51.9004638004	21.0439545562	43.9341756208	0.444200111814	-0.747364355187	-0.0536385745377	-0.0152523337793	-0.0415202419548	0.555799888186	0.935130392812	0.0310454561355	0.0190842937308	0.0301654965423	166.846883782	-280.719005684	-20.1472912188	-5.72895929967	-15.5955003158	208.765096821	351.246178966	11.6610452678	7.16828936665	11.3305219021	0.228867749413	0.125619843696	49.0868216337	107.50524731	511.968866311	100.903045758	0.835360303236	0.164639696764	-47.247346
Name_Benzenesulfonamide, N-(2,3-dichlorophenyl)-_OR[SYNONYM]_N-(2,3-dichlorophenyl)benzenesulfonamide_CAS_None_CS_IDIXEZ	28.0	295.314759585	-368.424471855	-31.3185854326	-13.6453508094	-28.3403439888	165.073928952	205.940519793	11.8991474474	7.627426659	14.7100371281	-130.240830632	574.364991648	43.21773288	21.2727774684	43.0503811169	0.641446601399	-0.800246576487	-0.0680264007618	-0.0296387620921	-0.0615574289605	0.358553398601	0.447318808912	0.0258458727237	0.016567363293	0.0319513434937	135.959574871	-169.618459422	-14.4187224742	-6.28216516379	-13.0475738017	75.9981696621	94.8126858241	5.478232888	3.51158095645	6.77233470172	0.222882627791	0.209558855785	15.5489778867	1.56155149098	378.604871981	81.7838165559	0.822359196496	0.177640803504	-38.386008
Name_Succinimide_CAS_None_CS_SUCCIN05	30.0	109.988730582	-93.0226397474	-30.4036648837	-7.75188664562	-31.0075465825	137.097382656	115.949701116	11.6164344407	9.66247509299	12.883300124	27.1086520737	208.972340863	42.0200993243	17.4143617386	43.8908467065	0.445143311134	-0.376478623297	-0.123048861327	-0.0313732186081	-0.125492874432	0.554856688866	0.469268384195	0.0470137082512	0.0391056986829	0.0521409315772	27.1766879394	-22.9846024983	-7.51232338428	-1.91538354152	-7.66153416609	33.8748594154	28.6495609798	2.87025963562	2.38746341498	3.18328455331	0.350505067589	0.267883992974	25.5120308408	31.9230378866	119.852300541	127.233812697	0.485062875329	0.514937124671	-22.228152
Name_Cystine, L-_CAS_None_CS_LCYSTI15	23.0	223.793853416	-510.331778522	-63.400540148	-19.6281453278	-63.7914723153	201.822573816	460.229230918	26.9850674978	17.7011242661	25.5682906065	-21.9712795994	970.56100944	90.3856076458	37.3292695939	89.3597629219	0.525811127336	-1.19904154509	-0.148961684962	-0.0461169825033	-0.149880193136	0.474188872664	1.0813239374	0.0634023166664	0.0415893822078	0.0600735520779	95.2503403273	-217.205588278	-26.9843113824	-8.3540610876	-27.1506985347	85.8990028025	195.881120971	11.485288017	7.53388926811	10.8822844984	0.210520370149	0.140707682381	126.144178179	10.0733946111	209.123163167	216.493264065	0.491341850988	0.508658149012	-83.227767
Name_2-aminopyrimidine_CAS_None_CS_AMPYRM01	4.0	78.5579149124	-65.7297630744	-17.1674773113	-5.4774802562	-16.4324407686	168.826853904	141.258193017	16.8788415155	11.7715160848	17.6572741271	90.2689389918	206.987956092	34.0463188267	17.248996341	34.0897148957	0.317553563577	-0.265698504353	-0.0693958540511	-0.0221415420295	-0.0664246260884	0.682446436423	0.571006023098	0.0682291056002	0.0475838352582	0.0713757528873	19.4340316193	-16.2605422425	-4.24697240581	-1.35504518688	-4.06513556063	41.7651922231	34.945125423	4.1755683062	2.91209378525	4.36814067787	0.439573492274	0.262219911249	46.7686617783	40.9008744618	174.685457143	72.6993116734	0.706128586569	0.293871413431	-21.682756
Name_Benzenesulfonic acid, 4-NH2-_CAS_None_CS_AFAZEM	21.0	191.445003901	-234.037566671	-35.7092894822	-13.0020870373	-29.2546958339	140.457387287	171.706257524	16.2697238769	9.53923652913	17.1706257524	-50.9876166144	405.743824196	51.9790133591	22.5413235664	46.4253215863	0.576811161908	-0.705139742542	-0.107589732495	-0.0391744301412	-0.0881424678178	0.423188838092	0.517339621778	0.0490196042839	0.0287410900988	0.0517339621778	63.5410545757	-77.6776280059	-11.8519985668	-4.31542377811	-9.70970350074	46.6181427004	56.9897174542	5.39996025871	3.16609541412	5.69897174542	0.326163144162	0.240505539746	59.1608906259	2.51191611989	258.012363539	73.890027649	0.777374223233	0.222625776767	-33.075953
Name_Malonic acid_CAS_None_CS_MALNAC12	8.33333333333	154.347109804	-226.148860866	-53.7243854401	-20.5589873514	-56.5372152165	95.6530400587	140.150509297	18.9604856412	12.7409553907	20.0215013282	-58.6940697457	366.299370163	72.6848710813	33.2999427421	76.5587165446	0.617388069123	-0.904594901202	-0.21489741294	-0.0822359001093	-0.226148725301	0.382611930877	0.560601701135	0.0758418971014	0.0509637910123	0.080085957305	38.586800582	-56.5372491078	-13.4311044113	-5.13974991889	-14.134312277	23.9132743495	35.0376483277	4.74012425178	3.18524075706	5.00537833253	0.328151121459	0.21444335934	92.6783389428	28.5318261175	41.4362305031	208.56391936	0.165744822656	0.834255177344	-31.859953
Name_Acetamide_CAS_None_CS_ACEMID02	8.0	67.9111318932	-43.844720458	-20.5854587663	-4.87163560645	-21.922360229	136.341015955	88.0243571982	11.6760190494	9.78048413313	12.5749081712	68.4298840615	131.869077656	32.2614778157	14.6521197396	34.4972684002	0.33248674547	-0.214659776751	-0.100784540007	-0.0238510863057	-0.107329888376	0.66751325453	0.430959273259	0.0571647308114	0.0478843636955	0.0615656104656	13.870994552	-8.95537832535	-4.20462416745	-0.99504203615	-4.47768916267	27.8479453485	17.9791640207	2.38485196915	1.99768489118	2.56845200295	0.572970373019	0.33113982555	34.498709995	26.3956715073	127.600357897	76.6517899514	0.624719785035	0.375280214965	-16.99894
Name_Antipyrine_CAS_None_CS_ANTPYR	21.5	126.37940274	-132.458166586	-15.3981277608	-5.09454486867	-14.7175740651	259.38368004	271.85985972	14.2285567286	10.4561484508	15.9917564541	133.0042773	404.318026305	29.6266844895	15.5506933194	30.7093305192	0.327608857305	-0.343366621894	-0.0399160221603	-0.0132064085344	-0.0381518468772	0.672391142695	0.704732702158	0.0368841845262	0.0271051039291	0.0414548648328	48.7525080007	-51.0974706813	-5.94002923405	-1.9652873339	-5.67749674237	100.060648035	104.873497569	5.48885190713	4.03359606036	6.16902926879	0.272267305456	0.258670822872	6.28575637525	27.0325287132	336.277847552	49.4852352277	0.871721174377	0.128278825623	-25.336831
Name_Anthracene_CAS_None_CS_ANTCEN19	46.6666666667	174.907654764	-109.845678569	-9.01660846351	-4.5769032737	-7.84611989777	191.924762464	120.5327794	12.0379074476	5.02219914165	12.05327794	17.0171076996	230.378457968	21.0545159111	9.59910241535	19.8993978377	0.476805338214	-0.29944376072	-0.0245796392032	-0.0124768233633	-0.0213888400514	0.523194661786	0.328577229652	0.0328158223816	0.0136907179022	0.0328577229652	64.161797789	-40.2949557915	-3.30758427787	-1.67895649131	-2.87821112796	70.4042245407	44.2153308224	4.41589468737	1.84230545093	4.42153308224	0.0981326272998	0.101239177888	170.43635508	138.85819655	366.832417228	0.0	1.0	0.0	-25.582407
Name_Pyrazinamide_CAS_None_CS_PYRZIN21	-11.0	99.8714182649	-113.893382115	-28.1890248116	-8.13524157963	-28.4733455287	179.125550178	204.274807421	18.6213611355	14.591057673	20.4274807421	79.2541319133	318.168189536	46.810385947	22.7262992526	48.9008262708	0.357965962219	-0.408224443263	-0.101037029072	-0.0291588888045	-0.102056110816	0.642034037781	0.732175724207	0.0667439551025	0.0522982660148	0.0732175724207	27.86382293	-31.7759083357	-7.86465246579	-2.26970773827	-7.94397708394	49.9754854704	56.9920519999	5.19530330508	4.07086085713	5.69920519999	0.319369785546	0.235356642651	61.5580332027	40.0487386147	169.699813515	109.297154928	0.608249668312	0.391750331688	-25.200993
Name_Pimelic acid_CAS_None_CS_PIMELA14	39.0	164.24399097	-263.639541855	-55.390425789	-11.4625887763	-37.6627916936	202.853252195	325.613973191	20.3910115444	14.1571292692	20.3508733244	38.609261225	589.253515046	75.7814373334	25.6197180455	58.013665018	0.447412760592	-0.718173581425	-0.150887610355	-0.0312249383228	-0.102596225918	0.552587239408	0.88699650911	0.0555466212948	0.0385650656135	0.0554372818194	60.2935162914	-96.7813490042	-20.3336726049	-4.20788473931	-13.8259070006	74.4668696477	119.531991894	7.4854841233	5.19704312584	7.47074949339	0.299800247101	0.188665089139	104.099209846	29.2999391781	157.51161396	209.585629204	0.429073268441	0.570926731559	-42.055842
Name_Acetazolamide_CAS_None_CS_ATDZSA03	34.0	221.484531832	-334.747153571	-40.622582659	-17.6182712406	-41.8433941964	162.363948848	245.393523737	16.0960770887	12.9154486177	22.3085021579	-59.1205829838	580.140677309	56.7186597477	30.5337198583	64.1518963543	0.57701031261	-0.872081486367	-0.105829734136	-0.0458990255982	-0.109010185796	0.42298968739	0.639297889892	0.0419334135702	0.0336472573627	0.0581179899902	85.0165010379	-128.49218631	-15.592916635	-6.76274664792	-16.0615232888	62.3231550827	94.1939312553	6.1784547354	4.95757532923	8.56308465958	0.198987930417	0.176563046229	33.9721785761	0.855402298379	217.346994819	166.501485862	0.566231223407	0.433768776593	-47.948039
Name_Cimetidine_CAS_None_CS_CIMETD01	-13.0	156.484463114	-283.472712375	-28.6982210431	-8.59008219318	-35.4340890469	332.879544005	603.013649764	27.7821601209	18.2731409019	24.1205459905	176.395080892	886.486362139	56.4803811639	26.8632230951	59.5546350374	0.319771092351	-0.579267596822	-0.0586439146026	-0.0175535635401	-0.0724084496028	0.680228907649	1.23223948021	0.0567719728397	0.0373405903093	0.0492895792082	76.5778639211	-138.721342437	-14.0438764468	-4.20367704354	-17.3401678046	162.899267542	295.093175996	13.5955892032	8.94221745442	11.8037270398	0.195832383011	0.112581868899	15.7304459279	37.7699541666	437.042680441	52.3213266781	0.893083009954	0.106916990046	-42.51537
Name_Benzoic acid, 2-NO2-_CAS_None_CS_NBZOAO04	25.0	193.762279515	-270.697736334	-44.1610387518	-15.923396255	-38.6711051906	130.235903395	181.947509736	16.3460867716	10.7027946904	18.1947509736	-63.52637612	452.64524607	60.5071255234	26.6261909453	56.8658561642	0.598035080859	-0.835491526225	-0.136300266733	-0.0491465603662	-0.119355932318	0.401964919141	0.561569537524	0.0504511680427	0.0330335022073	0.0561569537524	62.7786264797	-87.7055746904	-14.308096311	-5.15915145238	-12.5293678129	42.1961960499	58.9506625396	5.29610241169	3.46768603174	5.89506625396	0.341756578567	0.244960636128	56.974897506	22.2770708085	142.234378286	181.763804625	0.43899745674	0.56100254326	-32.916922
Name_Maleic acid_CAS_None_CS_MALIAC13	21.3333333333	139.444774787	-202.245053371	-50.6217744083	-16.8537544476	-50.5612633428	128.322088415	186.113159565	22.4293884249	15.5094299637	23.2641449456	-11.1226863712	388.358212936	73.0511628332	32.3631844113	73.8254082884	0.520769348078	-0.755302769554	-0.189051676533	-0.0629418974629	-0.188825692389	0.479230651922	0.695056727106	0.083764615818	0.0579213939255	0.0868820908882	37.3386899345	-54.1545235394	-13.554833743	-4.51287696161	-13.5386308848	34.3604030945	49.8349369372	6.00584698207	4.15291141143	6.22936711715	0.329622242804	0.226196239287	109.115260848	31.4357279756	66.1528213247	201.614041877	0.247053800958	0.752946199042	-32.597533
Name_Ethisterone_CAS_None_CS_KEFCED	28.0	171.231826168	-242.091114032	-30.2931603492	-4.74688458887	-12.7416375806	346.512261628	489.906236012	15.6165258121	9.60600462769	15.3095698754	175.28043546	731.997350044	45.9096861613	14.3528892166	28.051207456	0.330726762901	-0.467588369888	-0.058509910713	-0.00916839940958	-0.0246099142047	0.669273237099	0.946232410102	0.0301626347461	0.0185535766687	0.0295697628157	88.6542656411	-125.341242998	-15.6841046715	-2.45767143134	-6.59690752622	179.404674807	253.64605727	8.08536391116	4.97345210333	7.92643928968	0.266677272843	0.150098719952	88.1057655596	89.4609447616	433.011270999	84.7328167972	0.8363422803	0.1636577197	-36.295784
Name_Phenol, 3-NO2-_CAS_None_CS_MNPHOL21	17.0	158.31472402	-173.47972441	-42.2560992596	-11.5653149607	-34.695944882	137.662082706	150.848762283	15.3923603475	10.0565841522	15.0848762283	-20.6526413142	324.328486693	57.6484596071	21.6218991128	49.7808211103	0.534888952183	-0.586126076327	-0.142768278795	-0.0390750717551	-0.117225215265	0.465111047817	0.509664131968	0.052005292299	0.0339776087979	0.0509664131968	46.8574864731	-51.3459748626	-12.5068253235	-3.42306499084	-10.2691949725	40.7447836465	44.647734959	4.55578166363	2.97651566393	4.4647734959	0.463318823599	0.267476824218	72.65245895	84.8385765945	139.41994883	156.556857896	0.471050250093	0.528949749907	-23.406399
Name_Serine, L-_CAS_None_CS_LSERIN10	22.0	127.004129825	-183.034223676	-45.811941231	-13.0738731197	-45.7585559189	131.788410638	189.929173672	18.6674760221	13.566369548	18.9929173672	4.78428081302	372.963397347	64.4794172531	26.6402426677	64.7514732861	0.490756532618	-0.707262362925	-0.177021876863	-0.0505187402089	-0.176815590731	0.509243467382	0.733905132395	0.0721329756593	0.0524217951711	0.0733905132395	32.8677214068	-47.3678917368	-11.8557886547	-3.38342083834	-11.8419729342	34.1058575927	49.1522533626	4.83100354379	3.51087524019	4.91522533626	0.333078145117	0.223687494962	103.20064993	23.6564034844	89.4392500258	169.353290438	0.345602117687	0.654397882313	-37.622027
Name_Flufenamic acid_CAS_None_CS_FPAMCA	29.0	278.619198318	-545.044642417	-46.185986235	-18.1681547472	-38.9317601727	191.674688739	374.960745042	21.440933631	12.4986915014	23.4350465651	-86.9445095789	920.005387459	67.626919866	30.6668462486	62.3668067378	0.592436359446	-1.15894477351	-0.0982066480261	-0.0386314924503	-0.0827817695363	0.407563640554	0.797290280314	0.0455905003681	0.0265763426771	0.0498306425197	131.032905786	-256.331163502	-21.720986994	-8.54437211673	-18.3093688216	90.1434344174	176.341746279	10.0835400194	5.87805820931	11.0213591425	0.244133924288	0.212645972736	112.553571731	0.666555773994	373.82392573	96.4699613266	0.79487302731	0.20512697269	-32.743093
Name_3-hydroxybenzoic acid_CAS_None_CS_BIDLOP02	32.5	162.212458202	-221.092795392	-42.3679891868	-13.818299712	-31.584685056	139.681994039	190.384159578	23.0820433522	11.8990099736	21.1537955087	-22.5304641636	411.47695497	65.450032539	25.7173096856	52.7384805646	0.537315134472	-0.73235130275	-0.140340403317	-0.0457719564219	-0.104621614679	0.462684865528	0.630631527557	0.0764573286485	0.0394144704723	0.0700701697286	48.9710412157	-66.7466883592	-12.7906608881	-4.17166802245	-9.53524119418	42.1692190783	57.4759215712	6.96834083441	3.5922450982	6.38621350791	0.372667671592	0.24601756252	90.0439076219	40.5218016317	141.539245602	160.355206639	0.468836855236	0.531163144764	-26.471035
Name_Strychnine_CAS_None_CS_ZZZUEE04	29.0	141.12697253	-234.329760943	-21.5061871658	-4.98573959453	-15.6219840628	347.908230045	577.673076345	17.4525922508	12.290916518	18.0522836358	206.781257515	812.002837287	38.9587794166	17.2766561125	33.6742676986	0.288582441073	-0.479167470377	-0.0439767670151	-0.0101950525612	-0.0319444980251	0.711417558927	1.18125049752	0.0356878035752	0.0251329893089	0.0369140780474	69.0160575998	-114.595502112	-10.5172825972	-2.43820217259	-7.63970014079	170.139371757	282.502469912	8.53493198684	6.01069084919	8.82820218475	0.224779492128	0.138169026611	52.2174985258	26.8430191314	426.479658968	62.5555436066	0.872083761502	0.127916238498	-36.184838
Name_Asparagine, L-_CAS_None_CS_VIKKEG	24.0	152.346364153	-258.008892959	-49.8978125623	-15.1769937034	-51.6017785917	145.426413413	246.289487381	20.2361054941	14.4876169048	20.5241239484	-6.91995073984	504.29838034	70.1339180565	29.6646106082	72.1259025401	0.511619515384	-0.866462324283	-0.167570094789	-0.0509683720166	-0.173292464857	0.488380484616	0.827105450653	0.0679582118268	0.0486532618031	0.0689254542211	45.3646000061	-76.8280246931	-14.8582102412	-4.51929557018	-15.3656049386	43.3040270536	73.338304743	6.02576134012	4.31401792606	6.11152539525	0.283469859763	0.189250119171	119.634475579	29.9583221537	118.354635968	179.418141599	0.397466272555	0.602533727445	-31.558681
Name_Estrone_CAS_None_CS_ESTRON13	37.0	147.380259855	-191.785264645	-31.8024810463	-4.56631582488	-11.9865790403	326.120055887	424.378551686	17.8255700982	10.1042512306	16.3222519879	178.739796032	616.163816331	49.6280511444	14.6705670555	28.3088310282	0.311256941031	-0.40503724764	-0.0671646459125	-0.00964374399144	-0.0253148279775	0.688743058969	0.896258223229	0.0376463742589	0.0213394815055	0.0344714701242	69.7845995756	-90.8103833642	-15.0584848168	-2.16215198486	-5.67564896026	154.417949432	200.943378217	8.44041306976	4.78436614803	7.7285914699	0.390346422904	0.225231187876	86.1806081851	99.8646043245	376.978089917	96.5222258256	0.796151718137	0.203848281863	-34.161578
Name_Triamcinolone acetonide_CAS_None_CS_HEQMUM	15.0	215.126536059	-578.327053584	-43.1628891565	-9.32785570296	-28.9163526792	382.817937012	1029.1337072	23.3527234131	16.5989307612	24.5031835047	167.691400952	1607.46076078	66.5156125696	25.9267864642	53.4195361839	0.359776778192	-0.967191904314	-0.072185447145	-0.0155998694244	-0.0483595952157	0.640223221808	1.72111919007	0.0390550033738	0.0277599869365	0.0409790283349	128.633723248	-345.807465318	-25.8090110129	-5.57753976319	-17.2903732659	228.903869629	615.364812269	13.963631896	9.92523890756	14.6515431493	0.144965514289	0.0783681285165	42.3630910835	308.185429593	421.562968137	176.381504934	0.705020260446	0.294979739554	-46.568145
Name_Urea_CAS_None_CS_UREAXX23	13.5	89.2196155804	-85.0333119136	-26.359922631	-10.6291639892	-28.3444373045	107.583766676	102.535792483	19.0808096403	12.8169740604	20.5071584967	18.3641510955	187.569104397	45.4407322713	23.4461380496	48.8515958012	0.453343913898	-0.43207241125	-0.133940394361	-0.0540090514062	-0.144024137083	0.546656086102	0.521006251558	0.096953667267	0.0651257814447	0.104201250312	17.5587221098	-16.734843389	-5.1877219298	-2.09185542363	-5.57828112968	21.1728491577	20.179390763	3.7551678734	2.52242384538	4.03587815261	0.369168100426	0.324271661389	54.1234859006	36.6438751639	95.7011963968	101.102185859	0.486278209752	0.513721790248	-22.445395
Name_Metronidazole_CAS_None_CS_MNIMET02	6.0	125.572190419	-195.279228204	-40.6483390187	-9.29901086686	-32.546538034	208.267509356	323.879979725	19.0740142323	15.4228561774	21.5919986484	82.6953189367	519.159207929	59.722353251	24.7218670443	54.1385366824	0.376145169384	-0.584949088847	-0.121760051444	-0.0278547185165	-0.0974915148078	0.623854830616	0.970166160419	0.0571352485795	0.0461983885914	0.0646777440279	41.9209823494	-65.1919589158	-13.5700292943	-3.10437899599	-10.865326486	69.527962796	108.123995194	6.36766318481	5.14876167593	7.2082663463	0.252255860032	0.220195707763	73.0352185083	24.0315385299	182.788775039	151.050924735	0.547534565729	0.452465434271	-26.004874
Name_Digoxin_CAS_None_CS_DIGOXN10	-34.0	321.885394496	-1849.00502801	-92.0500975104	-15.5378573782	-56.0304553943	726.146595174	4171.20108121	46.1898741994	35.0521099262	48.5023381536	404.261200678	6020.20610922	138.23997171	50.5899673044	104.532793548	0.307133176915	-1.76426392156	-0.0878313815014	-0.01482574724	-0.0534625430774	0.692866823085	3.98003221497	0.0440729621372	0.0334456488653	0.0462794443602	337.34619044	-1937.81641842	-96.4714468432	-16.2841715833	-58.721709649	761.024860933	4371.55216846	48.4084657598	36.7357325081	50.8320019588	0.079727722339	0.057563364752	314.680270506	160.462292315	708.567933933	339.464055737	0.676093803354	0.323906196646	-85.055168
Name_Perphenazine_CAS_None_CS_PERPAZ	14.0	244.277806937	-448.491101857	-26.9325162043	-8.46209626146	-29.8994067905	416.606749285	764.884957708	24.3814149334	14.4317916549	20.1285515186	172.328942348	1213.37605957	51.3139311377	22.8938879163	50.0279583091	0.369622507648	-0.678622457787	-0.0407522251061	-0.0128041973167	-0.0452414971858	0.630377492352	1.15736545892	0.0368920936401	0.0218370841307	0.0304569857612	161.439430032	-296.40084282	-17.7992840196	-5.59246873246	-19.760056188	275.32896662	505.500655836	16.1133005883	9.53774822332	13.3026488378	0.215167295397	0.114436129596	139.005643949	211.05148731	602.844153579	58.0404026429	0.912177698667	0.087822301333	-45.882857
Name_Phenobartibal_CAS_None_CS_PHBARB09	21.0	209.444035067	-369.207362639	-38.631630713	-12.7312883669	-28.4005663569	205.120975699	361.586685607	16.4675626167	12.4685064002	22.5991678505	-4.32305936743	730.794048247	55.0991933297	25.1997947671	50.9997342073	0.505213970373	-0.890589782184	-0.0931859411907	-0.0307099924891	-0.0685069063219	0.494786029627	0.872207437234	0.0397225095921	0.0300761185253	0.0545129648271	86.8281686524	-153.060454268	-16.0153224024	-5.27794669888	-11.7738810975	85.0359794992	149.901188212	6.82687527349	5.16900649006	9.36882426323	0.156866039395	0.185869942934	27.4113343371	32.4095813718	280.2670116	134.297999167	0.67605081066	0.32394918934	-36.928008
Name_Sulfamethoxazole_CAS_None_CS_SLFNMB07	27.0	219.785938073	-360.522877313	-36.9071539045	-12.8758170469	-32.7748070284	225.002537433	369.079855196	19.5646941003	13.1814233999	21.7105797174	5.21659936038	729.602732509	56.4718480047	26.0572404467	54.4853867458	0.49413586497	-0.81054905234	-0.0829768663914	-0.0289481804407	-0.0736862774854	0.50586413503	0.829787360782	0.0439865130903	0.0296352628851	0.0488110212225	97.7582523329	-160.356420985	-16.4158767204	-5.72701503517	-14.5778564532	100.07853561	164.162466133	8.70215046259	5.86294521902	9.65661565486	0.243076794454	0.160112074186	81.318904912	2.20101462105	318.960229799	125.828245707	0.71710542733	0.28289457267	-42.827771
Name_Corticosterone_CAS_None_CS_CORTIC01	10.0	160.562977516	-301.93746937	-38.300784682	-5.48977217037	-15.8914457563	380.926073849	716.328611578	21.4411366604	13.0241565741	19.8980169883	220.363096332	1018.26608095	59.7419213424	18.5139287445	35.7894627446	0.296521189323	-0.557605862222	-0.0707323344497	-0.010138288404	-0.0293476769591	0.703478810677	1.32288660273	0.0395966208483	0.0240524836861	0.0367468500759	86.9430943798	-163.495833861	-20.739455564	-2.97265152475	-8.60504388742	206.267298369	387.884100349	11.6101407504	7.05243818816	10.774558343	0.208867978375	0.112032020918	39.5374886594	191.169955828	389.84755785	151.641493515	0.719954645191	0.280045354809	-33.628254
Name_Histidine, L-_CAS_None_CS_LHISTD04	13.0	103.63637591	-170.132213742	-31.658469173	-8.50661068708	-34.0264427483	224.916598404	369.229032352	26.7754395653	18.4614516176	24.6152688235	121.280222494	539.361246094	58.4339087383	26.9680623047	58.6417115718	0.31543277344	-0.517822777581	-0.0963572746196	-0.025891138879	-0.103564555516	0.68456722656	1.12380365183	0.0814950454221	0.0561901825913	0.0749202434551	34.0500395523	-55.8974448514	-10.401484209	-2.79487224257	-11.1794889703	73.8970173782	121.311296782	8.79715030772	6.06556483912	8.08741978549	0.292439839739	0.195158731715	58.9142023514	24.3304687927	195.079186975	133.473787339	0.5937526129	0.4062473871	-40.149991
Name_Norethindone_CAS_None_CS_NETIND01	22.0	159.914877276	-220.043306682	-28.5436307109	-4.58423555588	-12.224628149	352.302919937	484.769777378	17.0497321101	10.099370362	16.1589925793	192.388042661	704.81308406	45.593362821	14.6836059179	28.3836207283	0.312200939027	-0.429589342422	-0.0557255738988	-0.00894977796713	-0.023866074579	0.687799060973	0.946413381211	0.0332860986144	0.0197169454419	0.031547112707	81.9112461803	-112.71009784	-14.6205556472	-2.34812703834	-6.26167210224	180.455825602	248.307707524	8.73317622452	5.17307724009	8.27692358414	0.274006630534	0.154224032898	72.9746505992	120.938803433	425.782510551	86.4352866624	0.831252863269	0.168747136731	-35.350265
Name_Ferulic acid_CAS_None_CS_GASVOL	36.0	181.071272727	-338.054144149	-51.9520380985	-14.0855893396	-37.5615715721	217.237149695	405.574653625	27.4382177863	16.898943901	27.0383102417	36.1658769684	743.628797774	79.3902558848	30.9845332406	64.5998818138	0.454600662536	-0.848724569	-0.130431683525	-0.0353635237083	-0.0943027298889	0.545399337464	1.01824272547	0.0688868631486	0.042426780228	0.0678828483647	72.1222129858	-134.649812849	-20.6929343366	-5.61040886872	-14.9610903166	86.5273863865	161.54380046	10.9288732405	6.73099168582	10.7695866973	0.270092756879	0.175590222632	122.222831901	57.0437323704	222.946318335	175.362104087	0.55973287479	0.44026712521	-34.74805
Name_Benzamide_CAS_None_CS_BZAMID12	18.0	136.68297684	-125.647771853	-22.3000075193	-7.85298574083	-17.9496816933	153.683246537	141.275511735	15.2923633633	8.82971948345	15.6972790817	17.0002696971	266.923283588	37.5923708826	16.6827052243	33.646960775	0.470726158333	-0.432721720839	-0.0767995921148	-0.0270451075524	-0.0618173886912	0.529273841667	0.486542512045	0.0526657790478	0.0304089070028	0.0540602791162	39.6881197851	-36.4838689888	-6.47516896467	-2.2802418118	-5.21198128412	44.6244238934	41.0216367982	4.44038579633	2.56385229989	4.55795964425	0.397708839911	0.269993224328	45.4521588253	33.7735603677	221.293417787	69.07280559	0.762118318079	0.237881681921	-24.943851
Name_Taurine_CAS_None_CS_TAURIN05	23.5	128.005038786	-129.802699794	-29.8241897551	-9.27162141387	-32.4506749485	141.586123671	143.574513004	12.8274989537	10.2553223574	14.3574513004	13.5810848841	273.377212798	42.6516887088	19.5269437713	46.8081262489	0.474811702356	-0.481479803014	-0.110627475631	-0.034391414501	-0.120369950753	0.525188297644	0.532563870772	0.0475813036185	0.0380402764837	0.0532563870772	34.5090272068	-34.9936607276	-8.04033798542	-2.49954719483	-8.74841518189	38.1703676682	38.70641986	3.45818035435	2.76474427571	3.870641986	0.324807845889	0.261923867414	32.5359497359	2.11429986314	209.113295911	60.477866546	0.77566821555	0.22433178445	-32.740462
Name_Succinic acid_CAS_None_CS_SUCACB16	29.0	144.663735995	-212.275595721	-50.1058603745	-15.1625425515	-53.0688989301	131.506183524	192.968564349	19.4767031881	13.7834688821	19.2968564349	-13.1575524717	405.24416007	69.5825635625	28.9460114336	72.3657553651	0.523821480078	-0.768641262924	-0.181431274129	-0.0549029473517	-0.192160315731	0.476178519922	0.698731290813	0.0705243468297	0.0499093779152	0.0698731290813	39.9517723271	-58.624134186	-13.837731427	-4.18743815614	-14.6560335465	36.3180521199	53.292112886	5.37887955195	3.80657949186	5.3292112886	0.327945979424	0.206786264549	101.747904642	25.0187054045	76.750263886	199.419655633	0.277909571106	0.722090428894	-28.988496
Name_Piroxicam_CAS_None_CS_BIYSEH06	23.0	237.338076946	-548.592569657	-39.2207246917	-15.2386824905	-39.1851835469	292.95599774	677.150020192	23.768876561	18.8097227831	30.7795463723	55.6179207935	1225.74258985	62.9896012527	34.0484052736	69.9647299192	0.447559360505	-1.03450631611	-0.0739603298698	-0.0287362865585	-0.0738933082934	0.552440639495	1.27693303115	0.0448220670296	0.0354703619765	0.058042410507	125.858975902	-290.915389105	-20.7985179089	-8.08098303071	-20.7796706504	155.352829745	359.088643381	12.6044944022	9.97468453836	16.3222110628	0.21841868769	0.126869835389	79.5516989077	138.173991756	379.551639354	150.742435332	0.715738035691	0.284261964309	-46.629851
Name_Tyrosine_OR[SYNONYM]_Tyrosine, L-_CAS_None_CS_LTYROS11	22.3333333333	183.714339366	-322.360795336	-50.8067102503	-13.4316998057	-32.2360795336	189.96996912	333.337455023	23.792831709	13.8890606259	23.8098182159	6.25562975396	655.698250359	74.5995419593	27.3207604316	56.0458977495	0.491629793368	-0.86265542335	-0.135961583338	-0.0359439759729	-0.086265542335	0.508370206632	0.892029575375	0.0636709414035	0.037167898974	0.0637163982411	68.6511658647	-120.461170888	-18.9856703863	-5.01921545366	-12.0461170888	70.9887965435	124.562976372	8.89100786409	5.19012401552	8.89735545518	0.28949164411	0.182548720723	116.349511916	28.8581492887	203.748974833	169.935333653	0.545243592535	0.454756407465	-33.536674
Name_Phenol, 4-NH2-_CAS_None_CS_AMPHOL01	14.0	115.553071309	-117.17769784	-26.662079805	-7.81184652267	-19.5296163067	158.618152706	160.848255777	19.7562856689	10.7232170518	17.8720284197	43.0650813973	278.025953617	46.4183654739	18.5350635745	37.4016447264	0.421463163116	-0.427388754093	-0.0972460910177	-0.0284925836062	-0.0712314590155	0.578536836884	0.586670816221	0.0720582028253	0.0391113877481	0.0651856462468	31.6813269995	-32.1267528441	-7.30997505492	-2.14178352294	-5.35445880734	43.4885330785	44.0999631671	5.41660502384	2.93999754448	4.89999590746	0.500921578866	0.289028480368	67.1986459209	78.4593587317	198.023459095	76.1477649204	0.7222620091	0.2777379909	-24.154172
Name_Aspartic acid, L-_CAS_None_CS_LASPRT03	25.5	163.594975538	-291.555620551	-57.8188475711	-18.2222262844	-58.3111241102	130.767663429	233.051456095	22.448598086	14.5657160059	21.1864960086	-32.8273121093	524.607076646	80.2674456571	32.7879422904	79.4976201188	0.555759984053	-0.990464080543	-0.196420468895	-0.0619040050339	-0.198092816109	0.444240015947	0.791715473515	0.0762617095864	0.0494822170947	0.0719741339559	48.1562487212	-85.8230818711	-17.0197085531	-5.36394261694	-17.1646163742	38.4931144985	68.6016416313	6.60802857371	4.28760260196	6.23651287557	0.269992651493	0.179879802986	124.364173959	34.8021341904	75.2798117001	219.082827267	0.255738336782	0.744261663218	-30.407021
Name_Deoxycorticosterone_CAS_None_CS_HPENDO10	-28.0	153.745462854	-245.531511982	-34.0202727127	-4.54687985152	-12.922711157	379.650483987	606.301842196	17.6370402105	11.2278118925	17.322909777	225.905021132	851.833354178	51.6573129232	15.774691744	30.245620934	0.288238903511	-0.460317543536	-0.0637805234821	-0.00852439895437	-0.0242272391335	0.711761096489	1.13668250722	0.033065568486	0.0210496760596	0.0324766430634	82.0072067318	-130.965513313	-18.1462755754	-2.42528728357	-6.89292175332	202.504029375	323.39894519	9.40752576253	5.98886935537	9.23996986257	0.243318420579	0.131919451768	86.5716699008	146.627668345	413.152988516	120.242958325	0.774570918589	0.225429081411	-29.284831
Name_2-methoxybenzoic acid_CAS_None_CS_FUFBOX	29.0	140.736987066	-197.35136969	-31.943761105	-10.3869141942	-28.1930528129	186.137422739	261.015075667	18.553258676	13.7376355614	21.7512563056	45.4004356729	458.366445357	50.497019781	24.1245497556	49.9443091185	0.430553701497	-0.603752890316	-0.0977248758138	-0.0317764679114	-0.0862504129023	0.569446298503	0.798517925653	0.0567595936527	0.0420272592449	0.0665431604711	46.0033195851	-64.5091124918	-10.4415980581	-3.39521644694	-9.21558749883	60.8435602005	85.3191488089	6.06458547969	4.49048151626	7.10992906741	0.353609014261	0.241734550486	16.181696121	29.6105386394	221.211534805	105.662875	0.676747791107	0.323252208893	-25.746714
Name_2-furoic acid_CAS_None_CS_FRANAC04	39.5	130.633769635	-157.665335273	-34.7415778413	-13.1387779394	-31.5330670546	130.244925027	157.19602848	20.0567728964	13.09966904	22.4565754971	-0.388844608083	314.861363753	54.7983507377	26.2384469794	53.9896425517	0.500745259418	-0.604362634815	-0.133171387898	-0.0503635529012	-0.120872526963	0.499254740582	0.602563688397	0.0768816055385	0.0502136406998	0.0860805269139	34.0795673012	-41.1315268595	-9.06333747773	-3.42762723829	-8.22630537189	33.9781260274	41.0090947159	5.23238473234	3.41742455966	5.85844210227	0.393871067977	0.307618290067	79.555797528	33.482412461	124.362796716	136.515897946	0.47670737113	0.52329262887	-20.662481
Name_Cinnamic acid, cis-_CAS_None_CS_ZEDPIH01	22.0	144.440910056	-158.003757878	-23.9560878013	-8.31598725675	-17.5559730976	184.361046292	201.672352447	18.5705316073	10.6143343393	20.1672352447	39.9201362366	359.676110325	42.5266194087	18.9303215961	37.7232083423	0.439294557916	-0.480543849658	-0.0728587143076	-0.0252917815609	-0.0533937610731	0.560705442084	0.613355086714	0.0564793829502	0.0322818466691	0.0613355086714	47.4924538029	-51.9519447006	-7.87680853551	-2.73431287898	-5.77243830007	60.6182726952	66.3102640259	6.10602712291	3.4900138961	6.63102640259	0.437036355526	0.29968141826	35.2496244961	18.8399823732	234.043465869	94.7584904788	0.711806792358	0.288193207642	-25.540935
Name_Caffeic acid_CAS_None_CS_FESNOG01	42.0	205.911784875	-386.829598634	-61.5324658002	-18.4204570778	-42.9810665149	163.302641001	306.783291264	27.7340159085	14.6087281554	25.565274272	-42.6091438745	693.612889898	89.2664817086	33.0291852332	68.5463407869	0.557702436428	-1.04770987135	-0.166657805025	-0.0498909462546	-0.116412207927	0.442297563572	0.830908192541	0.0751162846432	0.0395670567876	0.0692423493784	76.0256014337	-142.823068171	-22.7186740331	-6.80109848435	-15.8692297968	60.293690841	113.268816752	10.2397987609	5.39375317869	9.4390680627	0.268420516972	0.174501251309	123.921294094	56.5874524777	154.167317293	215.047108583	0.417554966675	0.582445033325	-36.829048
Name_Hydrocortisone_CAS_None_CS_ZZZPNG03	7.0	184.689186874	-407.184084886	-47.196572754	-7.27114437297	-21.4307413098	365.813267856	806.508184006	22.6060838005	14.4019318572	21.7975184866	181.124080982	1213.69226889	69.8026565545	21.6730762302	43.2282597965	0.335492031483	-0.739658981332	-0.0857336281582	-0.0132081960952	-0.0389294200701	0.664507968517	1.46504012303	0.0410644559462	0.0261614307684	0.0395956790008	101.671850736	-224.155838257	-25.9818291559	-4.00278282601	-11.7976756977	201.381101927	443.984735055	12.444704624	7.92829884026	11.9995874339	0.178152593987	0.0959458172304	35.5303523585	88.712078462	361.88499877	188.61745596	0.657372180015	0.342627819985	-48.241379
Name_Acetanalide, 4-methoxy-_CAS_None_CS_ACACTA01	26.0	113.579849008	-136.71984107	-22.0036316488	-5.9443409161	-19.5314058672	259.293512889	312.120223633	17.3329074743	13.5704445058	19.5075139771	145.713663881	448.840064704	39.3365391232	19.5147854219	39.0389198443	0.304607034491	-0.366665616376	-0.0590110045321	-0.0159419833207	-0.0523808023394	0.695392965509	0.837067636167	0.0464847029729	0.0363942450508	0.0523167272605	42.3509001436	-50.979186778	-8.20456810685	-2.21648638165	-7.28274096828	96.6836438691	116.381317102	6.46297948141	5.06005726532	7.2738323189	0.412687684204	0.183385676064	43.220797228	38.1301669608	306.469443003	66.4039188943	0.821912945037	0.178087054963	-30.765398
Name_Azelaic acid_CAS_None_CS_AZELAC04	38.5	166.509096972	-285.027205539	-55.2345496677	-9.82852432894	-31.6696895044	264.801599934	453.28250182	24.5158585484	15.6304310973	22.664125091	98.2925029614	738.30970736	79.7504082162	25.4589554262	54.3338145954	0.386053715261	-0.660839639694	-0.128062090887	-0.0227875737825	-0.0734266266327	0.613946284739	1.05094194295	0.0568403675687	0.036239377343	0.0525470971474	71.8171546562	-122.935282658	-23.8232521105	-4.23914767787	-13.6594758509	114.211762609	195.505591755	10.5739520358	6.7415721295	9.77527958777	0.281128383822	0.176914835165	121.898337585	36.9877508432	215.220188215	216.090508691	0.498991074783	0.501008925217	-45.229987
Name_4-nitroaniline_OR[SYNONYM]_Aniline, 4-NO2-_CAS_None_CS_NANILI23	37.0	143.295927606	-140.434324896	-32.8437233802	-8.777145306	-28.0868649792	158.689834116	155.520816915	14.4048691933	9.72005105721	14.1382560832	15.39390651	295.955141811	47.2485925735	18.4971963632	42.2251210624	0.474512198154	-0.465036245733	-0.108759178555	-0.0290647653583	-0.0930072491465	0.525487801846	0.514993872653	0.0477004912788	0.0321871170408	0.0468176247866	43.2733298498	-42.4091665756	-9.91833682275	-2.65057291098	-8.48183331513	47.9220704331	46.9650723598	4.35006539585	2.93531702249	4.26955203271	0.406846764625	0.274557684894	48.7429621714	25.6404159643	182.431351274	119.554410448	0.604105803644	0.395894196356	-24.338415
Name_Sulfanilamide_CAS_None_CS_SULAMD07	44.0	175.619075058	-209.663440912	-31.2397599438	-11.0349179427	-26.207930114	162.633663673	194.160762563	17.4276864412	10.2189875033	17.6509784148	-12.9854113851	403.824203474	48.667446385	21.253905446	43.8589085288	0.519194835545	-0.619842552343	-0.0923562660895	-0.0326232922286	-0.0774803190428	0.480805164455	0.574010910572	0.0515226765248	0.0302111005564	0.052182810052	59.4036331118	-70.9192331002	-10.5669343583	-3.7325912158	-8.86490413753	55.0112821472	65.6754096909	5.8949626685	3.45660051005	5.97049179008	0.333983804114	0.198975591759	58.5441951069	1.01206675129	217.522056259	120.730682472	0.643075521207	0.356924478793	-38.370593
Name_Vidarabine_CAS_None_CS_ARADEN10	43.0	143.566330238	-408.430395643	-47.8215543526	-12.7634498638	-45.3811550714	290.647271289	826.859471911	37.8264866159	25.8393584972	35.9504118222	147.080941051	1235.28986755	85.6480409685	38.6028083611	81.3315668936	0.330635267374	-0.94062091608	-0.110133708812	-0.0293944036275	-0.10451343512	0.669364732626	1.90426893355	0.0871149279591	0.0595084041734	0.0827943014586	62.3384533106	-177.346033065	-20.7647693461	-5.54206353328	-19.705114785	126.20299844	359.033629255	16.4247749866	11.2198009142	15.6101577937	0.138341684469	0.0741048681625	191.352884343	294.816573045	226.088525541	208.125075985	0.52068503784	0.47931496216	-49.000079
Name_Cyclobarbital_CAS_None_CS_ETCYBA01	21.5	163.262513915	-283.448289578	-34.5548969264	-8.58934210843	-21.8037145829	253.097397388	439.415164364	16.8940790638	13.3156110413	21.9707582182	89.8348834731	722.863453942	51.4489759902	21.9049531498	43.7744728011	0.392118716242	-0.680777091848	-0.0829928530302	-0.0206296088439	-0.0523674686037	0.607881283758	1.05537337394	0.0405756620779	0.0319810113315	0.0527686686969	67.9759658124	-118.016504708	-14.3872738193	-3.57625771841	-9.07819266981	105.379609927	182.954858859	7.03401726054	5.5440866321	9.14774294297	0.159279753585	0.188722525083	31.0251904113	40.9323256353	280.217060768	136.142850534	0.673016429204	0.326983570796	-36.821645
Name_Genistein_CAS_None_CS_GENIST	35.0	190.752409565	-462.575518928	-65.426104446	-15.4191839643	-46.2575518928	266.342332349	645.881448524	34.1297469519	21.5293816175	32.2940724262	75.5899227849	1108.45696745	99.5558513978	36.9485655817	78.551624319	0.417314819168	-1.01199046174	-0.143134668695	-0.0337330153913	-0.101199046174	0.582685180832	1.41301439133	0.0746666802793	0.0471004797109	0.0706507195663	87.1919234194	-211.44083744	-29.9059283262	-7.04802791467	-21.144083744	121.743679666	295.22901402	15.6005278745	9.84096713401	14.761450701	0.209470197153	0.120880654817	160.797153742	125.065444421	254.473110152	202.621631762	0.55671852423	0.44328147577	-44.561844
Name_Carbamazepine_CAS_None_CS_CBMZPN16	24.0	193.588797721	-269.40660721	-21.8996394825	-8.98022024032	-17.9604404806	236.838475464	329.594743512	20.0471491215	10.9864914504	21.9729829008	43.2496777434	599.001350721	41.946788604	19.9667116907	39.9334233814	0.449759598848	-0.625905057586	-0.0508788379519	-0.0208635019195	-0.0417270038391	0.550240401152	0.765738520871	0.0465749973814	0.0255246173624	0.0510492347248	83.3258983223	-115.959951319	-9.42620210619	-3.86533171065	-7.73066342129	101.94173918	141.866566706	8.62883973151	4.72888555687	9.45777111373	0.252136281789	0.232403038523	62.1067477512	23.0741898634	372.956507171	57.4707660147	0.866479729341	0.133520270659	-37.144165
Name_Diazepam_CAS_None_CS_DIZPAM10	12.0	223.845466243	-300.962018679	-25.0656479888	-9.12006117208	-25.0801682232	262.960769215	353.552856193	16.2013665942	10.7137229149	16.8358502949	39.1153029716	654.514874872	41.267014583	19.833784087	41.9160185181	0.459824566611	-0.618237805429	-0.0514899895751	-0.0187344789524	-0.0515198171191	0.540175433389	0.726270188098	0.033280934824	0.0220081875181	0.0345842946713	108.969368746	-146.510187329	-12.2021137368	-4.43970264633	-12.2091822774	128.010942135	172.111734959	7.88692628099	5.21550711996	8.1957969028	0.232947606067	0.184392566602	0.5510056467	29.2101538317	431.074152186	55.7320832715	0.885514853319	0.114485146681	-35.287426
Name_Sulfisomidine_CAS_None_CS_SLFSMD10	13.0	209.623554717	-356.197864557	-33.1510824407	-10.7938746835	-29.6831553797	282.651205104	480.288371258	20.6645035854	14.5541930684	22.8708748218	73.027650387	836.486235815	53.8155860261	25.348067752	52.5540302015	0.425826330794	-0.723575315309	-0.0673426410338	-0.0219265247063	-0.0602979429424	0.574173669206	0.975651019427	0.0419775809608	0.0295651824069	0.0464595723537	103.192385051	-175.347218224	-16.3194411463	-5.31355206738	-14.6122681853	139.142054106	236.433842606	10.1726135393	7.16466189716	11.2587544098	0.234652505659	0.154511080468	82.5061712713	2.60662963624	361.764816872	130.509942949	0.734883943681	0.265116056319	-42.156023
Name_Theophylline_CAS_None_CS_BAPLOT06	22.0	99.1373386812	-159.825247039	-25.4767730124	-7.61072604949	-26.6375411732	237.764999476	383.31520983	21.2419739404	18.25310523	25.554347322	138.627660795	543.140456869	46.7187469528	25.8638312795	52.1918884952	0.294261355452	-0.474396372294	-0.0756206476684	-0.0225903034426	-0.079066062049	0.705738644548	1.13776357839	0.0630508356118	0.0541792180186	0.075850905226	33.3996012004	-53.8454994241	-8.5831843966	-2.56407140115	-8.97424990402	80.1035842555	129.139790443	7.1564706876	6.14951383062	8.60931936287	0.210104041205	0.20575082966	39.0984795813	41.5632387537	221.110502365	115.791835792	0.656304445896	0.343695554104	-34.307169
Name_Phenol, 4-NO2-_CAS_None_CS_NITPOL02	29.0	158.051502803	-166.172653474	-41.7437377426	-11.0781768982	-33.2345306947	138.541925306	145.660616552	14.9490875367	9.71070777016	14.5660616552	-19.5095774977	311.833270026	56.6928252792	20.7888846684	47.80059235	0.532889429854	-0.560270854729	-0.140743974028	-0.0373513903152	-0.112054170946	0.467110570146	0.491112083909	0.0504026256818	0.0327408055939	0.0491112083909	46.8770370343	-49.2857169517	-12.3809182792	-3.28571446345	-9.85714339035	41.0906245633	43.2019816038	4.4338011196	2.88013210692	4.32019816038	0.483133353342	0.278768234499	70.5404527506	81.5675592345	139.568621384	157.024806725	0.47057219802	0.52942780198	-23.764157
Name_Benzoquinone_CAS_None_CS_BNZQUI03	21.0	160.081221412	-99.7225219499	-28.7934376439	-8.31021016249	-16.620420325	98.8517615176	61.5796585682	8.26823724107	5.13163821402	10.263276428	-61.2294598942	161.302180518	37.061674885	13.4418483765	26.883696753	0.618234183999	-0.385128695548	-0.111200347357	-0.0320940579623	-0.0641881159246	0.381765816001	0.237820836386	0.0319319584069	0.0198184030322	0.0396368060643	41.4503081712	-25.8214500737	-7.45557069793	-2.15178750614	-4.30357501229	25.5959814776	15.9450046808	2.1409193324	1.32875039007	2.65750078014	0.46546398928	0.286400455263	104.153595578	26.3948185536	161.973486738	96.9594961916	0.62554211868	0.37445788132	-20.165496
Name_Acetanilide_CAS_None_CS_ACANIL02	19.5	116.534331304	-100.337761601	-15.6729880722	-5.28093482111	-14.333965943	206.147843852	177.49630499	12.7606427801	9.34191078897	14.7913587492	89.6135125479	277.834066592	28.4336308524	14.6228456101	29.1253246922	0.361142759893	-0.310949191887	-0.0485709756501	-0.0163657469414	-0.0444213131267	0.638857240107	0.550065416239	0.0395455459353	0.028950811381	0.0458387846866	37.6035515057	-32.3772071638	-5.05739388235	-1.70406353494	-4.62531530911	66.520234658	57.2748937765	4.11763196869	3.0144680935	4.77290781471	0.379016903845	0.256380555423	15.1265283364	25.2468898525	274.84469151	47.8374836469	0.851750461197	0.148249538803	-26.419893
Name_Hydroxyproline, L-_CAS_None_CS_HOPROL12	6.0	111.23563141	-158.414490112	-38.7056500874	-8.80080500624	-39.6036225281	183.90659697	261.907712645	20.9582906268	14.5504284803	18.7076937604	72.6709655598	420.322202758	59.6639407142	23.3512334865	58.3113162885	0.376888227824	-0.536739493301	-0.131142365834	-0.0298188607389	-0.134184873325	0.623111772176	0.88739491493	0.0710108165202	0.0492997174961	0.0633853510664	32.8303321296	-46.7548056194	-11.4236718177	-2.59748920108	-11.6887014049	54.2786028434	77.30002594	6.18567659864	4.29444588556	5.52143042429	0.337102672486	0.22490634958	80.0826414048	26.9944083472	130.438017439	164.704210941	0.44194969373	0.55805030627	-29.428876
Name_(2-naphthoxy)acetic acid_CAS_None_CS_NAPXAC01	56.0	206.622180095	-321.4601057	-37.7746225076	-12.858404228	-26.7883421416	200.678276962	312.21265836	21.9819853894	12.4885063344	24.0163583354	-5.94390313343	633.67276406	59.7566078971	25.3469105624	50.804700477	0.5072967057	-0.789245629682	-0.0927438745849	-0.0315698251873	-0.0657704691402	0.4927032943	0.766541389658	0.0539699502139	0.0306616555863	0.0589647222813	84.1573083908	-130.930847977	-15.3856210125	-5.23723391908	-10.9109039981	81.7363539278	127.164358449	8.95327269613	5.08657433796	9.78187372685	0.309744041443	0.2193244441	35.3225675374	32.6360806567	283.771288588	123.529168468	0.696712423646	0.303287576354	-33.773203
Name_Hippuric acid_CAS_None_CS_HIPPAC05	30.0	187.877844174	-305.273004413	-41.1162394474	-13.8760456552	-33.9192227126	185.137004928	300.819556297	20.7308252494	13.6736161953	23.139965869	-2.74083924612	606.09256071	61.8470646967	27.5496618505	57.0591885816	0.503673900989	-0.818393705097	-0.110226816831	-0.0371997138681	-0.0909326338997	0.496326099011	0.806454641204	0.0555764074787	0.0366570291456	0.0620349724003	70.0812256945	-113.871363676	-15.3369678531	-5.1759710762	-12.6523737418	69.0588519567	112.210161399	7.73290565216	5.10046188178	8.63155087687	0.295369302797	0.198468090499	117.298434915	34.6373536849	226.884715248	146.130133855	0.608245799848	0.391754200152	-36.632048
Name_Benzophenone, 2,4-(HO)2-_CAS_None_CS_DHXBZP	28.0	193.209219582	-319.475916549	-47.0769872205	-12.2875352519	-31.9475916549	216.150104556	357.409200838	22.6824653186	13.7465077245	22.3380750524	22.9408849743	676.885117387	69.7594525391	26.0340429764	54.2856667073	0.47197952554	-0.780429069795	-0.115001624354	-0.0300165026844	-0.0780429069795	0.52802047446	0.873094075944	0.055409670627	0.0335805413825	0.0545683797465	79.0919955455	-130.780445277	-19.271403671	-5.03001712604	-13.0780445277	88.4830607137	146.308788896	9.28527867262	5.62726111138	9.14429930599	0.30711545665	0.177277603506	109.468057427	82.6786808462	275.144003185	134.215320953	0.672133226144	0.327866773856	-31.929997
Name_Antipyrine, 4-NH2-_CAS_None_CS_LOYXEE	25.0	140.306762176	-200.962998997	-21.5376344165	-7.17724996417	-20.0962998997	260.005828463	372.409356712	19.2421743453	13.3003341683	20.6894087062	119.699066286	573.372355709	40.7798087618	20.4775841325	40.7857086059	0.350493003361	-0.502015184373	-0.0538020410054	-0.0179291137276	-0.0502015184373	0.649506996639	0.930296386925	0.0480678719462	0.0332248709616	0.0516831326069	56.1665634511	-80.448018751	-8.62178622952	-2.87314352682	-8.0448018751	104.083606773	149.080154364	7.7028846617	5.32429122728	8.28223079799	0.274193572795	0.205482369175	70.842132973	33.569949936	336.545644972	63.7669456669	0.840707119491	0.159292880509	-29.09721
