# Supplementary material for: The influence of solid state information and descriptor selection on statistical models of temperature dependent aqueous solubility
Source: J Cheminform. 2018 Aug 29;10:44. doi: 10.1186/s13321-018-0298-3 (PMC6115327; doi:10.1186/s13321-018-0298-3)
Supplement: Supplementary file 2 — Additional file 2. All QSPR ready datasets, prior to feature selection, associated with all considered sets of descriptors. N.B. In the case of the temperature (T) values, these were replaced with (1/T) using additional scripts prior to both feature selection and modelling. [file 13321_2018_298_MOESM2_ESM.zip › all_QSPR_input/extra_qspr_input/Klimenko_QSPRin_CD_False_extra_Absolv.Ind_MPD.csv]

ID_Chemical	Endpoint_Solubility_Value	D_AlphaH2_A_	D_BetaH2_B_	D_H_bonding_product_descriptor	D_IA	D_IAB	D_IB	D_IN	D_McGowanVolume_V_	D_Pi2_S_	D_R2_E_	D_MP_Descriptor	D_Temperature_Value
Name_Pregna-4,6-diene-3,20-dione, 6,17-dimethyl-_CAS_977-79-7_CS_NoneM_Temperature: Value25	-5.27	0.0	1.13	0.0	0.0	0.0	0.0	1.0	2.86	2.49	1.67	144.0	298.15
Name_None_CAS_206-44-0_CS_NoneM_Temperature: Value30	-5.88	0.0	0.25	0.0	0.0	0.0	0.0	1.0	1.58	1.52	2.6	107.0	303.15
Name_None_CAS_328-39-2_CS_NoneM_Temperature: Value50	-0.88	0.78	0.97	0.7566	0.0	1.0	0.0	0.0	1.13	0.92	0.39	295.0	323.15
Name_2-Methoxybenzoic acid_CAS_579-75-9_CS_NoneM_Temperature: Value55	-1.16	0.57	0.66	0.3762	1.0	0.0	0.0	0.0	1.13	1.17	0.81	101.0	328.15
Name_l-Arginine_CAS_74-79-3_CS_NoneM_Temperature: Value30	0.09	1.26	1.95	2.457	0.0	1.0	0.0	0.0	1.38	1.24	1.06	244.0	303.15
Name_None_CAS_115193-30-1_CS_NoneM_Temperature: Value20	-2.72	0.74	1.59	1.1766	0.0	0.0	0.0	1.0	1.87	2.82	1.37	201.5	293.15
Name_None_CAS_65-85-0_CS_NoneM_Temperature: Value60	-1.03	0.57	0.44	0.2508	1.0	0.0	0.0	0.0	0.93	1.08	0.75	122.0	333.15
Name_None_CAS_510-15-6_CS_NoneM_Temperature: Value20	-4.4	0.17	1.03	0.1751	0.0	0.0	0.0	1.0	2.27	1.56	1.65	36.0	293.15
Name_None_CAS_115193-33-4_CS_NoneM_Temperature: Value20	-3.56	0.0	1.14	0.0	0.0	0.0	0.0	1.0	2.46	1.92	0.98	44.5	293.15
Name_None_CAS_129-00-0_CS_NoneM_Temperature: Value75	-4.96	0.0	0.25	0.0	0.0	0.0	0.0	1.0	1.58	1.52	2.6	156.0	348.15
Name_None_CAS_56-04-2_CS_NoneM_Temperature: Value25	-2.43	0.39	1.02	0.3978	0.0	0.0	0.0	1.0	1.0	1.73	1.36	330.0	298.15
Name_None_CAS_118-96-7_CS_NoneM_Temperature: Value75	-2.37	0.0	0.41	0.0	0.0	0.0	0.0	1.0	1.38	2.34	1.39	80.1	348.15
Name_None_CAS_91-20-3_CS_NoneM_Temperature: Value25	-3.61	0.0	0.17	0.0	0.0	0.0	0.0	1.0	1.09	1.02	1.27	80.2	298.15
Name_None_CAS_103-82-2_CS_NoneM_Temperature: Value30	-0.84	0.57	0.45	0.2565	1.0	0.0	0.0	0.0	1.07	1.08	0.75	76.5	303.15
Name_Barbital_CAS_57-44-3_CS_form IIM_Temperature: Value35	-1.29	0.52	1.21	0.6292	0.0	0.0	0.0	1.0	1.37	1.35	0.98	190.0	308.15
Name_None_CAS_120-80-9_CS_NoneM_Temperature: Value20	0.45	0.77	0.53	0.4081	0.0	0.0	0.0	1.0	0.83	1.08	0.93	105.0	293.15
Name_None_CAS_75-84-3_CS_NoneM_Temperature: Value30	-0.44	0.31	0.35	0.1085	0.0	0.0	0.0	1.0	0.87	0.39	0.19	53.0	303.15
Name_None_CAS_63-74-1_CS_NoneM_Temperature: Value25	-1.46	0.67	1.18	0.7906	0.0	0.0	0.0	1.0	1.2	1.96	1.46	165.0	298.15
Name_Acetamide, N-(4-methoxyphenyl)-_CAS_51-66-1_CS_NoneM_Temperature: Value60	-1.49	0.41	0.87	0.3567	0.0	0.0	0.0	1.0	1.31	1.55	0.96	400.3	333.15
Name_Maltose_CAS_69-79-4_CS_NoneM_Temperature: Value10	0.06	2.01	3.4	6.834	0.0	0.0	0.0	1.0	2.23	2.69	2.33	102.5	283.15
Name_None_CAS_115-77-5_CS_NoneM_Temperature: Value30	-0.26	1.25	1.18	1.475	0.0	0.0	0.0	1.0	1.05	1.21	0.79	260.0	303.15
Name_None_CAS_505-48-6_CS_NoneM_Temperature: Value50	-1.25	1.14	0.7	0.798	1.0	0.0	0.0	0.0	1.38	1.08	0.33	142.0	323.15
Name_None_CAS_50-28-2_CS_NoneM_Temperature: Value42	-4.55	0.81	0.95	0.7695	0.0	0.0	0.0	1.0	2.2	2.3	1.85	176.0	315.15
Name_None_CAS_92-52-4_CS_NoneM_Temperature: Value30	-4.26	0.0	0.21	0.0	0.0	0.0	0.0	1.0	1.32	1.16	1.39	69.1	303.15
Name_4-Methoxypteridine_CAS_30564-38-6_CS_NoneM_Temperature: Value20	-1.12	0.0	0.97	0.0	0.0	0.0	0.0	1.0	1.12	1.31	1.47	195.0	293.15
Name_None_CAS_77-02-1_CS_NoneM_Temperature: Value20	-1.79	0.52	1.29	0.6708	0.0	0.0	0.0	1.0	1.61	1.4	1.11	141.0	293.15
Name_None_CAS_50-28-2_CS_NoneM_Temperature: Value35	-4.69	0.81	0.95	0.7695	0.0	0.0	0.0	1.0	2.2	2.3	1.85	176.0	308.15
Name_None_CAS_77-92-9_CS_NoneM_Temperature: Value35	0.32	1.63	1.33	2.1679	1.0	0.0	0.0	0.0	1.24	1.5	0.61	153.0	308.15
Name_1,2,3,4-Tetrachlorodibenzo-p-dioxin_CAS_30746-58-8_CS_NoneM_Temperature: Value40	-8.44	0.0	0.22	0.0	0.0	0.0	0.0	1.0	1.82	1.73	1.88	184.0	313.15
Name_None_CAS_505-48-6_CS_NoneM_Temperature: Value65	-0.89	1.14	0.7	0.798	1.0	0.0	0.0	0.0	1.38	1.08	0.33	142.0	338.15
Name_None_CAS_106231-53-2_CS_NoneM_Temperature: Value20	-1.5	0.74	1.56	1.1544	0.0	0.0	0.0	1.0	1.73	2.83	1.36	151.5	293.15
Name_None_CAS_92-52-4_CS_NoneM_Temperature: Value65	-3.53	0.0	0.21	0.0	0.0	0.0	0.0	1.0	1.32	1.16	1.39	69.1	338.15
Name_Acetamide, N-(4-methoxyphenyl)-_CAS_51-66-1_CS_NoneM_Temperature: Value40	-1.67	0.41	0.87	0.3567	0.0	0.0	0.0	1.0	1.31	1.55	0.96	400.3	313.15
Name_None_CAS_40186-72-9_CS_NoneM_Temperature: Value40	-9.85	0.0	0.0	0.0	0.0	0.0	0.0	1.0	2.43	1.93	2.54	204.5	313.15
Name_None_CAS_100-01-6_CS_NoneM_Temperature: Value20	-2.55	0.28	0.53	0.1484	0.0	0.0	0.0	1.0	0.99	1.65	1.13	146.0	293.15
Name_None_CAS_110-94-1_CS_NoneM_Temperature: Value65	0.93	1.14	0.69	0.7866	1.0	0.0	0.0	0.0	0.96	1.07	0.34	96.5	338.15
Name_None_CAS_191-07-1_CS_NoneM_Temperature: Value25	-9.33	0.0	0.35	0.0	0.0	0.0	0.0	1.0	2.21	2.2	4.53	438.0	298.15
Name_None_CAS_56-55-3_CS_NoneM_Temperature: Value30	-7.27	0.0	0.29	0.0	0.0	0.0	0.0	1.0	1.82	1.66	2.71	155.0	303.15
Name_None_CAS_58-08-2_CS_NoneM_Temperature: Value30	-0.87	0.0	1.27	0.0	0.0	0.0	0.0	1.0	1.36	1.9	1.48	238.0	303.15
Name_None_CAS_69-72-7_CS_NoneM_Temperature: Value30	-1.69	0.7	0.4	0.28	1.0	0.0	0.0	0.0	0.99	1.1	0.91	158.0	303.15
Name_None_CAS_69-72-7_CS_NoneM_Temperature: Value35	-1.64	0.7	0.4	0.28	1.0	0.0	0.0	0.0	0.99	1.1	0.91	158.0	308.15
Name_None_CAS_84-15-1_CS_NoneM_Temperature: Value25	-5.27	0.0	0.31	0.0	0.0	0.0	0.0	1.0	1.93	1.63	2.22	58.0	298.15
Name_None_CAS_64649-57-6_CS_NoneM_Temperature: Value20	-3.75	0.26	1.01	0.2626	0.0	0.0	0.0	1.0	1.61	1.92	0.95	106.0	293.15
Name_None_CAS_115178-69-3_CS_NoneM_Temperature: Value20	-2.72	0.0	1.08	0.0	0.0	0.0	0.0	1.0	2.21	2.02	1.18	54.5	293.15
Name_None_CAS_100-02-7_CS_NoneM_Temperature: Value30	-0.85	0.67	0.49	0.3283	0.0	0.0	0.0	1.0	0.95	1.47	1.05	113.0	303.15
Name_None_CAS_552-16-9_CS_NoneM_Temperature: Value20	-1.41	0.57	0.54	0.3078	1.0	0.0	0.0	0.0	1.11	1.65	1.02	147.5	293.15
Name_None_CAS_617-65-2_CS_NoneM_Temperature: Value70	-0.25	1.35	1.26	1.701	0.0	1.0	0.0	0.0	1.06	1.37	0.55	194.0	343.15
Name_None_CAS_56-41-7_CS_NoneM_Temperature: Value30	0.29	0.78	0.93	0.7254	0.0	1.0	0.0	0.0	0.71	0.92	0.38	314.5	303.15
Name_None_CAS_60-35-5_CS_NoneM_Temperature: Value10	1.03	0.49	0.57	0.2793	0.0	0.0	0.0	1.0	0.51	1.09	0.42	81.0	283.15
Name_None_CAS_95-55-6_CS_NoneM_Temperature: Value40	-0.67	0.51	0.55	0.2805	0.0	0.0	0.0	1.0	0.87	1.21	1.05	172.0	313.15
Name_None_CAS_94-25-7_CS_NoneM_Temperature: Value30	-2.92	0.23	0.77	0.1771	0.0	0.0	0.0	1.0	1.6	1.44	0.94	58.0	303.15
Name_None_CAS_191-24-2_CS_NoneM_Temperature: Value25	-9.03	0.0	0.33	0.0	0.0	0.0	0.0	1.0	2.08	2.02	3.92	279.0	298.15
Name_None_CAS_77-92-9_CS_NoneM_Temperature: Value40	0.33	1.63	1.33	2.1679	1.0	0.0	0.0	0.0	1.24	1.5	0.61	153.0	313.15
Name_None_CAS_94-25-7_CS_NoneM_Temperature: Value35	-2.76	0.23	0.77	0.1771	0.0	0.0	0.0	1.0	1.6	1.44	0.94	58.0	308.15
Name_None_CAS_298-04-4_CS_NoneM_Temperature: Value20	-4.23	0.0	0.9	0.0	0.0	0.0	0.0	1.0	2.05	0.74	1.25	108.0	293.15
Name_d-Fructose_CAS_57-48-7_CS_NoneM_Temperature: Value20	0.39	1.31	1.83	2.3973	0.0	0.0	0.0	1.0	1.2	1.61	1.3	129.0	293.15
Name_None_CAS_57-67-0_CS_NoneM_Temperature: Value35	-2.05	0.78	1.97	1.5366	0.0	0.0	1.0	0.0	1.49	2.27	1.67	190.0	308.15
Name_None_CAS_51-28-5_CS_NoneM_Temperature: Value65	-1.92	0.28	0.45	0.126	0.0	0.0	0.0	1.0	1.12	1.81	1.22	107.5	338.15
Name_None_CAS_141-82-2_CS_NoneM_Temperature: Value30	0.79	1.14	0.69	0.7866	1.0	0.0	0.0	0.0	0.68	1.06	0.34	135.0	303.15
Name_None_CAS_100-00-5_CS_NoneM_Temperature: Value40	-2.63	0.0	0.21	0.0	0.0	0.0	0.0	1.0	1.01	1.34	0.97	82.0	313.15
Name_None_CAS_56-49-5_CS_NoneM_Temperature: Value25	-7.96	0.0	0.45	0.0	0.0	0.0	0.0	1.0	2.14	2.64	3.17	179.0	298.15
Name_None_CAS_832-69-9_CS_NoneM_Temperature: Value25	-5.85	0.0	0.23	0.0	0.0	0.0	0.0	1.0	1.6	1.28	2.02	118.0	298.15
Name_None_CAS_591-27-5_CS_NoneM_Temperature: Value20	-0.62	0.73	0.65	0.4745	0.0	0.0	0.0	1.0	0.87	1.28	1.07	125.0	293.15
Name_None_CAS_106-46-7_CS_NoneM_Temperature: Value25	-3.3	0.0	0.1	0.0	0.0	0.0	0.0	1.0	0.96	0.88	0.86	53.1	298.15
Name_l-Histidine_CAS_71-00-1_CS_NoneM_Temperature: Value15	-0.59	1.13	1.41	1.5933	0.0	1.0	0.0	0.0	1.13	1.74	1.02	287.0	288.15
Name_None_CAS_106-46-7_CS_NoneM_Temperature: Value20	-3.33	0.0	0.1	0.0	0.0	0.0	0.0	1.0	0.96	0.88	0.86	53.1	293.15
Name_Maltose_CAS_69-79-4_CS_NoneM_Temperature: Value60	0.27	2.01	3.4	6.834	0.0	0.0	0.0	1.0	2.23	2.69	2.33	102.5	333.15
Name_None_CAS_100-09-4_CS_NoneM_Temperature: Value40	-2.51	0.57	0.66	0.3762	1.0	0.0	0.0	0.0	1.13	1.17	0.81	184.0	313.15
Name_None_CAS_123-30-8_CS_NoneM_Temperature: Value20	-0.84	0.73	0.69	0.5037	0.0	0.0	0.0	1.0	0.87	1.32	1.09	190.0	293.15
Name_None_CAS_100-09-4_CS_NoneM_Temperature: Value45	-2.41	0.57	0.66	0.3762	1.0	0.0	0.0	0.0	1.13	1.17	0.81	184.0	318.15
Name_None_CAS_110-15-6_CS_NoneM_Temperature: Value20	-0.3	0.97	0.69	0.6693	1.0	0.0	0.0	0.0	0.82	1.06	0.34	185.0	293.15
Name_None_CAS_92-69-3_CS_NoneM_Temperature: Value25	-3.48	0.5	0.49	0.245	0.0	0.0	0.0	1.0	1.38	1.37	1.61	164.5	298.15
Name_None_CAS_110-15-6_CS_NoneM_Temperature: Value25	-0.22	0.97	0.69	0.6693	1.0	0.0	0.0	0.0	0.82	1.06	0.34	185.0	298.15
Name_None_CAS_148-24-3_CS_NoneM_Temperature: Value30	-2.27	0.07	0.73	0.0511	0.0	0.0	0.0	1.0	1.1	1.36	1.55	76.0	303.15
Name_None_CAS_613-33-2_CS_NoneM_Temperature: Value25	-6.02	0.0	0.21	0.0	0.0	0.0	0.0	1.0	1.61	1.05	1.44	125.0	298.15
Name_None_CAS_120-80-9_CS_NoneM_Temperature: Value25	0.62	0.77	0.53	0.4081	0.0	0.0	0.0	1.0	0.83	1.08	0.93	105.0	298.15
Name_None_CAS_88-89-1_CS_NoneM_Temperature: Value80	-0.72	0.02	0.46	0.0092	0.0	0.0	0.0	1.0	1.3	2.22	1.43	122.5	353.15
Name_None_CAS_554-84-7_CS_NoneM_Temperature: Value35	-0.86	0.69	0.49	0.3381	0.0	0.0	0.0	1.0	0.95	1.47	1.05	97.0	308.15
Name_None_CAS_554-84-7_CS_NoneM_Temperature: Value30	-0.92	0.69	0.49	0.3381	0.0	0.0	0.0	1.0	0.95	1.47	1.05	97.0	303.15
Name_None_CAS_65-71-4_CS_NoneM_Temperature: Value20	-1.66	0.44	0.9	0.396	0.0	0.0	0.0	1.0	0.89	1.41	0.88	316.0	293.15
Name_None_CAS_51-28-5_CS_NoneM_Temperature: Value15	-2.65	0.28	0.45	0.126	0.0	0.0	0.0	1.0	1.12	1.81	1.22	107.5	288.15
Name_2-Methoxybenzoic acid_CAS_579-75-9_CS_NoneM_Temperature: Value35	-1.51	0.57	0.66	0.3762	1.0	0.0	0.0	0.0	1.13	1.17	0.81	101.0	308.15
Name_None_CAS_479-45-8_CS_NoneM_Temperature: Value45	-3.33	0.0	0.96	0.0	0.0	0.0	0.0	1.0	1.65	3.16	1.82	131.0	318.15
Name_None_CAS_99-96-7_CS_NoneM_Temperature: Value25	-1.48	1.0	0.72	0.72	1.0	0.0	0.0	0.0	0.99	1.29	0.98	214.5	298.15
Name_None_CAS_94-09-7_CS_NoneM_Temperature: Value15	-2.37	0.23	0.76	0.1748	0.0	0.0	0.0	1.0	1.31	1.43	0.94	89.0	288.15
Name_None_CAS_479-45-8_CS_NoneM_Temperature: Value40	-3.43	0.0	0.96	0.0	0.0	0.0	0.0	1.0	1.65	3.16	1.82	131.0	313.15
Name_None_CAS_52-31-3_CS_NoneM_Temperature: Value20	-2.16	0.52	1.28	0.6656	0.0	0.0	0.0	1.0	1.79	1.5	1.32	173.0	293.15
Name_None_CAS_315-30-0_CS_NoneM_Temperature: Value15	-2.6	0.27	1.54	0.4158	0.0	0.0	0.0	1.0	0.88	1.04	1.43	350.0	288.15
Name_None_CAS_106231-54-3_CS_NoneM_Temperature: Value20	-1.37	0.0	1.06	0.0	0.0	0.0	0.0	1.0	1.61	1.92	0.97	81.5	293.15
Name_None_CAS_461-58-5_CS_NoneM_Temperature: Value40	-0.07	0.55	1.21	0.6655	0.0	0.0	1.0	0.0	0.66	1.02	0.87	210.0	313.15
Name_None_CAS_115193-27-6_CS_NoneM_Temperature: Value20	-2.73	0.26	1.04	0.2704	0.0	0.0	0.0	1.0	1.75	1.9	0.96	129.5	293.15
Name_None_CAS_6915-15-7_CS_NoneM_Temperature: Value60	0.74	1.14	0.99	1.1286	1.0	0.0	0.0	0.0	0.88	1.1	0.47	131.5	333.15
Name_None_CAS_144-62-7_CS_NoneM_Temperature: Value30	0.15	1.14	0.68	0.7752	1.0	0.0	0.0	0.0	0.54	1.06	0.34	189.0	303.15
Name_None_CAS_88-73-3_CS_NoneM_Temperature: Value30	-2.49	0.0	0.21	0.0	0.0	0.0	0.0	1.0	1.01	1.34	0.97	32.0	303.15
Name_None_CAS_93-37-8_CS_NoneM_Temperature: Value25	-1.94	0.0	0.46	0.0	0.0	0.0	0.0	1.0	1.33	1.03	1.37	58.0	298.15
Name_None_CAS_32598-13-3_CS_NoneM_Temperature: Value25	-8.71	0.0	0.18	0.0	0.0	0.0	0.0	1.0	1.81	1.49	1.94	183.0	298.15
Name_None_CAS_91-20-3_CS_NoneM_Temperature: Value45	-3.29	0.0	0.17	0.0	0.0	0.0	0.0	1.0	1.09	1.02	1.27	80.2	318.15
Name_None_CAS_32598-13-3_CS_NoneM_Temperature: Value20	-8.83	0.0	0.18	0.0	0.0	0.0	0.0	1.0	1.81	1.49	1.94	183.0	293.15
Name_None_CAS_90-11-9_CS_NoneM_Temperature: Value5	-4.36	0.0	0.17	0.0	0.0	0.0	0.0	1.0	1.26	1.18	1.61	6.2	278.15
Name_None_CAS_51-28-5_CS_NoneM_Temperature: Value85	-1.5	0.28	0.45	0.126	0.0	0.0	0.0	1.0	1.12	1.81	1.22	107.5	358.15
Name_None_CAS_108-95-2_CS_NoneM_Temperature: Value10	-0.13	0.5	0.39	0.195	0.0	0.0	0.0	1.0	0.78	0.9	0.78	40.85	283.15
Name_None_CAS_59-67-6_CS_NoneM_Temperature: Value40	-0.59	0.57	0.73	0.4161	1.0	0.0	0.0	0.0	0.89	1.21	0.79	236.0	313.15
Name_None_CAS_218-01-9_CS_NoneM_Temperature: Value5	-8.51	0.0	0.29	0.0	0.0	0.0	0.0	1.0	1.82	1.66	2.71	254.0	278.15
Name_None_CAS_333-41-5_CS_NoneM_Temperature: Value20	-3.65	0.0	1.38	0.0	0.0	0.0	0.0	1.0	2.31	1.1	1.31	120.0	293.15
Name_None_CAS_60-35-5_CS_NoneM_Temperature: Value40	1.14	0.49	0.57	0.2793	0.0	0.0	0.0	1.0	0.51	1.09	0.42	81.0	313.15
Name_None_CAS_57-50-1_CS_NoneM_Temperature: Value90	0.37	2.01	3.43	6.8943	0.0	0.0	0.0	1.0	2.23	2.63	2.32	191.0	363.15
Name_None_CAS_83-32-9_CS_NoneM_Temperature: Value65	-3.76	0.0	0.15	0.0	0.0	0.0	0.0	1.0	1.26	0.99	1.53	95.0	338.15
Name_None_CAS_492-62-6_CS_NoneM_Temperature: Value10	0.31	1.31	1.85	2.4235	0.0	0.0	0.0	1.0	1.2	1.64	1.34	154.5	283.15
Name_None_CAS_571-61-9_CS_NoneM_Temperature: Value25	-4.67	0.0	0.17	0.0	0.0	0.0	0.0	1.0	1.37	0.9	1.32	81.0	298.15
Name_None_CAS_106231-67-8_CS_NoneM_Temperature: Value20	-2.5	0.0	1.05	0.0	0.0	0.0	0.0	1.0	1.92	2.02	1.17	88.0	293.15
Name_None_CAS_72-14-0_CS_form IIM_Temperature: Value20	-2.61	0.59	1.21	0.7139	0.0	0.0	0.0	1.0	1.69	2.6	2.06	175.0	293.15
Name_None_CAS_617-65-2_CS_NoneM_Temperature: Value10	-1.22	1.35	1.26	1.701	0.0	1.0	0.0	0.0	1.06	1.37	0.55	194.0	283.15
Name_None_CAS_1202-25-1_CS_NoneM_Temperature: Value40	-3.08	0.0	0.79	0.0	0.0	0.0	0.0	1.0	1.45	1.26	0.88	371.7	313.15
Name_None_CAS_50-06-6_CS_form IIM_Temperature: Value30	-2.19	0.52	1.29	0.6708	0.0	0.0	0.0	1.0	1.7	1.81	1.56	176.0	303.15
Name_None_CAS_15862-07-4_CS_NoneM_Temperature: Value25	-6.2	0.0	0.13	0.0	0.0	0.0	0.0	1.0	1.69	1.42	1.79	77.0	298.15
Name_None_CAS_118-92-3_CS_NoneM_Temperature: Value10	-1.66	0.75	0.71	0.5325	1.0	0.0	0.0	0.0	1.03	1.26	1.09	145.0	283.15
Name_l-Aspartic acid_CAS_56-84-8_CS_NoneM_Temperature: Value45	-1.12	1.18	1.26	1.4868	0.0	1.0	0.0	0.0	0.92	1.37	0.55	270.5	318.15
Name_None_CAS_65-85-0_CS_NoneM_Temperature: Value25	-1.56	0.57	0.44	0.2508	1.0	0.0	0.0	0.0	0.93	1.08	0.75	122.0	298.15
Name_None_CAS_60-35-5_CS_NoneM_Temperature: Value30	1.11	0.49	0.57	0.2793	0.0	0.0	0.0	1.0	0.51	1.09	0.42	81.0	303.15
Name_l-Aspartic acid_CAS_56-84-8_CS_NoneM_Temperature: Value40	-1.19	1.18	1.26	1.4868	0.0	1.0	0.0	0.0	0.92	1.37	0.55	270.5	313.15
Name_None_CAS_57-50-1_CS_NoneM_Temperature: Value20	0.29	2.01	3.43	6.8943	0.0	0.0	0.0	1.0	2.23	2.63	2.32	191.0	293.15
Name_5-Norbornene-2,3-dimethanol, 1,4,5,6,7,7-hexachloro-, cyclic sulfite, endo-_CAS_959-98-8_CS_NoneM_Temperature: Value20	-5.9	0.0	1.43	0.0	0.0	0.0	0.0	1.0	2.08	2.54	2.23	109.0	293.15
Name_Ethylmalonic acid_CAS_601-75-2_CS_NoneM_Temperature: Value50	0.84	1.14	0.72	0.8208	1.0	0.0	0.0	0.0	0.96	1.05	0.35	114.0	323.15
Name_None_CAS_115178-78-4_CS_NoneM_Temperature: Value20	-1.23	0.0	1.07	0.0	0.0	0.0	0.0	1.0	1.89	1.93	0.96	40.5	293.15
Name_None_CAS_62-44-2_CS_NoneM_Temperature: Value40	-2.26	0.41	0.87	0.3567	0.0	0.0	0.0	1.0	1.45	1.55	0.96	134.5	313.15
Name_None_CAS_85-01-8_CS_NoneM_Temperature: Value30	-5.08	0.0	0.23	0.0	0.0	0.0	0.0	1.0	1.45	1.34	1.99	100.0	303.15
Name_None_CAS_591-27-5_CS_NoneM_Temperature: Value55	-0.05	0.73	0.65	0.4745	0.0	0.0	0.0	1.0	0.87	1.28	1.07	125.0	328.15
Name_None_CAS_57-13-6_CS_NoneM_Temperature: Value40	1.02	0.72	0.69	0.4968	0.0	0.0	0.0	1.0	0.46	1.17	0.63	132.7	313.15
Name_None_CAS_613-12-7_CS_NoneM_Temperature: Value15	-7.24	0.0	0.23	0.0	0.0	0.0	0.0	1.0	1.6	1.28	2.02	204.0	288.15
Name_None_CAS_613-12-7_CS_NoneM_Temperature: Value10	-7.36	0.0	0.23	0.0	0.0	0.0	0.0	1.0	1.6	1.28	2.02	204.0	283.15
Name_5-Butyl-5-ethylbarbituric acid_CAS_77-28-1_CS_NoneM_Temperature: Value25	-1.64	0.52	1.21	0.6292	0.0	0.0	0.0	1.0	1.66	1.36	0.98	127.0	298.15
Name_Butyl carbamate_CAS_592-35-8_CS_NoneM_Temperature: Value35	-0.66	0.44	0.55	0.242	0.0	0.0	0.0	1.0	0.99	0.93	0.36	51.0	308.15
Name_None_CAS_2051-24-3_CS_NoneM_Temperature: Value70	-10.45	0.0	0.0	0.0	0.0	0.0	0.0	1.0	2.55	2.03	2.67	305.0	343.15
Name_None_CAS_85-01-8_CS_NoneM_Temperature: Value40	-4.89	0.0	0.23	0.0	0.0	0.0	0.0	1.0	1.45	1.34	1.99	100.0	313.15
Name_None_CAS_88-99-3_CS_NoneM_Temperature: Value35	-1.22	1.14	0.77	0.8778	1.0	0.0	0.0	0.0	1.15	1.46	0.94	230.0	308.15
Name_None_CAS_938-86-3_CS_NoneM_Temperature: Value25	-5.26	0.0	0.07	0.0	0.0	0.0	0.0	1.0	1.41	1.13	1.08	88.0	298.15
Name_None_CAS_505-48-6_CS_NoneM_Temperature: Value15	-2.13	1.14	0.7	0.798	1.0	0.0	0.0	0.0	1.38	1.08	0.33	142.0	288.15
Name_None_CAS_123-30-8_CS_NoneM_Temperature: Value10	-0.93	0.73	0.69	0.5037	0.0	0.0	0.0	1.0	0.87	1.32	1.09	190.0	283.15
Name_None_CAS_92-24-0_CS_NoneM_Temperature: Value25	-8.6	0.0	0.29	0.0	0.0	0.0	0.0	1.0	1.82	1.66	2.71	341.0	298.15
Name_None_CAS_33979-03-2_CS_NoneM_Temperature: Value25	-8.95	0.0	0.03	0.0	0.0	0.0	0.0	1.0	2.06	1.6	2.21	112.5	298.15
Name_None_CAS_103-84-4_CS_NoneM_Temperature: Value40	-1.15	0.41	0.67	0.2747	0.0	0.0	0.0	1.0	1.11	1.42	0.89	114.0	313.15
Name_None_CAS_37680-73-2_CS_NoneM_Temperature: Value30	-7.17	0.0	0.11	0.0	0.0	0.0	0.0	1.0	1.94	1.61	2.09	77.0	303.15
Name_5-Hydroxyquinoline_CAS_578-67-6_CS_NoneM_Temperature: Value20	-2.54	0.13	1.03	0.1339	0.0	0.0	0.0	1.0	1.1	1.32	1.36	223.0	293.15
Name_None_CAS_88-89-1_CS_NoneM_Temperature: Value30	-1.19	0.02	0.46	0.0092	0.0	0.0	0.0	1.0	1.3	2.22	1.43	122.5	303.15
Name_None_CAS_103-82-2_CS_NoneM_Temperature: Value40	-0.67	0.57	0.45	0.2565	1.0	0.0	0.0	0.0	1.07	1.08	0.75	76.5	313.15
Name_None_CAS_502-55-6_CS_NoneM_Temperature: Value20	-4.89	0.0	0.58	0.0	0.0	0.0	0.0	1.0	1.64	1.55	1.87	28.0	293.15
Name_None_CAS_616-06-8_CS_NoneM_Temperature: Value50	-0.87	0.78	0.94	0.7332	0.0	1.0	0.0	0.0	1.13	0.94	0.38	300.0	323.15
Name_None_CAS_150-30-1_CS_NoneM_Temperature: Value50	-0.88	0.78	1.02	0.7956	0.0	1.0	0.0	0.0	1.31	1.39	0.95	166.5	323.15
Name_None_CAS_644-08-6_CS_NoneM_Temperature: Value40	-4.38	0.0	0.21	0.0	0.0	0.0	0.0	1.0	1.47	1.1	1.41	49.5	313.15
Name_None_CAS_63-74-1_CS_NoneM_Temperature: Value50	-0.82	0.67	1.18	0.7906	0.0	0.0	0.0	1.0	1.2	1.96	1.46	165.0	323.15
Name_None_CAS_123-56-8_CS_NoneM_Temperature: Value30	0.52	0.34	0.89	0.3026	0.0	0.0	0.0	1.0	0.69	0.99	0.76	126.0	303.15
Name_None_CAS_124-04-9_CS_NoneM_Temperature: Value30	-0.7	1.14	0.7	0.798	1.0	0.0	0.0	0.0	1.1	1.07	0.34	152.0	303.15
Name_None_CAS_115-77-5_CS_NoneM_Temperature: Value40	-0.07	1.25	1.18	1.475	0.0	0.0	0.0	1.0	1.05	1.21	0.79	260.0	313.15
Name_None_CAS_299-84-3_CS_NoneM_Temperature: Value20	-5.73	0.0	0.77	0.0	0.0	0.0	0.0	1.0	1.91	1.31	1.55	35.0	293.15
Name_2-Methoxybenzoic acid_CAS_579-75-9_CS_NoneM_Temperature: Value65	-0.77	0.57	0.66	0.3762	1.0	0.0	0.0	0.0	1.13	1.17	0.81	101.0	338.15
Name_Maleic acid_CAS_110-16-7_CS_NoneM_Temperature: Value80	0.8	1.14	0.75	0.855	1.0	0.0	0.0	0.0	0.78	1.16	0.5	138.0	353.15
Name_l-Tyrosine_CAS_60-18-4_CS_NoneM_Temperature: Value25	-2.58	1.28	1.29	1.6512	0.0	1.0	0.0	0.0	1.37	1.6	1.18	342.0	298.15
Name_None_CAS_120-12-7_CS_NoneM_Temperature: Value45	-5.93	0.0	0.23	0.0	0.0	0.0	0.0	1.0	1.45	1.34	1.99	218.0	318.15
Name_None_CAS_616-06-8_CS_NoneM_Temperature: Value75	-0.67	0.78	0.94	0.7332	0.0	1.0	0.0	0.0	1.13	0.94	0.38	300.0	348.15
Name_None_CAS_50-11-3_CS_NoneM_Temperature: Value25	-1.94	0.24	1.26	0.3024	0.0	0.0	0.0	1.0	1.51	1.36	1.0	155.0	298.15
Name_None_CAS_120-12-7_CS_NoneM_Temperature: Value40	-6.07	0.0	0.23	0.0	0.0	0.0	0.0	1.0	1.45	1.34	1.99	218.0	313.15
Name_17a-Ethynyl testosterone_CAS_434-03-7_CS_NoneM_Temperature: Value25	-5.66	0.4	1.08	0.432	0.0	0.0	0.0	1.0	2.58	2.4	1.78	269.0	298.15
Name_None_CAS_76-57-3_CS_NoneM_Temperature: Value30	-1.48	0.23	1.58	0.3634	0.0	0.0	1.0	0.0	2.21	1.92	2.16	155.0	303.15
Name_None_CAS_95-55-6_CS_NoneM_Temperature: Value80	-0.57	0.51	0.55	0.2805	0.0	0.0	0.0	1.0	0.87	1.21	1.05	172.0	353.15
Name_None_CAS_115193-28-7_CS_NoneM_Temperature: Value20	-2.76	0.26	1.02	0.2652	0.0	0.0	0.0	1.0	1.89	1.93	0.94	69.5	293.15
Name_None_CAS_55215-18-4_CS_NoneM_Temperature: Value20	-7.8	0.0	0.04	0.0	0.0	0.0	0.0	1.0	2.06	1.65	2.17	101.0	293.15
Name_Maleic acid_CAS_110-16-7_CS_NoneM_Temperature: Value10	0.46	1.14	0.75	0.855	1.0	0.0	0.0	0.0	0.78	1.16	0.5	138.0	283.15
Name_None_CAS_91-20-3_CS_NoneM_Temperature: Value75	-2.72	0.0	0.17	0.0	0.0	0.0	0.0	1.0	1.09	1.02	1.27	80.2	348.15
Name_None_CAS_76-57-3_CS_NoneM_Temperature: Value60	-1.3	0.23	1.58	0.3634	0.0	0.0	1.0	0.0	2.21	1.92	2.16	155.0	333.15
Name_None_CAS_110-94-1_CS_NoneM_Temperature: Value35	0.78	1.14	0.69	0.7866	1.0	0.0	0.0	0.0	0.96	1.07	0.34	96.5	308.15
Name_None_CAS_150-30-1_CS_NoneM_Temperature: Value25	-1.07	0.78	1.02	0.7956	0.0	1.0	0.0	0.0	1.31	1.39	0.95	166.5	298.15
Name_None_CAS_591-27-5_CS_NoneM_Temperature: Value60	0.2	0.73	0.65	0.4745	0.0	0.0	0.0	1.0	0.87	1.28	1.07	125.0	333.15
Name_None_CAS_591-27-5_CS_NoneM_Temperature: Value65	0.33	0.73	0.65	0.4745	0.0	0.0	0.0	1.0	0.87	1.28	1.07	125.0	338.15
Name_None_CAS_65-85-0_CS_NoneM_Temperature: Value20	-1.63	0.57	0.44	0.2508	1.0	0.0	0.0	0.0	0.93	1.08	0.75	122.0	293.15
Name_17a-Ethynyl testosterone_CAS_434-03-7_CS_NoneM_Temperature: Value20	-5.8	0.4	1.08	0.432	0.0	0.0	0.0	1.0	2.58	2.4	1.78	269.0	293.15
Name_None_CAS_69-72-7_CS_NoneM_Temperature: Value60	-1.21	0.7	0.4	0.28	1.0	0.0	0.0	0.0	0.99	1.1	0.91	158.0	333.15
Name_None_CAS_137-58-6_CS_NoneM_Temperature: Value25	-1.78	0.26	1.17	0.3042	0.0	0.0	1.0	0.0	2.06	1.5	1.1	68.0	298.15
Name_None_CAS_124-04-9_CS_NoneM_Temperature: Value40	-0.49	1.14	0.7	0.798	1.0	0.0	0.0	0.0	1.1	1.07	0.34	152.0	313.15
Name_None_CAS_439-14-5_CS_NoneM_Temperature: Value25	-3.75	0.0	1.04	0.0	0.0	0.0	0.0	1.0	2.07	1.72	2.11	125.0	298.15
Name_None_CAS_99-76-3_CS_NoneM_Temperature: Value30	-1.74	0.66	0.72	0.4752	0.0	0.0	0.0	1.0	1.13	1.24	0.87	131.0	303.15
Name_None_CAS_617-65-2_CS_NoneM_Temperature: Value25	-1.03	1.35	1.26	1.701	0.0	1.0	0.0	0.0	1.06	1.37	0.55	194.0	298.15
Name_None_CAS_123-31-9_CS_NoneM_Temperature: Value60	0.37	1.0	0.65	0.65	0.0	0.0	0.0	1.0	0.83	1.14	1.02	173.5	333.15
Name_None_CAS_617-65-2_CS_NoneM_Temperature: Value20	-1.05	1.35	1.26	1.701	0.0	1.0	0.0	0.0	1.06	1.37	0.55	194.0	293.15
Name_None_CAS_95-55-6_CS_NoneM_Temperature: Value10	-0.77	0.51	0.55	0.2805	0.0	0.0	0.0	1.0	0.87	1.21	1.05	172.0	283.15
Name_None_CAS_479-45-8_CS_NoneM_Temperature: Value30	-3.53	0.0	0.96	0.0	0.0	0.0	0.0	1.0	1.65	3.16	1.82	131.0	303.15
Name_None_CAS_88-99-3_CS_NoneM_Temperature: Value75	0.45	1.14	0.77	0.8778	1.0	0.0	0.0	0.0	1.15	1.46	0.94	230.0	348.15
Name_None_CAS_52-01-7_CS_NoneM_Temperature: Value25	-4.32	0.0	1.63	0.0	0.0	0.0	0.0	1.0	3.17	3.81	2.24	134.0	298.15
Name_None_CAS_68-96-2_CS_NoneM_Temperature: Value50	-4.37	0.17	1.32	0.2244	0.0	0.0	0.0	1.0	2.68	2.5	1.66	222.0	323.15
Name_None_CAS_38380-07-3_CS_NoneM_Temperature: Value25	-9.11	0.0	0.05	0.0	0.0	0.0	0.0	1.0	2.06	1.62	2.17	150.0	298.15
Name_d-Sorbitol_CAS_50-70-4_CS_NoneM_Temperature: Value20	0.58	1.62	1.81	2.9322	0.0	0.0	0.0	1.0	1.31	1.75	1.23	110.0	293.15
Name_None_CAS_781-43-1_CS_NoneM_Temperature: Value25	-6.57	0.0	0.23	0.0	0.0	0.0	0.0	1.0	1.74	1.22	2.04	182.0	298.15
Name_None_CAS_100-00-5_CS_NoneM_Temperature: Value10	-3.01	0.0	0.21	0.0	0.0	0.0	0.0	1.0	1.01	1.34	0.97	82.0	283.15
Name_3-Hydroxybenzoic acid_CAS_99-06-9_CS_NoneM_Temperature: Value30	-1.03	1.06	0.72	0.7632	1.0	0.0	0.0	0.0	0.99	1.29	0.98	202.0	303.15
Name_None_CAS_832-69-9_CS_NoneM_Temperature: Value10	-6.23	0.0	0.23	0.0	0.0	0.0	0.0	1.0	1.6	1.28	2.02	118.0	283.15
Name_None_CAS_57-50-1_CS_NoneM_Temperature: Value40	0.31	2.01	3.43	6.8943	0.0	0.0	0.0	1.0	2.23	2.63	2.32	191.0	313.15
Name_None_CAS_832-69-9_CS_NoneM_Temperature: Value15	-6.12	0.0	0.23	0.0	0.0	0.0	0.0	1.0	1.6	1.28	2.02	118.0	288.15
Name_Thiourea_CAS_62-56-6_CS_NoneM_Temperature: Value40	0.49	0.42	0.82	0.3444	0.0	0.0	1.0	0.0	0.57	0.97	1.07	176.0	313.15
Name_None_CAS_55-21-0_CS_NoneM_Temperature: Value80	-0.26	0.49	0.66	0.3234	0.0	0.0	0.0	1.0	0.97	1.55	1.0	130.0	353.15
Name_None_CAS_118-96-7_CS_NoneM_Temperature: Value5	-3.3	0.0	0.41	0.0	0.0	0.0	0.0	1.0	1.38	2.34	1.39	80.1	278.15
Name_None_CAS_57-13-6_CS_NoneM_Temperature: Value60	1.07	0.72	0.69	0.4968	0.0	0.0	0.0	1.0	0.46	1.17	0.63	132.7	333.15
Name_None_CAS_56-40-6_CS_NoneM_Temperature: Value40	0.52	0.78	0.9	0.702	0.0	1.0	0.0	0.0	0.56	0.93	0.37	245.0	313.15
Name_None_CAS_461-58-5_CS_NoneM_Temperature: Value80	0.52	0.55	1.21	0.6655	0.0	0.0	1.0	0.0	0.66	1.02	0.87	210.0	353.15
Name_l-Tyrosine_CAS_60-18-4_CS_NoneM_Temperature: Value50	-2.22	1.28	1.29	1.6512	0.0	1.0	0.0	0.0	1.37	1.6	1.18	342.0	323.15
Name_None_CAS_832-69-9_CS_NoneM_Temperature: Value5	-6.3	0.0	0.23	0.0	0.0	0.0	0.0	1.0	1.6	1.28	2.02	118.0	278.15
Name_None_CAS_528-29-0_CS_NoneM_Temperature: Value25	-3.1	0.0	0.31	0.0	0.0	0.0	0.0	1.0	1.06	1.83	1.1	118.0	298.15
Name_None_CAS_50-78-2_CS_NoneM_Temperature: Value30	-1.55	0.57	0.77	0.4389	1.0	0.0	0.0	0.0	1.29	1.42	0.84	135.0	303.15
Name_None_CAS_6915-15-7_CS_NoneM_Temperature: Value20	0.62	1.14	0.99	1.1286	1.0	0.0	0.0	0.0	0.88	1.1	0.47	131.5	293.15
Name_None_CAS_53-16-7_CS_NoneM_Temperature: Value25	-5.53	0.5	0.95	0.475	0.0	0.0	0.0	1.0	2.16	2.53	1.85	252.5	298.15
Name_None_CAS_110-17-8_CS_NoneM_Temperature: Value30	-1.21	1.14	0.75	0.855	1.0	0.0	0.0	0.0	0.78	1.16	0.5	287.0	303.15
Name_None_CAS_147-71-7_CS_NoneM_Temperature: Value10	0.57	1.23	1.3	1.599	1.0	0.0	0.0	0.0	0.94	1.13	0.61	173.0	283.15
Name_l-Aspartic acid_CAS_56-84-8_CS_NoneM_Temperature: Value5	-1.75	1.18	1.26	1.4868	0.0	1.0	0.0	0.0	0.92	1.37	0.55	270.5	278.15
Name_3-Hydroxybenzoic acid_CAS_99-06-9_CS_NoneM_Temperature: Value80	-0.1	1.06	0.72	0.7632	1.0	0.0	0.0	0.0	0.99	1.29	0.98	202.0	353.15
Name_None_CAS_91-20-3_CS_NoneM_Temperature: Value40	-3.37	0.0	0.17	0.0	0.0	0.0	0.0	1.0	1.09	1.02	1.27	80.2	313.15
Name_None_CAS_88-99-3_CS_NoneM_Temperature: Value45	-1.07	1.14	0.77	0.8778	1.0	0.0	0.0	0.0	1.15	1.46	0.94	230.0	318.15
Name_Thiourea_CAS_62-56-6_CS_NoneM_Temperature: Value10	-0.01	0.42	0.82	0.3444	0.0	0.0	1.0	0.0	0.57	0.97	1.07	176.0	283.15
Name_None_CAS_94-09-7_CS_NoneM_Temperature: Value40	-1.93	0.23	0.76	0.1748	0.0	0.0	0.0	1.0	1.31	1.43	0.94	89.0	313.15
Name_None_CAS_18259-05-7_CS_NoneM_Temperature: Value25	-7.77	0.0	0.01	0.0	0.0	0.0	0.0	1.0	1.94	1.6	2.03	123.0	298.15
Name_d-Glutamic acid_CAS_6893-26-1_CS_NoneM_Temperature: Value30	-1.17	1.35	1.26	1.701	0.0	1.0	0.0	0.0	1.06	1.37	0.55	201.0	303.15
Name_None_CAS_315-30-0_CS_NoneM_Temperature: Value25	-2.38	0.27	1.54	0.4158	0.0	0.0	0.0	1.0	0.88	1.04	1.43	350.0	298.15
Name_None_CAS_461-58-5_CS_NoneM_Temperature: Value30	-0.25	0.55	1.21	0.6655	0.0	0.0	1.0	0.0	0.66	1.02	0.87	210.0	303.15
Name_Lactose_CAS_63-42-3_CS_NoneM_Temperature: Value10	-0.42	2.01	3.4	6.834	0.0	0.0	0.0	1.0	2.23	2.69	2.33	201.0	283.15
Name_(S)-Phenylalanine_CAS_63-91-2_CS_NoneM_Temperature: Value20	-0.82	0.78	1.02	0.7956	0.0	1.0	0.0	0.0	1.31	1.39	0.95	283.0	293.15
Name_Barbital_CAS_57-44-3_CS_form IM_Temperature: Value20	-1.47	0.52	1.21	0.6292	0.0	0.0	0.0	1.0	1.37	1.35	0.98	190.0	293.15
Name_None_CAS_492-62-6_CS_NoneM_Temperature: Value50	0.36	1.31	1.85	2.4235	0.0	0.0	0.0	1.0	1.2	1.64	1.34	154.5	323.15
Name_None_CAS_147-71-7_CS_NoneM_Temperature: Value80	0.69	1.23	1.3	1.599	1.0	0.0	0.0	0.0	0.94	1.13	0.61	173.0	353.15
Name_None_CAS_58-55-9_CS_NoneM_Temperature: Value25	-1.39	0.35	1.29	0.4515	0.0	0.0	0.0	1.0	1.22	1.99	1.46	272.0	298.15
Name_None_CAS_65-45-2_CS_NoneM_Temperature: Value35	-1.54	0.62	0.61	0.3782	0.0	0.0	0.0	1.0	1.03	1.57	1.16	140.0	308.15
Name_1,2,3,4-Tetrachlorodibenzo-p-dioxin_CAS_30746-58-8_CS_NoneM_Temperature: Value35	-8.45	0.0	0.22	0.0	0.0	0.0	0.0	1.0	1.82	1.73	1.88	184.0	308.15
Name_dl-Tartaric acid_CAS_133-37-9_CS_NoneM_Temperature: Value10	-0.14	1.23	1.3	1.599	1.0	0.0	0.0	0.0	0.94	1.13	0.61	206.0	283.15
Name_None_CAS_217-59-4_CS_NoneM_Temperature: Value10	-7.93	0.0	0.29	0.0	0.0	0.0	0.0	1.0	1.82	1.66	2.71	199.0	283.15
Name_None_CAS_217-59-4_CS_NoneM_Temperature: Value15	-7.83	0.0	0.29	0.0	0.0	0.0	0.0	1.0	1.82	1.66	2.71	199.0	288.15
Name_None_CAS_613-12-7_CS_NoneM_Temperature: Value30	-6.78	0.0	0.23	0.0	0.0	0.0	0.0	1.0	1.6	1.28	2.02	204.0	303.15
Name_None_CAS_302-72-7_CS_NoneM_Temperature: Value50	0.33	0.78	0.93	0.7254	0.0	1.0	0.0	0.0	0.71	0.92	0.38	289.0	323.15
Name_l-Leucine_CAS_61-90-5_CS_NoneM_Temperature: Value30	-0.77	0.78	0.97	0.7566	0.0	1.0	0.0	0.0	1.13	0.92	0.39	286.0	303.15
Name_None_CAS_99-65-0_CS_NoneM_Temperature: Value35	-2.33	0.0	0.31	0.0	0.0	0.0	0.0	1.0	1.06	1.83	1.1	89.5	308.15
Name_None_CAS_57-50-1_CS_NoneM_Temperature: Value60	0.34	2.01	3.43	6.8943	0.0	0.0	0.0	1.0	2.23	2.63	2.32	191.0	333.15
Name_None_CAS_115-43-5_CS_NoneM_Temperature: Value35	-2.11	0.52	1.34	0.6968	0.0	0.0	0.0	1.0	1.8	1.87	1.68	156.5	308.15
Name_None_CAS_207-08-9_CS_NoneM_Temperature: Value25	-8.36	0.0	0.31	0.0	0.0	0.0	0.0	1.0	1.95	1.84	3.32	216.0	298.15
Name_None_CAS_87-86-5_CS_NoneM_Temperature: Value25	-4.09	0.7	0.0	0.0	0.0	0.0	0.0	1.0	1.39	1.13	1.27	174.0	298.15
Name_None_CAS_115178-64-8_CS_NoneM_Temperature: Value20	-1.57	0.0	1.5	0.0	0.0	0.0	0.0	1.0	2.29	2.25	1.04	57.5	293.15
Name_None_CAS_105-67-9_CS_NoneM_Temperature: Value25	-1.19	0.5	0.39	0.195	0.0	0.0	0.0	1.0	1.06	0.79	0.83	26.0	298.15
Name_None_CAS_51-28-5_CS_NoneM_Temperature: Value55	-2.13	0.28	0.45	0.126	0.0	0.0	0.0	1.0	1.12	1.81	1.22	107.5	328.15
Name_None_CAS_86-73-7_CS_NoneM_Temperature: Value50	-4.41	0.0	0.19	0.0	0.0	0.0	0.0	1.0	1.36	1.13	1.65	116.0	323.15
Name_None_CAS_76-57-3_CS_NoneM_Temperature: Value90	-1.1	0.23	1.58	0.3634	0.0	0.0	1.0	0.0	2.21	1.92	2.16	155.0	363.15
Name_None_CAS_83-67-0_CS_NoneM_Temperature: Value20	-2.62	0.24	1.22	0.2928	0.0	0.0	0.0	1.0	1.22	1.89	1.46	357.0	293.15
Name_None_CAS_65-45-2_CS_NoneM_Temperature: Value45	-1.37	0.62	0.61	0.3782	0.0	0.0	0.0	1.0	1.03	1.57	1.16	140.0	318.15
Name_dl-Tartaric acid_CAS_133-37-9_CS_NoneM_Temperature: Value80	0.52	1.23	1.3	1.599	1.0	0.0	0.0	0.0	0.94	1.13	0.61	206.0	353.15
Name_None_CAS_106231-64-5_CS_NoneM_Temperature: Value20	-2.25	0.57	1.39	0.7923	1.0	0.0	0.0	0.0	1.83	2.37	1.13	160.5	293.15
Name_None_CAS_106231-61-2_CS_NoneM_Temperature: Value20	0.43	0.48	1.79	0.8592	0.0	0.0	0.0	1.0	2.01	2.37	1.43	81.0	293.15
Name_None_CAS_58-38-8_CS_NoneM_Temperature: Value25	-4.4	0.0	1.47	0.0	0.0	0.0	1.0	0.0	2.82	2.11	2.63	228.0	298.15
Name_None_CAS_58-18-4_CS_NoneM_Temperature: Value25	-3.98	0.31	1.02	0.3162	0.0	0.0	0.0	1.0	2.52	2.22	1.53	161.0	298.15
Name_None_CAS_65-85-0_CS_NoneM_Temperature: Value75	-0.78	0.57	0.44	0.2508	1.0	0.0	0.0	0.0	0.93	1.08	0.75	122.0	348.15
Name_None_CAS_218-01-9_CS_NoneM_Temperature: Value30	-8.02	0.0	0.29	0.0	0.0	0.0	0.0	1.0	1.82	1.66	2.71	254.0	303.15
Name_None_CAS_57-13-6_CS_NoneM_Temperature: Value10	0.88	0.72	0.69	0.4968	0.0	0.0	0.0	1.0	0.46	1.17	0.63	132.7	283.15
Name_None_CAS_617-65-2_CS_NoneM_Temperature: Value75	-0.14	1.35	1.26	1.701	0.0	1.0	0.0	0.0	1.06	1.37	0.55	194.0	348.15
Name_2-Isopropyl-4-nitroimidazole_CAS_73-32-5_CS_NoneM_Temperature: Value20	-0.6	0.35	0.64	0.224	0.0	0.0	0.0	1.0	1.13	1.55	0.92	288.0	293.15
Name_None_CAS_129-00-0_CS_NoneM_Temperature: Value45	-5.7	0.0	0.25	0.0	0.0	0.0	0.0	1.0	1.58	1.52	2.6	156.0	318.15
Name_None_CAS_75-84-3_CS_NoneM_Temperature: Value25	-0.42	0.31	0.35	0.1085	0.0	0.0	0.0	1.0	0.87	0.39	0.19	53.0	298.15
Name_l-Aspartic acid_CAS_56-84-8_CS_NoneM_Temperature: Value15	-1.59	1.18	1.26	1.4868	0.0	1.0	0.0	0.0	0.92	1.37	0.55	270.5	288.15
Name_None_CAS_75-84-3_CS_NoneM_Temperature: Value20	-0.39	0.31	0.35	0.1085	0.0	0.0	0.0	1.0	0.87	0.39	0.19	53.0	293.15
Name_l-Aspartic acid_CAS_56-84-8_CS_NoneM_Temperature: Value10	-1.66	1.18	1.26	1.4868	0.0	1.0	0.0	0.0	0.92	1.37	0.55	270.5	283.15
Name_None_CAS_83-53-4_CS_NoneM_Temperature: Value40	-4.95	0.0	0.16	0.0	0.0	0.0	0.0	1.0	1.44	1.37	1.94	80.0	313.15
Name_None_CAS_2051-24-3_CS_NoneM_Temperature: Value25	-11.89	0.0	0.0	0.0	0.0	0.0	0.0	1.0	2.55	2.03	2.67	305.0	298.15
Name_None_CAS_57-43-2_CS_NoneM_Temperature: Value37	-2.36	0.52	1.24	0.6448	0.0	0.0	0.0	1.0	1.8	1.35	0.98	157.0	310.15
Name_None_CAS_238-84-6_CS_NoneM_Temperature: Value25	-6.68	0.0	0.24	0.0	0.0	0.0	0.0	1.0	1.73	1.45	2.37	187.0	298.15
Name_None_CAS_88-73-3_CS_NoneM_Temperature: Value20	-2.67	0.0	0.21	0.0	0.0	0.0	0.0	1.0	1.01	1.34	0.97	32.0	293.15
Name_None_CAS_505-48-6_CS_NoneM_Temperature: Value20	-2.04	1.14	0.7	0.798	1.0	0.0	0.0	0.0	1.38	1.08	0.33	142.0	293.15
Name_None_CAS_63-74-1_CS_NoneM_Temperature: Value10	-1.84	0.67	1.18	0.7906	0.0	0.0	0.0	1.0	1.2	1.96	1.46	165.0	283.15
Name_Grifulvin_CAS_126-07-8_CS_NoneM_Temperature: Value25	-4.61	0.0	1.58	0.0	0.0	0.0	0.0	1.0	2.39	2.32	1.86	220.0	298.15
Name_Maltose_CAS_69-79-4_CS_NoneM_Temperature: Value20	0.11	2.01	3.4	6.834	0.0	0.0	0.0	1.0	2.23	2.69	2.33	102.5	293.15
Name_None_CAS_103-84-4_CS_NoneM_Temperature: Value10	-1.49	0.41	0.67	0.2747	0.0	0.0	0.0	1.0	1.11	1.42	0.89	114.0	283.15
Name_None_CAS_88-89-1_CS_NoneM_Temperature: Value40	-1.09	0.02	0.46	0.0092	0.0	0.0	0.0	1.0	1.3	2.22	1.43	122.5	313.15
Name_None_CAS_105-60-2_CS_NoneM_Temperature: Value5	0.58	0.26	0.69	0.1794	0.0	0.0	0.0	1.0	0.96	0.96	0.59	70.0	278.15
Name_None_CAS_100-09-4_CS_NoneM_Temperature: Value5	-3.03	0.57	0.66	0.3762	1.0	0.0	0.0	0.0	1.13	1.17	0.81	184.0	278.15
Name_None_CAS_129-00-0_CS_NoneM_Temperature: Value5	-6.61	0.0	0.25	0.0	0.0	0.0	0.0	1.0	1.58	1.52	2.6	156.0	278.15
Name_None_CAS_76-57-3_CS_NoneM_Temperature: Value70	-1.22	0.23	1.58	0.3634	0.0	0.0	1.0	0.0	2.21	1.92	2.16	155.0	343.15
Name_None_CAS_120-80-9_CS_NoneM_Temperature: Value40	0.76	0.77	0.53	0.4081	0.0	0.0	0.0	1.0	0.83	1.08	0.93	105.0	313.15
Name_None_CAS_644-08-6_CS_NoneM_Temperature: Value5	-4.96	0.0	0.21	0.0	0.0	0.0	0.0	1.0	1.47	1.1	1.41	49.5	278.15
Name_None_CAS_121-57-3_CS_NoneM_Temperature: Value20	-1.19	0.54	1.19	0.6426	1.0	0.0	0.0	0.0	1.16	2.2	1.17	122.0	293.15
Name_None_CAS_65-85-0_CS_NoneM_Temperature: Value95	-0.28	0.57	0.44	0.2508	1.0	0.0	0.0	0.0	0.93	1.08	0.75	122.0	368.15
Name_None_CAS_2217-08-5_CS_NoneM_Temperature: Value20	-2.53	0.52	1.21	0.6292	0.0	0.0	0.0	1.0	1.66	1.36	0.98	146.0	293.15
Name_None_CAS_73-24-5_CS_NoneM_Temperature: Value45	-1.73	0.57	1.09	0.6213	0.0	0.0	0.0	1.0	0.92	1.78	1.71	363.0	318.15
Name_None_CAS_69-72-7_CS_NoneM_Temperature: Value25	-1.79	0.7	0.4	0.28	1.0	0.0	0.0	0.0	0.99	1.1	0.91	158.0	298.15
Name_None_CAS_73-24-5_CS_NoneM_Temperature: Value40	-1.81	0.57	1.09	0.6213	0.0	0.0	0.0	1.0	0.92	1.78	1.71	363.0	313.15
Name_None_CAS_69-72-7_CS_NoneM_Temperature: Value20	-1.84	0.7	0.4	0.28	1.0	0.0	0.0	0.0	0.99	1.1	0.91	158.0	293.15
Name_None_CAS_123-56-8_CS_NoneM_Temperature: Value60	0.77	0.34	0.89	0.3026	0.0	0.0	0.0	1.0	0.69	0.99	0.76	126.0	333.15
Name_None_CAS_92-52-4_CS_NoneM_Temperature: Value50	-3.86	0.0	0.21	0.0	0.0	0.0	0.0	1.0	1.32	1.16	1.39	69.1	323.15
Name_None_CAS_617-65-2_CS_NoneM_Temperature: Value60	-0.4	1.35	1.26	1.701	0.0	1.0	0.0	0.0	1.06	1.37	0.55	194.0	333.15
Name_None_CAS_86-73-7_CS_NoneM_Temperature: Value40	-4.63	0.0	0.19	0.0	0.0	0.0	0.0	1.0	1.36	1.13	1.65	116.0	313.15
Name_None_CAS_553-90-2_CS_NoneM_Temperature: Value45	0.47	0.0	0.69	0.0	0.0	0.0	0.0	1.0	0.82	0.97	0.13	54.0	318.15
Name_None_CAS_617-65-2_CS_NoneM_Temperature: Value65	-0.32	1.35	1.26	1.701	0.0	1.0	0.0	0.0	1.06	1.37	0.55	194.0	338.15
Name_l-Arginine_CAS_74-79-3_CS_NoneM_Temperature: Value25	0.02	1.26	1.95	2.457	0.0	1.0	0.0	0.0	1.38	1.24	1.06	244.0	298.15
Name_None_CAS_86-73-7_CS_NoneM_Temperature: Value45	-4.47	0.0	0.19	0.0	0.0	0.0	0.0	1.0	1.36	1.13	1.65	116.0	318.15
Name_None_CAS_2051-60-7_CS_NoneM_Temperature: Value25	-4.57	0.0	0.21	0.0	0.0	0.0	0.0	1.0	1.45	1.24	1.53	32.0	298.15
Name_Diglycine_CAS_556-50-3_CS_NoneM_Temperature: Value25	0.15	1.04	1.46	1.5184	0.0	1.0	0.0	0.0	0.96	1.81	0.68	215.0	298.15
Name_Menthol_CAS_89-78-1_CS_NoneM_Temperature: Value25	-2.53	0.31	0.42	0.1302	0.0	0.0	0.0	1.0	1.47	0.5	0.44	42.0	298.15
Name_None_CAS_107-35-7_CS_NoneM_Temperature: Value40	0.06	0.52	1.34	0.6968	0.0	1.0	0.0	0.0	0.83	1.64	0.49	328.0	313.15
Name_Methionine_CAS_63-68-3_CS_NoneM_Temperature: Value20	-0.45	0.78	1.06	0.8268	0.0	1.0	0.0	0.0	1.15	1.08	0.72	280.0	293.15
Name_None_CAS_141-82-2_CS_NoneM_Temperature: Value40	0.82	1.14	0.69	0.7866	1.0	0.0	0.0	0.0	0.68	1.06	0.34	135.0	313.15
Name_None_CAS_52-43-7_CS_NoneM_Temperature: Value35	-1.91	0.52	1.32	0.6864	0.0	0.0	0.0	1.0	1.57	1.47	1.22	171.0	308.15
Name_None_CAS_56-40-6_CS_NoneM_Temperature: Value30	0.45	0.78	0.9	0.702	0.0	1.0	0.0	0.0	0.56	0.93	0.37	245.0	303.15
Name_None_CAS_85-44-9_CS_NoneM_Temperature: Value25	-1.38	0.0	0.6	0.0	0.0	0.0	0.0	1.0	0.98	1.38	0.97	130.8	298.15
Name_None_CAS_591-27-5_CS_NoneM_Temperature: Value10	-0.74	0.73	0.65	0.4745	0.0	0.0	0.0	1.0	0.87	1.28	1.07	125.0	283.15
Name_None_CAS_59-67-6_CS_NoneM_Temperature: Value90	-0.17	0.57	0.73	0.4161	1.0	0.0	0.0	0.0	0.89	1.21	0.79	236.0	363.15
Name_None_CAS_516-06-3_CS_NoneM_Temperature: Value75	0.01	0.78	0.96	0.7488	0.0	1.0	0.0	0.0	0.99	0.92	0.39	296.0	348.15
Name_Methionine_CAS_63-68-3_CS_NoneM_Temperature: Value25	-0.42	0.78	1.06	0.8268	0.0	1.0	0.0	0.0	1.15	1.08	0.72	280.0	298.15
Name_None_CAS_86-74-8_CS_NoneM_Temperature: Value25	-5.14	0.31	0.39	0.1209	0.0	0.0	0.0	1.0	1.32	1.43	1.94	245.0	298.15
Name_None_CAS_106-46-7_CS_NoneM_Temperature: Value30	-3.2	0.0	0.1	0.0	0.0	0.0	0.0	1.0	0.96	0.88	0.86	53.1	303.15
Name_None_CAS_69-72-7_CS_NoneM_Temperature: Value50	-1.37	0.7	0.4	0.28	1.0	0.0	0.0	0.0	0.99	1.1	0.91	158.0	323.15
Name_None_CAS_106-46-7_CS_NoneM_Temperature: Value35	-3.25	0.0	0.1	0.0	0.0	0.0	0.0	1.0	0.96	0.88	0.86	53.1	308.15
Name_Maleic acid_CAS_110-16-7_CS_NoneM_Temperature: Value60	0.71	1.14	0.75	0.855	1.0	0.0	0.0	0.0	0.78	1.16	0.5	138.0	333.15
Name_None_CAS_108-46-3_CS_NoneM_Temperature: Value40	0.8	1.0	0.61	0.61	0.0	0.0	0.0	1.0	0.83	1.1	0.99	110.0	313.15
Name_dl-Tartaric acid_CAS_133-37-9_CS_NoneM_Temperature: Value60	0.42	1.23	1.3	1.599	1.0	0.0	0.0	0.0	0.94	1.13	0.61	206.0	333.15
Name_None_CAS_617-65-2_CS_NoneM_Temperature: Value15	-1.2	1.35	1.26	1.701	0.0	1.0	0.0	0.0	1.06	1.37	0.55	194.0	288.15
Name_None_CAS_123-31-9_CS_NoneM_Temperature: Value10	-0.33	1.0	0.65	0.65	0.0	0.0	0.0	1.0	0.83	1.14	1.02	173.5	283.15
Name_None_CAS_613-33-2_CS_NoneM_Temperature: Value5	-6.42	0.0	0.21	0.0	0.0	0.0	0.0	1.0	1.61	1.05	1.44	125.0	278.15
Name_None_CAS_100-09-4_CS_NoneM_Temperature: Value55	-2.21	0.57	0.66	0.3762	1.0	0.0	0.0	0.0	1.13	1.17	0.81	184.0	328.15
Name_None_CAS_91-57-6_CS_NoneM_Temperature: Value25	-3.74	0.0	0.17	0.0	0.0	0.0	0.0	1.0	1.23	0.96	1.3	35.0	298.15
Name_None_CAS_100-09-4_CS_NoneM_Temperature: Value50	-2.29	0.57	0.66	0.3762	1.0	0.0	0.0	0.0	1.13	1.17	0.81	184.0	323.15
Name_None_CAS_110-15-6_CS_NoneM_Temperature: Value35	-0.05	0.97	0.69	0.6693	1.0	0.0	0.0	0.0	0.82	1.06	0.34	185.0	308.15
Name_None_CAS_58-55-9_CS_NoneM_Temperature: Value20	-1.54	0.35	1.29	0.4515	0.0	0.0	0.0	1.0	1.22	1.99	1.46	272.0	293.15
Name_None_CAS_107-35-7_CS_NoneM_Temperature: Value30	-0.05	0.52	1.34	0.6968	0.0	1.0	0.0	0.0	0.83	1.64	0.49	328.0	303.15
Name_None_CAS_115178-74-0_CS_NoneM_Temperature: Value20	-2.14	0.57	1.4	0.798	1.0	0.0	0.0	0.0	1.86	2.44	1.35	149.5	293.15
Name_None_CAS_100-00-5_CS_NoneM_Temperature: Value20	-2.88	0.0	0.21	0.0	0.0	0.0	0.0	1.0	1.01	1.34	0.97	82.0	293.15
Name_None_CAS_554-84-7_CS_NoneM_Temperature: Value20	-1.08	0.69	0.49	0.3381	0.0	0.0	0.0	1.0	0.95	1.47	1.05	97.0	293.15
Name_None_CAS_243-17-4_CS_NoneM_Temperature: Value25	-8.03	0.0	0.24	0.0	0.0	0.0	0.0	1.0	1.73	1.45	2.37	209.0	298.15
Name_None_CAS_52-31-3_CS_NoneM_Temperature: Value35	-2.02	0.52	1.28	0.6656	0.0	0.0	0.0	1.0	1.79	1.5	1.32	173.0	308.15
Name_None_CAS_99-96-7_CS_NoneM_Temperature: Value30	-1.24	1.0	0.72	0.72	1.0	0.0	0.0	0.0	0.99	1.29	0.98	214.5	303.15
Name_None_CAS_479-45-8_CS_NoneM_Temperature: Value35	-3.48	0.0	0.96	0.0	0.0	0.0	0.0	1.0	1.65	3.16	1.82	131.0	308.15
Name_None_CAS_239-64-5_CS_NoneM_Temperature: Value25	-7.41	0.31	0.5	0.155	0.0	0.0	0.0	1.0	2.05	2.08	3.38	220.0	298.15
Name_None_CAS_106-46-7_CS_NoneM_Temperature: Value45	-3.08	0.0	0.1	0.0	0.0	0.0	0.0	1.0	0.96	0.88	0.86	53.1	318.15
Name_None_CAS_106-46-7_CS_NoneM_Temperature: Value40	-3.16	0.0	0.1	0.0	0.0	0.0	0.0	1.0	0.96	0.88	0.86	53.1	313.15
Name_None_CAS_99-99-0_CS_NoneM_Temperature: Value40	-2.52	0.0	0.21	0.0	0.0	0.0	0.0	1.0	1.03	1.2	0.85	55.0	313.15
Name_None_CAS_50-02-2_CS_NoneM_Temperature: Value25	-3.55	0.8	1.97	1.576	0.0	0.0	0.0	1.0	2.91	2.95	2.07	262.0	298.15
Name_None_CAS_144-62-7_CS_NoneM_Temperature: Value40	0.3	1.14	0.68	0.7752	1.0	0.0	0.0	0.0	0.54	1.06	0.34	189.0	313.15
Name_None_CAS_461-58-5_CS_NoneM_Temperature: Value75	0.47	0.55	1.21	0.6655	0.0	0.0	1.0	0.0	0.66	1.02	0.87	210.0	348.15
Name_None_CAS_123-30-8_CS_NoneM_Temperature: Value85	-0.08	0.73	0.69	0.5037	0.0	0.0	0.0	1.0	0.87	1.32	1.09	190.0	358.15
Name_None_CAS_832-69-9_CS_NoneM_Temperature: Value20	-6.0	0.0	0.23	0.0	0.0	0.0	0.0	1.0	1.6	1.28	2.02	118.0	293.15
Name_None_CAS_32598-13-3_CS_NoneM_Temperature: Value30	-8.39	0.0	0.18	0.0	0.0	0.0	0.0	1.0	1.81	1.49	1.94	183.0	303.15
Name_None_CAS_110-17-8_CS_NoneM_Temperature: Value40	-1.04	1.14	0.75	0.855	1.0	0.0	0.0	0.0	0.78	1.16	0.5	287.0	313.15
Name_2-Methoxybenzoic acid_CAS_579-75-9_CS_NoneM_Temperature: Value70	-0.58	0.57	0.66	0.3762	1.0	0.0	0.0	0.0	1.13	1.17	0.81	101.0	343.15
Name_None_CAS_147-71-7_CS_NoneM_Temperature: Value40	0.63	1.23	1.3	1.599	1.0	0.0	0.0	0.0	0.94	1.13	0.61	173.0	313.15
Name_None_CAS_92-06-8_CS_NoneM_Temperature: Value25	-5.18	0.0	0.31	0.0	0.0	0.0	0.0	1.0	1.93	1.63	2.22	89.0	298.15
Name_None_CAS_56-85-9_CS_NoneM_Temperature: Value20	-0.61	1.27	1.48	1.8796	0.0	1.0	0.0	0.0	1.1	1.84	0.79	185.0	293.15
Name_None_CAS_120-47-8_CS_NoneM_Temperature: Value20	-2.31	0.66	0.72	0.4752	0.0	0.0	0.0	1.0	1.27	1.25	0.87	116.0	293.15
Name_l-Threonine_CAS_72-19-5_CS_NoneM_Temperature: Value25	-0.12	1.03	1.33	1.3699	0.0	1.0	0.0	0.0	0.91	1.14	0.61	270.0	298.15
Name_None_CAS_106231-50-9_CS_NoneM_Temperature: Value20	-1.72	0.26	1.01	0.2626	0.0	0.0	0.0	1.0	1.47	1.91	0.95	111.0	293.15
Name_None_CAS_56-85-9_CS_NoneM_Temperature: Value25	-0.55	1.27	1.48	1.8796	0.0	1.0	0.0	0.0	1.1	1.84	0.79	185.0	298.15
Name_None_CAS_105-60-2_CS_NoneM_Temperature: Value10	0.59	0.26	0.69	0.1794	0.0	0.0	0.0	1.0	0.96	0.96	0.59	70.0	283.15
Name_None_CAS_88-99-3_CS_NoneM_Temperature: Value40	-1.15	1.14	0.77	0.8778	1.0	0.0	0.0	0.0	1.15	1.46	0.94	230.0	313.15
Name_None_CAS_99-96-7_CS_NoneM_Temperature: Value80	-0.06	1.0	0.72	0.72	1.0	0.0	0.0	0.0	0.99	1.29	0.98	214.5	353.15
Name_None_CAS_101-42-8_CS_NoneM_Temperature: Value25	-1.61	0.31	0.85	0.2635	0.0	0.0	0.0	1.0	1.35	1.48	1.01	133.0	298.15
Name_None_CAS_55-21-0_CS_NoneM_Temperature: Value60	-0.4	0.49	0.66	0.3234	0.0	0.0	0.0	1.0	0.97	1.55	1.0	130.0	333.15
Name_Lactose_CAS_63-42-3_CS_NoneM_Temperature: Value40	-0.14	2.01	3.4	6.834	0.0	0.0	0.0	1.0	2.23	2.69	2.33	201.0	313.15
Name_None_CAS_83-32-9_CS_NoneM_Temperature: Value50	-4.09	0.0	0.15	0.0	0.0	0.0	0.0	1.0	1.26	0.99	1.53	95.0	323.15
Name_None_CAS_115178-63-7_CS_NoneM_Temperature: Value20	-1.18	0.48	1.85	0.888	0.0	0.0	0.0	1.0	2.29	2.35	1.45	57.5	293.15
Name_None_CAS_103-90-2_CS_NoneM_Temperature: Value25	-1.01	0.91	0.93	0.8463	0.0	0.0	0.0	1.0	1.17	1.66	1.12	167.0	298.15
Name_None_CAS_83-32-9_CS_NoneM_Temperature: Value55	-3.98	0.0	0.15	0.0	0.0	0.0	0.0	1.0	1.26	0.99	1.53	95.0	328.15
Name_None_CAS_52663-77-1_CS_NoneM_Temperature: Value25	-10.41	0.0	0.0	0.0	0.0	0.0	0.0	1.0	2.43	1.96	2.54	182.0	298.15
Name_None_CAS_100-02-7_CS_NoneM_Temperature: Value15	-1.14	0.67	0.49	0.3283	0.0	0.0	0.0	1.0	0.95	1.47	1.05	113.0	288.15
Name_None_CAS_50-06-6_CS_form IIM_Temperature: Value20	-2.34	0.52	1.29	0.6708	0.0	0.0	0.0	1.0	1.7	1.81	1.56	176.0	293.15
Name_None_CAS_118-92-3_CS_NoneM_Temperature: Value20	-1.59	0.75	0.71	0.5325	1.0	0.0	0.0	0.0	1.03	1.26	1.09	145.0	293.15
Name_None_CAS_50-06-6_CS_form IIM_Temperature: Value25	-2.26	0.52	1.29	0.6708	0.0	0.0	0.0	1.0	1.7	1.81	1.56	176.0	298.15
Name_None_CAS_65-85-0_CS_NoneM_Temperature: Value40	-1.34	0.57	0.44	0.2508	1.0	0.0	0.0	0.0	0.93	1.08	0.75	122.0	313.15
Name_None_CAS_60-35-5_CS_NoneM_Temperature: Value20	1.07	0.49	0.57	0.2793	0.0	0.0	0.0	1.0	0.51	1.09	0.42	81.0	293.15
Name_None_CAS_65-85-0_CS_NoneM_Temperature: Value35	-1.43	0.57	0.44	0.2508	1.0	0.0	0.0	0.0	0.93	1.08	0.75	122.0	308.15
Name_None_CAS_139-40-2_CS_NoneM_Temperature: Value20	-4.64	0.36	0.92	0.3312	0.0	0.0	0.0	1.0	1.76	1.23	1.27	213.0	293.15
Name_None_CAS_62-23-7_CS_NoneM_Temperature: Value25	-2.78	0.66	0.54	0.3564	1.0	0.0	0.0	0.0	1.11	1.65	1.02	242.4	298.15
Name_None_CAS_64649-63-4_CS_NoneM_Temperature: Value20	-2.07	0.0	1.07	0.0	0.0	0.0	0.0	1.0	1.89	1.93	0.96	72.5	293.15
Name_l-Aspartic acid_CAS_56-84-8_CS_NoneM_Temperature: Value55	-0.99	1.18	1.26	1.4868	0.0	1.0	0.0	0.0	0.92	1.37	0.55	270.5	328.15
Name_None_CAS_85-01-8_CS_NoneM_Temperature: Value55	-4.5	0.0	0.23	0.0	0.0	0.0	0.0	1.0	1.45	1.34	1.99	100.0	328.15
Name_None_CAS_152-58-9_CS_NoneM_Temperature: Value35	-3.9	0.41	1.6	0.656	0.0	0.0	0.0	1.0	2.74	2.66	1.82	208.0	308.15
Name_None_CAS_57-13-6_CS_NoneM_Temperature: Value50	1.05	0.72	0.69	0.4968	0.0	0.0	0.0	1.0	0.46	1.17	0.63	132.7	323.15
Name_None_CAS_35693-92-6_CS_NoneM_Temperature: Value25	-6.06	0.0	0.12	0.0	0.0	0.0	0.0	1.0	1.69	1.38	1.8	62.5	298.15
Name_None_CAS_91-20-3_CS_NoneM_Temperature: Value50	-3.21	0.0	0.17	0.0	0.0	0.0	0.0	1.0	1.09	1.02	1.27	80.2	323.15
Name_None_CAS_613-12-7_CS_NoneM_Temperature: Value20	-7.0	0.0	0.23	0.0	0.0	0.0	0.0	1.0	1.6	1.28	2.02	204.0	293.15
Name_None_CAS_644-08-6_CS_NoneM_Temperature: Value25	-4.62	0.0	0.21	0.0	0.0	0.0	0.0	1.0	1.47	1.1	1.41	49.5	298.15
Name_None_CAS_91-20-3_CS_NoneM_Temperature: Value55	-3.08	0.0	0.17	0.0	0.0	0.0	0.0	1.0	1.09	1.02	1.27	80.2	328.15
Name_None_CAS_613-12-7_CS_NoneM_Temperature: Value25	-6.95	0.0	0.23	0.0	0.0	0.0	0.0	1.0	1.6	1.28	2.02	204.0	298.15
Name_None_CAS_2051-24-3_CS_NoneM_Temperature: Value60	-10.77	0.0	0.0	0.0	0.0	0.0	0.0	1.0	2.55	2.03	2.67	305.0	333.15
Name_None_CAS_150-68-5_CS_NoneM_Temperature: Value25	-2.88	0.37	0.84	0.3108	0.0	0.0	0.0	1.0	1.48	1.59	1.16	170.5	298.15
Name_None_CAS_123-31-9_CS_NoneM_Temperature: Value25	-0.18	1.0	0.65	0.65	0.0	0.0	0.0	1.0	0.83	1.14	1.02	173.5	298.15
Name_3,4-Dichlorosulfolane_CAS_3001-57-8_CS_NoneM_Temperature: Value20	-1.93	0.0	0.68	0.0	0.0	0.0	0.0	1.0	1.09	1.46	0.7	130.0	293.15
Name_None_CAS_206-44-0_CS_NoneM_Temperature: Value10	-6.39	0.0	0.25	0.0	0.0	0.0	0.0	1.0	1.58	1.52	2.6	107.0	283.15
Name_None_CAS_83-32-9_CS_NoneM_Temperature: Value70	-3.67	0.0	0.15	0.0	0.0	0.0	0.0	1.0	1.26	0.99	1.53	95.0	343.15
Name_None_CAS_206-44-0_CS_NoneM_Temperature: Value15	-6.28	0.0	0.25	0.0	0.0	0.0	0.0	1.0	1.58	1.52	2.6	107.0	288.15
Name_None_CAS_328-39-2_CS_NoneM_Temperature: Value75	-0.68	0.78	0.97	0.7566	0.0	1.0	0.0	0.0	1.13	0.92	0.39	295.0	348.15
Name_l-Aspartic acid_CAS_56-84-8_CS_NoneM_Temperature: Value25	-1.43	1.18	1.26	1.4868	0.0	1.0	0.0	0.0	0.92	1.37	0.55	270.5	298.15
Name_l-Aspartic acid_CAS_56-84-8_CS_NoneM_Temperature: Value20	-1.5	1.18	1.26	1.4868	0.0	1.0	0.0	0.0	0.92	1.37	0.55	270.5	293.15
Name_d-Glutamic acid_CAS_6893-26-1_CS_NoneM_Temperature: Value80	-0.38	1.35	1.26	1.701	0.0	1.0	0.0	0.0	1.06	1.37	0.55	201.0	353.15
Name_None_CAS_479-45-8_CS_NoneM_Temperature: Value70	-2.73	0.0	0.96	0.0	0.0	0.0	0.0	1.0	1.65	3.16	1.82	131.0	343.15
Name_None_CAS_57-83-0_CS_NoneM_Temperature: Value35	-4.37	0.0	1.04	0.0	0.0	0.0	0.0	1.0	2.62	2.49	1.56	121.0	308.15
Name_None_CAS_123-31-9_CS_NoneM_Temperature: Value20	-0.21	1.0	0.65	0.65	0.0	0.0	0.0	1.0	0.83	1.14	1.02	173.5	293.15
Name_None_CAS_118-96-7_CS_NoneM_Temperature: Value55	-2.63	0.0	0.41	0.0	0.0	0.0	0.0	1.0	1.38	2.34	1.39	80.1	328.15
Name_None_CAS_121-57-3_CS_NoneM_Temperature: Value60	-0.77	0.54	1.19	0.6426	1.0	0.0	0.0	0.0	1.16	2.2	1.17	122.0	333.15
Name_None_CAS_50-28-2_CS_NoneM_Temperature: Value50	-4.45	0.81	0.95	0.7695	0.0	0.0	0.0	1.0	2.2	2.3	1.85	176.0	323.15
Name_Fludrocortisone_CAS_127-31-1_CS_NoneM_Temperature: Value35	-3.62	0.8	1.88	1.504	0.0	0.0	0.0	1.0	2.82	2.86	1.91	260.0	308.15
Name_3-Hydroxy-5-methyl isoxazole_CAS_10004-44-1_CS_NoneM_Temperature: Value25	-0.07	0.26	0.86	0.2236	0.0	0.0	0.0	1.0	0.69	1.33	0.7	86.0	298.15
Name_None_CAS_88-73-3_CS_NoneM_Temperature: Value10	-2.84	0.0	0.21	0.0	0.0	0.0	0.0	1.0	1.01	1.34	0.97	32.0	283.15
Name_None_CAS_59-67-6_CS_NoneM_Temperature: Value20	-0.84	0.57	0.73	0.4161	1.0	0.0	0.0	0.0	0.89	1.21	0.79	236.0	293.15
Name_None_CAS_123-56-8_CS_NoneM_Temperature: Value20	0.32	0.34	0.89	0.3026	0.0	0.0	0.0	1.0	0.69	0.99	0.76	126.0	293.15
Name_None_CAS_55-21-0_CS_NoneM_Temperature: Value30	-0.97	0.49	0.66	0.3234	0.0	0.0	0.0	1.0	0.97	1.55	1.0	130.0	303.15
Name_None_CAS_95-55-6_CS_NoneM_Temperature: Value30	-0.7	0.51	0.55	0.2805	0.0	0.0	0.0	1.0	0.87	1.21	1.05	172.0	303.15
Name_None_CAS_103-84-4_CS_NoneM_Temperature: Value25	-1.33	0.41	0.67	0.2747	0.0	0.0	0.0	1.0	1.11	1.42	0.89	114.0	298.15
Name_None_CAS_32598-13-3_CS_NoneM_Temperature: Value5	-9.3	0.0	0.18	0.0	0.0	0.0	0.0	1.0	1.81	1.49	1.94	183.0	278.15
Name_None_CAS_103-84-4_CS_NoneM_Temperature: Value20	-1.38	0.41	0.67	0.2747	0.0	0.0	0.0	1.0	1.11	1.42	0.89	114.0	293.15
Name_None_CAS_50-28-2_CS_NoneM_Temperature: Value25	-4.88	0.81	0.95	0.7695	0.0	0.0	0.0	1.0	2.2	2.3	1.85	176.0	298.15
Name_None_CAS_120-12-7_CS_NoneM_Temperature: Value70	-5.28	0.0	0.23	0.0	0.0	0.0	0.0	1.0	1.45	1.34	1.99	218.0	343.15
Name_None_CAS_33284-53-6_CS_NoneM_Temperature: Value25	-7.14	0.0	0.06	0.0	0.0	0.0	0.0	1.0	1.81	1.49	1.9	92.0	298.15
Name_None_CAS_88-99-3_CS_NoneM_Temperature: Value25	-1.38	1.14	0.77	0.8778	1.0	0.0	0.0	0.0	1.15	1.46	0.94	230.0	298.15
Name_None_CAS_120-12-7_CS_NoneM_Temperature: Value75	-5.17	0.0	0.23	0.0	0.0	0.0	0.0	1.0	1.45	1.34	1.99	218.0	348.15
Name_None_CAS_95-55-6_CS_NoneM_Temperature: Value90	-0.57	0.51	0.55	0.2805	0.0	0.0	0.0	1.0	0.87	1.21	1.05	172.0	363.15
Name_None_CAS_77-92-9_CS_NoneM_Temperature: Value10	0.26	1.63	1.33	2.1679	1.0	0.0	0.0	0.0	1.24	1.5	0.61	153.0	283.15
Name_None_CAS_76-57-3_CS_NoneM_Temperature: Value40	-1.43	0.23	1.58	0.3634	0.0	0.0	1.0	0.0	2.21	1.92	2.16	155.0	313.15
Name_Methyl-4-methoxybenzoate_CAS_121-98-2_CS_NoneM_Temperature: Value20	-2.41	0.0	0.66	0.0	0.0	0.0	0.0	1.0	1.27	1.13	0.71	49.0	293.15
Name_None_CAS_107-35-7_CS_NoneM_Temperature: Value80	0.35	0.52	1.34	0.6968	0.0	1.0	0.0	0.0	0.83	1.64	0.49	328.0	353.15
Name_None_CAS_2051-24-3_CS_NoneM_Temperature: Value80	-10.0	0.0	0.0	0.0	0.0	0.0	0.0	1.0	2.55	2.03	2.67	305.0	353.15
Name_None_CAS_516-05-2_CS_NoneM_Temperature: Value25	0.76	1.14	0.72	0.8208	1.0	0.0	0.0	0.0	0.82	1.05	0.35	129.5	298.15
Name_None_CAS_56-55-3_CS_NoneM_Temperature: Value15	-7.68	0.0	0.29	0.0	0.0	0.0	0.0	1.0	1.82	1.66	2.71	155.0	288.15
Name_None_CAS_141-82-2_CS_NoneM_Temperature: Value80	0.9	1.14	0.69	0.7866	1.0	0.0	0.0	0.0	0.68	1.06	0.34	135.0	353.15
Name_2-Methoxybenzoic acid_CAS_579-75-9_CS_NoneM_Temperature: Value5	-1.99	0.57	0.66	0.3762	1.0	0.0	0.0	0.0	1.13	1.17	0.81	101.0	278.15
Name_None_CAS_50-28-2_CS_NoneM_Temperature: Value20	-4.78	0.81	0.95	0.7695	0.0	0.0	0.0	1.0	2.2	2.3	1.85	176.0	293.15
Name_None_CAS_69-72-7_CS_NoneM_Temperature: Value15	-1.99	0.7	0.4	0.28	1.0	0.0	0.0	0.0	0.99	1.1	0.91	158.0	288.15
Name_None_CAS_558-13-4_CS_NoneM_Temperature: Value30	-3.14	0.0	0.0	0.0	0.0	0.0	0.0	1.0	0.95	0.88	1.15	89.0	303.15
Name_None_CAS_68659-48-3_CS_NoneM_Temperature: Value20	-2.4	0.34	1.13	0.3842	0.0	0.0	0.0	1.0	1.63	2.1	1.06	104.5	293.15
Name_None_CAS_591-27-5_CS_NoneM_Temperature: Value50	-0.17	0.73	0.65	0.4745	0.0	0.0	0.0	1.0	0.87	1.28	1.07	125.0	323.15
Name_None_CAS_69-72-7_CS_NoneM_Temperature: Value10	-1.96	0.7	0.4	0.28	1.0	0.0	0.0	0.0	0.99	1.1	0.91	158.0	283.15
Name_None_CAS_617-65-2_CS_NoneM_Temperature: Value50	-0.57	1.35	1.26	1.701	0.0	1.0	0.0	0.0	1.06	1.37	0.55	194.0	323.15
Name_Maleic acid_CAS_110-16-7_CS_NoneM_Temperature: Value20	0.55	1.14	0.75	0.855	1.0	0.0	0.0	0.0	0.78	1.16	0.5	138.0	293.15
Name_None_CAS_86-73-7_CS_NoneM_Temperature: Value70	-3.95	0.0	0.19	0.0	0.0	0.0	0.0	1.0	1.36	1.13	1.65	116.0	343.15
Name_dl-Tartaric acid_CAS_133-37-9_CS_NoneM_Temperature: Value20	0.01	1.23	1.3	1.599	1.0	0.0	0.0	0.0	0.94	1.13	0.61	206.0	293.15
Name_None_CAS_553-90-2_CS_NoneM_Temperature: Value10	-0.16	0.0	0.69	0.0	0.0	0.0	0.0	1.0	0.82	0.97	0.13	54.0	283.15
Name_None_CAS_86-73-7_CS_NoneM_Temperature: Value75	-3.89	0.0	0.19	0.0	0.0	0.0	0.0	1.0	1.36	1.13	1.65	116.0	348.15
Name_None_CAS_100-09-4_CS_NoneM_Temperature: Value10	-2.97	0.57	0.66	0.3762	1.0	0.0	0.0	0.0	1.13	1.17	0.81	184.0	283.15
Name_None_CAS_100-09-4_CS_NoneM_Temperature: Value15	-2.9	0.57	0.66	0.3762	1.0	0.0	0.0	0.0	1.13	1.17	0.81	184.0	288.15
Name_None_CAS_50-31-7_CS_NoneM_Temperature: Value20	-1.43	0.64	0.36	0.2304	1.0	0.0	0.0	0.0	1.3	1.34	1.15	125.0	293.15
Name_None_CAS_68-96-2_CS_NoneM_Temperature: Value42	-4.45	0.17	1.32	0.2244	0.0	0.0	0.0	1.0	2.68	2.5	1.66	222.0	315.15
Name_None_CAS_87-40-1_CS_NoneM_Temperature: Value25	-4.2	0.0	0.21	0.0	0.0	0.0	0.0	1.0	1.28	1.04	1.0	61.0	298.15
Name_None_CAS_107-35-7_CS_NoneM_Temperature: Value75	0.32	0.52	1.34	0.6968	0.0	1.0	0.0	0.0	0.83	1.64	0.49	328.0	348.15
Name_5-Butyl-5-ethylbarbituric acid_CAS_77-28-1_CS_NoneM_Temperature: Value37	-1.64	0.52	1.21	0.6292	0.0	0.0	0.0	1.0	1.66	1.36	0.98	127.0	310.15
Name_d-Fructose_CAS_57-48-7_CS_NoneM_Temperature: Value40	0.41	1.31	1.83	2.3973	0.0	0.0	0.0	1.0	1.2	1.61	1.3	129.0	313.15
Name_None_CAS_141-82-2_CS_NoneM_Temperature: Value15	0.75	1.14	0.69	0.7866	1.0	0.0	0.0	0.0	0.68	1.06	0.34	135.0	288.15
Name_l-Aspartic acid_CAS_56-84-8_CS_NoneM_Temperature: Value50	-1.04	1.18	1.26	1.4868	0.0	1.0	0.0	0.0	0.92	1.37	0.55	270.5	323.15
Name_None_CAS_141-82-2_CS_NoneM_Temperature: Value10	0.73	1.14	0.69	0.7866	1.0	0.0	0.0	0.0	0.68	1.06	0.34	135.0	283.15
Name_None_CAS_65-85-0_CS_NoneM_Temperature: Value30	-1.49	0.57	0.44	0.2508	1.0	0.0	0.0	0.0	0.93	1.08	0.75	122.0	303.15
Name_None_CAS_33146-45-1_CS_NoneM_Temperature: Value25	-5.21	0.0	0.15	0.0	0.0	0.0	0.0	1.0	1.57	1.31	1.66	35.0	298.15
Name_None_CAS_69-72-7_CS_NoneM_Temperature: Value80	-0.8	0.7	0.4	0.28	1.0	0.0	0.0	0.0	0.99	1.1	0.91	158.0	353.15
Name_None_CAS_298-00-0_CS_NoneM_Temperature: Value20	-3.84	0.0	1.03	0.0	0.0	0.0	0.0	1.0	1.72	1.6	1.45	36.0	293.15
Name_Lactose_CAS_63-42-3_CS_NoneM_Temperature: Value80	0.17	2.01	3.4	6.834	0.0	0.0	0.0	1.0	2.23	2.69	2.33	201.0	353.15
Name_None_CAS_108-46-3_CS_NoneM_Temperature: Value10	0.62	1.0	0.61	0.61	0.0	0.0	0.0	1.0	0.83	1.1	0.99	110.0	283.15
Name_None_CAS_88-75-5_CS_NoneM_Temperature: Value35	-1.68	0.11	0.35	0.0385	0.0	0.0	0.0	1.0	0.95	1.24	0.95	44.0	308.15
Name_2-Isopropyl-4-nitroimidazole_CAS_73-32-5_CS_NoneM_Temperature: Value30	-0.57	0.35	0.64	0.224	0.0	0.0	0.0	1.0	1.13	1.55	0.92	288.0	303.15
Name_None_CAS_617-65-2_CS_NoneM_Temperature: Value35	-0.85	1.35	1.26	1.701	0.0	1.0	0.0	0.0	1.06	1.37	0.55	194.0	308.15
Name_None_CAS_88-75-5_CS_NoneM_Temperature: Value30	-1.84	0.11	0.35	0.0385	0.0	0.0	0.0	1.0	0.95	1.24	0.95	44.0	303.15
Name_None_CAS_88-99-3_CS_NoneM_Temperature: Value80	-0.45	1.14	0.77	0.8778	1.0	0.0	0.0	0.0	1.15	1.46	0.94	230.0	353.15
Name_None_CAS_6915-15-7_CS_NoneM_Temperature: Value30	0.65	1.14	0.99	1.1286	1.0	0.0	0.0	0.0	0.88	1.1	0.47	131.5	303.15
Name_None_CAS_100-09-4_CS_NoneM_Temperature: Value65	-2.05	0.57	0.66	0.3762	1.0	0.0	0.0	0.0	1.13	1.17	0.81	184.0	338.15
Name_None_CAS_1984-65-2_CS_NoneM_Temperature: Value25	-3.1	0.0	0.25	0.0	0.0	0.0	0.0	1.0	1.16	0.94	0.86	31.0	298.15
Name_None_CAS_100-09-4_CS_NoneM_Temperature: Value60	-2.09	0.57	0.66	0.3762	1.0	0.0	0.0	0.0	1.13	1.17	0.81	184.0	333.15
Name_None_CAS_123-30-8_CS_NoneM_Temperature: Value40	-0.69	0.73	0.69	0.5037	0.0	0.0	0.0	1.0	0.87	1.32	1.09	190.0	313.15
Name_l-Tyrosine_CAS_60-18-4_CS_NoneM_Temperature: Value45	-2.3	1.28	1.29	1.6512	0.0	1.0	0.0	0.0	1.37	1.6	1.18	342.0	318.15
Name_2-Methoxybenzoic acid_CAS_579-75-9_CS_NoneM_Temperature: Value30	-1.56	0.57	0.66	0.3762	1.0	0.0	0.0	0.0	1.13	1.17	0.81	101.0	303.15
Name_None_CAS_2131-41-1_CS_NoneM_Temperature: Value25	-4.92	0.0	0.18	0.0	0.0	0.0	0.0	1.0	1.51	0.84	1.35	58.0	298.15
Name_None_CAS_59-66-5_CS_NoneM_Temperature: Value40	-2.29	0.85	1.5	1.275	0.0	0.0	0.0	1.0	1.34	2.55	1.64	258.0	313.15
Name_None_CAS_106-37-6_CS_NoneM_Temperature: Value35	-3.95	0.0	0.1	0.0	0.0	0.0	0.0	1.0	1.07	1.05	1.22	87.3	308.15
Name_None_CAS_106231-68-9_CS_NoneM_Temperature: Value20	-1.77	0.0	1.26	0.0	0.0	0.0	0.0	1.0	1.84	2.17	1.21	103.5	293.15
Name_l-Asparagine_CAS_70-47-3_CS_NoneM_Temperature: Value25	-0.65	1.27	1.48	1.8796	0.0	1.0	0.0	0.0	0.96	1.84	0.8	235.0	298.15
Name_None_CAS_479-45-8_CS_NoneM_Temperature: Value65	-2.81	0.0	0.96	0.0	0.0	0.0	0.0	1.0	1.65	3.16	1.82	131.0	338.15
Name_None_CAS_99-96-7_CS_NoneM_Temperature: Value40	-1.05	1.0	0.72	0.72	1.0	0.0	0.0	0.0	0.99	1.29	0.98	214.5	313.15
Name_None_CAS_479-45-8_CS_NoneM_Temperature: Value60	-2.91	0.0	0.96	0.0	0.0	0.0	0.0	1.0	1.65	3.16	1.82	131.0	333.15
Name_None_CAS_54135-80-7_CS_NoneM_Temperature: Value25	-4.29	0.0	0.17	0.0	0.0	0.0	0.0	1.0	1.28	1.04	0.97	70.0	298.15
Name_None_CAS_59-67-6_CS_NoneM_Temperature: Value60	-0.43	0.57	0.73	0.4161	1.0	0.0	0.0	0.0	0.89	1.21	0.79	236.0	333.15
Name_None_CAS_55-21-0_CS_NoneM_Temperature: Value20	-1.09	0.49	0.66	0.3234	0.0	0.0	0.0	1.0	0.97	1.55	1.0	130.0	293.15
Name_None_CAS_315-30-0_CS_NoneM_Temperature: Value30	-2.19	0.27	1.54	0.4158	0.0	0.0	0.0	1.0	0.88	1.04	1.43	350.0	303.15
Name_None_CAS_461-58-5_CS_NoneM_Temperature: Value25	-0.33	0.55	1.21	0.6655	0.0	0.0	1.0	0.0	0.66	1.02	0.87	210.0	298.15
Name_None_CAS_492-62-6_CS_NoneM_Temperature: Value40	0.35	1.31	1.85	2.4235	0.0	0.0	0.0	1.0	1.2	1.64	1.34	154.5	313.15
Name_None_CAS_144-62-7_CS_NoneM_Temperature: Value15	-0.13	1.14	0.68	0.7752	1.0	0.0	0.0	0.0	0.54	1.06	0.34	189.0	288.15
Name_None_CAS_461-58-5_CS_NoneM_Temperature: Value20	-0.43	0.55	1.21	0.6655	0.0	0.0	1.0	0.0	0.66	1.02	0.87	210.0	293.15
Name_Barbital_CAS_57-44-3_CS_form IM_Temperature: Value10	-1.59	0.52	1.21	0.6292	0.0	0.0	0.0	1.0	1.37	1.35	0.98	190.0	283.15
Name_Maltose_CAS_69-79-4_CS_NoneM_Temperature: Value80	0.34	2.01	3.4	6.834	0.0	0.0	0.0	1.0	2.23	2.69	2.33	102.5	353.15
Name_None_CAS_6915-15-7_CS_NoneM_Temperature: Value40	0.68	1.14	0.99	1.1286	1.0	0.0	0.0	0.0	0.88	1.1	0.47	131.5	313.15
Name_None_CAS_115178-71-7_CS_NoneM_Temperature: Value20	-1.35	0.31	1.35	0.4185	0.0	0.0	0.0	1.0	1.98	2.28	1.38	121.5	293.15
Name_None_CAS_68-96-2_CS_NoneM_Temperature: Value20	-4.81	0.17	1.32	0.2244	0.0	0.0	0.0	1.0	2.68	2.5	1.66	222.0	293.15
Name_None_CAS_99-08-1_CS_NoneM_Temperature: Value10	-2.48	0.0	0.21	0.0	0.0	0.0	0.0	1.0	1.03	1.2	0.85	16.0	283.15
Name_None_CAS_106231-51-0_CS_NoneM_Temperature: Value20	-2.54	0.26	1.02	0.2652	0.0	0.0	0.0	1.0	1.75	1.92	0.95	89.5	293.15
Name_(S)-Phenylalanine_CAS_63-91-2_CS_NoneM_Temperature: Value25	-0.79	0.78	1.02	0.7956	0.0	1.0	0.0	0.0	1.31	1.39	0.95	283.0	298.15
Name_l-Leucine_CAS_61-90-5_CS_NoneM_Temperature: Value25	-0.78	0.78	0.97	0.7566	0.0	1.0	0.0	0.0	1.13	0.92	0.39	286.0	298.15
Name_None_CAS_217-59-4_CS_NoneM_Temperature: Value25	-7.54	0.0	0.29	0.0	0.0	0.0	0.0	1.0	1.82	1.66	2.71	199.0	298.15
Name_17a-Ethynyl testosterone_CAS_434-03-7_CS_NoneM_Temperature: Value50	-5.38	0.4	1.08	0.432	0.0	0.0	0.0	1.0	2.58	2.4	1.78	269.0	323.15
Name_None_CAS_95-93-2_CS_NoneM_Temperature: Value25	-4.59	0.0	0.12	0.0	0.0	0.0	0.0	1.0	1.28	0.46	0.65	80.0	298.15
Name_None_CAS_217-59-4_CS_NoneM_Temperature: Value20	-7.67	0.0	0.29	0.0	0.0	0.0	0.0	1.0	1.82	1.66	2.71	199.0	293.15
Name_l-Leucine_CAS_61-90-5_CS_NoneM_Temperature: Value20	-0.8	0.78	0.97	0.7566	0.0	1.0	0.0	0.0	1.13	0.92	0.39	286.0	293.15
Name_None_CAS_60-35-5_CS_NoneM_Temperature: Value60	1.18	0.49	0.57	0.2793	0.0	0.0	0.0	1.0	0.51	1.09	0.42	81.0	333.15
Name_None_CAS_115-43-5_CS_NoneM_Temperature: Value20	-2.35	0.52	1.34	0.6968	0.0	0.0	0.0	1.0	1.8	1.87	1.68	156.5	293.15
Name_None_CAS_57-50-1_CS_NoneM_Temperature: Value75	0.36	2.01	3.43	6.8943	0.0	0.0	0.0	1.0	2.23	2.63	2.32	191.0	348.15
Name_None_CAS_57-50-1_CS_NoneM_Temperature: Value70	0.35	2.01	3.43	6.8943	0.0	0.0	0.0	1.0	2.23	2.63	2.32	191.0	343.15
Name_None_CAS_56-55-3_CS_NoneM_Temperature: Value20	-7.56	0.0	0.29	0.0	0.0	0.0	0.0	1.0	1.82	1.66	2.71	155.0	293.15
Name_None_CAS_779-02-2_CS_NoneM_Temperature: Value25	-5.88	0.0	0.23	0.0	0.0	0.0	0.0	1.0	1.6	1.28	2.02	79.0	298.15
Name_None_CAS_2921-88-2_CS_NoneM_Temperature: Value20	-5.68	0.0	1.06	0.0	0.0	0.0	0.0	1.0	2.15	1.45	1.59	41.5	293.15
Name_None_CAS_492-62-6_CS_NoneM_Temperature: Value30	0.34	1.31	1.85	2.4235	0.0	0.0	0.0	1.0	1.2	1.64	1.34	154.5	303.15
Name_None_CAS_124-04-9_CS_NoneM_Temperature: Value60	0.02	1.14	0.7	0.798	1.0	0.0	0.0	0.0	1.1	1.07	0.34	152.0	333.15
Name_3-Hydroxybenzoic acid_CAS_99-06-9_CS_NoneM_Temperature: Value20	-1.21	1.06	0.72	0.7632	1.0	0.0	0.0	0.0	0.99	1.29	0.98	202.0	293.15
Name_None_CAS_87-86-5_CS_NoneM_Temperature: Value30	-2.46	0.7	0.0	0.0	0.0	0.0	0.0	1.0	1.39	1.13	1.27	174.0	303.15
Name_4-Methylbenzyl alcohol_CAS_589-18-4_CS_NoneM_Temperature: Value20	-1.16	0.31	0.53	0.1643	0.0	0.0	0.0	1.0	1.06	0.78	0.83	60.0	293.15
Name_None_CAS_100-02-7_CS_NoneM_Temperature: Value25	-0.95	0.67	0.49	0.3283	0.0	0.0	0.0	1.0	0.95	1.47	1.05	113.0	298.15
Name_None_CAS_106231-57-6_CS_NoneM_Temperature: Value20	-3.56	0.0	1.08	0.0	0.0	0.0	0.0	1.0	2.46	1.95	0.96	25.0	293.15
Name_None_CAS_218-01-9_CS_NoneM_Temperature: Value20	-8.21	0.0	0.29	0.0	0.0	0.0	0.0	1.0	1.82	1.66	2.71	254.0	293.15
Name_(S)-Phenylalanine_CAS_63-91-2_CS_NoneM_Temperature: Value30	-0.75	0.78	1.02	0.7956	0.0	1.0	0.0	0.0	1.31	1.39	0.95	283.0	303.15
Name_2-Pyrrolidinecarboxamide, 1-[(benzoyloxy)acetyl]-_CAS_116482-82-7_CS_NoneM_Temperature: Value20	-2.26	0.47	1.59	0.7473	0.0	0.0	1.0	0.0	2.04	2.35	1.43	194.5	293.15
Name_None_CAS_115-77-5_CS_NoneM_Temperature: Value80	0.32	1.25	1.18	1.475	0.0	0.0	0.0	1.0	1.05	1.21	0.79	260.0	353.15
Name_None_CAS_85-01-8_CS_NoneM_Temperature: Value25	-5.2	0.0	0.23	0.0	0.0	0.0	0.0	1.0	1.45	1.34	1.99	100.0	298.15
Name_None_CAS_85-01-8_CS_NoneM_Temperature: Value60	-4.39	0.0	0.23	0.0	0.0	0.0	0.0	1.0	1.45	1.34	1.99	100.0	333.15
Name_None_CAS_57-13-6_CS_NoneM_Temperature: Value20	0.93	0.72	0.69	0.4968	0.0	0.0	0.0	1.0	0.46	1.17	0.63	132.7	293.15
Name_None_CAS_129-00-0_CS_NoneM_Temperature: Value55	-5.42	0.0	0.25	0.0	0.0	0.0	0.0	1.0	1.58	1.52	2.6	156.0	328.15
Name_l-Aspartic acid_CAS_56-84-8_CS_NoneM_Temperature: Value60	-0.88	1.18	1.26	1.4868	0.0	1.0	0.0	0.0	0.92	1.37	0.55	270.5	333.15
Name_None_CAS_129-00-0_CS_NoneM_Temperature: Value50	-5.55	0.0	0.25	0.0	0.0	0.0	0.0	1.0	1.58	1.52	2.6	156.0	323.15
Name_l-Aspartic acid_CAS_56-84-8_CS_NoneM_Temperature: Value65	-0.84	1.18	1.26	1.4868	0.0	1.0	0.0	0.0	0.92	1.37	0.55	270.5	338.15
Name_d-Sorbitol_CAS_50-70-4_CS_NoneM_Temperature: Value30	0.61	1.62	1.81	2.9322	0.0	0.0	0.0	1.0	1.31	1.75	1.23	110.0	303.15
Name_None_CAS_1984-59-4_CS_NoneM_Temperature: Value25	-3.31	0.0	0.25	0.0	0.0	0.0	0.0	1.0	1.16	0.94	0.85	32.0	298.15
Name_None_CAS_57-43-2_CS_NoneM_Temperature: Value20	-2.55	0.52	1.24	0.6448	0.0	0.0	0.0	1.0	1.8	1.35	0.98	157.0	293.15
Name_None_CAS_617-65-2_CS_NoneM_Temperature: Value5	-1.31	1.35	1.26	1.701	0.0	1.0	0.0	0.0	1.06	1.37	0.55	194.0	278.15
Name_None_CAS_505-48-6_CS_NoneM_Temperature: Value35	-1.59	1.14	0.7	0.798	1.0	0.0	0.0	0.0	1.38	1.08	0.33	142.0	308.15
Name_None_CAS_86-73-7_CS_NoneM_Temperature: Value65	-4.07	0.0	0.19	0.0	0.0	0.0	0.0	1.0	1.36	1.13	1.65	116.0	338.15
Name_None_CAS_103-84-4_CS_NoneM_Temperature: Value60	-0.87	0.41	0.67	0.2747	0.0	0.0	0.0	1.0	1.11	1.42	0.89	114.0	333.15
Name_None_CAS_115-77-5_CS_NoneM_Temperature: Value10	-0.46	1.25	1.18	1.475	0.0	0.0	0.0	1.0	1.05	1.21	0.79	260.0	283.15
Name_Maltose_CAS_69-79-4_CS_NoneM_Temperature: Value30	0.15	2.01	3.4	6.834	0.0	0.0	0.0	1.0	2.23	2.69	2.33	102.5	303.15
Name_None_CAS_617-65-2_CS_NoneM_Temperature: Value45	-0.7	1.35	1.26	1.701	0.0	1.0	0.0	0.0	1.06	1.37	0.55	194.0	318.15
Name_None_CAS_88-75-5_CS_NoneM_Temperature: Value25	-1.91	0.11	0.35	0.0385	0.0	0.0	0.0	1.0	0.95	1.24	0.95	44.0	298.15
Name_None_CAS_118-96-7_CS_NoneM_Temperature: Value20	-3.28	0.0	0.41	0.0	0.0	0.0	0.0	1.0	1.38	2.34	1.39	80.1	293.15
Name_None_CAS_120-12-7_CS_NoneM_Temperature: Value35	-6.16	0.0	0.23	0.0	0.0	0.0	0.0	1.0	1.45	1.34	1.99	218.0	308.15
Name_2-sec-Butylamino-4-ethylamino-6-methoxy-s-triazine_CAS_26259-45-0_CS_NoneM_Temperature: Value20	-2.51	0.26	1.16	0.3016	0.0	0.0	0.0	1.0	1.84	1.28	1.19	86.0	293.15
Name_1,2,3,4-Tetrachlorodibenzo-p-dioxin_CAS_30746-58-8_CS_NoneM_Temperature: Value25	-8.71	0.0	0.22	0.0	0.0	0.0	0.0	1.0	1.82	1.73	1.88	184.0	298.15
Name_None_CAS_76-57-3_CS_NoneM_Temperature: Value80	-1.2	0.23	1.58	0.3634	0.0	0.0	1.0	0.0	2.21	1.92	2.16	155.0	353.15
Name_None_CAS_150-30-1_CS_NoneM_Temperature: Value75	-0.67	0.78	1.02	0.7956	0.0	1.0	0.0	0.0	1.31	1.39	0.95	166.5	348.15
Name_None_CAS_103-84-4_CS_NoneM_Temperature: Value50	-1.01	0.41	0.67	0.2747	0.0	0.0	0.0	1.0	1.11	1.42	0.89	114.0	323.15
Name_None_CAS_124-04-9_CS_NoneM_Temperature: Value10	-1.17	1.14	0.7	0.798	1.0	0.0	0.0	0.0	1.1	1.07	0.34	152.0	283.15
Name_None_CAS_58-08-2_CS_NoneM_Temperature: Value15	-1.18	0.0	1.27	0.0	0.0	0.0	0.0	1.0	1.36	1.9	1.48	238.0	288.15
Name_None_CAS_37680-73-2_CS_NoneM_Temperature: Value5	-7.73	0.0	0.11	0.0	0.0	0.0	0.0	1.0	1.94	1.61	2.09	77.0	278.15
Name_None_CAS_553-90-2_CS_NoneM_Temperature: Value50	0.56	0.0	0.69	0.0	0.0	0.0	0.0	1.0	0.82	0.97	0.13	54.0	323.15
Name_None_CAS_94-12-2_CS_NoneM_Temperature: Value40	-2.33	0.23	0.77	0.1771	0.0	0.0	0.0	1.0	1.45	1.43	0.94	75.5	313.15
Name_None_CAS_115-77-5_CS_NoneM_Temperature: Value60	0.12	1.25	1.18	1.475	0.0	0.0	0.0	1.0	1.05	1.21	0.79	260.0	333.15
Name_d-Glutamic acid_CAS_6893-26-1_CS_NoneM_Temperature: Value40	-1.0	1.35	1.26	1.701	0.0	1.0	0.0	0.0	1.06	1.37	0.55	201.0	313.15
Name_Maltose_CAS_69-79-4_CS_NoneM_Temperature: Value40	0.19	2.01	3.4	6.834	0.0	0.0	0.0	1.0	2.23	2.69	2.33	102.5	313.15
Name_None_CAS_86-73-7_CS_NoneM_Temperature: Value30	-4.88	0.0	0.19	0.0	0.0	0.0	0.0	1.0	1.36	1.13	1.65	116.0	303.15
Name_2-Methoxybenzoic acid_CAS_579-75-9_CS_NoneM_Temperature: Value45	-1.32	0.57	0.66	0.3762	1.0	0.0	0.0	0.0	1.13	1.17	0.81	101.0	318.15
Name_None_CAS_556-61-6_CS_NoneM_Temperature: Value20	-0.98	0.0	0.05	0.0	0.0	0.0	0.0	1.0	0.57	0.5	0.69	35.0	293.15
Name_None_CAS_144-82-1_CS_NoneM_Temperature: Value35	-2.48	0.59	1.26	0.7434	0.0	0.0	0.0	1.0	1.79	2.71	2.17	208.0	308.15
Name_None_CAS_106231-62-3_CS_NoneM_Temperature: Value20	-0.92	0.49	1.61	0.7889	0.0	0.0	0.0	1.0	1.87	2.84	1.38	101.5	293.15
Name_None_CAS_95-55-6_CS_NoneM_Temperature: Value60	-0.62	0.51	0.55	0.2805	0.0	0.0	0.0	1.0	0.87	1.21	1.05	172.0	333.15
Name_None_CAS_2312-15-4_CS_NoneM_Temperature: Value25	-2.45	0.57	0.69	0.3933	1.0	0.0	0.0	0.0	2.68	1.22	0.79	95.0	298.15
Name_None_CAS_99-96-7_CS_NoneM_Temperature: Value10	-1.6	1.0	0.72	0.72	1.0	0.0	0.0	0.0	0.99	1.29	0.98	214.5	283.15
Name_None_CAS_141-82-2_CS_NoneM_Temperature: Value50	0.84	1.14	0.69	0.7866	1.0	0.0	0.0	0.0	0.68	1.06	0.34	135.0	323.15
Name_None_CAS_52-43-7_CS_NoneM_Temperature: Value20	-2.22	0.52	1.32	0.6864	0.0	0.0	0.0	1.0	1.57	1.47	1.22	171.0	293.15
Name_None_CAS_121-57-3_CS_NoneM_Temperature: Value80	-0.6	0.54	1.19	0.6426	1.0	0.0	0.0	0.0	1.16	2.2	1.17	122.0	353.15
Name_None_CAS_59-67-6_CS_NoneM_Temperature: Value80	-0.25	0.57	0.73	0.4161	1.0	0.0	0.0	0.0	0.89	1.21	0.79	236.0	353.15
Name_None_CAS_516-05-2_CS_NoneM_Temperature: Value15	0.7	1.14	0.72	0.8208	1.0	0.0	0.0	0.0	0.82	1.05	0.35	129.5	288.15
Name_None_CAS_110-94-1_CS_NoneM_Temperature: Value15	0.65	1.14	0.69	0.7866	1.0	0.0	0.0	0.0	0.96	1.07	0.34	96.5	288.15
Name_Methionine_CAS_63-68-3_CS_NoneM_Temperature: Value30	-0.39	0.78	1.06	0.8268	0.0	1.0	0.0	0.0	1.15	1.08	0.72	280.0	303.15
Name_None_CAS_581-40-8_CS_NoneM_Temperature: Value25	-4.72	0.0	0.17	0.0	0.0	0.0	0.0	1.0	1.37	0.9	1.32	103.0	298.15
Name_None_CAS_69-72-7_CS_NoneM_Temperature: Value40	-1.54	0.7	0.4	0.28	1.0	0.0	0.0	0.0	0.99	1.1	0.91	158.0	313.15
Name_Serine_CAS_56-45-1_CS_NoneM_Temperature: Value25	-0.33	1.03	1.3	1.339	0.0	1.0	0.0	0.0	0.76	1.15	0.6	220.0	298.15
Name_None_CAS_88-99-3_CS_NoneM_Temperature: Value10	-1.67	1.14	0.77	0.8778	1.0	0.0	0.0	0.0	1.15	1.46	0.94	230.0	283.15
Name_None_CAS_99-99-0_CS_NoneM_Temperature: Value30	-2.63	0.0	0.21	0.0	0.0	0.0	0.0	1.0	1.03	1.2	0.85	55.0	303.15
Name_None_CAS_553-90-2_CS_NoneM_Temperature: Value25	0.17	0.0	0.69	0.0	0.0	0.0	0.0	1.0	0.82	0.97	0.13	54.0	298.15
Name_None_CAS_50-32-8_CS_NoneM_Temperature: Value25	-7.82	0.0	0.31	0.0	0.0	0.0	0.0	1.0	1.95	1.84	3.32	179.0	298.15
Name_None_CAS_68-96-2_CS_NoneM_Temperature: Value35	-4.56	0.17	1.32	0.2244	0.0	0.0	0.0	1.0	2.68	2.5	1.66	222.0	308.15
Name_None_CAS_107-35-7_CS_NoneM_Temperature: Value25	-0.12	0.52	1.34	0.6968	0.0	1.0	0.0	0.0	0.83	1.64	0.49	328.0	298.15
Name_None_CAS_56-85-9_CS_NoneM_Temperature: Value30	-0.48	1.27	1.48	1.8796	0.0	1.0	0.0	0.0	1.1	1.84	0.79	185.0	303.15
Name_Thiourea_CAS_62-56-6_CS_NoneM_Temperature: Value30	0.34	0.42	0.82	0.3444	0.0	0.0	1.0	0.0	0.57	0.97	1.07	176.0	303.15
Name_None_CAS_107-35-7_CS_NoneM_Temperature: Value20	-0.19	0.52	1.34	0.6968	0.0	1.0	0.0	0.0	0.83	1.64	0.49	328.0	293.15
Name_d-Glutamic acid_CAS_6893-26-1_CS_NoneM_Temperature: Value60	-0.68	1.35	1.26	1.701	0.0	1.0	0.0	0.0	1.06	1.37	0.55	201.0	333.15
Name_None_CAS_554-84-7_CS_NoneM_Temperature: Value10	-1.29	0.69	0.49	0.3381	0.0	0.0	0.0	1.0	0.95	1.47	1.05	97.0	283.15
Name_None_CAS_100-00-5_CS_NoneM_Temperature: Value30	-2.76	0.0	0.21	0.0	0.0	0.0	0.0	1.0	1.01	1.34	0.97	82.0	303.15
Name_None_CAS_50-06-6_CS_NoneM_Temperature: Value35	-2.11	0.52	1.29	0.6708	0.0	0.0	0.0	1.0	1.7	1.81	1.56	176.0	308.15
Name_None_CAS_479-45-8_CS_NoneM_Temperature: Value20	-3.59	0.0	0.96	0.0	0.0	0.0	0.0	1.0	1.65	3.16	1.82	131.0	293.15
Name_None_CAS_88-99-3_CS_NoneM_Temperature: Value85	-0.37	1.14	0.77	0.8778	1.0	0.0	0.0	0.0	1.15	1.46	0.94	230.0	358.15
Name_None_CAS_334-48-5_CS_NoneM_Temperature: Value30	-2.95	0.57	0.38	0.2166	1.0	0.0	0.0	0.0	1.59	0.65	0.16	31.4	303.15
Name_Thiourea_CAS_62-56-6_CS_NoneM_Temperature: Value20	0.2	0.42	0.82	0.3444	0.0	0.0	1.0	0.0	0.57	0.97	1.07	176.0	293.15
Name_None_CAS_108-46-3_CS_NoneM_Temperature: Value20	0.7	1.0	0.61	0.61	0.0	0.0	0.0	1.0	0.83	1.1	0.99	110.0	293.15
Name_None_CAS_556-88-7_CS_NoneM_Temperature: Value20	-1.59	0.55	1.25	0.6875	0.0	0.0	1.0	0.0	0.68	1.01	0.91	235.0	293.15
Name_None_CAS_150-13-0_CS_NoneM_Temperature: Value20	-1.44	0.8	0.76	0.608	1.0	0.0	0.0	0.0	1.03	1.46	1.05	187.0	293.15
Name_None_CAS_461-58-5_CS_NoneM_Temperature: Value60	0.27	0.55	1.21	0.6655	0.0	0.0	1.0	0.0	0.66	1.02	0.87	210.0	333.15
Name_None_CAS_58-94-6_CS_NoneM_Temperature: Value25	-3.02	0.64	1.66	1.0624	0.0	0.0	0.0	1.0	1.69	2.74	1.98	342.0	298.15
Name_None_CAS_144-62-7_CS_NoneM_Temperature: Value50	0.45	1.14	0.68	0.7752	1.0	0.0	0.0	0.0	0.54	1.06	0.34	189.0	323.15
Name_None_CAS_150-13-0_CS_NoneM_Temperature: Value25	-1.41	0.8	0.76	0.608	1.0	0.0	0.0	0.0	1.03	1.46	1.05	187.0	298.15
Name_3-Hydroxybenzoic acid_CAS_99-06-9_CS_NoneM_Temperature: Value10	-1.4	1.06	0.72	0.7632	1.0	0.0	0.0	0.0	0.99	1.29	0.98	202.0	283.15
Name_None_CAS_50-78-2_CS_NoneM_Temperature: Value15	-1.77	0.57	0.77	0.4389	1.0	0.0	0.0	0.0	1.29	1.42	0.84	135.0	288.15
Name_None_CAS_124-04-9_CS_NoneM_Temperature: Value80	0.45	1.14	0.7	0.798	1.0	0.0	0.0	0.0	1.1	1.07	0.34	152.0	353.15
Name_3-Hydroxybenzoic acid_CAS_99-06-9_CS_NoneM_Temperature: Value15	-1.35	1.06	0.72	0.7632	1.0	0.0	0.0	0.0	0.99	1.29	0.98	202.0	288.15
Name_None_CAS_147-71-7_CS_NoneM_Temperature: Value30	0.61	1.23	1.3	1.599	1.0	0.0	0.0	0.0	0.94	1.13	0.61	173.0	303.15
Name_None_CAS_83-53-4_CS_NoneM_Temperature: Value5	-5.87	0.0	0.16	0.0	0.0	0.0	0.0	1.0	1.44	1.37	1.94	80.0	278.15
Name_None_CAS_88-75-5_CS_NoneM_Temperature: Value15	-2.11	0.11	0.35	0.0385	0.0	0.0	0.0	1.0	0.95	1.24	0.95	44.0	288.15
Name_N-Acetyl-l-tryptophan ethyl ester_CAS_2382-80-1_CS_NoneM_Temperature: Value30	-2.27	0.57	1.26	0.7182	0.0	0.0	0.0	1.0	2.12	2.32	1.62	106.0	303.15
Name_None_CAS_110-82-7_CS_NoneM_Temperature: Value5	-3.01	0.0	0.02	0.0	0.0	0.0	0.0	1.0	0.85	0.28	0.21	7.0	278.15
Name_None_CAS_51-21-8_CS_NoneM_Temperature: Value20	-1.02	0.44	0.86	0.3784	0.0	0.0	0.0	1.0	0.77	1.41	0.78	281.0	293.15
Name_None_CAS_92-52-4_CS_NoneM_Temperature: Value60	-3.58	0.0	0.21	0.0	0.0	0.0	0.0	1.0	1.32	1.16	1.39	69.1	333.15
Name_None_CAS_1689-84-5_CS_NoneM_Temperature: Value25	-3.33	0.42	0.34	0.1428	0.0	0.0	0.0	1.0	1.28	1.48	1.47	190.0	298.15
Name_None_CAS_108-95-2_CS_NoneM_Temperature: Value35	-0.02	0.5	0.39	0.195	0.0	0.0	0.0	1.0	0.78	0.9	0.78	40.85	308.15
Name_None_CAS_33376-25-9_CS_NoneM_Temperature: Value25	-1.44	0.52	1.21	0.6292	0.0	0.0	0.0	1.0	1.51	1.35	0.98	146.5	298.15
Name_None_CAS_108-95-2_CS_NoneM_Temperature: Value30	-0.05	0.5	0.39	0.195	0.0	0.0	0.0	1.0	0.78	0.9	0.78	40.85	303.15
Name_None_CAS_51-28-5_CS_NoneM_Temperature: Value75	-1.79	0.28	0.45	0.126	0.0	0.0	0.0	1.0	1.12	1.81	1.22	107.5	348.15
Name_Lactose_CAS_63-42-3_CS_NoneM_Temperature: Value30	-0.23	2.01	3.4	6.834	0.0	0.0	0.0	1.0	2.23	2.69	2.33	201.0	303.15
Name_None_CAS_55-21-0_CS_NoneM_Temperature: Value10	-1.31	0.49	0.66	0.3234	0.0	0.0	0.0	1.0	0.97	1.55	1.0	130.0	283.15
Name_Acetamide, N-(4-methoxyphenyl)-_CAS_51-66-1_CS_NoneM_Temperature: Value15	-2.05	0.41	0.87	0.3567	0.0	0.0	0.0	1.0	1.31	1.55	0.96	400.3	288.15
Name_None_CAS_83-32-9_CS_NoneM_Temperature: Value45	-4.22	0.0	0.15	0.0	0.0	0.0	0.0	1.0	1.26	0.99	1.53	95.0	318.15
Name_None_CAS_461-58-5_CS_NoneM_Temperature: Value10	-0.65	0.55	1.21	0.6655	0.0	0.0	1.0	0.0	0.66	1.02	0.87	210.0	283.15
Name_None_CAS_83-32-9_CS_NoneM_Temperature: Value40	-4.34	0.0	0.15	0.0	0.0	0.0	0.0	1.0	1.26	0.99	1.53	95.0	313.15
Name_None_CAS_65-45-2_CS_NoneM_Temperature: Value15	-1.97	0.62	0.61	0.3782	0.0	0.0	0.0	1.0	1.03	1.57	1.16	140.0	288.15
Name_None_CAS_1202-25-1_CS_NoneM_Temperature: Value25	-3.3	0.0	0.79	0.0	0.0	0.0	0.0	1.0	1.45	1.26	0.88	371.7	298.15
Name_None_CAS_62-44-2_CS_NoneM_Temperature: Value15	-2.58	0.41	0.87	0.3567	0.0	0.0	0.0	1.0	1.45	1.55	0.96	134.5	288.15
Name_l-Arginine_CAS_74-79-3_CS_NoneM_Temperature: Value20	-0.07	1.26	1.95	2.457	0.0	1.0	0.0	0.0	1.38	1.24	1.06	244.0	293.15
Name_2-Methoxybenzoic acid_CAS_579-75-9_CS_NoneM_Temperature: Value40	-1.43	0.57	0.66	0.3762	1.0	0.0	0.0	0.0	1.13	1.17	0.81	101.0	313.15
Name_None_CAS_62-23-7_CS_NoneM_Temperature: Value37	-2.46	0.66	0.54	0.3564	1.0	0.0	0.0	0.0	1.11	1.65	1.02	242.4	310.15
Name_None_CAS_92-52-4_CS_NoneM_Temperature: Value40	-4.06	0.0	0.21	0.0	0.0	0.0	0.0	1.0	1.32	1.16	1.39	69.1	313.15
Name_None_CAS_118-92-3_CS_NoneM_Temperature: Value30	-1.36	0.75	0.71	0.5325	1.0	0.0	0.0	0.0	1.03	1.26	1.09	145.0	303.15
Name_dl-Tartaric acid_CAS_133-37-9_CS_NoneM_Temperature: Value30	0.13	1.23	1.3	1.599	1.0	0.0	0.0	0.0	0.94	1.13	0.61	206.0	303.15
Name_None_CAS_129-00-0_CS_NoneM_Temperature: Value10	-6.54	0.0	0.25	0.0	0.0	0.0	0.0	1.0	1.58	1.52	2.6	156.0	283.15
Name_None_CAS_83-32-9_CS_NoneM_Temperature: Value30	-4.52	0.0	0.15	0.0	0.0	0.0	0.0	1.0	1.26	0.99	1.53	95.0	303.15
Name_None_CAS_129-00-0_CS_NoneM_Temperature: Value15	-6.45	0.0	0.25	0.0	0.0	0.0	0.0	1.0	1.58	1.52	2.6	156.0	288.15
Name_None_CAS_2104-96-3_CS_NoneM_Temperature: Value20	-6.09	0.0	0.77	0.0	0.0	0.0	0.0	1.0	1.96	1.39	1.73	51.0	293.15
Name_None_CAS_1689-83-4_CS_NoneM_Temperature: Value20	-3.87	0.42	0.38	0.1596	0.0	0.0	0.0	1.0	1.45	1.6	2.08	212.0	293.15
Name_2,2',3,3',6,6'-Hexachlorobiphenyl_CAS_207004-30-6_CS_NoneM_Temperature: Value25	-7.78	0.0	0.04	0.0	0.0	0.0	0.0	1.0	2.06	1.68	2.2	114.0	298.15
Name_l-Histidine_CAS_71-00-1_CS_NoneM_Temperature: Value25	-0.56	1.13	1.41	1.5933	0.0	1.0	0.0	0.0	1.13	1.74	1.02	287.0	298.15
Name_None_CAS_56-55-3_CS_NoneM_Temperature: Value5	-7.88	0.0	0.29	0.0	0.0	0.0	0.0	1.0	1.82	1.66	2.71	155.0	278.15
Name_l-Aspartic acid_CAS_56-84-8_CS_NoneM_Temperature: Value35	-1.27	1.18	1.26	1.4868	0.0	1.0	0.0	0.0	0.92	1.37	0.55	270.5	308.15
Name_l-Histidine_CAS_71-00-1_CS_NoneM_Temperature: Value20	-0.58	1.13	1.41	1.5933	0.0	1.0	0.0	0.0	1.13	1.74	1.02	287.0	293.15
Name_None_CAS_100-25-4_CS_NoneM_Temperature: Value25	-3.43	0.0	0.31	0.0	0.0	0.0	0.0	1.0	1.06	1.83	1.1	173.0	298.15
Name_None_CAS_94-12-2_CS_NoneM_Temperature: Value50	-2.15	0.23	0.77	0.1771	0.0	0.0	0.0	1.0	1.45	1.43	0.94	75.5	323.15
Name_None_CAS_218-01-9_CS_NoneM_Temperature: Value10	-8.46	0.0	0.29	0.0	0.0	0.0	0.0	1.0	1.82	1.66	2.71	254.0	283.15
Name_None_CAS_141-90-2_CS_NoneM_Temperature: Value25	-2.26	0.39	1.0	0.39	0.0	0.0	0.0	1.0	0.86	1.78	1.38	240.0	298.15
Name_None_CAS_206-44-0_CS_NoneM_Temperature: Value25	-6.0	0.0	0.25	0.0	0.0	0.0	0.0	1.0	1.58	1.52	2.6	107.0	298.15
Name_l-Aspartic acid_CAS_56-84-8_CS_NoneM_Temperature: Value30	-1.34	1.18	1.26	1.4868	0.0	1.0	0.0	0.0	0.92	1.37	0.55	270.5	303.15
Name_None_CAS_206-44-0_CS_NoneM_Temperature: Value20	-6.13	0.0	0.25	0.0	0.0	0.0	0.0	1.0	1.58	1.52	2.6	107.0	293.15
Name_None_CAS_57-83-0_CS_NoneM_Temperature: Value25	-4.42	0.0	1.04	0.0	0.0	0.0	0.0	1.0	2.62	2.49	1.56	121.0	298.15
Name_None_CAS_57-83-0_CS_NoneM_Temperature: Value20	-4.49	0.0	1.04	0.0	0.0	0.0	0.0	1.0	2.62	2.49	1.56	121.0	293.15
Name_None_CAS_88-89-1_CS_NoneM_Temperature: Value10	-1.32	0.02	0.46	0.0092	0.0	0.0	0.0	1.0	1.3	2.22	1.43	122.5	283.15
Name_None_CAS_91-20-3_CS_NoneM_Temperature: Value30	-3.53	0.0	0.17	0.0	0.0	0.0	0.0	1.0	1.09	1.02	1.27	80.2	303.15
Name_None_CAS_129-00-0_CS_NoneM_Temperature: Value60	-5.33	0.0	0.25	0.0	0.0	0.0	0.0	1.0	1.58	1.52	2.6	156.0	333.15
Name_None_CAS_59-66-5_CS_NoneM_Temperature: Value15	-2.57	0.85	1.5	1.275	0.0	0.0	0.0	1.0	1.34	2.55	1.64	258.0	288.15
Name_None_CAS_479-45-8_CS_NoneM_Temperature: Value85	-2.48	0.0	0.96	0.0	0.0	0.0	0.0	1.0	1.65	3.16	1.82	131.0	358.15
Name_None_CAS_103-82-2_CS_NoneM_Temperature: Value25	-0.9	0.57	0.45	0.2565	1.0	0.0	0.0	0.0	1.07	1.08	0.75	76.5	298.15
Name_2-Isopropyl-4-nitroimidazole_CAS_73-32-5_CS_NoneM_Temperature: Value25	-0.58	0.35	0.64	0.224	0.0	0.0	0.0	1.0	1.13	1.55	0.92	288.0	298.15
Name_None_CAS_1730-37-6_CS_NoneM_Temperature: Value25	-5.22	0.0	0.19	0.0	0.0	0.0	0.0	1.0	1.5	1.07	1.67	87.0	298.15
Name_None_CAS_63-74-1_CS_NoneM_Temperature: Value30	-1.32	0.67	1.18	0.7906	0.0	0.0	0.0	1.0	1.2	1.96	1.46	165.0	303.15
Name_None_CAS_115-77-5_CS_NoneM_Temperature: Value20	-0.38	1.25	1.18	1.475	0.0	0.0	0.0	1.0	1.05	1.21	0.79	260.0	293.15
Name_None_CAS_123-56-8_CS_NoneM_Temperature: Value10	0.14	0.34	0.89	0.3026	0.0	0.0	0.0	1.0	0.69	0.99	0.76	126.0	283.15
Name_None_CAS_103-84-4_CS_NoneM_Temperature: Value30	-1.27	0.41	0.67	0.2747	0.0	0.0	0.0	1.0	1.11	1.42	0.89	114.0	303.15
Name_None_CAS_92-52-4_CS_NoneM_Temperature: Value20	-4.42	0.0	0.21	0.0	0.0	0.0	0.0	1.0	1.32	1.16	1.39	69.1	293.15
Name_None_CAS_92-52-4_CS_NoneM_Temperature: Value25	-4.36	0.0	0.21	0.0	0.0	0.0	0.0	1.0	1.32	1.16	1.39	69.1	298.15
Name_None_CAS_121-14-2_CS_NoneM_Temperature: Value20	-2.83	0.0	0.31	0.0	0.0	0.0	0.0	1.0	1.21	1.77	1.12	71.0	293.15
Name_None_CAS_120-12-7_CS_NoneM_Temperature: Value65	-5.43	0.0	0.23	0.0	0.0	0.0	0.0	1.0	1.45	1.34	1.99	218.0	338.15
Name_None_CAS_88-89-1_CS_NoneM_Temperature: Value60	-0.88	0.02	0.46	0.0092	0.0	0.0	0.0	1.0	1.3	2.22	1.43	122.5	333.15
Name_None_CAS_76-57-3_CS_NoneM_Temperature: Value50	-1.36	0.23	1.58	0.3634	0.0	0.0	1.0	0.0	2.21	1.92	2.16	155.0	323.15
Name_None_CAS_120-12-7_CS_NoneM_Temperature: Value60	-5.55	0.0	0.23	0.0	0.0	0.0	0.0	1.0	1.45	1.34	1.99	218.0	333.15
Name_None_CAS_91-20-3_CS_NoneM_Temperature: Value10	-3.88	0.0	0.17	0.0	0.0	0.0	0.0	1.0	1.09	1.02	1.27	80.2	283.15
Name_None_CAS_115178-70-6_CS_NoneM_Temperature: Value20	-3.26	0.0	1.11	0.0	0.0	0.0	0.0	1.0	2.21	2.0	1.19	118.0	293.15
Name_None_CAS_77-92-9_CS_NoneM_Temperature: Value25	0.3	1.63	1.33	2.1679	1.0	0.0	0.0	0.0	1.24	1.5	0.61	153.0	298.15
Name_None_CAS_57-67-0_CS_NoneM_Temperature: Value20	-2.38	0.78	1.97	1.5366	0.0	0.0	1.0	0.0	1.49	2.27	1.67	190.0	293.15
Name_3-Hydroxybenzoic acid_CAS_99-06-9_CS_NoneM_Temperature: Value40	-0.85	1.06	0.72	0.7632	1.0	0.0	0.0	0.0	0.99	1.29	0.98	202.0	313.15
Name_None_CAS_516-05-2_CS_NoneM_Temperature: Value50	0.89	1.14	0.72	0.8208	1.0	0.0	0.0	0.0	0.82	1.05	0.35	129.5	323.15
Name_Ethylmalonic acid_CAS_601-75-2_CS_NoneM_Temperature: Value25	0.73	1.14	0.72	0.8208	1.0	0.0	0.0	0.0	0.96	1.05	0.35	114.0	298.15
Name_None_CAS_110-94-1_CS_NoneM_Temperature: Value50	0.86	1.14	0.69	0.7866	1.0	0.0	0.0	0.0	0.96	1.07	0.34	96.5	323.15
Name_None_CAS_56-40-6_CS_NoneM_Temperature: Value20	0.39	0.78	0.9	0.702	0.0	1.0	0.0	0.0	0.56	0.93	0.37	245.0	293.15
Name_None_CAS_56-40-6_CS_NoneM_Temperature: Value60	0.62	0.78	0.9	0.702	0.0	1.0	0.0	0.0	0.56	0.93	0.37	245.0	333.15
Name_d-Glutamic acid_CAS_6893-26-1_CS_NoneM_Temperature: Value25	-1.22	1.35	1.26	1.701	0.0	1.0	0.0	0.0	1.06	1.37	0.55	201.0	298.15
Name_None_CAS_123-56-8_CS_NoneM_Temperature: Value80	0.84	0.34	0.89	0.3026	0.0	0.0	0.0	1.0	0.69	0.99	0.76	126.0	353.15
Name_None_CAS_103-84-4_CS_NoneM_Temperature: Value80	-0.48	0.41	0.67	0.2747	0.0	0.0	0.0	1.0	1.11	1.42	0.89	114.0	353.15
Name_None_CAS_56-55-3_CS_NoneM_Temperature: Value25	-7.21	0.0	0.29	0.0	0.0	0.0	0.0	1.0	1.82	1.66	2.71	155.0	298.15
Name_d-Glutamic acid_CAS_6893-26-1_CS_NoneM_Temperature: Value20	-1.31	1.35	1.26	1.701	0.0	1.0	0.0	0.0	1.06	1.37	0.55	201.0	293.15
Name_17a-Ethynyl testosterone_CAS_434-03-7_CS_NoneM_Temperature: Value40	-5.46	0.4	1.08	0.432	0.0	0.0	0.0	1.0	2.58	2.4	1.78	269.0	313.15
Name_None_CAS_86-73-7_CS_NoneM_Temperature: Value60	-4.2	0.0	0.19	0.0	0.0	0.0	0.0	1.0	1.36	1.13	1.65	116.0	333.15
Name_None_CAS_73-24-5_CS_NoneM_Temperature: Value20	-2.13	0.57	1.09	0.6213	0.0	0.0	0.0	1.0	0.92	1.78	1.71	363.0	293.15
Name_None_CAS_617-65-2_CS_NoneM_Temperature: Value40	-0.77	1.35	1.26	1.701	0.0	1.0	0.0	0.0	1.06	1.37	0.55	194.0	313.15
Name_None_CAS_115178-66-0_CS_NoneM_Temperature: Value20	-1.61	0.0	1.04	0.0	0.0	0.0	0.0	1.0	1.64	2.01	1.18	74.5	293.15
Name_2-Methoxybenzoic acid_CAS_579-75-9_CS_NoneM_Temperature: Value25	-1.61	0.57	0.66	0.3762	1.0	0.0	0.0	0.0	1.13	1.17	0.81	101.0	298.15
Name_Maleic acid_CAS_110-16-7_CS_NoneM_Temperature: Value30	0.61	1.14	0.75	0.855	1.0	0.0	0.0	0.0	0.78	1.16	0.5	138.0	303.15
Name_None_CAS_73-24-5_CS_NoneM_Temperature: Value25	-2.12	0.57	1.09	0.6213	0.0	0.0	0.0	1.0	0.92	1.78	1.71	363.0	298.15
Name_None_CAS_123-31-9_CS_NoneM_Temperature: Value40	0.02	1.0	0.65	0.65	0.0	0.0	0.0	1.0	0.83	1.14	1.02	173.5	313.15
Name_None_CAS_88-19-7_CS_NoneM_Temperature: Value15	-1.73	0.44	0.88	0.3872	0.0	0.0	0.0	1.0	1.24	1.49	1.18	156.0	288.15
Name_None_CAS_107-35-7_CS_NoneM_Temperature: Value60	0.24	0.52	1.34	0.6968	0.0	1.0	0.0	0.0	0.83	1.64	0.49	328.0	333.15
Name_None_CAS_141-82-2_CS_NoneM_Temperature: Value20	0.76	1.14	0.69	0.7866	1.0	0.0	0.0	0.0	0.68	1.06	0.34	135.0	293.15
Name_None_CAS_64124-14-7_CS_NoneM_Temperature: Value25	-2.37	0.31	1.57	0.4867	0.0	0.0	0.0	1.0	1.66	1.64	1.61	110.0	298.15
Name_None_CAS_613-33-2_CS_NoneM_Temperature: Value40	-5.62	0.0	0.21	0.0	0.0	0.0	0.0	1.0	1.61	1.05	1.44	125.0	313.15
Name_None_CAS_141-82-2_CS_NoneM_Temperature: Value25	0.78	1.14	0.69	0.7866	1.0	0.0	0.0	0.0	0.68	1.06	0.34	135.0	298.15
Name_9,10-Dimethyl-1,2-benzanthracene_CAS_56-56-4_CS_NoneM_Temperature: Value25	-7.02	0.0	0.29	0.0	0.0	0.0	0.0	1.0	2.11	1.55	2.76	122.0	298.15
Name_None_CAS_56-40-6_CS_NoneM_Temperature: Value10	0.31	0.78	0.9	0.702	0.0	1.0	0.0	0.0	0.56	0.93	0.37	245.0	283.15
Name_None_CAS_327-57-1_CS_NoneM_Temperature: Value25	-0.91	0.78	0.94	0.7332	0.0	1.0	0.0	0.0	1.13	0.94	0.38	327.0	298.15
Name_None_CAS_122-39-4_CS_NoneM_Temperature: Value20	-3.5	0.13	0.42	0.0546	0.0	0.0	0.0	1.0	1.42	1.41	1.37	53.5	293.15
Name_None_CAS_110-17-8_CS_NoneM_Temperature: Value80	-0.37	1.14	0.75	0.855	1.0	0.0	0.0	0.0	0.78	1.16	0.5	287.0	353.15
Name_N-Acetyl-l-tryptophan ethyl ester_CAS_2382-80-1_CS_NoneM_Temperature: Value5	-2.72	0.57	1.26	0.7182	0.0	0.0	0.0	1.0	2.12	2.32	1.62	106.0	278.15
Name_Serine_CAS_56-45-1_CS_NoneM_Temperature: Value15	-0.34	1.03	1.3	1.339	0.0	1.0	0.0	0.0	0.76	1.15	0.6	220.0	288.15
Name_None_CAS_591-27-5_CS_NoneM_Temperature: Value30	-0.47	0.73	0.65	0.4745	0.0	0.0	0.0	1.0	0.87	1.28	1.07	125.0	303.15
Name_None_CAS_832-69-9_CS_NoneM_Temperature: Value30	-5.73	0.0	0.23	0.0	0.0	0.0	0.0	1.0	1.6	1.28	2.02	118.0	303.15
Name_None_CAS_99-76-3_CS_NoneM_Temperature: Value25	-1.86	0.66	0.72	0.4752	0.0	0.0	0.0	1.0	1.13	1.24	0.87	131.0	298.15
Name_Maleic acid_CAS_110-16-7_CS_NoneM_Temperature: Value40	0.66	1.14	0.75	0.855	1.0	0.0	0.0	0.0	0.78	1.16	0.5	138.0	313.15
Name_Thiourea_CAS_62-56-6_CS_NoneM_Temperature: Value60	0.74	0.42	0.82	0.3444	0.0	0.0	1.0	0.0	0.57	0.97	1.07	176.0	333.15
Name_None_CAS_99-99-0_CS_NoneM_Temperature: Value10	-2.88	0.0	0.21	0.0	0.0	0.0	0.0	1.0	1.03	1.2	0.85	55.0	283.15
Name_None_CAS_123-30-8_CS_NoneM_Temperature: Value30	-0.77	0.73	0.69	0.5037	0.0	0.0	0.0	1.0	0.87	1.32	1.09	190.0	303.15
Name_None_CAS_62-44-2_CS_NoneM_Temperature: Value50	-2.1	0.41	0.87	0.3567	0.0	0.0	0.0	1.0	1.45	1.55	0.96	134.5	323.15
Name_None_CAS_56-41-7_CS_NoneM_Temperature: Value25	0.27	0.78	0.93	0.7254	0.0	1.0	0.0	0.0	0.71	0.92	0.38	314.5	298.15
Name_None_CAS_123-31-9_CS_NoneM_Temperature: Value30	-0.1	1.0	0.65	0.65	0.0	0.0	0.0	1.0	0.83	1.14	1.02	173.5	303.15
Name_None_CAS_56-41-7_CS_NoneM_Temperature: Value20	0.25	0.78	0.93	0.7254	0.0	1.0	0.0	0.0	0.71	0.92	0.38	314.5	293.15
Name_None_CAS_100-09-4_CS_NoneM_Temperature: Value70	-1.84	0.57	0.66	0.3762	1.0	0.0	0.0	0.0	1.13	1.17	0.81	184.0	343.15
Name_None_CAS_148-24-3_CS_NoneM_Temperature: Value25	-2.35	0.07	0.73	0.0511	0.0	0.0	0.0	1.0	1.1	1.36	1.55	76.0	298.15
Name_None_CAS_148-24-3_CS_NoneM_Temperature: Value20	-2.42	0.07	0.73	0.0511	0.0	0.0	0.0	1.0	1.1	1.36	1.55	76.0	293.15
Name_None_CAS_110-15-6_CS_NoneM_Temperature: Value50	0.18	0.97	0.69	0.6693	1.0	0.0	0.0	0.0	0.82	1.06	0.34	185.0	323.15
Name_None_CAS_106-37-6_CS_NoneM_Temperature: Value25	-4.07	0.0	0.1	0.0	0.0	0.0	0.0	1.0	1.07	1.05	1.22	87.3	298.15
Name_None_CAS_59-66-5_CS_NoneM_Temperature: Value30	-2.36	0.85	1.5	1.275	0.0	0.0	0.0	1.0	1.34	2.55	1.64	258.0	303.15
Name_None_CAS_56-40-6_CS_NoneM_Temperature: Value80	0.68	0.78	0.9	0.702	0.0	1.0	0.0	0.0	0.56	0.93	0.37	245.0	353.15
Name_None_CAS_94-09-7_CS_NoneM_Temperature: Value25	-2.19	0.23	0.76	0.1748	0.0	0.0	0.0	1.0	1.31	1.43	0.94	89.0	298.15
Name_None_CAS_479-45-8_CS_NoneM_Temperature: Value50	-3.16	0.0	0.96	0.0	0.0	0.0	0.0	1.0	1.65	3.16	1.82	131.0	323.15
Name_None_CAS_99-96-7_CS_NoneM_Temperature: Value15	-1.58	1.0	0.72	0.72	1.0	0.0	0.0	0.0	0.99	1.29	0.98	214.5	288.15
Name_None_CAS_57-50-1_CS_NoneM_Temperature: Value30	0.3	2.01	3.43	6.8943	0.0	0.0	0.0	1.0	2.23	2.63	2.32	191.0	303.15
Name_None_CAS_1563-66-2_CS_NoneM_Temperature: Value20	-2.84	0.21	0.87	0.1827	0.0	0.0	0.0	1.0	1.69	1.41	1.1	152.0	293.15
Name_None_CAS_53-70-3_CS_NoneM_Temperature: Value25	-8.74	0.0	0.35	0.0	0.0	0.0	0.0	1.0	2.19	1.99	3.43	266.0	298.15
Name_None_CAS_13684-63-4_CS_NoneM_Temperature: Value20	-5.48	0.73	1.19	0.8687	0.0	0.0	0.0	1.0	2.24	2.2	1.7	143.0	293.15
Name_None_CAS_591-27-5_CS_NoneM_Temperature: Value40	-0.31	0.73	0.65	0.4745	0.0	0.0	0.0	1.0	0.87	1.28	1.07	125.0	313.15
Name_None_CAS_461-58-5_CS_NoneM_Temperature: Value50	0.1	0.55	1.21	0.6655	0.0	0.0	1.0	0.0	0.66	1.02	0.87	210.0	323.15
Name_None_CAS_553-90-2_CS_NoneM_Temperature: Value20	0.01	0.0	0.69	0.0	0.0	0.0	0.0	1.0	0.82	0.97	0.13	54.0	293.15
Name_None_CAS_144-62-7_CS_NoneM_Temperature: Value20	-0.03	1.14	0.68	0.7752	1.0	0.0	0.0	0.0	0.54	1.06	0.34	189.0	293.15
Name_None_CAS_115193-29-8_CS_NoneM_Temperature: Value20	-3.9	0.26	1.02	0.2652	0.0	0.0	0.0	1.0	2.17	1.93	0.94	130.5	293.15
Name_None_CAS_144-62-7_CS_NoneM_Temperature: Value25	0.04	1.14	0.68	0.7752	1.0	0.0	0.0	0.0	0.54	1.06	0.34	189.0	298.15
Name_None_CAS_65-85-0_CS_NoneM_Temperature: Value80	-0.66	0.57	0.44	0.2508	1.0	0.0	0.0	0.0	0.93	1.08	0.75	122.0	353.15
Name_None_CAS_122-88-3_CS_NoneM_Temperature: Value25	-2.29	0.57	0.65	0.3705	1.0	0.0	0.0	0.0	1.25	1.35	0.94	157.0	298.15
Name_None_CAS_57-13-6_CS_NoneM_Temperature: Value5	0.86	0.72	0.69	0.4968	0.0	0.0	0.0	1.0	0.46	1.17	0.63	132.7	278.15
Name_None_CAS_63-74-1_CS_NoneM_Temperature: Value15	-1.71	0.67	1.18	0.7906	0.0	0.0	0.0	1.0	1.2	1.96	1.46	165.0	288.15
Name_1,2,3,4-Tetrachlorodibenzo-p-dioxin_CAS_30746-58-8_CS_NoneM_Temperature: Value15	-8.85	0.0	0.22	0.0	0.0	0.0	0.0	1.0	1.82	1.73	1.88	184.0	288.15
Name_None_CAS_479-45-8_CS_NoneM_Temperature: Value95	-2.25	0.0	0.96	0.0	0.0	0.0	0.0	1.0	1.65	3.16	1.82	131.0	368.15
Name_None_CAS_147-71-7_CS_NoneM_Temperature: Value60	0.66	1.23	1.3	1.599	1.0	0.0	0.0	0.0	0.94	1.13	0.61	173.0	333.15
Name_None_CAS_608-93-5_CS_NoneM_Temperature: Value20	-6.0	0.0	0.0	0.0	0.0	0.0	0.0	1.0	1.33	1.13	1.2	82.0	293.15
Name_None_CAS_51-28-5_CS_NoneM_Temperature: Value90	-1.31	0.28	0.45	0.126	0.0	0.0	0.0	1.0	1.12	1.81	1.22	107.5	363.15
Name_None_CAS_110-17-8_CS_NoneM_Temperature: Value60	-0.69	1.14	0.75	0.855	1.0	0.0	0.0	0.0	0.78	1.16	0.5	287.0	333.15
Name_None_CAS_51-28-5_CS_NoneM_Temperature: Value95	-1.18	0.28	0.45	0.126	0.0	0.0	0.0	1.0	1.12	1.81	1.22	107.5	368.15
Name_None_CAS_91-20-3_CS_NoneM_Temperature: Value65	-2.91	0.0	0.17	0.0	0.0	0.0	0.0	1.0	1.09	1.02	1.27	80.2	338.15
Name_None_CAS_19167-57-8_CS_NoneM_Temperature: Value20	-1.71	0.13	0.92	0.1196	0.0	0.0	0.0	1.0	1.16	1.34	1.65	219.0	293.15
Name_None_CAS_302-72-7_CS_NoneM_Temperature: Value75	0.44	0.78	0.93	0.7254	0.0	1.0	0.0	0.0	0.71	0.92	0.38	289.0	348.15
Name_None_CAS_85-01-8_CS_NoneM_Temperature: Value45	-4.66	0.0	0.23	0.0	0.0	0.0	0.0	1.0	1.45	1.34	1.99	100.0	318.15
Name_None_CAS_55-21-0_CS_NoneM_Temperature: Value40	-0.89	0.49	0.66	0.3234	0.0	0.0	0.0	1.0	0.97	1.55	1.0	130.0	313.15
Name_Lactose_CAS_63-42-3_CS_NoneM_Temperature: Value60	0.03	2.01	3.4	6.834	0.0	0.0	0.0	1.0	2.23	2.69	2.33	201.0	333.15
Name_Thiourea_CAS_62-56-6_CS_NoneM_Temperature: Value80	0.88	0.42	0.82	0.3444	0.0	0.0	1.0	0.0	0.57	0.97	1.07	176.0	353.15
Name_None_CAS_83-32-9_CS_NoneM_Temperature: Value75	-3.59	0.0	0.15	0.0	0.0	0.0	0.0	1.0	1.26	0.99	1.53	95.0	348.15
Name_None_CAS_57-50-1_CS_NoneM_Temperature: Value80	0.36	2.01	3.43	6.8943	0.0	0.0	0.0	1.0	2.23	2.63	2.32	191.0	353.15
Name_None_CAS_117-89-5_CS_NoneM_Temperature: Value25	-4.52	0.0	1.42	0.0	0.0	0.0	1.0	0.0	2.89	1.79	2.17	232.0	298.15
Name_None_CAS_57-50-1_CS_NoneM_Temperature: Value85	0.37	2.01	3.43	6.8943	0.0	0.0	0.0	1.0	2.23	2.63	2.32	191.0	358.15
Name_None_CAS_106231-63-4_CS_NoneM_Temperature: Value20	-1.67	0.0	1.4	0.0	0.0	0.0	0.0	1.0	2.11	2.33	1.03	39.5	293.15
Name_None_CAS_56-81-5_CS_NoneM_Temperature: Value5	0.78	0.81	0.89	0.7209	0.0	0.0	0.0	1.0	0.71	0.97	0.61	20.0	278.15
Name_None_CAS_75410-16-1_CS_NoneM_Temperature: Value20	-0.7	0.16	1.08	0.1728	0.0	0.0	0.0	1.0	1.21	1.88	0.94	113.0	293.15
Name_None_CAS_1202-25-1_CS_NoneM_Temperature: Value50	-2.95	0.0	0.79	0.0	0.0	0.0	0.0	1.0	1.45	1.26	0.88	371.7	323.15
Name_None_CAS_100-02-7_CS_NoneM_Temperature: Value35	-0.71	0.67	0.49	0.3283	0.0	0.0	0.0	1.0	0.95	1.47	1.05	113.0	308.15
Name_None_CAS_70362-47-9_CS_NoneM_Temperature: Value25	-7.25	0.0	0.12	0.0	0.0	0.0	0.0	1.0	1.81	1.5	1.94	63.9	298.15
Name_None_CAS_94-12-2_CS_NoneM_Temperature: Value15	-2.78	0.23	0.77	0.1771	0.0	0.0	0.0	1.0	1.45	1.43	0.94	75.5	288.15
Name_None_CAS_93-76-5_CS_NoneM_Temperature: Value25	-2.98	0.57	0.5	0.285	1.0	0.0	0.0	0.0	1.5	1.51	1.16	156.0	298.15
Name_None_CAS_56-55-3_CS_NoneM_Temperature: Value10	-7.78	0.0	0.29	0.0	0.0	0.0	0.0	1.0	1.82	1.66	2.71	155.0	283.15
Name_None_CAS_328-39-2_CS_NoneM_Temperature: Value25	-1.05	0.78	0.97	0.7566	0.0	1.0	0.0	0.0	1.13	0.92	0.39	295.0	298.15
Name_None_CAS_57-50-1_CS_NoneM_Temperature: Value10	0.28	2.01	3.43	6.8943	0.0	0.0	0.0	1.0	2.23	2.63	2.32	191.0	283.15
Name_None_CAS_129-00-0_CS_NoneM_Temperature: Value29	-6.1	0.0	0.25	0.0	0.0	0.0	0.0	1.0	1.58	1.52	2.6	156.0	302.15
Name_None_CAS_65-85-0_CS_NoneM_Temperature: Value50	-1.2	0.57	0.44	0.2508	1.0	0.0	0.0	0.0	0.93	1.08	0.75	122.0	323.15
Name_None_CAS_129-00-0_CS_NoneM_Temperature: Value20	-6.34	0.0	0.25	0.0	0.0	0.0	0.0	1.0	1.58	1.52	2.6	156.0	293.15
Name_l-Aspartic acid_CAS_56-84-8_CS_NoneM_Temperature: Value70	-0.76	1.18	1.26	1.4868	0.0	1.0	0.0	0.0	0.92	1.37	0.55	270.5	343.15
Name_None_CAS_57-13-6_CS_NoneM_Temperature: Value30	0.98	0.72	0.69	0.4968	0.0	0.0	0.0	1.0	0.46	1.17	0.63	132.7	303.15
Name_d-Glutamic acid_CAS_6893-26-1_CS_NoneM_Temperature: Value50	-0.83	1.35	1.26	1.701	0.0	1.0	0.0	0.0	1.06	1.37	0.55	201.0	323.15
Name_None_CAS_118-92-3_CS_NoneM_Temperature: Value40	-1.19	0.75	0.71	0.5325	1.0	0.0	0.0	0.0	1.03	1.26	1.09	145.0	313.15
Name_l-Proline, 1-[(benzoyloxy)acetyl]-_CAS_115178-75-1_CS_NoneM_Temperature: Value20	-1.59	0.57	1.4	0.798	1.0	0.0	0.0	0.0	2.0	2.45	1.35	72.5	293.15
Name_None_CAS_88-99-3_CS_NoneM_Temperature: Value20	-1.47	1.14	0.77	0.8778	1.0	0.0	0.0	0.0	1.15	1.46	0.94	230.0	293.15
Name_None_CAS_37680-73-2_CS_NoneM_Temperature: Value20	-7.43	0.0	0.11	0.0	0.0	0.0	0.0	1.0	1.94	1.61	2.09	77.0	293.15
Name_None_CAS_103-84-4_CS_NoneM_Temperature: Value70	-0.71	0.41	0.67	0.2747	0.0	0.0	0.0	1.0	1.11	1.42	0.89	114.0	343.15
Name_None_CAS_37680-73-2_CS_NoneM_Temperature: Value25	-7.23	0.0	0.11	0.0	0.0	0.0	0.0	1.0	1.94	1.61	2.09	77.0	298.15
Name_None_CAS_543-28-2_CS_NoneM_Temperature: Value35	-0.3	0.44	0.58	0.2552	0.0	0.0	0.0	1.0	0.99	0.91	0.37	67.0	308.15
Name_None_CAS_198-55-0_CS_NoneM_Temperature: Value25	-8.8	0.0	0.31	0.0	0.0	0.0	0.0	1.0	1.95	1.84	3.32	273.0	298.15
Name_None_CAS_143-07-7_CS_NoneM_Temperature: Value40	-4.41	0.57	0.39	0.2223	1.0	0.0	0.0	0.0	1.87	0.66	0.16	44.0	313.15
Name_5-(1-Cyclohexenyl)-1,5-dimethylbarbituric acid_CAS_56-29-1_CS_NoneM_Temperature: Value20	-2.91	0.24	1.33	0.3192	0.0	0.0	0.0	1.0	1.79	1.5	1.34	146.0	293.15
Name_None_CAS_57-83-0_CS_NoneM_Temperature: Value50	-4.31	0.0	1.04	0.0	0.0	0.0	0.0	1.0	2.62	2.49	1.56	121.0	323.15
Name_None_CAS_88-89-1_CS_NoneM_Temperature: Value20	-1.29	0.02	0.46	0.0092	0.0	0.0	0.0	1.0	1.3	2.22	1.43	122.5	293.15
Name_None_CAS_118-96-7_CS_NoneM_Temperature: Value35	-3.05	0.0	0.41	0.0	0.0	0.0	0.0	1.0	1.38	2.34	1.39	80.1	308.15
Name_None_CAS_120-80-9_CS_NoneM_Temperature: Value60	0.86	0.77	0.53	0.4081	0.0	0.0	0.0	1.0	0.83	1.08	0.93	105.0	333.15
Name_None_CAS_552-16-9_CS_NoneM_Temperature: Value25	-1.36	0.57	0.54	0.3078	1.0	0.0	0.0	0.0	1.11	1.65	1.02	147.5	298.15
Name_None_CAS_115193-31-2_CS_NoneM_Temperature: Value20	-1.27	1.06	2.06	2.1836	0.0	0.0	0.0	1.0	2.07	2.58	1.57	126.5	293.15
Name_None_CAS_94-26-8_CS_NoneM_Temperature: Value25	-2.97	0.66	0.73	0.4818	0.0	0.0	0.0	1.0	1.55	1.26	0.87	68.5	298.15
Name_None_CAS_106231-59-8_CS_NoneM_Temperature: Value20	-1.09	0.23	1.44	0.3312	0.0	0.0	0.0	1.0	1.81	2.14	1.2	79.0	293.15
Name_None_CAS_92-94-4_CS_NoneM_Temperature: Value25	-7.11	0.0	0.31	0.0	0.0	0.0	0.0	1.0	1.93	1.63	2.22	213.0	298.15
Name_None_CAS_88-99-3_CS_NoneM_Temperature: Value55	-0.89	1.14	0.77	0.8778	1.0	0.0	0.0	0.0	1.15	1.46	0.94	230.0	328.15
Name_None_CAS_88-99-3_CS_NoneM_Temperature: Value65	-0.72	1.14	0.77	0.8778	1.0	0.0	0.0	0.0	1.15	1.46	0.94	230.0	338.15
Name_None_CAS_616-06-8_CS_NoneM_Temperature: Value25	-1.05	0.78	0.94	0.7332	0.0	1.0	0.0	0.0	1.13	0.94	0.38	300.0	298.15
Name_5-Butyl-5-ethylbarbituric acid_CAS_77-28-1_CS_NoneM_Temperature: Value20	-1.83	0.52	1.21	0.6292	0.0	0.0	0.0	1.0	1.66	1.36	0.98	127.0	293.15
Name_trans-Cinnamic acid_CAS_140-10-3_CS_NoneM_Temperature: Value25	-2.43	0.57	0.51	0.2907	1.0	0.0	0.0	0.0	1.17	1.18	0.9	133.0	298.15
Name_None_CAS_86-73-7_CS_NoneM_Temperature: Value25	-4.94	0.0	0.19	0.0	0.0	0.0	0.0	1.0	1.36	1.13	1.65	116.0	298.15
Name_None_CAS_123-56-8_CS_NoneM_Temperature: Value40	0.66	0.34	0.89	0.3026	0.0	0.0	0.0	1.0	0.69	0.99	0.76	126.0	313.15
Name_None_CAS_124-04-9_CS_NoneM_Temperature: Value20	-0.89	1.14	0.7	0.798	1.0	0.0	0.0	0.0	1.1	1.07	0.34	152.0	293.15
Name_Maleic acid_CAS_110-16-7_CS_NoneM_Temperature: Value25	0.58	1.14	0.75	0.855	1.0	0.0	0.0	0.0	0.78	1.16	0.5	138.0	298.15
Name_None_CAS_65-71-4_CS_NoneM_Temperature: Value30	-1.46	0.44	0.9	0.396	0.0	0.0	0.0	1.0	0.89	1.41	0.88	316.0	303.15
Name_None_CAS_617-65-2_CS_NoneM_Temperature: Value55	-0.46	1.35	1.26	1.701	0.0	1.0	0.0	0.0	1.06	1.37	0.55	194.0	328.15
Name_None_CAS_120-12-7_CS_NoneM_Temperature: Value55	-5.65	0.0	0.23	0.0	0.0	0.0	0.0	1.0	1.45	1.34	1.99	218.0	328.15
Name_None_CAS_120-12-7_CS_NoneM_Temperature: Value50	-5.77	0.0	0.23	0.0	0.0	0.0	0.0	1.0	1.45	1.34	1.99	218.0	323.15
Name_Acetamide, N-(4-methoxyphenyl)-_CAS_51-66-1_CS_NoneM_Temperature: Value25	-1.87	0.41	0.87	0.3567	0.0	0.0	0.0	1.0	1.31	1.55	0.96	400.3	298.15
Name_Benzoylaminoacetic acid_CAS_495-69-2_CS_NoneM_Temperature: Value25	-1.68	0.83	1.01	0.8383	1.0	0.0	0.0	0.0	1.33	1.95	1.06	187.0	298.15
Name_None_CAS_99-76-3_CS_NoneM_Temperature: Value15	-1.99	0.66	0.72	0.4752	0.0	0.0	0.0	1.0	1.13	1.24	0.87	131.0	288.15
Name_None_CAS_115178-79-5_CS_NoneM_Temperature: Value20	-2.28	0.0	1.1	0.0	0.0	0.0	0.0	1.0	2.03	1.92	0.97	53.5	293.15
Name_None_CAS_63-74-1_CS_NoneM_Temperature: Value20	-1.57	0.67	1.18	0.7906	0.0	0.0	0.0	1.0	1.2	1.96	1.46	165.0	293.15
Name_None_CAS_110-94-1_CS_NoneM_Temperature: Value20	0.69	1.14	0.69	0.7866	1.0	0.0	0.0	0.0	0.96	1.07	0.34	96.5	293.15
Name_None_CAS_65-71-4_CS_NoneM_Temperature: Value25	-1.56	0.44	0.9	0.396	0.0	0.0	0.0	1.0	0.89	1.41	0.88	316.0	298.15
Name_d-Sorbitol_CAS_50-70-4_CS_NoneM_Temperature: Value40	0.61	1.62	1.81	2.9322	0.0	0.0	0.0	1.0	1.31	1.75	1.23	110.0	313.15
Name_None_CAS_141-82-2_CS_NoneM_Temperature: Value60	0.86	1.14	0.69	0.7866	1.0	0.0	0.0	0.0	0.68	1.06	0.34	135.0	333.15
Name_None_CAS_591-27-5_CS_NoneM_Temperature: Value70	0.47	0.73	0.65	0.4745	0.0	0.0	0.0	1.0	0.87	1.28	1.07	125.0	343.15
Name_None_CAS_591-27-5_CS_NoneM_Temperature: Value75	0.57	0.73	0.65	0.4745	0.0	0.0	0.0	1.0	0.87	1.28	1.07	125.0	348.15
Name_None_CAS_516-06-3_CS_NoneM_Temperature: Value50	-0.13	0.78	0.96	0.7488	0.0	1.0	0.0	0.0	0.99	0.92	0.39	296.0	323.15
Name_3-Hydroxybenzoic acid_CAS_99-06-9_CS_NoneM_Temperature: Value60	-0.51	1.06	0.72	0.7632	1.0	0.0	0.0	0.0	0.99	1.29	0.98	202.0	333.15
Name_None_CAS_99-65-0_CS_NoneM_Temperature: Value30	-2.41	0.0	0.31	0.0	0.0	0.0	0.0	1.0	1.06	1.83	1.1	89.5	303.15
Name_None_CAS_617-65-2_CS_NoneM_Temperature: Value30	-0.97	1.35	1.26	1.701	0.0	1.0	0.0	0.0	1.06	1.37	0.55	194.0	303.15
Name_None_CAS_91-20-3_CS_NoneM_Temperature: Value15	-3.77	0.0	0.17	0.0	0.0	0.0	0.0	1.0	1.09	1.02	1.27	80.2	288.15
Name_None_CAS_474-86-2_CS_NoneM_Temperature: Value25	-5.28	0.5	1.0	0.5	0.0	0.0	0.0	1.0	2.11	2.59	1.98	238.0	298.15
Name_dl-Tartaric acid_CAS_133-37-9_CS_NoneM_Temperature: Value40	0.26	1.23	1.3	1.599	1.0	0.0	0.0	0.0	0.94	1.13	0.61	206.0	313.15
Name_None_CAS_553-90-2_CS_NoneM_Temperature: Value30	0.27	0.0	0.69	0.0	0.0	0.0	0.0	1.0	0.82	0.97	0.13	54.0	303.15
Name_None_CAS_100-09-4_CS_NoneM_Temperature: Value30	-2.69	0.57	0.66	0.3762	1.0	0.0	0.0	0.0	1.13	1.17	0.81	184.0	303.15
Name_None_CAS_95-55-6_CS_NoneM_Temperature: Value20	-0.74	0.51	0.55	0.2805	0.0	0.0	0.0	1.0	0.87	1.21	1.05	172.0	293.15
Name_None_CAS_110-15-6_CS_NoneM_Temperature: Value10	-0.41	0.97	0.69	0.6693	1.0	0.0	0.0	0.0	0.82	1.06	0.34	185.0	283.15
Name_None_CAS_107-35-7_CS_NoneM_Temperature: Value10	-0.34	0.52	1.34	0.6968	0.0	1.0	0.0	0.0	0.83	1.64	0.49	328.0	283.15
Name_None_CAS_110-15-6_CS_NoneM_Temperature: Value15	-0.39	0.97	0.69	0.6693	1.0	0.0	0.0	0.0	0.82	1.06	0.34	185.0	288.15
Name_None_CAS_85-01-8_CS_NoneM_Temperature: Value70	-4.15	0.0	0.23	0.0	0.0	0.0	0.0	1.0	1.45	1.34	1.99	100.0	343.15
Name_l-Tyrosine_CAS_60-18-4_CS_NoneM_Temperature: Value35	-2.42	1.28	1.29	1.6512	0.0	1.0	0.0	0.0	1.37	1.6	1.18	342.0	308.15
Name_None_CAS_68-96-2_CS_NoneM_Temperature: Value25	-4.71	0.17	1.32	0.2244	0.0	0.0	0.0	1.0	2.68	2.5	1.66	222.0	298.15
Name_Mepazine_CAS_60-89-9_CS_NoneM_Temperature: Value25	-4.74	0.0	1.07	0.0	0.0	0.0	1.0	0.0	2.46	1.82	2.35	80.0	298.15
Name_None_CAS_2136-99-4_CS_NoneM_Temperature: Value25	-9.04	0.0	0.0	0.0	0.0	0.0	0.0	1.0	2.3	1.88	2.42	161.0	298.15
Name_None_CAS_334-48-5_CS_NoneM_Temperature: Value20	-3.02	0.57	0.38	0.2166	1.0	0.0	0.0	0.0	1.59	0.65	0.16	31.4	293.15
Name_None_CAS_85-01-8_CS_NoneM_Temperature: Value65	-4.26	0.0	0.23	0.0	0.0	0.0	0.0	1.0	1.45	1.34	1.99	100.0	338.15
Name_None_CAS_51-28-5_CS_NoneM_Temperature: Value25	-2.43	0.28	0.45	0.126	0.0	0.0	0.0	1.0	1.12	1.81	1.22	107.5	298.15
Name_None_CAS_556-88-7_CS_NoneM_Temperature: Value50	-0.95	0.55	1.25	0.6875	0.0	0.0	1.0	0.0	0.68	1.01	0.91	235.0	323.15
Name_None_CAS_608-93-5_CS_NoneM_Temperature: Value25	-5.48	0.0	0.0	0.0	0.0	0.0	0.0	1.0	1.33	1.13	1.2	82.0	298.15
Name_d-Fructose_CAS_57-48-7_CS_NoneM_Temperature: Value60	0.42	1.31	1.83	2.3973	0.0	0.0	0.0	1.0	1.2	1.61	1.3	129.0	333.15
Name_None_CAS_479-45-8_CS_NoneM_Temperature: Value15	-3.61	0.0	0.96	0.0	0.0	0.0	0.0	1.0	1.65	3.16	1.82	131.0	288.15
Name_None_CAS_492-62-6_CS_NoneM_Temperature: Value20	0.32	1.31	1.85	2.4235	0.0	0.0	0.0	1.0	1.2	1.64	1.34	154.5	293.15
Name_None_CAS_479-45-8_CS_NoneM_Temperature: Value10	-3.62	0.0	0.96	0.0	0.0	0.0	0.0	1.0	1.65	3.16	1.82	131.0	283.15
Name_None_CAS_108-46-3_CS_NoneM_Temperature: Value30	0.76	1.0	0.61	0.61	0.0	0.0	0.0	1.0	0.83	1.1	0.99	110.0	303.15
Name_None_CAS_150-13-0_CS_NoneM_Temperature: Value30	-1.35	0.8	0.76	0.608	1.0	0.0	0.0	0.0	1.03	1.46	1.05	187.0	303.15
Name_None_CAS_315-30-0_CS_NoneM_Temperature: Value40	-2.1	0.27	1.54	0.4158	0.0	0.0	0.0	1.0	0.88	1.04	1.43	350.0	313.15
Name_None_CAS_99-99-0_CS_NoneM_Temperature: Value20	-2.75	0.0	0.21	0.0	0.0	0.0	0.0	1.0	1.03	1.2	0.85	55.0	293.15
Name_None_CAS_6915-15-7_CS_NoneM_Temperature: Value10	0.58	1.14	0.99	1.1286	1.0	0.0	0.0	0.0	0.88	1.1	0.47	131.5	283.15
Name_None_CAS_99-65-0_CS_NoneM_Temperature: Value25	-2.5	0.0	0.31	0.0	0.0	0.0	0.0	1.0	1.06	1.83	1.1	89.5	298.15
Name_None_CAS_144-62-7_CS_NoneM_Temperature: Value60	0.53	1.14	0.68	0.7752	1.0	0.0	0.0	0.0	0.54	1.06	0.34	189.0	333.15
Name_None_CAS_123-30-8_CS_NoneM_Temperature: Value60	-0.57	0.73	0.69	0.5037	0.0	0.0	0.0	1.0	0.87	1.32	1.09	190.0	333.15
Name_None_CAS_110-15-6_CS_NoneM_Temperature: Value65	0.38	0.97	0.69	0.6693	1.0	0.0	0.0	0.0	0.82	1.06	0.34	185.0	338.15
Name_2-Methoxybenzoic acid_CAS_579-75-9_CS_NoneM_Temperature: Value10	-1.91	0.57	0.66	0.3762	1.0	0.0	0.0	0.0	1.13	1.17	0.81	101.0	283.15
Name_None_CAS_147-71-7_CS_NoneM_Temperature: Value20	0.59	1.23	1.3	1.599	1.0	0.0	0.0	0.0	0.94	1.13	0.61	173.0	293.15
Name_None_CAS_613-12-7_CS_NoneM_Temperature: Value5	-7.43	0.0	0.23	0.0	0.0	0.0	0.0	1.0	1.6	1.28	2.02	204.0	278.15
Name_2-Methoxybenzoic acid_CAS_579-75-9_CS_NoneM_Temperature: Value15	-1.85	0.57	0.66	0.3762	1.0	0.0	0.0	0.0	1.13	1.17	0.81	101.0	288.15
Name_None_CAS_76-93-7_CS_NoneM_Temperature: Value25	-2.21	0.74	1.03	0.7622	1.0	0.0	0.0	0.0	1.74	1.44	1.46	150.0	298.15
Name_None_CAS_110-17-8_CS_NoneM_Temperature: Value25	-1.22	1.14	0.75	0.855	1.0	0.0	0.0	0.0	0.78	1.16	0.5	287.0	298.15
Name_1,2,3,4-Tetrachlorodibenzo-p-dioxin_CAS_30746-58-8_CS_NoneM_Temperature: Value5	-10.4	0.0	0.22	0.0	0.0	0.0	0.0	1.0	1.82	1.73	1.88	184.0	278.15
Name_None_CAS_6915-15-7_CS_NoneM_Temperature: Value80	0.79	1.14	0.99	1.1286	1.0	0.0	0.0	0.0	0.88	1.1	0.47	131.5	353.15
Name_None_CAS_108-95-2_CS_NoneM_Temperature: Value20	-0.11	0.5	0.39	0.195	0.0	0.0	0.0	1.0	0.78	0.9	0.78	40.85	293.15
Name_None_CAS_108-95-2_CS_NoneM_Temperature: Value25	-0.07	0.5	0.39	0.195	0.0	0.0	0.0	1.0	0.78	0.9	0.78	40.85	298.15
Name_None_CAS_94-09-7_CS_NoneM_Temperature: Value50	-1.77	0.23	0.76	0.1748	0.0	0.0	0.0	1.0	1.31	1.43	0.94	89.0	323.15
Name_Lactose_CAS_63-42-3_CS_NoneM_Temperature: Value20	-0.32	2.01	3.4	6.834	0.0	0.0	0.0	1.0	2.23	2.69	2.33	201.0	293.15
Name_None_CAS_99-96-7_CS_NoneM_Temperature: Value60	-0.53	1.0	0.72	0.72	1.0	0.0	0.0	0.0	0.99	1.29	0.98	214.5	333.15
Name_None_CAS_492-62-6_CS_NoneM_Temperature: Value60	0.37	1.31	1.85	2.4235	0.0	0.0	0.0	1.0	1.2	1.64	1.34	154.5	333.15
Name_None_CAS_77-02-1_CS_NoneM_Temperature: Value35	-1.57	0.52	1.29	0.6708	0.0	0.0	0.0	1.0	1.61	1.4	1.11	141.0	308.15
Name_None_CAS_70-55-3_CS_NoneM_Temperature: Value15	-1.93	0.44	0.88	0.3872	0.0	0.0	0.0	1.0	1.24	1.49	1.18	138.0	288.15
Name_Barbital_CAS_57-44-3_CS_form IM_Temperature: Value30	-1.35	0.52	1.21	0.6292	0.0	0.0	0.0	1.0	1.37	1.35	0.98	190.0	303.15
Name_None_CAS_50-23-7_CS_NoneM_Temperature: Value35	-2.97	0.73	1.9	1.387	0.0	0.0	0.0	1.0	2.8	2.92	2.04	218.5	308.15
Name_Barbital_CAS_57-44-3_CS_form IM_Temperature: Value35	-1.29	0.52	1.21	0.6292	0.0	0.0	0.0	1.0	1.37	1.35	0.98	190.0	308.15
Name_None_CAS_58-39-9_CS_NoneM_Temperature: Value25	-4.15	0.23	1.84	0.4232	0.0	0.0	1.0	0.0	3.02	2.33	2.87	97.0	298.15
Name_Ethylmalonic acid_CAS_601-75-2_CS_NoneM_Temperature: Value15	0.68	1.14	0.72	0.8208	1.0	0.0	0.0	0.0	0.96	1.05	0.35	114.0	288.15
Name_None_CAS_65-45-2_CS_NoneM_Temperature: Value25	-1.79	0.62	0.61	0.3782	0.0	0.0	0.0	1.0	1.03	1.57	1.16	140.0	298.15
Name_None_CAS_62-44-2_CS_NoneM_Temperature: Value25	-2.55	0.41	0.87	0.3567	0.0	0.0	0.0	1.0	1.45	1.55	0.96	134.5	298.15
Name_None_CAS_1202-25-1_CS_NoneM_Temperature: Value15	-3.47	0.0	0.79	0.0	0.0	0.0	0.0	1.0	1.45	1.26	0.88	371.7	288.15
Name_d-Sorbitol_CAS_50-70-4_CS_NoneM_Temperature: Value10	0.55	1.62	1.81	2.9322	0.0	0.0	0.0	1.0	1.31	1.75	1.23	110.0	283.15
Name_None_CAS_120-72-9_CS_NoneM_Temperature: Value25	-1.52	0.31	0.33	0.1023	0.0	0.0	0.0	1.0	0.95	1.1	1.22	52.0	298.15
Name_None_CAS_302-72-7_CS_NoneM_Temperature: Value25	0.2	0.78	0.93	0.7254	0.0	1.0	0.0	0.0	0.71	0.92	0.38	289.0	298.15
Name_None_CAS_302-72-7_CS_NoneM_Temperature: Value20	0.18	0.78	0.93	0.7254	0.0	1.0	0.0	0.0	0.71	0.92	0.38	289.0	293.15
Name_17a-Ethynyl testosterone_CAS_434-03-7_CS_NoneM_Temperature: Value35	-5.49	0.4	1.08	0.432	0.0	0.0	0.0	1.0	2.58	2.4	1.78	269.0	308.15
Name_None_CAS_64649-43-0_CS_NoneM_Temperature: Value20	-1.64	0.49	0.99	0.4851	0.0	0.0	0.0	1.0	1.33	1.95	1.06	121.0	293.15
Name_None_CAS_516-06-3_CS_NoneM_Temperature: Value25	-0.23	0.78	0.96	0.7488	0.0	1.0	0.0	0.0	0.99	0.92	0.39	296.0	298.15
Name_None_CAS_65-85-0_CS_NoneM_Temperature: Value10	-1.79	0.57	0.44	0.2508	1.0	0.0	0.0	0.0	0.93	1.08	0.75	122.0	283.15
Name_None_CAS_83-32-9_CS_NoneM_Temperature: Value20	-4.63	0.0	0.15	0.0	0.0	0.0	0.0	1.0	1.26	0.99	1.53	95.0	293.15
Name_None_CAS_85-01-8_CS_NoneM_Temperature: Value75	-4.07	0.0	0.23	0.0	0.0	0.0	0.0	1.0	1.45	1.34	1.99	100.0	348.15
Name_None_CAS_144-62-7_CS_NoneM_Temperature: Value80	0.71	1.14	0.68	0.7752	1.0	0.0	0.0	0.0	0.54	1.06	0.34	189.0	353.15
Name_None_CAS_83-32-9_CS_NoneM_Temperature: Value25	-4.59	0.0	0.15	0.0	0.0	0.0	0.0	1.0	1.26	0.99	1.53	95.0	298.15
Name_None_CAS_57-13-6_CS_NoneM_Temperature: Value70	1.1	0.72	0.69	0.4968	0.0	0.0	0.0	1.0	0.46	1.17	0.63	132.7	343.15
Name_d-Glutamic acid_CAS_6893-26-1_CS_NoneM_Temperature: Value10	-1.47	1.35	1.26	1.701	0.0	1.0	0.0	0.0	1.06	1.37	0.55	201.0	283.15
Name_None_CAS_83-53-4_CS_NoneM_Temperature: Value25	-5.36	0.0	0.16	0.0	0.0	0.0	0.0	1.0	1.44	1.37	1.94	80.0	298.15
Name_None_CAS_25366-23-8_CS_NoneM_Temperature: Value20	-2.06	0.16	0.86	0.1376	0.0	0.0	0.0	1.0	1.39	1.54	0.85	136.5	293.15
Name_None_CAS_100-25-4_CS_NoneM_Temperature: Value35	-3.21	0.0	0.31	0.0	0.0	0.0	0.0	1.0	1.06	1.83	1.1	173.0	308.15
Name_2-Methoxybenzoic acid_CAS_579-75-9_CS_NoneM_Temperature: Value20	-1.77	0.57	0.66	0.3762	1.0	0.0	0.0	0.0	1.13	1.17	0.81	101.0	293.15
