# Supplementary material for: The influence of solid state information and descriptor selection on statistical models of temperature dependent aqueous solubility
Source: J Cheminform. 2018 Aug 29;10:44. doi: 10.1186/s13321-018-0298-3 (PMC6115327; doi:10.1186/s13321-018-0298-3)
Supplement: Supplementary file 2 — Additional file 2. All QSPR ready datasets, prior to feature selection, associated with all considered sets of descriptors. N.B. In the case of the temperature (T) values, these were replaced with (1/T) using additional scripts prior to both feature selection and modelling. [file 13321_2018_298_MOESM2_ESM.zip › all_QSPR_input/extra_qspr_input/Klimenko_QSPRin_CD_False_extra_IntegSub.SiRMSSub.Absolv.Ind.Rdk_MPD.csv]

ID_Chemical	Endpoint_Solubility_Value	D_AlphaH2_A_	D_BalabanJ	D_BertzCT	D_BetaH2_B_	D_Chi0	D_Chi0n	D_Chi0v	D_Chi1	D_Chi1n	D_Chi1v	D_Chi2n	D_Chi2v	D_Chi3n	D_Chi3v	D_Chi4n	D_Chi4v	D_EState_VSA1	D_EState_VSA10	D_EState_VSA11	D_EState_VSA2	D_EState_VSA3	D_EState_VSA4	D_EState_VSA5	D_EState_VSA6	D_EState_VSA7	D_EState_VSA8	D_EState_VSA9	D_ExactMolWt	D_Fr2_att_/B_C/1_2s/	D_Fr2_att_/B_D/1_2s/	D_Fr2_att_/B_E/1_2s/	D_Fr2_att_/C_D/1_2d/	D_Fr2_att_/C_D/1_2s/	D_Fr2_att_/C_E/1_2d/	D_Fr2_att_/C_E/1_2s/	D_Fr2_att_/C_F/1_2d/	D_Fr2_att_/C_F/1_2s/	D_Fr2_att_/C_G/1_2s/	D_Fr2_att_/D_D/1_2s/	D_Fr2_att_/D_E/1_2a/	D_Fr2_att_/D_E/1_2d/	D_Fr2_att_/D_E/1_2s/	D_Fr2_att_/D_E/1_2t/	D_Fr2_att_/D_F/1_2s/	D_Fr2_att_/E_E/1_2a/	D_Fr2_att_/E_E/1_2d/	D_Fr2_att_/E_E/1_2s/	D_Fr2_att_/E_E/1_2t/
Name_Pregna-4,6-diene-3,20-dione, 6,17-dimethyl-_CAS_977-79-7_CS_NoneM_Temperature: Value25	-5.27	0.0	1.797169	713.604435	1.13	18.198306	16.445889	16.445889	11.6325	10.082334	10.082334	9.964918	9.964918	9.212193	9.212193	7.2614	7.2614	0.0	9.589074	0.0	16.244971	35.74103	19.262465	23.987852	6.923737	6.07602	33.770969	0.0	340.24023	0.0	0.0	32.0	0.0	0.0	2.0	0.0	0.0	0.0	0.0	0.0	0.0	0.0	0.0	0.0	0.0	0.0	2.0	24.0	0.0
Name_None_CAS_206-44-0_CS_NoneM_Temperature: Value30	-5.88	0.0	2.312996	650.310154	0.25	10.535169	8.773503	8.773503	7.94949	5.565384	5.565384	4.254843	4.254843	3.412108	3.412108	2.742735	2.742735	0.0	0.0	0.0	0.0	0.0	0.0	33.026254	0.0	0.0	60.663671	0.0	202.07825	0.0	0.0	10.0	0.0	0.0	0.0	0.0	0.0	0.0	0.0	0.0	0.0	0.0	0.0	0.0	0.0	17.0	0.0	2.0	0.0
Name_None_CAS_328-39-2_CS_NoneM_Temperature: Value50	-0.88	0.78	3.501688	101.230983	0.97	7.439158	5.794619	5.794619	4.036581	3.020937	3.020937	2.57428	2.57428	1.042536	1.042536	0.608685	0.608685	12.011146	4.794537	0.0	0.0	12.338728	0.0	0.0	0.0	13.847474	0.0	10.840195	131.094629	1.0	2.0	10.0	0.0	0.0	1.0	1.0	0.0	0.0	0.0	0.0	0.0	0.0	1.0	0.0	0.0	0.0	0.0	5.0	0.0
Name_2-Methoxybenzoic acid_CAS_579-75-9_CS_NoneM_Temperature: Value55	-1.16	0.57	3.121219	267.79461	0.66	8.267585	6.073111	6.073111	5.253219	3.117454	3.117454	2.005436	2.005436	1.337383	1.337383	0.821324	0.821324	5.969305	4.794537	0.0	5.563451	5.749512	0.0	13.176165	18.199101	0.0	0.0	9.84339	152.047344	1.0	0.0	7.0	0.0	0.0	1.0	3.0	0.0	0.0	0.0	0.0	0.0	0.0	0.0	0.0	0.0	6.0	0.0	1.0	0.0
Name_l-Arginine_CAS_74-79-3_CS_NoneM_Temperature: Value30	0.09	1.26	3.311835	170.931021	1.95	9.560478	6.708833	6.708833	5.536581	3.600216	3.600216	2.427411	2.427411	1.324553	1.324553	0.668508	0.668508	12.011146	4.794537	0.0	5.959555	19.3864	0.0	0.0	0.0	0.0	5.316789	21.983146	174.111676	1.0	6.0	7.0	0.0	0.0	1.0	1.0	0.0	0.0	0.0	0.0	0.0	1.0	4.0	0.0	0.0	0.0	0.0	4.0	0.0
Name_None_CAS_115193-30-1_CS_NoneM_Temperature: Value20	-2.72	0.74	2.395	444.650449	1.59	13.543606	9.881552	9.881552	8.502908	5.312784	5.312784	3.633729	3.633729	2.148119	2.148119	1.142941	1.142941	30.432388	14.383612	0.0	0.0	5.563451	0.0	6.923737	30.331835	0.0	5.316789	10.47053	250.095357	0.0	3.0	11.0	0.0	0.0	3.0	2.0	0.0	0.0	0.0	0.0	0.0	0.0	3.0	0.0	0.0	6.0	0.0	4.0	0.0
Name_None_CAS_65-85-0_CS_NoneM_Temperature: Value60	-1.03	0.57	2.981455	203.415953	0.44	6.690234	4.742213	4.742213	4.30453	2.588415	2.588415	1.671178	1.671178	1.02074	1.02074	0.58073	0.58073	5.969305	4.794537	0.0	0.0	5.563451	0.0	0.0	30.331835	0.0	0.0	5.106527	122.036779	1.0	0.0	5.0	0.0	0.0	1.0	1.0	0.0	0.0	0.0	0.0	0.0	0.0	0.0	0.0	0.0	6.0	0.0	1.0	0.0
Name_None_CAS_510-15-6_CS_NoneM_Temperature: Value20	-4.4	0.17	2.554539	575.475278	1.03	15.457819	11.345548	12.857406	9.979418	6.398336	7.154265	4.444666	5.317538	3.094836	3.598788	2.020089	2.272065	11.570356	9.901065	0.0	6.606882	21.17217	0.0	0.0	55.454674	0.0	0.0	27.938743	324.032	1.0	0.0	13.0	0.0	0.0	1.0	3.0	0.0	0.0	0.0	0.0	0.0	0.0	0.0	0.0	0.0	12.0	0.0	4.0	0.0
Name_None_CAS_115193-33-4_CS_NoneM_Temperature: Value20	-3.56	0.0	2.546142	444.362842	1.14	15.828063	13.334731	13.334731	9.896755	7.397245	7.397245	6.028573	6.028573	2.860006	2.860006	2.035858	2.035858	5.969305	9.589074	0.0	12.514062	30.488776	0.0	0.0	29.165378	6.066367	27.694949	4.736863	291.183444	0.0	0.0	25.0	0.0	0.0	2.0	2.0	0.0	0.0	0.0	0.0	0.0	0.0	3.0	0.0	0.0	6.0	0.0	8.0	0.0
Name_None_CAS_129-00-0_CS_NoneM_Temperature: Value75	-4.96	0.0	2.505956	666.619806	0.25	10.535169	8.773503	8.773503	7.932653	5.559401	5.559401	4.289601	4.289601	3.392734	3.392734	2.669587	2.669587	0.0	0.0	0.0	0.0	0.0	0.0	32.317345	0.0	0.0	60.663671	0.0	202.07825	0.0	0.0	10.0	0.0	0.0	0.0	0.0	0.0	0.0	0.0	0.0	0.0	0.0	0.0	0.0	0.0	19.0	0.0	0.0	0.0
Name_None_CAS_56-04-2_CS_NoneM_Temperature: Value25	-2.43	0.39	3.515622	282.9743	1.02	6.853371	4.893847	5.710343	4.181541	2.485599	2.893847	1.770725	2.178973	0.895031	1.099156	0.591035	0.852614	0.0	4.794537	0.0	5.559267	4.771066	5.693928	6.066367	6.923737	0.0	22.18583	0.0	142.020084	0.0	2.0	4.0	0.0	0.0	1.0	0.0	0.0	0.0	0.0	0.0	0.0	0.0	4.0	0.0	0.0	0.0	1.0	2.0	0.0
Name_None_CAS_118-96-7_CS_NoneM_Temperature: Value75	-2.37	0.0	3.572755	461.890685	0.41	12.455665	7.945831	7.945831	7.341112	3.920966	3.920966	2.880351	2.880351	1.941837	1.941837	1.154223	1.154223	31.832092	30.342955	0.0	5.563451	12.132734	0.0	6.923737	0.0	0.0	0.0	0.0	227.017835	0.0	0.0	5.0	3.0	3.0	0.0	0.0	0.0	0.0	0.0	0.0	0.0	0.0	3.0	0.0	0.0	6.0	0.0	1.0	0.0
Name_None_CAS_91-20-3_CS_NoneM_Temperature: Value25	-3.61	0.0	2.888052	271.015182	0.17	6.811555	5.618802	5.618802	4.966326	3.404701	3.404701	2.347151	2.347151	1.658689	1.658689	1.132906	1.132906	0.0	0.0	0.0	0.0	0.0	0.0	10.772448	0.0	0.0	48.530937	0.0	128.0626	0.0	0.0	8.0	0.0	0.0	0.0	0.0	0.0	0.0	0.0	0.0	0.0	0.0	0.0	0.0	0.0	11.0	0.0	0.0	0.0
Name_None_CAS_103-82-2_CS_NoneM_Temperature: Value30	-0.84	0.57	2.674242	215.959017	0.45	7.397341	5.44932	5.44932	4.787694	3.045521	3.045521	2.056114	2.056114	1.198175	1.198175	0.770482	0.770482	5.969305	4.794537	0.0	6.420822	0.0	5.563451	0.0	12.132734	18.199101	0.0	5.106527	136.052429	1.0	0.0	7.0	0.0	0.0	1.0	1.0	0.0	0.0	0.0	0.0	0.0	0.0	0.0	0.0	0.0	6.0	0.0	2.0	0.0
Name_Barbital_CAS_57-44-3_CS_form IIM_Temperature: Value35	-1.29	0.52	3.007364	246.562704	1.21	10.060478	7.638958	7.638958	6.063715	4.233693	4.233693	3.026586	3.026586	2.530522	2.530522	1.472098	1.472098	23.260464	14.383612	0.0	0.0	12.841643	0.0	0.0	13.847474	0.0	10.633577	0.0	184.084792	0.0	2.0	10.0	0.0	0.0	3.0	0.0	0.0	0.0	0.0	0.0	0.0	0.0	4.0	0.0	0.0	0.0	0.0	6.0	0.0
Name_None_CAS_120-80-9_CS_NoneM_Temperature: Value20	0.45	0.77	3.134862	162.638339	0.53	5.983128	4.203828	4.203828	3.80453	2.274564	2.274564	1.488714	1.488714	0.881732	0.881732	0.464163	0.464163	0.0	0.0	0.0	11.499024	0.0	0.0	12.132734	12.132734	0.0	0.0	10.213055	110.036779	2.0	0.0	4.0	0.0	0.0	0.0	2.0	0.0	0.0	0.0	0.0	0.0	0.0	0.0	0.0	0.0	6.0	0.0	0.0	0.0
Name_None_CAS_75-84-3_CS_NoneM_Temperature: Value30	-0.44	0.31	3.16849	33.693328	0.35	5.207107	4.65432	4.65432	2.56066	2.169781	2.169781	2.718774	2.718774	0.474342	0.474342	0.0	0.0	0.0	0.0	0.0	12.021872	0.0	0.0	0.0	0.0	20.771212	0.0	5.106527	88.088815	1.0	0.0	11.0	0.0	0.0	0.0	1.0	0.0	0.0	0.0	0.0	0.0	0.0	0.0	0.0	0.0	0.0	0.0	4.0	0.0
Name_None_CAS_63-74-1_CS_NoneM_Temperature: Value25	-1.46	0.67	3.201516	341.349962	1.18	8.483128	5.688846	6.505343	4.999019	2.883202	4.429522	2.114045	3.675468	1.208633	2.137864	0.657506	1.172946	10.023291	8.417797	0.0	4.895483	5.687386	0.0	24.265468	0.0	0.0	0.0	10.872641	172.030648	0.0	4.0	4.0	0.0	0.0	0.0	0.0	2.0	0.0	0.0	0.0	0.0	0.0	1.0	0.0	1.0	6.0	0.0	0.0	0.0
Name_Acetamide, N-(4-methoxyphenyl)-_CAS_51-66-1_CS_NoneM_Temperature: Value60	-1.49	0.41	2.709148	266.361954	0.87	8.974691	7.125898	7.125898	5.719545	3.637864	3.637864	2.409688	2.409688	1.410387	1.410387	0.877615	0.877615	0.0	4.794537	0.0	5.90718	0.0	11.436898	6.923737	31.375266	0.0	5.316789	4.736863	165.078979	0.0	1.0	10.0	0.0	0.0	1.0	2.0	0.0	0.0	0.0	0.0	0.0	0.0	2.0	0.0	0.0	6.0	0.0	1.0	0.0
Name_Maltose_CAS_69-79-4_CS_NoneM_Temperature: Value10	0.06	2.01	2.114862	378.018438	3.4	17.309037	11.99017	11.99017	10.810968	7.079026	7.079026	5.526832	5.526832	3.978973	3.978973	2.569694	2.569694	74.625548	35.745692	0.0	0.0	0.0	0.0	0.0	0.0	0.0	0.0	19.317116	342.116212	8.0	0.0	14.0	0.0	0.0	0.0	14.0	0.0	0.0	0.0	0.0	0.0	0.0	0.0	0.0	0.0	0.0	0.0	10.0	0.0
Name_None_CAS_115-77-5_CS_NoneM_Temperature: Value30	-0.26	1.25	3.824684	51.848471	1.18	7.328427	5.117282	5.117282	4.242641	2.679125	2.679125	2.132456	2.132456	1.341641	1.341641	0.3	0.3	31.842518	0.0	0.0	0.0	0.0	0.0	0.0	0.0	0.0	0.0	20.42611	136.073559	4.0	0.0	8.0	0.0	0.0	0.0	4.0	0.0	0.0	0.0	0.0	0.0	0.0	0.0	0.0	0.0	0.0	0.0	4.0	0.0
Name_None_CAS_505-48-6_CS_NoneM_Temperature: Value50	-1.25	1.14	3.007306	135.13685	0.7	9.397341	6.953564	6.953564	5.625898	4.062569	4.062569	2.701691	2.701691	1.531284	1.531284	0.906005	0.906005	11.938611	9.589074	0.0	12.841643	12.841643	12.841643	0.0	0.0	0.0	0.0	10.213055	174.089209	2.0	0.0	12.0	0.0	0.0	2.0	2.0	0.0	0.0	0.0	0.0	0.0	0.0	0.0	0.0	0.0	0.0	0.0	7.0	0.0
Name_None_CAS_50-28-2_CS_NoneM_Temperature: Value42	-4.55	0.81	1.7112	538.219802	0.95	13.905413	12.17852	12.17852	9.593172	8.092632	8.092632	7.436274	7.436274	6.660104	6.660104	5.541204	5.541204	0.0	10.213055	0.0	11.518957	17.585324	25.180371	30.389368	0.0	12.132734	12.990104	0.0	272.17763	2.0	0.0	22.0	0.0	0.0	0.0	2.0	0.0	0.0	0.0	0.0	0.0	0.0	0.0	0.0	0.0	6.0	0.0	15.0	0.0
Name_None_CAS_92-52-4_CS_NoneM_Temperature: Value30	-4.26	0.0	2.457149	297.43132	0.21	8.225768	6.773503	6.773503	5.966326	4.071367	4.071367	2.732051	2.732051	1.880911	1.880911	1.261206	1.261206	0.0	0.0	0.0	0.0	0.0	0.0	11.126903	0.0	12.132734	48.530937	0.0	154.07825	0.0	0.0	10.0	0.0	0.0	0.0	0.0	0.0	0.0	0.0	0.0	0.0	0.0	0.0	0.0	0.0	12.0	0.0	1.0	0.0
Name_4-Methoxypteridine_CAS_30564-38-6_CS_NoneM_Temperature: Value20	-1.12	0.0	2.790967	398.033438	0.97	8.388905	6.429153	6.429153	5.915015	3.372929	3.372929	2.111501	2.111501	1.42986	1.42986	0.922534	0.922534	0.0	0.0	0.0	0.0	17.043866	0.0	13.437118	12.393687	0.0	19.935914	4.736863	162.054161	0.0	0.0	6.0	0.0	0.0	0.0	2.0	0.0	0.0	0.0	0.0	8.0	0.0	0.0	0.0	0.0	3.0	0.0	0.0	0.0
Name_None_CAS_77-02-1_CS_NoneM_Temperature: Value20	-1.79	0.52	3.141715	313.559202	1.29	11.637828	8.793659	8.793659	6.94643	4.725798	4.725798	3.856225	3.856225	2.716401	2.716401	1.736796	1.736796	23.260464	14.383612	0.0	12.338728	0.0	0.0	6.07602	13.847474	0.0	17.212513	0.0	210.100442	0.0	2.0	12.0	0.0	0.0	3.0	0.0	0.0	0.0	0.0	0.0	0.0	0.0	4.0	0.0	0.0	0.0	1.0	7.0	0.0
Name_None_CAS_50-28-2_CS_NoneM_Temperature: Value35	-4.69	0.81	1.7112	538.219802	0.95	13.905413	12.17852	12.17852	9.593172	8.092632	8.092632	7.436274	7.436274	6.660104	6.660104	5.541204	5.541204	0.0	10.213055	0.0	11.518957	17.585324	25.180371	30.389368	0.0	12.132734	12.990104	0.0	272.17763	2.0	0.0	22.0	0.0	0.0	0.0	2.0	0.0	0.0	0.0	0.0	0.0	0.0	0.0	0.0	0.0	6.0	0.0	15.0	0.0
Name_None_CAS_77-92-9_CS_NoneM_Temperature: Value35	0.32	1.63	4.619312	227.367322	1.33	10.646264	6.427813	6.427813	5.77638	3.171013	3.171013	2.477768	2.477768	1.285437	1.285437	0.714077	0.714077	36.35061	14.383612	0.0	0.0	0.0	0.0	0.0	0.0	0.0	0.0	20.42611	192.027003	4.0	0.0	4.0	0.0	0.0	3.0	4.0	0.0	0.0	0.0	0.0	0.0	0.0	0.0	0.0	0.0	0.0	0.0	5.0	0.0
Name_1,2,3,4-Tetrachlorodibenzo-p-dioxin_CAS_30746-58-8_CS_NoneM_Temperature: Value40	-8.44	0.0	2.247275	599.01105	0.22	12.861443	8.637756	11.661471	8.592224	4.899776	6.411634	3.565036	5.076894	2.456249	4.223624	1.612432	2.507565	0.0	0.0	0.0	31.589557	11.499024	0.0	0.0	12.132734	12.132734	0.0	55.877485	319.89654	0.0	0.0	4.0	0.0	0.0	0.0	4.0	0.0	0.0	0.0	0.0	0.0	0.0	0.0	0.0	0.0	12.0	0.0	0.0	0.0
Name_None_CAS_505-48-6_CS_NoneM_Temperature: Value65	-0.89	1.14	3.007306	135.13685	0.7	9.397341	6.953564	6.953564	5.625898	4.062569	4.062569	2.701691	2.701691	1.531284	1.531284	0.906005	0.906005	11.938611	9.589074	0.0	12.841643	12.841643	12.841643	0.0	0.0	0.0	0.0	10.213055	174.089209	2.0	0.0	12.0	0.0	0.0	2.0	2.0	0.0	0.0	0.0	0.0	0.0	0.0	0.0	0.0	0.0	0.0	0.0	7.0	0.0
Name_None_CAS_106231-53-2_CS_NoneM_Temperature: Value20	-1.5	0.74	2.336452	416.739424	1.56	12.673362	9.011308	9.011308	8.092224	4.865191	4.865191	3.185201	3.185201	1.803637	1.803637	1.025394	1.025394	24.390547	14.383612	0.0	6.544756	5.563451	0.0	0.0	30.331835	0.0	5.316789	10.47053	236.079707	0.0	3.0	9.0	0.0	0.0	3.0	2.0	0.0	0.0	0.0	0.0	0.0	0.0	3.0	0.0	0.0	6.0	0.0	3.0	0.0
Name_None_CAS_92-52-4_CS_NoneM_Temperature: Value65	-3.53	0.0	2.457149	297.43132	0.21	8.225768	6.773503	6.773503	5.966326	4.071367	4.071367	2.732051	2.732051	1.880911	1.880911	1.261206	1.261206	0.0	0.0	0.0	0.0	0.0	0.0	11.126903	0.0	12.132734	48.530937	0.0	154.07825	0.0	0.0	10.0	0.0	0.0	0.0	0.0	0.0	0.0	0.0	0.0	0.0	0.0	0.0	0.0	0.0	12.0	0.0	1.0	0.0
Name_Acetamide, N-(4-methoxyphenyl)-_CAS_51-66-1_CS_NoneM_Temperature: Value40	-1.67	0.41	2.709148	266.361954	0.87	8.974691	7.125898	7.125898	5.719545	3.637864	3.637864	2.409688	2.409688	1.410387	1.410387	0.877615	0.877615	0.0	4.794537	0.0	5.90718	0.0	11.436898	6.923737	31.375266	0.0	5.316789	4.736863	165.078979	0.0	1.0	10.0	0.0	0.0	1.0	2.0	0.0	0.0	0.0	0.0	0.0	0.0	2.0	0.0	0.0	6.0	0.0	1.0	0.0
Name_None_CAS_40186-72-9_CS_NoneM_Temperature: Value40	-9.85	0.0	2.928344	722.364038	0.0	16.05796	9.479031	16.282391	9.679316	5.02819	8.429871	3.792808	7.223724	2.581765	6.609932	1.59616	3.83465	0.0	0.0	0.0	50.767151	5.563451	0.0	6.066367	0.0	0.0	0.0	104.408459	459.727499	0.0	0.0	1.0	0.0	0.0	0.0	0.0	0.0	0.0	0.0	0.0	0.0	0.0	0.0	0.0	0.0	12.0	0.0	1.0	0.0
Name_None_CAS_100-01-6_CS_NoneM_Temperature: Value20	-2.55	0.28	3.003401	242.429658	0.53	7.560478	5.150462	5.150462	4.698377	2.698798	2.698798	1.848642	1.848642	1.103907	1.103907	0.596038	0.596038	4.923311	10.114318	0.0	5.687386	5.687386	0.0	24.265468	0.0	0.0	0.0	5.733667	138.042927	0.0	2.0	4.0	1.0	1.0	0.0	0.0	0.0	0.0	0.0	0.0	0.0	0.0	2.0	0.0	0.0	6.0	0.0	0.0	0.0
Name_None_CAS_110-94-1_CS_NoneM_Temperature: Value65	0.93	1.14	3.102826	104.126402	0.69	7.276021	4.832244	4.832244	4.125898	2.562569	2.562569	1.64103	1.64103	0.781284	0.781284	0.39084	0.39084	11.938611	9.589074	0.0	19.262465	0.0	0.0	0.0	0.0	0.0	0.0	10.213055	132.042259	2.0	0.0	6.0	0.0	0.0	2.0	2.0	0.0	0.0	0.0	0.0	0.0	0.0	0.0	0.0	0.0	0.0	0.0	4.0	0.0
Name_None_CAS_191-07-1_CS_NoneM_Temperature: Value25	-9.33	0.0	2.113261	1140.946635	0.35	15.413485	12.928203	12.928203	11.898979	8.464102	8.464102	6.982051	6.982051	5.886751	5.886751	4.892734	4.892734	0.0	0.0	0.0	0.0	0.0	0.0	64.634691	0.0	0.0	72.796405	0.0	300.0939	0.0	0.0	12.0	0.0	0.0	0.0	0.0	0.0	0.0	0.0	0.0	0.0	0.0	0.0	0.0	0.0	30.0	0.0	0.0	0.0
Name_None_CAS_56-55-3_CS_NoneM_Temperature: Value30	-7.27	0.0	2.268266	866.252622	0.29	11.949383	9.928203	9.928203	8.915816	6.220085	6.220085	4.707193	4.707193	3.611271	3.611271	2.696234	2.696234	0.0	0.0	0.0	0.0	0.0	0.0	32.317345	0.0	0.0	72.796405	0.0	228.0939	0.0	0.0	12.0	0.0	0.0	0.0	0.0	0.0	0.0	0.0	0.0	0.0	0.0	0.0	0.0	0.0	21.0	0.0	0.0	0.0
Name_None_CAS_58-08-2_CS_NoneM_Temperature: Value30	-0.87	0.0	3.221281	616.528592	1.27	10.455665	8.182701	8.182701	6.536581	4.107928	4.107928	3.233449	3.233449	2.316513	2.316513	1.47118	1.47118	0.0	9.589074	0.0	11.24901	11.163878	4.5671	17.942092	18.662444	0.0	4.983979	0.0	194.080376	0.0	0.0	10.0	0.0	0.0	2.0	0.0	0.0	0.0	0.0	0.0	0.0	1.0	10.0	0.0	0.0	0.0	1.0	1.0	0.0
Name_None_CAS_69-72-7_CS_NoneM_Temperature: Value30	-1.69	0.7	3.152941	254.783061	0.4	7.560478	5.112077	5.112077	4.715214	2.728688	2.728688	1.822302	1.822302	1.134458	1.134458	0.654489	0.654489	5.969305	4.794537	0.0	11.312963	0.0	0.0	12.132734	12.132734	0.0	0.0	10.213055	138.031694	2.0	0.0	4.0	0.0	0.0	1.0	2.0	0.0	0.0	0.0	0.0	0.0	0.0	0.0	0.0	0.0	6.0	0.0	1.0	0.0
Name_None_CAS_69-72-7_CS_NoneM_Temperature: Value35	-1.64	0.7	3.152941	254.783061	0.4	7.560478	5.112077	5.112077	4.715214	2.728688	2.728688	1.822302	1.822302	1.134458	1.134458	0.654489	0.654489	5.969305	4.794537	0.0	11.312963	0.0	0.0	12.132734	12.132734	0.0	0.0	10.213055	138.031694	2.0	0.0	4.0	0.0	0.0	1.0	2.0	0.0	0.0	0.0	0.0	0.0	0.0	0.0	0.0	0.0	6.0	0.0	1.0	0.0
Name_None_CAS_84-15-1_CS_NoneM_Temperature: Value25	-5.27	0.0	2.177338	565.966066	0.31	12.208896	10.082904	10.082904	8.94949	6.148717	6.148717	4.277635	4.277635	3.096652	3.096652	2.221996	2.221996	0.0	0.0	0.0	0.0	0.0	0.0	22.253806	0.0	0.0	84.929139	0.0	230.10955	0.0	0.0	14.0	0.0	0.0	0.0	0.0	0.0	0.0	0.0	0.0	0.0	0.0	0.0	0.0	0.0	18.0	0.0	2.0	0.0
Name_None_CAS_64649-57-6_CS_NoneM_Temperature: Value20	-3.75	0.26	2.404221	334.946088	1.01	11.096012	8.52571	8.52571	7.236382	4.725945	4.725945	2.895664	2.895664	1.717794	1.717794	1.036863	1.036863	5.969305	9.589074	0.0	12.514062	12.108208	0.0	0.0	37.255573	0.0	5.316789	4.736863	207.089543	0.0	1.0	12.0	0.0	0.0	2.0	2.0	0.0	0.0	0.0	0.0	0.0	0.0	2.0	0.0	0.0	6.0	0.0	3.0	0.0
Name_None_CAS_115178-69-3_CS_NoneM_Temperature: Value20	-2.72	0.0	1.866868	458.049606	1.08	14.372033	11.878701	11.878701	9.719545	7.236921	7.236921	5.087145	5.087145	3.754961	3.754961	2.621132	2.621132	5.969305	9.589074	0.0	12.514062	11.605292	25.807221	6.420822	24.265468	10.966277	6.923737	4.736863	275.152144	0.0	0.0	21.0	0.0	0.0	2.0	2.0	0.0	0.0	0.0	0.0	0.0	0.0	3.0	0.0	0.0	6.0	0.0	8.0	0.0
Name_None_CAS_100-02-7_CS_NoneM_Temperature: Value30	-0.85	0.67	3.003401	241.674771	0.49	7.560478	5.020325	5.020325	4.698377	2.633729	2.633729	1.773508	1.773508	1.060528	1.060528	0.574349	0.574349	4.923311	10.114318	0.0	11.436898	0.0	0.0	24.265468	0.0	0.0	0.0	5.106527	139.026943	1.0	0.0	4.0	1.0	1.0	0.0	1.0	0.0	0.0	0.0	0.0	0.0	0.0	1.0	0.0	0.0	6.0	0.0	0.0	0.0
Name_None_CAS_552-16-9_CS_NoneM_Temperature: Value20	-1.41	0.57	3.267076	300.93319	0.54	9.137828	5.928573	5.928573	5.625898	3.093836	3.093836	2.079411	2.079411	1.331155	1.331155	0.813695	0.813695	10.892616	14.908855	0.0	11.250838	0.0	6.066367	18.199101	0.0	0.0	0.0	5.106527	167.021858	1.0	0.0	4.0	1.0	1.0	1.0	1.0	0.0	0.0	0.0	0.0	0.0	0.0	1.0	0.0	0.0	6.0	0.0	1.0	0.0
Name_None_CAS_617-65-2_CS_NoneM_Temperature: Value70	-0.25	1.35	3.49073	144.583377	1.26	8.146264	5.279838	5.279838	4.536581	2.739272	2.739272	1.877144	1.877144	0.986405	0.986405	0.402453	0.402453	17.980451	9.589074	0.0	12.841643	0.0	0.0	0.0	0.0	0.0	0.0	15.946722	147.053158	2.0	2.0	5.0	0.0	0.0	2.0	2.0	0.0	0.0	0.0	0.0	0.0	0.0	1.0	0.0	0.0	0.0	0.0	4.0	0.0
Name_None_CAS_56-41-7_CS_NoneM_Temperature: Value30	0.29	0.78	3.257586	59.813538	0.93	5.154701	3.510162	3.510162	2.642734	1.62709	1.62709	1.126913	1.126913	0.389528	0.389528	0.0	0.0	12.011146	4.794537	0.0	0.0	0.0	0.0	6.923737	0.0	0.0	0.0	10.840195	89.047678	1.0	2.0	4.0	0.0	0.0	1.0	1.0	0.0	0.0	0.0	0.0	0.0	0.0	1.0	0.0	0.0	0.0	0.0	2.0	0.0
Name_None_CAS_60-35-5_CS_NoneM_Temperature: Value10	1.03	0.49	2.803039	29.01955	0.57	3.57735	2.485599	2.485599	1.732051	0.992799	0.992799	0.61065	0.61065	0.0	0.0	0.0	0.0	0.0	4.794537	0.0	5.90718	0.0	0.0	6.923737	0.0	0.0	5.733667	0.0	59.037114	0.0	2.0	3.0	0.0	0.0	1.0	0.0	0.0	0.0	0.0	0.0	0.0	0.0	1.0	0.0	0.0	0.0	0.0	1.0	0.0
Name_None_CAS_95-55-6_CS_NoneM_Temperature: Value40	-0.67	0.51	3.134862	164.638339	0.55	5.983128	4.333965	4.333965	3.80453	2.339632	2.339632	1.558816	1.558816	0.936755	0.936755	0.48753	0.48753	0.0	0.0	0.0	5.749512	5.687386	0.0	0.0	24.265468	0.0	0.0	10.840195	109.052764	1.0	2.0	4.0	0.0	0.0	0.0	1.0	0.0	0.0	0.0	0.0	0.0	0.0	1.0	0.0	0.0	6.0	0.0	0.0	0.0
Name_None_CAS_94-25-7_CS_NoneM_Temperature: Value30	-2.92	0.23	2.481073	292.660771	0.77	10.388905	8.324568	8.324568	6.736382	4.764073	4.764073	3.111481	3.111481	1.877433	1.877433	1.01174	1.01174	0.0	4.794537	0.0	5.969305	17.85772	12.841643	0.0	24.265468	0.0	6.923737	10.47053	193.110279	0.0	2.0	13.0	0.0	0.0	1.0	2.0	0.0	0.0	0.0	0.0	0.0	0.0	1.0	0.0	0.0	6.0	0.0	4.0	0.0
Name_None_CAS_191-24-2_CS_NoneM_Temperature: Value25	-9.03	0.0	2.212278	1193.64513	0.33	14.258784	11.928203	11.928203	10.915816	7.720085	7.720085	6.200284	6.200284	5.138247	5.138247	4.235505	4.235505	0.0	0.0	0.0	0.0	0.0	0.0	53.862242	0.0	0.0	72.796405	0.0	276.0939	0.0	0.0	12.0	0.0	0.0	0.0	0.0	0.0	0.0	0.0	0.0	0.0	0.0	0.0	0.0	0.0	26.0	0.0	1.0	0.0
Name_None_CAS_77-92-9_CS_NoneM_Temperature: Value40	0.33	1.63	4.619312	227.367322	1.33	10.646264	6.427813	6.427813	5.77638	3.171013	3.171013	2.477768	2.477768	1.285437	1.285437	0.714077	0.714077	36.35061	14.383612	0.0	0.0	0.0	0.0	0.0	0.0	0.0	0.0	20.42611	192.027003	4.0	0.0	4.0	0.0	0.0	3.0	4.0	0.0	0.0	0.0	0.0	0.0	0.0	0.0	0.0	0.0	0.0	0.0	5.0	0.0
Name_None_CAS_94-25-7_CS_NoneM_Temperature: Value35	-2.76	0.23	2.481073	292.660771	0.77	10.388905	8.324568	8.324568	6.736382	4.764073	4.764073	3.111481	3.111481	1.877433	1.877433	1.01174	1.01174	0.0	4.794537	0.0	5.969305	17.85772	12.841643	0.0	24.265468	0.0	6.923737	10.47053	193.110279	0.0	2.0	13.0	0.0	0.0	1.0	2.0	0.0	0.0	0.0	0.0	0.0	0.0	1.0	0.0	0.0	6.0	0.0	4.0	0.0
Name_None_CAS_298-04-4_CS_NoneM_Temperature: Value20	-4.23	0.0	3.776797	167.969327	0.9	10.863961	9.023989	12.367906	6.681981	4.794993	10.178527	2.31291	10.136334	1.255623	7.976868	0.780365	6.642843	5.693538	0.0	0.0	0.0	13.213764	17.258561	0.0	11.381725	25.609359	6.923737	20.85435	274.028479	0.0	0.0	19.0	0.0	0.0	0.0	2.0	0.0	0.0	2.0	0.0	0.0	0.0	0.0	0.0	0.0	0.0	0.0	4.0	0.0
Name_d-Fructose_CAS_57-48-7_CS_NoneM_Temperature: Value20	0.39	1.31	2.724112	162.1173	1.83	9.353371	6.290581	6.290581	5.547859	3.52943	3.52943	2.777234	2.777234	1.928512	1.928512	1.147765	1.147765	37.312774	5.106527	0.0	0.0	0.0	0.0	0.0	0.0	0.0	4.736863	20.42611	180.063388	5.0	0.0	7.0	0.0	0.0	0.0	7.0	0.0	0.0	0.0	0.0	0.0	0.0	0.0	0.0	0.0	0.0	0.0	5.0	0.0
Name_None_CAS_57-67-0_CS_NoneM_Temperature: Value35	-2.05	0.78	3.181938	445.083068	1.97	10.767585	7.21341	8.029907	6.415521	3.631031	5.071094	2.560255	4.164366	1.403547	2.722608	0.831272	1.694245	15.982846	8.417797	0.0	4.895483	5.687386	0.0	24.265468	0.0	0.0	4.397711	17.201002	214.052447	0.0	6.0	4.0	0.0	0.0	0.0	0.0	2.0	0.0	0.0	0.0	0.0	1.0	3.0	0.0	1.0	6.0	0.0	0.0	0.0
Name_None_CAS_51-28-5_CS_NoneM_Temperature: Value65	-1.92	0.28	3.267052	375.287403	0.45	10.008072	6.206685	6.206685	6.019745	3.139151	3.139151	2.187237	2.187237	1.366512	1.366512	0.771623	0.771623	26.970906	20.228637	0.0	0.0	6.066367	12.132734	0.0	0.0	0.0	0.0	5.106527	184.012021	1.0	0.0	3.0	2.0	2.0	0.0	1.0	0.0	0.0	0.0	0.0	0.0	0.0	2.0	0.0	0.0	6.0	0.0	0.0	0.0
Name_None_CAS_141-82-2_CS_NoneM_Temperature: Value30	0.79	1.14	3.31802	83.10803	0.69	5.861807	3.418031	3.418031	3.125898	1.562569	1.562569	0.964254	0.964254	0.302451	0.302451	0.129368	0.129368	18.359432	9.589074	0.0	0.0	0.0	0.0	0.0	0.0	0.0	0.0	10.213055	104.010959	2.0	0.0	2.0	0.0	0.0	2.0	2.0	0.0	0.0	0.0	0.0	0.0	0.0	0.0	0.0	0.0	0.0	0.0	2.0	0.0
Name_None_CAS_100-00-5_CS_NoneM_Temperature: Value40	-2.63	0.0	3.003401	244.429658	0.21	7.560478	4.951076	5.707005	4.698377	2.599105	2.977069	1.733527	2.169962	1.037445	1.289421	0.562807	0.688795	4.923311	10.114318	0.0	5.687386	5.022633	0.0	24.265468	0.0	0.0	0.0	11.60094	156.993056	0.0	0.0	4.0	1.0	1.0	0.0	0.0	0.0	0.0	0.0	0.0	0.0	0.0	1.0	0.0	0.0	6.0	0.0	0.0	0.0
Name_None_CAS_56-49-5_CS_NoneM_Temperature: Value25	-7.96	0.0	2.079521	1038.130433	0.45	13.974327	12.110366	12.110366	10.3265	7.683175	7.683175	6.196066	6.196066	5.101777	5.101777	4.083019	4.083019	0.0	0.0	0.0	0.0	0.0	0.0	50.72244	11.126903	0.0	61.521041	0.0	268.125201	0.0	0.0	16.0	0.0	0.0	0.0	0.0	0.0	0.0	0.0	0.0	0.0	0.0	0.0	0.0	0.0	21.0	0.0	4.0	0.0
Name_None_CAS_832-69-9_CS_NoneM_Temperature: Value25	-5.85	0.0	2.604863	635.656722	0.23	10.250712	8.696152	8.696152	7.360173	5.232051	5.232051	3.95673	3.95673	3.004647	3.004647	2.19748	2.19748	0.0	0.0	0.0	0.0	0.0	0.0	27.108348	0.0	0.0	61.521041	0.0	192.0939	0.0	0.0	12.0	0.0	0.0	0.0	0.0	0.0	0.0	0.0	0.0	0.0	0.0	0.0	0.0	0.0	16.0	0.0	1.0	0.0
Name_None_CAS_591-27-5_CS_NoneM_Temperature: Value20	-0.62	0.73	3.07766	168.388339	0.65	5.983128	4.333965	4.333965	3.787694	2.333649	2.333649	1.594987	1.594987	0.870211	0.870211	0.524798	0.524798	0.0	0.0	0.0	5.749512	5.687386	0.0	6.066367	18.199101	0.0	0.0	10.840195	109.052764	1.0	2.0	4.0	0.0	0.0	0.0	1.0	0.0	0.0	0.0	0.0	0.0	0.0	1.0	0.0	0.0	6.0	0.0	0.0	0.0
Name_None_CAS_106-46-7_CS_NoneM_Temperature: Value25	-3.3	0.0	3.032456	145.388339	0.1	5.983128	4.06533	5.577188	3.787694	2.199332	2.955261	1.436436	2.309307	0.803543	1.307496	0.429549	0.681526	0.0	0.0	0.0	0.0	0.0	10.045267	0.0	24.265468	0.0	0.0	23.20188	145.969005	0.0	0.0	4.0	0.0	0.0	0.0	0.0	0.0	0.0	0.0	0.0	0.0	0.0	0.0	0.0	0.0	6.0	0.0	0.0	0.0
Name_l-Histidine_CAS_71-00-1_CS_NoneM_Temperature: Value15	-0.59	1.13	2.498761	231.985251	1.41	8.267585	5.819183	5.819183	5.198377	3.159372	3.159372	2.209395	2.209395	1.301102	1.301102	0.715164	0.715164	12.011146	4.794537	0.0	6.420822	5.693928	0.0	6.32732	6.196844	0.0	9.967957	10.840195	155.069477	1.0	3.0	5.0	0.0	0.0	1.0	1.0	0.0	0.0	0.0	0.0	0.0	1.0	4.0	0.0	0.0	0.0	1.0	3.0	0.0
Name_None_CAS_106-46-7_CS_NoneM_Temperature: Value20	-3.33	0.0	3.032456	145.388339	0.1	5.983128	4.06533	5.577188	3.787694	2.199332	2.955261	1.436436	2.309307	0.803543	1.307496	0.429549	0.681526	0.0	0.0	0.0	0.0	0.0	10.045267	0.0	24.265468	0.0	0.0	23.20188	145.969005	0.0	0.0	4.0	0.0	0.0	0.0	0.0	0.0	0.0	0.0	0.0	0.0	0.0	0.0	0.0	0.0	6.0	0.0	0.0	0.0
Name_Maltose_CAS_69-79-4_CS_NoneM_Temperature: Value60	0.27	2.01	2.114862	378.018438	3.4	17.309037	11.99017	11.99017	10.810968	7.079026	7.079026	5.526832	5.526832	3.978973	3.978973	2.569694	2.569694	74.625548	35.745692	0.0	0.0	0.0	0.0	0.0	0.0	0.0	0.0	19.317116	342.116212	8.0	0.0	14.0	0.0	0.0	0.0	14.0	0.0	0.0	0.0	0.0	0.0	0.0	0.0	0.0	0.0	0.0	0.0	10.0	0.0
Name_None_CAS_100-09-4_CS_NoneM_Temperature: Value40	-2.51	0.57	2.913802	250.54461	0.66	8.267585	6.073111	6.073111	5.236382	3.111471	3.111471	2.033654	2.033654	1.336969	1.336969	0.733596	0.733596	5.969305	4.794537	0.0	5.563451	5.749512	0.0	19.242532	12.132734	0.0	0.0	9.84339	152.047344	1.0	0.0	7.0	0.0	0.0	1.0	3.0	0.0	0.0	0.0	0.0	0.0	0.0	0.0	0.0	0.0	6.0	0.0	1.0	0.0
Name_None_CAS_123-30-8_CS_NoneM_Temperature: Value20	-0.84	0.73	3.032456	147.388339	0.69	5.983128	4.333965	4.333965	3.787694	2.333649	2.333649	1.591532	1.591532	0.893088	0.893088	0.474322	0.474322	0.0	0.0	0.0	5.749512	5.687386	0.0	0.0	24.265468	0.0	0.0	10.840195	109.052764	1.0	2.0	4.0	0.0	0.0	0.0	1.0	0.0	0.0	0.0	0.0	0.0	0.0	1.0	0.0	0.0	6.0	0.0	0.0	0.0
Name_None_CAS_100-09-4_CS_NoneM_Temperature: Value45	-2.41	0.57	2.913802	250.54461	0.66	8.267585	6.073111	6.073111	5.236382	3.111471	3.111471	2.033654	2.033654	1.336969	1.336969	0.733596	0.733596	5.969305	4.794537	0.0	5.563451	5.749512	0.0	19.242532	12.132734	0.0	0.0	9.84339	152.047344	1.0	0.0	7.0	0.0	0.0	1.0	3.0	0.0	0.0	0.0	0.0	0.0	0.0	0.0	0.0	0.0	6.0	0.0	1.0	0.0
Name_None_CAS_110-15-6_CS_NoneM_Temperature: Value20	-0.3	0.97	3.181846	92.605938	0.69	6.568914	4.125137	4.125137	3.625898	2.062569	2.062569	1.287477	1.287477	0.552731	0.552731	0.213865	0.213865	11.938611	9.589074	0.0	12.841643	0.0	0.0	0.0	0.0	0.0	0.0	10.213055	118.026609	2.0	0.0	4.0	0.0	0.0	2.0	2.0	0.0	0.0	0.0	0.0	0.0	0.0	0.0	0.0	0.0	0.0	0.0	3.0	0.0
Name_None_CAS_92-69-3_CS_NoneM_Temperature: Value25	-3.48	0.5	2.423856	375.629048	0.49	9.096012	7.143366	7.143366	6.360173	4.205658	4.205658	2.912899	2.912899	1.974427	1.974427	1.284483	1.284483	0.0	0.0	0.0	0.0	5.749512	5.563451	5.563451	12.132734	42.464569	0.0	5.106527	170.073165	1.0	0.0	9.0	0.0	0.0	0.0	1.0	0.0	0.0	0.0	0.0	0.0	0.0	0.0	0.0	0.0	12.0	0.0	1.0	0.0
Name_None_CAS_110-15-6_CS_NoneM_Temperature: Value25	-0.22	0.97	3.181846	92.605938	0.69	6.568914	4.125137	4.125137	3.625898	2.062569	2.062569	1.287477	1.287477	0.552731	0.552731	0.213865	0.213865	11.938611	9.589074	0.0	12.841643	0.0	0.0	0.0	0.0	0.0	0.0	10.213055	118.026609	2.0	0.0	4.0	0.0	0.0	2.0	2.0	0.0	0.0	0.0	0.0	0.0	0.0	0.0	0.0	0.0	0.0	0.0	3.0	0.0
Name_None_CAS_148-24-3_CS_NoneM_Temperature: Value30	-2.27	0.07	2.913161	378.724446	0.73	7.681798	5.858529	5.858529	5.37701	3.404771	3.404771	2.35226	2.35226	1.611419	1.611419	1.088109	1.088109	0.0	5.106527	0.0	5.749512	5.516701	5.386224	0.0	18.329578	18.199101	4.983979	0.0	145.052764	1.0	0.0	6.0	0.0	0.0	0.0	1.0	0.0	0.0	0.0	0.0	2.0	0.0	0.0	0.0	0.0	9.0	0.0	0.0	0.0
Name_None_CAS_613-33-2_CS_NoneM_Temperature: Value25	-6.02	0.0	2.396509	363.296228	0.21	9.966255	8.618802	8.618802	6.75402	4.892734	4.892734	3.732051	3.732051	2.436467	2.436467	1.492023	1.492023	0.0	0.0	0.0	0.0	0.0	0.0	22.253806	0.0	0.0	62.378411	0.0	182.10955	0.0	0.0	14.0	0.0	0.0	0.0	0.0	0.0	0.0	0.0	0.0	0.0	0.0	0.0	0.0	0.0	12.0	0.0	3.0	0.0
Name_None_CAS_120-80-9_CS_NoneM_Temperature: Value25	0.62	0.77	3.134862	162.638339	0.53	5.983128	4.203828	4.203828	3.80453	2.274564	2.274564	1.488714	1.488714	0.881732	0.881732	0.464163	0.464163	0.0	0.0	0.0	11.499024	0.0	0.0	12.132734	12.132734	0.0	0.0	10.213055	110.036779	2.0	0.0	4.0	0.0	0.0	0.0	2.0	0.0	0.0	0.0	0.0	0.0	0.0	0.0	0.0	0.0	6.0	0.0	0.0	0.0
Name_None_CAS_88-89-1_CS_NoneM_Temperature: Value80	-0.72	0.02	3.572755	461.890685	0.46	12.455665	7.393045	7.393045	7.341112	3.644573	3.644573	2.603958	2.603958	1.658655	1.658655	0.973511	0.973511	37.581604	30.342955	0.0	0.0	12.132734	0.0	0.0	0.0	0.0	0.0	5.106527	228.997099	1.0	0.0	2.0	3.0	3.0	0.0	1.0	0.0	0.0	0.0	0.0	0.0	0.0	3.0	0.0	0.0	6.0	0.0	0.0	0.0
Name_None_CAS_554-84-7_CS_NoneM_Temperature: Value35	-0.86	0.69	3.069899	258.924771	0.49	7.560478	5.020325	5.020325	4.698377	2.633729	2.633729	1.776962	1.776962	1.040556	1.040556	0.606593	0.606593	4.923311	10.114318	0.0	11.436898	0.0	6.066367	18.199101	0.0	0.0	0.0	5.106527	139.026943	1.0	0.0	4.0	1.0	1.0	0.0	1.0	0.0	0.0	0.0	0.0	0.0	0.0	1.0	0.0	0.0	6.0	0.0	0.0	0.0
Name_None_CAS_554-84-7_CS_NoneM_Temperature: Value30	-0.92	0.69	3.069899	258.924771	0.49	7.560478	5.020325	5.020325	4.698377	2.633729	2.633729	1.776962	1.776962	1.040556	1.040556	0.606593	0.606593	4.923311	10.114318	0.0	11.436898	0.0	6.066367	18.199101	0.0	0.0	0.0	5.106527	139.026943	1.0	0.0	4.0	1.0	1.0	0.0	1.0	0.0	0.0	0.0	0.0	0.0	0.0	1.0	0.0	0.0	6.0	0.0	0.0	0.0
Name_None_CAS_65-71-4_CS_NoneM_Temperature: Value20	-1.66	0.44	3.523898	309.2243	0.9	6.853371	4.893847	4.893847	4.198377	2.485599	2.485599	1.754936	1.754936	1.004988	1.004988	0.477131	0.477131	5.689743	9.589074	0.0	5.559267	5.563451	0.0	6.196844	6.923737	0.0	9.967957	0.0	126.042927	0.0	2.0	4.0	0.0	0.0	2.0	0.0	0.0	0.0	0.0	0.0	0.0	0.0	4.0	0.0	0.0	0.0	1.0	2.0	0.0
Name_None_CAS_51-28-5_CS_NoneM_Temperature: Value15	-2.65	0.28	3.267052	375.287403	0.45	10.008072	6.206685	6.206685	6.019745	3.139151	3.139151	2.187237	2.187237	1.366512	1.366512	0.771623	0.771623	26.970906	20.228637	0.0	0.0	6.066367	12.132734	0.0	0.0	0.0	0.0	5.106527	184.012021	1.0	0.0	3.0	2.0	2.0	0.0	1.0	0.0	0.0	0.0	0.0	0.0	0.0	2.0	0.0	0.0	6.0	0.0	0.0	0.0
Name_2-Methoxybenzoic acid_CAS_579-75-9_CS_NoneM_Temperature: Value35	-1.51	0.57	3.121219	267.79461	0.66	8.267585	6.073111	6.073111	5.253219	3.117454	3.117454	2.005436	2.005436	1.337383	1.337383	0.821324	0.821324	5.969305	4.794537	0.0	5.563451	5.749512	0.0	13.176165	18.199101	0.0	0.0	9.84339	152.047344	1.0	0.0	7.0	0.0	0.0	1.0	3.0	0.0	0.0	0.0	0.0	0.0	0.0	0.0	0.0	0.0	6.0	0.0	1.0	0.0
Name_None_CAS_479-45-8_CS_NoneM_Temperature: Value45	-3.33	0.0	3.769455	592.636917	0.96	15.610366	9.656755	9.656755	9.162479	4.656935	4.656935	3.365399	3.365399	2.227211	2.227211	1.386716	1.386716	42.551792	40.457273	0.0	5.008913	12.132734	7.047672	0.0	0.0	0.0	0.0	0.0	287.013812	0.0	0.0	5.0	4.0	4.0	0.0	0.0	0.0	0.0	0.0	1.0	0.0	0.0	5.0	0.0	0.0	6.0	0.0	0.0	0.0
Name_None_CAS_99-96-7_CS_NoneM_Temperature: Value25	-1.48	1.0	3.003401	237.533061	0.72	7.560478	5.112077	5.112077	4.698377	2.722705	2.722705	1.852027	1.852027	1.114255	1.114255	0.604007	0.604007	5.969305	4.794537	0.0	11.312963	0.0	0.0	24.265468	0.0	0.0	0.0	10.213055	138.031694	2.0	0.0	4.0	0.0	0.0	1.0	2.0	0.0	0.0	0.0	0.0	0.0	0.0	0.0	0.0	0.0	6.0	0.0	1.0	0.0
Name_None_CAS_94-09-7_CS_NoneM_Temperature: Value15	-2.37	0.23	2.753743	266.361954	0.76	8.974691	6.910355	6.910355	5.736382	3.764073	3.764073	2.342479	2.342479	1.421818	1.421818	0.83363	0.83363	0.0	4.794537	0.0	5.969305	17.85772	0.0	0.0	31.189205	0.0	0.0	10.47053	165.078979	0.0	2.0	9.0	0.0	0.0	1.0	2.0	0.0	0.0	0.0	0.0	0.0	0.0	1.0	0.0	0.0	6.0	0.0	2.0	0.0
Name_None_CAS_479-45-8_CS_NoneM_Temperature: Value40	-3.43	0.0	3.769455	592.636917	0.96	15.610366	9.656755	9.656755	9.162479	4.656935	4.656935	3.365399	3.365399	2.227211	2.227211	1.386716	1.386716	42.551792	40.457273	0.0	5.008913	12.132734	7.047672	0.0	0.0	0.0	0.0	0.0	287.013812	0.0	0.0	5.0	4.0	4.0	0.0	0.0	0.0	0.0	0.0	1.0	0.0	0.0	5.0	0.0	0.0	6.0	0.0	0.0	0.0
Name_None_CAS_52-31-3_CS_NoneM_Temperature: Value20	-2.16	0.52	2.408673	391.973804	1.28	12.466255	9.837629	9.837629	8.108226	5.973509	5.973509	4.4714	4.4714	3.598845	3.598845	2.619571	2.619571	23.260464	14.383612	0.0	0.0	6.420822	31.256391	0.0	6.923737	6.07602	10.633577	0.0	236.116092	0.0	2.0	14.0	0.0	0.0	3.0	0.0	0.0	0.0	0.0	0.0	0.0	0.0	4.0	0.0	0.0	0.0	1.0	10.0	0.0
Name_None_CAS_315-30-0_CS_NoneM_Temperature: Value15	-2.6	0.27	2.929586	362.1908	1.54	6.974691	4.957376	4.957376	4.87701	2.745086	2.745086	1.854779	1.854779	1.254429	1.254429	0.785732	0.785732	0.0	4.794537	0.0	5.559267	11.387856	0.0	12.524164	0.0	0.0	20.165321	0.0	136.038511	0.0	2.0	2.0	0.0	0.0	1.0	0.0	0.0	0.0	0.0	1.0	4.0	0.0	2.0	0.0	0.0	2.0	1.0	0.0	0.0
Name_None_CAS_106231-54-3_CS_NoneM_Temperature: Value20	-1.37	0.0	2.475824	346.110484	1.06	11.259149	8.765817	8.765817	7.109061	4.533319	4.533319	3.230324	3.230324	1.835032	1.835032	0.913953	0.913953	5.969305	9.589074	0.0	12.514062	5.563451	0.0	4.89991	38.360812	6.066367	0.0	4.736863	207.089543	0.0	0.0	13.0	0.0	0.0	2.0	2.0	0.0	0.0	0.0	0.0	0.0	0.0	3.0	0.0	0.0	6.0	0.0	2.0	0.0
Name_None_CAS_461-58-5_CS_NoneM_Temperature: Value40	-0.07	0.55	3.507223	92.605938	1.21	4.991564	3.049128	3.049128	2.770056	1.248171	1.248171	0.636669	0.636669	0.179099	0.179099	0.057735	0.057735	0.0	0.0	0.0	5.959555	0.0	0.0	6.193156	0.0	0.0	4.992405	16.729227	84.043596	0.0	4.0	0.0	0.0	0.0	0.0	0.0	0.0	0.0	0.0	0.0	0.0	1.0	3.0	1.0	0.0	0.0	0.0	0.0	0.0
Name_None_CAS_115193-27-6_CS_NoneM_Temperature: Value20	-2.73	0.26	2.390922	359.786439	1.04	11.966255	9.395953	9.395953	7.592224	5.10866	5.10866	3.664372	3.664372	1.793512	1.793512	1.152305	1.152305	5.969305	9.589074	0.0	18.555903	5.563451	0.0	0.0	24.265468	19.913841	5.316789	4.736863	221.105193	0.0	1.0	14.0	0.0	0.0	2.0	2.0	0.0	0.0	0.0	0.0	0.0	0.0	2.0	0.0	0.0	6.0	0.0	4.0	0.0
Name_None_CAS_6915-15-7_CS_NoneM_Temperature: Value60	0.74	1.14	3.632432	128.919685	0.99	7.439158	4.442594	4.442594	4.036581	2.164138	2.164138	1.451898	1.451898	0.65303	0.65303	0.252713	0.252713	24.463399	9.589074	0.0	0.0	0.0	0.0	0.0	0.0	0.0	0.0	15.319582	134.021523	3.0	0.0	3.0	0.0	0.0	2.0	3.0	0.0	0.0	0.0	0.0	0.0	0.0	0.0	0.0	0.0	0.0	0.0	3.0	0.0
Name_None_CAS_144-62-7_CS_NoneM_Temperature: Value30	0.15	1.14	3.567703	71.548875	0.68	5.154701	2.710924	2.710924	2.642734	1.105462	1.105462	0.610305	0.610305	0.182954	0.182954	0.0	0.0	11.938611	0.0	0.0	0.0	0.0	0.0	0.0	0.0	0.0	0.0	19.802129	89.995309	2.0	0.0	0.0	0.0	0.0	2.0	2.0	0.0	0.0	0.0	0.0	0.0	0.0	0.0	0.0	0.0	0.0	0.0	1.0	0.0
Name_None_CAS_88-73-3_CS_NoneM_Temperature: Value30	-2.49	0.0	3.152941	261.679658	0.21	7.560478	4.951076	5.707005	4.715214	2.605088	2.983052	1.708521	2.115721	1.049149	1.368762	0.599795	0.804535	4.923311	10.114318	0.0	10.71002	0.0	0.0	12.132734	12.132734	0.0	0.0	11.60094	156.993056	0.0	0.0	4.0	1.0	1.0	0.0	0.0	0.0	0.0	0.0	0.0	0.0	0.0	1.0	0.0	0.0	6.0	0.0	0.0	0.0
Name_None_CAS_93-37-8_CS_NoneM_Temperature: Value25	-1.94	0.0	2.797846	381.523668	0.46	8.552042	7.333965	7.333965	5.75402	4.095931	4.095931	3.148788	3.148788	1.986837	1.986837	1.329107	1.329107	0.0	0.0	0.0	0.0	0.0	11.210629	10.949676	0.0	12.990104	36.173184	0.0	157.089149	0.0	0.0	11.0	0.0	0.0	0.0	0.0	0.0	0.0	0.0	0.0	2.0	0.0	0.0	0.0	0.0	9.0	0.0	2.0	0.0
Name_None_CAS_32598-13-3_CS_NoneM_Temperature: Value25	-8.71	0.0	2.50208	485.037124	0.18	11.706742	7.97596	10.999675	7.575387	4.481997	5.993855	3.257776	4.886576	2.172535	3.650594	1.351385	1.947568	0.0	0.0	0.0	0.0	20.090533	11.126903	0.0	24.265468	12.132734	0.0	46.40376	289.922361	0.0	0.0	6.0	0.0	0.0	0.0	0.0	0.0	0.0	0.0	0.0	0.0	0.0	0.0	0.0	0.0	12.0	0.0	1.0	0.0
Name_None_CAS_91-20-3_CS_NoneM_Temperature: Value45	-3.29	0.0	2.888052	271.015182	0.17	6.811555	5.618802	5.618802	4.966326	3.404701	3.404701	2.347151	2.347151	1.658689	1.658689	1.132906	1.132906	0.0	0.0	0.0	0.0	0.0	0.0	10.772448	0.0	0.0	48.530937	0.0	128.0626	0.0	0.0	8.0	0.0	0.0	0.0	0.0	0.0	0.0	0.0	0.0	0.0	0.0	0.0	0.0	0.0	11.0	0.0	0.0	0.0
Name_None_CAS_32598-13-3_CS_NoneM_Temperature: Value20	-8.83	0.0	2.50208	485.037124	0.18	11.706742	7.97596	10.999675	7.575387	4.481997	5.993855	3.257776	4.886576	2.172535	3.650594	1.351385	1.947568	0.0	0.0	0.0	0.0	20.090533	11.126903	0.0	24.265468	12.132734	0.0	46.40376	289.922361	0.0	0.0	6.0	0.0	0.0	0.0	0.0	0.0	0.0	0.0	0.0	0.0	0.0	0.0	0.0	0.0	12.0	0.0	1.0	0.0
Name_None_CAS_90-11-9_CS_NoneM_Temperature: Value5	-4.36	0.0	2.913161	374.03449	0.17	7.681798	5.919416	7.505413	5.37701	3.510349	4.303348	2.460972	3.315308	1.736429	2.42793	1.185883	1.69958	0.0	0.0	0.0	0.0	0.0	4.47272	10.772448	0.0	12.132734	46.261779	0.0	205.973112	0.0	0.0	7.0	0.0	0.0	0.0	0.0	0.0	0.0	0.0	0.0	0.0	0.0	0.0	0.0	0.0	11.0	0.0	0.0	0.0
Name_None_CAS_51-28-5_CS_NoneM_Temperature: Value85	-1.5	0.28	3.267052	375.287403	0.45	10.008072	6.206685	6.206685	6.019745	3.139151	3.139151	2.187237	2.187237	1.366512	1.366512	0.771623	0.771623	26.970906	20.228637	0.0	0.0	6.066367	12.132734	0.0	0.0	0.0	0.0	5.106527	184.012021	1.0	0.0	3.0	2.0	2.0	0.0	1.0	0.0	0.0	0.0	0.0	0.0	0.0	2.0	0.0	0.0	6.0	0.0	0.0	0.0
Name_None_CAS_108-95-2_CS_NoneM_Temperature: Value10	-0.13	0.5	3.021465	134.10737	0.39	5.112884	3.833965	3.833965	3.393847	2.13429	2.13429	1.335549	1.335549	0.756194	0.756194	0.427994	0.427994	0.0	0.0	0.0	0.0	5.749512	0.0	0.0	24.265468	6.066367	0.0	5.106527	94.041865	1.0	0.0	5.0	0.0	0.0	0.0	1.0	0.0	0.0	0.0	0.0	0.0	0.0	0.0	0.0	0.0	6.0	0.0	0.0	0.0
Name_None_CAS_59-67-6_CS_NoneM_Temperature: Value40	-0.59	0.57	2.981455	207.557662	0.73	6.690234	4.612077	4.612077	4.30453	2.438146	2.438146	1.546853	1.546853	0.908488	0.908488	0.489267	0.489267	5.969305	4.794537	0.0	5.563451	0.0	0.0	18.460054	6.066367	0.0	4.983979	5.106527	123.032028	1.0	0.0	4.0	0.0	0.0	1.0	1.0	0.0	0.0	0.0	0.0	2.0	0.0	0.0	0.0	0.0	4.0	0.0	1.0	0.0
Name_None_CAS_218-01-9_CS_NoneM_Temperature: Value5	-8.51	0.0	2.307639	797.252622	0.29	11.949383	9.928203	9.928203	8.932653	6.226068	6.226068	4.668518	4.668518	3.65121	3.65121	2.770762	2.770762	0.0	0.0	0.0	0.0	0.0	0.0	32.317345	0.0	0.0	72.796405	0.0	228.0939	0.0	0.0	12.0	0.0	0.0	0.0	0.0	0.0	0.0	0.0	0.0	0.0	0.0	0.0	0.0	0.0	21.0	0.0	0.0	0.0
Name_None_CAS_333-41-5_CS_NoneM_Temperature: Value20	-3.65	0.0	2.990377	458.28776	1.38	14.466255	12.043548	13.754472	8.897996	6.341138	8.897176	4.234513	7.169553	2.144166	4.559747	1.387543	3.384128	6.718607	0.0	0.0	5.917906	19.093752	11.518332	0.0	6.066367	34.618686	9.967957	25.378098	304.10105	0.0	0.0	21.0	0.0	0.0	0.0	3.0	0.0	0.0	3.0	0.0	4.0	0.0	0.0	0.0	0.0	2.0	0.0	6.0	0.0
Name_None_CAS_60-35-5_CS_NoneM_Temperature: Value40	1.14	0.49	2.803039	29.01955	0.57	3.57735	2.485599	2.485599	1.732051	0.992799	0.992799	0.61065	0.61065	0.0	0.0	0.0	0.0	0.0	4.794537	0.0	5.90718	0.0	0.0	6.923737	0.0	0.0	5.733667	0.0	59.037114	0.0	2.0	3.0	0.0	0.0	1.0	0.0	0.0	0.0	0.0	0.0	0.0	0.0	1.0	0.0	0.0	0.0	0.0	1.0	0.0
Name_None_CAS_57-50-1_CS_NoneM_Temperature: Value90	0.37	2.01	2.17727	393.203227	3.43	17.361443	12.042576	12.042576	10.806897	7.04946	7.04946	5.559383	5.559383	4.070325	4.070325	2.631316	2.631316	74.625548	30.639164	0.0	0.0	0.0	0.0	0.0	0.0	0.0	0.0	24.423644	342.116212	8.0	0.0	14.0	0.0	0.0	0.0	14.0	0.0	0.0	0.0	0.0	0.0	0.0	0.0	0.0	0.0	0.0	0.0	10.0	0.0
Name_None_CAS_83-32-9_CS_NoneM_Temperature: Value65	-3.76	0.0	2.580406	401.982629	0.15	7.966255	6.878315	6.878315	5.94949	4.445141	4.445141	3.432385	3.432385	2.740965	2.740965	2.187782	2.187782	0.0	0.0	0.0	0.0	0.0	0.0	34.740995	0.0	0.0	36.398202	0.0	154.07825	0.0	0.0	10.0	0.0	0.0	0.0	0.0	0.0	0.0	0.0	0.0	0.0	0.0	0.0	0.0	0.0	11.0	0.0	3.0	0.0
Name_None_CAS_492-62-6_CS_NoneM_Temperature: Value10	0.31	1.31	2.634409	146.218849	1.85	9.300965	6.238174	6.238174	5.574586	3.562009	3.562009	2.719449	2.719449	1.867059	1.867059	1.081734	1.081734	37.312774	0.0	0.0	0.0	0.0	0.0	0.0	0.0	0.0	4.736863	25.532637	180.063388	5.0	0.0	7.0	0.0	0.0	0.0	7.0	0.0	0.0	0.0	0.0	0.0	0.0	0.0	0.0	0.0	0.0	0.0	5.0	0.0
Name_None_CAS_571-61-9_CS_NoneM_Temperature: Value25	-4.67	0.0	2.943373	372.057866	0.17	8.552042	7.464102	7.464102	5.787694	4.238034	4.238034	3.244943	3.244943	2.358084	2.358084	1.624198	1.624198	0.0	0.0	0.0	0.0	0.0	0.0	21.899351	0.0	0.0	50.245677	0.0	156.0939	0.0	0.0	12.0	0.0	0.0	0.0	0.0	0.0	0.0	0.0	0.0	0.0	0.0	0.0	0.0	0.0	11.0	0.0	2.0	0.0
Name_None_CAS_106231-67-8_CS_NoneM_Temperature: Value20	-2.5	0.0	1.803678	410.307098	1.05	12.794682	10.30135	10.30135	8.770857	6.271347	6.271347	4.383605	4.383605	3.044998	3.044998	2.019449	2.019449	5.969305	9.589074	0.0	12.514062	5.563451	25.931156	6.420822	29.165378	6.066367	0.0	4.736863	247.120843	0.0	0.0	17.0	0.0	0.0	2.0	2.0	0.0	0.0	0.0	0.0	0.0	0.0	3.0	0.0	0.0	6.0	0.0	6.0	0.0
Name_None_CAS_72-14-0_CS_form IIM_Temperature: Value20	-2.61	0.59	2.288913	561.311383	1.21	11.596012	8.121659	9.754652	7.577317	4.356589	6.719405	3.011792	5.58876	1.844395	4.016981	1.094692	2.883428	10.023291	8.417797	0.0	4.895483	10.818945	0.0	41.799098	5.380063	0.0	9.706073	5.733667	255.013619	0.0	3.0	6.0	0.0	0.0	0.0	0.0	2.0	0.0	0.0	0.0	0.0	1.0	3.0	0.0	1.0	6.0	1.0	0.0	0.0
Name_None_CAS_617-65-2_CS_NoneM_Temperature: Value10	-1.22	1.35	3.49073	144.583377	1.26	8.146264	5.279838	5.279838	4.536581	2.739272	2.739272	1.877144	1.877144	0.986405	0.986405	0.402453	0.402453	17.980451	9.589074	0.0	12.841643	0.0	0.0	0.0	0.0	0.0	0.0	15.946722	147.053158	2.0	2.0	5.0	0.0	0.0	2.0	2.0	0.0	0.0	0.0	0.0	0.0	0.0	1.0	0.0	0.0	0.0	0.0	4.0	0.0
Name_None_CAS_1202-25-1_CS_NoneM_Temperature: Value40	-3.08	0.0	2.87093	290.297985	0.79	9.844935	8.073111	8.073111	6.147066	4.005898	4.005898	2.932883	2.932883	1.8048	1.8048	1.013506	1.013506	0.0	4.794537	0.0	5.969305	5.563451	5.687386	7.109798	12.132734	31.127988	4.736863	0.0	179.094629	0.0	0.0	13.0	0.0	0.0	1.0	2.0	0.0	0.0	0.0	0.0	0.0	0.0	3.0	0.0	0.0	6.0	0.0	1.0	0.0
Name_None_CAS_50-06-6_CS_form IIM_Temperature: Value30	-2.19	0.52	2.535973	461.783925	1.29	12.466255	9.318603	9.318603	8.108226	5.333716	5.333716	3.862281	3.862281	3.026281	3.026281	2.064079	2.064079	23.260464	14.383612	0.0	0.0	11.984273	0.0	0.0	37.255573	0.0	10.633577	0.0	232.084792	0.0	2.0	10.0	0.0	0.0	3.0	0.0	0.0	0.0	0.0	0.0	0.0	0.0	4.0	0.0	0.0	6.0	0.0	5.0	0.0
Name_None_CAS_15862-07-4_CS_NoneM_Temperature: Value25	-6.2	0.0	2.590265	477.725947	0.13	10.836499	7.675345	9.943132	7.181541	4.382331	5.516224	3.112189	4.333789	2.094759	3.129618	1.361497	2.017444	0.0	0.0	0.0	0.0	15.0679	11.126903	0.0	12.132734	30.331835	0.0	34.80282	255.961333	0.0	0.0	7.0	0.0	0.0	0.0	0.0	0.0	0.0	0.0	0.0	0.0	0.0	0.0	0.0	0.0	12.0	0.0	1.0	0.0
Name_None_CAS_118-92-3_CS_NoneM_Temperature: Value10	-1.66	0.75	3.152941	257.537949	0.71	7.560478	5.242213	5.242213	4.715214	2.793756	2.793756	1.892403	1.892403	1.191199	1.191199	0.691772	0.691772	5.969305	4.794537	0.0	5.563451	5.687386	0.0	6.066367	18.199101	0.0	0.0	10.840195	137.047678	1.0	2.0	4.0	0.0	0.0	1.0	1.0	0.0	0.0	0.0	0.0	0.0	0.0	1.0	0.0	0.0	6.0	0.0	1.0	0.0
Name_l-Aspartic acid_CAS_56-84-8_CS_NoneM_Temperature: Value45	-1.12	1.18	3.632432	132.529325	1.26	7.439158	4.572731	4.572731	4.036581	2.239272	2.239272	1.542593	1.542593	0.711731	0.711731	0.275438	0.275438	24.401273	9.589074	0.0	0.0	0.0	0.0	0.0	0.0	0.0	0.0	15.946722	133.037508	2.0	2.0	3.0	0.0	0.0	2.0	2.0	0.0	0.0	0.0	0.0	0.0	0.0	1.0	0.0	0.0	0.0	0.0	3.0	0.0
Name_None_CAS_65-85-0_CS_NoneM_Temperature: Value25	-1.56	0.57	2.981455	203.415953	0.44	6.690234	4.742213	4.742213	4.30453	2.588415	2.588415	1.671178	1.671178	1.02074	1.02074	0.58073	0.58073	5.969305	4.794537	0.0	0.0	5.563451	0.0	0.0	30.331835	0.0	0.0	5.106527	122.036779	1.0	0.0	5.0	0.0	0.0	1.0	1.0	0.0	0.0	0.0	0.0	0.0	0.0	0.0	0.0	0.0	6.0	0.0	1.0	0.0
Name_None_CAS_60-35-5_CS_NoneM_Temperature: Value30	1.11	0.49	2.803039	29.01955	0.57	3.57735	2.485599	2.485599	1.732051	0.992799	0.992799	0.61065	0.61065	0.0	0.0	0.0	0.0	0.0	4.794537	0.0	5.90718	0.0	0.0	6.923737	0.0	0.0	5.733667	0.0	59.037114	0.0	2.0	3.0	0.0	0.0	1.0	0.0	0.0	0.0	0.0	0.0	0.0	0.0	1.0	0.0	0.0	0.0	0.0	1.0	0.0
Name_l-Aspartic acid_CAS_56-84-8_CS_NoneM_Temperature: Value40	-1.19	1.18	3.632432	132.529325	1.26	7.439158	4.572731	4.572731	4.036581	2.239272	2.239272	1.542593	1.542593	0.711731	0.711731	0.275438	0.275438	24.401273	9.589074	0.0	0.0	0.0	0.0	0.0	0.0	0.0	0.0	15.946722	133.037508	2.0	2.0	3.0	0.0	0.0	2.0	2.0	0.0	0.0	0.0	0.0	0.0	0.0	1.0	0.0	0.0	0.0	0.0	3.0	0.0
Name_None_CAS_57-50-1_CS_NoneM_Temperature: Value20	0.29	2.01	2.17727	393.203227	3.43	17.361443	12.042576	12.042576	10.806897	7.04946	7.04946	5.559383	5.559383	4.070325	4.070325	2.631316	2.631316	74.625548	30.639164	0.0	0.0	0.0	0.0	0.0	0.0	0.0	0.0	24.423644	342.116212	8.0	0.0	14.0	0.0	0.0	0.0	14.0	0.0	0.0	0.0	0.0	0.0	0.0	0.0	0.0	0.0	0.0	0.0	10.0	0.0
Name_5-Norbornene-2,3-dimethanol, 1,4,5,6,7,7-hexachloro-, cyclic sulfite, endo-_CAS_959-98-8_CS_NoneM_Temperature: Value20	-5.9	0.0	2.162107	434.871299	1.43	14.215178	8.969694	14.321764	8.686411	5.188424	8.456211	4.612036	8.76734	3.940674	8.946869	2.959224	6.598895	37.655113	4.55275	0.0	23.278337	0.0	0.0	0.0	0.0	0.0	0.0	77.97181	403.816881	0.0	0.0	6.0	0.0	0.0	0.0	2.0	0.0	3.0	0.0	0.0	0.0	0.0	0.0	0.0	0.0	0.0	1.0	9.0	0.0
Name_Ethylmalonic acid_CAS_601-75-2_CS_NoneM_Temperature: Value50	0.84	1.14	3.989992	114.919685	0.72	7.439158	4.995381	4.995381	4.091423	2.548167	2.548167	1.637309	1.637309	1.00444	1.00444	0.454869	0.454869	17.856517	9.589074	0.0	6.420822	0.0	0.0	6.923737	0.0	0.0	0.0	10.213055	132.042259	2.0	0.0	6.0	0.0	0.0	2.0	2.0	0.0	0.0	0.0	0.0	0.0	0.0	0.0	0.0	0.0	0.0	0.0	4.0	0.0
Name_None_CAS_115178-78-4_CS_NoneM_Temperature: Value20	-1.23	0.0	2.238402	373.510782	1.07	12.673362	10.18003	10.18003	8.109061	5.533319	5.533319	3.893664	3.893664	2.276429	2.276429	1.269437	1.269437	0.0	9.589074	0.0	18.483367	18.405095	0.0	4.89991	38.360812	6.066367	0.0	4.736863	235.120843	0.0	0.0	17.0	0.0	0.0	2.0	2.0	0.0	0.0	0.0	0.0	0.0	0.0	3.0	0.0	0.0	6.0	0.0	4.0	0.0
Name_None_CAS_62-44-2_CS_NoneM_Temperature: Value40	-2.26	0.41	2.635973	279.481149	0.87	9.681798	7.833004	7.833004	6.219545	4.225397	4.225397	2.638576	2.638576	1.485689	1.485689	1.004424	1.004424	0.0	4.794537	0.0	5.90718	6.606882	11.436898	6.923737	0.0	31.189205	5.316789	4.736863	179.094629	0.0	1.0	12.0	0.0	0.0	1.0	2.0	0.0	0.0	0.0	0.0	0.0	0.0	2.0	0.0	0.0	6.0	0.0	2.0	0.0
Name_None_CAS_85-01-8_CS_NoneM_Temperature: Value30	-5.08	0.0	2.610319	539.009099	0.23	9.380469	7.773503	7.773503	6.94949	4.815384	4.815384	3.507834	3.507834	2.654202	2.654202	1.954807	1.954807	0.0	0.0	0.0	0.0	0.0	0.0	21.544897	0.0	0.0	60.663671	0.0	178.07825	0.0	0.0	10.0	0.0	0.0	0.0	0.0	0.0	0.0	0.0	0.0	0.0	0.0	0.0	0.0	0.0	16.0	0.0	0.0	0.0
Name_None_CAS_591-27-5_CS_NoneM_Temperature: Value55	-0.05	0.73	3.07766	168.388339	0.65	5.983128	4.333965	4.333965	3.787694	2.333649	2.333649	1.594987	1.594987	0.870211	0.870211	0.524798	0.524798	0.0	0.0	0.0	5.749512	5.687386	0.0	6.066367	18.199101	0.0	0.0	10.840195	109.052764	1.0	2.0	4.0	0.0	0.0	0.0	1.0	0.0	0.0	0.0	0.0	0.0	0.0	1.0	0.0	0.0	6.0	0.0	0.0	0.0
Name_None_CAS_57-13-6_CS_NoneM_Temperature: Value40	1.02	0.72	2.803039	29.01955	0.69	3.57735	2.062949	2.062949	1.732051	0.781474	0.781474	0.402369	0.402369	0.0	0.0	0.0	0.0	6.031115	0.0	0.0	0.0	0.0	0.0	0.0	0.0	0.0	11.467335	4.794537	60.032363	0.0	4.0	0.0	0.0	0.0	1.0	0.0	0.0	0.0	0.0	0.0	0.0	0.0	2.0	0.0	0.0	0.0	0.0	0.0	0.0
Name_None_CAS_613-12-7_CS_NoneM_Temperature: Value15	-7.24	0.0	2.474936	635.656722	0.23	10.250712	8.696152	8.696152	7.3265	5.220085	5.220085	4.049964	4.049964	2.86031	2.86031	2.059473	2.059473	0.0	0.0	0.0	0.0	0.0	0.0	27.108348	0.0	0.0	61.521041	0.0	192.0939	0.0	0.0	12.0	0.0	0.0	0.0	0.0	0.0	0.0	0.0	0.0	0.0	0.0	0.0	0.0	0.0	16.0	0.0	1.0	0.0
Name_None_CAS_613-12-7_CS_NoneM_Temperature: Value10	-7.36	0.0	2.474936	635.656722	0.23	10.250712	8.696152	8.696152	7.3265	5.220085	5.220085	4.049964	4.049964	2.86031	2.86031	2.059473	2.059473	0.0	0.0	0.0	0.0	0.0	0.0	27.108348	0.0	0.0	61.521041	0.0	192.0939	0.0	0.0	12.0	0.0	0.0	0.0	0.0	0.0	0.0	0.0	0.0	0.0	0.0	0.0	0.0	0.0	16.0	0.0	1.0	0.0
Name_5-Butyl-5-ethylbarbituric acid_CAS_77-28-1_CS_NoneM_Temperature: Value25	-1.64	0.52	2.89134	279.042626	1.21	11.474691	9.053172	9.053172	7.063715	5.233693	5.233693	3.776586	3.776586	2.884075	2.884075	1.783376	1.783376	23.260464	14.383612	0.0	0.0	12.841643	12.841643	0.0	6.923737	6.923737	10.633577	0.0	212.116092	0.0	2.0	14.0	0.0	0.0	3.0	0.0	0.0	0.0	0.0	0.0	0.0	0.0	4.0	0.0	0.0	0.0	0.0	8.0	0.0
Name_Butyl carbamate_CAS_592-35-8_CS_NoneM_Temperature: Value35	-0.66	0.44	2.822355	72.828921	0.55	6.405777	5.015167	5.015167	3.770056	2.692705	2.692705	1.521051	1.521051	0.742212	0.742212	0.317099	0.317099	6.09324	4.794537	0.0	0.0	6.606882	12.841643	0.0	0.0	6.923737	10.47053	0.0	117.078979	0.0	2.0	9.0	0.0	0.0	1.0	2.0	0.0	0.0	0.0	0.0	0.0	0.0	1.0	0.0	0.0	0.0	0.0	3.0	0.0
Name_None_CAS_2051-24-3_CS_NoneM_Temperature: Value70	-10.45	0.0	3.026914	669.959814	0.0	16.928203	9.779645	17.338934	10.106836	5.139822	8.919467	3.889822	7.669467	2.669608	7.223109	1.648786	4.303501	0.0	0.0	0.0	61.353236	0.0	0.0	0.0	0.0	0.0	0.0	116.009399	493.688527	0.0	0.0	0.0	0.0	0.0	0.0	0.0	0.0	0.0	0.0	0.0	0.0	0.0	0.0	0.0	0.0	12.0	0.0	1.0	0.0
Name_None_CAS_85-01-8_CS_NoneM_Temperature: Value40	-4.89	0.0	2.610319	539.009099	0.23	9.380469	7.773503	7.773503	6.94949	4.815384	4.815384	3.507834	3.507834	2.654202	2.654202	1.954807	1.954807	0.0	0.0	0.0	0.0	0.0	0.0	21.544897	0.0	0.0	60.663671	0.0	178.07825	0.0	0.0	10.0	0.0	0.0	0.0	0.0	0.0	0.0	0.0	0.0	0.0	0.0	0.0	0.0	0.0	16.0	0.0	0.0	0.0
Name_None_CAS_88-99-3_CS_NoneM_Temperature: Value35	-1.22	1.14	3.267076	296.584675	0.77	9.137828	6.020325	6.020325	5.625898	3.182812	3.182812	2.155889	2.155889	1.387881	1.387881	0.856105	0.856105	11.938611	9.589074	0.0	11.126903	0.0	0.0	24.265468	0.0	0.0	0.0	10.213055	166.026609	2.0	0.0	4.0	0.0	0.0	2.0	2.0	0.0	0.0	0.0	0.0	0.0	0.0	0.0	0.0	0.0	6.0	0.0	2.0	0.0
Name_None_CAS_938-86-3_CS_NoneM_Temperature: Value25	-5.26	0.0	3.387046	310.764953	0.07	9.300965	5.997456	9.021172	5.574586	2.945652	4.45751	2.002597	3.54369	1.289155	3.023232	0.699711	1.560206	0.0	0.0	0.0	15.0679	10.772145	0.0	13.176165	0.0	0.0	0.0	51.140623	243.901625	0.0	0.0	4.0	0.0	0.0	0.0	2.0	0.0	0.0	0.0	0.0	0.0	0.0	0.0	0.0	0.0	6.0	0.0	0.0	0.0
Name_None_CAS_505-48-6_CS_NoneM_Temperature: Value15	-2.13	1.14	3.007306	135.13685	0.7	9.397341	6.953564	6.953564	5.625898	4.062569	4.062569	2.701691	2.701691	1.531284	1.531284	0.906005	0.906005	11.938611	9.589074	0.0	12.841643	12.841643	12.841643	0.0	0.0	0.0	0.0	10.213055	174.089209	2.0	0.0	12.0	0.0	0.0	2.0	2.0	0.0	0.0	0.0	0.0	0.0	0.0	0.0	0.0	0.0	0.0	0.0	7.0	0.0
Name_None_CAS_123-30-8_CS_NoneM_Temperature: Value10	-0.93	0.73	3.032456	147.388339	0.69	5.983128	4.333965	4.333965	3.787694	2.333649	2.333649	1.591532	1.591532	0.893088	0.893088	0.474322	0.474322	0.0	0.0	0.0	5.749512	5.687386	0.0	0.0	24.265468	0.0	0.0	10.840195	109.052764	1.0	2.0	4.0	0.0	0.0	0.0	1.0	0.0	0.0	0.0	0.0	0.0	0.0	1.0	0.0	0.0	6.0	0.0	0.0	0.0
Name_None_CAS_92-24-0_CS_NoneM_Temperature: Value25	-8.6	0.0	2.19707	728.252622	0.29	11.949383	9.928203	9.928203	8.898979	6.214102	6.214102	4.745868	4.745868	3.569373	3.569373	2.634366	2.634366	0.0	0.0	0.0	0.0	0.0	0.0	32.317345	0.0	0.0	72.796405	0.0	228.0939	0.0	0.0	12.0	0.0	0.0	0.0	0.0	0.0	0.0	0.0	0.0	0.0	0.0	0.0	0.0	0.0	21.0	0.0	0.0	0.0
Name_None_CAS_33979-03-2_CS_NoneM_Temperature: Value25	-8.95	0.0	2.776158	518.45008	0.03	13.447229	8.577188	13.112762	8.396755	4.693294	6.961081	3.48887	5.990542	2.263759	3.892559	1.562065	3.573985	0.0	0.0	0.0	0.0	41.262703	0.0	0.0	24.265468	0.0	0.0	69.605639	357.844416	0.0	0.0	4.0	0.0	0.0	0.0	0.0	0.0	0.0	0.0	0.0	0.0	0.0	0.0	0.0	0.0	12.0	0.0	1.0	0.0
Name_None_CAS_103-84-4_CS_NoneM_Temperature: Value40	-1.15	0.41	2.674242	217.959017	0.67	7.397341	5.795	5.795	4.787694	3.114808	3.114808	2.047212	2.047212	1.094158	1.094158	0.724749	0.724749	0.0	4.794537	0.0	5.90718	0.0	5.687386	6.923737	0.0	30.331835	5.316789	0.0	135.068414	0.0	1.0	8.0	0.0	0.0	1.0	0.0	0.0	0.0	0.0	0.0	0.0	0.0	2.0	0.0	0.0	6.0	0.0	1.0	0.0
Name_None_CAS_37680-73-2_CS_NoneM_Temperature: Value30	-7.17	0.0	2.677954	577.348938	0.11	12.576986	8.276574	12.056218	7.986071	4.587646	6.477468	3.370331	5.435568	2.228544	3.828089	1.432865	2.472956	0.0	0.0	0.0	0.0	30.676618	5.563451	0.0	30.331835	0.0	0.0	58.004699	323.883389	0.0	0.0	5.0	0.0	0.0	0.0	0.0	0.0	0.0	0.0	0.0	0.0	0.0	0.0	0.0	0.0	12.0	0.0	1.0	0.0
Name_5-Hydroxyquinoline_CAS_578-67-6_CS_NoneM_Temperature: Value20	-2.54	0.13	2.902382	391.11568	1.03	7.681798	5.87235	5.87235	5.37701	3.442158	3.442158	2.387505	2.387505	1.664073	1.664073	1.124027	1.124027	0.0	4.794537	0.0	5.42879	0.0	11.257379	0.0	12.132734	24.395945	4.983979	0.0	145.052764	0.0	1.0	6.0	0.0	0.0	1.0	0.0	0.0	0.0	0.0	0.0	0.0	0.0	2.0	0.0	0.0	6.0	2.0	1.0	0.0
Name_None_CAS_88-89-1_CS_NoneM_Temperature: Value30	-1.19	0.02	3.572755	461.890685	0.46	12.455665	7.393045	7.393045	7.341112	3.644573	3.644573	2.603958	2.603958	1.658655	1.658655	0.973511	0.973511	37.581604	30.342955	0.0	0.0	12.132734	0.0	0.0	0.0	0.0	0.0	5.106527	228.997099	1.0	0.0	2.0	3.0	3.0	0.0	1.0	0.0	0.0	0.0	0.0	0.0	0.0	3.0	0.0	0.0	6.0	0.0	0.0	0.0
Name_None_CAS_103-82-2_CS_NoneM_Temperature: Value40	-0.67	0.57	2.674242	215.959017	0.45	7.397341	5.44932	5.44932	4.787694	3.045521	3.045521	2.056114	2.056114	1.198175	1.198175	0.770482	0.770482	5.969305	4.794537	0.0	6.420822	0.0	5.563451	0.0	12.132734	18.199101	0.0	5.106527	136.052429	1.0	0.0	7.0	0.0	0.0	1.0	1.0	0.0	0.0	0.0	0.0	0.0	0.0	0.0	0.0	0.0	6.0	0.0	2.0	0.0
Name_None_CAS_502-55-6_CS_NoneM_Temperature: Value20	-4.89	0.0	3.402571	141.627075	0.58	9.397341	6.863703	10.12969	5.701907	3.382975	6.349302	1.532692	4.866025	0.702127	3.820272	0.351856	2.364864	0.0	0.0	0.0	0.0	21.979083	0.0	21.587796	0.0	13.847474	0.0	33.909473	241.956364	0.0	0.0	10.0	0.0	0.0	0.0	4.0	0.0	0.0	0.0	0.0	0.0	0.0	0.0	0.0	0.0	0.0	0.0	2.0	0.0
Name_None_CAS_616-06-8_CS_NoneM_Temperature: Value50	-0.87	0.78	3.265907	93.05865	0.94	7.276021	5.631483	5.631483	4.180739	3.165094	3.165094	2.086959	2.086959	1.185879	1.185879	0.547513	0.547513	12.011146	4.794537	0.0	0.0	6.420822	12.841643	0.0	0.0	6.923737	0.0	10.840195	131.094629	1.0	2.0	10.0	0.0	0.0	1.0	1.0	0.0	0.0	0.0	0.0	0.0	0.0	1.0	0.0	0.0	0.0	0.0	5.0	0.0
Name_None_CAS_150-30-1_CS_NoneM_Temperature: Value50	-0.88	0.78	2.584604	258.490862	1.02	8.974691	6.604021	6.604021	5.698377	3.722225	3.722225	2.634453	2.634453	1.615638	1.615638	0.955337	0.955337	12.011146	4.794537	0.0	0.0	6.420822	5.563451	0.0	0.0	30.331835	0.0	10.840195	165.078979	1.0	2.0	8.0	0.0	0.0	1.0	1.0	0.0	0.0	0.0	0.0	0.0	0.0	1.0	0.0	0.0	6.0	0.0	3.0	0.0
Name_None_CAS_644-08-6_CS_NoneM_Temperature: Value40	-4.38	0.0	2.423856	370.542881	0.21	9.096012	7.696152	7.696152	6.360173	4.482051	4.482051	3.232051	3.232051	2.158689	2.158689	1.376614	1.376614	0.0	0.0	0.0	0.0	0.0	0.0	16.690354	0.0	6.066367	55.454674	0.0	168.0939	0.0	0.0	12.0	0.0	0.0	0.0	0.0	0.0	0.0	0.0	0.0	0.0	0.0	0.0	0.0	0.0	12.0	0.0	2.0	0.0
Name_None_CAS_63-74-1_CS_NoneM_Temperature: Value50	-0.82	0.67	3.201516	341.349962	1.18	8.483128	5.688846	6.505343	4.999019	2.883202	4.429522	2.114045	3.675468	1.208633	2.137864	0.657506	1.172946	10.023291	8.417797	0.0	4.895483	5.687386	0.0	24.265468	0.0	0.0	0.0	10.872641	172.030648	0.0	4.0	4.0	0.0	0.0	0.0	0.0	2.0	0.0	0.0	0.0	0.0	0.0	1.0	0.0	1.0	6.0	0.0	0.0	0.0
Name_None_CAS_123-56-8_CS_NoneM_Temperature: Value30	0.52	0.34	2.553705	104.858202	0.89	5.276021	3.73071	3.73071	3.287694	2.115355	2.115355	1.471353	1.471353	0.857963	0.857963	0.507564	0.507564	0.0	9.589074	0.0	11.814359	12.841643	0.0	0.0	0.0	0.0	5.316789	0.0	99.032028	0.0	1.0	4.0	0.0	0.0	2.0	0.0	0.0	0.0	0.0	0.0	0.0	0.0	2.0	0.0	0.0	0.0	0.0	3.0	0.0
Name_None_CAS_124-04-9_CS_NoneM_Temperature: Value30	-0.7	1.14	3.05509	113.709506	0.7	7.983128	5.539351	5.539351	4.625898	3.062569	3.062569	1.994584	1.994584	1.031284	1.031284	0.552451	0.552451	11.938611	9.589074	0.0	12.841643	12.841643	0.0	0.0	0.0	0.0	0.0	10.213055	146.057909	2.0	0.0	8.0	0.0	0.0	2.0	2.0	0.0	0.0	0.0	0.0	0.0	0.0	0.0	0.0	0.0	0.0	0.0	5.0	0.0
Name_None_CAS_115-77-5_CS_NoneM_Temperature: Value40	-0.07	1.25	3.824684	51.848471	1.18	7.328427	5.117282	5.117282	4.242641	2.679125	2.679125	2.132456	2.132456	1.341641	1.341641	0.3	0.3	31.842518	0.0	0.0	0.0	0.0	0.0	0.0	0.0	0.0	0.0	20.42611	136.073559	4.0	0.0	8.0	0.0	0.0	0.0	4.0	0.0	0.0	0.0	0.0	0.0	0.0	0.0	0.0	0.0	0.0	0.0	4.0	0.0
Name_None_CAS_299-84-3_CS_NoneM_Temperature: Value20	-5.73	0.0	3.063767	432.781866	0.77	12.344935	8.368801	12.347511	7.414833	3.972565	7.662497	2.600388	6.970927	1.632175	5.082459	0.843795	2.403993	6.718607	0.0	0.0	10.772145	10.045267	0.0	26.352329	0.0	0.0	0.0	60.180917	319.899735	0.0	0.0	8.0	0.0	0.0	0.0	3.0	0.0	0.0	3.0	0.0	0.0	0.0	0.0	0.0	0.0	6.0	0.0	0.0	0.0
Name_2-Methoxybenzoic acid_CAS_579-75-9_CS_NoneM_Temperature: Value65	-0.77	0.57	3.121219	267.79461	0.66	8.267585	6.073111	6.073111	5.253219	3.117454	3.117454	2.005436	2.005436	1.337383	1.337383	0.821324	0.821324	5.969305	4.794537	0.0	5.563451	5.749512	0.0	13.176165	18.199101	0.0	0.0	9.84339	152.047344	1.0	0.0	7.0	0.0	0.0	1.0	3.0	0.0	0.0	0.0	0.0	0.0	0.0	0.0	0.0	0.0	6.0	0.0	1.0	0.0
Name_Maleic acid_CAS_110-16-7_CS_NoneM_Temperature: Value80	0.8	1.14	3.668626	118.973737	0.75	6.568914	3.865624	3.865624	3.625898	1.766145	1.766145	1.009809	1.009809	0.368487	0.368487	0.142577	0.142577	11.938611	9.589074	0.0	0.0	12.15204	0.0	0.0	0.0	0.0	0.0	10.213055	116.010959	2.0	0.0	2.0	0.0	0.0	2.0	2.0	0.0	0.0	0.0	0.0	0.0	0.0	0.0	0.0	0.0	0.0	1.0	2.0	0.0
Name_l-Tyrosine_CAS_60-18-4_CS_NoneM_Temperature: Value25	-2.58	1.28	2.641764	294.233053	1.29	9.844935	6.973884	6.973884	6.092224	3.856515	3.856515	2.815302	2.815302	1.709153	1.709153	0.973275	0.973275	12.011146	4.794537	0.0	12.170333	0.0	5.563451	12.132734	12.132734	0.0	0.0	15.946722	181.073893	2.0	2.0	7.0	0.0	0.0	1.0	2.0	0.0	0.0	0.0	0.0	0.0	0.0	1.0	0.0	0.0	6.0	0.0	3.0	0.0
Name_None_CAS_120-12-7_CS_NoneM_Temperature: Value45	-5.93	0.0	2.523733	488.759099	0.23	9.380469	7.773503	7.773503	6.932653	4.809401	4.809401	3.546509	3.546509	2.614031	2.614031	1.882639	1.882639	0.0	0.0	0.0	0.0	0.0	0.0	21.544897	0.0	0.0	60.663671	0.0	178.07825	0.0	0.0	10.0	0.0	0.0	0.0	0.0	0.0	0.0	0.0	0.0	0.0	0.0	0.0	0.0	0.0	16.0	0.0	0.0	0.0
Name_None_CAS_616-06-8_CS_NoneM_Temperature: Value75	-0.67	0.78	3.265907	93.05865	0.94	7.276021	5.631483	5.631483	4.180739	3.165094	3.165094	2.086959	2.086959	1.185879	1.185879	0.547513	0.547513	12.011146	4.794537	0.0	0.0	6.420822	12.841643	0.0	0.0	6.923737	0.0	10.840195	131.094629	1.0	2.0	10.0	0.0	0.0	1.0	1.0	0.0	0.0	0.0	0.0	0.0	0.0	1.0	0.0	0.0	0.0	0.0	5.0	0.0
Name_None_CAS_50-11-3_CS_NoneM_Temperature: Value25	-1.94	0.24	3.115228	294.432192	1.26	10.930721	8.586172	8.586172	6.491235	4.62812	4.62812	3.41266	3.41266	2.880872	2.880872	1.684551	1.684551	23.260464	14.383612	0.0	0.0	12.841643	4.89991	7.047672	13.847474	0.0	5.316789	0.0	198.100442	0.0	1.0	13.0	0.0	0.0	3.0	0.0	0.0	0.0	0.0	0.0	0.0	0.0	5.0	0.0	0.0	0.0	0.0	6.0	0.0
Name_None_CAS_120-12-7_CS_NoneM_Temperature: Value40	-6.07	0.0	2.523733	488.759099	0.23	9.380469	7.773503	7.773503	6.932653	4.809401	4.809401	3.546509	3.546509	2.614031	2.614031	1.882639	1.882639	0.0	0.0	0.0	0.0	0.0	0.0	21.544897	0.0	0.0	60.663671	0.0	178.07825	0.0	0.0	10.0	0.0	0.0	0.0	0.0	0.0	0.0	0.0	0.0	0.0	0.0	0.0	0.0	0.0	16.0	0.0	0.0	0.0
Name_17a-Ethynyl testosterone_CAS_434-03-7_CS_NoneM_Temperature: Value25	-5.66	0.4	1.70241	626.243053	1.08	16.457819	14.399067	14.399067	10.839101	9.280285	9.280285	8.9683	8.9683	8.352348	8.352348	6.812482	6.812482	5.601051	9.901065	0.0	10.829981	29.957785	38.52493	11.993926	0.0	6.07602	19.767909	6.42335	312.20893	1.0	0.0	27.0	0.0	0.0	1.0	1.0	0.0	0.0	0.0	0.0	0.0	0.0	0.0	0.0	0.0	0.0	1.0	22.0	1.0
Name_None_CAS_76-57-3_CS_NoneM_Temperature: Value30	-1.48	0.23	1.822365	685.154996	1.58	15.060113	12.951046	12.951046	10.663869	8.102094	8.102094	7.113245	7.113245	6.35431	6.35431	5.388741	5.388741	6.103966	5.106527	0.0	11.518957	11.959747	30.885423	11.126903	7.109798	12.142387	24.089969	9.473726	299.152144	1.0	0.0	20.0	0.0	0.0	0.0	5.0	0.0	0.0	0.0	0.0	0.0	0.0	3.0	0.0	0.0	6.0	1.0	11.0	0.0
Name_None_CAS_95-55-6_CS_NoneM_Temperature: Value80	-0.57	0.51	3.134862	164.638339	0.55	5.983128	4.333965	4.333965	3.80453	2.339632	2.339632	1.558816	1.558816	0.936755	0.936755	0.48753	0.48753	0.0	0.0	0.0	5.749512	5.687386	0.0	0.0	24.265468	0.0	0.0	10.840195	109.052764	1.0	2.0	4.0	0.0	0.0	0.0	1.0	0.0	0.0	0.0	0.0	0.0	0.0	1.0	0.0	0.0	6.0	0.0	0.0	0.0
Name_None_CAS_115193-28-7_CS_NoneM_Temperature: Value20	-2.76	0.26	2.264526	362.187141	1.02	12.510225	9.939923	9.939923	8.236382	5.725945	5.725945	3.645664	3.645664	2.196348	2.196348	1.244279	1.244279	5.969305	9.589074	0.0	12.514062	12.108208	12.841643	0.0	24.265468	12.990104	5.316789	4.736863	235.120843	0.0	1.0	16.0	0.0	0.0	2.0	2.0	0.0	0.0	0.0	0.0	0.0	0.0	2.0	0.0	0.0	6.0	0.0	5.0	0.0
Name_None_CAS_55215-18-4_CS_NoneM_Temperature: Value20	-7.8	0.0	2.76063	620.45008	0.04	13.447229	8.577188	13.112762	8.430428	4.705261	6.973047	3.449275	5.775534	2.344391	4.91471	1.480672	2.786823	0.0	0.0	0.0	15.0679	26.194803	0.0	0.0	24.265468	0.0	0.0	69.605639	357.844416	0.0	0.0	4.0	0.0	0.0	0.0	0.0	0.0	0.0	0.0	0.0	0.0	0.0	0.0	0.0	0.0	12.0	0.0	1.0	0.0
Name_Maleic acid_CAS_110-16-7_CS_NoneM_Temperature: Value10	0.46	1.14	3.668626	118.973737	0.75	6.568914	3.865624	3.865624	3.625898	1.766145	1.766145	1.009809	1.009809	0.368487	0.368487	0.142577	0.142577	11.938611	9.589074	0.0	0.0	12.15204	0.0	0.0	0.0	0.0	0.0	10.213055	116.010959	2.0	0.0	2.0	0.0	0.0	2.0	2.0	0.0	0.0	0.0	0.0	0.0	0.0	0.0	0.0	0.0	0.0	1.0	2.0	0.0
Name_None_CAS_91-20-3_CS_NoneM_Temperature: Value75	-2.72	0.0	2.888052	271.015182	0.17	6.811555	5.618802	5.618802	4.966326	3.404701	3.404701	2.347151	2.347151	1.658689	1.658689	1.132906	1.132906	0.0	0.0	0.0	0.0	0.0	0.0	10.772448	0.0	0.0	48.530937	0.0	128.0626	0.0	0.0	8.0	0.0	0.0	0.0	0.0	0.0	0.0	0.0	0.0	0.0	0.0	0.0	0.0	0.0	11.0	0.0	0.0	0.0
Name_None_CAS_76-57-3_CS_NoneM_Temperature: Value60	-1.3	0.23	1.822365	685.154996	1.58	15.060113	12.951046	12.951046	10.663869	8.102094	8.102094	7.113245	7.113245	6.35431	6.35431	5.388741	5.388741	6.103966	5.106527	0.0	11.518957	11.959747	30.885423	11.126903	7.109798	12.142387	24.089969	9.473726	299.152144	1.0	0.0	20.0	0.0	0.0	0.0	5.0	0.0	0.0	0.0	0.0	0.0	0.0	3.0	0.0	0.0	6.0	1.0	11.0	0.0
Name_None_CAS_110-94-1_CS_NoneM_Temperature: Value35	0.78	1.14	3.102826	104.126402	0.69	7.276021	4.832244	4.832244	4.125898	2.562569	2.562569	1.64103	1.64103	0.781284	0.781284	0.39084	0.39084	11.938611	9.589074	0.0	19.262465	0.0	0.0	0.0	0.0	0.0	0.0	10.213055	132.042259	2.0	0.0	6.0	0.0	0.0	2.0	2.0	0.0	0.0	0.0	0.0	0.0	0.0	0.0	0.0	0.0	0.0	0.0	4.0	0.0
Name_None_CAS_150-30-1_CS_NoneM_Temperature: Value25	-1.07	0.78	2.584604	258.490862	1.02	8.974691	6.604021	6.604021	5.698377	3.722225	3.722225	2.634453	2.634453	1.615638	1.615638	0.955337	0.955337	12.011146	4.794537	0.0	0.0	6.420822	5.563451	0.0	0.0	30.331835	0.0	10.840195	165.078979	1.0	2.0	8.0	0.0	0.0	1.0	1.0	0.0	0.0	0.0	0.0	0.0	0.0	1.0	0.0	0.0	6.0	0.0	3.0	0.0
Name_None_CAS_591-27-5_CS_NoneM_Temperature: Value60	0.2	0.73	3.07766	168.388339	0.65	5.983128	4.333965	4.333965	3.787694	2.333649	2.333649	1.594987	1.594987	0.870211	0.870211	0.524798	0.524798	0.0	0.0	0.0	5.749512	5.687386	0.0	6.066367	18.199101	0.0	0.0	10.840195	109.052764	1.0	2.0	4.0	0.0	0.0	0.0	1.0	0.0	0.0	0.0	0.0	0.0	0.0	1.0	0.0	0.0	6.0	0.0	0.0	0.0
Name_None_CAS_591-27-5_CS_NoneM_Temperature: Value65	0.33	0.73	3.07766	168.388339	0.65	5.983128	4.333965	4.333965	3.787694	2.333649	2.333649	1.594987	1.594987	0.870211	0.870211	0.524798	0.524798	0.0	0.0	0.0	5.749512	5.687386	0.0	6.066367	18.199101	0.0	0.0	10.840195	109.052764	1.0	2.0	4.0	0.0	0.0	0.0	1.0	0.0	0.0	0.0	0.0	0.0	0.0	1.0	0.0	0.0	6.0	0.0	0.0	0.0
Name_None_CAS_65-85-0_CS_NoneM_Temperature: Value20	-1.63	0.57	2.981455	203.415953	0.44	6.690234	4.742213	4.742213	4.30453	2.588415	2.588415	1.671178	1.671178	1.02074	1.02074	0.58073	0.58073	5.969305	4.794537	0.0	0.0	5.563451	0.0	0.0	30.331835	0.0	0.0	5.106527	122.036779	1.0	0.0	5.0	0.0	0.0	1.0	1.0	0.0	0.0	0.0	0.0	0.0	0.0	0.0	0.0	0.0	6.0	0.0	1.0	0.0
Name_17a-Ethynyl testosterone_CAS_434-03-7_CS_NoneM_Temperature: Value20	-5.8	0.4	1.70241	626.243053	1.08	16.457819	14.399067	14.399067	10.839101	9.280285	9.280285	8.9683	8.9683	8.352348	8.352348	6.812482	6.812482	5.601051	9.901065	0.0	10.829981	29.957785	38.52493	11.993926	0.0	6.07602	19.767909	6.42335	312.20893	1.0	0.0	27.0	0.0	0.0	1.0	1.0	0.0	0.0	0.0	0.0	0.0	0.0	0.0	0.0	0.0	0.0	1.0	22.0	1.0
Name_None_CAS_69-72-7_CS_NoneM_Temperature: Value60	-1.21	0.7	3.152941	254.783061	0.4	7.560478	5.112077	5.112077	4.715214	2.728688	2.728688	1.822302	1.822302	1.134458	1.134458	0.654489	0.654489	5.969305	4.794537	0.0	11.312963	0.0	0.0	12.132734	12.132734	0.0	0.0	10.213055	138.031694	2.0	0.0	4.0	0.0	0.0	1.0	2.0	0.0	0.0	0.0	0.0	0.0	0.0	0.0	0.0	0.0	6.0	0.0	1.0	0.0
Name_None_CAS_137-58-6_CS_NoneM_Temperature: Value25	-1.78	0.26	2.680268	363.558642	1.17	12.836499	11.208833	11.208833	8.078917	6.164591	6.164591	4.276375	4.276375	3.007185	3.007185	1.840879	1.840879	0.0	4.794537	0.0	5.90718	6.544756	29.903802	0.0	0.0	32.046576	24.064173	0.0	234.173213	0.0	1.0	21.0	0.0	0.0	1.0	0.0	0.0	0.0	0.0	0.0	0.0	0.0	5.0	0.0	0.0	6.0	0.0	5.0	0.0
Name_None_CAS_124-04-9_CS_NoneM_Temperature: Value40	-0.49	1.14	3.05509	113.709506	0.7	7.983128	5.539351	5.539351	4.625898	3.062569	3.062569	1.994584	1.994584	1.031284	1.031284	0.552451	0.552451	11.938611	9.589074	0.0	12.841643	12.841643	0.0	0.0	0.0	0.0	0.0	10.213055	146.057909	2.0	0.0	8.0	0.0	0.0	2.0	2.0	0.0	0.0	0.0	0.0	0.0	0.0	0.0	0.0	0.0	0.0	0.0	5.0	0.0
Name_None_CAS_439-14-5_CS_NoneM_Temperature: Value25	-3.75	0.0	2.229963	694.87799	1.04	14.11252	11.006549	11.762478	9.664704	6.329639	6.707603	4.645087	5.081522	3.368834	3.603931	2.305497	2.4776	0.0	4.794537	0.0	12.451936	5.022633	22.525974	0.0	18.013949	42.464569	4.992405	11.60094	284.071641	0.0	0.0	13.0	0.0	0.0	1.0	0.0	0.0	0.0	0.0	0.0	0.0	1.0	4.0	0.0	0.0	12.0	0.0	3.0	0.0
Name_None_CAS_99-76-3_CS_NoneM_Temperature: Value30	-1.74	0.66	2.895348	250.54461	0.72	8.267585	6.073111	6.073111	5.236382	3.111471	3.111471	2.038456	2.038456	1.288402	1.288402	0.715364	0.715364	5.969305	4.794537	0.0	5.749512	5.563451	0.0	31.375266	0.0	0.0	4.736863	5.106527	152.047344	1.0	0.0	7.0	0.0	0.0	1.0	3.0	0.0	0.0	0.0	0.0	0.0	0.0	0.0	0.0	0.0	6.0	0.0	1.0	0.0
Name_None_CAS_617-65-2_CS_NoneM_Temperature: Value25	-1.03	1.35	3.49073	144.583377	1.26	8.146264	5.279838	5.279838	4.536581	2.739272	2.739272	1.877144	1.877144	0.986405	0.986405	0.402453	0.402453	17.980451	9.589074	0.0	12.841643	0.0	0.0	0.0	0.0	0.0	0.0	15.946722	147.053158	2.0	2.0	5.0	0.0	0.0	2.0	2.0	0.0	0.0	0.0	0.0	0.0	0.0	1.0	0.0	0.0	0.0	0.0	4.0	0.0
Name_None_CAS_123-31-9_CS_NoneM_Temperature: Value60	0.37	1.0	3.032456	145.388339	0.65	5.983128	4.203828	4.203828	3.787694	2.268581	2.268581	1.516398	1.516398	0.849709	0.849709	0.452632	0.452632	0.0	0.0	0.0	11.499024	0.0	0.0	24.265468	0.0	0.0	0.0	10.213055	110.036779	2.0	0.0	4.0	0.0	0.0	0.0	2.0	0.0	0.0	0.0	0.0	0.0	0.0	0.0	0.0	0.0	6.0	0.0	0.0	0.0
Name_None_CAS_617-65-2_CS_NoneM_Temperature: Value20	-1.05	1.35	3.49073	144.583377	1.26	8.146264	5.279838	5.279838	4.536581	2.739272	2.739272	1.877144	1.877144	0.986405	0.986405	0.402453	0.402453	17.980451	9.589074	0.0	12.841643	0.0	0.0	0.0	0.0	0.0	0.0	15.946722	147.053158	2.0	2.0	5.0	0.0	0.0	2.0	2.0	0.0	0.0	0.0	0.0	0.0	0.0	1.0	0.0	0.0	0.0	0.0	4.0	0.0
Name_None_CAS_95-55-6_CS_NoneM_Temperature: Value10	-0.77	0.51	3.134862	164.638339	0.55	5.983128	4.333965	4.333965	3.80453	2.339632	2.339632	1.558816	1.558816	0.936755	0.936755	0.48753	0.48753	0.0	0.0	0.0	5.749512	5.687386	0.0	0.0	24.265468	0.0	0.0	10.840195	109.052764	1.0	2.0	4.0	0.0	0.0	0.0	1.0	0.0	0.0	0.0	0.0	0.0	0.0	1.0	0.0	0.0	6.0	0.0	0.0	0.0
Name_None_CAS_479-45-8_CS_NoneM_Temperature: Value30	-3.53	0.0	3.769455	592.636917	0.96	15.610366	9.656755	9.656755	9.162479	4.656935	4.656935	3.365399	3.365399	2.227211	2.227211	1.386716	1.386716	42.551792	40.457273	0.0	5.008913	12.132734	7.047672	0.0	0.0	0.0	0.0	0.0	287.013812	0.0	0.0	5.0	4.0	4.0	0.0	0.0	0.0	0.0	0.0	1.0	0.0	0.0	5.0	0.0	0.0	6.0	0.0	0.0	0.0
Name_None_CAS_88-99-3_CS_NoneM_Temperature: Value75	0.45	1.14	3.267076	296.584675	0.77	9.137828	6.020325	6.020325	5.625898	3.182812	3.182812	2.155889	2.155889	1.387881	1.387881	0.856105	0.856105	11.938611	9.589074	0.0	11.126903	0.0	0.0	24.265468	0.0	0.0	0.0	10.213055	166.026609	2.0	0.0	4.0	0.0	0.0	2.0	2.0	0.0	0.0	0.0	0.0	0.0	0.0	0.0	0.0	0.0	6.0	0.0	2.0	0.0
Name_None_CAS_52-01-7_CS_NoneM_Temperature: Value25	-4.32	0.0	1.557221	817.6983	1.63	20.604084	17.791954	18.60845	13.683925	11.314766	12.194419	10.658879	12.074995	9.610106	10.725719	8.129573	9.355303	0.0	14.383612	0.0	38.548797	30.595361	44.945751	17.334989	6.923737	6.07602	13.847474	4.736863	416.202131	0.0	0.0	32.0	0.0	0.0	3.0	2.0	0.0	0.0	0.0	0.0	0.0	0.0	0.0	0.0	0.0	0.0	1.0	25.0	0.0
Name_None_CAS_68-96-2_CS_NoneM_Temperature: Value50	-4.37	0.17	1.697583	634.995115	1.32	17.328063	15.229966	15.229966	11.221816	9.695734	9.695734	9.380149	9.380149	8.695991	8.695991	7.153613	7.153613	5.601051	14.695602	0.0	16.613226	36.378606	38.52493	5.573105	6.923737	6.07602	13.847474	0.0	330.219495	1.0	0.0	29.0	0.0	0.0	2.0	1.0	0.0	0.0	0.0	0.0	0.0	0.0	0.0	0.0	0.0	0.0	1.0	23.0	0.0
Name_None_CAS_38380-07-3_CS_NoneM_Temperature: Value25	-9.11	0.0	2.706551	564.95008	0.05	13.447229	8.577188	13.112762	8.430428	4.705261	6.973047	3.445821	5.772079	2.36054	4.947739	1.467828	2.742307	0.0	0.0	0.0	10.045267	31.217436	0.0	0.0	24.265468	0.0	0.0	69.605639	357.844416	0.0	0.0	4.0	0.0	0.0	0.0	0.0	0.0	0.0	0.0	0.0	0.0	0.0	0.0	0.0	0.0	12.0	0.0	1.0	0.0
Name_d-Sorbitol_CAS_50-70-4_CS_NoneM_Temperature: Value20	0.58	1.62	3.985164	104.605938	1.81	9.723615	6.406896	6.406896	5.540111	3.481748	3.481748	2.481029	2.481029	1.512478	1.512478	0.671209	0.671209	37.629629	0.0	0.0	0.0	0.0	0.0	0.0	0.0	0.0	0.0	30.639164	182.079038	6.0	0.0	8.0	0.0	0.0	0.0	6.0	0.0	0.0	0.0	0.0	0.0	0.0	0.0	0.0	0.0	0.0	0.0	5.0	0.0
Name_None_CAS_781-43-1_CS_NoneM_Temperature: Value25	-6.57	0.0	2.666148	560.998447	0.23	11.120956	9.618802	9.618802	7.787694	5.654701	5.654701	4.341168	4.341168	3.470156	3.470156	2.564423	2.564423	0.0	0.0	0.0	0.0	0.0	0.0	32.6718	0.0	0.0	62.378411	0.0	206.10955	0.0	0.0	14.0	0.0	0.0	0.0	0.0	0.0	0.0	0.0	0.0	0.0	0.0	0.0	0.0	0.0	16.0	0.0	2.0	0.0
Name_None_CAS_100-00-5_CS_NoneM_Temperature: Value10	-3.01	0.0	3.003401	244.429658	0.21	7.560478	4.951076	5.707005	4.698377	2.599105	2.977069	1.733527	2.169962	1.037445	1.289421	0.562807	0.688795	4.923311	10.114318	0.0	5.687386	5.022633	0.0	24.265468	0.0	0.0	0.0	11.60094	156.993056	0.0	0.0	4.0	1.0	1.0	0.0	0.0	0.0	0.0	0.0	0.0	0.0	0.0	1.0	0.0	0.0	6.0	0.0	0.0	0.0
Name_3-Hydroxybenzoic acid_CAS_99-06-9_CS_NoneM_Temperature: Value30	-1.03	1.06	3.069899	254.783061	0.72	7.560478	5.112077	5.112077	4.698377	2.722705	2.722705	1.855481	1.855481	1.093105	1.093105	0.638942	0.638942	5.969305	4.794537	0.0	11.312963	0.0	0.0	24.265468	0.0	0.0	0.0	10.213055	138.031694	2.0	0.0	4.0	0.0	0.0	1.0	2.0	0.0	0.0	0.0	0.0	0.0	0.0	0.0	0.0	0.0	6.0	0.0	1.0	0.0
Name_None_CAS_832-69-9_CS_NoneM_Temperature: Value10	-6.23	0.0	2.604863	635.656722	0.23	10.250712	8.696152	8.696152	7.360173	5.232051	5.232051	3.95673	3.95673	3.004647	3.004647	2.19748	2.19748	0.0	0.0	0.0	0.0	0.0	0.0	27.108348	0.0	0.0	61.521041	0.0	192.0939	0.0	0.0	12.0	0.0	0.0	0.0	0.0	0.0	0.0	0.0	0.0	0.0	0.0	0.0	0.0	0.0	16.0	0.0	1.0	0.0
Name_None_CAS_57-50-1_CS_NoneM_Temperature: Value40	0.31	2.01	2.17727	393.203227	3.43	17.361443	12.042576	12.042576	10.806897	7.04946	7.04946	5.559383	5.559383	4.070325	4.070325	2.631316	2.631316	74.625548	30.639164	0.0	0.0	0.0	0.0	0.0	0.0	0.0	0.0	24.423644	342.116212	8.0	0.0	14.0	0.0	0.0	0.0	14.0	0.0	0.0	0.0	0.0	0.0	0.0	0.0	0.0	0.0	0.0	0.0	10.0	0.0
Name_None_CAS_832-69-9_CS_NoneM_Temperature: Value15	-6.12	0.0	2.604863	635.656722	0.23	10.250712	8.696152	8.696152	7.360173	5.232051	5.232051	3.95673	3.95673	3.004647	3.004647	2.19748	2.19748	0.0	0.0	0.0	0.0	0.0	0.0	27.108348	0.0	0.0	61.521041	0.0	192.0939	0.0	0.0	12.0	0.0	0.0	0.0	0.0	0.0	0.0	0.0	0.0	0.0	0.0	0.0	0.0	0.0	16.0	0.0	1.0	0.0
Name_Thiourea_CAS_62-56-6_CS_NoneM_Temperature: Value40	0.49	0.42	2.803039	29.01955	0.82	3.57735	2.062949	2.879445	1.732051	0.781474	1.189723	0.402369	0.873773	0.0	0.0	0.0	0.0	0.0	0.0	0.0	5.112437	0.0	0.0	0.0	0.0	0.0	23.685208	0.0	76.009519	0.0	4.0	0.0	0.0	0.0	0.0	0.0	0.0	0.0	0.0	0.0	0.0	0.0	2.0	0.0	0.0	0.0	0.0	0.0	0.0
Name_None_CAS_55-21-0_CS_NoneM_Temperature: Value80	-0.26	0.49	2.981455	205.415953	0.66	6.690234	4.87235	4.87235	4.30453	2.653483	2.653483	1.730276	1.730276	1.058307	1.058307	0.602419	0.602419	0.0	4.794537	0.0	5.90718	5.563451	0.0	0.0	24.265468	6.066367	0.0	5.733667	121.052764	0.0	2.0	5.0	0.0	0.0	1.0	0.0	0.0	0.0	0.0	0.0	0.0	0.0	1.0	0.0	0.0	6.0	0.0	1.0	0.0
Name_None_CAS_118-96-7_CS_NoneM_Temperature: Value5	-3.3	0.0	3.572755	461.890685	0.41	12.455665	7.945831	7.945831	7.341112	3.920966	3.920966	2.880351	2.880351	1.941837	1.941837	1.154223	1.154223	31.832092	30.342955	0.0	5.563451	12.132734	0.0	6.923737	0.0	0.0	0.0	0.0	227.017835	0.0	0.0	5.0	3.0	3.0	0.0	0.0	0.0	0.0	0.0	0.0	0.0	0.0	3.0	0.0	0.0	6.0	0.0	1.0	0.0
Name_None_CAS_57-13-6_CS_NoneM_Temperature: Value60	1.07	0.72	2.803039	29.01955	0.69	3.57735	2.062949	2.062949	1.732051	0.781474	0.781474	0.402369	0.402369	0.0	0.0	0.0	0.0	6.031115	0.0	0.0	0.0	0.0	0.0	0.0	0.0	0.0	11.467335	4.794537	60.032363	0.0	4.0	0.0	0.0	0.0	1.0	0.0	0.0	0.0	0.0	0.0	0.0	0.0	2.0	0.0	0.0	0.0	0.0	0.0	0.0
Name_None_CAS_56-40-6_CS_NoneM_Temperature: Value40	0.52	0.78	2.847379	42.912609	0.9	4.284457	2.639919	2.639919	2.270056	1.189533	1.189533	0.597863	0.597863	0.17462	0.17462	0.0	0.0	5.969305	4.794537	0.0	6.544756	0.0	0.0	0.0	0.0	0.0	5.733667	5.106527	75.032028	1.0	2.0	2.0	0.0	0.0	1.0	1.0	0.0	0.0	0.0	0.0	0.0	0.0	1.0	0.0	0.0	0.0	0.0	1.0	0.0
Name_None_CAS_461-58-5_CS_NoneM_Temperature: Value80	0.52	0.55	3.507223	92.605938	1.21	4.991564	3.049128	3.049128	2.770056	1.248171	1.248171	0.636669	0.636669	0.179099	0.179099	0.057735	0.057735	0.0	0.0	0.0	5.959555	0.0	0.0	6.193156	0.0	0.0	4.992405	16.729227	84.043596	0.0	4.0	0.0	0.0	0.0	0.0	0.0	0.0	0.0	0.0	0.0	0.0	1.0	3.0	1.0	0.0	0.0	0.0	0.0	0.0
Name_l-Tyrosine_CAS_60-18-4_CS_NoneM_Temperature: Value50	-2.22	1.28	2.641764	294.233053	1.29	9.844935	6.973884	6.973884	6.092224	3.856515	3.856515	2.815302	2.815302	1.709153	1.709153	0.973275	0.973275	12.011146	4.794537	0.0	12.170333	0.0	5.563451	12.132734	12.132734	0.0	0.0	15.946722	181.073893	2.0	2.0	7.0	0.0	0.0	1.0	2.0	0.0	0.0	0.0	0.0	0.0	0.0	1.0	0.0	0.0	6.0	0.0	3.0	0.0
Name_None_CAS_832-69-9_CS_NoneM_Temperature: Value5	-6.3	0.0	2.604863	635.656722	0.23	10.250712	8.696152	8.696152	7.360173	5.232051	5.232051	3.95673	3.95673	3.004647	3.004647	2.19748	2.19748	0.0	0.0	0.0	0.0	0.0	0.0	27.108348	0.0	0.0	61.521041	0.0	192.0939	0.0	0.0	12.0	0.0	0.0	0.0	0.0	0.0	0.0	0.0	0.0	0.0	0.0	0.0	0.0	0.0	16.0	0.0	1.0	0.0
Name_None_CAS_528-29-0_CS_NoneM_Temperature: Value25	-3.1	0.0	3.267076	303.0749	0.31	9.137828	5.836821	5.836821	5.625898	3.004861	3.004861	2.002934	2.002934	1.275125	1.275125	0.772938	0.772938	21.221395	20.228637	0.0	0.0	0.0	12.132734	12.132734	0.0	0.0	0.0	0.0	168.017107	0.0	0.0	4.0	2.0	2.0	0.0	0.0	0.0	0.0	0.0	0.0	0.0	0.0	2.0	0.0	0.0	6.0	0.0	0.0	0.0
Name_None_CAS_50-78-2_CS_NoneM_Temperature: Value30	-1.55	0.57	3.043527	343.222868	0.77	9.844935	6.98136	6.98136	6.109061	3.617454	3.617454	2.394956	2.394956	1.371155	1.371155	0.887171	0.887171	11.938611	9.589074	0.0	11.312963	0.0	0.0	19.056471	12.132734	0.0	4.736863	5.106527	180.042259	1.0	0.0	7.0	0.0	0.0	2.0	3.0	0.0	0.0	0.0	0.0	0.0	0.0	0.0	0.0	0.0	6.0	0.0	2.0	0.0
Name_None_CAS_6915-15-7_CS_NoneM_Temperature: Value20	0.62	1.14	3.632432	128.919685	0.99	7.439158	4.442594	4.442594	4.036581	2.164138	2.164138	1.451898	1.451898	0.65303	0.65303	0.252713	0.252713	24.463399	9.589074	0.0	0.0	0.0	0.0	0.0	0.0	0.0	0.0	15.319582	134.021523	3.0	0.0	3.0	0.0	0.0	2.0	3.0	0.0	0.0	0.0	0.0	0.0	0.0	0.0	0.0	0.0	0.0	0.0	3.0	0.0
Name_None_CAS_53-16-7_CS_NoneM_Temperature: Value25	-5.53	0.5	1.728441	576.780996	0.95	13.905413	12.062204	12.062204	9.593172	7.945187	7.945187	7.216626	7.216626	6.419142	6.419142	5.339787	5.339787	0.0	9.901065	0.0	5.41499	29.286475	32.104108	17.547725	0.0	12.132734	12.990104	0.0	270.16198	1.0	0.0	21.0	0.0	0.0	1.0	1.0	0.0	0.0	0.0	0.0	0.0	0.0	0.0	0.0	0.0	6.0	0.0	15.0	0.0
Name_None_CAS_110-17-8_CS_NoneM_Temperature: Value30	-1.21	1.14	3.668626	118.973737	0.75	6.568914	3.865624	3.865624	3.625898	1.766145	1.766145	1.009809	1.009809	0.368487	0.368487	0.142577	0.142577	11.938611	9.589074	0.0	0.0	12.15204	0.0	0.0	0.0	0.0	0.0	10.213055	116.010959	2.0	0.0	2.0	0.0	0.0	2.0	2.0	0.0	0.0	0.0	0.0	0.0	0.0	0.0	0.0	0.0	0.0	1.0	2.0	0.0
Name_None_CAS_147-71-7_CS_NoneM_Temperature: Value10	0.57	1.23	4.069512	133.826806	1.3	8.309401	4.760052	4.760052	4.464102	2.282543	2.282543	1.56615	1.56615	0.805104	0.805104	0.270102	0.270102	24.146543	9.589074	0.0	0.0	0.0	0.0	0.0	0.0	0.0	0.0	20.42611	150.016438	4.0	0.0	2.0	0.0	0.0	2.0	4.0	0.0	0.0	0.0	0.0	0.0	0.0	0.0	0.0	0.0	0.0	0.0	3.0	0.0
Name_l-Aspartic acid_CAS_56-84-8_CS_NoneM_Temperature: Value5	-1.75	1.18	3.632432	132.529325	1.26	7.439158	4.572731	4.572731	4.036581	2.239272	2.239272	1.542593	1.542593	0.711731	0.711731	0.275438	0.275438	24.401273	9.589074	0.0	0.0	0.0	0.0	0.0	0.0	0.0	0.0	15.946722	133.037508	2.0	2.0	3.0	0.0	0.0	2.0	2.0	0.0	0.0	0.0	0.0	0.0	0.0	1.0	0.0	0.0	0.0	0.0	3.0	0.0
Name_3-Hydroxybenzoic acid_CAS_99-06-9_CS_NoneM_Temperature: Value80	-0.1	1.06	3.069899	254.783061	0.72	7.560478	5.112077	5.112077	4.698377	2.722705	2.722705	1.855481	1.855481	1.093105	1.093105	0.638942	0.638942	5.969305	4.794537	0.0	11.312963	0.0	0.0	24.265468	0.0	0.0	0.0	10.213055	138.031694	2.0	0.0	4.0	0.0	0.0	1.0	2.0	0.0	0.0	0.0	0.0	0.0	0.0	0.0	0.0	0.0	6.0	0.0	1.0	0.0
Name_None_CAS_91-20-3_CS_NoneM_Temperature: Value40	-3.37	0.0	2.888052	271.015182	0.17	6.811555	5.618802	5.618802	4.966326	3.404701	3.404701	2.347151	2.347151	1.658689	1.658689	1.132906	1.132906	0.0	0.0	0.0	0.0	0.0	0.0	10.772448	0.0	0.0	48.530937	0.0	128.0626	0.0	0.0	8.0	0.0	0.0	0.0	0.0	0.0	0.0	0.0	0.0	0.0	0.0	0.0	0.0	0.0	11.0	0.0	0.0	0.0
Name_None_CAS_88-99-3_CS_NoneM_Temperature: Value45	-1.07	1.14	3.267076	296.584675	0.77	9.137828	6.020325	6.020325	5.625898	3.182812	3.182812	2.155889	2.155889	1.387881	1.387881	0.856105	0.856105	11.938611	9.589074	0.0	11.126903	0.0	0.0	24.265468	0.0	0.0	0.0	10.213055	166.026609	2.0	0.0	4.0	0.0	0.0	2.0	2.0	0.0	0.0	0.0	0.0	0.0	0.0	0.0	0.0	0.0	6.0	0.0	2.0	0.0
Name_Thiourea_CAS_62-56-6_CS_NoneM_Temperature: Value10	-0.01	0.42	2.803039	29.01955	0.82	3.57735	2.062949	2.879445	1.732051	0.781474	1.189723	0.402369	0.873773	0.0	0.0	0.0	0.0	0.0	0.0	0.0	5.112437	0.0	0.0	0.0	0.0	0.0	23.685208	0.0	76.009519	0.0	4.0	0.0	0.0	0.0	0.0	0.0	0.0	0.0	0.0	0.0	0.0	0.0	2.0	0.0	0.0	0.0	0.0	0.0	0.0
Name_None_CAS_94-09-7_CS_NoneM_Temperature: Value40	-1.93	0.23	2.753743	266.361954	0.76	8.974691	6.910355	6.910355	5.736382	3.764073	3.764073	2.342479	2.342479	1.421818	1.421818	0.83363	0.83363	0.0	4.794537	0.0	5.969305	17.85772	0.0	0.0	31.189205	0.0	0.0	10.47053	165.078979	0.0	2.0	9.0	0.0	0.0	1.0	2.0	0.0	0.0	0.0	0.0	0.0	0.0	1.0	0.0	0.0	6.0	0.0	2.0	0.0
Name_None_CAS_18259-05-7_CS_NoneM_Temperature: Value25	-7.77	0.0	2.795374	533.848938	0.01	12.576986	8.276574	12.056218	8.036581	4.605595	6.495417	3.310937	5.200759	2.272268	4.549019	1.463168	2.819761	0.0	0.0	0.0	15.0679	15.608718	5.563451	0.0	0.0	30.331835	0.0	58.004699	323.883389	0.0	0.0	5.0	0.0	0.0	0.0	0.0	0.0	0.0	0.0	0.0	0.0	0.0	0.0	0.0	0.0	12.0	0.0	1.0	0.0
Name_d-Glutamic acid_CAS_6893-26-1_CS_NoneM_Temperature: Value30	-1.17	1.35	3.49073	144.583377	1.26	8.146264	5.279838	5.279838	4.536581	2.739272	2.739272	1.877144	1.877144	0.986405	0.986405	0.402453	0.402453	17.980451	9.589074	0.0	12.841643	0.0	0.0	0.0	0.0	0.0	0.0	15.946722	147.053158	2.0	2.0	5.0	0.0	0.0	2.0	2.0	0.0	0.0	0.0	0.0	0.0	0.0	1.0	0.0	0.0	0.0	0.0	4.0	0.0
Name_None_CAS_315-30-0_CS_NoneM_Temperature: Value25	-2.38	0.27	2.929586	362.1908	1.54	6.974691	4.957376	4.957376	4.87701	2.745086	2.745086	1.854779	1.854779	1.254429	1.254429	0.785732	0.785732	0.0	4.794537	0.0	5.559267	11.387856	0.0	12.524164	0.0	0.0	20.165321	0.0	136.038511	0.0	2.0	2.0	0.0	0.0	1.0	0.0	0.0	0.0	0.0	1.0	4.0	0.0	2.0	0.0	0.0	2.0	1.0	0.0	0.0
Name_None_CAS_461-58-5_CS_NoneM_Temperature: Value30	-0.25	0.55	3.507223	92.605938	1.21	4.991564	3.049128	3.049128	2.770056	1.248171	1.248171	0.636669	0.636669	0.179099	0.179099	0.057735	0.057735	0.0	0.0	0.0	5.959555	0.0	0.0	6.193156	0.0	0.0	4.992405	16.729227	84.043596	0.0	4.0	0.0	0.0	0.0	0.0	0.0	0.0	0.0	0.0	0.0	0.0	1.0	3.0	1.0	0.0	0.0	0.0	0.0	0.0
Name_Lactose_CAS_63-42-3_CS_NoneM_Temperature: Value10	-0.42	2.01	2.114862	378.018438	3.4	17.309037	11.99017	11.99017	10.810968	7.079026	7.079026	5.526832	5.526832	3.978973	3.978973	2.569694	2.569694	74.625548	35.745692	0.0	0.0	0.0	0.0	0.0	0.0	0.0	0.0	19.317116	342.116212	8.0	0.0	14.0	0.0	0.0	0.0	14.0	0.0	0.0	0.0	0.0	0.0	0.0	0.0	0.0	0.0	0.0	0.0	10.0	0.0
Name_(S)-Phenylalanine_CAS_63-91-2_CS_NoneM_Temperature: Value20	-0.82	0.78	2.584604	258.490862	1.02	8.974691	6.604021	6.604021	5.698377	3.722225	3.722225	2.634453	2.634453	1.615638	1.615638	0.955337	0.955337	12.011146	4.794537	0.0	0.0	6.420822	5.563451	0.0	0.0	30.331835	0.0	10.840195	165.078979	1.0	2.0	8.0	0.0	0.0	1.0	1.0	0.0	0.0	0.0	0.0	0.0	0.0	1.0	0.0	0.0	6.0	0.0	3.0	0.0
Name_Barbital_CAS_57-44-3_CS_form IM_Temperature: Value20	-1.47	0.52	3.007364	246.562704	1.21	10.060478	7.638958	7.638958	6.063715	4.233693	4.233693	3.026586	3.026586	2.530522	2.530522	1.472098	1.472098	23.260464	14.383612	0.0	0.0	12.841643	0.0	0.0	13.847474	0.0	10.633577	0.0	184.084792	0.0	2.0	10.0	0.0	0.0	3.0	0.0	0.0	0.0	0.0	0.0	0.0	0.0	4.0	0.0	0.0	0.0	0.0	6.0	0.0
Name_None_CAS_492-62-6_CS_NoneM_Temperature: Value50	0.36	1.31	2.634409	146.218849	1.85	9.300965	6.238174	6.238174	5.574586	3.562009	3.562009	2.719449	2.719449	1.867059	1.867059	1.081734	1.081734	37.312774	0.0	0.0	0.0	0.0	0.0	0.0	0.0	0.0	4.736863	25.532637	180.063388	5.0	0.0	7.0	0.0	0.0	0.0	7.0	0.0	0.0	0.0	0.0	0.0	0.0	0.0	0.0	0.0	0.0	0.0	5.0	0.0
Name_None_CAS_147-71-7_CS_NoneM_Temperature: Value80	0.69	1.23	4.069512	133.826806	1.3	8.309401	4.760052	4.760052	4.464102	2.282543	2.282543	1.56615	1.56615	0.805104	0.805104	0.270102	0.270102	24.146543	9.589074	0.0	0.0	0.0	0.0	0.0	0.0	0.0	0.0	20.42611	150.016438	4.0	0.0	2.0	0.0	0.0	2.0	4.0	0.0	0.0	0.0	0.0	0.0	0.0	0.0	0.0	0.0	0.0	0.0	3.0	0.0
Name_None_CAS_58-55-9_CS_NoneM_Temperature: Value25	-1.39	0.35	3.211854	574.170559	1.29	9.585422	7.235488	7.235488	6.125898	3.717583	3.717583	2.806904	2.806904	2.029396	2.029396	1.268923	1.268923	0.0	9.589074	0.0	11.24901	11.163878	4.5671	17.942092	7.047672	0.0	9.967957	0.0	180.064725	0.0	1.0	7.0	0.0	0.0	2.0	0.0	0.0	0.0	0.0	0.0	0.0	1.0	9.0	0.0	0.0	0.0	1.0	1.0	0.0
Name_None_CAS_65-45-2_CS_NoneM_Temperature: Value35	-1.54	0.62	3.152941	257.537949	0.61	7.560478	5.242213	5.242213	4.715214	2.793756	2.793756	1.8814	1.8814	1.169509	1.169509	0.682001	0.682001	5.90718	4.794537	0.0	11.312963	0.0	0.0	12.132734	12.132734	0.0	0.0	10.840195	137.047678	1.0	2.0	4.0	0.0	0.0	1.0	1.0	0.0	0.0	0.0	0.0	0.0	0.0	1.0	0.0	0.0	6.0	0.0	1.0	0.0
Name_1,2,3,4-Tetrachlorodibenzo-p-dioxin_CAS_30746-58-8_CS_NoneM_Temperature: Value35	-8.45	0.0	2.247275	599.01105	0.22	12.861443	8.637756	11.661471	8.592224	4.899776	6.411634	3.565036	5.076894	2.456249	4.223624	1.612432	2.507565	0.0	0.0	0.0	31.589557	11.499024	0.0	0.0	12.132734	12.132734	0.0	55.877485	319.89654	0.0	0.0	4.0	0.0	0.0	0.0	4.0	0.0	0.0	0.0	0.0	0.0	0.0	0.0	0.0	0.0	12.0	0.0	0.0	0.0
Name_dl-Tartaric acid_CAS_133-37-9_CS_NoneM_Temperature: Value10	-0.14	1.23	4.069512	133.826806	1.3	8.309401	4.760052	4.760052	4.464102	2.282543	2.282543	1.56615	1.56615	0.805104	0.805104	0.270102	0.270102	24.146543	9.589074	0.0	0.0	0.0	0.0	0.0	0.0	0.0	0.0	20.42611	150.016438	4.0	0.0	2.0	0.0	0.0	2.0	4.0	0.0	0.0	0.0	0.0	0.0	0.0	0.0	0.0	0.0	0.0	0.0	3.0	0.0
Name_None_CAS_217-59-4_CS_NoneM_Temperature: Value10	-7.93	0.0	2.463012	651.536074	0.29	11.949383	9.928203	9.928203	8.94949	6.232051	6.232051	4.636751	4.636751	3.651709	3.651709	2.858547	2.858547	0.0	0.0	0.0	0.0	0.0	0.0	32.317345	0.0	0.0	72.796405	0.0	228.0939	0.0	0.0	12.0	0.0	0.0	0.0	0.0	0.0	0.0	0.0	0.0	0.0	0.0	0.0	0.0	0.0	21.0	0.0	0.0	0.0
Name_None_CAS_217-59-4_CS_NoneM_Temperature: Value15	-7.83	0.0	2.463012	651.536074	0.29	11.949383	9.928203	9.928203	8.94949	6.232051	6.232051	4.636751	4.636751	3.651709	3.651709	2.858547	2.858547	0.0	0.0	0.0	0.0	0.0	0.0	32.317345	0.0	0.0	72.796405	0.0	228.0939	0.0	0.0	12.0	0.0	0.0	0.0	0.0	0.0	0.0	0.0	0.0	0.0	0.0	0.0	0.0	0.0	21.0	0.0	0.0	0.0
Name_None_CAS_613-12-7_CS_NoneM_Temperature: Value30	-6.78	0.0	2.474936	635.656722	0.23	10.250712	8.696152	8.696152	7.3265	5.220085	5.220085	4.049964	4.049964	2.86031	2.86031	2.059473	2.059473	0.0	0.0	0.0	0.0	0.0	0.0	27.108348	0.0	0.0	61.521041	0.0	192.0939	0.0	0.0	12.0	0.0	0.0	0.0	0.0	0.0	0.0	0.0	0.0	0.0	0.0	0.0	0.0	0.0	16.0	0.0	1.0	0.0
Name_None_CAS_302-72-7_CS_NoneM_Temperature: Value50	0.33	0.78	3.257586	59.813538	0.93	5.154701	3.510162	3.510162	2.642734	1.62709	1.62709	1.126913	1.126913	0.389528	0.389528	0.0	0.0	12.011146	4.794537	0.0	0.0	0.0	0.0	6.923737	0.0	0.0	0.0	10.840195	89.047678	1.0	2.0	4.0	0.0	0.0	1.0	1.0	0.0	0.0	0.0	0.0	0.0	0.0	1.0	0.0	0.0	0.0	0.0	2.0	0.0
Name_l-Leucine_CAS_61-90-5_CS_NoneM_Temperature: Value30	-0.77	0.78	3.501688	101.230983	0.97	7.439158	5.794619	5.794619	4.036581	3.020937	3.020937	2.57428	2.57428	1.042536	1.042536	0.608685	0.608685	12.011146	4.794537	0.0	0.0	12.338728	0.0	0.0	0.0	13.847474	0.0	10.840195	131.094629	1.0	2.0	10.0	0.0	0.0	1.0	1.0	0.0	0.0	0.0	0.0	0.0	0.0	1.0	0.0	0.0	0.0	0.0	5.0	0.0
Name_None_CAS_99-65-0_CS_NoneM_Temperature: Value35	-2.33	0.0	3.121806	306.8249	0.31	9.137828	5.836821	5.836821	5.609061	2.998878	2.998878	2.034072	2.034072	1.251375	1.251375	0.720156	0.720156	9.846622	20.228637	0.0	11.374773	0.0	6.066367	18.199101	0.0	0.0	0.0	0.0	168.017107	0.0	0.0	4.0	2.0	2.0	0.0	0.0	0.0	0.0	0.0	0.0	0.0	0.0	2.0	0.0	0.0	6.0	0.0	0.0	0.0
Name_None_CAS_57-50-1_CS_NoneM_Temperature: Value60	0.34	2.01	2.17727	393.203227	3.43	17.361443	12.042576	12.042576	10.806897	7.04946	7.04946	5.559383	5.559383	4.070325	4.070325	2.631316	2.631316	74.625548	30.639164	0.0	0.0	0.0	0.0	0.0	0.0	0.0	0.0	24.423644	342.116212	8.0	0.0	14.0	0.0	0.0	0.0	14.0	0.0	0.0	0.0	0.0	0.0	0.0	0.0	0.0	0.0	0.0	0.0	10.0	0.0
Name_None_CAS_115-43-5_CS_NoneM_Temperature: Value35	-2.11	0.52	2.560321	502.297711	1.34	13.173362	9.60306	9.60306	8.608226	5.443106	5.443106	4.001527	4.001527	2.946475	2.946475	2.058594	2.058594	23.260464	14.383612	0.0	6.420822	5.563451	0.0	6.07602	30.331835	0.0	17.212513	0.0	244.084792	0.0	2.0	10.0	0.0	0.0	3.0	0.0	0.0	0.0	0.0	0.0	0.0	0.0	4.0	0.0	0.0	6.0	1.0	5.0	0.0
Name_None_CAS_207-08-9_CS_NoneM_Temperature: Value25	-8.36	0.0	2.022618	915.865732	0.31	13.104084	10.928203	10.928203	9.915816	6.970085	6.970085	5.454201	5.454201	4.370904	4.370904	3.475854	3.475854	0.0	0.0	0.0	0.0	0.0	0.0	43.798703	0.0	0.0	72.796405	0.0	252.0939	0.0	0.0	12.0	0.0	0.0	0.0	0.0	0.0	0.0	0.0	0.0	0.0	0.0	0.0	0.0	0.0	22.0	0.0	2.0	0.0
Name_None_CAS_87-86-5_CS_NoneM_Temperature: Value25	-4.09	0.7	3.603567	230.203225	0.0	9.464102	5.337036	9.116681	5.464102	2.668518	4.55834	1.918518	3.80834	1.186632	3.443431	0.593316	1.721715	0.0	5.106527	0.0	30.862678	0.0	0.0	0.0	0.0	0.0	0.0	58.004699	263.847003	1.0	0.0	0.0	0.0	0.0	0.0	1.0	0.0	0.0	0.0	0.0	0.0	0.0	0.0	0.0	0.0	6.0	0.0	0.0	0.0
Name_None_CAS_115178-64-8_CS_NoneM_Temperature: Value20	-1.57	0.0	2.462571	426.949934	1.5	15.501789	12.41074	12.41074	10.185071	6.665194	6.665194	4.308543	4.308543	2.819593	2.819593	1.640306	1.640306	5.969305	9.589074	0.0	12.514062	31.866728	0.0	0.0	49.45134	0.0	0.0	14.210589	295.141973	0.0	0.0	21.0	0.0	0.0	2.0	6.0	0.0	0.0	0.0	0.0	0.0	0.0	3.0	0.0	0.0	6.0	0.0	4.0	0.0
Name_None_CAS_105-67-9_CS_NoneM_Temperature: Value25	-1.19	0.5	3.171678	215.807662	0.39	6.853371	5.679264	5.679264	4.198377	2.961641	2.961641	2.289941	2.289941	1.352295	1.352295	0.805387	0.805387	0.0	0.0	0.0	0.0	5.749512	5.563451	5.563451	6.066367	25.980209	0.0	5.106527	122.073165	1.0	0.0	9.0	0.0	0.0	0.0	1.0	0.0	0.0	0.0	0.0	0.0	0.0	0.0	0.0	0.0	6.0	0.0	2.0	0.0
Name_None_CAS_51-28-5_CS_NoneM_Temperature: Value55	-2.13	0.28	3.267052	375.287403	0.45	10.008072	6.206685	6.206685	6.019745	3.139151	3.139151	2.187237	2.187237	1.366512	1.366512	0.771623	0.771623	26.970906	20.228637	0.0	0.0	6.066367	12.132734	0.0	0.0	0.0	0.0	5.106527	184.012021	1.0	0.0	3.0	2.0	2.0	0.0	1.0	0.0	0.0	0.0	0.0	0.0	0.0	2.0	0.0	0.0	6.0	0.0	0.0	0.0
Name_None_CAS_86-73-7_CS_NoneM_Temperature: Value50	-4.41	0.0	2.320728	411.600419	0.19	8.673362	7.325909	7.325909	6.44949	4.611807	4.611807	3.491071	3.491071	2.705801	2.705801	2.079609	2.079609	0.0	0.0	0.0	0.0	0.0	6.420822	22.253806	0.0	0.0	48.530937	0.0	166.07825	0.0	0.0	10.0	0.0	0.0	0.0	0.0	0.0	0.0	0.0	0.0	0.0	0.0	0.0	0.0	0.0	12.0	0.0	3.0	0.0
Name_None_CAS_76-57-3_CS_NoneM_Temperature: Value90	-1.1	0.23	1.822365	685.154996	1.58	15.060113	12.951046	12.951046	10.663869	8.102094	8.102094	7.113245	7.113245	6.35431	6.35431	5.388741	5.388741	6.103966	5.106527	0.0	11.518957	11.959747	30.885423	11.126903	7.109798	12.142387	24.089969	9.473726	299.152144	1.0	0.0	20.0	0.0	0.0	0.0	5.0	0.0	0.0	0.0	0.0	0.0	0.0	3.0	0.0	0.0	6.0	1.0	11.0	0.0
Name_None_CAS_83-67-0_CS_NoneM_Temperature: Value20	-2.62	0.24	3.178461	574.170559	1.22	9.585422	7.235488	7.235488	6.109061	3.7135	3.7135	2.845982	2.845982	1.975615	1.975615	1.261435	1.261435	11.24901	9.589074	0.0	0.0	11.163878	0.0	10.89442	18.662444	0.0	9.967957	0.0	180.064725	0.0	1.0	7.0	0.0	0.0	2.0	0.0	0.0	0.0	0.0	0.0	0.0	1.0	9.0	0.0	0.0	0.0	1.0	1.0	0.0
Name_None_CAS_65-45-2_CS_NoneM_Temperature: Value45	-1.37	0.62	3.152941	257.537949	0.61	7.560478	5.242213	5.242213	4.715214	2.793756	2.793756	1.8814	1.8814	1.169509	1.169509	0.682001	0.682001	5.90718	4.794537	0.0	11.312963	0.0	0.0	12.132734	12.132734	0.0	0.0	10.840195	137.047678	1.0	2.0	4.0	0.0	0.0	1.0	1.0	0.0	0.0	0.0	0.0	0.0	0.0	1.0	0.0	0.0	6.0	0.0	1.0	0.0
Name_dl-Tartaric acid_CAS_133-37-9_CS_NoneM_Temperature: Value80	0.52	1.23	4.069512	133.826806	1.3	8.309401	4.760052	4.760052	4.464102	2.282543	2.282543	1.56615	1.56615	0.805104	0.805104	0.270102	0.270102	24.146543	9.589074	0.0	0.0	0.0	0.0	0.0	0.0	0.0	0.0	20.42611	150.016438	4.0	0.0	2.0	0.0	0.0	2.0	4.0	0.0	0.0	0.0	0.0	0.0	0.0	0.0	0.0	0.0	0.0	0.0	3.0	0.0
Name_None_CAS_106231-64-5_CS_NoneM_Temperature: Value20	-2.25	0.57	2.435837	443.040809	1.39	13.543606	9.828385	9.828385	8.502908	5.183617	5.183617	3.585697	3.585697	2.134415	2.134415	1.186114	1.186114	30.997429	14.383612	0.0	0.0	5.563451	4.89991	7.047672	30.331835	0.0	0.0	9.84339	251.079373	1.0	0.0	12.0	0.0	0.0	3.0	3.0	0.0	0.0	0.0	0.0	0.0	0.0	3.0	0.0	0.0	6.0	0.0	3.0	0.0
Name_None_CAS_106231-61-2_CS_NoneM_Temperature: Value20	0.43	0.48	2.463455	400.75442	1.79	14.087576	10.488671	10.488671	9.185071	5.903802	5.903802	3.770158	3.770158	2.428771	2.428771	1.478767	1.478767	18.483367	9.589074	0.0	26.303277	5.563451	0.0	4.89991	30.331835	0.0	0.0	14.949918	267.110673	2.0	0.0	15.0	0.0	0.0	2.0	4.0	0.0	0.0	0.0	0.0	0.0	0.0	3.0	0.0	0.0	6.0	0.0	4.0	0.0
Name_None_CAS_58-38-8_CS_NoneM_Temperature: Value25	-4.4	0.0	1.493236	743.471167	1.47	17.225404	14.619053	16.191478	12.20351	8.954408	10.14887	6.831941	8.352154	5.039706	6.405071	3.567268	4.809719	0.0	0.0	0.0	0.0	0.0	24.532968	47.344765	0.0	17.828252	58.145604	11.60094	373.137946	0.0	0.0	24.0	0.0	0.0	0.0	0.0	0.0	0.0	0.0	0.0	0.0	0.0	9.0	0.0	0.0	12.0	0.0	4.0	0.0
Name_None_CAS_58-18-4_CS_NoneM_Temperature: Value25	-3.98	0.31	1.6968	545.910498	1.02	15.750712	14.321717	14.321717	10.278441	9.24161	9.24161	9.237543	9.237543	8.524125	8.524125	6.802813	6.802813	5.601051	9.901065	0.0	10.829981	11.701151	43.93992	24.835569	0.0	6.07602	20.771212	0.0	302.22458	1.0	0.0	29.0	0.0	0.0	1.0	1.0	0.0	0.0	0.0	0.0	0.0	0.0	0.0	0.0	0.0	0.0	1.0	22.0	0.0
Name_None_CAS_65-85-0_CS_NoneM_Temperature: Value75	-0.78	0.57	2.981455	203.415953	0.44	6.690234	4.742213	4.742213	4.30453	2.588415	2.588415	1.671178	1.671178	1.02074	1.02074	0.58073	0.58073	5.969305	4.794537	0.0	0.0	5.563451	0.0	0.0	30.331835	0.0	0.0	5.106527	122.036779	1.0	0.0	5.0	0.0	0.0	1.0	1.0	0.0	0.0	0.0	0.0	0.0	0.0	0.0	0.0	0.0	6.0	0.0	1.0	0.0
Name_None_CAS_218-01-9_CS_NoneM_Temperature: Value30	-8.02	0.0	2.307639	797.252622	0.29	11.949383	9.928203	9.928203	8.932653	6.226068	6.226068	4.668518	4.668518	3.65121	3.65121	2.770762	2.770762	0.0	0.0	0.0	0.0	0.0	0.0	32.317345	0.0	0.0	72.796405	0.0	228.0939	0.0	0.0	12.0	0.0	0.0	0.0	0.0	0.0	0.0	0.0	0.0	0.0	0.0	0.0	0.0	0.0	21.0	0.0	0.0	0.0
Name_None_CAS_57-13-6_CS_NoneM_Temperature: Value10	0.88	0.72	2.803039	29.01955	0.69	3.57735	2.062949	2.062949	1.732051	0.781474	0.781474	0.402369	0.402369	0.0	0.0	0.0	0.0	6.031115	0.0	0.0	0.0	0.0	0.0	0.0	0.0	0.0	11.467335	4.794537	60.032363	0.0	4.0	0.0	0.0	0.0	1.0	0.0	0.0	0.0	0.0	0.0	0.0	0.0	2.0	0.0	0.0	0.0	0.0	0.0	0.0
Name_None_CAS_617-65-2_CS_NoneM_Temperature: Value75	-0.14	1.35	3.49073	144.583377	1.26	8.146264	5.279838	5.279838	4.536581	2.739272	2.739272	1.877144	1.877144	0.986405	0.986405	0.402453	0.402453	17.980451	9.589074	0.0	12.841643	0.0	0.0	0.0	0.0	0.0	0.0	15.946722	147.053158	2.0	2.0	5.0	0.0	0.0	2.0	2.0	0.0	0.0	0.0	0.0	0.0	0.0	1.0	0.0	0.0	0.0	0.0	4.0	0.0
Name_2-Isopropyl-4-nitroimidazole_CAS_73-32-5_CS_NoneM_Temperature: Value20	-0.6	0.35	2.903362	266.546041	0.64	8.430721	6.365624	6.365624	5.109061	3.306695	3.306695	2.555728	2.555728	1.318085	1.318085	0.715747	0.715747	4.923311	10.114318	0.0	11.735769	5.824404	0.0	6.196844	0.0	13.847474	9.967957	0.0	155.069477	0.0	1.0	8.0	1.0	1.0	0.0	0.0	0.0	0.0	0.0	0.0	0.0	1.0	4.0	0.0	0.0	0.0	1.0	3.0	0.0
Name_None_CAS_129-00-0_CS_NoneM_Temperature: Value45	-5.7	0.0	2.505956	666.619806	0.25	10.535169	8.773503	8.773503	7.932653	5.559401	5.559401	4.289601	4.289601	3.392734	3.392734	2.669587	2.669587	0.0	0.0	0.0	0.0	0.0	0.0	32.317345	0.0	0.0	60.663671	0.0	202.07825	0.0	0.0	10.0	0.0	0.0	0.0	0.0	0.0	0.0	0.0	0.0	0.0	0.0	0.0	0.0	0.0	19.0	0.0	0.0	0.0
Name_None_CAS_75-84-3_CS_NoneM_Temperature: Value25	-0.42	0.31	3.16849	33.693328	0.35	5.207107	4.65432	4.65432	2.56066	2.169781	2.169781	2.718774	2.718774	0.474342	0.474342	0.0	0.0	0.0	0.0	0.0	12.021872	0.0	0.0	0.0	0.0	20.771212	0.0	5.106527	88.088815	1.0	0.0	11.0	0.0	0.0	0.0	1.0	0.0	0.0	0.0	0.0	0.0	0.0	0.0	0.0	0.0	0.0	0.0	4.0	0.0
Name_l-Aspartic acid_CAS_56-84-8_CS_NoneM_Temperature: Value15	-1.59	1.18	3.632432	132.529325	1.26	7.439158	4.572731	4.572731	4.036581	2.239272	2.239272	1.542593	1.542593	0.711731	0.711731	0.275438	0.275438	24.401273	9.589074	0.0	0.0	0.0	0.0	0.0	0.0	0.0	0.0	15.946722	133.037508	2.0	2.0	3.0	0.0	0.0	2.0	2.0	0.0	0.0	0.0	0.0	0.0	0.0	1.0	0.0	0.0	0.0	0.0	3.0	0.0
Name_None_CAS_75-84-3_CS_NoneM_Temperature: Value20	-0.39	0.31	3.16849	33.693328	0.35	5.207107	4.65432	4.65432	2.56066	2.169781	2.169781	2.718774	2.718774	0.474342	0.474342	0.0	0.0	0.0	0.0	0.0	12.021872	0.0	0.0	0.0	0.0	20.771212	0.0	5.106527	88.088815	1.0	0.0	11.0	0.0	0.0	0.0	1.0	0.0	0.0	0.0	0.0	0.0	0.0	0.0	0.0	0.0	0.0	0.0	4.0	0.0
Name_l-Aspartic acid_CAS_56-84-8_CS_NoneM_Temperature: Value10	-1.66	1.18	3.632432	132.529325	1.26	7.439158	4.572731	4.572731	4.036581	2.239272	2.239272	1.542593	1.542593	0.711731	0.711731	0.275438	0.275438	24.401273	9.589074	0.0	0.0	0.0	0.0	0.0	0.0	0.0	0.0	15.946722	133.037508	2.0	2.0	3.0	0.0	0.0	2.0	2.0	0.0	0.0	0.0	0.0	0.0	0.0	1.0	0.0	0.0	0.0	0.0	3.0	0.0
Name_None_CAS_83-53-4_CS_NoneM_Temperature: Value40	-4.95	0.0	2.946471	380.608135	0.16	8.552042	6.220031	9.392024	5.787694	3.615998	5.201995	2.574792	4.283466	1.817658	3.20066	1.225527	2.181361	0.0	0.0	0.0	0.0	0.0	8.945439	10.772448	0.0	24.265468	43.992622	0.0	283.883624	0.0	0.0	6.0	0.0	0.0	0.0	0.0	0.0	0.0	0.0	0.0	0.0	0.0	0.0	0.0	0.0	11.0	0.0	0.0	0.0
Name_None_CAS_2051-24-3_CS_NoneM_Temperature: Value25	-11.89	0.0	3.026914	669.959814	0.0	16.928203	9.779645	17.338934	10.106836	5.139822	8.919467	3.889822	7.669467	2.669608	7.223109	1.648786	4.303501	0.0	0.0	0.0	61.353236	0.0	0.0	0.0	0.0	0.0	0.0	116.009399	493.688527	0.0	0.0	0.0	0.0	0.0	0.0	0.0	0.0	0.0	0.0	0.0	0.0	0.0	0.0	0.0	0.0	12.0	0.0	1.0	0.0
Name_None_CAS_57-43-2_CS_NoneM_Temperature: Value37	-2.36	0.52	2.871702	303.191365	1.24	12.344935	9.923415	9.923415	7.419557	5.589535	5.589535	4.605555	4.605555	3.075433	3.075433	1.839898	1.839898	23.260464	14.383612	0.0	0.0	18.759549	6.420822	0.0	6.923737	13.847474	10.633577	0.0	226.131742	0.0	2.0	16.0	0.0	0.0	3.0	0.0	0.0	0.0	0.0	0.0	0.0	0.0	4.0	0.0	0.0	0.0	0.0	9.0	0.0
Name_None_CAS_238-84-6_CS_NoneM_Temperature: Value25	-6.68	0.0	2.108387	722.939874	0.24	11.242276	9.480609	9.480609	8.432653	6.022491	6.022491	4.646736	4.646736	3.71535	3.71535	2.90641	2.90641	0.0	0.0	0.0	0.0	0.0	6.420822	33.026254	0.0	0.0	60.663671	0.0	216.0939	0.0	0.0	12.0	0.0	0.0	0.0	0.0	0.0	0.0	0.0	0.0	0.0	0.0	0.0	0.0	0.0	17.0	0.0	3.0	0.0
Name_None_CAS_88-73-3_CS_NoneM_Temperature: Value20	-2.67	0.0	3.152941	261.679658	0.21	7.560478	4.951076	5.707005	4.715214	2.605088	2.983052	1.708521	2.115721	1.049149	1.368762	0.599795	0.804535	4.923311	10.114318	0.0	10.71002	0.0	0.0	12.132734	12.132734	0.0	0.0	11.60094	156.993056	0.0	0.0	4.0	1.0	1.0	0.0	0.0	0.0	0.0	0.0	0.0	0.0	0.0	1.0	0.0	0.0	6.0	0.0	0.0	0.0
Name_None_CAS_505-48-6_CS_NoneM_Temperature: Value20	-2.04	1.14	3.007306	135.13685	0.7	9.397341	6.953564	6.953564	5.625898	4.062569	4.062569	2.701691	2.701691	1.531284	1.531284	0.906005	0.906005	11.938611	9.589074	0.0	12.841643	12.841643	12.841643	0.0	0.0	0.0	0.0	10.213055	174.089209	2.0	0.0	12.0	0.0	0.0	2.0	2.0	0.0	0.0	0.0	0.0	0.0	0.0	0.0	0.0	0.0	0.0	0.0	7.0	0.0
Name_None_CAS_63-74-1_CS_NoneM_Temperature: Value10	-1.84	0.67	3.201516	341.349962	1.18	8.483128	5.688846	6.505343	4.999019	2.883202	4.429522	2.114045	3.675468	1.208633	2.137864	0.657506	1.172946	10.023291	8.417797	0.0	4.895483	5.687386	0.0	24.265468	0.0	0.0	0.0	10.872641	172.030648	0.0	4.0	4.0	0.0	0.0	0.0	0.0	2.0	0.0	0.0	0.0	0.0	0.0	1.0	0.0	1.0	6.0	0.0	0.0	0.0
Name_Grifulvin_CAS_126-07-8_CS_NoneM_Temperature: Value25	-4.61	0.0	2.258173	768.834539	1.58	17.6459	13.766612	14.522541	11.39945	7.375124	7.753088	5.750227	6.128192	4.497995	4.855898	3.299373	3.564147	11.518957	9.589074	0.0	40.082073	11.499024	0.0	33.47178	6.923737	0.0	0.0	30.548392	352.071366	0.0	0.0	17.0	0.0	0.0	2.0	8.0	0.0	0.0	0.0	0.0	0.0	0.0	0.0	0.0	0.0	6.0	1.0	8.0	0.0
Name_Maltose_CAS_69-79-4_CS_NoneM_Temperature: Value20	0.11	2.01	2.114862	378.018438	3.4	17.309037	11.99017	11.99017	10.810968	7.079026	7.079026	5.526832	5.526832	3.978973	3.978973	2.569694	2.569694	74.625548	35.745692	0.0	0.0	0.0	0.0	0.0	0.0	0.0	0.0	19.317116	342.116212	8.0	0.0	14.0	0.0	0.0	0.0	14.0	0.0	0.0	0.0	0.0	0.0	0.0	0.0	0.0	0.0	0.0	0.0	10.0	0.0
Name_None_CAS_103-84-4_CS_NoneM_Temperature: Value10	-1.49	0.41	2.674242	217.959017	0.67	7.397341	5.795	5.795	4.787694	3.114808	3.114808	2.047212	2.047212	1.094158	1.094158	0.724749	0.724749	0.0	4.794537	0.0	5.90718	0.0	5.687386	6.923737	0.0	30.331835	5.316789	0.0	135.068414	0.0	1.0	8.0	0.0	0.0	1.0	0.0	0.0	0.0	0.0	0.0	0.0	0.0	2.0	0.0	0.0	6.0	0.0	1.0	0.0
Name_None_CAS_88-89-1_CS_NoneM_Temperature: Value40	-1.09	0.02	3.572755	461.890685	0.46	12.455665	7.393045	7.393045	7.341112	3.644573	3.644573	2.603958	2.603958	1.658655	1.658655	0.973511	0.973511	37.581604	30.342955	0.0	0.0	12.132734	0.0	0.0	0.0	0.0	0.0	5.106527	228.997099	1.0	0.0	2.0	3.0	3.0	0.0	1.0	0.0	0.0	0.0	0.0	0.0	0.0	3.0	0.0	0.0	6.0	0.0	0.0	0.0
Name_None_CAS_105-60-2_CS_NoneM_Temperature: Value5	0.58	0.26	2.266697	80.529325	0.69	5.819991	4.943782	4.943782	3.893847	3.161231	3.161231	2.160613	2.160613	1.402784	1.402784	0.90353	0.90353	0.0	4.794537	0.0	5.90718	0.0	25.807221	6.420822	0.0	0.0	5.316789	0.0	113.084064	0.0	1.0	10.0	0.0	0.0	1.0	0.0	0.0	0.0	0.0	0.0	0.0	0.0	2.0	0.0	0.0	0.0	0.0	5.0	0.0
Name_None_CAS_100-09-4_CS_NoneM_Temperature: Value5	-3.03	0.57	2.913802	250.54461	0.66	8.267585	6.073111	6.073111	5.236382	3.111471	3.111471	2.033654	2.033654	1.336969	1.336969	0.733596	0.733596	5.969305	4.794537	0.0	5.563451	5.749512	0.0	19.242532	12.132734	0.0	0.0	9.84339	152.047344	1.0	0.0	7.0	0.0	0.0	1.0	3.0	0.0	0.0	0.0	0.0	0.0	0.0	0.0	0.0	0.0	6.0	0.0	1.0	0.0
Name_None_CAS_129-00-0_CS_NoneM_Temperature: Value5	-6.61	0.0	2.505956	666.619806	0.25	10.535169	8.773503	8.773503	7.932653	5.559401	5.559401	4.289601	4.289601	3.392734	3.392734	2.669587	2.669587	0.0	0.0	0.0	0.0	0.0	0.0	32.317345	0.0	0.0	60.663671	0.0	202.07825	0.0	0.0	10.0	0.0	0.0	0.0	0.0	0.0	0.0	0.0	0.0	0.0	0.0	0.0	0.0	0.0	19.0	0.0	0.0	0.0
Name_None_CAS_76-57-3_CS_NoneM_Temperature: Value70	-1.22	0.23	1.822365	685.154996	1.58	15.060113	12.951046	12.951046	10.663869	8.102094	8.102094	7.113245	7.113245	6.35431	6.35431	5.388741	5.388741	6.103966	5.106527	0.0	11.518957	11.959747	30.885423	11.126903	7.109798	12.142387	24.089969	9.473726	299.152144	1.0	0.0	20.0	0.0	0.0	0.0	5.0	0.0	0.0	0.0	0.0	0.0	0.0	3.0	0.0	0.0	6.0	1.0	11.0	0.0
Name_None_CAS_120-80-9_CS_NoneM_Temperature: Value40	0.76	0.77	3.134862	162.638339	0.53	5.983128	4.203828	4.203828	3.80453	2.274564	2.274564	1.488714	1.488714	0.881732	0.881732	0.464163	0.464163	0.0	0.0	0.0	11.499024	0.0	0.0	12.132734	12.132734	0.0	0.0	10.213055	110.036779	2.0	0.0	4.0	0.0	0.0	0.0	2.0	0.0	0.0	0.0	0.0	0.0	0.0	0.0	0.0	0.0	6.0	0.0	0.0	0.0
Name_None_CAS_644-08-6_CS_NoneM_Temperature: Value5	-4.96	0.0	2.423856	370.542881	0.21	9.096012	7.696152	7.696152	6.360173	4.482051	4.482051	3.232051	3.232051	2.158689	2.158689	1.376614	1.376614	0.0	0.0	0.0	0.0	0.0	0.0	16.690354	0.0	6.066367	55.454674	0.0	168.0939	0.0	0.0	12.0	0.0	0.0	0.0	0.0	0.0	0.0	0.0	0.0	0.0	0.0	0.0	0.0	0.0	12.0	0.0	2.0	0.0
Name_None_CAS_121-57-3_CS_NoneM_Temperature: Value20	-1.19	0.54	3.201516	340.595074	1.19	8.483128	5.55871	6.375206	4.999019	2.830074	4.270137	2.044102	3.465639	1.177959	2.045843	0.639797	1.119818	10.118127	8.417797	0.0	4.895483	5.687386	0.0	24.265468	0.0	0.0	0.0	10.286417	173.014664	1.0	2.0	4.0	0.0	0.0	0.0	0.0	2.0	1.0	0.0	0.0	0.0	0.0	1.0	0.0	0.0	6.0	0.0	0.0	0.0
Name_None_CAS_65-85-0_CS_NoneM_Temperature: Value95	-0.28	0.57	2.981455	203.415953	0.44	6.690234	4.742213	4.742213	4.30453	2.588415	2.588415	1.671178	1.671178	1.02074	1.02074	0.58073	0.58073	5.969305	4.794537	0.0	0.0	5.563451	0.0	0.0	30.331835	0.0	0.0	5.106527	122.036779	1.0	0.0	5.0	0.0	0.0	1.0	1.0	0.0	0.0	0.0	0.0	0.0	0.0	0.0	0.0	0.0	6.0	0.0	1.0	0.0
Name_None_CAS_2217-08-5_CS_NoneM_Temperature: Value20	-2.53	0.52	2.970443	271.042626	1.21	11.474691	9.053172	9.053172	7.063715	5.233693	5.233693	3.819479	3.819479	2.676968	2.676968	2.012547	2.012547	23.260464	14.383612	0.0	0.0	12.841643	12.841643	0.0	0.0	13.847474	10.633577	0.0	212.116092	0.0	2.0	14.0	0.0	0.0	3.0	0.0	0.0	0.0	0.0	0.0	0.0	0.0	4.0	0.0	0.0	0.0	0.0	8.0	0.0
Name_None_CAS_73-24-5_CS_NoneM_Temperature: Value45	-1.73	0.57	2.95009	351.565797	1.09	6.974691	5.073692	5.073692	4.87701	2.772767	2.772767	1.860053	1.860053	1.25231	1.25231	0.783746	0.783746	0.0	0.0	0.0	0.0	16.981741	0.0	12.65464	0.0	0.0	19.935914	5.733667	135.054495	0.0	3.0	2.0	0.0	0.0	0.0	0.0	0.0	0.0	0.0	0.0	4.0	1.0	4.0	0.0	0.0	2.0	0.0	0.0	0.0
Name_None_CAS_69-72-7_CS_NoneM_Temperature: Value25	-1.79	0.7	3.152941	254.783061	0.4	7.560478	5.112077	5.112077	4.715214	2.728688	2.728688	1.822302	1.822302	1.134458	1.134458	0.654489	0.654489	5.969305	4.794537	0.0	11.312963	0.0	0.0	12.132734	12.132734	0.0	0.0	10.213055	138.031694	2.0	0.0	4.0	0.0	0.0	1.0	2.0	0.0	0.0	0.0	0.0	0.0	0.0	0.0	0.0	0.0	6.0	0.0	1.0	0.0
Name_None_CAS_73-24-5_CS_NoneM_Temperature: Value40	-1.81	0.57	2.95009	351.565797	1.09	6.974691	5.073692	5.073692	4.87701	2.772767	2.772767	1.860053	1.860053	1.25231	1.25231	0.783746	0.783746	0.0	0.0	0.0	0.0	16.981741	0.0	12.65464	0.0	0.0	19.935914	5.733667	135.054495	0.0	3.0	2.0	0.0	0.0	0.0	0.0	0.0	0.0	0.0	0.0	4.0	1.0	4.0	0.0	0.0	2.0	0.0	0.0	0.0
Name_None_CAS_69-72-7_CS_NoneM_Temperature: Value20	-1.84	0.7	3.152941	254.783061	0.4	7.560478	5.112077	5.112077	4.715214	2.728688	2.728688	1.822302	1.822302	1.134458	1.134458	0.654489	0.654489	5.969305	4.794537	0.0	11.312963	0.0	0.0	12.132734	12.132734	0.0	0.0	10.213055	138.031694	2.0	0.0	4.0	0.0	0.0	1.0	2.0	0.0	0.0	0.0	0.0	0.0	0.0	0.0	0.0	0.0	6.0	0.0	1.0	0.0
Name_None_CAS_123-56-8_CS_NoneM_Temperature: Value60	0.77	0.34	2.553705	104.858202	0.89	5.276021	3.73071	3.73071	3.287694	2.115355	2.115355	1.471353	1.471353	0.857963	0.857963	0.507564	0.507564	0.0	9.589074	0.0	11.814359	12.841643	0.0	0.0	0.0	0.0	5.316789	0.0	99.032028	0.0	1.0	4.0	0.0	0.0	2.0	0.0	0.0	0.0	0.0	0.0	0.0	0.0	2.0	0.0	0.0	0.0	0.0	3.0	0.0
Name_None_CAS_92-52-4_CS_NoneM_Temperature: Value50	-3.86	0.0	2.457149	297.43132	0.21	8.225768	6.773503	6.773503	5.966326	4.071367	4.071367	2.732051	2.732051	1.880911	1.880911	1.261206	1.261206	0.0	0.0	0.0	0.0	0.0	0.0	11.126903	0.0	12.132734	48.530937	0.0	154.07825	0.0	0.0	10.0	0.0	0.0	0.0	0.0	0.0	0.0	0.0	0.0	0.0	0.0	0.0	0.0	0.0	12.0	0.0	1.0	0.0
Name_None_CAS_617-65-2_CS_NoneM_Temperature: Value60	-0.4	1.35	3.49073	144.583377	1.26	8.146264	5.279838	5.279838	4.536581	2.739272	2.739272	1.877144	1.877144	0.986405	0.986405	0.402453	0.402453	17.980451	9.589074	0.0	12.841643	0.0	0.0	0.0	0.0	0.0	0.0	15.946722	147.053158	2.0	2.0	5.0	0.0	0.0	2.0	2.0	0.0	0.0	0.0	0.0	0.0	0.0	1.0	0.0	0.0	0.0	0.0	4.0	0.0
Name_None_CAS_86-73-7_CS_NoneM_Temperature: Value40	-4.63	0.0	2.320728	411.600419	0.19	8.673362	7.325909	7.325909	6.44949	4.611807	4.611807	3.491071	3.491071	2.705801	2.705801	2.079609	2.079609	0.0	0.0	0.0	0.0	0.0	6.420822	22.253806	0.0	0.0	48.530937	0.0	166.07825	0.0	0.0	10.0	0.0	0.0	0.0	0.0	0.0	0.0	0.0	0.0	0.0	0.0	0.0	0.0	0.0	12.0	0.0	3.0	0.0
Name_None_CAS_553-90-2_CS_NoneM_Temperature: Value45	0.47	0.0	3.643225	92.605938	0.69	6.568914	4.632993	4.632993	3.718744	1.882993	1.882993	0.983163	0.983163	0.537457	0.537457	0.166667	0.166667	11.938611	9.589074	0.0	0.0	0.0	14.219595	0.0	0.0	0.0	9.473726	0.0	118.026609	0.0	0.0	6.0	0.0	0.0	2.0	4.0	0.0	0.0	0.0	0.0	0.0	0.0	0.0	0.0	0.0	0.0	0.0	1.0	0.0
Name_None_CAS_617-65-2_CS_NoneM_Temperature: Value65	-0.32	1.35	3.49073	144.583377	1.26	8.146264	5.279838	5.279838	4.536581	2.739272	2.739272	1.877144	1.877144	0.986405	0.986405	0.402453	0.402453	17.980451	9.589074	0.0	12.841643	0.0	0.0	0.0	0.0	0.0	0.0	15.946722	147.053158	2.0	2.0	5.0	0.0	0.0	2.0	2.0	0.0	0.0	0.0	0.0	0.0	0.0	1.0	0.0	0.0	0.0	0.0	4.0	0.0
Name_l-Arginine_CAS_74-79-3_CS_NoneM_Temperature: Value25	0.02	1.26	3.311835	170.931021	1.95	9.560478	6.708833	6.708833	5.536581	3.600216	3.600216	2.427411	2.427411	1.324553	1.324553	0.668508	0.668508	12.011146	4.794537	0.0	5.959555	19.3864	0.0	0.0	0.0	0.0	5.316789	21.983146	174.111676	1.0	6.0	7.0	0.0	0.0	1.0	1.0	0.0	0.0	0.0	0.0	0.0	1.0	4.0	0.0	0.0	0.0	0.0	4.0	0.0
Name_None_CAS_86-73-7_CS_NoneM_Temperature: Value45	-4.47	0.0	2.320728	411.600419	0.19	8.673362	7.325909	7.325909	6.44949	4.611807	4.611807	3.491071	3.491071	2.705801	2.705801	2.079609	2.079609	0.0	0.0	0.0	0.0	0.0	6.420822	22.253806	0.0	0.0	48.530937	0.0	166.07825	0.0	0.0	10.0	0.0	0.0	0.0	0.0	0.0	0.0	0.0	0.0	0.0	0.0	0.0	0.0	0.0	12.0	0.0	3.0	0.0
Name_None_CAS_2051-60-7_CS_NoneM_Temperature: Value25	-4.57	0.0	2.53607	392.879048	0.21	9.096012	7.074117	7.830046	6.37701	4.177016	4.554981	2.845872	3.253072	1.958651	2.288239	1.313031	1.557873	0.0	0.0	0.0	0.0	0.0	16.149536	0.0	0.0	42.464569	12.132734	11.60094	188.039278	0.0	0.0	9.0	0.0	0.0	0.0	0.0	0.0	0.0	0.0	0.0	0.0	0.0	0.0	0.0	0.0	12.0	0.0	1.0	0.0
Name_Diglycine_CAS_556-50-3_CS_NoneM_Temperature: Value25	0.15	1.04	3.276212	122.981155	1.46	7.276021	4.755274	4.755274	4.163902	2.350764	2.350764	1.374592	1.374592	0.622178	0.622178	0.246366	0.246366	11.876485	9.589074	0.0	13.089513	0.0	0.0	0.0	0.0	0.0	5.316789	10.840195	132.053492	1.0	3.0	4.0	0.0	0.0	2.0	1.0	0.0	0.0	0.0	0.0	0.0	0.0	3.0	0.0	0.0	0.0	0.0	2.0	0.0
Name_Menthol_CAS_89-78-1_CS_NoneM_Temperature: Value25	-2.53	0.31	2.437159	120.041185	0.42	8.430721	7.877935	7.877935	5.109061	4.78991	4.78991	4.393443	4.393443	2.98719	2.98719	2.151882	2.151882	0.0	5.106527	0.0	6.103966	11.835812	12.338728	12.841643	0.0	0.0	20.771212	0.0	156.151415	1.0	0.0	19.0	0.0	0.0	0.0	1.0	0.0	0.0	0.0	0.0	0.0	0.0	0.0	0.0	0.0	0.0	0.0	10.0	0.0
Name_None_CAS_107-35-7_CS_NoneM_Temperature: Value40	0.06	0.52	3.602197	125.870334	1.34	5.914214	3.663522	4.480019	3.06066	1.712831	3.321996	1.074714	2.64679	0.375805	1.127415	0.14893	0.446789	10.118127	8.417797	0.0	12.29761	0.0	0.0	0.0	0.0	0.0	0.0	10.286417	125.014664	1.0	2.0	4.0	0.0	0.0	0.0	0.0	2.0	1.0	0.0	0.0	0.0	0.0	1.0	0.0	0.0	0.0	0.0	1.0	0.0
Name_Methionine_CAS_63-68-3_CS_NoneM_Temperature: Value20	-0.45	0.78	3.265907	96.958785	1.06	7.276021	5.332624	6.149121	4.180739	2.654911	4.048758	1.726205	2.711804	0.950177	1.594127	0.368293	0.85793	12.011146	4.794537	0.0	0.0	6.420822	5.752854	0.0	11.761885	6.255769	0.0	10.840195	149.05105	1.0	2.0	8.0	0.0	0.0	1.0	1.0	0.0	0.0	0.0	0.0	0.0	0.0	1.0	0.0	0.0	0.0	0.0	3.0	0.0
Name_None_CAS_141-82-2_CS_NoneM_Temperature: Value40	0.82	1.14	3.31802	83.10803	0.69	5.861807	3.418031	3.418031	3.125898	1.562569	1.562569	0.964254	0.964254	0.302451	0.302451	0.129368	0.129368	18.359432	9.589074	0.0	0.0	0.0	0.0	0.0	0.0	0.0	0.0	10.213055	104.010959	2.0	0.0	2.0	0.0	0.0	2.0	2.0	0.0	0.0	0.0	0.0	0.0	0.0	0.0	0.0	0.0	0.0	0.0	2.0	0.0
Name_None_CAS_52-43-7_CS_NoneM_Temperature: Value35	-1.91	0.52	3.071207	314.576664	1.32	11.474691	8.207873	8.207873	7.063715	4.452472	4.452472	3.305078	3.305078	2.309013	2.309013	1.526793	1.526793	23.260464	14.383612	0.0	12.841643	0.0	0.0	12.15204	0.0	0.0	23.791449	0.0	208.084792	0.0	2.0	10.0	0.0	0.0	3.0	0.0	0.0	0.0	0.0	0.0	0.0	0.0	4.0	0.0	0.0	0.0	2.0	6.0	0.0
Name_None_CAS_56-40-6_CS_NoneM_Temperature: Value30	0.45	0.78	2.847379	42.912609	0.9	4.284457	2.639919	2.639919	2.270056	1.189533	1.189533	0.597863	0.597863	0.17462	0.17462	0.0	0.0	5.969305	4.794537	0.0	6.544756	0.0	0.0	0.0	0.0	0.0	5.733667	5.106527	75.032028	1.0	2.0	2.0	0.0	0.0	1.0	1.0	0.0	0.0	0.0	0.0	0.0	0.0	1.0	0.0	0.0	0.0	0.0	1.0	0.0
Name_None_CAS_85-44-9_CS_NoneM_Temperature: Value25	-1.38	0.0	2.694677	307.945337	0.6	7.844935	5.534146	5.534146	5.287694	3.143847	3.143847	2.222561	2.222561	1.552287	1.552287	1.033265	1.033265	11.938611	9.589074	0.0	0.0	11.126903	0.0	0.0	24.265468	0.0	4.736863	0.0	148.016044	0.0	0.0	4.0	0.0	0.0	2.0	2.0	0.0	0.0	0.0	0.0	0.0	0.0	0.0	0.0	0.0	6.0	0.0	2.0	0.0
Name_None_CAS_591-27-5_CS_NoneM_Temperature: Value10	-0.74	0.73	3.07766	168.388339	0.65	5.983128	4.333965	4.333965	3.787694	2.333649	2.333649	1.594987	1.594987	0.870211	0.870211	0.524798	0.524798	0.0	0.0	0.0	5.749512	5.687386	0.0	6.066367	18.199101	0.0	0.0	10.840195	109.052764	1.0	2.0	4.0	0.0	0.0	0.0	1.0	0.0	0.0	0.0	0.0	0.0	0.0	1.0	0.0	0.0	6.0	0.0	0.0	0.0
Name_None_CAS_59-67-6_CS_NoneM_Temperature: Value90	-0.17	0.57	2.981455	207.557662	0.73	6.690234	4.612077	4.612077	4.30453	2.438146	2.438146	1.546853	1.546853	0.908488	0.908488	0.489267	0.489267	5.969305	4.794537	0.0	5.563451	0.0	0.0	18.460054	6.066367	0.0	4.983979	5.106527	123.032028	1.0	0.0	4.0	0.0	0.0	1.0	1.0	0.0	0.0	0.0	0.0	2.0	0.0	0.0	0.0	0.0	4.0	0.0	1.0	0.0
Name_None_CAS_516-06-3_CS_NoneM_Temperature: Value75	0.01	0.78	3.637683	90.42946	0.96	6.732051	5.087513	5.087513	3.553418	2.537773	2.537773	2.108038	2.108038	1.003387	1.003387	0.285154	0.285154	12.011146	4.794537	0.0	5.917906	0.0	0.0	0.0	13.847474	0.0	0.0	10.840195	117.078979	1.0	2.0	8.0	0.0	0.0	1.0	1.0	0.0	0.0	0.0	0.0	0.0	0.0	1.0	0.0	0.0	0.0	0.0	4.0	0.0
Name_Methionine_CAS_63-68-3_CS_NoneM_Temperature: Value25	-0.42	0.78	3.265907	96.958785	1.06	7.276021	5.332624	6.149121	4.180739	2.654911	4.048758	1.726205	2.711804	0.950177	1.594127	0.368293	0.85793	12.011146	4.794537	0.0	0.0	6.420822	5.752854	0.0	11.761885	6.255769	0.0	10.840195	149.05105	1.0	2.0	8.0	0.0	0.0	1.0	1.0	0.0	0.0	0.0	0.0	0.0	0.0	1.0	0.0	0.0	0.0	0.0	3.0	0.0
Name_None_CAS_86-74-8_CS_NoneM_Temperature: Value25	-5.14	0.31	2.642438	512.884136	0.39	8.673362	7.118802	7.118802	6.44949	4.404701	4.404701	3.216168	3.216168	2.413639	2.413639	1.799056	1.799056	0.0	0.0	0.0	0.0	0.0	0.0	21.80585	0.0	0.0	53.514915	0.0	167.073499	0.0	1.0	8.0	0.0	0.0	0.0	0.0	0.0	0.0	0.0	0.0	0.0	0.0	2.0	0.0	0.0	12.0	0.0	1.0	0.0
Name_None_CAS_106-46-7_CS_NoneM_Temperature: Value30	-3.2	0.0	3.032456	145.388339	0.1	5.983128	4.06533	5.577188	3.787694	2.199332	2.955261	1.436436	2.309307	0.803543	1.307496	0.429549	0.681526	0.0	0.0	0.0	0.0	0.0	10.045267	0.0	24.265468	0.0	0.0	23.20188	145.969005	0.0	0.0	4.0	0.0	0.0	0.0	0.0	0.0	0.0	0.0	0.0	0.0	0.0	0.0	0.0	0.0	6.0	0.0	0.0	0.0
Name_None_CAS_69-72-7_CS_NoneM_Temperature: Value50	-1.37	0.7	3.152941	254.783061	0.4	7.560478	5.112077	5.112077	4.715214	2.728688	2.728688	1.822302	1.822302	1.134458	1.134458	0.654489	0.654489	5.969305	4.794537	0.0	11.312963	0.0	0.0	12.132734	12.132734	0.0	0.0	10.213055	138.031694	2.0	0.0	4.0	0.0	0.0	1.0	2.0	0.0	0.0	0.0	0.0	0.0	0.0	0.0	0.0	0.0	6.0	0.0	1.0	0.0
Name_None_CAS_106-46-7_CS_NoneM_Temperature: Value35	-3.25	0.0	3.032456	145.388339	0.1	5.983128	4.06533	5.577188	3.787694	2.199332	2.955261	1.436436	2.309307	0.803543	1.307496	0.429549	0.681526	0.0	0.0	0.0	0.0	0.0	10.045267	0.0	24.265468	0.0	0.0	23.20188	145.969005	0.0	0.0	4.0	0.0	0.0	0.0	0.0	0.0	0.0	0.0	0.0	0.0	0.0	0.0	0.0	0.0	6.0	0.0	0.0	0.0
Name_Maleic acid_CAS_110-16-7_CS_NoneM_Temperature: Value60	0.71	1.14	3.668626	118.973737	0.75	6.568914	3.865624	3.865624	3.625898	1.766145	1.766145	1.009809	1.009809	0.368487	0.368487	0.142577	0.142577	11.938611	9.589074	0.0	0.0	12.15204	0.0	0.0	0.0	0.0	0.0	10.213055	116.010959	2.0	0.0	2.0	0.0	0.0	2.0	2.0	0.0	0.0	0.0	0.0	0.0	0.0	0.0	0.0	0.0	0.0	1.0	2.0	0.0
Name_None_CAS_108-46-3_CS_NoneM_Temperature: Value40	0.8	1.0	3.07766	166.388339	0.61	5.983128	4.203828	4.203828	3.787694	2.268581	2.268581	1.519852	1.519852	0.829737	0.829737	0.493031	0.493031	0.0	0.0	0.0	11.499024	0.0	0.0	18.199101	6.066367	0.0	0.0	10.213055	110.036779	2.0	0.0	4.0	0.0	0.0	0.0	2.0	0.0	0.0	0.0	0.0	0.0	0.0	0.0	0.0	0.0	6.0	0.0	0.0	0.0
Name_dl-Tartaric acid_CAS_133-37-9_CS_NoneM_Temperature: Value60	0.42	1.23	4.069512	133.826806	1.3	8.309401	4.760052	4.760052	4.464102	2.282543	2.282543	1.56615	1.56615	0.805104	0.805104	0.270102	0.270102	24.146543	9.589074	0.0	0.0	0.0	0.0	0.0	0.0	0.0	0.0	20.42611	150.016438	4.0	0.0	2.0	0.0	0.0	2.0	4.0	0.0	0.0	0.0	0.0	0.0	0.0	0.0	0.0	0.0	0.0	0.0	3.0	0.0
Name_None_CAS_617-65-2_CS_NoneM_Temperature: Value15	-1.2	1.35	3.49073	144.583377	1.26	8.146264	5.279838	5.279838	4.536581	2.739272	2.739272	1.877144	1.877144	0.986405	0.986405	0.402453	0.402453	17.980451	9.589074	0.0	12.841643	0.0	0.0	0.0	0.0	0.0	0.0	15.946722	147.053158	2.0	2.0	5.0	0.0	0.0	2.0	2.0	0.0	0.0	0.0	0.0	0.0	0.0	1.0	0.0	0.0	0.0	0.0	4.0	0.0
Name_None_CAS_123-31-9_CS_NoneM_Temperature: Value10	-0.33	1.0	3.032456	145.388339	0.65	5.983128	4.203828	4.203828	3.787694	2.268581	2.268581	1.516398	1.516398	0.849709	0.849709	0.452632	0.452632	0.0	0.0	0.0	11.499024	0.0	0.0	24.265468	0.0	0.0	0.0	10.213055	110.036779	2.0	0.0	4.0	0.0	0.0	0.0	2.0	0.0	0.0	0.0	0.0	0.0	0.0	0.0	0.0	0.0	6.0	0.0	0.0	0.0
Name_None_CAS_613-33-2_CS_NoneM_Temperature: Value5	-6.42	0.0	2.396509	363.296228	0.21	9.966255	8.618802	8.618802	6.75402	4.892734	4.892734	3.732051	3.732051	2.436467	2.436467	1.492023	1.492023	0.0	0.0	0.0	0.0	0.0	0.0	22.253806	0.0	0.0	62.378411	0.0	182.10955	0.0	0.0	14.0	0.0	0.0	0.0	0.0	0.0	0.0	0.0	0.0	0.0	0.0	0.0	0.0	0.0	12.0	0.0	3.0	0.0
Name_None_CAS_100-09-4_CS_NoneM_Temperature: Value55	-2.21	0.57	2.913802	250.54461	0.66	8.267585	6.073111	6.073111	5.236382	3.111471	3.111471	2.033654	2.033654	1.336969	1.336969	0.733596	0.733596	5.969305	4.794537	0.0	5.563451	5.749512	0.0	19.242532	12.132734	0.0	0.0	9.84339	152.047344	1.0	0.0	7.0	0.0	0.0	1.0	3.0	0.0	0.0	0.0	0.0	0.0	0.0	0.0	0.0	0.0	6.0	0.0	1.0	0.0
Name_None_CAS_91-57-6_CS_NoneM_Temperature: Value25	-3.74	0.0	2.828901	374.450024	0.17	7.681798	6.541452	6.541452	5.360173	3.815384	3.815384	2.850605	2.850605	1.904968	1.904968	1.308743	1.308743	0.0	0.0	0.0	0.0	0.0	0.0	16.3359	0.0	0.0	49.388307	0.0	142.07825	0.0	0.0	10.0	0.0	0.0	0.0	0.0	0.0	0.0	0.0	0.0	0.0	0.0	0.0	0.0	0.0	11.0	0.0	1.0	0.0
Name_None_CAS_100-09-4_CS_NoneM_Temperature: Value50	-2.29	0.57	2.913802	250.54461	0.66	8.267585	6.073111	6.073111	5.236382	3.111471	3.111471	2.033654	2.033654	1.336969	1.336969	0.733596	0.733596	5.969305	4.794537	0.0	5.563451	5.749512	0.0	19.242532	12.132734	0.0	0.0	9.84339	152.047344	1.0	0.0	7.0	0.0	0.0	1.0	3.0	0.0	0.0	0.0	0.0	0.0	0.0	0.0	0.0	0.0	6.0	0.0	1.0	0.0
Name_None_CAS_110-15-6_CS_NoneM_Temperature: Value35	-0.05	0.97	3.181846	92.605938	0.69	6.568914	4.125137	4.125137	3.625898	2.062569	2.062569	1.287477	1.287477	0.552731	0.552731	0.213865	0.213865	11.938611	9.589074	0.0	12.841643	0.0	0.0	0.0	0.0	0.0	0.0	10.213055	118.026609	2.0	0.0	4.0	0.0	0.0	2.0	2.0	0.0	0.0	0.0	0.0	0.0	0.0	0.0	0.0	0.0	0.0	0.0	3.0	0.0
Name_None_CAS_58-55-9_CS_NoneM_Temperature: Value20	-1.54	0.35	3.211854	574.170559	1.29	9.585422	7.235488	7.235488	6.125898	3.717583	3.717583	2.806904	2.806904	2.029396	2.029396	1.268923	1.268923	0.0	9.589074	0.0	11.24901	11.163878	4.5671	17.942092	7.047672	0.0	9.967957	0.0	180.064725	0.0	1.0	7.0	0.0	0.0	2.0	0.0	0.0	0.0	0.0	0.0	0.0	1.0	9.0	0.0	0.0	0.0	1.0	1.0	0.0
Name_None_CAS_107-35-7_CS_NoneM_Temperature: Value30	-0.05	0.52	3.602197	125.870334	1.34	5.914214	3.663522	4.480019	3.06066	1.712831	3.321996	1.074714	2.64679	0.375805	1.127415	0.14893	0.446789	10.118127	8.417797	0.0	12.29761	0.0	0.0	0.0	0.0	0.0	0.0	10.286417	125.014664	1.0	2.0	4.0	0.0	0.0	0.0	0.0	2.0	1.0	0.0	0.0	0.0	0.0	1.0	0.0	0.0	0.0	0.0	1.0	0.0
Name_None_CAS_115178-74-0_CS_NoneM_Temperature: Value20	-2.14	0.57	1.843569	499.014857	1.4	13.828063	10.112842	10.112842	9.092224	5.837972	5.837972	4.172001	4.172001	2.961297	2.961297	1.810365	1.810365	30.494513	14.383612	0.0	0.0	18.52903	0.0	4.89991	30.331835	0.0	0.0	9.84339	263.079373	1.0	0.0	12.0	0.0	0.0	3.0	3.0	0.0	0.0	0.0	0.0	0.0	0.0	3.0	0.0	0.0	6.0	0.0	5.0	0.0
Name_None_CAS_100-00-5_CS_NoneM_Temperature: Value20	-2.88	0.0	3.003401	244.429658	0.21	7.560478	4.951076	5.707005	4.698377	2.599105	2.977069	1.733527	2.169962	1.037445	1.289421	0.562807	0.688795	4.923311	10.114318	0.0	5.687386	5.022633	0.0	24.265468	0.0	0.0	0.0	11.60094	156.993056	0.0	0.0	4.0	1.0	1.0	0.0	0.0	0.0	0.0	0.0	0.0	0.0	0.0	1.0	0.0	0.0	6.0	0.0	0.0	0.0
Name_None_CAS_554-84-7_CS_NoneM_Temperature: Value20	-1.08	0.69	3.069899	258.924771	0.49	7.560478	5.020325	5.020325	4.698377	2.633729	2.633729	1.776962	1.776962	1.040556	1.040556	0.606593	0.606593	4.923311	10.114318	0.0	11.436898	0.0	6.066367	18.199101	0.0	0.0	0.0	5.106527	139.026943	1.0	0.0	4.0	1.0	1.0	0.0	1.0	0.0	0.0	0.0	0.0	0.0	0.0	1.0	0.0	0.0	6.0	0.0	0.0	0.0
Name_None_CAS_243-17-4_CS_NoneM_Temperature: Value25	-8.03	0.0	2.074292	722.939874	0.24	11.242276	9.480609	9.480609	8.415816	6.016508	6.016508	4.69043	4.69043	3.659973	3.659973	2.826827	2.826827	0.0	0.0	0.0	0.0	0.0	6.420822	33.026254	0.0	0.0	60.663671	0.0	216.0939	0.0	0.0	12.0	0.0	0.0	0.0	0.0	0.0	0.0	0.0	0.0	0.0	0.0	0.0	0.0	0.0	17.0	0.0	3.0	0.0
Name_None_CAS_52-31-3_CS_NoneM_Temperature: Value35	-2.02	0.52	2.408673	391.973804	1.28	12.466255	9.837629	9.837629	8.108226	5.973509	5.973509	4.4714	4.4714	3.598845	3.598845	2.619571	2.619571	23.260464	14.383612	0.0	0.0	6.420822	31.256391	0.0	6.923737	6.07602	10.633577	0.0	236.116092	0.0	2.0	14.0	0.0	0.0	3.0	0.0	0.0	0.0	0.0	0.0	0.0	0.0	4.0	0.0	0.0	0.0	1.0	10.0	0.0
Name_None_CAS_99-96-7_CS_NoneM_Temperature: Value30	-1.24	1.0	3.003401	237.533061	0.72	7.560478	5.112077	5.112077	4.698377	2.722705	2.722705	1.852027	1.852027	1.114255	1.114255	0.604007	0.604007	5.969305	4.794537	0.0	11.312963	0.0	0.0	24.265468	0.0	0.0	0.0	10.213055	138.031694	2.0	0.0	4.0	0.0	0.0	1.0	2.0	0.0	0.0	0.0	0.0	0.0	0.0	0.0	0.0	0.0	6.0	0.0	1.0	0.0
Name_None_CAS_479-45-8_CS_NoneM_Temperature: Value35	-3.48	0.0	3.769455	592.636917	0.96	15.610366	9.656755	9.656755	9.162479	4.656935	4.656935	3.365399	3.365399	2.227211	2.227211	1.386716	1.386716	42.551792	40.457273	0.0	5.008913	12.132734	7.047672	0.0	0.0	0.0	0.0	0.0	287.013812	0.0	0.0	5.0	4.0	4.0	0.0	0.0	0.0	0.0	0.0	1.0	0.0	0.0	5.0	0.0	0.0	6.0	0.0	0.0	0.0
Name_None_CAS_239-64-5_CS_NoneM_Temperature: Value25	-7.41	0.31	2.090791	1041.969157	0.5	13.81119	11.428203	11.428203	10.415816	7.226068	7.226068	5.543518	5.543518	4.398219	4.398219	3.386324	3.386324	0.0	0.0	0.0	0.0	0.0	0.0	43.350747	0.0	0.0	77.780383	0.0	267.104799	0.0	1.0	12.0	0.0	0.0	0.0	0.0	0.0	0.0	0.0	0.0	0.0	0.0	2.0	0.0	0.0	22.0	0.0	1.0	0.0
Name_None_CAS_106-46-7_CS_NoneM_Temperature: Value45	-3.08	0.0	3.032456	145.388339	0.1	5.983128	4.06533	5.577188	3.787694	2.199332	2.955261	1.436436	2.309307	0.803543	1.307496	0.429549	0.681526	0.0	0.0	0.0	0.0	0.0	10.045267	0.0	24.265468	0.0	0.0	23.20188	145.969005	0.0	0.0	4.0	0.0	0.0	0.0	0.0	0.0	0.0	0.0	0.0	0.0	0.0	0.0	0.0	0.0	6.0	0.0	0.0	0.0
Name_None_CAS_106-46-7_CS_NoneM_Temperature: Value40	-3.16	0.0	3.032456	145.388339	0.1	5.983128	4.06533	5.577188	3.787694	2.199332	2.955261	1.436436	2.309307	0.803543	1.307496	0.429549	0.681526	0.0	0.0	0.0	0.0	0.0	10.045267	0.0	24.265468	0.0	0.0	23.20188	145.969005	0.0	0.0	4.0	0.0	0.0	0.0	0.0	0.0	0.0	0.0	0.0	0.0	0.0	0.0	0.0	0.0	6.0	0.0	0.0	0.0
Name_None_CAS_99-99-0_CS_NoneM_Temperature: Value40	-2.52	0.0	3.003401	240.287949	0.21	7.560478	5.573111	5.573111	4.698377	2.910122	2.910122	2.092659	2.092659	1.24479	1.24479	0.66648	0.66648	4.923311	10.114318	0.0	5.687386	0.0	5.563451	12.132734	12.132734	6.923737	0.0	0.0	137.047678	0.0	0.0	7.0	1.0	1.0	0.0	0.0	0.0	0.0	0.0	0.0	0.0	0.0	1.0	0.0	0.0	6.0	0.0	1.0	0.0
Name_None_CAS_50-02-2_CS_NoneM_Temperature: Value25	-3.55	0.8	1.837692	804.748825	1.97	20.698306	16.613088	16.613088	12.963233	10.142335	10.142335	9.749151	9.749151	8.791253	8.791253	7.261033	7.261033	52.429697	24.908657	4.390415	18.121973	24.835569	0.0	12.15204	26.847232	0.0	0.0	0.0	392.199902	3.0	0.0	26.0	0.0	0.0	2.0	4.0	0.0	0.0	0.0	0.0	0.0	0.0	0.0	0.0	0.0	0.0	2.0	23.0	0.0
Name_None_CAS_144-62-7_CS_NoneM_Temperature: Value40	0.3	1.14	3.567703	71.548875	0.68	5.154701	2.710924	2.710924	2.642734	1.105462	1.105462	0.610305	0.610305	0.182954	0.182954	0.0	0.0	11.938611	0.0	0.0	0.0	0.0	0.0	0.0	0.0	0.0	0.0	19.802129	89.995309	2.0	0.0	0.0	0.0	0.0	2.0	2.0	0.0	0.0	0.0	0.0	0.0	0.0	0.0	0.0	0.0	0.0	0.0	1.0	0.0
Name_None_CAS_461-58-5_CS_NoneM_Temperature: Value75	0.47	0.55	3.507223	92.605938	1.21	4.991564	3.049128	3.049128	2.770056	1.248171	1.248171	0.636669	0.636669	0.179099	0.179099	0.057735	0.057735	0.0	0.0	0.0	5.959555	0.0	0.0	6.193156	0.0	0.0	4.992405	16.729227	84.043596	0.0	4.0	0.0	0.0	0.0	0.0	0.0	0.0	0.0	0.0	0.0	0.0	1.0	3.0	1.0	0.0	0.0	0.0	0.0	0.0
Name_None_CAS_123-30-8_CS_NoneM_Temperature: Value85	-0.08	0.73	3.032456	147.388339	0.69	5.983128	4.333965	4.333965	3.787694	2.333649	2.333649	1.591532	1.591532	0.893088	0.893088	0.474322	0.474322	0.0	0.0	0.0	5.749512	5.687386	0.0	0.0	24.265468	0.0	0.0	10.840195	109.052764	1.0	2.0	4.0	0.0	0.0	0.0	1.0	0.0	0.0	0.0	0.0	0.0	0.0	1.0	0.0	0.0	6.0	0.0	0.0	0.0
Name_None_CAS_832-69-9_CS_NoneM_Temperature: Value20	-6.0	0.0	2.604863	635.656722	0.23	10.250712	8.696152	8.696152	7.360173	5.232051	5.232051	3.95673	3.95673	3.004647	3.004647	2.19748	2.19748	0.0	0.0	0.0	0.0	0.0	0.0	27.108348	0.0	0.0	61.521041	0.0	192.0939	0.0	0.0	12.0	0.0	0.0	0.0	0.0	0.0	0.0	0.0	0.0	0.0	0.0	0.0	0.0	0.0	16.0	0.0	1.0	0.0
Name_None_CAS_32598-13-3_CS_NoneM_Temperature: Value30	-8.39	0.0	2.50208	485.037124	0.18	11.706742	7.97596	10.999675	7.575387	4.481997	5.993855	3.257776	4.886576	2.172535	3.650594	1.351385	1.947568	0.0	0.0	0.0	0.0	20.090533	11.126903	0.0	24.265468	12.132734	0.0	46.40376	289.922361	0.0	0.0	6.0	0.0	0.0	0.0	0.0	0.0	0.0	0.0	0.0	0.0	0.0	0.0	0.0	0.0	12.0	0.0	1.0	0.0
Name_None_CAS_110-17-8_CS_NoneM_Temperature: Value40	-1.04	1.14	3.668626	118.973737	0.75	6.568914	3.865624	3.865624	3.625898	1.766145	1.766145	1.009809	1.009809	0.368487	0.368487	0.142577	0.142577	11.938611	9.589074	0.0	0.0	12.15204	0.0	0.0	0.0	0.0	0.0	10.213055	116.010959	2.0	0.0	2.0	0.0	0.0	2.0	2.0	0.0	0.0	0.0	0.0	0.0	0.0	0.0	0.0	0.0	0.0	1.0	2.0	0.0
Name_2-Methoxybenzoic acid_CAS_579-75-9_CS_NoneM_Temperature: Value70	-0.58	0.57	3.121219	267.79461	0.66	8.267585	6.073111	6.073111	5.253219	3.117454	3.117454	2.005436	2.005436	1.337383	1.337383	0.821324	0.821324	5.969305	4.794537	0.0	5.563451	5.749512	0.0	13.176165	18.199101	0.0	0.0	9.84339	152.047344	1.0	0.0	7.0	0.0	0.0	1.0	3.0	0.0	0.0	0.0	0.0	0.0	0.0	0.0	0.0	0.0	6.0	0.0	1.0	0.0
Name_None_CAS_147-71-7_CS_NoneM_Temperature: Value40	0.63	1.23	4.069512	133.826806	1.3	8.309401	4.760052	4.760052	4.464102	2.282543	2.282543	1.56615	1.56615	0.805104	0.805104	0.270102	0.270102	24.146543	9.589074	0.0	0.0	0.0	0.0	0.0	0.0	0.0	0.0	20.42611	150.016438	4.0	0.0	2.0	0.0	0.0	2.0	4.0	0.0	0.0	0.0	0.0	0.0	0.0	0.0	0.0	0.0	0.0	0.0	3.0	0.0
Name_None_CAS_92-06-8_CS_NoneM_Temperature: Value25	-5.18	0.0	2.05358	569.716066	0.31	12.208896	10.082904	10.082904	8.932653	6.142734	6.142734	4.312855	4.312855	3.076816	3.076816	2.139527	2.139527	0.0	0.0	0.0	0.0	0.0	0.0	22.253806	0.0	12.132734	72.796405	0.0	230.10955	0.0	0.0	14.0	0.0	0.0	0.0	0.0	0.0	0.0	0.0	0.0	0.0	0.0	0.0	0.0	0.0	18.0	0.0	2.0	0.0
Name_None_CAS_56-85-9_CS_NoneM_Temperature: Value20	-0.61	1.27	3.49073	145.82849	1.48	8.146264	5.409975	5.409975	4.536581	2.80434	2.80434	1.949719	1.949719	1.018939	1.018939	0.421236	0.421236	17.918326	9.589074	0.0	12.841643	0.0	0.0	0.0	0.0	0.0	0.0	16.573862	146.069142	1.0	4.0	5.0	0.0	0.0	2.0	1.0	0.0	0.0	0.0	0.0	0.0	0.0	2.0	0.0	0.0	0.0	0.0	4.0	0.0
Name_None_CAS_120-47-8_CS_NoneM_Temperature: Value20	-2.31	0.66	2.753743	263.607066	0.72	8.974691	6.780218	6.780218	5.736382	3.699004	3.699004	2.267344	2.267344	1.378439	1.378439	0.811941	0.811941	0.0	4.794537	0.0	11.718817	12.170333	0.0	24.265468	6.923737	0.0	0.0	9.84339	166.062994	1.0	0.0	9.0	0.0	0.0	1.0	3.0	0.0	0.0	0.0	0.0	0.0	0.0	0.0	0.0	0.0	6.0	0.0	2.0	0.0
Name_l-Threonine_CAS_72-19-5_CS_NoneM_Temperature: Value25	-0.12	1.03	3.637683	91.284213	1.33	6.732051	4.534726	4.534726	3.553418	2.218622	2.218622	1.604625	1.604625	0.804873	0.804873	0.206339	0.206339	18.115113	4.794537	0.0	0.0	0.0	0.0	6.923737	0.0	0.0	0.0	15.946722	119.058243	2.0	2.0	5.0	0.0	0.0	1.0	2.0	0.0	0.0	0.0	0.0	0.0	0.0	1.0	0.0	0.0	0.0	0.0	3.0	0.0
Name_None_CAS_106231-50-9_CS_NoneM_Temperature: Value20	-1.72	0.26	2.477089	321.398813	1.01	10.388905	7.818603	7.818603	6.736382	4.165285	4.165285	2.615334	2.615334	1.622688	1.622688	0.860832	0.860832	5.969305	9.589074	0.0	12.514062	5.563451	0.0	7.047672	30.331835	0.0	5.316789	4.736863	193.073893	0.0	1.0	10.0	0.0	0.0	2.0	2.0	0.0	0.0	0.0	0.0	0.0	0.0	2.0	0.0	0.0	6.0	0.0	2.0	0.0
Name_None_CAS_56-85-9_CS_NoneM_Temperature: Value25	-0.55	1.27	3.49073	145.82849	1.48	8.146264	5.409975	5.409975	4.536581	2.80434	2.80434	1.949719	1.949719	1.018939	1.018939	0.421236	0.421236	17.918326	9.589074	0.0	12.841643	0.0	0.0	0.0	0.0	0.0	0.0	16.573862	146.069142	1.0	4.0	5.0	0.0	0.0	2.0	1.0	0.0	0.0	0.0	0.0	0.0	0.0	2.0	0.0	0.0	0.0	0.0	4.0	0.0
Name_None_CAS_105-60-2_CS_NoneM_Temperature: Value10	0.59	0.26	2.266697	80.529325	0.69	5.819991	4.943782	4.943782	3.893847	3.161231	3.161231	2.160613	2.160613	1.402784	1.402784	0.90353	0.90353	0.0	4.794537	0.0	5.90718	0.0	25.807221	6.420822	0.0	0.0	5.316789	0.0	113.084064	0.0	1.0	10.0	0.0	0.0	1.0	0.0	0.0	0.0	0.0	0.0	0.0	0.0	2.0	0.0	0.0	0.0	0.0	5.0	0.0
Name_None_CAS_88-99-3_CS_NoneM_Temperature: Value40	-1.15	1.14	3.267076	296.584675	0.77	9.137828	6.020325	6.020325	5.625898	3.182812	3.182812	2.155889	2.155889	1.387881	1.387881	0.856105	0.856105	11.938611	9.589074	0.0	11.126903	0.0	0.0	24.265468	0.0	0.0	0.0	10.213055	166.026609	2.0	0.0	4.0	0.0	0.0	2.0	2.0	0.0	0.0	0.0	0.0	0.0	0.0	0.0	0.0	0.0	6.0	0.0	2.0	0.0
Name_None_CAS_99-96-7_CS_NoneM_Temperature: Value80	-0.06	1.0	3.003401	237.533061	0.72	7.560478	5.112077	5.112077	4.698377	2.722705	2.722705	1.852027	1.852027	1.114255	1.114255	0.604007	0.604007	5.969305	4.794537	0.0	11.312963	0.0	0.0	24.265468	0.0	0.0	0.0	10.213055	138.031694	2.0	0.0	4.0	0.0	0.0	1.0	2.0	0.0	0.0	0.0	0.0	0.0	0.0	0.0	0.0	0.0	6.0	0.0	1.0	0.0
Name_None_CAS_101-42-8_CS_NoneM_Temperature: Value25	-1.61	0.31	2.589783	256.490862	0.85	8.974691	7.242213	7.242213	5.698377	3.732842	3.732842	2.690605	2.690605	1.43124	1.43124	0.756765	0.756765	0.0	4.794537	0.0	6.031115	0.0	5.687386	4.89991	14.095344	30.331835	5.316789	0.0	164.094963	0.0	1.0	11.0	0.0	0.0	1.0	0.0	0.0	0.0	0.0	0.0	0.0	0.0	5.0	0.0	0.0	6.0	0.0	0.0	0.0
Name_None_CAS_55-21-0_CS_NoneM_Temperature: Value60	-0.4	0.49	2.981455	205.415953	0.66	6.690234	4.87235	4.87235	4.30453	2.653483	2.653483	1.730276	1.730276	1.058307	1.058307	0.602419	0.602419	0.0	4.794537	0.0	5.90718	5.563451	0.0	0.0	24.265468	6.066367	0.0	5.733667	121.052764	0.0	2.0	5.0	0.0	0.0	1.0	0.0	0.0	0.0	0.0	0.0	0.0	0.0	1.0	0.0	0.0	6.0	0.0	1.0	0.0
Name_Lactose_CAS_63-42-3_CS_NoneM_Temperature: Value40	-0.14	2.01	2.114862	378.018438	3.4	17.309037	11.99017	11.99017	10.810968	7.079026	7.079026	5.526832	5.526832	3.978973	3.978973	2.569694	2.569694	74.625548	35.745692	0.0	0.0	0.0	0.0	0.0	0.0	0.0	0.0	19.317116	342.116212	8.0	0.0	14.0	0.0	0.0	0.0	14.0	0.0	0.0	0.0	0.0	0.0	0.0	0.0	0.0	0.0	0.0	0.0	10.0	0.0
Name_None_CAS_83-32-9_CS_NoneM_Temperature: Value50	-4.09	0.0	2.580406	401.982629	0.15	7.966255	6.878315	6.878315	5.94949	4.445141	4.445141	3.432385	3.432385	2.740965	2.740965	2.187782	2.187782	0.0	0.0	0.0	0.0	0.0	0.0	34.740995	0.0	0.0	36.398202	0.0	154.07825	0.0	0.0	10.0	0.0	0.0	0.0	0.0	0.0	0.0	0.0	0.0	0.0	0.0	0.0	0.0	0.0	11.0	0.0	3.0	0.0
Name_None_CAS_115178-63-7_CS_NoneM_Temperature: Value20	-1.18	0.48	2.546142	448.391598	1.85	15.828063	12.229158	12.229158	9.896755	6.758942	6.758942	4.938922	4.938922	2.658157	2.658157	1.792204	1.792204	30.6913	19.802129	0.0	13.089513	5.563451	0.0	18.747384	30.331835	0.0	0.0	4.736863	295.141973	2.0	0.0	19.0	0.0	0.0	2.0	4.0	0.0	0.0	0.0	0.0	0.0	0.0	3.0	0.0	0.0	6.0	0.0	6.0	0.0
Name_None_CAS_103-90-2_CS_NoneM_Temperature: Value25	-1.01	0.91	2.736298	253.299498	0.93	8.267585	6.164863	6.164863	5.181541	3.249098	3.249098	2.22806	2.22806	1.187673	1.187673	0.748027	0.748027	0.0	4.794537	0.0	11.656692	5.687386	0.0	19.056471	12.132734	0.0	5.316789	5.106527	151.063329	1.0	1.0	7.0	0.0	0.0	1.0	1.0	0.0	0.0	0.0	0.0	0.0	0.0	2.0	0.0	0.0	6.0	0.0	1.0	0.0
Name_None_CAS_83-32-9_CS_NoneM_Temperature: Value55	-3.98	0.0	2.580406	401.982629	0.15	7.966255	6.878315	6.878315	5.94949	4.445141	4.445141	3.432385	3.432385	2.740965	2.740965	2.187782	2.187782	0.0	0.0	0.0	0.0	0.0	0.0	34.740995	0.0	0.0	36.398202	0.0	154.07825	0.0	0.0	10.0	0.0	0.0	0.0	0.0	0.0	0.0	0.0	0.0	0.0	0.0	0.0	0.0	0.0	11.0	0.0	3.0	0.0
Name_None_CAS_52663-77-1_CS_NoneM_Temperature: Value25	-10.41	0.0	2.995573	696.114038	0.0	16.05796	9.479031	16.282391	9.679316	5.02819	8.429871	3.788088	7.24824	2.571599	6.42316	1.617047	3.942893	0.0	0.0	0.0	56.330603	0.0	0.0	6.066367	0.0	0.0	0.0	104.408459	459.727499	0.0	0.0	1.0	0.0	0.0	0.0	0.0	0.0	0.0	0.0	0.0	0.0	0.0	0.0	0.0	0.0	12.0	0.0	1.0	0.0
Name_None_CAS_100-02-7_CS_NoneM_Temperature: Value15	-1.14	0.67	3.003401	241.674771	0.49	7.560478	5.020325	5.020325	4.698377	2.633729	2.633729	1.773508	1.773508	1.060528	1.060528	0.574349	0.574349	4.923311	10.114318	0.0	11.436898	0.0	0.0	24.265468	0.0	0.0	0.0	5.106527	139.026943	1.0	0.0	4.0	1.0	1.0	0.0	1.0	0.0	0.0	0.0	0.0	0.0	0.0	1.0	0.0	0.0	6.0	0.0	0.0	0.0
Name_None_CAS_50-06-6_CS_form IIM_Temperature: Value20	-2.34	0.52	2.535973	461.783925	1.29	12.466255	9.318603	9.318603	8.108226	5.333716	5.333716	3.862281	3.862281	3.026281	3.026281	2.064079	2.064079	23.260464	14.383612	0.0	0.0	11.984273	0.0	0.0	37.255573	0.0	10.633577	0.0	232.084792	0.0	2.0	10.0	0.0	0.0	3.0	0.0	0.0	0.0	0.0	0.0	0.0	0.0	4.0	0.0	0.0	6.0	0.0	5.0	0.0
Name_None_CAS_118-92-3_CS_NoneM_Temperature: Value20	-1.59	0.75	3.152941	257.537949	0.71	7.560478	5.242213	5.242213	4.715214	2.793756	2.793756	1.892403	1.892403	1.191199	1.191199	0.691772	0.691772	5.969305	4.794537	0.0	5.563451	5.687386	0.0	6.066367	18.199101	0.0	0.0	10.840195	137.047678	1.0	2.0	4.0	0.0	0.0	1.0	1.0	0.0	0.0	0.0	0.0	0.0	0.0	1.0	0.0	0.0	6.0	0.0	1.0	0.0
Name_None_CAS_50-06-6_CS_form IIM_Temperature: Value25	-2.26	0.52	2.535973	461.783925	1.29	12.466255	9.318603	9.318603	8.108226	5.333716	5.333716	3.862281	3.862281	3.026281	3.026281	2.064079	2.064079	23.260464	14.383612	0.0	0.0	11.984273	0.0	0.0	37.255573	0.0	10.633577	0.0	232.084792	0.0	2.0	10.0	0.0	0.0	3.0	0.0	0.0	0.0	0.0	0.0	0.0	0.0	4.0	0.0	0.0	6.0	0.0	5.0	0.0
Name_None_CAS_65-85-0_CS_NoneM_Temperature: Value40	-1.34	0.57	2.981455	203.415953	0.44	6.690234	4.742213	4.742213	4.30453	2.588415	2.588415	1.671178	1.671178	1.02074	1.02074	0.58073	0.58073	5.969305	4.794537	0.0	0.0	5.563451	0.0	0.0	30.331835	0.0	0.0	5.106527	122.036779	1.0	0.0	5.0	0.0	0.0	1.0	1.0	0.0	0.0	0.0	0.0	0.0	0.0	0.0	0.0	0.0	6.0	0.0	1.0	0.0
Name_None_CAS_60-35-5_CS_NoneM_Temperature: Value20	1.07	0.49	2.803039	29.01955	0.57	3.57735	2.485599	2.485599	1.732051	0.992799	0.992799	0.61065	0.61065	0.0	0.0	0.0	0.0	0.0	4.794537	0.0	5.90718	0.0	0.0	6.923737	0.0	0.0	5.733667	0.0	59.037114	0.0	2.0	3.0	0.0	0.0	1.0	0.0	0.0	0.0	0.0	0.0	0.0	0.0	1.0	0.0	0.0	0.0	0.0	1.0	0.0
Name_None_CAS_65-85-0_CS_NoneM_Temperature: Value35	-1.43	0.57	2.981455	203.415953	0.44	6.690234	4.742213	4.742213	4.30453	2.588415	2.588415	1.671178	1.671178	1.02074	1.02074	0.58073	0.58073	5.969305	4.794537	0.0	0.0	5.563451	0.0	0.0	30.331835	0.0	0.0	5.106527	122.036779	1.0	0.0	5.0	0.0	0.0	1.0	1.0	0.0	0.0	0.0	0.0	0.0	0.0	0.0	0.0	0.0	6.0	0.0	1.0	0.0
Name_None_CAS_139-40-2_CS_NoneM_Temperature: Value20	-4.64	0.36	2.843636	298.028784	0.92	11.422285	9.374306	10.130235	6.969234	4.917374	5.295339	3.849731	4.187793	1.443671	1.612702	0.995584	1.155693	0.0	0.0	0.0	17.367268	11.896679	0.0	0.0	0.0	27.694949	25.585513	11.60094	229.109423	0.0	2.0	14.0	0.0	0.0	0.0	0.0	0.0	0.0	0.0	0.0	6.0	0.0	4.0	0.0	0.0	0.0	0.0	4.0	0.0
Name_None_CAS_62-23-7_CS_NoneM_Temperature: Value25	-2.78	0.66	3.00615	283.68319	0.54	9.137828	5.928573	5.928573	5.609061	3.087853	3.087853	2.109136	2.109136	1.325074	1.325074	0.725723	0.725723	10.892616	14.908855	0.0	11.250838	0.0	12.132734	12.132734	0.0	0.0	0.0	5.106527	167.021858	1.0	0.0	4.0	1.0	1.0	1.0	1.0	0.0	0.0	0.0	0.0	0.0	0.0	1.0	0.0	0.0	6.0	0.0	1.0	0.0
Name_None_CAS_64649-63-4_CS_NoneM_Temperature: Value20	-2.07	0.0	2.462616	371.510782	1.07	12.673362	10.18003	10.18003	8.185071	5.68556	5.68556	3.508187	3.508187	2.452377	2.452377	1.452454	1.452454	5.969305	9.589074	0.0	12.514062	18.652964	0.0	0.0	29.165378	19.913841	0.0	4.736863	235.120843	0.0	0.0	17.0	0.0	0.0	2.0	2.0	0.0	0.0	0.0	0.0	0.0	0.0	3.0	0.0	0.0	6.0	0.0	4.0	0.0
Name_l-Aspartic acid_CAS_56-84-8_CS_NoneM_Temperature: Value55	-0.99	1.18	3.632432	132.529325	1.26	7.439158	4.572731	4.572731	4.036581	2.239272	2.239272	1.542593	1.542593	0.711731	0.711731	0.275438	0.275438	24.401273	9.589074	0.0	0.0	0.0	0.0	0.0	0.0	0.0	0.0	15.946722	133.037508	2.0	2.0	3.0	0.0	0.0	2.0	2.0	0.0	0.0	0.0	0.0	0.0	0.0	1.0	0.0	0.0	0.0	0.0	3.0	0.0
Name_None_CAS_85-01-8_CS_NoneM_Temperature: Value55	-4.5	0.0	2.610319	539.009099	0.23	9.380469	7.773503	7.773503	6.94949	4.815384	4.815384	3.507834	3.507834	2.654202	2.654202	1.954807	1.954807	0.0	0.0	0.0	0.0	0.0	0.0	21.544897	0.0	0.0	60.663671	0.0	178.07825	0.0	0.0	10.0	0.0	0.0	0.0	0.0	0.0	0.0	0.0	0.0	0.0	0.0	0.0	0.0	0.0	16.0	0.0	0.0	0.0
Name_None_CAS_152-58-9_CS_NoneM_Temperature: Value35	-3.9	0.41	1.68126	652.28149	1.6	18.035169	15.384286	15.384286	11.759821	9.865515	9.865515	9.405253	9.405253	8.718463	8.718463	7.164149	7.164149	23.406168	19.802129	0.0	11.198235	30.595361	38.52493	5.573105	0.0	6.07602	13.847474	0.0	346.214409	2.0	0.0	28.0	0.0	0.0	2.0	2.0	0.0	0.0	0.0	0.0	0.0	0.0	0.0	0.0	0.0	0.0	1.0	23.0	0.0
Name_None_CAS_57-13-6_CS_NoneM_Temperature: Value50	1.05	0.72	2.803039	29.01955	0.69	3.57735	2.062949	2.062949	1.732051	0.781474	0.781474	0.402369	0.402369	0.0	0.0	0.0	0.0	6.031115	0.0	0.0	0.0	0.0	0.0	0.0	0.0	0.0	11.467335	4.794537	60.032363	0.0	4.0	0.0	0.0	0.0	1.0	0.0	0.0	0.0	0.0	0.0	0.0	0.0	2.0	0.0	0.0	0.0	0.0	0.0	0.0
Name_None_CAS_35693-92-6_CS_NoneM_Temperature: Value25	-6.06	0.0	2.635225	454.475947	0.12	10.836499	7.675345	9.943132	7.181541	4.382331	5.516224	3.11046	4.361296	2.069344	2.883744	1.422799	2.457994	0.0	0.0	0.0	0.0	15.0679	11.126903	0.0	12.132734	30.331835	0.0	34.80282	255.961333	0.0	0.0	7.0	0.0	0.0	0.0	0.0	0.0	0.0	0.0	0.0	0.0	0.0	0.0	0.0	0.0	12.0	0.0	1.0	0.0
Name_None_CAS_91-20-3_CS_NoneM_Temperature: Value50	-3.21	0.0	2.888052	271.015182	0.17	6.811555	5.618802	5.618802	4.966326	3.404701	3.404701	2.347151	2.347151	1.658689	1.658689	1.132906	1.132906	0.0	0.0	0.0	0.0	0.0	0.0	10.772448	0.0	0.0	48.530937	0.0	128.0626	0.0	0.0	8.0	0.0	0.0	0.0	0.0	0.0	0.0	0.0	0.0	0.0	0.0	0.0	0.0	0.0	11.0	0.0	0.0	0.0
Name_None_CAS_613-12-7_CS_NoneM_Temperature: Value20	-7.0	0.0	2.474936	635.656722	0.23	10.250712	8.696152	8.696152	7.3265	5.220085	5.220085	4.049964	4.049964	2.86031	2.86031	2.059473	2.059473	0.0	0.0	0.0	0.0	0.0	0.0	27.108348	0.0	0.0	61.521041	0.0	192.0939	0.0	0.0	12.0	0.0	0.0	0.0	0.0	0.0	0.0	0.0	0.0	0.0	0.0	0.0	0.0	0.0	16.0	0.0	1.0	0.0
Name_None_CAS_644-08-6_CS_NoneM_Temperature: Value25	-4.62	0.0	2.423856	370.542881	0.21	9.096012	7.696152	7.696152	6.360173	4.482051	4.482051	3.232051	3.232051	2.158689	2.158689	1.376614	1.376614	0.0	0.0	0.0	0.0	0.0	0.0	16.690354	0.0	6.066367	55.454674	0.0	168.0939	0.0	0.0	12.0	0.0	0.0	0.0	0.0	0.0	0.0	0.0	0.0	0.0	0.0	0.0	0.0	0.0	12.0	0.0	2.0	0.0
Name_None_CAS_91-20-3_CS_NoneM_Temperature: Value55	-3.08	0.0	2.888052	271.015182	0.17	6.811555	5.618802	5.618802	4.966326	3.404701	3.404701	2.347151	2.347151	1.658689	1.658689	1.132906	1.132906	0.0	0.0	0.0	0.0	0.0	0.0	10.772448	0.0	0.0	48.530937	0.0	128.0626	0.0	0.0	8.0	0.0	0.0	0.0	0.0	0.0	0.0	0.0	0.0	0.0	0.0	0.0	0.0	0.0	11.0	0.0	0.0	0.0
Name_None_CAS_613-12-7_CS_NoneM_Temperature: Value25	-6.95	0.0	2.474936	635.656722	0.23	10.250712	8.696152	8.696152	7.3265	5.220085	5.220085	4.049964	4.049964	2.86031	2.86031	2.059473	2.059473	0.0	0.0	0.0	0.0	0.0	0.0	27.108348	0.0	0.0	61.521041	0.0	192.0939	0.0	0.0	12.0	0.0	0.0	0.0	0.0	0.0	0.0	0.0	0.0	0.0	0.0	0.0	0.0	0.0	16.0	0.0	1.0	0.0
Name_None_CAS_2051-24-3_CS_NoneM_Temperature: Value60	-10.77	0.0	3.026914	669.959814	0.0	16.928203	9.779645	17.338934	10.106836	5.139822	8.919467	3.889822	7.669467	2.669608	7.223109	1.648786	4.303501	0.0	0.0	0.0	61.353236	0.0	0.0	0.0	0.0	0.0	0.0	116.009399	493.688527	0.0	0.0	0.0	0.0	0.0	0.0	0.0	0.0	0.0	0.0	0.0	0.0	0.0	0.0	0.0	0.0	12.0	0.0	1.0	0.0
Name_None_CAS_150-68-5_CS_NoneM_Temperature: Value25	-2.88	0.37	2.646094	294.987941	0.84	9.844935	7.542827	8.298756	6.092224	3.832508	4.210472	2.831473	3.267909	1.501673	1.753649	0.768501	0.894489	0.0	4.794537	0.0	6.031115	5.022633	5.687386	4.89991	38.360812	0.0	5.316789	11.60094	198.055991	0.0	1.0	10.0	0.0	0.0	1.0	0.0	0.0	0.0	0.0	0.0	0.0	0.0	5.0	0.0	0.0	6.0	0.0	0.0	0.0
Name_None_CAS_123-31-9_CS_NoneM_Temperature: Value25	-0.18	1.0	3.032456	145.388339	0.65	5.983128	4.203828	4.203828	3.787694	2.268581	2.268581	1.516398	1.516398	0.849709	0.849709	0.452632	0.452632	0.0	0.0	0.0	11.499024	0.0	0.0	24.265468	0.0	0.0	0.0	10.213055	110.036779	2.0	0.0	4.0	0.0	0.0	0.0	2.0	0.0	0.0	0.0	0.0	0.0	0.0	0.0	0.0	0.0	6.0	0.0	0.0	0.0
Name_3,4-Dichlorosulfolane_CAS_3001-57-8_CS_NoneM_Temperature: Value20	-1.93	0.0	2.770811	182.613175	0.68	7.068914	4.549588	6.877942	4.011637	2.496949	5.191188	2.108891	5.383864	1.218766	4.364608	0.762037	3.874283	20.591429	8.417797	0.0	11.505707	0.0	0.0	0.0	0.0	0.0	0.0	23.20188	187.946556	0.0	0.0	6.0	0.0	0.0	0.0	0.0	2.0	0.0	0.0	0.0	0.0	0.0	0.0	0.0	0.0	0.0	0.0	3.0	0.0
Name_None_CAS_206-44-0_CS_NoneM_Temperature: Value10	-6.39	0.0	2.312996	650.310154	0.25	10.535169	8.773503	8.773503	7.94949	5.565384	5.565384	4.254843	4.254843	3.412108	3.412108	2.742735	2.742735	0.0	0.0	0.0	0.0	0.0	0.0	33.026254	0.0	0.0	60.663671	0.0	202.07825	0.0	0.0	10.0	0.0	0.0	0.0	0.0	0.0	0.0	0.0	0.0	0.0	0.0	0.0	0.0	0.0	17.0	0.0	2.0	0.0
Name_None_CAS_83-32-9_CS_NoneM_Temperature: Value70	-3.67	0.0	2.580406	401.982629	0.15	7.966255	6.878315	6.878315	5.94949	4.445141	4.445141	3.432385	3.432385	2.740965	2.740965	2.187782	2.187782	0.0	0.0	0.0	0.0	0.0	0.0	34.740995	0.0	0.0	36.398202	0.0	154.07825	0.0	0.0	10.0	0.0	0.0	0.0	0.0	0.0	0.0	0.0	0.0	0.0	0.0	0.0	0.0	0.0	11.0	0.0	3.0	0.0
Name_None_CAS_206-44-0_CS_NoneM_Temperature: Value15	-6.28	0.0	2.312996	650.310154	0.25	10.535169	8.773503	8.773503	7.94949	5.565384	5.565384	4.254843	4.254843	3.412108	3.412108	2.742735	2.742735	0.0	0.0	0.0	0.0	0.0	0.0	33.026254	0.0	0.0	60.663671	0.0	202.07825	0.0	0.0	10.0	0.0	0.0	0.0	0.0	0.0	0.0	0.0	0.0	0.0	0.0	0.0	0.0	0.0	17.0	0.0	2.0	0.0
Name_None_CAS_328-39-2_CS_NoneM_Temperature: Value75	-0.68	0.78	3.501688	101.230983	0.97	7.439158	5.794619	5.794619	4.036581	3.020937	3.020937	2.57428	2.57428	1.042536	1.042536	0.608685	0.608685	12.011146	4.794537	0.0	0.0	12.338728	0.0	0.0	0.0	13.847474	0.0	10.840195	131.094629	1.0	2.0	10.0	0.0	0.0	1.0	1.0	0.0	0.0	0.0	0.0	0.0	0.0	1.0	0.0	0.0	0.0	0.0	5.0	0.0
Name_l-Aspartic acid_CAS_56-84-8_CS_NoneM_Temperature: Value25	-1.43	1.18	3.632432	132.529325	1.26	7.439158	4.572731	4.572731	4.036581	2.239272	2.239272	1.542593	1.542593	0.711731	0.711731	0.275438	0.275438	24.401273	9.589074	0.0	0.0	0.0	0.0	0.0	0.0	0.0	0.0	15.946722	133.037508	2.0	2.0	3.0	0.0	0.0	2.0	2.0	0.0	0.0	0.0	0.0	0.0	0.0	1.0	0.0	0.0	0.0	0.0	3.0	0.0
Name_l-Aspartic acid_CAS_56-84-8_CS_NoneM_Temperature: Value20	-1.5	1.18	3.632432	132.529325	1.26	7.439158	4.572731	4.572731	4.036581	2.239272	2.239272	1.542593	1.542593	0.711731	0.711731	0.275438	0.275438	24.401273	9.589074	0.0	0.0	0.0	0.0	0.0	0.0	0.0	0.0	15.946722	133.037508	2.0	2.0	3.0	0.0	0.0	2.0	2.0	0.0	0.0	0.0	0.0	0.0	0.0	1.0	0.0	0.0	0.0	0.0	3.0	0.0
Name_d-Glutamic acid_CAS_6893-26-1_CS_NoneM_Temperature: Value80	-0.38	1.35	3.49073	144.583377	1.26	8.146264	5.279838	5.279838	4.536581	2.739272	2.739272	1.877144	1.877144	0.986405	0.986405	0.402453	0.402453	17.980451	9.589074	0.0	12.841643	0.0	0.0	0.0	0.0	0.0	0.0	15.946722	147.053158	2.0	2.0	5.0	0.0	0.0	2.0	2.0	0.0	0.0	0.0	0.0	0.0	0.0	1.0	0.0	0.0	0.0	0.0	4.0	0.0
Name_None_CAS_479-45-8_CS_NoneM_Temperature: Value70	-2.73	0.0	3.769455	592.636917	0.96	15.610366	9.656755	9.656755	9.162479	4.656935	4.656935	3.365399	3.365399	2.227211	2.227211	1.386716	1.386716	42.551792	40.457273	0.0	5.008913	12.132734	7.047672	0.0	0.0	0.0	0.0	0.0	287.013812	0.0	0.0	5.0	4.0	4.0	0.0	0.0	0.0	0.0	0.0	1.0	0.0	0.0	5.0	0.0	0.0	6.0	0.0	0.0	0.0
Name_None_CAS_57-83-0_CS_NoneM_Temperature: Value35	-4.37	0.0	1.669603	588.64899	1.04	16.405413	14.860102	14.860102	10.859844	9.604172	9.604172	9.253952	9.253952	8.452747	8.452747	7.227105	7.227105	0.0	9.589074	0.0	10.829981	17.484396	43.437005	31.256391	6.923737	6.07602	13.847474	0.0	314.22458	0.0	0.0	30.0	0.0	0.0	2.0	0.0	0.0	0.0	0.0	0.0	0.0	0.0	0.0	0.0	0.0	0.0	1.0	23.0	0.0
Name_None_CAS_123-31-9_CS_NoneM_Temperature: Value20	-0.21	1.0	3.032456	145.388339	0.65	5.983128	4.203828	4.203828	3.787694	2.268581	2.268581	1.516398	1.516398	0.849709	0.849709	0.452632	0.452632	0.0	0.0	0.0	11.499024	0.0	0.0	24.265468	0.0	0.0	0.0	10.213055	110.036779	2.0	0.0	4.0	0.0	0.0	0.0	2.0	0.0	0.0	0.0	0.0	0.0	0.0	0.0	0.0	0.0	6.0	0.0	0.0	0.0
Name_None_CAS_118-96-7_CS_NoneM_Temperature: Value55	-2.63	0.0	3.572755	461.890685	0.41	12.455665	7.945831	7.945831	7.341112	3.920966	3.920966	2.880351	2.880351	1.941837	1.941837	1.154223	1.154223	31.832092	30.342955	0.0	5.563451	12.132734	0.0	6.923737	0.0	0.0	0.0	0.0	227.017835	0.0	0.0	5.0	3.0	3.0	0.0	0.0	0.0	0.0	0.0	0.0	0.0	0.0	3.0	0.0	0.0	6.0	0.0	1.0	0.0
Name_None_CAS_121-57-3_CS_NoneM_Temperature: Value60	-0.77	0.54	3.201516	340.595074	1.19	8.483128	5.55871	6.375206	4.999019	2.830074	4.270137	2.044102	3.465639	1.177959	2.045843	0.639797	1.119818	10.118127	8.417797	0.0	4.895483	5.687386	0.0	24.265468	0.0	0.0	0.0	10.286417	173.014664	1.0	2.0	4.0	0.0	0.0	0.0	0.0	2.0	1.0	0.0	0.0	0.0	0.0	1.0	0.0	0.0	6.0	0.0	0.0	0.0
Name_None_CAS_50-28-2_CS_NoneM_Temperature: Value50	-4.45	0.81	1.7112	538.219802	0.95	13.905413	12.17852	12.17852	9.593172	8.092632	8.092632	7.436274	7.436274	6.660104	6.660104	5.541204	5.541204	0.0	10.213055	0.0	11.518957	17.585324	25.180371	30.389368	0.0	12.132734	12.990104	0.0	272.17763	2.0	0.0	22.0	0.0	0.0	0.0	2.0	0.0	0.0	0.0	0.0	0.0	0.0	0.0	0.0	0.0	6.0	0.0	15.0	0.0
Name_Fludrocortisone_CAS_127-31-1_CS_NoneM_Temperature: Value35	-3.62	0.8	1.797655	734.083611	1.88	19.828063	16.002357	16.002357	12.542513	10.018038	10.018038	9.605336	9.605336	8.798593	8.798593	7.163867	7.163867	46.511791	24.908657	4.390415	30.963616	25.683286	5.573105	0.0	12.999757	6.923737	0.0	0.0	380.199902	3.0	0.0	26.0	0.0	0.0	2.0	4.0	0.0	0.0	0.0	0.0	0.0	0.0	0.0	0.0	0.0	0.0	1.0	23.0	0.0
Name_3-Hydroxy-5-methyl isoxazole_CAS_10004-44-1_CS_NoneM_Temperature: Value25	-0.07	0.26	3.296344	197.454754	0.86	5.276021	3.893847	3.893847	3.287694	1.939723	1.939723	1.323363	1.323363	0.646968	0.646968	0.374329	0.374329	0.0	4.794537	0.0	5.559267	5.760247	0.0	6.066367	6.923737	0.0	9.679758	0.0	99.032028	0.0	1.0	4.0	0.0	1.0	1.0	1.0	0.0	0.0	0.0	0.0	0.0	0.0	1.0	0.0	0.0	0.0	1.0	2.0	0.0
Name_None_CAS_88-73-3_CS_NoneM_Temperature: Value10	-2.84	0.0	3.152941	261.679658	0.21	7.560478	4.951076	5.707005	4.715214	2.605088	2.983052	1.708521	2.115721	1.049149	1.368762	0.599795	0.804535	4.923311	10.114318	0.0	10.71002	0.0	0.0	12.132734	12.132734	0.0	0.0	11.60094	156.993056	0.0	0.0	4.0	1.0	1.0	0.0	0.0	0.0	0.0	0.0	0.0	0.0	0.0	1.0	0.0	0.0	6.0	0.0	0.0	0.0
Name_None_CAS_59-67-6_CS_NoneM_Temperature: Value20	-0.84	0.57	2.981455	207.557662	0.73	6.690234	4.612077	4.612077	4.30453	2.438146	2.438146	1.546853	1.546853	0.908488	0.908488	0.489267	0.489267	5.969305	4.794537	0.0	5.563451	0.0	0.0	18.460054	6.066367	0.0	4.983979	5.106527	123.032028	1.0	0.0	4.0	0.0	0.0	1.0	1.0	0.0	0.0	0.0	0.0	2.0	0.0	0.0	0.0	0.0	4.0	0.0	1.0	0.0
Name_None_CAS_123-56-8_CS_NoneM_Temperature: Value20	0.32	0.34	2.553705	104.858202	0.89	5.276021	3.73071	3.73071	3.287694	2.115355	2.115355	1.471353	1.471353	0.857963	0.857963	0.507564	0.507564	0.0	9.589074	0.0	11.814359	12.841643	0.0	0.0	0.0	0.0	5.316789	0.0	99.032028	0.0	1.0	4.0	0.0	0.0	2.0	0.0	0.0	0.0	0.0	0.0	0.0	0.0	2.0	0.0	0.0	0.0	0.0	3.0	0.0
Name_None_CAS_55-21-0_CS_NoneM_Temperature: Value30	-0.97	0.49	2.981455	205.415953	0.66	6.690234	4.87235	4.87235	4.30453	2.653483	2.653483	1.730276	1.730276	1.058307	1.058307	0.602419	0.602419	0.0	4.794537	0.0	5.90718	5.563451	0.0	0.0	24.265468	6.066367	0.0	5.733667	121.052764	0.0	2.0	5.0	0.0	0.0	1.0	0.0	0.0	0.0	0.0	0.0	0.0	0.0	1.0	0.0	0.0	6.0	0.0	1.0	0.0
Name_None_CAS_95-55-6_CS_NoneM_Temperature: Value30	-0.7	0.51	3.134862	164.638339	0.55	5.983128	4.333965	4.333965	3.80453	2.339632	2.339632	1.558816	1.558816	0.936755	0.936755	0.48753	0.48753	0.0	0.0	0.0	5.749512	5.687386	0.0	0.0	24.265468	0.0	0.0	10.840195	109.052764	1.0	2.0	4.0	0.0	0.0	0.0	1.0	0.0	0.0	0.0	0.0	0.0	0.0	1.0	0.0	0.0	6.0	0.0	0.0	0.0
Name_None_CAS_103-84-4_CS_NoneM_Temperature: Value25	-1.33	0.41	2.674242	217.959017	0.67	7.397341	5.795	5.795	4.787694	3.114808	3.114808	2.047212	2.047212	1.094158	1.094158	0.724749	0.724749	0.0	4.794537	0.0	5.90718	0.0	5.687386	6.923737	0.0	30.331835	5.316789	0.0	135.068414	0.0	1.0	8.0	0.0	0.0	1.0	0.0	0.0	0.0	0.0	0.0	0.0	0.0	2.0	0.0	0.0	6.0	0.0	1.0	0.0
Name_None_CAS_32598-13-3_CS_NoneM_Temperature: Value5	-9.3	0.0	2.50208	485.037124	0.18	11.706742	7.97596	10.999675	7.575387	4.481997	5.993855	3.257776	4.886576	2.172535	3.650594	1.351385	1.947568	0.0	0.0	0.0	0.0	20.090533	11.126903	0.0	24.265468	12.132734	0.0	46.40376	289.922361	0.0	0.0	6.0	0.0	0.0	0.0	0.0	0.0	0.0	0.0	0.0	0.0	0.0	0.0	0.0	0.0	12.0	0.0	1.0	0.0
Name_None_CAS_103-84-4_CS_NoneM_Temperature: Value20	-1.38	0.41	2.674242	217.959017	0.67	7.397341	5.795	5.795	4.787694	3.114808	3.114808	2.047212	2.047212	1.094158	1.094158	0.724749	0.724749	0.0	4.794537	0.0	5.90718	0.0	5.687386	6.923737	0.0	30.331835	5.316789	0.0	135.068414	0.0	1.0	8.0	0.0	0.0	1.0	0.0	0.0	0.0	0.0	0.0	0.0	0.0	2.0	0.0	0.0	6.0	0.0	1.0	0.0
Name_None_CAS_50-28-2_CS_NoneM_Temperature: Value25	-4.88	0.81	1.7112	538.219802	0.95	13.905413	12.17852	12.17852	9.593172	8.092632	8.092632	7.436274	7.436274	6.660104	6.660104	5.541204	5.541204	0.0	10.213055	0.0	11.518957	17.585324	25.180371	30.389368	0.0	12.132734	12.990104	0.0	272.17763	2.0	0.0	22.0	0.0	0.0	0.0	2.0	0.0	0.0	0.0	0.0	0.0	0.0	0.0	0.0	0.0	6.0	0.0	15.0	0.0
Name_None_CAS_120-12-7_CS_NoneM_Temperature: Value70	-5.28	0.0	2.523733	488.759099	0.23	9.380469	7.773503	7.773503	6.932653	4.809401	4.809401	3.546509	3.546509	2.614031	2.614031	1.882639	1.882639	0.0	0.0	0.0	0.0	0.0	0.0	21.544897	0.0	0.0	60.663671	0.0	178.07825	0.0	0.0	10.0	0.0	0.0	0.0	0.0	0.0	0.0	0.0	0.0	0.0	0.0	0.0	0.0	0.0	16.0	0.0	0.0	0.0
Name_None_CAS_33284-53-6_CS_NoneM_Temperature: Value25	-7.14	0.0	2.677072	520.287124	0.06	11.706742	7.97596	10.999675	7.609061	4.493963	6.005821	3.213922	4.755016	2.187417	3.938833	1.400643	2.311775	0.0	0.0	0.0	10.045267	10.045267	11.126903	0.0	6.066367	30.331835	0.0	46.40376	289.922361	0.0	0.0	6.0	0.0	0.0	0.0	0.0	0.0	0.0	0.0	0.0	0.0	0.0	0.0	0.0	0.0	12.0	0.0	1.0	0.0
Name_None_CAS_88-99-3_CS_NoneM_Temperature: Value25	-1.38	1.14	3.267076	296.584675	0.77	9.137828	6.020325	6.020325	5.625898	3.182812	3.182812	2.155889	2.155889	1.387881	1.387881	0.856105	0.856105	11.938611	9.589074	0.0	11.126903	0.0	0.0	24.265468	0.0	0.0	0.0	10.213055	166.026609	2.0	0.0	4.0	0.0	0.0	2.0	2.0	0.0	0.0	0.0	0.0	0.0	0.0	0.0	0.0	0.0	6.0	0.0	2.0	0.0
Name_None_CAS_120-12-7_CS_NoneM_Temperature: Value75	-5.17	0.0	2.523733	488.759099	0.23	9.380469	7.773503	7.773503	6.932653	4.809401	4.809401	3.546509	3.546509	2.614031	2.614031	1.882639	1.882639	0.0	0.0	0.0	0.0	0.0	0.0	21.544897	0.0	0.0	60.663671	0.0	178.07825	0.0	0.0	10.0	0.0	0.0	0.0	0.0	0.0	0.0	0.0	0.0	0.0	0.0	0.0	0.0	0.0	16.0	0.0	0.0	0.0
Name_None_CAS_95-55-6_CS_NoneM_Temperature: Value90	-0.57	0.51	3.134862	164.638339	0.55	5.983128	4.333965	4.333965	3.80453	2.339632	2.339632	1.558816	1.558816	0.936755	0.936755	0.48753	0.48753	0.0	0.0	0.0	5.749512	5.687386	0.0	0.0	24.265468	0.0	0.0	10.840195	109.052764	1.0	2.0	4.0	0.0	0.0	0.0	1.0	0.0	0.0	0.0	0.0	0.0	0.0	1.0	0.0	0.0	6.0	0.0	0.0	0.0
Name_None_CAS_77-92-9_CS_NoneM_Temperature: Value10	0.26	1.63	4.619312	227.367322	1.33	10.646264	6.427813	6.427813	5.77638	3.171013	3.171013	2.477768	2.477768	1.285437	1.285437	0.714077	0.714077	36.35061	14.383612	0.0	0.0	0.0	0.0	0.0	0.0	0.0	0.0	20.42611	192.027003	4.0	0.0	4.0	0.0	0.0	3.0	4.0	0.0	0.0	0.0	0.0	0.0	0.0	0.0	0.0	0.0	0.0	0.0	5.0	0.0
Name_None_CAS_76-57-3_CS_NoneM_Temperature: Value40	-1.43	0.23	1.822365	685.154996	1.58	15.060113	12.951046	12.951046	10.663869	8.102094	8.102094	7.113245	7.113245	6.35431	6.35431	5.388741	5.388741	6.103966	5.106527	0.0	11.518957	11.959747	30.885423	11.126903	7.109798	12.142387	24.089969	9.473726	299.152144	1.0	0.0	20.0	0.0	0.0	0.0	5.0	0.0	0.0	0.0	0.0	0.0	0.0	3.0	0.0	0.0	6.0	1.0	11.0	0.0
Name_Methyl-4-methoxybenzoate_CAS_121-98-2_CS_NoneM_Temperature: Value20	-2.41	0.0	2.843524	263.607066	0.66	8.974691	7.034146	7.034146	5.774387	3.500236	3.500236	2.220083	2.220083	1.511116	1.511116	0.844953	0.844953	0.0	4.794537	0.0	5.969305	5.563451	5.749512	7.109798	31.375266	0.0	4.736863	4.736863	166.062994	0.0	0.0	10.0	0.0	0.0	1.0	4.0	0.0	0.0	0.0	0.0	0.0	0.0	0.0	0.0	0.0	6.0	0.0	1.0	0.0
Name_None_CAS_107-35-7_CS_NoneM_Temperature: Value80	0.35	0.52	3.602197	125.870334	1.34	5.914214	3.663522	4.480019	3.06066	1.712831	3.321996	1.074714	2.64679	0.375805	1.127415	0.14893	0.446789	10.118127	8.417797	0.0	12.29761	0.0	0.0	0.0	0.0	0.0	0.0	10.286417	125.014664	1.0	2.0	4.0	0.0	0.0	0.0	0.0	2.0	1.0	0.0	0.0	0.0	0.0	1.0	0.0	0.0	0.0	0.0	1.0	0.0
Name_None_CAS_2051-24-3_CS_NoneM_Temperature: Value80	-10.0	0.0	3.026914	669.959814	0.0	16.928203	9.779645	17.338934	10.106836	5.139822	8.919467	3.889822	7.669467	2.669608	7.223109	1.648786	4.303501	0.0	0.0	0.0	61.353236	0.0	0.0	0.0	0.0	0.0	0.0	116.009399	493.688527	0.0	0.0	0.0	0.0	0.0	0.0	0.0	0.0	0.0	0.0	0.0	0.0	0.0	0.0	0.0	0.0	12.0	0.0	1.0	0.0
Name_None_CAS_516-05-2_CS_NoneM_Temperature: Value25	0.76	1.14	3.827496	103.206718	0.72	6.732051	4.288274	4.288274	3.553418	2.010162	2.010162	1.398163	1.398163	0.740852	0.740852	0.105628	0.105628	17.856517	9.589074	0.0	0.0	0.0	6.923737	0.0	0.0	0.0	0.0	10.213055	118.026609	2.0	0.0	4.0	0.0	0.0	2.0	2.0	0.0	0.0	0.0	0.0	0.0	0.0	0.0	0.0	0.0	0.0	0.0	3.0	0.0
Name_None_CAS_56-55-3_CS_NoneM_Temperature: Value15	-7.68	0.0	2.268266	866.252622	0.29	11.949383	9.928203	9.928203	8.915816	6.220085	6.220085	4.707193	4.707193	3.611271	3.611271	2.696234	2.696234	0.0	0.0	0.0	0.0	0.0	0.0	32.317345	0.0	0.0	72.796405	0.0	228.0939	0.0	0.0	12.0	0.0	0.0	0.0	0.0	0.0	0.0	0.0	0.0	0.0	0.0	0.0	0.0	0.0	21.0	0.0	0.0	0.0
Name_None_CAS_141-82-2_CS_NoneM_Temperature: Value80	0.9	1.14	3.31802	83.10803	0.69	5.861807	3.418031	3.418031	3.125898	1.562569	1.562569	0.964254	0.964254	0.302451	0.302451	0.129368	0.129368	18.359432	9.589074	0.0	0.0	0.0	0.0	0.0	0.0	0.0	0.0	10.213055	104.010959	2.0	0.0	2.0	0.0	0.0	2.0	2.0	0.0	0.0	0.0	0.0	0.0	0.0	0.0	0.0	0.0	0.0	0.0	2.0	0.0
Name_2-Methoxybenzoic acid_CAS_579-75-9_CS_NoneM_Temperature: Value5	-1.99	0.57	3.121219	267.79461	0.66	8.267585	6.073111	6.073111	5.253219	3.117454	3.117454	2.005436	2.005436	1.337383	1.337383	0.821324	0.821324	5.969305	4.794537	0.0	5.563451	5.749512	0.0	13.176165	18.199101	0.0	0.0	9.84339	152.047344	1.0	0.0	7.0	0.0	0.0	1.0	3.0	0.0	0.0	0.0	0.0	0.0	0.0	0.0	0.0	0.0	6.0	0.0	1.0	0.0
Name_None_CAS_50-28-2_CS_NoneM_Temperature: Value20	-4.78	0.81	1.7112	538.219802	0.95	13.905413	12.17852	12.17852	9.593172	8.092632	8.092632	7.436274	7.436274	6.660104	6.660104	5.541204	5.541204	0.0	10.213055	0.0	11.518957	17.585324	25.180371	30.389368	0.0	12.132734	12.990104	0.0	272.17763	2.0	0.0	22.0	0.0	0.0	0.0	2.0	0.0	0.0	0.0	0.0	0.0	0.0	0.0	0.0	0.0	6.0	0.0	15.0	0.0
Name_None_CAS_69-72-7_CS_NoneM_Temperature: Value15	-1.99	0.7	3.152941	254.783061	0.4	7.560478	5.112077	5.112077	4.715214	2.728688	2.728688	1.822302	1.822302	1.134458	1.134458	0.654489	0.654489	5.969305	4.794537	0.0	11.312963	0.0	0.0	12.132734	12.132734	0.0	0.0	10.213055	138.031694	2.0	0.0	4.0	0.0	0.0	1.0	2.0	0.0	0.0	0.0	0.0	0.0	0.0	0.0	0.0	0.0	6.0	0.0	1.0	0.0
Name_None_CAS_558-13-4_CS_NoneM_Temperature: Value30	-3.14	0.0	3.023716	19.119415	0.0	4.5	2.011858	8.355844	2.0	0.755929	3.927922	0.428571	11.571429	0.0	0.0	0.0	0.0	0.0	0.0	0.0	1.052063	0.0	0.0	0.0	0.0	0.0	63.719776	0.0	327.673348	0.0	0.0	0.0	0.0	0.0	0.0	0.0	0.0	0.0	0.0	0.0	0.0	0.0	0.0	0.0	0.0	0.0	0.0	0.0	0.0
Name_None_CAS_68659-48-3_CS_NoneM_Temperature: Value20	-2.4	0.34	2.419196	399.705406	1.13	11.966255	8.726851	8.726851	7.592224	4.619409	4.619409	3.046521	3.046521	1.659299	1.659299	1.021085	1.021085	24.390547	14.383612	0.0	0.0	5.563451	0.0	6.923737	30.331835	5.316789	4.736863	0.0	221.068808	0.0	1.0	10.0	0.0	0.0	3.0	2.0	0.0	0.0	0.0	0.0	0.0	0.0	2.0	0.0	0.0	6.0	0.0	3.0	0.0
Name_None_CAS_591-27-5_CS_NoneM_Temperature: Value50	-0.17	0.73	3.07766	168.388339	0.65	5.983128	4.333965	4.333965	3.787694	2.333649	2.333649	1.594987	1.594987	0.870211	0.870211	0.524798	0.524798	0.0	0.0	0.0	5.749512	5.687386	0.0	6.066367	18.199101	0.0	0.0	10.840195	109.052764	1.0	2.0	4.0	0.0	0.0	0.0	1.0	0.0	0.0	0.0	0.0	0.0	0.0	1.0	0.0	0.0	6.0	0.0	0.0	0.0
Name_None_CAS_69-72-7_CS_NoneM_Temperature: Value10	-1.96	0.7	3.152941	254.783061	0.4	7.560478	5.112077	5.112077	4.715214	2.728688	2.728688	1.822302	1.822302	1.134458	1.134458	0.654489	0.654489	5.969305	4.794537	0.0	11.312963	0.0	0.0	12.132734	12.132734	0.0	0.0	10.213055	138.031694	2.0	0.0	4.0	0.0	0.0	1.0	2.0	0.0	0.0	0.0	0.0	0.0	0.0	0.0	0.0	0.0	6.0	0.0	1.0	0.0
Name_None_CAS_617-65-2_CS_NoneM_Temperature: Value50	-0.57	1.35	3.49073	144.583377	1.26	8.146264	5.279838	5.279838	4.536581	2.739272	2.739272	1.877144	1.877144	0.986405	0.986405	0.402453	0.402453	17.980451	9.589074	0.0	12.841643	0.0	0.0	0.0	0.0	0.0	0.0	15.946722	147.053158	2.0	2.0	5.0	0.0	0.0	2.0	2.0	0.0	0.0	0.0	0.0	0.0	0.0	1.0	0.0	0.0	0.0	0.0	4.0	0.0
Name_Maleic acid_CAS_110-16-7_CS_NoneM_Temperature: Value20	0.55	1.14	3.668626	118.973737	0.75	6.568914	3.865624	3.865624	3.625898	1.766145	1.766145	1.009809	1.009809	0.368487	0.368487	0.142577	0.142577	11.938611	9.589074	0.0	0.0	12.15204	0.0	0.0	0.0	0.0	0.0	10.213055	116.010959	2.0	0.0	2.0	0.0	0.0	2.0	2.0	0.0	0.0	0.0	0.0	0.0	0.0	0.0	0.0	0.0	0.0	1.0	2.0	0.0
Name_None_CAS_86-73-7_CS_NoneM_Temperature: Value70	-3.95	0.0	2.320728	411.600419	0.19	8.673362	7.325909	7.325909	6.44949	4.611807	4.611807	3.491071	3.491071	2.705801	2.705801	2.079609	2.079609	0.0	0.0	0.0	0.0	0.0	6.420822	22.253806	0.0	0.0	48.530937	0.0	166.07825	0.0	0.0	10.0	0.0	0.0	0.0	0.0	0.0	0.0	0.0	0.0	0.0	0.0	0.0	0.0	0.0	12.0	0.0	3.0	0.0
Name_dl-Tartaric acid_CAS_133-37-9_CS_NoneM_Temperature: Value20	0.01	1.23	4.069512	133.826806	1.3	8.309401	4.760052	4.760052	4.464102	2.282543	2.282543	1.56615	1.56615	0.805104	0.805104	0.270102	0.270102	24.146543	9.589074	0.0	0.0	0.0	0.0	0.0	0.0	0.0	0.0	20.42611	150.016438	4.0	0.0	2.0	0.0	0.0	2.0	4.0	0.0	0.0	0.0	0.0	0.0	0.0	0.0	0.0	0.0	0.0	0.0	3.0	0.0
Name_None_CAS_553-90-2_CS_NoneM_Temperature: Value10	-0.16	0.0	3.643225	92.605938	0.69	6.568914	4.632993	4.632993	3.718744	1.882993	1.882993	0.983163	0.983163	0.537457	0.537457	0.166667	0.166667	11.938611	9.589074	0.0	0.0	0.0	14.219595	0.0	0.0	0.0	9.473726	0.0	118.026609	0.0	0.0	6.0	0.0	0.0	2.0	4.0	0.0	0.0	0.0	0.0	0.0	0.0	0.0	0.0	0.0	0.0	0.0	1.0	0.0
Name_None_CAS_86-73-7_CS_NoneM_Temperature: Value75	-3.89	0.0	2.320728	411.600419	0.19	8.673362	7.325909	7.325909	6.44949	4.611807	4.611807	3.491071	3.491071	2.705801	2.705801	2.079609	2.079609	0.0	0.0	0.0	0.0	0.0	6.420822	22.253806	0.0	0.0	48.530937	0.0	166.07825	0.0	0.0	10.0	0.0	0.0	0.0	0.0	0.0	0.0	0.0	0.0	0.0	0.0	0.0	0.0	0.0	12.0	0.0	3.0	0.0
Name_None_CAS_100-09-4_CS_NoneM_Temperature: Value10	-2.97	0.57	2.913802	250.54461	0.66	8.267585	6.073111	6.073111	5.236382	3.111471	3.111471	2.033654	2.033654	1.336969	1.336969	0.733596	0.733596	5.969305	4.794537	0.0	5.563451	5.749512	0.0	19.242532	12.132734	0.0	0.0	9.84339	152.047344	1.0	0.0	7.0	0.0	0.0	1.0	3.0	0.0	0.0	0.0	0.0	0.0	0.0	0.0	0.0	0.0	6.0	0.0	1.0	0.0
Name_None_CAS_100-09-4_CS_NoneM_Temperature: Value15	-2.9	0.57	2.913802	250.54461	0.66	8.267585	6.073111	6.073111	5.236382	3.111471	3.111471	2.033654	2.033654	1.336969	1.336969	0.733596	0.733596	5.969305	4.794537	0.0	5.563451	5.749512	0.0	19.242532	12.132734	0.0	0.0	9.84339	152.047344	1.0	0.0	7.0	0.0	0.0	1.0	3.0	0.0	0.0	0.0	0.0	0.0	0.0	0.0	0.0	0.0	6.0	0.0	1.0	0.0
Name_None_CAS_50-31-7_CS_NoneM_Temperature: Value20	-1.43	0.64	3.428931	335.668528	0.36	9.300965	5.644056	7.911843	5.536581	2.905361	4.039255	2.023343	3.215708	1.257857	2.377112	0.723118	1.412916	5.969305	4.794537	0.0	20.631351	0.0	0.0	12.132734	0.0	0.0	0.0	39.909347	223.919862	1.0	0.0	2.0	0.0	0.0	1.0	1.0	0.0	0.0	0.0	0.0	0.0	0.0	0.0	0.0	0.0	6.0	0.0	1.0	0.0
Name_None_CAS_68-96-2_CS_NoneM_Temperature: Value42	-4.45	0.17	1.697583	634.995115	1.32	17.328063	15.229966	15.229966	11.221816	9.695734	9.695734	9.380149	9.380149	8.695991	8.695991	7.153613	7.153613	5.601051	14.695602	0.0	16.613226	36.378606	38.52493	5.573105	6.923737	6.07602	13.847474	0.0	330.219495	1.0	0.0	29.0	0.0	0.0	2.0	1.0	0.0	0.0	0.0	0.0	0.0	0.0	0.0	0.0	0.0	0.0	1.0	23.0	0.0
Name_None_CAS_87-40-1_CS_NoneM_Temperature: Value25	-4.2	0.0	3.247713	249.383351	0.21	8.430721	5.696842	7.964629	5.147066	2.83402	3.967913	1.902683	3.153519	1.167178	1.946899	0.723963	1.695244	0.0	0.0	0.0	0.0	20.817412	0.0	7.109798	12.132734	0.0	0.0	39.539683	209.940598	0.0	0.0	5.0	0.0	0.0	0.0	2.0	0.0	0.0	0.0	0.0	0.0	0.0	0.0	0.0	0.0	6.0	0.0	0.0	0.0
Name_None_CAS_107-35-7_CS_NoneM_Temperature: Value75	0.32	0.52	3.602197	125.870334	1.34	5.914214	3.663522	4.480019	3.06066	1.712831	3.321996	1.074714	2.64679	0.375805	1.127415	0.14893	0.446789	10.118127	8.417797	0.0	12.29761	0.0	0.0	0.0	0.0	0.0	0.0	10.286417	125.014664	1.0	2.0	4.0	0.0	0.0	0.0	0.0	2.0	1.0	0.0	0.0	0.0	0.0	1.0	0.0	0.0	0.0	0.0	1.0	0.0
Name_5-Butyl-5-ethylbarbituric acid_CAS_77-28-1_CS_NoneM_Temperature: Value37	-1.64	0.52	2.89134	279.042626	1.21	11.474691	9.053172	9.053172	7.063715	5.233693	5.233693	3.776586	3.776586	2.884075	2.884075	1.783376	1.783376	23.260464	14.383612	0.0	0.0	12.841643	12.841643	0.0	6.923737	6.923737	10.633577	0.0	212.116092	0.0	2.0	14.0	0.0	0.0	3.0	0.0	0.0	0.0	0.0	0.0	0.0	0.0	4.0	0.0	0.0	0.0	0.0	8.0	0.0
Name_d-Fructose_CAS_57-48-7_CS_NoneM_Temperature: Value40	0.41	1.31	2.724112	162.1173	1.83	9.353371	6.290581	6.290581	5.547859	3.52943	3.52943	2.777234	2.777234	1.928512	1.928512	1.147765	1.147765	37.312774	5.106527	0.0	0.0	0.0	0.0	0.0	0.0	0.0	4.736863	20.42611	180.063388	5.0	0.0	7.0	0.0	0.0	0.0	7.0	0.0	0.0	0.0	0.0	0.0	0.0	0.0	0.0	0.0	0.0	0.0	5.0	0.0
Name_None_CAS_141-82-2_CS_NoneM_Temperature: Value15	0.75	1.14	3.31802	83.10803	0.69	5.861807	3.418031	3.418031	3.125898	1.562569	1.562569	0.964254	0.964254	0.302451	0.302451	0.129368	0.129368	18.359432	9.589074	0.0	0.0	0.0	0.0	0.0	0.0	0.0	0.0	10.213055	104.010959	2.0	0.0	2.0	0.0	0.0	2.0	2.0	0.0	0.0	0.0	0.0	0.0	0.0	0.0	0.0	0.0	0.0	0.0	2.0	0.0
Name_l-Aspartic acid_CAS_56-84-8_CS_NoneM_Temperature: Value50	-1.04	1.18	3.632432	132.529325	1.26	7.439158	4.572731	4.572731	4.036581	2.239272	2.239272	1.542593	1.542593	0.711731	0.711731	0.275438	0.275438	24.401273	9.589074	0.0	0.0	0.0	0.0	0.0	0.0	0.0	0.0	15.946722	133.037508	2.0	2.0	3.0	0.0	0.0	2.0	2.0	0.0	0.0	0.0	0.0	0.0	0.0	1.0	0.0	0.0	0.0	0.0	3.0	0.0
Name_None_CAS_141-82-2_CS_NoneM_Temperature: Value10	0.73	1.14	3.31802	83.10803	0.69	5.861807	3.418031	3.418031	3.125898	1.562569	1.562569	0.964254	0.964254	0.302451	0.302451	0.129368	0.129368	18.359432	9.589074	0.0	0.0	0.0	0.0	0.0	0.0	0.0	0.0	10.213055	104.010959	2.0	0.0	2.0	0.0	0.0	2.0	2.0	0.0	0.0	0.0	0.0	0.0	0.0	0.0	0.0	0.0	0.0	0.0	2.0	0.0
Name_None_CAS_65-85-0_CS_NoneM_Temperature: Value30	-1.49	0.57	2.981455	203.415953	0.44	6.690234	4.742213	4.742213	4.30453	2.588415	2.588415	1.671178	1.671178	1.02074	1.02074	0.58073	0.58073	5.969305	4.794537	0.0	0.0	5.563451	0.0	0.0	30.331835	0.0	0.0	5.106527	122.036779	1.0	0.0	5.0	0.0	0.0	1.0	1.0	0.0	0.0	0.0	0.0	0.0	0.0	0.0	0.0	0.0	6.0	0.0	1.0	0.0
Name_None_CAS_33146-45-1_CS_NoneM_Temperature: Value25	-5.21	0.0	2.625314	415.079647	0.15	9.966255	7.374731	8.886589	6.787694	4.282665	5.038594	2.962684	3.777084	2.025226	2.655167	1.378417	1.99408	0.0	0.0	0.0	0.0	10.045267	11.126903	0.0	0.0	48.530937	0.0	23.20188	222.000306	0.0	0.0	8.0	0.0	0.0	0.0	0.0	0.0	0.0	0.0	0.0	0.0	0.0	0.0	0.0	0.0	12.0	0.0	1.0	0.0
Name_None_CAS_69-72-7_CS_NoneM_Temperature: Value80	-0.8	0.7	3.152941	254.783061	0.4	7.560478	5.112077	5.112077	4.715214	2.728688	2.728688	1.822302	1.822302	1.134458	1.134458	0.654489	0.654489	5.969305	4.794537	0.0	11.312963	0.0	0.0	12.132734	12.132734	0.0	0.0	10.213055	138.031694	2.0	0.0	4.0	0.0	0.0	1.0	2.0	0.0	0.0	0.0	0.0	0.0	0.0	0.0	0.0	0.0	6.0	0.0	1.0	0.0
Name_None_CAS_298-00-0_CS_NoneM_Temperature: Value20	-3.84	0.0	2.832681	412.941776	1.03	12.181798	8.653318	10.364242	7.504149	4.16104	6.717078	2.65466	5.803599	1.711966	4.158852	0.906883	1.843139	11.641918	10.114318	0.0	5.687386	5.749512	0.0	38.485063	0.0	0.0	0.0	25.378098	263.00173	0.0	0.0	10.0	1.0	1.0	0.0	3.0	0.0	0.0	3.0	0.0	0.0	0.0	1.0	0.0	0.0	6.0	0.0	0.0	0.0
Name_Lactose_CAS_63-42-3_CS_NoneM_Temperature: Value80	0.17	2.01	2.114862	378.018438	3.4	17.309037	11.99017	11.99017	10.810968	7.079026	7.079026	5.526832	5.526832	3.978973	3.978973	2.569694	2.569694	74.625548	35.745692	0.0	0.0	0.0	0.0	0.0	0.0	0.0	0.0	19.317116	342.116212	8.0	0.0	14.0	0.0	0.0	0.0	14.0	0.0	0.0	0.0	0.0	0.0	0.0	0.0	0.0	0.0	0.0	0.0	10.0	0.0
Name_None_CAS_108-46-3_CS_NoneM_Temperature: Value10	0.62	1.0	3.07766	166.388339	0.61	5.983128	4.203828	4.203828	3.787694	2.268581	2.268581	1.519852	1.519852	0.829737	0.829737	0.493031	0.493031	0.0	0.0	0.0	11.499024	0.0	0.0	18.199101	6.066367	0.0	0.0	10.213055	110.036779	2.0	0.0	4.0	0.0	0.0	0.0	2.0	0.0	0.0	0.0	0.0	0.0	0.0	0.0	0.0	0.0	6.0	0.0	0.0	0.0
Name_None_CAS_88-75-5_CS_NoneM_Temperature: Value35	-1.68	0.11	3.152941	258.924771	0.35	7.560478	5.020325	5.020325	4.715214	2.639712	2.639712	1.745824	1.745824	1.078428	1.078428	0.618551	0.618551	4.923311	10.114318	0.0	11.436898	0.0	0.0	24.265468	0.0	0.0	0.0	5.106527	139.026943	1.0	0.0	4.0	1.0	1.0	0.0	1.0	0.0	0.0	0.0	0.0	0.0	0.0	1.0	0.0	0.0	6.0	0.0	0.0	0.0
Name_2-Isopropyl-4-nitroimidazole_CAS_73-32-5_CS_NoneM_Temperature: Value30	-0.57	0.35	2.903362	266.546041	0.64	8.430721	6.365624	6.365624	5.109061	3.306695	3.306695	2.555728	2.555728	1.318085	1.318085	0.715747	0.715747	4.923311	10.114318	0.0	11.735769	5.824404	0.0	6.196844	0.0	13.847474	9.967957	0.0	155.069477	0.0	1.0	8.0	1.0	1.0	0.0	0.0	0.0	0.0	0.0	0.0	0.0	1.0	4.0	0.0	0.0	0.0	1.0	3.0	0.0
Name_None_CAS_617-65-2_CS_NoneM_Temperature: Value35	-0.85	1.35	3.49073	144.583377	1.26	8.146264	5.279838	5.279838	4.536581	2.739272	2.739272	1.877144	1.877144	0.986405	0.986405	0.402453	0.402453	17.980451	9.589074	0.0	12.841643	0.0	0.0	0.0	0.0	0.0	0.0	15.946722	147.053158	2.0	2.0	5.0	0.0	0.0	2.0	2.0	0.0	0.0	0.0	0.0	0.0	0.0	1.0	0.0	0.0	0.0	0.0	4.0	0.0
Name_None_CAS_88-75-5_CS_NoneM_Temperature: Value30	-1.84	0.11	3.152941	258.924771	0.35	7.560478	5.020325	5.020325	4.715214	2.639712	2.639712	1.745824	1.745824	1.078428	1.078428	0.618551	0.618551	4.923311	10.114318	0.0	11.436898	0.0	0.0	24.265468	0.0	0.0	0.0	5.106527	139.026943	1.0	0.0	4.0	1.0	1.0	0.0	1.0	0.0	0.0	0.0	0.0	0.0	0.0	1.0	0.0	0.0	6.0	0.0	0.0	0.0
Name_None_CAS_88-99-3_CS_NoneM_Temperature: Value80	-0.45	1.14	3.267076	296.584675	0.77	9.137828	6.020325	6.020325	5.625898	3.182812	3.182812	2.155889	2.155889	1.387881	1.387881	0.856105	0.856105	11.938611	9.589074	0.0	11.126903	0.0	0.0	24.265468	0.0	0.0	0.0	10.213055	166.026609	2.0	0.0	4.0	0.0	0.0	2.0	2.0	0.0	0.0	0.0	0.0	0.0	0.0	0.0	0.0	0.0	6.0	0.0	2.0	0.0
Name_None_CAS_6915-15-7_CS_NoneM_Temperature: Value30	0.65	1.14	3.632432	128.919685	0.99	7.439158	4.442594	4.442594	4.036581	2.164138	2.164138	1.451898	1.451898	0.65303	0.65303	0.252713	0.252713	24.463399	9.589074	0.0	0.0	0.0	0.0	0.0	0.0	0.0	0.0	15.319582	134.021523	3.0	0.0	3.0	0.0	0.0	2.0	3.0	0.0	0.0	0.0	0.0	0.0	0.0	0.0	0.0	0.0	0.0	0.0	3.0	0.0
Name_None_CAS_100-09-4_CS_NoneM_Temperature: Value65	-2.05	0.57	2.913802	250.54461	0.66	8.267585	6.073111	6.073111	5.236382	3.111471	3.111471	2.033654	2.033654	1.336969	1.336969	0.733596	0.733596	5.969305	4.794537	0.0	5.563451	5.749512	0.0	19.242532	12.132734	0.0	0.0	9.84339	152.047344	1.0	0.0	7.0	0.0	0.0	1.0	3.0	0.0	0.0	0.0	0.0	0.0	0.0	0.0	0.0	0.0	6.0	0.0	1.0	0.0
Name_None_CAS_1984-65-2_CS_NoneM_Temperature: Value25	-3.1	0.0	3.169451	214.797758	0.25	7.560478	5.396228	6.908086	4.753219	2.734354	3.490283	1.754907	2.569307	1.123061	1.718322	0.677533	1.229281	0.0	0.0	0.0	0.0	15.794778	0.0	7.109798	18.199101	0.0	0.0	27.938743	175.97957	0.0	0.0	6.0	0.0	0.0	0.0	2.0	0.0	0.0	0.0	0.0	0.0	0.0	0.0	0.0	0.0	6.0	0.0	0.0	0.0
Name_None_CAS_100-09-4_CS_NoneM_Temperature: Value60	-2.09	0.57	2.913802	250.54461	0.66	8.267585	6.073111	6.073111	5.236382	3.111471	3.111471	2.033654	2.033654	1.336969	1.336969	0.733596	0.733596	5.969305	4.794537	0.0	5.563451	5.749512	0.0	19.242532	12.132734	0.0	0.0	9.84339	152.047344	1.0	0.0	7.0	0.0	0.0	1.0	3.0	0.0	0.0	0.0	0.0	0.0	0.0	0.0	0.0	0.0	6.0	0.0	1.0	0.0
Name_None_CAS_123-30-8_CS_NoneM_Temperature: Value40	-0.69	0.73	3.032456	147.388339	0.69	5.983128	4.333965	4.333965	3.787694	2.333649	2.333649	1.591532	1.591532	0.893088	0.893088	0.474322	0.474322	0.0	0.0	0.0	5.749512	5.687386	0.0	0.0	24.265468	0.0	0.0	10.840195	109.052764	1.0	2.0	4.0	0.0	0.0	0.0	1.0	0.0	0.0	0.0	0.0	0.0	0.0	1.0	0.0	0.0	6.0	0.0	0.0	0.0
Name_l-Tyrosine_CAS_60-18-4_CS_NoneM_Temperature: Value45	-2.3	1.28	2.641764	294.233053	1.29	9.844935	6.973884	6.973884	6.092224	3.856515	3.856515	2.815302	2.815302	1.709153	1.709153	0.973275	0.973275	12.011146	4.794537	0.0	12.170333	0.0	5.563451	12.132734	12.132734	0.0	0.0	15.946722	181.073893	2.0	2.0	7.0	0.0	0.0	1.0	2.0	0.0	0.0	0.0	0.0	0.0	0.0	1.0	0.0	0.0	6.0	0.0	3.0	0.0
Name_2-Methoxybenzoic acid_CAS_579-75-9_CS_NoneM_Temperature: Value30	-1.56	0.57	3.121219	267.79461	0.66	8.267585	6.073111	6.073111	5.253219	3.117454	3.117454	2.005436	2.005436	1.337383	1.337383	0.821324	0.821324	5.969305	4.794537	0.0	5.563451	5.749512	0.0	13.176165	18.199101	0.0	0.0	9.84339	152.047344	1.0	0.0	7.0	0.0	0.0	1.0	3.0	0.0	0.0	0.0	0.0	0.0	0.0	0.0	0.0	0.0	6.0	0.0	1.0	0.0
Name_None_CAS_2131-41-1_CS_NoneM_Temperature: Value25	-4.92	0.0	2.998053	444.540118	0.18	9.422285	8.386751	8.386751	6.198377	4.654701	4.654701	3.69683	3.69683	2.675302	2.675302	1.942913	1.942913	0.0	0.0	0.0	0.0	0.0	0.0	27.462803	0.0	0.0	51.103047	0.0	170.10955	0.0	0.0	14.0	0.0	0.0	0.0	0.0	0.0	0.0	0.0	0.0	0.0	0.0	0.0	0.0	0.0	11.0	0.0	3.0	0.0
Name_None_CAS_59-66-5_CS_NoneM_Temperature: Value40	-2.29	0.85	2.938691	422.352468	1.5	10.060478	6.513019	8.146012	5.892865	3.032746	5.395562	2.099318	4.811974	0.932817	3.08151	0.525847	1.90536	10.023291	13.212334	0.0	15.378394	11.336786	0.0	6.923737	0.0	0.0	15.514152	5.138974	221.988132	0.0	3.0	3.0	0.0	0.0	1.0	0.0	2.0	0.0	0.0	1.0	0.0	2.0	2.0	0.0	1.0	0.0	0.0	1.0	0.0
Name_None_CAS_106-37-6_CS_NoneM_Temperature: Value35	-3.95	0.0	3.032456	145.388339	0.1	5.983128	4.06533	7.237323	3.787694	2.199332	3.785328	1.436436	3.267787	0.803543	1.860874	0.429549	0.958215	0.0	0.0	0.0	0.0	0.0	8.945439	0.0	0.0	24.265468	31.859888	0.0	233.867974	0.0	0.0	4.0	0.0	0.0	0.0	0.0	0.0	0.0	0.0	0.0	0.0	0.0	0.0	0.0	0.0	6.0	0.0	0.0	0.0
Name_None_CAS_106231-68-9_CS_NoneM_Temperature: Value20	-1.77	0.0	1.803678	412.259238	1.26	12.794682	10.002492	10.002492	8.770857	5.848697	5.848697	3.935317	3.935317	2.70002	2.70002	1.688893	1.688893	5.969305	9.589074	0.0	12.514062	31.866728	0.0	0.0	29.165378	6.066367	0.0	9.473726	249.100108	0.0	0.0	15.0	0.0	0.0	2.0	4.0	0.0	0.0	0.0	0.0	0.0	0.0	3.0	0.0	0.0	6.0	0.0	4.0	0.0
Name_l-Asparagine_CAS_70-47-3_CS_NoneM_Temperature: Value25	-0.65	1.27	3.632432	133.774438	1.48	7.439158	4.702868	4.702868	4.036581	2.30434	2.30434	1.615168	1.615168	0.738295	0.738295	0.304056	0.304056	17.918326	9.589074	0.0	6.420822	0.0	0.0	0.0	0.0	0.0	5.733667	10.840195	132.053492	1.0	4.0	3.0	0.0	0.0	2.0	1.0	0.0	0.0	0.0	0.0	0.0	0.0	2.0	0.0	0.0	0.0	0.0	3.0	0.0
Name_None_CAS_479-45-8_CS_NoneM_Temperature: Value65	-2.81	0.0	3.769455	592.636917	0.96	15.610366	9.656755	9.656755	9.162479	4.656935	4.656935	3.365399	3.365399	2.227211	2.227211	1.386716	1.386716	42.551792	40.457273	0.0	5.008913	12.132734	7.047672	0.0	0.0	0.0	0.0	0.0	287.013812	0.0	0.0	5.0	4.0	4.0	0.0	0.0	0.0	0.0	0.0	1.0	0.0	0.0	5.0	0.0	0.0	6.0	0.0	0.0	0.0
Name_None_CAS_99-96-7_CS_NoneM_Temperature: Value40	-1.05	1.0	3.003401	237.533061	0.72	7.560478	5.112077	5.112077	4.698377	2.722705	2.722705	1.852027	1.852027	1.114255	1.114255	0.604007	0.604007	5.969305	4.794537	0.0	11.312963	0.0	0.0	24.265468	0.0	0.0	0.0	10.213055	138.031694	2.0	0.0	4.0	0.0	0.0	1.0	2.0	0.0	0.0	0.0	0.0	0.0	0.0	0.0	0.0	0.0	6.0	0.0	1.0	0.0
Name_None_CAS_479-45-8_CS_NoneM_Temperature: Value60	-2.91	0.0	3.769455	592.636917	0.96	15.610366	9.656755	9.656755	9.162479	4.656935	4.656935	3.365399	3.365399	2.227211	2.227211	1.386716	1.386716	42.551792	40.457273	0.0	5.008913	12.132734	7.047672	0.0	0.0	0.0	0.0	0.0	287.013812	0.0	0.0	5.0	4.0	4.0	0.0	0.0	0.0	0.0	0.0	1.0	0.0	0.0	5.0	0.0	0.0	6.0	0.0	0.0	0.0
Name_None_CAS_54135-80-7_CS_NoneM_Temperature: Value25	-4.29	0.0	3.249229	272.633351	0.17	8.430721	5.696842	7.964629	5.163902	2.840003	3.973896	1.87761	3.040739	1.219667	2.495927	0.665833	1.269755	0.0	0.0	0.0	0.0	20.817412	0.0	7.109798	12.132734	0.0	0.0	39.539683	209.940598	0.0	0.0	5.0	0.0	0.0	0.0	2.0	0.0	0.0	0.0	0.0	0.0	0.0	0.0	0.0	0.0	6.0	0.0	0.0	0.0
Name_None_CAS_59-67-6_CS_NoneM_Temperature: Value60	-0.43	0.57	2.981455	207.557662	0.73	6.690234	4.612077	4.612077	4.30453	2.438146	2.438146	1.546853	1.546853	0.908488	0.908488	0.489267	0.489267	5.969305	4.794537	0.0	5.563451	0.0	0.0	18.460054	6.066367	0.0	4.983979	5.106527	123.032028	1.0	0.0	4.0	0.0	0.0	1.0	1.0	0.0	0.0	0.0	0.0	2.0	0.0	0.0	0.0	0.0	4.0	0.0	1.0	0.0
Name_None_CAS_55-21-0_CS_NoneM_Temperature: Value20	-1.09	0.49	2.981455	205.415953	0.66	6.690234	4.87235	4.87235	4.30453	2.653483	2.653483	1.730276	1.730276	1.058307	1.058307	0.602419	0.602419	0.0	4.794537	0.0	5.90718	5.563451	0.0	0.0	24.265468	6.066367	0.0	5.733667	121.052764	0.0	2.0	5.0	0.0	0.0	1.0	0.0	0.0	0.0	0.0	0.0	0.0	0.0	1.0	0.0	0.0	6.0	0.0	1.0	0.0
Name_None_CAS_315-30-0_CS_NoneM_Temperature: Value30	-2.19	0.27	2.929586	362.1908	1.54	6.974691	4.957376	4.957376	4.87701	2.745086	2.745086	1.854779	1.854779	1.254429	1.254429	0.785732	0.785732	0.0	4.794537	0.0	5.559267	11.387856	0.0	12.524164	0.0	0.0	20.165321	0.0	136.038511	0.0	2.0	2.0	0.0	0.0	1.0	0.0	0.0	0.0	0.0	1.0	4.0	0.0	2.0	0.0	0.0	2.0	1.0	0.0	0.0
Name_None_CAS_461-58-5_CS_NoneM_Temperature: Value25	-0.33	0.55	3.507223	92.605938	1.21	4.991564	3.049128	3.049128	2.770056	1.248171	1.248171	0.636669	0.636669	0.179099	0.179099	0.057735	0.057735	0.0	0.0	0.0	5.959555	0.0	0.0	6.193156	0.0	0.0	4.992405	16.729227	84.043596	0.0	4.0	0.0	0.0	0.0	0.0	0.0	0.0	0.0	0.0	0.0	0.0	1.0	3.0	1.0	0.0	0.0	0.0	0.0	0.0
Name_None_CAS_492-62-6_CS_NoneM_Temperature: Value40	0.35	1.31	2.634409	146.218849	1.85	9.300965	6.238174	6.238174	5.574586	3.562009	3.562009	2.719449	2.719449	1.867059	1.867059	1.081734	1.081734	37.312774	0.0	0.0	0.0	0.0	0.0	0.0	0.0	0.0	4.736863	25.532637	180.063388	5.0	0.0	7.0	0.0	0.0	0.0	7.0	0.0	0.0	0.0	0.0	0.0	0.0	0.0	0.0	0.0	0.0	0.0	5.0	0.0
Name_None_CAS_144-62-7_CS_NoneM_Temperature: Value15	-0.13	1.14	3.567703	71.548875	0.68	5.154701	2.710924	2.710924	2.642734	1.105462	1.105462	0.610305	0.610305	0.182954	0.182954	0.0	0.0	11.938611	0.0	0.0	0.0	0.0	0.0	0.0	0.0	0.0	0.0	19.802129	89.995309	2.0	0.0	0.0	0.0	0.0	2.0	2.0	0.0	0.0	0.0	0.0	0.0	0.0	0.0	0.0	0.0	0.0	0.0	1.0	0.0
Name_None_CAS_461-58-5_CS_NoneM_Temperature: Value20	-0.43	0.55	3.507223	92.605938	1.21	4.991564	3.049128	3.049128	2.770056	1.248171	1.248171	0.636669	0.636669	0.179099	0.179099	0.057735	0.057735	0.0	0.0	0.0	5.959555	0.0	0.0	6.193156	0.0	0.0	4.992405	16.729227	84.043596	0.0	4.0	0.0	0.0	0.0	0.0	0.0	0.0	0.0	0.0	0.0	0.0	1.0	3.0	1.0	0.0	0.0	0.0	0.0	0.0
Name_Barbital_CAS_57-44-3_CS_form IM_Temperature: Value10	-1.59	0.52	3.007364	246.562704	1.21	10.060478	7.638958	7.638958	6.063715	4.233693	4.233693	3.026586	3.026586	2.530522	2.530522	1.472098	1.472098	23.260464	14.383612	0.0	0.0	12.841643	0.0	0.0	13.847474	0.0	10.633577	0.0	184.084792	0.0	2.0	10.0	0.0	0.0	3.0	0.0	0.0	0.0	0.0	0.0	0.0	0.0	4.0	0.0	0.0	0.0	0.0	6.0	0.0
Name_Maltose_CAS_69-79-4_CS_NoneM_Temperature: Value80	0.34	2.01	2.114862	378.018438	3.4	17.309037	11.99017	11.99017	10.810968	7.079026	7.079026	5.526832	5.526832	3.978973	3.978973	2.569694	2.569694	74.625548	35.745692	0.0	0.0	0.0	0.0	0.0	0.0	0.0	0.0	19.317116	342.116212	8.0	0.0	14.0	0.0	0.0	0.0	14.0	0.0	0.0	0.0	0.0	0.0	0.0	0.0	0.0	0.0	0.0	0.0	10.0	0.0
Name_None_CAS_6915-15-7_CS_NoneM_Temperature: Value40	0.68	1.14	3.632432	128.919685	0.99	7.439158	4.442594	4.442594	4.036581	2.164138	2.164138	1.451898	1.451898	0.65303	0.65303	0.252713	0.252713	24.463399	9.589074	0.0	0.0	0.0	0.0	0.0	0.0	0.0	0.0	15.319582	134.021523	3.0	0.0	3.0	0.0	0.0	2.0	3.0	0.0	0.0	0.0	0.0	0.0	0.0	0.0	0.0	0.0	0.0	0.0	3.0	0.0
Name_None_CAS_115178-71-7_CS_NoneM_Temperature: Value20	-1.35	0.31	1.790024	438.019003	1.35	13.664926	10.618808	10.618808	9.164704	6.346042	6.346042	4.554118	4.554118	3.153417	3.153417	1.991401	1.991401	5.969305	14.695602	0.0	18.618028	31.494608	0.0	0.0	35.231745	0.0	0.0	4.736863	263.115758	1.0	0.0	16.0	0.0	0.0	2.0	3.0	0.0	0.0	0.0	0.0	0.0	0.0	3.0	0.0	0.0	6.0	0.0	6.0	0.0
Name_None_CAS_68-96-2_CS_NoneM_Temperature: Value20	-4.81	0.17	1.697583	634.995115	1.32	17.328063	15.229966	15.229966	11.221816	9.695734	9.695734	9.380149	9.380149	8.695991	8.695991	7.153613	7.153613	5.601051	14.695602	0.0	16.613226	36.378606	38.52493	5.573105	6.923737	6.07602	13.847474	0.0	330.219495	1.0	0.0	29.0	0.0	0.0	2.0	1.0	0.0	0.0	0.0	0.0	0.0	0.0	0.0	0.0	0.0	0.0	1.0	23.0	0.0
Name_None_CAS_99-08-1_CS_NoneM_Temperature: Value10	-2.48	0.0	3.069899	257.537949	0.21	7.560478	5.573111	5.573111	4.698377	2.910122	2.910122	2.096113	2.096113	1.212475	1.212475	0.741533	0.741533	4.923311	10.114318	0.0	5.687386	0.0	5.563451	6.066367	12.132734	12.990104	0.0	0.0	137.047678	0.0	0.0	7.0	1.0	1.0	0.0	0.0	0.0	0.0	0.0	0.0	0.0	0.0	1.0	0.0	0.0	6.0	0.0	1.0	0.0
Name_None_CAS_106231-51-0_CS_NoneM_Temperature: Value20	-2.54	0.26	2.332342	348.541322	1.02	11.803119	9.232817	9.232817	7.736382	5.225945	5.225945	3.292111	3.292111	1.916018	1.916018	1.104114	1.104114	5.969305	9.589074	0.0	12.514062	12.108208	6.420822	0.0	24.265468	12.990104	5.316789	4.736863	221.105193	0.0	1.0	14.0	0.0	0.0	2.0	2.0	0.0	0.0	0.0	0.0	0.0	0.0	2.0	0.0	0.0	6.0	0.0	4.0	0.0
Name_(S)-Phenylalanine_CAS_63-91-2_CS_NoneM_Temperature: Value25	-0.79	0.78	2.584604	258.490862	1.02	8.974691	6.604021	6.604021	5.698377	3.722225	3.722225	2.634453	2.634453	1.615638	1.615638	0.955337	0.955337	12.011146	4.794537	0.0	0.0	6.420822	5.563451	0.0	0.0	30.331835	0.0	10.840195	165.078979	1.0	2.0	8.0	0.0	0.0	1.0	1.0	0.0	0.0	0.0	0.0	0.0	0.0	1.0	0.0	0.0	6.0	0.0	3.0	0.0
Name_l-Leucine_CAS_61-90-5_CS_NoneM_Temperature: Value25	-0.78	0.78	3.501688	101.230983	0.97	7.439158	5.794619	5.794619	4.036581	3.020937	3.020937	2.57428	2.57428	1.042536	1.042536	0.608685	0.608685	12.011146	4.794537	0.0	0.0	12.338728	0.0	0.0	0.0	13.847474	0.0	10.840195	131.094629	1.0	2.0	10.0	0.0	0.0	1.0	1.0	0.0	0.0	0.0	0.0	0.0	0.0	1.0	0.0	0.0	0.0	0.0	5.0	0.0
Name_None_CAS_217-59-4_CS_NoneM_Temperature: Value25	-7.54	0.0	2.463012	651.536074	0.29	11.949383	9.928203	9.928203	8.94949	6.232051	6.232051	4.636751	4.636751	3.651709	3.651709	2.858547	2.858547	0.0	0.0	0.0	0.0	0.0	0.0	32.317345	0.0	0.0	72.796405	0.0	228.0939	0.0	0.0	12.0	0.0	0.0	0.0	0.0	0.0	0.0	0.0	0.0	0.0	0.0	0.0	0.0	0.0	21.0	0.0	0.0	0.0
Name_17a-Ethynyl testosterone_CAS_434-03-7_CS_NoneM_Temperature: Value50	-5.38	0.4	1.70241	626.243053	1.08	16.457819	14.399067	14.399067	10.839101	9.280285	9.280285	8.9683	8.9683	8.352348	8.352348	6.812482	6.812482	5.601051	9.901065	0.0	10.829981	29.957785	38.52493	11.993926	0.0	6.07602	19.767909	6.42335	312.20893	1.0	0.0	27.0	0.0	0.0	1.0	1.0	0.0	0.0	0.0	0.0	0.0	0.0	0.0	0.0	0.0	0.0	1.0	22.0	1.0
Name_None_CAS_95-93-2_CS_NoneM_Temperature: Value25	-4.59	0.0	3.282463	196.210377	0.12	7.723615	7.154701	7.154701	4.609061	3.654701	3.654701	3.020726	3.020726	2.110042	2.110042	1.104861	1.104861	0.0	0.0	0.0	0.0	0.0	0.0	22.253806	0.0	0.0	39.827683	0.0	134.10955	0.0	0.0	14.0	0.0	0.0	0.0	0.0	0.0	0.0	0.0	0.0	0.0	0.0	0.0	0.0	0.0	6.0	0.0	4.0	0.0
Name_None_CAS_217-59-4_CS_NoneM_Temperature: Value20	-7.67	0.0	2.463012	651.536074	0.29	11.949383	9.928203	9.928203	8.94949	6.232051	6.232051	4.636751	4.636751	3.651709	3.651709	2.858547	2.858547	0.0	0.0	0.0	0.0	0.0	0.0	32.317345	0.0	0.0	72.796405	0.0	228.0939	0.0	0.0	12.0	0.0	0.0	0.0	0.0	0.0	0.0	0.0	0.0	0.0	0.0	0.0	0.0	0.0	21.0	0.0	0.0	0.0
Name_l-Leucine_CAS_61-90-5_CS_NoneM_Temperature: Value20	-0.8	0.78	3.501688	101.230983	0.97	7.439158	5.794619	5.794619	4.036581	3.020937	3.020937	2.57428	2.57428	1.042536	1.042536	0.608685	0.608685	12.011146	4.794537	0.0	0.0	12.338728	0.0	0.0	0.0	13.847474	0.0	10.840195	131.094629	1.0	2.0	10.0	0.0	0.0	1.0	1.0	0.0	0.0	0.0	0.0	0.0	0.0	1.0	0.0	0.0	0.0	0.0	5.0	0.0
Name_None_CAS_60-35-5_CS_NoneM_Temperature: Value60	1.18	0.49	2.803039	29.01955	0.57	3.57735	2.485599	2.485599	1.732051	0.992799	0.992799	0.61065	0.61065	0.0	0.0	0.0	0.0	0.0	4.794537	0.0	5.90718	0.0	0.0	6.923737	0.0	0.0	5.733667	0.0	59.037114	0.0	2.0	3.0	0.0	0.0	1.0	0.0	0.0	0.0	0.0	0.0	0.0	0.0	1.0	0.0	0.0	0.0	0.0	1.0	0.0
Name_None_CAS_115-43-5_CS_NoneM_Temperature: Value20	-2.35	0.52	2.560321	502.297711	1.34	13.173362	9.60306	9.60306	8.608226	5.443106	5.443106	4.001527	4.001527	2.946475	2.946475	2.058594	2.058594	23.260464	14.383612	0.0	6.420822	5.563451	0.0	6.07602	30.331835	0.0	17.212513	0.0	244.084792	0.0	2.0	10.0	0.0	0.0	3.0	0.0	0.0	0.0	0.0	0.0	0.0	0.0	4.0	0.0	0.0	6.0	1.0	5.0	0.0
Name_None_CAS_57-50-1_CS_NoneM_Temperature: Value75	0.36	2.01	2.17727	393.203227	3.43	17.361443	12.042576	12.042576	10.806897	7.04946	7.04946	5.559383	5.559383	4.070325	4.070325	2.631316	2.631316	74.625548	30.639164	0.0	0.0	0.0	0.0	0.0	0.0	0.0	0.0	24.423644	342.116212	8.0	0.0	14.0	0.0	0.0	0.0	14.0	0.0	0.0	0.0	0.0	0.0	0.0	0.0	0.0	0.0	0.0	0.0	10.0	0.0
Name_None_CAS_57-50-1_CS_NoneM_Temperature: Value70	0.35	2.01	2.17727	393.203227	3.43	17.361443	12.042576	12.042576	10.806897	7.04946	7.04946	5.559383	5.559383	4.070325	4.070325	2.631316	2.631316	74.625548	30.639164	0.0	0.0	0.0	0.0	0.0	0.0	0.0	0.0	24.423644	342.116212	8.0	0.0	14.0	0.0	0.0	0.0	14.0	0.0	0.0	0.0	0.0	0.0	0.0	0.0	0.0	0.0	0.0	0.0	10.0	0.0
Name_None_CAS_56-55-3_CS_NoneM_Temperature: Value20	-7.56	0.0	2.268266	866.252622	0.29	11.949383	9.928203	9.928203	8.915816	6.220085	6.220085	4.707193	4.707193	3.611271	3.611271	2.696234	2.696234	0.0	0.0	0.0	0.0	0.0	0.0	32.317345	0.0	0.0	72.796405	0.0	228.0939	0.0	0.0	12.0	0.0	0.0	0.0	0.0	0.0	0.0	0.0	0.0	0.0	0.0	0.0	0.0	0.0	21.0	0.0	0.0	0.0
Name_None_CAS_779-02-2_CS_NoneM_Temperature: Value25	-5.88	0.0	2.597968	581.656722	0.23	10.250712	8.696152	8.696152	7.360173	5.232051	5.232051	3.943838	3.943838	3.040598	3.040598	2.241372	2.241372	0.0	0.0	0.0	0.0	0.0	0.0	27.108348	0.0	0.0	61.521041	0.0	192.0939	0.0	0.0	12.0	0.0	0.0	0.0	0.0	0.0	0.0	0.0	0.0	0.0	0.0	0.0	0.0	0.0	16.0	0.0	1.0	0.0
Name_None_CAS_2921-88-2_CS_NoneM_Temperature: Value20	-5.68	0.0	3.006125	464.616237	1.06	13.759149	9.652878	13.631588	8.414833	5.017495	8.707427	2.922029	7.029482	1.627235	4.972433	1.004627	3.594529	6.718607	0.0	0.0	21.078365	13.213764	0.0	6.066367	13.847474	0.0	4.983979	60.180917	348.926284	0.0	0.0	11.0	0.0	0.0	0.0	3.0	0.0	0.0	3.0	0.0	2.0	0.0	0.0	0.0	0.0	4.0	0.0	2.0	0.0
Name_None_CAS_492-62-6_CS_NoneM_Temperature: Value30	0.34	1.31	2.634409	146.218849	1.85	9.300965	6.238174	6.238174	5.574586	3.562009	3.562009	2.719449	2.719449	1.867059	1.867059	1.081734	1.081734	37.312774	0.0	0.0	0.0	0.0	0.0	0.0	0.0	0.0	4.736863	25.532637	180.063388	5.0	0.0	7.0	0.0	0.0	0.0	7.0	0.0	0.0	0.0	0.0	0.0	0.0	0.0	0.0	0.0	0.0	0.0	5.0	0.0
Name_None_CAS_124-04-9_CS_NoneM_Temperature: Value60	0.02	1.14	3.05509	113.709506	0.7	7.983128	5.539351	5.539351	4.625898	3.062569	3.062569	1.994584	1.994584	1.031284	1.031284	0.552451	0.552451	11.938611	9.589074	0.0	12.841643	12.841643	0.0	0.0	0.0	0.0	0.0	10.213055	146.057909	2.0	0.0	8.0	0.0	0.0	2.0	2.0	0.0	0.0	0.0	0.0	0.0	0.0	0.0	0.0	0.0	0.0	0.0	5.0	0.0
Name_3-Hydroxybenzoic acid_CAS_99-06-9_CS_NoneM_Temperature: Value20	-1.21	1.06	3.069899	254.783061	0.72	7.560478	5.112077	5.112077	4.698377	2.722705	2.722705	1.855481	1.855481	1.093105	1.093105	0.638942	0.638942	5.969305	4.794537	0.0	11.312963	0.0	0.0	24.265468	0.0	0.0	0.0	10.213055	138.031694	2.0	0.0	4.0	0.0	0.0	1.0	2.0	0.0	0.0	0.0	0.0	0.0	0.0	0.0	0.0	0.0	6.0	0.0	1.0	0.0
Name_None_CAS_87-86-5_CS_NoneM_Temperature: Value30	-2.46	0.7	3.603567	230.203225	0.0	9.464102	5.337036	9.116681	5.464102	2.668518	4.55834	1.918518	3.80834	1.186632	3.443431	0.593316	1.721715	0.0	5.106527	0.0	30.862678	0.0	0.0	0.0	0.0	0.0	0.0	58.004699	263.847003	1.0	0.0	0.0	0.0	0.0	0.0	1.0	0.0	0.0	0.0	0.0	0.0	0.0	0.0	0.0	0.0	6.0	0.0	0.0	0.0
Name_4-Methylbenzyl alcohol_CAS_589-18-4_CS_NoneM_Temperature: Value20	-1.16	0.31	2.881556	176.264053	0.53	6.690234	5.463721	5.463721	4.325699	2.991148	2.991148	2.143712	2.143712	1.303177	1.303177	0.693488	0.693488	0.0	0.0	0.0	6.606882	0.0	5.563451	5.563451	0.0	31.189205	0.0	5.106527	122.073165	1.0	0.0	9.0	0.0	0.0	0.0	1.0	0.0	0.0	0.0	0.0	0.0	0.0	0.0	0.0	0.0	6.0	0.0	2.0	0.0
Name_None_CAS_100-02-7_CS_NoneM_Temperature: Value25	-0.95	0.67	3.003401	241.674771	0.49	7.560478	5.020325	5.020325	4.698377	2.633729	2.633729	1.773508	1.773508	1.060528	1.060528	0.574349	0.574349	4.923311	10.114318	0.0	11.436898	0.0	0.0	24.265468	0.0	0.0	0.0	5.106527	139.026943	1.0	0.0	4.0	1.0	1.0	0.0	1.0	0.0	0.0	0.0	0.0	0.0	0.0	1.0	0.0	0.0	6.0	0.0	0.0	0.0
Name_None_CAS_106231-57-6_CS_NoneM_Temperature: Value20	-3.56	0.0	2.462571	422.921178	1.08	15.501789	13.008457	13.008457	10.185071	7.68556	7.68556	5.030052	5.030052	3.252105	3.252105	1.935294	1.935294	5.969305	9.589074	0.0	12.514062	5.563451	38.772799	0.0	29.165378	6.066367	13.847474	4.736863	291.183444	0.0	0.0	25.0	0.0	0.0	2.0	2.0	0.0	0.0	0.0	0.0	0.0	0.0	3.0	0.0	0.0	6.0	0.0	8.0	0.0
Name_None_CAS_218-01-9_CS_NoneM_Temperature: Value20	-8.21	0.0	2.307639	797.252622	0.29	11.949383	9.928203	9.928203	8.932653	6.226068	6.226068	4.668518	4.668518	3.65121	3.65121	2.770762	2.770762	0.0	0.0	0.0	0.0	0.0	0.0	32.317345	0.0	0.0	72.796405	0.0	228.0939	0.0	0.0	12.0	0.0	0.0	0.0	0.0	0.0	0.0	0.0	0.0	0.0	0.0	0.0	0.0	0.0	21.0	0.0	0.0	0.0
Name_(S)-Phenylalanine_CAS_63-91-2_CS_NoneM_Temperature: Value30	-0.75	0.78	2.584604	258.490862	1.02	8.974691	6.604021	6.604021	5.698377	3.722225	3.722225	2.634453	2.634453	1.615638	1.615638	0.955337	0.955337	12.011146	4.794537	0.0	0.0	6.420822	5.563451	0.0	0.0	30.331835	0.0	10.840195	165.078979	1.0	2.0	8.0	0.0	0.0	1.0	1.0	0.0	0.0	0.0	0.0	0.0	0.0	1.0	0.0	0.0	6.0	0.0	3.0	0.0
Name_2-Pyrrolidinecarboxamide, 1-[(benzoyloxy)acetyl]-_CAS_116482-82-7_CS_NoneM_Temperature: Value20	-2.26	0.47	1.74612	495.155184	1.59	14.372033	10.925522	10.925522	9.664704	6.458561	6.458561	4.503524	4.503524	2.983271	2.983271	1.957608	1.957608	18.483367	14.383612	0.0	11.949021	11.984273	12.965578	0.0	30.331835	0.0	10.633577	4.736863	276.111007	0.0	2.0	14.0	0.0	0.0	3.0	2.0	0.0	0.0	0.0	0.0	0.0	0.0	4.0	0.0	0.0	6.0	0.0	6.0	0.0
Name_None_CAS_115-77-5_CS_NoneM_Temperature: Value80	0.32	1.25	3.824684	51.848471	1.18	7.328427	5.117282	5.117282	4.242641	2.679125	2.679125	2.132456	2.132456	1.341641	1.341641	0.3	0.3	31.842518	0.0	0.0	0.0	0.0	0.0	0.0	0.0	0.0	0.0	20.42611	136.073559	4.0	0.0	8.0	0.0	0.0	0.0	4.0	0.0	0.0	0.0	0.0	0.0	0.0	0.0	0.0	0.0	0.0	0.0	4.0	0.0
Name_None_CAS_85-01-8_CS_NoneM_Temperature: Value25	-5.2	0.0	2.610319	539.009099	0.23	9.380469	7.773503	7.773503	6.94949	4.815384	4.815384	3.507834	3.507834	2.654202	2.654202	1.954807	1.954807	0.0	0.0	0.0	0.0	0.0	0.0	21.544897	0.0	0.0	60.663671	0.0	178.07825	0.0	0.0	10.0	0.0	0.0	0.0	0.0	0.0	0.0	0.0	0.0	0.0	0.0	0.0	0.0	0.0	16.0	0.0	0.0	0.0
Name_None_CAS_85-01-8_CS_NoneM_Temperature: Value60	-4.39	0.0	2.610319	539.009099	0.23	9.380469	7.773503	7.773503	6.94949	4.815384	4.815384	3.507834	3.507834	2.654202	2.654202	1.954807	1.954807	0.0	0.0	0.0	0.0	0.0	0.0	21.544897	0.0	0.0	60.663671	0.0	178.07825	0.0	0.0	10.0	0.0	0.0	0.0	0.0	0.0	0.0	0.0	0.0	0.0	0.0	0.0	0.0	0.0	16.0	0.0	0.0	0.0
Name_None_CAS_57-13-6_CS_NoneM_Temperature: Value20	0.93	0.72	2.803039	29.01955	0.69	3.57735	2.062949	2.062949	1.732051	0.781474	0.781474	0.402369	0.402369	0.0	0.0	0.0	0.0	6.031115	0.0	0.0	0.0	0.0	0.0	0.0	0.0	0.0	11.467335	4.794537	60.032363	0.0	4.0	0.0	0.0	0.0	1.0	0.0	0.0	0.0	0.0	0.0	0.0	0.0	2.0	0.0	0.0	0.0	0.0	0.0	0.0
Name_None_CAS_129-00-0_CS_NoneM_Temperature: Value55	-5.42	0.0	2.505956	666.619806	0.25	10.535169	8.773503	8.773503	7.932653	5.559401	5.559401	4.289601	4.289601	3.392734	3.392734	2.669587	2.669587	0.0	0.0	0.0	0.0	0.0	0.0	32.317345	0.0	0.0	60.663671	0.0	202.07825	0.0	0.0	10.0	0.0	0.0	0.0	0.0	0.0	0.0	0.0	0.0	0.0	0.0	0.0	0.0	0.0	19.0	0.0	0.0	0.0
Name_l-Aspartic acid_CAS_56-84-8_CS_NoneM_Temperature: Value60	-0.88	1.18	3.632432	132.529325	1.26	7.439158	4.572731	4.572731	4.036581	2.239272	2.239272	1.542593	1.542593	0.711731	0.711731	0.275438	0.275438	24.401273	9.589074	0.0	0.0	0.0	0.0	0.0	0.0	0.0	0.0	15.946722	133.037508	2.0	2.0	3.0	0.0	0.0	2.0	2.0	0.0	0.0	0.0	0.0	0.0	0.0	1.0	0.0	0.0	0.0	0.0	3.0	0.0
Name_None_CAS_129-00-0_CS_NoneM_Temperature: Value50	-5.55	0.0	2.505956	666.619806	0.25	10.535169	8.773503	8.773503	7.932653	5.559401	5.559401	4.289601	4.289601	3.392734	3.392734	2.669587	2.669587	0.0	0.0	0.0	0.0	0.0	0.0	32.317345	0.0	0.0	60.663671	0.0	202.07825	0.0	0.0	10.0	0.0	0.0	0.0	0.0	0.0	0.0	0.0	0.0	0.0	0.0	0.0	0.0	0.0	19.0	0.0	0.0	0.0
Name_l-Aspartic acid_CAS_56-84-8_CS_NoneM_Temperature: Value65	-0.84	1.18	3.632432	132.529325	1.26	7.439158	4.572731	4.572731	4.036581	2.239272	2.239272	1.542593	1.542593	0.711731	0.711731	0.275438	0.275438	24.401273	9.589074	0.0	0.0	0.0	0.0	0.0	0.0	0.0	0.0	15.946722	133.037508	2.0	2.0	3.0	0.0	0.0	2.0	2.0	0.0	0.0	0.0	0.0	0.0	0.0	1.0	0.0	0.0	0.0	0.0	3.0	0.0
Name_d-Sorbitol_CAS_50-70-4_CS_NoneM_Temperature: Value30	0.61	1.62	3.985164	104.605938	1.81	9.723615	6.406896	6.406896	5.540111	3.481748	3.481748	2.481029	2.481029	1.512478	1.512478	0.671209	0.671209	37.629629	0.0	0.0	0.0	0.0	0.0	0.0	0.0	0.0	0.0	30.639164	182.079038	6.0	0.0	8.0	0.0	0.0	0.0	6.0	0.0	0.0	0.0	0.0	0.0	0.0	0.0	0.0	0.0	0.0	0.0	5.0	0.0
Name_None_CAS_1984-59-4_CS_NoneM_Temperature: Value25	-3.31	0.0	3.143039	235.047758	0.25	7.560478	5.396228	6.908086	4.753219	2.734354	3.490283	1.756078	2.541243	1.136079	1.937642	0.641661	1.010671	0.0	0.0	0.0	0.0	15.794778	0.0	0.0	25.308899	0.0	0.0	27.938743	175.97957	0.0	0.0	6.0	0.0	0.0	0.0	2.0	0.0	0.0	0.0	0.0	0.0	0.0	0.0	0.0	0.0	6.0	0.0	0.0	0.0
Name_None_CAS_57-43-2_CS_NoneM_Temperature: Value20	-2.55	0.52	2.871702	303.191365	1.24	12.344935	9.923415	9.923415	7.419557	5.589535	5.589535	4.605555	4.605555	3.075433	3.075433	1.839898	1.839898	23.260464	14.383612	0.0	0.0	18.759549	6.420822	0.0	6.923737	13.847474	10.633577	0.0	226.131742	0.0	2.0	16.0	0.0	0.0	3.0	0.0	0.0	0.0	0.0	0.0	0.0	0.0	4.0	0.0	0.0	0.0	0.0	9.0	0.0
Name_None_CAS_617-65-2_CS_NoneM_Temperature: Value5	-1.31	1.35	3.49073	144.583377	1.26	8.146264	5.279838	5.279838	4.536581	2.739272	2.739272	1.877144	1.877144	0.986405	0.986405	0.402453	0.402453	17.980451	9.589074	0.0	12.841643	0.0	0.0	0.0	0.0	0.0	0.0	15.946722	147.053158	2.0	2.0	5.0	0.0	0.0	2.0	2.0	0.0	0.0	0.0	0.0	0.0	0.0	1.0	0.0	0.0	0.0	0.0	4.0	0.0
Name_None_CAS_505-48-6_CS_NoneM_Temperature: Value35	-1.59	1.14	3.007306	135.13685	0.7	9.397341	6.953564	6.953564	5.625898	4.062569	4.062569	2.701691	2.701691	1.531284	1.531284	0.906005	0.906005	11.938611	9.589074	0.0	12.841643	12.841643	12.841643	0.0	0.0	0.0	0.0	10.213055	174.089209	2.0	0.0	12.0	0.0	0.0	2.0	2.0	0.0	0.0	0.0	0.0	0.0	0.0	0.0	0.0	0.0	0.0	0.0	7.0	0.0
Name_None_CAS_86-73-7_CS_NoneM_Temperature: Value65	-4.07	0.0	2.320728	411.600419	0.19	8.673362	7.325909	7.325909	6.44949	4.611807	4.611807	3.491071	3.491071	2.705801	2.705801	2.079609	2.079609	0.0	0.0	0.0	0.0	0.0	6.420822	22.253806	0.0	0.0	48.530937	0.0	166.07825	0.0	0.0	10.0	0.0	0.0	0.0	0.0	0.0	0.0	0.0	0.0	0.0	0.0	0.0	0.0	0.0	12.0	0.0	3.0	0.0
Name_None_CAS_103-84-4_CS_NoneM_Temperature: Value60	-0.87	0.41	2.674242	217.959017	0.67	7.397341	5.795	5.795	4.787694	3.114808	3.114808	2.047212	2.047212	1.094158	1.094158	0.724749	0.724749	0.0	4.794537	0.0	5.90718	0.0	5.687386	6.923737	0.0	30.331835	5.316789	0.0	135.068414	0.0	1.0	8.0	0.0	0.0	1.0	0.0	0.0	0.0	0.0	0.0	0.0	0.0	2.0	0.0	0.0	6.0	0.0	1.0	0.0
Name_None_CAS_115-77-5_CS_NoneM_Temperature: Value10	-0.46	1.25	3.824684	51.848471	1.18	7.328427	5.117282	5.117282	4.242641	2.679125	2.679125	2.132456	2.132456	1.341641	1.341641	0.3	0.3	31.842518	0.0	0.0	0.0	0.0	0.0	0.0	0.0	0.0	0.0	20.42611	136.073559	4.0	0.0	8.0	0.0	0.0	0.0	4.0	0.0	0.0	0.0	0.0	0.0	0.0	0.0	0.0	0.0	0.0	0.0	4.0	0.0
Name_Maltose_CAS_69-79-4_CS_NoneM_Temperature: Value30	0.15	2.01	2.114862	378.018438	3.4	17.309037	11.99017	11.99017	10.810968	7.079026	7.079026	5.526832	5.526832	3.978973	3.978973	2.569694	2.569694	74.625548	35.745692	0.0	0.0	0.0	0.0	0.0	0.0	0.0	0.0	19.317116	342.116212	8.0	0.0	14.0	0.0	0.0	0.0	14.0	0.0	0.0	0.0	0.0	0.0	0.0	0.0	0.0	0.0	0.0	0.0	10.0	0.0
Name_None_CAS_617-65-2_CS_NoneM_Temperature: Value45	-0.7	1.35	3.49073	144.583377	1.26	8.146264	5.279838	5.279838	4.536581	2.739272	2.739272	1.877144	1.877144	0.986405	0.986405	0.402453	0.402453	17.980451	9.589074	0.0	12.841643	0.0	0.0	0.0	0.0	0.0	0.0	15.946722	147.053158	2.0	2.0	5.0	0.0	0.0	2.0	2.0	0.0	0.0	0.0	0.0	0.0	0.0	1.0	0.0	0.0	0.0	0.0	4.0	0.0
Name_None_CAS_88-75-5_CS_NoneM_Temperature: Value25	-1.91	0.11	3.152941	258.924771	0.35	7.560478	5.020325	5.020325	4.715214	2.639712	2.639712	1.745824	1.745824	1.078428	1.078428	0.618551	0.618551	4.923311	10.114318	0.0	11.436898	0.0	0.0	24.265468	0.0	0.0	0.0	5.106527	139.026943	1.0	0.0	4.0	1.0	1.0	0.0	1.0	0.0	0.0	0.0	0.0	0.0	0.0	1.0	0.0	0.0	6.0	0.0	0.0	0.0
Name_None_CAS_118-96-7_CS_NoneM_Temperature: Value20	-3.28	0.0	3.572755	461.890685	0.41	12.455665	7.945831	7.945831	7.341112	3.920966	3.920966	2.880351	2.880351	1.941837	1.941837	1.154223	1.154223	31.832092	30.342955	0.0	5.563451	12.132734	0.0	6.923737	0.0	0.0	0.0	0.0	227.017835	0.0	0.0	5.0	3.0	3.0	0.0	0.0	0.0	0.0	0.0	0.0	0.0	0.0	3.0	0.0	0.0	6.0	0.0	1.0	0.0
Name_None_CAS_120-12-7_CS_NoneM_Temperature: Value35	-6.16	0.0	2.523733	488.759099	0.23	9.380469	7.773503	7.773503	6.932653	4.809401	4.809401	3.546509	3.546509	2.614031	2.614031	1.882639	1.882639	0.0	0.0	0.0	0.0	0.0	0.0	21.544897	0.0	0.0	60.663671	0.0	178.07825	0.0	0.0	10.0	0.0	0.0	0.0	0.0	0.0	0.0	0.0	0.0	0.0	0.0	0.0	0.0	0.0	16.0	0.0	0.0	0.0
Name_2-sec-Butylamino-4-ethylamino-6-methoxy-s-triazine_CAS_26259-45-0_CS_NoneM_Temperature: Value20	-2.51	0.26	2.852731	330.98547	1.16	11.966255	10.241453	10.241453	7.689402	5.496054	5.496054	3.453286	3.453286	2.12023	2.12023	1.071958	1.071958	0.0	0.0	0.0	0.0	23.948984	12.965578	7.109798	0.0	6.923737	39.432987	4.736863	225.15896	0.0	2.0	17.0	0.0	0.0	0.0	2.0	0.0	0.0	0.0	0.0	6.0	0.0	4.0	0.0	0.0	0.0	0.0	4.0	0.0
Name_1,2,3,4-Tetrachlorodibenzo-p-dioxin_CAS_30746-58-8_CS_NoneM_Temperature: Value25	-8.71	0.0	2.247275	599.01105	0.22	12.861443	8.637756	11.661471	8.592224	4.899776	6.411634	3.565036	5.076894	2.456249	4.223624	1.612432	2.507565	0.0	0.0	0.0	31.589557	11.499024	0.0	0.0	12.132734	12.132734	0.0	55.877485	319.89654	0.0	0.0	4.0	0.0	0.0	0.0	4.0	0.0	0.0	0.0	0.0	0.0	0.0	0.0	0.0	0.0	12.0	0.0	0.0	0.0
Name_None_CAS_76-57-3_CS_NoneM_Temperature: Value80	-1.2	0.23	1.822365	685.154996	1.58	15.060113	12.951046	12.951046	10.663869	8.102094	8.102094	7.113245	7.113245	6.35431	6.35431	5.388741	5.388741	6.103966	5.106527	0.0	11.518957	11.959747	30.885423	11.126903	7.109798	12.142387	24.089969	9.473726	299.152144	1.0	0.0	20.0	0.0	0.0	0.0	5.0	0.0	0.0	0.0	0.0	0.0	0.0	3.0	0.0	0.0	6.0	1.0	11.0	0.0
Name_None_CAS_150-30-1_CS_NoneM_Temperature: Value75	-0.67	0.78	2.584604	258.490862	1.02	8.974691	6.604021	6.604021	5.698377	3.722225	3.722225	2.634453	2.634453	1.615638	1.615638	0.955337	0.955337	12.011146	4.794537	0.0	0.0	6.420822	5.563451	0.0	0.0	30.331835	0.0	10.840195	165.078979	1.0	2.0	8.0	0.0	0.0	1.0	1.0	0.0	0.0	0.0	0.0	0.0	0.0	1.0	0.0	0.0	6.0	0.0	3.0	0.0
Name_None_CAS_103-84-4_CS_NoneM_Temperature: Value50	-1.01	0.41	2.674242	217.959017	0.67	7.397341	5.795	5.795	4.787694	3.114808	3.114808	2.047212	2.047212	1.094158	1.094158	0.724749	0.724749	0.0	4.794537	0.0	5.90718	0.0	5.687386	6.923737	0.0	30.331835	5.316789	0.0	135.068414	0.0	1.0	8.0	0.0	0.0	1.0	0.0	0.0	0.0	0.0	0.0	0.0	0.0	2.0	0.0	0.0	6.0	0.0	1.0	0.0
Name_None_CAS_124-04-9_CS_NoneM_Temperature: Value10	-1.17	1.14	3.05509	113.709506	0.7	7.983128	5.539351	5.539351	4.625898	3.062569	3.062569	1.994584	1.994584	1.031284	1.031284	0.552451	0.552451	11.938611	9.589074	0.0	12.841643	12.841643	0.0	0.0	0.0	0.0	0.0	10.213055	146.057909	2.0	0.0	8.0	0.0	0.0	2.0	2.0	0.0	0.0	0.0	0.0	0.0	0.0	0.0	0.0	0.0	0.0	0.0	5.0	0.0
Name_None_CAS_58-08-2_CS_NoneM_Temperature: Value15	-1.18	0.0	3.221281	616.528592	1.27	10.455665	8.182701	8.182701	6.536581	4.107928	4.107928	3.233449	3.233449	2.316513	2.316513	1.47118	1.47118	0.0	9.589074	0.0	11.24901	11.163878	4.5671	17.942092	18.662444	0.0	4.983979	0.0	194.080376	0.0	0.0	10.0	0.0	0.0	2.0	0.0	0.0	0.0	0.0	0.0	0.0	1.0	10.0	0.0	0.0	0.0	1.0	1.0	0.0
Name_None_CAS_37680-73-2_CS_NoneM_Temperature: Value5	-7.73	0.0	2.677954	577.348938	0.11	12.576986	8.276574	12.056218	7.986071	4.587646	6.477468	3.370331	5.435568	2.228544	3.828089	1.432865	2.472956	0.0	0.0	0.0	0.0	30.676618	5.563451	0.0	30.331835	0.0	0.0	58.004699	323.883389	0.0	0.0	5.0	0.0	0.0	0.0	0.0	0.0	0.0	0.0	0.0	0.0	0.0	0.0	0.0	0.0	12.0	0.0	1.0	0.0
Name_None_CAS_553-90-2_CS_NoneM_Temperature: Value50	0.56	0.0	3.643225	92.605938	0.69	6.568914	4.632993	4.632993	3.718744	1.882993	1.882993	0.983163	0.983163	0.537457	0.537457	0.166667	0.166667	11.938611	9.589074	0.0	0.0	0.0	14.219595	0.0	0.0	0.0	9.473726	0.0	118.026609	0.0	0.0	6.0	0.0	0.0	2.0	4.0	0.0	0.0	0.0	0.0	0.0	0.0	0.0	0.0	0.0	0.0	0.0	1.0	0.0
Name_None_CAS_94-12-2_CS_NoneM_Temperature: Value40	-2.33	0.23	2.611171	279.481149	0.77	9.681798	7.617461	7.617461	6.236382	4.264073	4.264073	2.757928	2.757928	1.583666	1.583666	0.897295	0.897295	0.0	4.794537	0.0	5.969305	17.85772	6.420822	0.0	24.265468	6.923737	0.0	10.47053	179.094629	0.0	2.0	11.0	0.0	0.0	1.0	2.0	0.0	0.0	0.0	0.0	0.0	0.0	1.0	0.0	0.0	6.0	0.0	3.0	0.0
Name_None_CAS_115-77-5_CS_NoneM_Temperature: Value60	0.12	1.25	3.824684	51.848471	1.18	7.328427	5.117282	5.117282	4.242641	2.679125	2.679125	2.132456	2.132456	1.341641	1.341641	0.3	0.3	31.842518	0.0	0.0	0.0	0.0	0.0	0.0	0.0	0.0	0.0	20.42611	136.073559	4.0	0.0	8.0	0.0	0.0	0.0	4.0	0.0	0.0	0.0	0.0	0.0	0.0	0.0	0.0	0.0	0.0	0.0	4.0	0.0
Name_d-Glutamic acid_CAS_6893-26-1_CS_NoneM_Temperature: Value40	-1.0	1.35	3.49073	144.583377	1.26	8.146264	5.279838	5.279838	4.536581	2.739272	2.739272	1.877144	1.877144	0.986405	0.986405	0.402453	0.402453	17.980451	9.589074	0.0	12.841643	0.0	0.0	0.0	0.0	0.0	0.0	15.946722	147.053158	2.0	2.0	5.0	0.0	0.0	2.0	2.0	0.0	0.0	0.0	0.0	0.0	0.0	1.0	0.0	0.0	0.0	0.0	4.0	0.0
Name_Maltose_CAS_69-79-4_CS_NoneM_Temperature: Value40	0.19	2.01	2.114862	378.018438	3.4	17.309037	11.99017	11.99017	10.810968	7.079026	7.079026	5.526832	5.526832	3.978973	3.978973	2.569694	2.569694	74.625548	35.745692	0.0	0.0	0.0	0.0	0.0	0.0	0.0	0.0	19.317116	342.116212	8.0	0.0	14.0	0.0	0.0	0.0	14.0	0.0	0.0	0.0	0.0	0.0	0.0	0.0	0.0	0.0	0.0	0.0	10.0	0.0
Name_None_CAS_86-73-7_CS_NoneM_Temperature: Value30	-4.88	0.0	2.320728	411.600419	0.19	8.673362	7.325909	7.325909	6.44949	4.611807	4.611807	3.491071	3.491071	2.705801	2.705801	2.079609	2.079609	0.0	0.0	0.0	0.0	0.0	6.420822	22.253806	0.0	0.0	48.530937	0.0	166.07825	0.0	0.0	10.0	0.0	0.0	0.0	0.0	0.0	0.0	0.0	0.0	0.0	0.0	0.0	0.0	0.0	12.0	0.0	3.0	0.0
Name_2-Methoxybenzoic acid_CAS_579-75-9_CS_NoneM_Temperature: Value45	-1.32	0.57	3.121219	267.79461	0.66	8.267585	6.073111	6.073111	5.253219	3.117454	3.117454	2.005436	2.005436	1.337383	1.337383	0.821324	0.821324	5.969305	4.794537	0.0	5.563451	5.749512	0.0	13.176165	18.199101	0.0	0.0	9.84339	152.047344	1.0	0.0	7.0	0.0	0.0	1.0	3.0	0.0	0.0	0.0	0.0	0.0	0.0	0.0	0.0	0.0	6.0	0.0	1.0	0.0
Name_None_CAS_556-61-6_CS_NoneM_Temperature: Value20	-0.98	0.0	3.108612	44.0	0.05	3.414214	2.355462	3.171958	1.914214	0.874945	1.283193	0.314894	0.497468	0.091287	0.273861	0.0	0.0	0.0	0.0	0.0	0.0	0.0	0.0	0.0	7.047672	0.0	22.37154	0.0	72.99862	0.0	0.0	3.0	0.0	0.0	0.0	0.0	0.0	0.0	0.0	0.0	0.0	1.0	1.0	0.0	0.0	0.0	0.0	0.0	0.0
Name_None_CAS_144-82-1_CS_NoneM_Temperature: Value35	-2.48	0.59	2.276726	618.70034	1.26	12.466255	8.914172	10.547165	7.971164	4.657086	6.956746	3.300767	6.164814	1.938105	4.176282	1.158653	2.980512	10.023291	8.417797	0.0	10.027042	10.69501	0.0	35.602254	6.923737	0.0	14.919458	5.733667	270.024518	0.0	3.0	7.0	0.0	0.0	0.0	0.0	2.0	0.0	0.0	1.0	0.0	2.0	2.0	0.0	1.0	6.0	0.0	1.0	0.0
Name_None_CAS_106231-62-3_CS_NoneM_Temperature: Value20	-0.92	0.49	2.435837	444.650449	1.61	13.543606	9.958522	9.958522	8.502908	5.248685	5.248685	3.658272	3.658272	2.154991	2.154991	1.216979	1.216979	24.390547	14.383612	0.0	6.544756	5.563451	4.89991	7.047672	30.331835	0.0	0.0	10.47053	250.095357	0.0	2.0	12.0	0.0	0.0	3.0	2.0	0.0	0.0	0.0	0.0	0.0	0.0	4.0	0.0	0.0	6.0	0.0	3.0	0.0
Name_None_CAS_95-55-6_CS_NoneM_Temperature: Value60	-0.62	0.51	3.134862	164.638339	0.55	5.983128	4.333965	4.333965	3.80453	2.339632	2.339632	1.558816	1.558816	0.936755	0.936755	0.48753	0.48753	0.0	0.0	0.0	5.749512	5.687386	0.0	0.0	24.265468	0.0	0.0	10.840195	109.052764	1.0	2.0	4.0	0.0	0.0	0.0	1.0	0.0	0.0	0.0	0.0	0.0	0.0	1.0	0.0	0.0	6.0	0.0	0.0	0.0
Name_None_CAS_2312-15-4_CS_NoneM_Temperature: Value25	-2.45	0.57	1.937054	397.646252	0.69	16.045759	13.851286	13.851286	10.736382	8.699004	8.699004	5.859972	5.859972	3.867887	3.867887	2.473257	2.473257	5.969305	4.794537	0.0	0.0	12.170333	12.170333	57.787395	24.265468	0.0	6.923737	9.84339	306.219495	1.0	0.0	29.0	0.0	0.0	1.0	3.0	0.0	0.0	0.0	0.0	0.0	0.0	0.0	0.0	0.0	6.0	0.0	12.0	0.0
Name_None_CAS_99-96-7_CS_NoneM_Temperature: Value10	-1.6	1.0	3.003401	237.533061	0.72	7.560478	5.112077	5.112077	4.698377	2.722705	2.722705	1.852027	1.852027	1.114255	1.114255	0.604007	0.604007	5.969305	4.794537	0.0	11.312963	0.0	0.0	24.265468	0.0	0.0	0.0	10.213055	138.031694	2.0	0.0	4.0	0.0	0.0	1.0	2.0	0.0	0.0	0.0	0.0	0.0	0.0	0.0	0.0	0.0	6.0	0.0	1.0	0.0
Name_None_CAS_141-82-2_CS_NoneM_Temperature: Value50	0.84	1.14	3.31802	83.10803	0.69	5.861807	3.418031	3.418031	3.125898	1.562569	1.562569	0.964254	0.964254	0.302451	0.302451	0.129368	0.129368	18.359432	9.589074	0.0	0.0	0.0	0.0	0.0	0.0	0.0	0.0	10.213055	104.010959	2.0	0.0	2.0	0.0	0.0	2.0	2.0	0.0	0.0	0.0	0.0	0.0	0.0	0.0	0.0	0.0	0.0	0.0	2.0	0.0
Name_None_CAS_52-43-7_CS_NoneM_Temperature: Value20	-2.22	0.52	3.071207	314.576664	1.32	11.474691	8.207873	8.207873	7.063715	4.452472	4.452472	3.305078	3.305078	2.309013	2.309013	1.526793	1.526793	23.260464	14.383612	0.0	12.841643	0.0	0.0	12.15204	0.0	0.0	23.791449	0.0	208.084792	0.0	2.0	10.0	0.0	0.0	3.0	0.0	0.0	0.0	0.0	0.0	0.0	0.0	4.0	0.0	0.0	0.0	2.0	6.0	0.0
Name_None_CAS_121-57-3_CS_NoneM_Temperature: Value80	-0.6	0.54	3.201516	340.595074	1.19	8.483128	5.55871	6.375206	4.999019	2.830074	4.270137	2.044102	3.465639	1.177959	2.045843	0.639797	1.119818	10.118127	8.417797	0.0	4.895483	5.687386	0.0	24.265468	0.0	0.0	0.0	10.286417	173.014664	1.0	2.0	4.0	0.0	0.0	0.0	0.0	2.0	1.0	0.0	0.0	0.0	0.0	1.0	0.0	0.0	6.0	0.0	0.0	0.0
Name_None_CAS_59-67-6_CS_NoneM_Temperature: Value80	-0.25	0.57	2.981455	207.557662	0.73	6.690234	4.612077	4.612077	4.30453	2.438146	2.438146	1.546853	1.546853	0.908488	0.908488	0.489267	0.489267	5.969305	4.794537	0.0	5.563451	0.0	0.0	18.460054	6.066367	0.0	4.983979	5.106527	123.032028	1.0	0.0	4.0	0.0	0.0	1.0	1.0	0.0	0.0	0.0	0.0	2.0	0.0	0.0	0.0	0.0	4.0	0.0	1.0	0.0
Name_None_CAS_516-05-2_CS_NoneM_Temperature: Value15	0.7	1.14	3.827496	103.206718	0.72	6.732051	4.288274	4.288274	3.553418	2.010162	2.010162	1.398163	1.398163	0.740852	0.740852	0.105628	0.105628	17.856517	9.589074	0.0	0.0	0.0	6.923737	0.0	0.0	0.0	0.0	10.213055	118.026609	2.0	0.0	4.0	0.0	0.0	2.0	2.0	0.0	0.0	0.0	0.0	0.0	0.0	0.0	0.0	0.0	0.0	0.0	3.0	0.0
Name_None_CAS_110-94-1_CS_NoneM_Temperature: Value15	0.65	1.14	3.102826	104.126402	0.69	7.276021	4.832244	4.832244	4.125898	2.562569	2.562569	1.64103	1.64103	0.781284	0.781284	0.39084	0.39084	11.938611	9.589074	0.0	19.262465	0.0	0.0	0.0	0.0	0.0	0.0	10.213055	132.042259	2.0	0.0	6.0	0.0	0.0	2.0	2.0	0.0	0.0	0.0	0.0	0.0	0.0	0.0	0.0	0.0	0.0	0.0	4.0	0.0
Name_Methionine_CAS_63-68-3_CS_NoneM_Temperature: Value30	-0.39	0.78	3.265907	96.958785	1.06	7.276021	5.332624	6.149121	4.180739	2.654911	4.048758	1.726205	2.711804	0.950177	1.594127	0.368293	0.85793	12.011146	4.794537	0.0	0.0	6.420822	5.752854	0.0	11.761885	6.255769	0.0	10.840195	149.05105	1.0	2.0	8.0	0.0	0.0	1.0	1.0	0.0	0.0	0.0	0.0	0.0	0.0	1.0	0.0	0.0	0.0	0.0	3.0	0.0
Name_None_CAS_581-40-8_CS_NoneM_Temperature: Value25	-4.72	0.0	2.83952	372.807866	0.17	8.552042	7.464102	7.464102	5.770857	4.232051	4.232051	3.283618	3.283618	2.362037	2.362037	1.467966	1.467966	0.0	0.0	0.0	0.0	0.0	0.0	21.899351	0.0	0.0	50.245677	0.0	156.0939	0.0	0.0	12.0	0.0	0.0	0.0	0.0	0.0	0.0	0.0	0.0	0.0	0.0	0.0	0.0	0.0	11.0	0.0	2.0	0.0
Name_None_CAS_69-72-7_CS_NoneM_Temperature: Value40	-1.54	0.7	3.152941	254.783061	0.4	7.560478	5.112077	5.112077	4.715214	2.728688	2.728688	1.822302	1.822302	1.134458	1.134458	0.654489	0.654489	5.969305	4.794537	0.0	11.312963	0.0	0.0	12.132734	12.132734	0.0	0.0	10.213055	138.031694	2.0	0.0	4.0	0.0	0.0	1.0	2.0	0.0	0.0	0.0	0.0	0.0	0.0	0.0	0.0	0.0	6.0	0.0	1.0	0.0
Name_Serine_CAS_56-45-1_CS_NoneM_Temperature: Value25	-0.33	1.03	3.343417	72.580271	1.3	5.861807	3.664483	3.664483	3.180739	1.774215	1.774215	1.127305	1.127305	0.513894	0.513894	0.078093	0.078093	18.618028	4.794537	0.0	0.0	0.0	0.0	0.0	0.0	0.0	0.0	15.946722	105.042593	2.0	2.0	3.0	0.0	0.0	1.0	2.0	0.0	0.0	0.0	0.0	0.0	0.0	1.0	0.0	0.0	0.0	0.0	2.0	0.0
Name_None_CAS_88-99-3_CS_NoneM_Temperature: Value10	-1.67	1.14	3.267076	296.584675	0.77	9.137828	6.020325	6.020325	5.625898	3.182812	3.182812	2.155889	2.155889	1.387881	1.387881	0.856105	0.856105	11.938611	9.589074	0.0	11.126903	0.0	0.0	24.265468	0.0	0.0	0.0	10.213055	166.026609	2.0	0.0	4.0	0.0	0.0	2.0	2.0	0.0	0.0	0.0	0.0	0.0	0.0	0.0	0.0	0.0	6.0	0.0	2.0	0.0
Name_None_CAS_99-99-0_CS_NoneM_Temperature: Value30	-2.63	0.0	3.003401	240.287949	0.21	7.560478	5.573111	5.573111	4.698377	2.910122	2.910122	2.092659	2.092659	1.24479	1.24479	0.66648	0.66648	4.923311	10.114318	0.0	5.687386	0.0	5.563451	12.132734	12.132734	6.923737	0.0	0.0	137.047678	0.0	0.0	7.0	1.0	1.0	0.0	0.0	0.0	0.0	0.0	0.0	0.0	0.0	1.0	0.0	0.0	6.0	0.0	1.0	0.0
Name_None_CAS_553-90-2_CS_NoneM_Temperature: Value25	0.17	0.0	3.643225	92.605938	0.69	6.568914	4.632993	4.632993	3.718744	1.882993	1.882993	0.983163	0.983163	0.537457	0.537457	0.166667	0.166667	11.938611	9.589074	0.0	0.0	0.0	14.219595	0.0	0.0	0.0	9.473726	0.0	118.026609	0.0	0.0	6.0	0.0	0.0	2.0	4.0	0.0	0.0	0.0	0.0	0.0	0.0	0.0	0.0	0.0	0.0	0.0	1.0	0.0
Name_None_CAS_50-32-8_CS_NoneM_Temperature: Value25	-7.82	0.0	2.23084	1069.721887	0.31	13.104084	10.928203	10.928203	9.915816	6.970085	6.970085	5.453739	5.453739	4.370904	4.370904	3.489494	3.489494	0.0	0.0	0.0	0.0	0.0	0.0	43.089794	0.0	0.0	72.796405	0.0	252.0939	0.0	0.0	12.0	0.0	0.0	0.0	0.0	0.0	0.0	0.0	0.0	0.0	0.0	0.0	0.0	0.0	24.0	0.0	0.0	0.0
Name_None_CAS_68-96-2_CS_NoneM_Temperature: Value35	-4.56	0.17	1.697583	634.995115	1.32	17.328063	15.229966	15.229966	11.221816	9.695734	9.695734	9.380149	9.380149	8.695991	8.695991	7.153613	7.153613	5.601051	14.695602	0.0	16.613226	36.378606	38.52493	5.573105	6.923737	6.07602	13.847474	0.0	330.219495	1.0	0.0	29.0	0.0	0.0	2.0	1.0	0.0	0.0	0.0	0.0	0.0	0.0	0.0	0.0	0.0	0.0	1.0	23.0	0.0
Name_None_CAS_107-35-7_CS_NoneM_Temperature: Value25	-0.12	0.52	3.602197	125.870334	1.34	5.914214	3.663522	4.480019	3.06066	1.712831	3.321996	1.074714	2.64679	0.375805	1.127415	0.14893	0.446789	10.118127	8.417797	0.0	12.29761	0.0	0.0	0.0	0.0	0.0	0.0	10.286417	125.014664	1.0	2.0	4.0	0.0	0.0	0.0	0.0	2.0	1.0	0.0	0.0	0.0	0.0	1.0	0.0	0.0	0.0	0.0	1.0	0.0
Name_None_CAS_56-85-9_CS_NoneM_Temperature: Value30	-0.48	1.27	3.49073	145.82849	1.48	8.146264	5.409975	5.409975	4.536581	2.80434	2.80434	1.949719	1.949719	1.018939	1.018939	0.421236	0.421236	17.918326	9.589074	0.0	12.841643	0.0	0.0	0.0	0.0	0.0	0.0	16.573862	146.069142	1.0	4.0	5.0	0.0	0.0	2.0	1.0	0.0	0.0	0.0	0.0	0.0	0.0	2.0	0.0	0.0	0.0	0.0	4.0	0.0
Name_Thiourea_CAS_62-56-6_CS_NoneM_Temperature: Value30	0.34	0.42	2.803039	29.01955	0.82	3.57735	2.062949	2.879445	1.732051	0.781474	1.189723	0.402369	0.873773	0.0	0.0	0.0	0.0	0.0	0.0	0.0	5.112437	0.0	0.0	0.0	0.0	0.0	23.685208	0.0	76.009519	0.0	4.0	0.0	0.0	0.0	0.0	0.0	0.0	0.0	0.0	0.0	0.0	0.0	2.0	0.0	0.0	0.0	0.0	0.0	0.0
Name_None_CAS_107-35-7_CS_NoneM_Temperature: Value20	-0.19	0.52	3.602197	125.870334	1.34	5.914214	3.663522	4.480019	3.06066	1.712831	3.321996	1.074714	2.64679	0.375805	1.127415	0.14893	0.446789	10.118127	8.417797	0.0	12.29761	0.0	0.0	0.0	0.0	0.0	0.0	10.286417	125.014664	1.0	2.0	4.0	0.0	0.0	0.0	0.0	2.0	1.0	0.0	0.0	0.0	0.0	1.0	0.0	0.0	0.0	0.0	1.0	0.0
Name_d-Glutamic acid_CAS_6893-26-1_CS_NoneM_Temperature: Value60	-0.68	1.35	3.49073	144.583377	1.26	8.146264	5.279838	5.279838	4.536581	2.739272	2.739272	1.877144	1.877144	0.986405	0.986405	0.402453	0.402453	17.980451	9.589074	0.0	12.841643	0.0	0.0	0.0	0.0	0.0	0.0	15.946722	147.053158	2.0	2.0	5.0	0.0	0.0	2.0	2.0	0.0	0.0	0.0	0.0	0.0	0.0	1.0	0.0	0.0	0.0	0.0	4.0	0.0
Name_None_CAS_554-84-7_CS_NoneM_Temperature: Value10	-1.29	0.69	3.069899	258.924771	0.49	7.560478	5.020325	5.020325	4.698377	2.633729	2.633729	1.776962	1.776962	1.040556	1.040556	0.606593	0.606593	4.923311	10.114318	0.0	11.436898	0.0	6.066367	18.199101	0.0	0.0	0.0	5.106527	139.026943	1.0	0.0	4.0	1.0	1.0	0.0	1.0	0.0	0.0	0.0	0.0	0.0	0.0	1.0	0.0	0.0	6.0	0.0	0.0	0.0
Name_None_CAS_100-00-5_CS_NoneM_Temperature: Value30	-2.76	0.0	3.003401	244.429658	0.21	7.560478	4.951076	5.707005	4.698377	2.599105	2.977069	1.733527	2.169962	1.037445	1.289421	0.562807	0.688795	4.923311	10.114318	0.0	5.687386	5.022633	0.0	24.265468	0.0	0.0	0.0	11.60094	156.993056	0.0	0.0	4.0	1.0	1.0	0.0	0.0	0.0	0.0	0.0	0.0	0.0	0.0	1.0	0.0	0.0	6.0	0.0	0.0	0.0
Name_None_CAS_50-06-6_CS_NoneM_Temperature: Value35	-2.11	0.52	2.535973	461.783925	1.29	12.466255	9.318603	9.318603	8.108226	5.333716	5.333716	3.862281	3.862281	3.026281	3.026281	2.064079	2.064079	23.260464	14.383612	0.0	0.0	11.984273	0.0	0.0	37.255573	0.0	10.633577	0.0	232.084792	0.0	2.0	10.0	0.0	0.0	3.0	0.0	0.0	0.0	0.0	0.0	0.0	0.0	4.0	0.0	0.0	6.0	0.0	5.0	0.0
Name_None_CAS_479-45-8_CS_NoneM_Temperature: Value20	-3.59	0.0	3.769455	592.636917	0.96	15.610366	9.656755	9.656755	9.162479	4.656935	4.656935	3.365399	3.365399	2.227211	2.227211	1.386716	1.386716	42.551792	40.457273	0.0	5.008913	12.132734	7.047672	0.0	0.0	0.0	0.0	0.0	287.013812	0.0	0.0	5.0	4.0	4.0	0.0	0.0	0.0	0.0	0.0	1.0	0.0	0.0	5.0	0.0	0.0	6.0	0.0	0.0	0.0
Name_None_CAS_88-99-3_CS_NoneM_Temperature: Value85	-0.37	1.14	3.267076	296.584675	0.77	9.137828	6.020325	6.020325	5.625898	3.182812	3.182812	2.155889	2.155889	1.387881	1.387881	0.856105	0.856105	11.938611	9.589074	0.0	11.126903	0.0	0.0	24.265468	0.0	0.0	0.0	10.213055	166.026609	2.0	0.0	4.0	0.0	0.0	2.0	2.0	0.0	0.0	0.0	0.0	0.0	0.0	0.0	0.0	0.0	6.0	0.0	2.0	0.0
Name_None_CAS_334-48-5_CS_NoneM_Temperature: Value30	-2.95	0.57	2.861387	110.406207	0.38	9.234205	8.012316	8.012316	5.770056	4.988391	4.988391	3.265059	3.265059	1.994196	1.994196	1.233333	1.233333	5.969305	4.794537	0.0	0.0	6.420822	12.841643	32.104108	0.0	0.0	6.923737	5.106527	172.14633	1.0	0.0	19.0	0.0	0.0	1.0	1.0	0.0	0.0	0.0	0.0	0.0	0.0	0.0	0.0	0.0	0.0	0.0	9.0	0.0
Name_Thiourea_CAS_62-56-6_CS_NoneM_Temperature: Value20	0.2	0.42	2.803039	29.01955	0.82	3.57735	2.062949	2.879445	1.732051	0.781474	1.189723	0.402369	0.873773	0.0	0.0	0.0	0.0	0.0	0.0	0.0	5.112437	0.0	0.0	0.0	0.0	0.0	23.685208	0.0	76.009519	0.0	4.0	0.0	0.0	0.0	0.0	0.0	0.0	0.0	0.0	0.0	0.0	0.0	2.0	0.0	0.0	0.0	0.0	0.0	0.0
Name_None_CAS_108-46-3_CS_NoneM_Temperature: Value20	0.7	1.0	3.07766	166.388339	0.61	5.983128	4.203828	4.203828	3.787694	2.268581	2.268581	1.519852	1.519852	0.829737	0.829737	0.493031	0.493031	0.0	0.0	0.0	11.499024	0.0	0.0	18.199101	6.066367	0.0	0.0	10.213055	110.036779	2.0	0.0	4.0	0.0	0.0	0.0	2.0	0.0	0.0	0.0	0.0	0.0	0.0	0.0	0.0	0.0	6.0	0.0	0.0	0.0
Name_None_CAS_556-88-7_CS_NoneM_Temperature: Value20	-1.59	0.55	3.679228	102.257422	1.25	5.861807	3.365624	3.365624	3.125898	1.366105	1.366105	0.7627	0.7627	0.19712	0.19712	0.094281	0.094281	10.991868	10.114318	0.0	0.0	0.0	0.0	0.0	0.0	0.0	16.568742	0.0	104.033425	0.0	4.0	0.0	1.0	1.0	0.0	0.0	0.0	0.0	0.0	1.0	0.0	1.0	2.0	0.0	0.0	0.0	0.0	0.0	0.0
Name_None_CAS_150-13-0_CS_NoneM_Temperature: Value20	-1.44	0.8	3.003401	240.287949	0.76	7.560478	5.242213	5.242213	4.698377	2.787773	2.787773	1.927161	1.927161	1.157634	1.157634	0.625697	0.625697	5.969305	4.794537	0.0	5.563451	5.687386	0.0	12.132734	12.132734	0.0	0.0	10.840195	137.047678	1.0	2.0	4.0	0.0	0.0	1.0	1.0	0.0	0.0	0.0	0.0	0.0	0.0	1.0	0.0	0.0	6.0	0.0	1.0	0.0
Name_None_CAS_461-58-5_CS_NoneM_Temperature: Value60	0.27	0.55	3.507223	92.605938	1.21	4.991564	3.049128	3.049128	2.770056	1.248171	1.248171	0.636669	0.636669	0.179099	0.179099	0.057735	0.057735	0.0	0.0	0.0	5.959555	0.0	0.0	6.193156	0.0	0.0	4.992405	16.729227	84.043596	0.0	4.0	0.0	0.0	0.0	0.0	0.0	0.0	0.0	0.0	0.0	0.0	1.0	3.0	1.0	0.0	0.0	0.0	0.0	0.0
Name_None_CAS_58-94-6_CS_NoneM_Temperature: Value25	-3.02	0.64	2.822318	723.730856	1.66	12.844935	8.084069	10.472991	7.716162	4.133748	7.498095	3.177711	6.715534	2.030057	4.682163	1.301055	3.442354	24.942066	16.835594	0.0	15.605503	0.0	12.404902	6.066367	0.0	0.0	9.7145	16.739914	294.948825	0.0	3.0	3.0	0.0	0.0	0.0	0.0	4.0	0.0	0.0	0.0	0.0	1.0	2.0	0.0	2.0	6.0	0.0	0.0	0.0
Name_None_CAS_144-62-7_CS_NoneM_Temperature: Value50	0.45	1.14	3.567703	71.548875	0.68	5.154701	2.710924	2.710924	2.642734	1.105462	1.105462	0.610305	0.610305	0.182954	0.182954	0.0	0.0	11.938611	0.0	0.0	0.0	0.0	0.0	0.0	0.0	0.0	0.0	19.802129	89.995309	2.0	0.0	0.0	0.0	0.0	2.0	2.0	0.0	0.0	0.0	0.0	0.0	0.0	0.0	0.0	0.0	0.0	0.0	1.0	0.0
Name_None_CAS_150-13-0_CS_NoneM_Temperature: Value25	-1.41	0.8	3.003401	240.287949	0.76	7.560478	5.242213	5.242213	4.698377	2.787773	2.787773	1.927161	1.927161	1.157634	1.157634	0.625697	0.625697	5.969305	4.794537	0.0	5.563451	5.687386	0.0	12.132734	12.132734	0.0	0.0	10.840195	137.047678	1.0	2.0	4.0	0.0	0.0	1.0	1.0	0.0	0.0	0.0	0.0	0.0	0.0	1.0	0.0	0.0	6.0	0.0	1.0	0.0
Name_3-Hydroxybenzoic acid_CAS_99-06-9_CS_NoneM_Temperature: Value10	-1.4	1.06	3.069899	254.783061	0.72	7.560478	5.112077	5.112077	4.698377	2.722705	2.722705	1.855481	1.855481	1.093105	1.093105	0.638942	0.638942	5.969305	4.794537	0.0	11.312963	0.0	0.0	24.265468	0.0	0.0	0.0	10.213055	138.031694	2.0	0.0	4.0	0.0	0.0	1.0	2.0	0.0	0.0	0.0	0.0	0.0	0.0	0.0	0.0	0.0	6.0	0.0	1.0	0.0
Name_None_CAS_50-78-2_CS_NoneM_Temperature: Value15	-1.77	0.57	3.043527	343.222868	0.77	9.844935	6.98136	6.98136	6.109061	3.617454	3.617454	2.394956	2.394956	1.371155	1.371155	0.887171	0.887171	11.938611	9.589074	0.0	11.312963	0.0	0.0	19.056471	12.132734	0.0	4.736863	5.106527	180.042259	1.0	0.0	7.0	0.0	0.0	2.0	3.0	0.0	0.0	0.0	0.0	0.0	0.0	0.0	0.0	0.0	6.0	0.0	2.0	0.0
Name_None_CAS_124-04-9_CS_NoneM_Temperature: Value80	0.45	1.14	3.05509	113.709506	0.7	7.983128	5.539351	5.539351	4.625898	3.062569	3.062569	1.994584	1.994584	1.031284	1.031284	0.552451	0.552451	11.938611	9.589074	0.0	12.841643	12.841643	0.0	0.0	0.0	0.0	0.0	10.213055	146.057909	2.0	0.0	8.0	0.0	0.0	2.0	2.0	0.0	0.0	0.0	0.0	0.0	0.0	0.0	0.0	0.0	0.0	0.0	5.0	0.0
Name_3-Hydroxybenzoic acid_CAS_99-06-9_CS_NoneM_Temperature: Value15	-1.35	1.06	3.069899	254.783061	0.72	7.560478	5.112077	5.112077	4.698377	2.722705	2.722705	1.855481	1.855481	1.093105	1.093105	0.638942	0.638942	5.969305	4.794537	0.0	11.312963	0.0	0.0	24.265468	0.0	0.0	0.0	10.213055	138.031694	2.0	0.0	4.0	0.0	0.0	1.0	2.0	0.0	0.0	0.0	0.0	0.0	0.0	0.0	0.0	0.0	6.0	0.0	1.0	0.0
Name_None_CAS_147-71-7_CS_NoneM_Temperature: Value30	0.61	1.23	4.069512	133.826806	1.3	8.309401	4.760052	4.760052	4.464102	2.282543	2.282543	1.56615	1.56615	0.805104	0.805104	0.270102	0.270102	24.146543	9.589074	0.0	0.0	0.0	0.0	0.0	0.0	0.0	0.0	20.42611	150.016438	4.0	0.0	2.0	0.0	0.0	2.0	4.0	0.0	0.0	0.0	0.0	0.0	0.0	0.0	0.0	0.0	0.0	0.0	3.0	0.0
Name_None_CAS_83-53-4_CS_NoneM_Temperature: Value5	-5.87	0.0	2.946471	380.608135	0.16	8.552042	6.220031	9.392024	5.787694	3.615998	5.201995	2.574792	4.283466	1.817658	3.20066	1.225527	2.181361	0.0	0.0	0.0	0.0	0.0	8.945439	10.772448	0.0	24.265468	43.992622	0.0	283.883624	0.0	0.0	6.0	0.0	0.0	0.0	0.0	0.0	0.0	0.0	0.0	0.0	0.0	0.0	0.0	0.0	11.0	0.0	0.0	0.0
Name_None_CAS_88-75-5_CS_NoneM_Temperature: Value15	-2.11	0.11	3.152941	258.924771	0.35	7.560478	5.020325	5.020325	4.715214	2.639712	2.639712	1.745824	1.745824	1.078428	1.078428	0.618551	0.618551	4.923311	10.114318	0.0	11.436898	0.0	0.0	24.265468	0.0	0.0	0.0	5.106527	139.026943	1.0	0.0	4.0	1.0	1.0	0.0	1.0	0.0	0.0	0.0	0.0	0.0	0.0	1.0	0.0	0.0	6.0	0.0	0.0	0.0
Name_N-Acetyl-l-tryptophan ethyl ester_CAS_2382-80-1_CS_NoneM_Temperature: Value30	-2.27	0.57	2.219757	618.361081	1.26	14.535169	11.60306	11.60306	9.613392	6.602007	6.602007	4.568779	4.568779	3.047565	3.047565	2.201912	2.201912	12.011146	9.589074	0.0	5.90718	13.027704	16.466376	6.923737	6.923737	30.462312	10.300767	4.736863	274.131742	0.0	2.0	16.0	0.0	0.0	2.0	2.0	0.0	0.0	0.0	0.0	0.0	0.0	4.0	0.0	0.0	6.0	1.0	6.0	0.0
Name_None_CAS_110-82-7_CS_NoneM_Temperature: Value5	-3.01	0.0	2.0	15.509775	0.02	4.242641	4.242641	4.242641	3.0	3.0	3.0	2.12132	2.12132	1.5	1.5	1.06066	1.06066	0.0	0.0	0.0	0.0	0.0	0.0	38.52493	0.0	0.0	0.0	0.0	84.0939	0.0	0.0	12.0	0.0	0.0	0.0	0.0	0.0	0.0	0.0	0.0	0.0	0.0	0.0	0.0	0.0	0.0	0.0	6.0	0.0
Name_None_CAS_51-21-8_CS_NoneM_Temperature: Value20	-1.02	0.44	3.523898	312.833941	0.86	6.853371	4.271811	4.271811	4.198377	2.174581	2.174581	1.419861	1.419861	0.773964	0.773964	0.393362	0.393362	17.066231	13.979489	0.0	0.0	6.196844	0.0	0.0	4.983979	4.983979	0.0	0.0	130.017856	0.0	2.0	1.0	0.0	0.0	2.0	1.0	0.0	0.0	0.0	0.0	0.0	0.0	4.0	0.0	0.0	0.0	1.0	1.0	0.0
Name_None_CAS_92-52-4_CS_NoneM_Temperature: Value60	-3.58	0.0	2.457149	297.43132	0.21	8.225768	6.773503	6.773503	5.966326	4.071367	4.071367	2.732051	2.732051	1.880911	1.880911	1.261206	1.261206	0.0	0.0	0.0	0.0	0.0	0.0	11.126903	0.0	12.132734	48.530937	0.0	154.07825	0.0	0.0	10.0	0.0	0.0	0.0	0.0	0.0	0.0	0.0	0.0	0.0	0.0	0.0	0.0	0.0	12.0	0.0	1.0	0.0
Name_None_CAS_1689-84-5_CS_NoneM_Temperature: Value25	-3.33	0.42	3.34837	306.697838	0.34	8.430721	5.305057	8.47705	5.147066	2.729879	4.315875	1.900302	3.608976	1.145994	2.35497	0.630064	1.81652	0.0	5.106527	0.0	5.749512	14.508891	0.0	0.0	12.132734	6.069221	31.859888	5.261892	274.858138	1.0	0.0	2.0	0.0	0.0	0.0	1.0	0.0	0.0	0.0	0.0	0.0	0.0	0.0	1.0	0.0	6.0	0.0	1.0	0.0
Name_None_CAS_108-95-2_CS_NoneM_Temperature: Value35	-0.02	0.5	3.021465	134.10737	0.39	5.112884	3.833965	3.833965	3.393847	2.13429	2.13429	1.335549	1.335549	0.756194	0.756194	0.427994	0.427994	0.0	0.0	0.0	0.0	5.749512	0.0	0.0	24.265468	6.066367	0.0	5.106527	94.041865	1.0	0.0	5.0	0.0	0.0	0.0	1.0	0.0	0.0	0.0	0.0	0.0	0.0	0.0	0.0	0.0	6.0	0.0	0.0	0.0
Name_None_CAS_33376-25-9_CS_NoneM_Temperature: Value25	-1.44	0.52	2.973421	265.781654	1.21	10.767585	8.346065	8.346065	6.563715	4.733693	4.733693	3.423033	3.423033	2.603745	2.603745	1.7316	1.7316	23.260464	14.383612	0.0	0.0	12.841643	6.420822	0.0	6.923737	6.923737	10.633577	0.0	198.100442	0.0	2.0	12.0	0.0	0.0	3.0	0.0	0.0	0.0	0.0	0.0	0.0	0.0	4.0	0.0	0.0	0.0	0.0	7.0	0.0
Name_None_CAS_108-95-2_CS_NoneM_Temperature: Value30	-0.05	0.5	3.021465	134.10737	0.39	5.112884	3.833965	3.833965	3.393847	2.13429	2.13429	1.335549	1.335549	0.756194	0.756194	0.427994	0.427994	0.0	0.0	0.0	0.0	5.749512	0.0	0.0	24.265468	6.066367	0.0	5.106527	94.041865	1.0	0.0	5.0	0.0	0.0	0.0	1.0	0.0	0.0	0.0	0.0	0.0	0.0	0.0	0.0	0.0	6.0	0.0	0.0	0.0
Name_None_CAS_51-28-5_CS_NoneM_Temperature: Value75	-1.79	0.28	3.267052	375.287403	0.45	10.008072	6.206685	6.206685	6.019745	3.139151	3.139151	2.187237	2.187237	1.366512	1.366512	0.771623	0.771623	26.970906	20.228637	0.0	0.0	6.066367	12.132734	0.0	0.0	0.0	0.0	5.106527	184.012021	1.0	0.0	3.0	2.0	2.0	0.0	1.0	0.0	0.0	0.0	0.0	0.0	0.0	2.0	0.0	0.0	6.0	0.0	0.0	0.0
Name_Lactose_CAS_63-42-3_CS_NoneM_Temperature: Value30	-0.23	2.01	2.114862	378.018438	3.4	17.309037	11.99017	11.99017	10.810968	7.079026	7.079026	5.526832	5.526832	3.978973	3.978973	2.569694	2.569694	74.625548	35.745692	0.0	0.0	0.0	0.0	0.0	0.0	0.0	0.0	19.317116	342.116212	8.0	0.0	14.0	0.0	0.0	0.0	14.0	0.0	0.0	0.0	0.0	0.0	0.0	0.0	0.0	0.0	0.0	0.0	10.0	0.0
Name_None_CAS_55-21-0_CS_NoneM_Temperature: Value10	-1.31	0.49	2.981455	205.415953	0.66	6.690234	4.87235	4.87235	4.30453	2.653483	2.653483	1.730276	1.730276	1.058307	1.058307	0.602419	0.602419	0.0	4.794537	0.0	5.90718	5.563451	0.0	0.0	24.265468	6.066367	0.0	5.733667	121.052764	0.0	2.0	5.0	0.0	0.0	1.0	0.0	0.0	0.0	0.0	0.0	0.0	0.0	1.0	0.0	0.0	6.0	0.0	1.0	0.0
Name_Acetamide, N-(4-methoxyphenyl)-_CAS_51-66-1_CS_NoneM_Temperature: Value15	-2.05	0.41	2.709148	266.361954	0.87	8.974691	7.125898	7.125898	5.719545	3.637864	3.637864	2.409688	2.409688	1.410387	1.410387	0.877615	0.877615	0.0	4.794537	0.0	5.90718	0.0	11.436898	6.923737	31.375266	0.0	5.316789	4.736863	165.078979	0.0	1.0	10.0	0.0	0.0	1.0	2.0	0.0	0.0	0.0	0.0	0.0	0.0	2.0	0.0	0.0	6.0	0.0	1.0	0.0
Name_None_CAS_83-32-9_CS_NoneM_Temperature: Value45	-4.22	0.0	2.580406	401.982629	0.15	7.966255	6.878315	6.878315	5.94949	4.445141	4.445141	3.432385	3.432385	2.740965	2.740965	2.187782	2.187782	0.0	0.0	0.0	0.0	0.0	0.0	34.740995	0.0	0.0	36.398202	0.0	154.07825	0.0	0.0	10.0	0.0	0.0	0.0	0.0	0.0	0.0	0.0	0.0	0.0	0.0	0.0	0.0	0.0	11.0	0.0	3.0	0.0
Name_None_CAS_461-58-5_CS_NoneM_Temperature: Value10	-0.65	0.55	3.507223	92.605938	1.21	4.991564	3.049128	3.049128	2.770056	1.248171	1.248171	0.636669	0.636669	0.179099	0.179099	0.057735	0.057735	0.0	0.0	0.0	5.959555	0.0	0.0	6.193156	0.0	0.0	4.992405	16.729227	84.043596	0.0	4.0	0.0	0.0	0.0	0.0	0.0	0.0	0.0	0.0	0.0	0.0	1.0	3.0	1.0	0.0	0.0	0.0	0.0	0.0
Name_None_CAS_83-32-9_CS_NoneM_Temperature: Value40	-4.34	0.0	2.580406	401.982629	0.15	7.966255	6.878315	6.878315	5.94949	4.445141	4.445141	3.432385	3.432385	2.740965	2.740965	2.187782	2.187782	0.0	0.0	0.0	0.0	0.0	0.0	34.740995	0.0	0.0	36.398202	0.0	154.07825	0.0	0.0	10.0	0.0	0.0	0.0	0.0	0.0	0.0	0.0	0.0	0.0	0.0	0.0	0.0	0.0	11.0	0.0	3.0	0.0
Name_None_CAS_65-45-2_CS_NoneM_Temperature: Value15	-1.97	0.62	3.152941	257.537949	0.61	7.560478	5.242213	5.242213	4.715214	2.793756	2.793756	1.8814	1.8814	1.169509	1.169509	0.682001	0.682001	5.90718	4.794537	0.0	11.312963	0.0	0.0	12.132734	12.132734	0.0	0.0	10.840195	137.047678	1.0	2.0	4.0	0.0	0.0	1.0	1.0	0.0	0.0	0.0	0.0	0.0	0.0	1.0	0.0	0.0	6.0	0.0	1.0	0.0
Name_None_CAS_1202-25-1_CS_NoneM_Temperature: Value25	-3.3	0.0	2.87093	290.297985	0.79	9.844935	8.073111	8.073111	6.147066	4.005898	4.005898	2.932883	2.932883	1.8048	1.8048	1.013506	1.013506	0.0	4.794537	0.0	5.969305	5.563451	5.687386	7.109798	12.132734	31.127988	4.736863	0.0	179.094629	0.0	0.0	13.0	0.0	0.0	1.0	2.0	0.0	0.0	0.0	0.0	0.0	0.0	3.0	0.0	0.0	6.0	0.0	1.0	0.0
Name_None_CAS_62-44-2_CS_NoneM_Temperature: Value15	-2.58	0.41	2.635973	279.481149	0.87	9.681798	7.833004	7.833004	6.219545	4.225397	4.225397	2.638576	2.638576	1.485689	1.485689	1.004424	1.004424	0.0	4.794537	0.0	5.90718	6.606882	11.436898	6.923737	0.0	31.189205	5.316789	4.736863	179.094629	0.0	1.0	12.0	0.0	0.0	1.0	2.0	0.0	0.0	0.0	0.0	0.0	0.0	2.0	0.0	0.0	6.0	0.0	2.0	0.0
Name_l-Arginine_CAS_74-79-3_CS_NoneM_Temperature: Value20	-0.07	1.26	3.311835	170.931021	1.95	9.560478	6.708833	6.708833	5.536581	3.600216	3.600216	2.427411	2.427411	1.324553	1.324553	0.668508	0.668508	12.011146	4.794537	0.0	5.959555	19.3864	0.0	0.0	0.0	0.0	5.316789	21.983146	174.111676	1.0	6.0	7.0	0.0	0.0	1.0	1.0	0.0	0.0	0.0	0.0	0.0	1.0	4.0	0.0	0.0	0.0	0.0	4.0	0.0
Name_2-Methoxybenzoic acid_CAS_579-75-9_CS_NoneM_Temperature: Value40	-1.43	0.57	3.121219	267.79461	0.66	8.267585	6.073111	6.073111	5.253219	3.117454	3.117454	2.005436	2.005436	1.337383	1.337383	0.821324	0.821324	5.969305	4.794537	0.0	5.563451	5.749512	0.0	13.176165	18.199101	0.0	0.0	9.84339	152.047344	1.0	0.0	7.0	0.0	0.0	1.0	3.0	0.0	0.0	0.0	0.0	0.0	0.0	0.0	0.0	0.0	6.0	0.0	1.0	0.0
Name_None_CAS_62-23-7_CS_NoneM_Temperature: Value37	-2.46	0.66	3.00615	283.68319	0.54	9.137828	5.928573	5.928573	5.609061	3.087853	3.087853	2.109136	2.109136	1.325074	1.325074	0.725723	0.725723	10.892616	14.908855	0.0	11.250838	0.0	12.132734	12.132734	0.0	0.0	0.0	5.106527	167.021858	1.0	0.0	4.0	1.0	1.0	1.0	1.0	0.0	0.0	0.0	0.0	0.0	0.0	1.0	0.0	0.0	6.0	0.0	1.0	0.0
Name_None_CAS_92-52-4_CS_NoneM_Temperature: Value40	-4.06	0.0	2.457149	297.43132	0.21	8.225768	6.773503	6.773503	5.966326	4.071367	4.071367	2.732051	2.732051	1.880911	1.880911	1.261206	1.261206	0.0	0.0	0.0	0.0	0.0	0.0	11.126903	0.0	12.132734	48.530937	0.0	154.07825	0.0	0.0	10.0	0.0	0.0	0.0	0.0	0.0	0.0	0.0	0.0	0.0	0.0	0.0	0.0	0.0	12.0	0.0	1.0	0.0
Name_None_CAS_118-92-3_CS_NoneM_Temperature: Value30	-1.36	0.75	3.152941	257.537949	0.71	7.560478	5.242213	5.242213	4.715214	2.793756	2.793756	1.892403	1.892403	1.191199	1.191199	0.691772	0.691772	5.969305	4.794537	0.0	5.563451	5.687386	0.0	6.066367	18.199101	0.0	0.0	10.840195	137.047678	1.0	2.0	4.0	0.0	0.0	1.0	1.0	0.0	0.0	0.0	0.0	0.0	0.0	1.0	0.0	0.0	6.0	0.0	1.0	0.0
Name_dl-Tartaric acid_CAS_133-37-9_CS_NoneM_Temperature: Value30	0.13	1.23	4.069512	133.826806	1.3	8.309401	4.760052	4.760052	4.464102	2.282543	2.282543	1.56615	1.56615	0.805104	0.805104	0.270102	0.270102	24.146543	9.589074	0.0	0.0	0.0	0.0	0.0	0.0	0.0	0.0	20.42611	150.016438	4.0	0.0	2.0	0.0	0.0	2.0	4.0	0.0	0.0	0.0	0.0	0.0	0.0	0.0	0.0	0.0	0.0	0.0	3.0	0.0
Name_None_CAS_129-00-0_CS_NoneM_Temperature: Value10	-6.54	0.0	2.505956	666.619806	0.25	10.535169	8.773503	8.773503	7.932653	5.559401	5.559401	4.289601	4.289601	3.392734	3.392734	2.669587	2.669587	0.0	0.0	0.0	0.0	0.0	0.0	32.317345	0.0	0.0	60.663671	0.0	202.07825	0.0	0.0	10.0	0.0	0.0	0.0	0.0	0.0	0.0	0.0	0.0	0.0	0.0	0.0	0.0	0.0	19.0	0.0	0.0	0.0
Name_None_CAS_83-32-9_CS_NoneM_Temperature: Value30	-4.52	0.0	2.580406	401.982629	0.15	7.966255	6.878315	6.878315	5.94949	4.445141	4.445141	3.432385	3.432385	2.740965	2.740965	2.187782	2.187782	0.0	0.0	0.0	0.0	0.0	0.0	34.740995	0.0	0.0	36.398202	0.0	154.07825	0.0	0.0	10.0	0.0	0.0	0.0	0.0	0.0	0.0	0.0	0.0	0.0	0.0	0.0	0.0	0.0	11.0	0.0	3.0	0.0
Name_None_CAS_129-00-0_CS_NoneM_Temperature: Value15	-6.45	0.0	2.505956	666.619806	0.25	10.535169	8.773503	8.773503	7.932653	5.559401	5.559401	4.289601	4.289601	3.392734	3.392734	2.669587	2.669587	0.0	0.0	0.0	0.0	0.0	0.0	32.317345	0.0	0.0	60.663671	0.0	202.07825	0.0	0.0	10.0	0.0	0.0	0.0	0.0	0.0	0.0	0.0	0.0	0.0	0.0	0.0	0.0	0.0	19.0	0.0	0.0	0.0
Name_None_CAS_2104-96-3_CS_NoneM_Temperature: Value20	-6.09	0.0	3.063767	435.536754	0.77	12.344935	8.368801	13.177579	7.414833	3.972565	8.077531	2.600388	7.418064	1.632175	5.557381	0.843795	2.659654	6.718607	0.0	0.0	0.0	20.267498	0.0	14.219595	12.132734	0.0	15.929944	48.579977	363.849219	0.0	0.0	8.0	0.0	0.0	0.0	3.0	0.0	0.0	3.0	0.0	0.0	0.0	0.0	0.0	0.0	6.0	0.0	0.0	0.0
Name_None_CAS_1689-83-4_CS_NoneM_Temperature: Value20	-3.87	0.42	3.34837	306.697838	0.38	8.430721	5.305057	9.620053	5.147066	2.729879	4.887377	1.900302	4.224684	1.145994	2.790616	0.630064	2.398177	0.0	5.106527	0.0	5.749512	12.703816	0.0	0.0	12.132734	51.250963	0.0	5.261892	370.83041	1.0	0.0	2.0	0.0	0.0	0.0	1.0	0.0	0.0	0.0	0.0	0.0	0.0	0.0	1.0	0.0	6.0	0.0	1.0	0.0
Name_2,2',3,3',6,6'-Hexachlorobiphenyl_CAS_207004-30-6_CS_NoneM_Temperature: Value25	-7.78	0.0	2.854647	564.95008	0.04	13.447229	8.577188	13.112762	8.430428	4.705261	6.973047	3.436382	5.821111	2.337982	4.576492	1.51248	2.946706	0.0	0.0	0.0	10.045267	31.217436	0.0	0.0	24.265468	0.0	0.0	69.605639	357.844416	0.0	0.0	4.0	0.0	0.0	0.0	0.0	0.0	0.0	0.0	0.0	0.0	0.0	0.0	0.0	0.0	12.0	0.0	1.0	0.0
Name_l-Histidine_CAS_71-00-1_CS_NoneM_Temperature: Value25	-0.56	1.13	2.498761	231.985251	1.41	8.267585	5.819183	5.819183	5.198377	3.159372	3.159372	2.209395	2.209395	1.301102	1.301102	0.715164	0.715164	12.011146	4.794537	0.0	6.420822	5.693928	0.0	6.32732	6.196844	0.0	9.967957	10.840195	155.069477	1.0	3.0	5.0	0.0	0.0	1.0	1.0	0.0	0.0	0.0	0.0	0.0	1.0	4.0	0.0	0.0	0.0	1.0	3.0	0.0
Name_None_CAS_56-55-3_CS_NoneM_Temperature: Value5	-7.88	0.0	2.268266	866.252622	0.29	11.949383	9.928203	9.928203	8.915816	6.220085	6.220085	4.707193	4.707193	3.611271	3.611271	2.696234	2.696234	0.0	0.0	0.0	0.0	0.0	0.0	32.317345	0.0	0.0	72.796405	0.0	228.0939	0.0	0.0	12.0	0.0	0.0	0.0	0.0	0.0	0.0	0.0	0.0	0.0	0.0	0.0	0.0	0.0	21.0	0.0	0.0	0.0
Name_l-Aspartic acid_CAS_56-84-8_CS_NoneM_Temperature: Value35	-1.27	1.18	3.632432	132.529325	1.26	7.439158	4.572731	4.572731	4.036581	2.239272	2.239272	1.542593	1.542593	0.711731	0.711731	0.275438	0.275438	24.401273	9.589074	0.0	0.0	0.0	0.0	0.0	0.0	0.0	0.0	15.946722	133.037508	2.0	2.0	3.0	0.0	0.0	2.0	2.0	0.0	0.0	0.0	0.0	0.0	0.0	1.0	0.0	0.0	0.0	0.0	3.0	0.0
Name_l-Histidine_CAS_71-00-1_CS_NoneM_Temperature: Value20	-0.58	1.13	2.498761	231.985251	1.41	8.267585	5.819183	5.819183	5.198377	3.159372	3.159372	2.209395	2.209395	1.301102	1.301102	0.715164	0.715164	12.011146	4.794537	0.0	6.420822	5.693928	0.0	6.32732	6.196844	0.0	9.967957	10.840195	155.069477	1.0	3.0	5.0	0.0	0.0	1.0	1.0	0.0	0.0	0.0	0.0	0.0	1.0	4.0	0.0	0.0	0.0	1.0	3.0	0.0
Name_None_CAS_100-25-4_CS_NoneM_Temperature: Value25	-3.43	0.0	3.00615	285.8249	0.31	9.137828	5.836821	5.836821	5.609061	2.998878	2.998878	2.030617	2.030617	1.271346	1.271346	0.696065	0.696065	9.846622	20.228637	0.0	11.374773	0.0	24.265468	0.0	0.0	0.0	0.0	0.0	168.017107	0.0	0.0	4.0	2.0	2.0	0.0	0.0	0.0	0.0	0.0	0.0	0.0	0.0	2.0	0.0	0.0	6.0	0.0	0.0	0.0
Name_None_CAS_94-12-2_CS_NoneM_Temperature: Value50	-2.15	0.23	2.611171	279.481149	0.77	9.681798	7.617461	7.617461	6.236382	4.264073	4.264073	2.757928	2.757928	1.583666	1.583666	0.897295	0.897295	0.0	4.794537	0.0	5.969305	17.85772	6.420822	0.0	24.265468	6.923737	0.0	10.47053	179.094629	0.0	2.0	11.0	0.0	0.0	1.0	2.0	0.0	0.0	0.0	0.0	0.0	0.0	1.0	0.0	0.0	6.0	0.0	3.0	0.0
Name_None_CAS_218-01-9_CS_NoneM_Temperature: Value10	-8.46	0.0	2.307639	797.252622	0.29	11.949383	9.928203	9.928203	8.932653	6.226068	6.226068	4.668518	4.668518	3.65121	3.65121	2.770762	2.770762	0.0	0.0	0.0	0.0	0.0	0.0	32.317345	0.0	0.0	72.796405	0.0	228.0939	0.0	0.0	12.0	0.0	0.0	0.0	0.0	0.0	0.0	0.0	0.0	0.0	0.0	0.0	0.0	0.0	21.0	0.0	0.0	0.0
Name_None_CAS_141-90-2_CS_NoneM_Temperature: Value25	-2.26	0.39	3.502117	248.361954	1.0	5.983128	3.971197	4.787694	3.787694	2.068932	2.47718	1.296046	1.704294	0.685867	0.90578	0.382688	0.551322	0.0	4.794537	0.0	5.559267	4.771066	0.0	12.263211	0.0	0.0	22.18583	0.0	128.004434	0.0	2.0	2.0	0.0	0.0	1.0	0.0	0.0	0.0	0.0	0.0	0.0	0.0	4.0	0.0	0.0	0.0	1.0	1.0	0.0
Name_None_CAS_206-44-0_CS_NoneM_Temperature: Value25	-6.0	0.0	2.312996	650.310154	0.25	10.535169	8.773503	8.773503	7.94949	5.565384	5.565384	4.254843	4.254843	3.412108	3.412108	2.742735	2.742735	0.0	0.0	0.0	0.0	0.0	0.0	33.026254	0.0	0.0	60.663671	0.0	202.07825	0.0	0.0	10.0	0.0	0.0	0.0	0.0	0.0	0.0	0.0	0.0	0.0	0.0	0.0	0.0	0.0	17.0	0.0	2.0	0.0
Name_l-Aspartic acid_CAS_56-84-8_CS_NoneM_Temperature: Value30	-1.34	1.18	3.632432	132.529325	1.26	7.439158	4.572731	4.572731	4.036581	2.239272	2.239272	1.542593	1.542593	0.711731	0.711731	0.275438	0.275438	24.401273	9.589074	0.0	0.0	0.0	0.0	0.0	0.0	0.0	0.0	15.946722	133.037508	2.0	2.0	3.0	0.0	0.0	2.0	2.0	0.0	0.0	0.0	0.0	0.0	0.0	1.0	0.0	0.0	0.0	0.0	3.0	0.0
Name_None_CAS_206-44-0_CS_NoneM_Temperature: Value20	-6.13	0.0	2.312996	650.310154	0.25	10.535169	8.773503	8.773503	7.94949	5.565384	5.565384	4.254843	4.254843	3.412108	3.412108	2.742735	2.742735	0.0	0.0	0.0	0.0	0.0	0.0	33.026254	0.0	0.0	60.663671	0.0	202.07825	0.0	0.0	10.0	0.0	0.0	0.0	0.0	0.0	0.0	0.0	0.0	0.0	0.0	0.0	0.0	0.0	17.0	0.0	2.0	0.0
Name_None_CAS_57-83-0_CS_NoneM_Temperature: Value25	-4.42	0.0	1.669603	588.64899	1.04	16.405413	14.860102	14.860102	10.859844	9.604172	9.604172	9.253952	9.253952	8.452747	8.452747	7.227105	7.227105	0.0	9.589074	0.0	10.829981	17.484396	43.437005	31.256391	6.923737	6.07602	13.847474	0.0	314.22458	0.0	0.0	30.0	0.0	0.0	2.0	0.0	0.0	0.0	0.0	0.0	0.0	0.0	0.0	0.0	0.0	0.0	1.0	23.0	0.0
Name_None_CAS_57-83-0_CS_NoneM_Temperature: Value20	-4.49	0.0	1.669603	588.64899	1.04	16.405413	14.860102	14.860102	10.859844	9.604172	9.604172	9.253952	9.253952	8.452747	8.452747	7.227105	7.227105	0.0	9.589074	0.0	10.829981	17.484396	43.437005	31.256391	6.923737	6.07602	13.847474	0.0	314.22458	0.0	0.0	30.0	0.0	0.0	2.0	0.0	0.0	0.0	0.0	0.0	0.0	0.0	0.0	0.0	0.0	0.0	1.0	23.0	0.0
Name_None_CAS_88-89-1_CS_NoneM_Temperature: Value10	-1.32	0.02	3.572755	461.890685	0.46	12.455665	7.393045	7.393045	7.341112	3.644573	3.644573	2.603958	2.603958	1.658655	1.658655	0.973511	0.973511	37.581604	30.342955	0.0	0.0	12.132734	0.0	0.0	0.0	0.0	0.0	5.106527	228.997099	1.0	0.0	2.0	3.0	3.0	0.0	1.0	0.0	0.0	0.0	0.0	0.0	0.0	3.0	0.0	0.0	6.0	0.0	0.0	0.0
Name_None_CAS_91-20-3_CS_NoneM_Temperature: Value30	-3.53	0.0	2.888052	271.015182	0.17	6.811555	5.618802	5.618802	4.966326	3.404701	3.404701	2.347151	2.347151	1.658689	1.658689	1.132906	1.132906	0.0	0.0	0.0	0.0	0.0	0.0	10.772448	0.0	0.0	48.530937	0.0	128.0626	0.0	0.0	8.0	0.0	0.0	0.0	0.0	0.0	0.0	0.0	0.0	0.0	0.0	0.0	0.0	0.0	11.0	0.0	0.0	0.0
Name_None_CAS_129-00-0_CS_NoneM_Temperature: Value60	-5.33	0.0	2.505956	666.619806	0.25	10.535169	8.773503	8.773503	7.932653	5.559401	5.559401	4.289601	4.289601	3.392734	3.392734	2.669587	2.669587	0.0	0.0	0.0	0.0	0.0	0.0	32.317345	0.0	0.0	60.663671	0.0	202.07825	0.0	0.0	10.0	0.0	0.0	0.0	0.0	0.0	0.0	0.0	0.0	0.0	0.0	0.0	0.0	0.0	19.0	0.0	0.0	0.0
Name_None_CAS_59-66-5_CS_NoneM_Temperature: Value15	-2.57	0.85	2.938691	422.352468	1.5	10.060478	6.513019	8.146012	5.892865	3.032746	5.395562	2.099318	4.811974	0.932817	3.08151	0.525847	1.90536	10.023291	13.212334	0.0	15.378394	11.336786	0.0	6.923737	0.0	0.0	15.514152	5.138974	221.988132	0.0	3.0	3.0	0.0	0.0	1.0	0.0	2.0	0.0	0.0	1.0	0.0	2.0	2.0	0.0	1.0	0.0	0.0	1.0	0.0
Name_None_CAS_479-45-8_CS_NoneM_Temperature: Value85	-2.48	0.0	3.769455	592.636917	0.96	15.610366	9.656755	9.656755	9.162479	4.656935	4.656935	3.365399	3.365399	2.227211	2.227211	1.386716	1.386716	42.551792	40.457273	0.0	5.008913	12.132734	7.047672	0.0	0.0	0.0	0.0	0.0	287.013812	0.0	0.0	5.0	4.0	4.0	0.0	0.0	0.0	0.0	0.0	1.0	0.0	0.0	5.0	0.0	0.0	6.0	0.0	0.0	0.0
Name_None_CAS_103-82-2_CS_NoneM_Temperature: Value25	-0.9	0.57	2.674242	215.959017	0.45	7.397341	5.44932	5.44932	4.787694	3.045521	3.045521	2.056114	2.056114	1.198175	1.198175	0.770482	0.770482	5.969305	4.794537	0.0	6.420822	0.0	5.563451	0.0	12.132734	18.199101	0.0	5.106527	136.052429	1.0	0.0	7.0	0.0	0.0	1.0	1.0	0.0	0.0	0.0	0.0	0.0	0.0	0.0	0.0	0.0	6.0	0.0	2.0	0.0
Name_2-Isopropyl-4-nitroimidazole_CAS_73-32-5_CS_NoneM_Temperature: Value25	-0.58	0.35	2.903362	266.546041	0.64	8.430721	6.365624	6.365624	5.109061	3.306695	3.306695	2.555728	2.555728	1.318085	1.318085	0.715747	0.715747	4.923311	10.114318	0.0	11.735769	5.824404	0.0	6.196844	0.0	13.847474	9.967957	0.0	155.069477	0.0	1.0	8.0	1.0	1.0	0.0	0.0	0.0	0.0	0.0	0.0	0.0	1.0	4.0	0.0	0.0	0.0	1.0	3.0	0.0
Name_None_CAS_1730-37-6_CS_NoneM_Temperature: Value25	-5.22	0.0	2.325074	495.141539	0.19	9.543606	8.248559	8.248559	6.860173	5.028474	5.028474	3.934948	3.934948	3.085006	3.085006	2.316927	2.316927	0.0	0.0	0.0	0.0	0.0	6.420822	27.817257	0.0	0.0	49.388307	0.0	180.0939	0.0	0.0	12.0	0.0	0.0	0.0	0.0	0.0	0.0	0.0	0.0	0.0	0.0	0.0	0.0	0.0	12.0	0.0	4.0	0.0
Name_None_CAS_63-74-1_CS_NoneM_Temperature: Value30	-1.32	0.67	3.201516	341.349962	1.18	8.483128	5.688846	6.505343	4.999019	2.883202	4.429522	2.114045	3.675468	1.208633	2.137864	0.657506	1.172946	10.023291	8.417797	0.0	4.895483	5.687386	0.0	24.265468	0.0	0.0	0.0	10.872641	172.030648	0.0	4.0	4.0	0.0	0.0	0.0	0.0	2.0	0.0	0.0	0.0	0.0	0.0	1.0	0.0	1.0	6.0	0.0	0.0	0.0
Name_None_CAS_115-77-5_CS_NoneM_Temperature: Value20	-0.38	1.25	3.824684	51.848471	1.18	7.328427	5.117282	5.117282	4.242641	2.679125	2.679125	2.132456	2.132456	1.341641	1.341641	0.3	0.3	31.842518	0.0	0.0	0.0	0.0	0.0	0.0	0.0	0.0	0.0	20.42611	136.073559	4.0	0.0	8.0	0.0	0.0	0.0	4.0	0.0	0.0	0.0	0.0	0.0	0.0	0.0	0.0	0.0	0.0	0.0	4.0	0.0
Name_None_CAS_123-56-8_CS_NoneM_Temperature: Value10	0.14	0.34	2.553705	104.858202	0.89	5.276021	3.73071	3.73071	3.287694	2.115355	2.115355	1.471353	1.471353	0.857963	0.857963	0.507564	0.507564	0.0	9.589074	0.0	11.814359	12.841643	0.0	0.0	0.0	0.0	5.316789	0.0	99.032028	0.0	1.0	4.0	0.0	0.0	2.0	0.0	0.0	0.0	0.0	0.0	0.0	0.0	2.0	0.0	0.0	0.0	0.0	3.0	0.0
Name_None_CAS_103-84-4_CS_NoneM_Temperature: Value30	-1.27	0.41	2.674242	217.959017	0.67	7.397341	5.795	5.795	4.787694	3.114808	3.114808	2.047212	2.047212	1.094158	1.094158	0.724749	0.724749	0.0	4.794537	0.0	5.90718	0.0	5.687386	6.923737	0.0	30.331835	5.316789	0.0	135.068414	0.0	1.0	8.0	0.0	0.0	1.0	0.0	0.0	0.0	0.0	0.0	0.0	0.0	2.0	0.0	0.0	6.0	0.0	1.0	0.0
Name_None_CAS_92-52-4_CS_NoneM_Temperature: Value20	-4.42	0.0	2.457149	297.43132	0.21	8.225768	6.773503	6.773503	5.966326	4.071367	4.071367	2.732051	2.732051	1.880911	1.880911	1.261206	1.261206	0.0	0.0	0.0	0.0	0.0	0.0	11.126903	0.0	12.132734	48.530937	0.0	154.07825	0.0	0.0	10.0	0.0	0.0	0.0	0.0	0.0	0.0	0.0	0.0	0.0	0.0	0.0	0.0	0.0	12.0	0.0	1.0	0.0
Name_None_CAS_92-52-4_CS_NoneM_Temperature: Value25	-4.36	0.0	2.457149	297.43132	0.21	8.225768	6.773503	6.773503	5.966326	4.071367	4.071367	2.732051	2.732051	1.880911	1.880911	1.261206	1.261206	0.0	0.0	0.0	0.0	0.0	0.0	11.126903	0.0	12.132734	48.530937	0.0	154.07825	0.0	0.0	10.0	0.0	0.0	0.0	0.0	0.0	0.0	0.0	0.0	0.0	0.0	0.0	0.0	0.0	12.0	0.0	1.0	0.0
Name_None_CAS_121-14-2_CS_NoneM_Temperature: Value20	-2.83	0.0	3.267052	374.755334	0.31	10.008072	6.759471	6.759471	6.019745	3.415544	3.415544	2.485009	2.485009	1.600234	1.600234	0.908044	0.908044	9.846622	20.228637	0.0	11.374773	5.563451	6.066367	19.056471	0.0	0.0	0.0	0.0	182.032757	0.0	0.0	6.0	2.0	2.0	0.0	0.0	0.0	0.0	0.0	0.0	0.0	0.0	2.0	0.0	0.0	6.0	0.0	1.0	0.0
Name_None_CAS_120-12-7_CS_NoneM_Temperature: Value65	-5.43	0.0	2.523733	488.759099	0.23	9.380469	7.773503	7.773503	6.932653	4.809401	4.809401	3.546509	3.546509	2.614031	2.614031	1.882639	1.882639	0.0	0.0	0.0	0.0	0.0	0.0	21.544897	0.0	0.0	60.663671	0.0	178.07825	0.0	0.0	10.0	0.0	0.0	0.0	0.0	0.0	0.0	0.0	0.0	0.0	0.0	0.0	0.0	0.0	16.0	0.0	0.0	0.0
Name_None_CAS_88-89-1_CS_NoneM_Temperature: Value60	-0.88	0.02	3.572755	461.890685	0.46	12.455665	7.393045	7.393045	7.341112	3.644573	3.644573	2.603958	2.603958	1.658655	1.658655	0.973511	0.973511	37.581604	30.342955	0.0	0.0	12.132734	0.0	0.0	0.0	0.0	0.0	5.106527	228.997099	1.0	0.0	2.0	3.0	3.0	0.0	1.0	0.0	0.0	0.0	0.0	0.0	0.0	3.0	0.0	0.0	6.0	0.0	0.0	0.0
Name_None_CAS_76-57-3_CS_NoneM_Temperature: Value50	-1.36	0.23	1.822365	685.154996	1.58	15.060113	12.951046	12.951046	10.663869	8.102094	8.102094	7.113245	7.113245	6.35431	6.35431	5.388741	5.388741	6.103966	5.106527	0.0	11.518957	11.959747	30.885423	11.126903	7.109798	12.142387	24.089969	9.473726	299.152144	1.0	0.0	20.0	0.0	0.0	0.0	5.0	0.0	0.0	0.0	0.0	0.0	0.0	3.0	0.0	0.0	6.0	1.0	11.0	0.0
Name_None_CAS_120-12-7_CS_NoneM_Temperature: Value60	-5.55	0.0	2.523733	488.759099	0.23	9.380469	7.773503	7.773503	6.932653	4.809401	4.809401	3.546509	3.546509	2.614031	2.614031	1.882639	1.882639	0.0	0.0	0.0	0.0	0.0	0.0	21.544897	0.0	0.0	60.663671	0.0	178.07825	0.0	0.0	10.0	0.0	0.0	0.0	0.0	0.0	0.0	0.0	0.0	0.0	0.0	0.0	0.0	0.0	16.0	0.0	0.0	0.0
Name_None_CAS_91-20-3_CS_NoneM_Temperature: Value10	-3.88	0.0	2.888052	271.015182	0.17	6.811555	5.618802	5.618802	4.966326	3.404701	3.404701	2.347151	2.347151	1.658689	1.658689	1.132906	1.132906	0.0	0.0	0.0	0.0	0.0	0.0	10.772448	0.0	0.0	48.530937	0.0	128.0626	0.0	0.0	8.0	0.0	0.0	0.0	0.0	0.0	0.0	0.0	0.0	0.0	0.0	0.0	0.0	0.0	11.0	0.0	0.0	0.0
Name_None_CAS_115178-70-6_CS_NoneM_Temperature: Value20	-3.26	0.0	1.900075	461.870146	1.11	14.535169	12.041837	12.041837	9.592224	7.126486	7.126486	5.372113	5.372113	3.817745	3.817745	2.772277	2.772277	5.969305	9.589074	0.0	24.597743	5.563451	19.262465	0.0	24.265468	24.813751	0.0	4.736863	275.152144	0.0	0.0	21.0	0.0	0.0	2.0	2.0	0.0	0.0	0.0	0.0	0.0	0.0	3.0	0.0	0.0	6.0	0.0	8.0	0.0
Name_None_CAS_77-92-9_CS_NoneM_Temperature: Value25	0.3	1.63	4.619312	227.367322	1.33	10.646264	6.427813	6.427813	5.77638	3.171013	3.171013	2.477768	2.477768	1.285437	1.285437	0.714077	0.714077	36.35061	14.383612	0.0	0.0	0.0	0.0	0.0	0.0	0.0	0.0	20.42611	192.027003	4.0	0.0	4.0	0.0	0.0	3.0	4.0	0.0	0.0	0.0	0.0	0.0	0.0	0.0	0.0	0.0	0.0	0.0	5.0	0.0
Name_None_CAS_57-67-0_CS_NoneM_Temperature: Value20	-2.38	0.78	3.181938	445.083068	1.97	10.767585	7.21341	8.029907	6.415521	3.631031	5.071094	2.560255	4.164366	1.403547	2.722608	0.831272	1.694245	15.982846	8.417797	0.0	4.895483	5.687386	0.0	24.265468	0.0	0.0	4.397711	17.201002	214.052447	0.0	6.0	4.0	0.0	0.0	0.0	0.0	2.0	0.0	0.0	0.0	0.0	1.0	3.0	0.0	1.0	6.0	0.0	0.0	0.0
Name_3-Hydroxybenzoic acid_CAS_99-06-9_CS_NoneM_Temperature: Value40	-0.85	1.06	3.069899	254.783061	0.72	7.560478	5.112077	5.112077	4.698377	2.722705	2.722705	1.855481	1.855481	1.093105	1.093105	0.638942	0.638942	5.969305	4.794537	0.0	11.312963	0.0	0.0	24.265468	0.0	0.0	0.0	10.213055	138.031694	2.0	0.0	4.0	0.0	0.0	1.0	2.0	0.0	0.0	0.0	0.0	0.0	0.0	0.0	0.0	0.0	6.0	0.0	1.0	0.0
Name_None_CAS_516-05-2_CS_NoneM_Temperature: Value50	0.89	1.14	3.827496	103.206718	0.72	6.732051	4.288274	4.288274	3.553418	2.010162	2.010162	1.398163	1.398163	0.740852	0.740852	0.105628	0.105628	17.856517	9.589074	0.0	0.0	0.0	6.923737	0.0	0.0	0.0	0.0	10.213055	118.026609	2.0	0.0	4.0	0.0	0.0	2.0	2.0	0.0	0.0	0.0	0.0	0.0	0.0	0.0	0.0	0.0	0.0	0.0	3.0	0.0
Name_Ethylmalonic acid_CAS_601-75-2_CS_NoneM_Temperature: Value25	0.73	1.14	3.989992	114.919685	0.72	7.439158	4.995381	4.995381	4.091423	2.548167	2.548167	1.637309	1.637309	1.00444	1.00444	0.454869	0.454869	17.856517	9.589074	0.0	6.420822	0.0	0.0	6.923737	0.0	0.0	0.0	10.213055	132.042259	2.0	0.0	6.0	0.0	0.0	2.0	2.0	0.0	0.0	0.0	0.0	0.0	0.0	0.0	0.0	0.0	0.0	0.0	4.0	0.0
Name_None_CAS_110-94-1_CS_NoneM_Temperature: Value50	0.86	1.14	3.102826	104.126402	0.69	7.276021	4.832244	4.832244	4.125898	2.562569	2.562569	1.64103	1.64103	0.781284	0.781284	0.39084	0.39084	11.938611	9.589074	0.0	19.262465	0.0	0.0	0.0	0.0	0.0	0.0	10.213055	132.042259	2.0	0.0	6.0	0.0	0.0	2.0	2.0	0.0	0.0	0.0	0.0	0.0	0.0	0.0	0.0	0.0	0.0	0.0	4.0	0.0
Name_None_CAS_56-40-6_CS_NoneM_Temperature: Value20	0.39	0.78	2.847379	42.912609	0.9	4.284457	2.639919	2.639919	2.270056	1.189533	1.189533	0.597863	0.597863	0.17462	0.17462	0.0	0.0	5.969305	4.794537	0.0	6.544756	0.0	0.0	0.0	0.0	0.0	5.733667	5.106527	75.032028	1.0	2.0	2.0	0.0	0.0	1.0	1.0	0.0	0.0	0.0	0.0	0.0	0.0	1.0	0.0	0.0	0.0	0.0	1.0	0.0
Name_None_CAS_56-40-6_CS_NoneM_Temperature: Value60	0.62	0.78	2.847379	42.912609	0.9	4.284457	2.639919	2.639919	2.270056	1.189533	1.189533	0.597863	0.597863	0.17462	0.17462	0.0	0.0	5.969305	4.794537	0.0	6.544756	0.0	0.0	0.0	0.0	0.0	5.733667	5.106527	75.032028	1.0	2.0	2.0	0.0	0.0	1.0	1.0	0.0	0.0	0.0	0.0	0.0	0.0	1.0	0.0	0.0	0.0	0.0	1.0	0.0
Name_d-Glutamic acid_CAS_6893-26-1_CS_NoneM_Temperature: Value25	-1.22	1.35	3.49073	144.583377	1.26	8.146264	5.279838	5.279838	4.536581	2.739272	2.739272	1.877144	1.877144	0.986405	0.986405	0.402453	0.402453	17.980451	9.589074	0.0	12.841643	0.0	0.0	0.0	0.0	0.0	0.0	15.946722	147.053158	2.0	2.0	5.0	0.0	0.0	2.0	2.0	0.0	0.0	0.0	0.0	0.0	0.0	1.0	0.0	0.0	0.0	0.0	4.0	0.0
Name_None_CAS_123-56-8_CS_NoneM_Temperature: Value80	0.84	0.34	2.553705	104.858202	0.89	5.276021	3.73071	3.73071	3.287694	2.115355	2.115355	1.471353	1.471353	0.857963	0.857963	0.507564	0.507564	0.0	9.589074	0.0	11.814359	12.841643	0.0	0.0	0.0	0.0	5.316789	0.0	99.032028	0.0	1.0	4.0	0.0	0.0	2.0	0.0	0.0	0.0	0.0	0.0	0.0	0.0	2.0	0.0	0.0	0.0	0.0	3.0	0.0
Name_None_CAS_103-84-4_CS_NoneM_Temperature: Value80	-0.48	0.41	2.674242	217.959017	0.67	7.397341	5.795	5.795	4.787694	3.114808	3.114808	2.047212	2.047212	1.094158	1.094158	0.724749	0.724749	0.0	4.794537	0.0	5.90718	0.0	5.687386	6.923737	0.0	30.331835	5.316789	0.0	135.068414	0.0	1.0	8.0	0.0	0.0	1.0	0.0	0.0	0.0	0.0	0.0	0.0	0.0	2.0	0.0	0.0	6.0	0.0	1.0	0.0
Name_None_CAS_56-55-3_CS_NoneM_Temperature: Value25	-7.21	0.0	2.268266	866.252622	0.29	11.949383	9.928203	9.928203	8.915816	6.220085	6.220085	4.707193	4.707193	3.611271	3.611271	2.696234	2.696234	0.0	0.0	0.0	0.0	0.0	0.0	32.317345	0.0	0.0	72.796405	0.0	228.0939	0.0	0.0	12.0	0.0	0.0	0.0	0.0	0.0	0.0	0.0	0.0	0.0	0.0	0.0	0.0	0.0	21.0	0.0	0.0	0.0
Name_d-Glutamic acid_CAS_6893-26-1_CS_NoneM_Temperature: Value20	-1.31	1.35	3.49073	144.583377	1.26	8.146264	5.279838	5.279838	4.536581	2.739272	2.739272	1.877144	1.877144	0.986405	0.986405	0.402453	0.402453	17.980451	9.589074	0.0	12.841643	0.0	0.0	0.0	0.0	0.0	0.0	15.946722	147.053158	2.0	2.0	5.0	0.0	0.0	2.0	2.0	0.0	0.0	0.0	0.0	0.0	0.0	1.0	0.0	0.0	0.0	0.0	4.0	0.0
Name_17a-Ethynyl testosterone_CAS_434-03-7_CS_NoneM_Temperature: Value40	-5.46	0.4	1.70241	626.243053	1.08	16.457819	14.399067	14.399067	10.839101	9.280285	9.280285	8.9683	8.9683	8.352348	8.352348	6.812482	6.812482	5.601051	9.901065	0.0	10.829981	29.957785	38.52493	11.993926	0.0	6.07602	19.767909	6.42335	312.20893	1.0	0.0	27.0	0.0	0.0	1.0	1.0	0.0	0.0	0.0	0.0	0.0	0.0	0.0	0.0	0.0	0.0	1.0	22.0	1.0
Name_None_CAS_86-73-7_CS_NoneM_Temperature: Value60	-4.2	0.0	2.320728	411.600419	0.19	8.673362	7.325909	7.325909	6.44949	4.611807	4.611807	3.491071	3.491071	2.705801	2.705801	2.079609	2.079609	0.0	0.0	0.0	0.0	0.0	6.420822	22.253806	0.0	0.0	48.530937	0.0	166.07825	0.0	0.0	10.0	0.0	0.0	0.0	0.0	0.0	0.0	0.0	0.0	0.0	0.0	0.0	0.0	0.0	12.0	0.0	3.0	0.0
Name_None_CAS_73-24-5_CS_NoneM_Temperature: Value20	-2.13	0.57	2.95009	351.565797	1.09	6.974691	5.073692	5.073692	4.87701	2.772767	2.772767	1.860053	1.860053	1.25231	1.25231	0.783746	0.783746	0.0	0.0	0.0	0.0	16.981741	0.0	12.65464	0.0	0.0	19.935914	5.733667	135.054495	0.0	3.0	2.0	0.0	0.0	0.0	0.0	0.0	0.0	0.0	0.0	4.0	1.0	4.0	0.0	0.0	2.0	0.0	0.0	0.0
Name_None_CAS_617-65-2_CS_NoneM_Temperature: Value40	-0.77	1.35	3.49073	144.583377	1.26	8.146264	5.279838	5.279838	4.536581	2.739272	2.739272	1.877144	1.877144	0.986405	0.986405	0.402453	0.402453	17.980451	9.589074	0.0	12.841643	0.0	0.0	0.0	0.0	0.0	0.0	15.946722	147.053158	2.0	2.0	5.0	0.0	0.0	2.0	2.0	0.0	0.0	0.0	0.0	0.0	0.0	1.0	0.0	0.0	0.0	0.0	4.0	0.0
Name_None_CAS_115178-66-0_CS_NoneM_Temperature: Value20	-1.61	0.0	1.814884	384.510163	1.04	11.380469	8.887137	8.887137	7.770857	5.271347	5.271347	3.676498	3.676498	2.544998	2.544998	1.44177	1.44177	5.969305	9.589074	0.0	12.514062	5.563451	19.510334	0.0	29.165378	6.066367	0.0	4.736863	219.089543	0.0	0.0	13.0	0.0	0.0	2.0	2.0	0.0	0.0	0.0	0.0	0.0	0.0	3.0	0.0	0.0	6.0	0.0	4.0	0.0
Name_2-Methoxybenzoic acid_CAS_579-75-9_CS_NoneM_Temperature: Value25	-1.61	0.57	3.121219	267.79461	0.66	8.267585	6.073111	6.073111	5.253219	3.117454	3.117454	2.005436	2.005436	1.337383	1.337383	0.821324	0.821324	5.969305	4.794537	0.0	5.563451	5.749512	0.0	13.176165	18.199101	0.0	0.0	9.84339	152.047344	1.0	0.0	7.0	0.0	0.0	1.0	3.0	0.0	0.0	0.0	0.0	0.0	0.0	0.0	0.0	0.0	6.0	0.0	1.0	0.0
Name_Maleic acid_CAS_110-16-7_CS_NoneM_Temperature: Value30	0.61	1.14	3.668626	118.973737	0.75	6.568914	3.865624	3.865624	3.625898	1.766145	1.766145	1.009809	1.009809	0.368487	0.368487	0.142577	0.142577	11.938611	9.589074	0.0	0.0	12.15204	0.0	0.0	0.0	0.0	0.0	10.213055	116.010959	2.0	0.0	2.0	0.0	0.0	2.0	2.0	0.0	0.0	0.0	0.0	0.0	0.0	0.0	0.0	0.0	0.0	1.0	2.0	0.0
Name_None_CAS_73-24-5_CS_NoneM_Temperature: Value25	-2.12	0.57	2.95009	351.565797	1.09	6.974691	5.073692	5.073692	4.87701	2.772767	2.772767	1.860053	1.860053	1.25231	1.25231	0.783746	0.783746	0.0	0.0	0.0	0.0	16.981741	0.0	12.65464	0.0	0.0	19.935914	5.733667	135.054495	0.0	3.0	2.0	0.0	0.0	0.0	0.0	0.0	0.0	0.0	0.0	4.0	1.0	4.0	0.0	0.0	2.0	0.0	0.0	0.0
Name_None_CAS_123-31-9_CS_NoneM_Temperature: Value40	0.02	1.0	3.032456	145.388339	0.65	5.983128	4.203828	4.203828	3.787694	2.268581	2.268581	1.516398	1.516398	0.849709	0.849709	0.452632	0.452632	0.0	0.0	0.0	11.499024	0.0	0.0	24.265468	0.0	0.0	0.0	10.213055	110.036779	2.0	0.0	4.0	0.0	0.0	0.0	2.0	0.0	0.0	0.0	0.0	0.0	0.0	0.0	0.0	0.0	6.0	0.0	0.0	0.0
Name_None_CAS_88-19-7_CS_NoneM_Temperature: Value15	-1.73	0.44	3.372195	356.458253	0.88	8.483128	6.111496	6.927993	5.015855	3.10051	4.646829	2.310506	3.840351	1.40012	2.471228	0.875655	1.660727	10.023291	8.417797	0.0	4.895483	5.563451	0.0	6.066367	25.122838	0.0	0.0	5.138974	171.0354	0.0	2.0	7.0	0.0	0.0	0.0	0.0	2.0	0.0	0.0	0.0	0.0	0.0	0.0	0.0	1.0	6.0	0.0	1.0	0.0
Name_None_CAS_107-35-7_CS_NoneM_Temperature: Value60	0.24	0.52	3.602197	125.870334	1.34	5.914214	3.663522	4.480019	3.06066	1.712831	3.321996	1.074714	2.64679	0.375805	1.127415	0.14893	0.446789	10.118127	8.417797	0.0	12.29761	0.0	0.0	0.0	0.0	0.0	0.0	10.286417	125.014664	1.0	2.0	4.0	0.0	0.0	0.0	0.0	2.0	1.0	0.0	0.0	0.0	0.0	1.0	0.0	0.0	0.0	0.0	1.0	0.0
Name_None_CAS_141-82-2_CS_NoneM_Temperature: Value20	0.76	1.14	3.31802	83.10803	0.69	5.861807	3.418031	3.418031	3.125898	1.562569	1.562569	0.964254	0.964254	0.302451	0.302451	0.129368	0.129368	18.359432	9.589074	0.0	0.0	0.0	0.0	0.0	0.0	0.0	0.0	10.213055	104.010959	2.0	0.0	2.0	0.0	0.0	2.0	2.0	0.0	0.0	0.0	0.0	0.0	0.0	0.0	0.0	0.0	0.0	0.0	2.0	0.0
Name_None_CAS_64124-14-7_CS_NoneM_Temperature: Value25	-2.37	0.31	3.200818	273.161337	1.57	11.585422	9.630495	9.630495	6.913591	4.448529	4.448529	3.547871	3.547871	1.689443	1.689443	0.88805	0.88805	0.0	5.207253	0.0	5.948339	11.896679	5.063218	7.047672	9.799819	28.190688	14.951936	0.0	212.138559	1.0	0.0	15.0	0.0	1.0	0.0	0.0	0.0	0.0	0.0	0.0	6.0	0.0	8.0	0.0	0.0	0.0	0.0	0.0	0.0
Name_None_CAS_613-33-2_CS_NoneM_Temperature: Value40	-5.62	0.0	2.396509	363.296228	0.21	9.966255	8.618802	8.618802	6.75402	4.892734	4.892734	3.732051	3.732051	2.436467	2.436467	1.492023	1.492023	0.0	0.0	0.0	0.0	0.0	0.0	22.253806	0.0	0.0	62.378411	0.0	182.10955	0.0	0.0	14.0	0.0	0.0	0.0	0.0	0.0	0.0	0.0	0.0	0.0	0.0	0.0	0.0	0.0	12.0	0.0	3.0	0.0
Name_None_CAS_141-82-2_CS_NoneM_Temperature: Value25	0.78	1.14	3.31802	83.10803	0.69	5.861807	3.418031	3.418031	3.125898	1.562569	1.562569	0.964254	0.964254	0.302451	0.302451	0.129368	0.129368	18.359432	9.589074	0.0	0.0	0.0	0.0	0.0	0.0	0.0	0.0	10.213055	104.010959	2.0	0.0	2.0	0.0	0.0	2.0	2.0	0.0	0.0	0.0	0.0	0.0	0.0	0.0	0.0	0.0	0.0	0.0	2.0	0.0
Name_9,10-Dimethyl-1,2-benzanthracene_CAS_56-56-4_CS_NoneM_Temperature: Value25	-7.02	0.0	2.382578	961.558818	0.29	13.68987	11.773503	11.773503	9.770857	7.065384	7.065384	5.504843	5.504843	4.443108	4.443108	3.404932	3.404932	0.0	0.0	0.0	0.0	0.0	0.0	43.444248	0.0	0.0	74.511145	0.0	256.125201	0.0	0.0	16.0	0.0	0.0	0.0	0.0	0.0	0.0	0.0	0.0	0.0	0.0	0.0	0.0	0.0	21.0	0.0	2.0	0.0
Name_None_CAS_56-40-6_CS_NoneM_Temperature: Value10	0.31	0.78	2.847379	42.912609	0.9	4.284457	2.639919	2.639919	2.270056	1.189533	1.189533	0.597863	0.597863	0.17462	0.17462	0.0	0.0	5.969305	4.794537	0.0	6.544756	0.0	0.0	0.0	0.0	0.0	5.733667	5.106527	75.032028	1.0	2.0	2.0	0.0	0.0	1.0	1.0	0.0	0.0	0.0	0.0	0.0	0.0	1.0	0.0	0.0	0.0	0.0	1.0	0.0
Name_None_CAS_327-57-1_CS_NoneM_Temperature: Value25	-0.91	0.78	3.265907	93.05865	0.94	7.276021	5.631483	5.631483	4.180739	3.165094	3.165094	2.086959	2.086959	1.185879	1.185879	0.547513	0.547513	12.011146	4.794537	0.0	0.0	6.420822	12.841643	0.0	0.0	6.923737	0.0	10.840195	131.094629	1.0	2.0	10.0	0.0	0.0	1.0	1.0	0.0	0.0	0.0	0.0	0.0	0.0	1.0	0.0	0.0	0.0	0.0	5.0	0.0
Name_None_CAS_122-39-4_CS_NoneM_Temperature: Value20	-3.5	0.13	2.161476	315.898649	0.42	8.932875	7.273503	7.273503	6.44949	4.321367	4.321367	2.857051	2.857051	1.836253	1.836253	1.209639	1.209639	0.0	0.0	0.0	0.0	0.0	11.374773	0.0	0.0	60.663671	5.316789	0.0	169.089149	0.0	1.0	10.0	0.0	0.0	0.0	0.0	0.0	0.0	0.0	0.0	0.0	0.0	2.0	0.0	0.0	12.0	0.0	0.0	0.0
Name_None_CAS_110-17-8_CS_NoneM_Temperature: Value80	-0.37	1.14	3.668626	118.973737	0.75	6.568914	3.865624	3.865624	3.625898	1.766145	1.766145	1.009809	1.009809	0.368487	0.368487	0.142577	0.142577	11.938611	9.589074	0.0	0.0	12.15204	0.0	0.0	0.0	0.0	0.0	10.213055	116.010959	2.0	0.0	2.0	0.0	0.0	2.0	2.0	0.0	0.0	0.0	0.0	0.0	0.0	0.0	0.0	0.0	0.0	1.0	2.0	0.0
Name_N-Acetyl-l-tryptophan ethyl ester_CAS_2382-80-1_CS_NoneM_Temperature: Value5	-2.72	0.57	2.219757	618.361081	1.26	14.535169	11.60306	11.60306	9.613392	6.602007	6.602007	4.568779	4.568779	3.047565	3.047565	2.201912	2.201912	12.011146	9.589074	0.0	5.90718	13.027704	16.466376	6.923737	6.923737	30.462312	10.300767	4.736863	274.131742	0.0	2.0	16.0	0.0	0.0	2.0	2.0	0.0	0.0	0.0	0.0	0.0	0.0	4.0	0.0	0.0	6.0	1.0	6.0	0.0
Name_Serine_CAS_56-45-1_CS_NoneM_Temperature: Value15	-0.34	1.03	3.343417	72.580271	1.3	5.861807	3.664483	3.664483	3.180739	1.774215	1.774215	1.127305	1.127305	0.513894	0.513894	0.078093	0.078093	18.618028	4.794537	0.0	0.0	0.0	0.0	0.0	0.0	0.0	0.0	15.946722	105.042593	2.0	2.0	3.0	0.0	0.0	1.0	2.0	0.0	0.0	0.0	0.0	0.0	0.0	1.0	0.0	0.0	0.0	0.0	2.0	0.0
Name_None_CAS_591-27-5_CS_NoneM_Temperature: Value30	-0.47	0.73	3.07766	168.388339	0.65	5.983128	4.333965	4.333965	3.787694	2.333649	2.333649	1.594987	1.594987	0.870211	0.870211	0.524798	0.524798	0.0	0.0	0.0	5.749512	5.687386	0.0	6.066367	18.199101	0.0	0.0	10.840195	109.052764	1.0	2.0	4.0	0.0	0.0	0.0	1.0	0.0	0.0	0.0	0.0	0.0	0.0	1.0	0.0	0.0	6.0	0.0	0.0	0.0
Name_None_CAS_832-69-9_CS_NoneM_Temperature: Value30	-5.73	0.0	2.604863	635.656722	0.23	10.250712	8.696152	8.696152	7.360173	5.232051	5.232051	3.95673	3.95673	3.004647	3.004647	2.19748	2.19748	0.0	0.0	0.0	0.0	0.0	0.0	27.108348	0.0	0.0	61.521041	0.0	192.0939	0.0	0.0	12.0	0.0	0.0	0.0	0.0	0.0	0.0	0.0	0.0	0.0	0.0	0.0	0.0	0.0	16.0	0.0	1.0	0.0
Name_None_CAS_99-76-3_CS_NoneM_Temperature: Value25	-1.86	0.66	2.895348	250.54461	0.72	8.267585	6.073111	6.073111	5.236382	3.111471	3.111471	2.038456	2.038456	1.288402	1.288402	0.715364	0.715364	5.969305	4.794537	0.0	5.749512	5.563451	0.0	31.375266	0.0	0.0	4.736863	5.106527	152.047344	1.0	0.0	7.0	0.0	0.0	1.0	3.0	0.0	0.0	0.0	0.0	0.0	0.0	0.0	0.0	0.0	6.0	0.0	1.0	0.0
Name_Maleic acid_CAS_110-16-7_CS_NoneM_Temperature: Value40	0.66	1.14	3.668626	118.973737	0.75	6.568914	3.865624	3.865624	3.625898	1.766145	1.766145	1.009809	1.009809	0.368487	0.368487	0.142577	0.142577	11.938611	9.589074	0.0	0.0	12.15204	0.0	0.0	0.0	0.0	0.0	10.213055	116.010959	2.0	0.0	2.0	0.0	0.0	2.0	2.0	0.0	0.0	0.0	0.0	0.0	0.0	0.0	0.0	0.0	0.0	1.0	2.0	0.0
Name_Thiourea_CAS_62-56-6_CS_NoneM_Temperature: Value60	0.74	0.42	2.803039	29.01955	0.82	3.57735	2.062949	2.879445	1.732051	0.781474	1.189723	0.402369	0.873773	0.0	0.0	0.0	0.0	0.0	0.0	0.0	5.112437	0.0	0.0	0.0	0.0	0.0	23.685208	0.0	76.009519	0.0	4.0	0.0	0.0	0.0	0.0	0.0	0.0	0.0	0.0	0.0	0.0	0.0	2.0	0.0	0.0	0.0	0.0	0.0	0.0
Name_None_CAS_99-99-0_CS_NoneM_Temperature: Value10	-2.88	0.0	3.003401	240.287949	0.21	7.560478	5.573111	5.573111	4.698377	2.910122	2.910122	2.092659	2.092659	1.24479	1.24479	0.66648	0.66648	4.923311	10.114318	0.0	5.687386	0.0	5.563451	12.132734	12.132734	6.923737	0.0	0.0	137.047678	0.0	0.0	7.0	1.0	1.0	0.0	0.0	0.0	0.0	0.0	0.0	0.0	0.0	1.0	0.0	0.0	6.0	0.0	1.0	0.0
Name_None_CAS_123-30-8_CS_NoneM_Temperature: Value30	-0.77	0.73	3.032456	147.388339	0.69	5.983128	4.333965	4.333965	3.787694	2.333649	2.333649	1.591532	1.591532	0.893088	0.893088	0.474322	0.474322	0.0	0.0	0.0	5.749512	5.687386	0.0	0.0	24.265468	0.0	0.0	10.840195	109.052764	1.0	2.0	4.0	0.0	0.0	0.0	1.0	0.0	0.0	0.0	0.0	0.0	0.0	1.0	0.0	0.0	6.0	0.0	0.0	0.0
Name_None_CAS_62-44-2_CS_NoneM_Temperature: Value50	-2.1	0.41	2.635973	279.481149	0.87	9.681798	7.833004	7.833004	6.219545	4.225397	4.225397	2.638576	2.638576	1.485689	1.485689	1.004424	1.004424	0.0	4.794537	0.0	5.90718	6.606882	11.436898	6.923737	0.0	31.189205	5.316789	4.736863	179.094629	0.0	1.0	12.0	0.0	0.0	1.0	2.0	0.0	0.0	0.0	0.0	0.0	0.0	2.0	0.0	0.0	6.0	0.0	2.0	0.0
Name_None_CAS_56-41-7_CS_NoneM_Temperature: Value25	0.27	0.78	3.257586	59.813538	0.93	5.154701	3.510162	3.510162	2.642734	1.62709	1.62709	1.126913	1.126913	0.389528	0.389528	0.0	0.0	12.011146	4.794537	0.0	0.0	0.0	0.0	6.923737	0.0	0.0	0.0	10.840195	89.047678	1.0	2.0	4.0	0.0	0.0	1.0	1.0	0.0	0.0	0.0	0.0	0.0	0.0	1.0	0.0	0.0	0.0	0.0	2.0	0.0
Name_None_CAS_123-31-9_CS_NoneM_Temperature: Value30	-0.1	1.0	3.032456	145.388339	0.65	5.983128	4.203828	4.203828	3.787694	2.268581	2.268581	1.516398	1.516398	0.849709	0.849709	0.452632	0.452632	0.0	0.0	0.0	11.499024	0.0	0.0	24.265468	0.0	0.0	0.0	10.213055	110.036779	2.0	0.0	4.0	0.0	0.0	0.0	2.0	0.0	0.0	0.0	0.0	0.0	0.0	0.0	0.0	0.0	6.0	0.0	0.0	0.0
Name_None_CAS_56-41-7_CS_NoneM_Temperature: Value20	0.25	0.78	3.257586	59.813538	0.93	5.154701	3.510162	3.510162	2.642734	1.62709	1.62709	1.126913	1.126913	0.389528	0.389528	0.0	0.0	12.011146	4.794537	0.0	0.0	0.0	0.0	6.923737	0.0	0.0	0.0	10.840195	89.047678	1.0	2.0	4.0	0.0	0.0	1.0	1.0	0.0	0.0	0.0	0.0	0.0	0.0	1.0	0.0	0.0	0.0	0.0	2.0	0.0
Name_None_CAS_100-09-4_CS_NoneM_Temperature: Value70	-1.84	0.57	2.913802	250.54461	0.66	8.267585	6.073111	6.073111	5.236382	3.111471	3.111471	2.033654	2.033654	1.336969	1.336969	0.733596	0.733596	5.969305	4.794537	0.0	5.563451	5.749512	0.0	19.242532	12.132734	0.0	0.0	9.84339	152.047344	1.0	0.0	7.0	0.0	0.0	1.0	3.0	0.0	0.0	0.0	0.0	0.0	0.0	0.0	0.0	0.0	6.0	0.0	1.0	0.0
Name_None_CAS_148-24-3_CS_NoneM_Temperature: Value25	-2.35	0.07	2.913161	378.724446	0.73	7.681798	5.858529	5.858529	5.37701	3.404771	3.404771	2.35226	2.35226	1.611419	1.611419	1.088109	1.088109	0.0	5.106527	0.0	5.749512	5.516701	5.386224	0.0	18.329578	18.199101	4.983979	0.0	145.052764	1.0	0.0	6.0	0.0	0.0	0.0	1.0	0.0	0.0	0.0	0.0	2.0	0.0	0.0	0.0	0.0	9.0	0.0	0.0	0.0
Name_None_CAS_148-24-3_CS_NoneM_Temperature: Value20	-2.42	0.07	2.913161	378.724446	0.73	7.681798	5.858529	5.858529	5.37701	3.404771	3.404771	2.35226	2.35226	1.611419	1.611419	1.088109	1.088109	0.0	5.106527	0.0	5.749512	5.516701	5.386224	0.0	18.329578	18.199101	4.983979	0.0	145.052764	1.0	0.0	6.0	0.0	0.0	0.0	1.0	0.0	0.0	0.0	0.0	2.0	0.0	0.0	0.0	0.0	9.0	0.0	0.0	0.0
Name_None_CAS_110-15-6_CS_NoneM_Temperature: Value50	0.18	0.97	3.181846	92.605938	0.69	6.568914	4.125137	4.125137	3.625898	2.062569	2.062569	1.287477	1.287477	0.552731	0.552731	0.213865	0.213865	11.938611	9.589074	0.0	12.841643	0.0	0.0	0.0	0.0	0.0	0.0	10.213055	118.026609	2.0	0.0	4.0	0.0	0.0	2.0	2.0	0.0	0.0	0.0	0.0	0.0	0.0	0.0	0.0	0.0	0.0	0.0	3.0	0.0
Name_None_CAS_106-37-6_CS_NoneM_Temperature: Value25	-4.07	0.0	3.032456	145.388339	0.1	5.983128	4.06533	7.237323	3.787694	2.199332	3.785328	1.436436	3.267787	0.803543	1.860874	0.429549	0.958215	0.0	0.0	0.0	0.0	0.0	8.945439	0.0	0.0	24.265468	31.859888	0.0	233.867974	0.0	0.0	4.0	0.0	0.0	0.0	0.0	0.0	0.0	0.0	0.0	0.0	0.0	0.0	0.0	0.0	6.0	0.0	0.0	0.0
Name_None_CAS_59-66-5_CS_NoneM_Temperature: Value30	-2.36	0.85	2.938691	422.352468	1.5	10.060478	6.513019	8.146012	5.892865	3.032746	5.395562	2.099318	4.811974	0.932817	3.08151	0.525847	1.90536	10.023291	13.212334	0.0	15.378394	11.336786	0.0	6.923737	0.0	0.0	15.514152	5.138974	221.988132	0.0	3.0	3.0	0.0	0.0	1.0	0.0	2.0	0.0	0.0	1.0	0.0	2.0	2.0	0.0	1.0	0.0	0.0	1.0	0.0
Name_None_CAS_56-40-6_CS_NoneM_Temperature: Value80	0.68	0.78	2.847379	42.912609	0.9	4.284457	2.639919	2.639919	2.270056	1.189533	1.189533	0.597863	0.597863	0.17462	0.17462	0.0	0.0	5.969305	4.794537	0.0	6.544756	0.0	0.0	0.0	0.0	0.0	5.733667	5.106527	75.032028	1.0	2.0	2.0	0.0	0.0	1.0	1.0	0.0	0.0	0.0	0.0	0.0	0.0	1.0	0.0	0.0	0.0	0.0	1.0	0.0
Name_None_CAS_94-09-7_CS_NoneM_Temperature: Value25	-2.19	0.23	2.753743	266.361954	0.76	8.974691	6.910355	6.910355	5.736382	3.764073	3.764073	2.342479	2.342479	1.421818	1.421818	0.83363	0.83363	0.0	4.794537	0.0	5.969305	17.85772	0.0	0.0	31.189205	0.0	0.0	10.47053	165.078979	0.0	2.0	9.0	0.0	0.0	1.0	2.0	0.0	0.0	0.0	0.0	0.0	0.0	1.0	0.0	0.0	6.0	0.0	2.0	0.0
Name_None_CAS_479-45-8_CS_NoneM_Temperature: Value50	-3.16	0.0	3.769455	592.636917	0.96	15.610366	9.656755	9.656755	9.162479	4.656935	4.656935	3.365399	3.365399	2.227211	2.227211	1.386716	1.386716	42.551792	40.457273	0.0	5.008913	12.132734	7.047672	0.0	0.0	0.0	0.0	0.0	287.013812	0.0	0.0	5.0	4.0	4.0	0.0	0.0	0.0	0.0	0.0	1.0	0.0	0.0	5.0	0.0	0.0	6.0	0.0	0.0	0.0
Name_None_CAS_99-96-7_CS_NoneM_Temperature: Value15	-1.58	1.0	3.003401	237.533061	0.72	7.560478	5.112077	5.112077	4.698377	2.722705	2.722705	1.852027	1.852027	1.114255	1.114255	0.604007	0.604007	5.969305	4.794537	0.0	11.312963	0.0	0.0	24.265468	0.0	0.0	0.0	10.213055	138.031694	2.0	0.0	4.0	0.0	0.0	1.0	2.0	0.0	0.0	0.0	0.0	0.0	0.0	0.0	0.0	0.0	6.0	0.0	1.0	0.0
Name_None_CAS_57-50-1_CS_NoneM_Temperature: Value30	0.3	2.01	2.17727	393.203227	3.43	17.361443	12.042576	12.042576	10.806897	7.04946	7.04946	5.559383	5.559383	4.070325	4.070325	2.631316	2.631316	74.625548	30.639164	0.0	0.0	0.0	0.0	0.0	0.0	0.0	0.0	24.423644	342.116212	8.0	0.0	14.0	0.0	0.0	0.0	14.0	0.0	0.0	0.0	0.0	0.0	0.0	0.0	0.0	0.0	0.0	0.0	10.0	0.0
Name_None_CAS_1563-66-2_CS_NoneM_Temperature: Value20	-2.84	0.21	2.298083	426.272091	0.87	11.759149	9.663902	9.663902	7.515969	5.221744	5.221744	4.422448	4.422448	2.461759	2.461759	1.818627	1.818627	6.09324	4.794537	0.0	5.601051	11.499024	11.984273	7.047672	6.066367	25.980209	5.316789	9.473726	221.105193	0.0	1.0	14.0	0.0	0.0	1.0	4.0	0.0	0.0	0.0	0.0	0.0	0.0	2.0	0.0	0.0	6.0	0.0	4.0	0.0
Name_None_CAS_53-70-3_CS_NoneM_Temperature: Value25	-8.74	0.0	2.019425	1070.797817	0.35	14.518297	12.082904	12.082904	10.898979	7.630768	7.630768	5.867877	5.867877	4.608511	4.608511	3.509829	3.509829	0.0	0.0	0.0	0.0	0.0	0.0	43.089794	0.0	0.0	84.929139	0.0	278.10955	0.0	0.0	14.0	0.0	0.0	0.0	0.0	0.0	0.0	0.0	0.0	0.0	0.0	0.0	0.0	0.0	26.0	0.0	0.0	0.0
Name_None_CAS_13684-63-4_CS_NoneM_Temperature: Value20	-5.48	0.73	1.991057	685.350953	1.19	15.949383	12.251795	12.251795	10.562882	6.571603	6.571603	4.528413	4.528413	2.740853	2.740853	1.779448	1.779448	12.18648	9.589074	0.0	0.0	17.124284	5.563451	13.176165	24.265468	25.122838	15.37044	4.736863	300.111007	0.0	2.0	14.0	0.0	0.0	2.0	4.0	0.0	0.0	0.0	0.0	0.0	0.0	4.0	0.0	0.0	12.0	0.0	1.0	0.0
Name_None_CAS_591-27-5_CS_NoneM_Temperature: Value40	-0.31	0.73	3.07766	168.388339	0.65	5.983128	4.333965	4.333965	3.787694	2.333649	2.333649	1.594987	1.594987	0.870211	0.870211	0.524798	0.524798	0.0	0.0	0.0	5.749512	5.687386	0.0	6.066367	18.199101	0.0	0.0	10.840195	109.052764	1.0	2.0	4.0	0.0	0.0	0.0	1.0	0.0	0.0	0.0	0.0	0.0	0.0	1.0	0.0	0.0	6.0	0.0	0.0	0.0
Name_None_CAS_461-58-5_CS_NoneM_Temperature: Value50	0.1	0.55	3.507223	92.605938	1.21	4.991564	3.049128	3.049128	2.770056	1.248171	1.248171	0.636669	0.636669	0.179099	0.179099	0.057735	0.057735	0.0	0.0	0.0	5.959555	0.0	0.0	6.193156	0.0	0.0	4.992405	16.729227	84.043596	0.0	4.0	0.0	0.0	0.0	0.0	0.0	0.0	0.0	0.0	0.0	0.0	1.0	3.0	1.0	0.0	0.0	0.0	0.0	0.0
Name_None_CAS_553-90-2_CS_NoneM_Temperature: Value20	0.01	0.0	3.643225	92.605938	0.69	6.568914	4.632993	4.632993	3.718744	1.882993	1.882993	0.983163	0.983163	0.537457	0.537457	0.166667	0.166667	11.938611	9.589074	0.0	0.0	0.0	14.219595	0.0	0.0	0.0	9.473726	0.0	118.026609	0.0	0.0	6.0	0.0	0.0	2.0	4.0	0.0	0.0	0.0	0.0	0.0	0.0	0.0	0.0	0.0	0.0	0.0	1.0	0.0
Name_None_CAS_144-62-7_CS_NoneM_Temperature: Value20	-0.03	1.14	3.567703	71.548875	0.68	5.154701	2.710924	2.710924	2.642734	1.105462	1.105462	0.610305	0.610305	0.182954	0.182954	0.0	0.0	11.938611	0.0	0.0	0.0	0.0	0.0	0.0	0.0	0.0	0.0	19.802129	89.995309	2.0	0.0	0.0	0.0	0.0	2.0	2.0	0.0	0.0	0.0	0.0	0.0	0.0	0.0	0.0	0.0	0.0	0.0	1.0	0.0
Name_None_CAS_115193-29-8_CS_NoneM_Temperature: Value20	-3.9	0.26	2.145494	389.636977	1.02	13.924439	11.354137	11.354137	9.236382	6.725945	6.725945	4.352771	4.352771	2.696348	2.696348	1.619279	1.619279	5.969305	9.589074	0.0	12.514062	12.108208	12.841643	12.841643	24.265468	6.066367	12.240526	4.736863	263.152144	0.0	1.0	20.0	0.0	0.0	2.0	2.0	0.0	0.0	0.0	0.0	0.0	0.0	2.0	0.0	0.0	6.0	0.0	7.0	0.0
Name_None_CAS_144-62-7_CS_NoneM_Temperature: Value25	0.04	1.14	3.567703	71.548875	0.68	5.154701	2.710924	2.710924	2.642734	1.105462	1.105462	0.610305	0.610305	0.182954	0.182954	0.0	0.0	11.938611	0.0	0.0	0.0	0.0	0.0	0.0	0.0	0.0	0.0	19.802129	89.995309	2.0	0.0	0.0	0.0	0.0	2.0	2.0	0.0	0.0	0.0	0.0	0.0	0.0	0.0	0.0	0.0	0.0	0.0	1.0	0.0
Name_None_CAS_65-85-0_CS_NoneM_Temperature: Value80	-0.66	0.57	2.981455	203.415953	0.44	6.690234	4.742213	4.742213	4.30453	2.588415	2.588415	1.671178	1.671178	1.02074	1.02074	0.58073	0.58073	5.969305	4.794537	0.0	0.0	5.563451	0.0	0.0	30.331835	0.0	0.0	5.106527	122.036779	1.0	0.0	5.0	0.0	0.0	1.0	1.0	0.0	0.0	0.0	0.0	0.0	0.0	0.0	0.0	0.0	6.0	0.0	1.0	0.0
Name_None_CAS_122-88-3_CS_NoneM_Temperature: Value25	-2.29	0.57	2.529889	268.136391	0.65	8.974691	6.158183	6.914111	5.681541	3.284433	3.662398	2.136334	2.57277	1.175949	1.427925	0.675893	0.801881	5.969305	4.794537	0.0	6.606882	10.772145	0.0	0.0	24.265468	0.0	0.0	21.44433	186.008372	1.0	0.0	6.0	0.0	0.0	1.0	3.0	0.0	0.0	0.0	0.0	0.0	0.0	0.0	0.0	0.0	6.0	0.0	1.0	0.0
Name_None_CAS_57-13-6_CS_NoneM_Temperature: Value5	0.86	0.72	2.803039	29.01955	0.69	3.57735	2.062949	2.062949	1.732051	0.781474	0.781474	0.402369	0.402369	0.0	0.0	0.0	0.0	6.031115	0.0	0.0	0.0	0.0	0.0	0.0	0.0	0.0	11.467335	4.794537	60.032363	0.0	4.0	0.0	0.0	0.0	1.0	0.0	0.0	0.0	0.0	0.0	0.0	0.0	2.0	0.0	0.0	0.0	0.0	0.0	0.0
Name_None_CAS_63-74-1_CS_NoneM_Temperature: Value15	-1.71	0.67	3.201516	341.349962	1.18	8.483128	5.688846	6.505343	4.999019	2.883202	4.429522	2.114045	3.675468	1.208633	2.137864	0.657506	1.172946	10.023291	8.417797	0.0	4.895483	5.687386	0.0	24.265468	0.0	0.0	0.0	10.872641	172.030648	0.0	4.0	4.0	0.0	0.0	0.0	0.0	2.0	0.0	0.0	0.0	0.0	0.0	1.0	0.0	1.0	6.0	0.0	0.0	0.0
Name_1,2,3,4-Tetrachlorodibenzo-p-dioxin_CAS_30746-58-8_CS_NoneM_Temperature: Value15	-8.85	0.0	2.247275	599.01105	0.22	12.861443	8.637756	11.661471	8.592224	4.899776	6.411634	3.565036	5.076894	2.456249	4.223624	1.612432	2.507565	0.0	0.0	0.0	31.589557	11.499024	0.0	0.0	12.132734	12.132734	0.0	55.877485	319.89654	0.0	0.0	4.0	0.0	0.0	0.0	4.0	0.0	0.0	0.0	0.0	0.0	0.0	0.0	0.0	0.0	12.0	0.0	0.0	0.0
Name_None_CAS_479-45-8_CS_NoneM_Temperature: Value95	-2.25	0.0	3.769455	592.636917	0.96	15.610366	9.656755	9.656755	9.162479	4.656935	4.656935	3.365399	3.365399	2.227211	2.227211	1.386716	1.386716	42.551792	40.457273	0.0	5.008913	12.132734	7.047672	0.0	0.0	0.0	0.0	0.0	287.013812	0.0	0.0	5.0	4.0	4.0	0.0	0.0	0.0	0.0	0.0	1.0	0.0	0.0	5.0	0.0	0.0	6.0	0.0	0.0	0.0
Name_None_CAS_147-71-7_CS_NoneM_Temperature: Value60	0.66	1.23	4.069512	133.826806	1.3	8.309401	4.760052	4.760052	4.464102	2.282543	2.282543	1.56615	1.56615	0.805104	0.805104	0.270102	0.270102	24.146543	9.589074	0.0	0.0	0.0	0.0	0.0	0.0	0.0	0.0	20.42611	150.016438	4.0	0.0	2.0	0.0	0.0	2.0	4.0	0.0	0.0	0.0	0.0	0.0	0.0	0.0	0.0	0.0	0.0	0.0	3.0	0.0
Name_None_CAS_608-93-5_CS_NoneM_Temperature: Value20	-6.0	0.0	3.455546	267.264384	0.0	8.593858	4.967173	8.746817	5.036581	2.522261	4.412084	1.78216	3.730453	1.058224	3.204463	0.544018	1.653855	0.0	0.0	0.0	15.0679	10.045267	0.0	6.066367	0.0	0.0	0.0	58.004699	247.852088	0.0	0.0	1.0	0.0	0.0	0.0	0.0	0.0	0.0	0.0	0.0	0.0	0.0	0.0	0.0	0.0	6.0	0.0	0.0	0.0
Name_None_CAS_51-28-5_CS_NoneM_Temperature: Value90	-1.31	0.28	3.267052	375.287403	0.45	10.008072	6.206685	6.206685	6.019745	3.139151	3.139151	2.187237	2.187237	1.366512	1.366512	0.771623	0.771623	26.970906	20.228637	0.0	0.0	6.066367	12.132734	0.0	0.0	0.0	0.0	5.106527	184.012021	1.0	0.0	3.0	2.0	2.0	0.0	1.0	0.0	0.0	0.0	0.0	0.0	0.0	2.0	0.0	0.0	6.0	0.0	0.0	0.0
Name_None_CAS_110-17-8_CS_NoneM_Temperature: Value60	-0.69	1.14	3.668626	118.973737	0.75	6.568914	3.865624	3.865624	3.625898	1.766145	1.766145	1.009809	1.009809	0.368487	0.368487	0.142577	0.142577	11.938611	9.589074	0.0	0.0	12.15204	0.0	0.0	0.0	0.0	0.0	10.213055	116.010959	2.0	0.0	2.0	0.0	0.0	2.0	2.0	0.0	0.0	0.0	0.0	0.0	0.0	0.0	0.0	0.0	0.0	1.0	2.0	0.0
Name_None_CAS_51-28-5_CS_NoneM_Temperature: Value95	-1.18	0.28	3.267052	375.287403	0.45	10.008072	6.206685	6.206685	6.019745	3.139151	3.139151	2.187237	2.187237	1.366512	1.366512	0.771623	0.771623	26.970906	20.228637	0.0	0.0	6.066367	12.132734	0.0	0.0	0.0	0.0	5.106527	184.012021	1.0	0.0	3.0	2.0	2.0	0.0	1.0	0.0	0.0	0.0	0.0	0.0	0.0	2.0	0.0	0.0	6.0	0.0	0.0	0.0
Name_None_CAS_91-20-3_CS_NoneM_Temperature: Value65	-2.91	0.0	2.888052	271.015182	0.17	6.811555	5.618802	5.618802	4.966326	3.404701	3.404701	2.347151	2.347151	1.658689	1.658689	1.132906	1.132906	0.0	0.0	0.0	0.0	0.0	0.0	10.772448	0.0	0.0	48.530937	0.0	128.0626	0.0	0.0	8.0	0.0	0.0	0.0	0.0	0.0	0.0	0.0	0.0	0.0	0.0	0.0	0.0	0.0	11.0	0.0	0.0	0.0
Name_None_CAS_19167-57-8_CS_NoneM_Temperature: Value20	-1.71	0.13	2.673996	399.673798	0.92	8.388905	6.520905	6.520905	5.898178	3.514639	3.514639	2.208798	2.208798	1.450737	1.450737	0.890565	0.890565	0.0	0.0	0.0	0.0	17.112217	0.0	0.0	25.638203	0.0	25.252703	0.0	161.070145	0.0	1.0	6.0	0.0	0.0	0.0	0.0	0.0	0.0	0.0	0.0	8.0	0.0	2.0	0.0	0.0	3.0	0.0	0.0	0.0
Name_None_CAS_302-72-7_CS_NoneM_Temperature: Value75	0.44	0.78	3.257586	59.813538	0.93	5.154701	3.510162	3.510162	2.642734	1.62709	1.62709	1.126913	1.126913	0.389528	0.389528	0.0	0.0	12.011146	4.794537	0.0	0.0	0.0	0.0	6.923737	0.0	0.0	0.0	10.840195	89.047678	1.0	2.0	4.0	0.0	0.0	1.0	1.0	0.0	0.0	0.0	0.0	0.0	0.0	1.0	0.0	0.0	0.0	0.0	2.0	0.0
Name_None_CAS_85-01-8_CS_NoneM_Temperature: Value45	-4.66	0.0	2.610319	539.009099	0.23	9.380469	7.773503	7.773503	6.94949	4.815384	4.815384	3.507834	3.507834	2.654202	2.654202	1.954807	1.954807	0.0	0.0	0.0	0.0	0.0	0.0	21.544897	0.0	0.0	60.663671	0.0	178.07825	0.0	0.0	10.0	0.0	0.0	0.0	0.0	0.0	0.0	0.0	0.0	0.0	0.0	0.0	0.0	0.0	16.0	0.0	0.0	0.0
Name_None_CAS_55-21-0_CS_NoneM_Temperature: Value40	-0.89	0.49	2.981455	205.415953	0.66	6.690234	4.87235	4.87235	4.30453	2.653483	2.653483	1.730276	1.730276	1.058307	1.058307	0.602419	0.602419	0.0	4.794537	0.0	5.90718	5.563451	0.0	0.0	24.265468	6.066367	0.0	5.733667	121.052764	0.0	2.0	5.0	0.0	0.0	1.0	0.0	0.0	0.0	0.0	0.0	0.0	0.0	1.0	0.0	0.0	6.0	0.0	1.0	0.0
Name_Lactose_CAS_63-42-3_CS_NoneM_Temperature: Value60	0.03	2.01	2.114862	378.018438	3.4	17.309037	11.99017	11.99017	10.810968	7.079026	7.079026	5.526832	5.526832	3.978973	3.978973	2.569694	2.569694	74.625548	35.745692	0.0	0.0	0.0	0.0	0.0	0.0	0.0	0.0	19.317116	342.116212	8.0	0.0	14.0	0.0	0.0	0.0	14.0	0.0	0.0	0.0	0.0	0.0	0.0	0.0	0.0	0.0	0.0	0.0	10.0	0.0
Name_Thiourea_CAS_62-56-6_CS_NoneM_Temperature: Value80	0.88	0.42	2.803039	29.01955	0.82	3.57735	2.062949	2.879445	1.732051	0.781474	1.189723	0.402369	0.873773	0.0	0.0	0.0	0.0	0.0	0.0	0.0	5.112437	0.0	0.0	0.0	0.0	0.0	23.685208	0.0	76.009519	0.0	4.0	0.0	0.0	0.0	0.0	0.0	0.0	0.0	0.0	0.0	0.0	0.0	2.0	0.0	0.0	0.0	0.0	0.0	0.0
Name_None_CAS_83-32-9_CS_NoneM_Temperature: Value75	-3.59	0.0	2.580406	401.982629	0.15	7.966255	6.878315	6.878315	5.94949	4.445141	4.445141	3.432385	3.432385	2.740965	2.740965	2.187782	2.187782	0.0	0.0	0.0	0.0	0.0	0.0	34.740995	0.0	0.0	36.398202	0.0	154.07825	0.0	0.0	10.0	0.0	0.0	0.0	0.0	0.0	0.0	0.0	0.0	0.0	0.0	0.0	0.0	0.0	11.0	0.0	3.0	0.0
Name_None_CAS_57-50-1_CS_NoneM_Temperature: Value80	0.36	2.01	2.17727	393.203227	3.43	17.361443	12.042576	12.042576	10.806897	7.04946	7.04946	5.559383	5.559383	4.070325	4.070325	2.631316	2.631316	74.625548	30.639164	0.0	0.0	0.0	0.0	0.0	0.0	0.0	0.0	24.423644	342.116212	8.0	0.0	14.0	0.0	0.0	0.0	14.0	0.0	0.0	0.0	0.0	0.0	0.0	0.0	0.0	0.0	0.0	0.0	10.0	0.0
Name_None_CAS_117-89-5_CS_NoneM_Temperature: Value25	-4.52	0.0	1.5496	831.885787	1.42	19.725404	15.874982	16.691478	13.414835	9.582373	10.39887	7.400158	8.483935	5.404986	6.535255	3.770445	4.846552	11.73975	13.171245	0.0	0.0	12.232143	54.622957	12.132734	17.828252	24.265468	21.747401	0.0	407.164303	0.0	0.0	24.0	0.0	0.0	0.0	3.0	0.0	0.0	0.0	0.0	0.0	0.0	9.0	0.0	0.0	12.0	0.0	5.0	0.0
Name_None_CAS_57-50-1_CS_NoneM_Temperature: Value85	0.37	2.01	2.17727	393.203227	3.43	17.361443	12.042576	12.042576	10.806897	7.04946	7.04946	5.559383	5.559383	4.070325	4.070325	2.631316	2.631316	74.625548	30.639164	0.0	0.0	0.0	0.0	0.0	0.0	0.0	0.0	24.423644	342.116212	8.0	0.0	14.0	0.0	0.0	0.0	14.0	0.0	0.0	0.0	0.0	0.0	0.0	0.0	0.0	0.0	0.0	0.0	10.0	0.0
Name_None_CAS_106231-63-4_CS_NoneM_Temperature: Value20	-1.67	0.0	2.391514	471.712424	1.4	14.957819	11.496527	11.496527	9.540913	6.159916	6.159916	3.99698	3.99698	2.433579	2.433579	1.383504	1.383504	24.452672	14.383612	0.0	13.151638	5.563451	4.89991	7.047672	37.255573	0.0	0.0	9.473726	279.110673	0.0	0.0	17.0	0.0	0.0	3.0	4.0	0.0	0.0	0.0	0.0	0.0	0.0	3.0	0.0	0.0	6.0	0.0	4.0	0.0
Name_None_CAS_56-81-5_CS_NoneM_Temperature: Value5	0.78	0.81	2.754185	25.219281	0.89	4.991564	3.333205	3.333205	2.80806	1.707151	1.707151	1.018972	1.018972	0.421498	0.421498	0.057735	0.057735	6.103966	0.0	0.0	13.213764	0.0	0.0	0.0	0.0	0.0	0.0	15.319582	92.047344	3.0	0.0	5.0	0.0	0.0	0.0	3.0	0.0	0.0	0.0	0.0	0.0	0.0	0.0	0.0	0.0	0.0	0.0	2.0	0.0
Name_None_CAS_75410-16-1_CS_NoneM_Temperature: Value20	-0.7	0.16	3.524402	445.786256	1.08	10.008072	6.83438	6.83438	6.074586	3.610186	3.610186	2.32962	2.32962	1.48471	1.48471	0.835054	0.835054	22.973411	18.774027	0.0	10.987921	6.196844	0.0	6.923737	0.0	4.983979	0.0	0.0	186.04407	0.0	1.0	6.0	0.0	0.0	3.0	1.0	0.0	0.0	0.0	0.0	0.0	0.0	5.0	0.0	0.0	0.0	1.0	3.0	0.0
Name_None_CAS_1202-25-1_CS_NoneM_Temperature: Value50	-2.95	0.0	2.87093	290.297985	0.79	9.844935	8.073111	8.073111	6.147066	4.005898	4.005898	2.932883	2.932883	1.8048	1.8048	1.013506	1.013506	0.0	4.794537	0.0	5.969305	5.563451	5.687386	7.109798	12.132734	31.127988	4.736863	0.0	179.094629	0.0	0.0	13.0	0.0	0.0	1.0	2.0	0.0	0.0	0.0	0.0	0.0	0.0	3.0	0.0	0.0	6.0	0.0	1.0	0.0
Name_None_CAS_100-02-7_CS_NoneM_Temperature: Value35	-0.71	0.67	3.003401	241.674771	0.49	7.560478	5.020325	5.020325	4.698377	2.633729	2.633729	1.773508	1.773508	1.060528	1.060528	0.574349	0.574349	4.923311	10.114318	0.0	11.436898	0.0	0.0	24.265468	0.0	0.0	0.0	5.106527	139.026943	1.0	0.0	4.0	1.0	1.0	0.0	1.0	0.0	0.0	0.0	0.0	0.0	0.0	1.0	0.0	0.0	6.0	0.0	0.0	0.0
Name_None_CAS_70362-47-9_CS_NoneM_Temperature: Value25	-7.25	0.0	2.653313	534.537124	0.12	11.706742	7.97596	10.999675	7.592224	4.48798	5.999838	3.226009	4.85481	2.173994	3.538442	1.408604	2.294776	0.0	0.0	0.0	0.0	20.090533	11.126903	0.0	18.199101	18.199101	0.0	46.40376	289.922361	0.0	0.0	6.0	0.0	0.0	0.0	0.0	0.0	0.0	0.0	0.0	0.0	0.0	0.0	0.0	0.0	12.0	0.0	1.0	0.0
Name_None_CAS_94-12-2_CS_NoneM_Temperature: Value15	-2.78	0.23	2.611171	279.481149	0.77	9.681798	7.617461	7.617461	6.236382	4.264073	4.264073	2.757928	2.757928	1.583666	1.583666	0.897295	0.897295	0.0	4.794537	0.0	5.969305	17.85772	6.420822	0.0	24.265468	6.923737	0.0	10.47053	179.094629	0.0	2.0	11.0	0.0	0.0	1.0	2.0	0.0	0.0	0.0	0.0	0.0	0.0	1.0	0.0	0.0	6.0	0.0	3.0	0.0
Name_None_CAS_93-76-5_CS_NoneM_Temperature: Value25	-2.98	0.57	2.866629	365.094291	0.5	10.715178	6.759411	9.027198	6.502908	3.495731	4.629624	2.379152	3.600753	1.325956	2.343476	0.754415	1.345797	12.576187	4.794537	0.0	15.794778	5.022633	0.0	12.132734	0.0	0.0	0.0	44.64621	253.930427	1.0	0.0	4.0	0.0	0.0	1.0	3.0	0.0	0.0	0.0	0.0	0.0	0.0	0.0	0.0	0.0	6.0	0.0	1.0	0.0
Name_None_CAS_56-55-3_CS_NoneM_Temperature: Value10	-7.78	0.0	2.268266	866.252622	0.29	11.949383	9.928203	9.928203	8.915816	6.220085	6.220085	4.707193	4.707193	3.611271	3.611271	2.696234	2.696234	0.0	0.0	0.0	0.0	0.0	0.0	32.317345	0.0	0.0	72.796405	0.0	228.0939	0.0	0.0	12.0	0.0	0.0	0.0	0.0	0.0	0.0	0.0	0.0	0.0	0.0	0.0	0.0	0.0	21.0	0.0	0.0	0.0
Name_None_CAS_328-39-2_CS_NoneM_Temperature: Value25	-1.05	0.78	3.501688	101.230983	0.97	7.439158	5.794619	5.794619	4.036581	3.020937	3.020937	2.57428	2.57428	1.042536	1.042536	0.608685	0.608685	12.011146	4.794537	0.0	0.0	12.338728	0.0	0.0	0.0	13.847474	0.0	10.840195	131.094629	1.0	2.0	10.0	0.0	0.0	1.0	1.0	0.0	0.0	0.0	0.0	0.0	0.0	1.0	0.0	0.0	0.0	0.0	5.0	0.0
Name_None_CAS_57-50-1_CS_NoneM_Temperature: Value10	0.28	2.01	2.17727	393.203227	3.43	17.361443	12.042576	12.042576	10.806897	7.04946	7.04946	5.559383	5.559383	4.070325	4.070325	2.631316	2.631316	74.625548	30.639164	0.0	0.0	0.0	0.0	0.0	0.0	0.0	0.0	24.423644	342.116212	8.0	0.0	14.0	0.0	0.0	0.0	14.0	0.0	0.0	0.0	0.0	0.0	0.0	0.0	0.0	0.0	0.0	0.0	10.0	0.0
Name_None_CAS_129-00-0_CS_NoneM_Temperature: Value29	-6.1	0.0	2.505956	666.619806	0.25	10.535169	8.773503	8.773503	7.932653	5.559401	5.559401	4.289601	4.289601	3.392734	3.392734	2.669587	2.669587	0.0	0.0	0.0	0.0	0.0	0.0	32.317345	0.0	0.0	60.663671	0.0	202.07825	0.0	0.0	10.0	0.0	0.0	0.0	0.0	0.0	0.0	0.0	0.0	0.0	0.0	0.0	0.0	0.0	19.0	0.0	0.0	0.0
Name_None_CAS_65-85-0_CS_NoneM_Temperature: Value50	-1.2	0.57	2.981455	203.415953	0.44	6.690234	4.742213	4.742213	4.30453	2.588415	2.588415	1.671178	1.671178	1.02074	1.02074	0.58073	0.58073	5.969305	4.794537	0.0	0.0	5.563451	0.0	0.0	30.331835	0.0	0.0	5.106527	122.036779	1.0	0.0	5.0	0.0	0.0	1.0	1.0	0.0	0.0	0.0	0.0	0.0	0.0	0.0	0.0	0.0	6.0	0.0	1.0	0.0
Name_None_CAS_129-00-0_CS_NoneM_Temperature: Value20	-6.34	0.0	2.505956	666.619806	0.25	10.535169	8.773503	8.773503	7.932653	5.559401	5.559401	4.289601	4.289601	3.392734	3.392734	2.669587	2.669587	0.0	0.0	0.0	0.0	0.0	0.0	32.317345	0.0	0.0	60.663671	0.0	202.07825	0.0	0.0	10.0	0.0	0.0	0.0	0.0	0.0	0.0	0.0	0.0	0.0	0.0	0.0	0.0	0.0	19.0	0.0	0.0	0.0
Name_l-Aspartic acid_CAS_56-84-8_CS_NoneM_Temperature: Value70	-0.76	1.18	3.632432	132.529325	1.26	7.439158	4.572731	4.572731	4.036581	2.239272	2.239272	1.542593	1.542593	0.711731	0.711731	0.275438	0.275438	24.401273	9.589074	0.0	0.0	0.0	0.0	0.0	0.0	0.0	0.0	15.946722	133.037508	2.0	2.0	3.0	0.0	0.0	2.0	2.0	0.0	0.0	0.0	0.0	0.0	0.0	1.0	0.0	0.0	0.0	0.0	3.0	0.0
Name_None_CAS_57-13-6_CS_NoneM_Temperature: Value30	0.98	0.72	2.803039	29.01955	0.69	3.57735	2.062949	2.062949	1.732051	0.781474	0.781474	0.402369	0.402369	0.0	0.0	0.0	0.0	6.031115	0.0	0.0	0.0	0.0	0.0	0.0	0.0	0.0	11.467335	4.794537	60.032363	0.0	4.0	0.0	0.0	0.0	1.0	0.0	0.0	0.0	0.0	0.0	0.0	0.0	2.0	0.0	0.0	0.0	0.0	0.0	0.0
Name_d-Glutamic acid_CAS_6893-26-1_CS_NoneM_Temperature: Value50	-0.83	1.35	3.49073	144.583377	1.26	8.146264	5.279838	5.279838	4.536581	2.739272	2.739272	1.877144	1.877144	0.986405	0.986405	0.402453	0.402453	17.980451	9.589074	0.0	12.841643	0.0	0.0	0.0	0.0	0.0	0.0	15.946722	147.053158	2.0	2.0	5.0	0.0	0.0	2.0	2.0	0.0	0.0	0.0	0.0	0.0	0.0	1.0	0.0	0.0	0.0	0.0	4.0	0.0
Name_None_CAS_118-92-3_CS_NoneM_Temperature: Value40	-1.19	0.75	3.152941	257.537949	0.71	7.560478	5.242213	5.242213	4.715214	2.793756	2.793756	1.892403	1.892403	1.191199	1.191199	0.691772	0.691772	5.969305	4.794537	0.0	5.563451	5.687386	0.0	6.066367	18.199101	0.0	0.0	10.840195	137.047678	1.0	2.0	4.0	0.0	0.0	1.0	1.0	0.0	0.0	0.0	0.0	0.0	0.0	1.0	0.0	0.0	6.0	0.0	1.0	0.0
Name_l-Proline, 1-[(benzoyloxy)acetyl]-_CAS_115178-75-1_CS_NoneM_Temperature: Value20	-1.59	0.57	1.892259	513.555365	1.4	14.535169	10.819949	10.819949	9.592224	6.337972	6.337972	4.525555	4.525555	3.194436	3.194436	2.189721	2.189721	30.494513	14.383612	0.0	0.0	24.949851	0.0	4.89991	30.331835	0.0	0.0	9.84339	277.095023	1.0	0.0	14.0	0.0	0.0	3.0	3.0	0.0	0.0	0.0	0.0	0.0	0.0	3.0	0.0	0.0	6.0	0.0	6.0	0.0
Name_None_CAS_88-99-3_CS_NoneM_Temperature: Value20	-1.47	1.14	3.267076	296.584675	0.77	9.137828	6.020325	6.020325	5.625898	3.182812	3.182812	2.155889	2.155889	1.387881	1.387881	0.856105	0.856105	11.938611	9.589074	0.0	11.126903	0.0	0.0	24.265468	0.0	0.0	0.0	10.213055	166.026609	2.0	0.0	4.0	0.0	0.0	2.0	2.0	0.0	0.0	0.0	0.0	0.0	0.0	0.0	0.0	0.0	6.0	0.0	2.0	0.0
Name_None_CAS_37680-73-2_CS_NoneM_Temperature: Value20	-7.43	0.0	2.677954	577.348938	0.11	12.576986	8.276574	12.056218	7.986071	4.587646	6.477468	3.370331	5.435568	2.228544	3.828089	1.432865	2.472956	0.0	0.0	0.0	0.0	30.676618	5.563451	0.0	30.331835	0.0	0.0	58.004699	323.883389	0.0	0.0	5.0	0.0	0.0	0.0	0.0	0.0	0.0	0.0	0.0	0.0	0.0	0.0	0.0	0.0	12.0	0.0	1.0	0.0
Name_None_CAS_103-84-4_CS_NoneM_Temperature: Value70	-0.71	0.41	2.674242	217.959017	0.67	7.397341	5.795	5.795	4.787694	3.114808	3.114808	2.047212	2.047212	1.094158	1.094158	0.724749	0.724749	0.0	4.794537	0.0	5.90718	0.0	5.687386	6.923737	0.0	30.331835	5.316789	0.0	135.068414	0.0	1.0	8.0	0.0	0.0	1.0	0.0	0.0	0.0	0.0	0.0	0.0	0.0	2.0	0.0	0.0	6.0	0.0	1.0	0.0
Name_None_CAS_37680-73-2_CS_NoneM_Temperature: Value25	-7.23	0.0	2.677954	577.348938	0.11	12.576986	8.276574	12.056218	7.986071	4.587646	6.477468	3.370331	5.435568	2.228544	3.828089	1.432865	2.472956	0.0	0.0	0.0	0.0	30.676618	5.563451	0.0	30.331835	0.0	0.0	58.004699	323.883389	0.0	0.0	5.0	0.0	0.0	0.0	0.0	0.0	0.0	0.0	0.0	0.0	0.0	0.0	0.0	0.0	12.0	0.0	1.0	0.0
Name_None_CAS_543-28-2_CS_NoneM_Temperature: Value35	-0.3	0.44	3.050078	80.497855	0.58	6.568914	5.178304	5.178304	3.625898	2.548547	2.548547	2.023887	2.023887	0.558926	0.558926	0.2488	0.2488	6.09324	4.794537	0.0	0.0	12.524788	0.0	0.0	0.0	13.847474	10.47053	0.0	117.078979	0.0	2.0	9.0	0.0	0.0	1.0	2.0	0.0	0.0	0.0	0.0	0.0	0.0	1.0	0.0	0.0	0.0	0.0	3.0	0.0
Name_None_CAS_198-55-0_CS_NoneM_Temperature: Value25	-8.8	0.0	2.317611	917.00497	0.31	13.104084	10.928203	10.928203	9.932653	6.976068	6.976068	5.418518	5.418518	4.389743	4.389743	3.579772	3.579772	0.0	0.0	0.0	0.0	0.0	0.0	43.089794	0.0	0.0	72.796405	0.0	252.0939	0.0	0.0	12.0	0.0	0.0	0.0	0.0	0.0	0.0	0.0	0.0	0.0	0.0	0.0	0.0	0.0	24.0	0.0	0.0	0.0
Name_None_CAS_143-07-7_CS_NoneM_Temperature: Value40	-4.41	0.57	2.884065	132.283419	0.39	10.648418	9.42653	9.42653	6.770056	5.988391	5.988391	3.972166	3.972166	2.494196	2.494196	1.586886	1.586886	5.969305	4.794537	0.0	0.0	6.420822	12.841643	44.945751	0.0	0.0	6.923737	5.106527	200.17763	1.0	0.0	23.0	0.0	0.0	1.0	1.0	0.0	0.0	0.0	0.0	0.0	0.0	0.0	0.0	0.0	0.0	0.0	11.0	0.0
Name_5-(1-Cyclohexenyl)-1,5-dimethylbarbituric acid_CAS_56-29-1_CS_NoneM_Temperature: Value20	-2.91	0.24	2.400121	427.466678	1.33	12.629392	10.077736	10.077736	7.975086	5.807276	5.807276	4.723591	4.723591	3.644794	3.644794	2.406177	2.406177	23.260464	14.383612	0.0	0.0	0.0	36.156301	7.047672	6.923737	6.07602	5.316789	0.0	236.116092	0.0	1.0	15.0	0.0	0.0	3.0	0.0	0.0	0.0	0.0	0.0	0.0	0.0	5.0	0.0	0.0	0.0	1.0	9.0	0.0
Name_None_CAS_57-83-0_CS_NoneM_Temperature: Value50	-4.31	0.0	1.669603	588.64899	1.04	16.405413	14.860102	14.860102	10.859844	9.604172	9.604172	9.253952	9.253952	8.452747	8.452747	7.227105	7.227105	0.0	9.589074	0.0	10.829981	17.484396	43.437005	31.256391	6.923737	6.07602	13.847474	0.0	314.22458	0.0	0.0	30.0	0.0	0.0	2.0	0.0	0.0	0.0	0.0	0.0	0.0	0.0	0.0	0.0	0.0	0.0	1.0	23.0	0.0
Name_None_CAS_88-89-1_CS_NoneM_Temperature: Value20	-1.29	0.02	3.572755	461.890685	0.46	12.455665	7.393045	7.393045	7.341112	3.644573	3.644573	2.603958	2.603958	1.658655	1.658655	0.973511	0.973511	37.581604	30.342955	0.0	0.0	12.132734	0.0	0.0	0.0	0.0	0.0	5.106527	228.997099	1.0	0.0	2.0	3.0	3.0	0.0	1.0	0.0	0.0	0.0	0.0	0.0	0.0	3.0	0.0	0.0	6.0	0.0	0.0	0.0
Name_None_CAS_118-96-7_CS_NoneM_Temperature: Value35	-3.05	0.0	3.572755	461.890685	0.41	12.455665	7.945831	7.945831	7.341112	3.920966	3.920966	2.880351	2.880351	1.941837	1.941837	1.154223	1.154223	31.832092	30.342955	0.0	5.563451	12.132734	0.0	6.923737	0.0	0.0	0.0	0.0	227.017835	0.0	0.0	5.0	3.0	3.0	0.0	0.0	0.0	0.0	0.0	0.0	0.0	0.0	3.0	0.0	0.0	6.0	0.0	1.0	0.0
Name_None_CAS_120-80-9_CS_NoneM_Temperature: Value60	0.86	0.77	3.134862	162.638339	0.53	5.983128	4.203828	4.203828	3.80453	2.274564	2.274564	1.488714	1.488714	0.881732	0.881732	0.464163	0.464163	0.0	0.0	0.0	11.499024	0.0	0.0	12.132734	12.132734	0.0	0.0	10.213055	110.036779	2.0	0.0	4.0	0.0	0.0	0.0	2.0	0.0	0.0	0.0	0.0	0.0	0.0	0.0	0.0	0.0	6.0	0.0	0.0	0.0
Name_None_CAS_552-16-9_CS_NoneM_Temperature: Value25	-1.36	0.57	3.267076	300.93319	0.54	9.137828	5.928573	5.928573	5.625898	3.093836	3.093836	2.079411	2.079411	1.331155	1.331155	0.813695	0.813695	10.892616	14.908855	0.0	11.250838	0.0	6.066367	18.199101	0.0	0.0	0.0	5.106527	167.021858	1.0	0.0	4.0	1.0	1.0	1.0	1.0	0.0	0.0	0.0	0.0	0.0	0.0	1.0	0.0	0.0	6.0	0.0	1.0	0.0
Name_None_CAS_115193-31-2_CS_NoneM_Temperature: Value20	-1.27	1.06	2.49537	435.169757	2.06	15.010225	10.781564	10.781564	9.564809	5.924628	5.924628	4.245006	4.245006	2.656424	2.656424	1.389086	1.389086	43.842938	9.589074	0.0	0.0	5.563451	0.0	0.0	30.331835	0.0	5.316789	20.056445	283.105587	3.0	1.0	13.0	0.0	0.0	2.0	5.0	0.0	0.0	0.0	0.0	0.0	0.0	2.0	0.0	0.0	6.0	0.0	5.0	0.0
Name_None_CAS_94-26-8_CS_NoneM_Temperature: Value25	-2.97	0.66	2.481073	289.905883	0.73	10.388905	8.194432	8.194432	6.736382	4.699004	4.699004	3.036347	3.036347	1.834054	1.834054	0.99005	0.99005	0.0	4.794537	0.0	11.718817	12.170333	12.841643	12.132734	12.132734	6.923737	0.0	9.84339	194.094294	1.0	0.0	13.0	0.0	0.0	1.0	3.0	0.0	0.0	0.0	0.0	0.0	0.0	0.0	0.0	0.0	6.0	0.0	4.0	0.0
Name_None_CAS_106231-59-8_CS_NoneM_Temperature: Value20	-1.09	0.23	2.411329	377.351835	1.44	12.673362	9.627244	9.627244	8.147066	5.21856	5.21856	3.481059	3.481059	2.197394	2.197394	1.169748	1.169748	5.969305	9.589074	0.0	25.6657	5.563451	0.0	11.947582	30.331835	0.0	0.0	9.84339	237.100108	1.0	0.0	14.0	0.0	0.0	2.0	3.0	0.0	0.0	0.0	0.0	0.0	0.0	3.0	0.0	0.0	6.0	0.0	3.0	0.0
Name_None_CAS_92-94-4_CS_NoneM_Temperature: Value25	-7.11	0.0	1.951466	548.716066	0.31	12.208896	10.082904	10.082904	8.932653	6.142734	6.142734	4.309401	4.309401	3.099145	3.099145	2.116334	2.116334	0.0	0.0	0.0	0.0	0.0	0.0	22.253806	0.0	12.132734	72.796405	0.0	230.10955	0.0	0.0	14.0	0.0	0.0	0.0	0.0	0.0	0.0	0.0	0.0	0.0	0.0	0.0	0.0	0.0	18.0	0.0	2.0	0.0
Name_None_CAS_88-99-3_CS_NoneM_Temperature: Value55	-0.89	1.14	3.267076	296.584675	0.77	9.137828	6.020325	6.020325	5.625898	3.182812	3.182812	2.155889	2.155889	1.387881	1.387881	0.856105	0.856105	11.938611	9.589074	0.0	11.126903	0.0	0.0	24.265468	0.0	0.0	0.0	10.213055	166.026609	2.0	0.0	4.0	0.0	0.0	2.0	2.0	0.0	0.0	0.0	0.0	0.0	0.0	0.0	0.0	0.0	6.0	0.0	2.0	0.0
Name_None_CAS_88-99-3_CS_NoneM_Temperature: Value65	-0.72	1.14	3.267076	296.584675	0.77	9.137828	6.020325	6.020325	5.625898	3.182812	3.182812	2.155889	2.155889	1.387881	1.387881	0.856105	0.856105	11.938611	9.589074	0.0	11.126903	0.0	0.0	24.265468	0.0	0.0	0.0	10.213055	166.026609	2.0	0.0	4.0	0.0	0.0	2.0	2.0	0.0	0.0	0.0	0.0	0.0	0.0	0.0	0.0	0.0	6.0	0.0	2.0	0.0
Name_None_CAS_616-06-8_CS_NoneM_Temperature: Value25	-1.05	0.78	3.265907	93.05865	0.94	7.276021	5.631483	5.631483	4.180739	3.165094	3.165094	2.086959	2.086959	1.185879	1.185879	0.547513	0.547513	12.011146	4.794537	0.0	0.0	6.420822	12.841643	0.0	0.0	6.923737	0.0	10.840195	131.094629	1.0	2.0	10.0	0.0	0.0	1.0	1.0	0.0	0.0	0.0	0.0	0.0	0.0	1.0	0.0	0.0	0.0	0.0	5.0	0.0
Name_5-Butyl-5-ethylbarbituric acid_CAS_77-28-1_CS_NoneM_Temperature: Value20	-1.83	0.52	2.89134	279.042626	1.21	11.474691	9.053172	9.053172	7.063715	5.233693	5.233693	3.776586	3.776586	2.884075	2.884075	1.783376	1.783376	23.260464	14.383612	0.0	0.0	12.841643	12.841643	0.0	6.923737	6.923737	10.633577	0.0	212.116092	0.0	2.0	14.0	0.0	0.0	3.0	0.0	0.0	0.0	0.0	0.0	0.0	0.0	4.0	0.0	0.0	0.0	0.0	8.0	0.0
Name_trans-Cinnamic acid_CAS_140-10-3_CS_NoneM_Temperature: Value25	-2.43	0.57	2.721774	262.151039	0.51	8.104448	5.896914	5.896914	5.287694	3.249098	3.249098	2.082255	2.082255	1.217933	1.217933	0.731664	0.731664	5.969305	4.794537	0.0	0.0	0.0	11.639472	0.0	6.07602	30.331835	0.0	5.106527	148.052429	1.0	0.0	7.0	0.0	0.0	1.0	1.0	0.0	0.0	0.0	0.0	0.0	0.0	0.0	0.0	0.0	6.0	1.0	2.0	0.0
Name_None_CAS_86-73-7_CS_NoneM_Temperature: Value25	-4.94	0.0	2.320728	411.600419	0.19	8.673362	7.325909	7.325909	6.44949	4.611807	4.611807	3.491071	3.491071	2.705801	2.705801	2.079609	2.079609	0.0	0.0	0.0	0.0	0.0	6.420822	22.253806	0.0	0.0	48.530937	0.0	166.07825	0.0	0.0	10.0	0.0	0.0	0.0	0.0	0.0	0.0	0.0	0.0	0.0	0.0	0.0	0.0	0.0	12.0	0.0	3.0	0.0
Name_None_CAS_123-56-8_CS_NoneM_Temperature: Value40	0.66	0.34	2.553705	104.858202	0.89	5.276021	3.73071	3.73071	3.287694	2.115355	2.115355	1.471353	1.471353	0.857963	0.857963	0.507564	0.507564	0.0	9.589074	0.0	11.814359	12.841643	0.0	0.0	0.0	0.0	5.316789	0.0	99.032028	0.0	1.0	4.0	0.0	0.0	2.0	0.0	0.0	0.0	0.0	0.0	0.0	0.0	2.0	0.0	0.0	0.0	0.0	3.0	0.0
Name_None_CAS_124-04-9_CS_NoneM_Temperature: Value20	-0.89	1.14	3.05509	113.709506	0.7	7.983128	5.539351	5.539351	4.625898	3.062569	3.062569	1.994584	1.994584	1.031284	1.031284	0.552451	0.552451	11.938611	9.589074	0.0	12.841643	12.841643	0.0	0.0	0.0	0.0	0.0	10.213055	146.057909	2.0	0.0	8.0	0.0	0.0	2.0	2.0	0.0	0.0	0.0	0.0	0.0	0.0	0.0	0.0	0.0	0.0	0.0	5.0	0.0
Name_Maleic acid_CAS_110-16-7_CS_NoneM_Temperature: Value25	0.58	1.14	3.668626	118.973737	0.75	6.568914	3.865624	3.865624	3.625898	1.766145	1.766145	1.009809	1.009809	0.368487	0.368487	0.142577	0.142577	11.938611	9.589074	0.0	0.0	12.15204	0.0	0.0	0.0	0.0	0.0	10.213055	116.010959	2.0	0.0	2.0	0.0	0.0	2.0	2.0	0.0	0.0	0.0	0.0	0.0	0.0	0.0	0.0	0.0	0.0	1.0	2.0	0.0
Name_None_CAS_65-71-4_CS_NoneM_Temperature: Value30	-1.46	0.44	3.523898	309.2243	0.9	6.853371	4.893847	4.893847	4.198377	2.485599	2.485599	1.754936	1.754936	1.004988	1.004988	0.477131	0.477131	5.689743	9.589074	0.0	5.559267	5.563451	0.0	6.196844	6.923737	0.0	9.967957	0.0	126.042927	0.0	2.0	4.0	0.0	0.0	2.0	0.0	0.0	0.0	0.0	0.0	0.0	0.0	4.0	0.0	0.0	0.0	1.0	2.0	0.0
Name_None_CAS_617-65-2_CS_NoneM_Temperature: Value55	-0.46	1.35	3.49073	144.583377	1.26	8.146264	5.279838	5.279838	4.536581	2.739272	2.739272	1.877144	1.877144	0.986405	0.986405	0.402453	0.402453	17.980451	9.589074	0.0	12.841643	0.0	0.0	0.0	0.0	0.0	0.0	15.946722	147.053158	2.0	2.0	5.0	0.0	0.0	2.0	2.0	0.0	0.0	0.0	0.0	0.0	0.0	1.0	0.0	0.0	0.0	0.0	4.0	0.0
Name_None_CAS_120-12-7_CS_NoneM_Temperature: Value55	-5.65	0.0	2.523733	488.759099	0.23	9.380469	7.773503	7.773503	6.932653	4.809401	4.809401	3.546509	3.546509	2.614031	2.614031	1.882639	1.882639	0.0	0.0	0.0	0.0	0.0	0.0	21.544897	0.0	0.0	60.663671	0.0	178.07825	0.0	0.0	10.0	0.0	0.0	0.0	0.0	0.0	0.0	0.0	0.0	0.0	0.0	0.0	0.0	0.0	16.0	0.0	0.0	0.0
Name_None_CAS_120-12-7_CS_NoneM_Temperature: Value50	-5.77	0.0	2.523733	488.759099	0.23	9.380469	7.773503	7.773503	6.932653	4.809401	4.809401	3.546509	3.546509	2.614031	2.614031	1.882639	1.882639	0.0	0.0	0.0	0.0	0.0	0.0	21.544897	0.0	0.0	60.663671	0.0	178.07825	0.0	0.0	10.0	0.0	0.0	0.0	0.0	0.0	0.0	0.0	0.0	0.0	0.0	0.0	0.0	0.0	16.0	0.0	0.0	0.0
Name_Acetamide, N-(4-methoxyphenyl)-_CAS_51-66-1_CS_NoneM_Temperature: Value25	-1.87	0.41	2.709148	266.361954	0.87	8.974691	7.125898	7.125898	5.719545	3.637864	3.637864	2.409688	2.409688	1.410387	1.410387	0.877615	0.877615	0.0	4.794537	0.0	5.90718	0.0	11.436898	6.923737	31.375266	0.0	5.316789	4.736863	165.078979	0.0	1.0	10.0	0.0	0.0	1.0	2.0	0.0	0.0	0.0	0.0	0.0	0.0	2.0	0.0	0.0	6.0	0.0	1.0	0.0
Name_Benzoylaminoacetic acid_CAS_495-69-2_CS_NoneM_Temperature: Value25	-1.68	0.83	2.544573	307.89567	1.01	9.681798	6.857568	6.857568	6.198377	3.749645	3.749645	2.442441	2.442441	1.436149	1.436149	0.847481	0.847481	5.969305	9.589074	0.0	12.451936	5.563451	0.0	0.0	30.331835	0.0	5.316789	5.106527	179.058243	1.0	1.0	7.0	0.0	0.0	2.0	1.0	0.0	0.0	0.0	0.0	0.0	0.0	2.0	0.0	0.0	6.0	0.0	2.0	0.0
Name_None_CAS_99-76-3_CS_NoneM_Temperature: Value15	-1.99	0.66	2.895348	250.54461	0.72	8.267585	6.073111	6.073111	5.236382	3.111471	3.111471	2.038456	2.038456	1.288402	1.288402	0.715364	0.715364	5.969305	4.794537	0.0	5.749512	5.563451	0.0	31.375266	0.0	0.0	4.736863	5.106527	152.047344	1.0	0.0	7.0	0.0	0.0	1.0	3.0	0.0	0.0	0.0	0.0	0.0	0.0	0.0	0.0	0.0	6.0	0.0	1.0	0.0
Name_None_CAS_115178-79-5_CS_NoneM_Temperature: Value20	-2.28	0.0	2.622466	398.759948	1.1	13.543606	11.050274	11.050274	8.595754	6.14506	6.14506	3.92409	3.92409	2.716189	2.716189	1.645633	1.645633	12.073272	9.589074	0.0	5.90718	18.652964	0.0	0.0	36.089115	19.913841	0.0	4.736863	249.136493	0.0	0.0	19.0	0.0	0.0	2.0	2.0	0.0	0.0	0.0	0.0	0.0	0.0	3.0	0.0	0.0	6.0	0.0	5.0	0.0
Name_None_CAS_63-74-1_CS_NoneM_Temperature: Value20	-1.57	0.67	3.201516	341.349962	1.18	8.483128	5.688846	6.505343	4.999019	2.883202	4.429522	2.114045	3.675468	1.208633	2.137864	0.657506	1.172946	10.023291	8.417797	0.0	4.895483	5.687386	0.0	24.265468	0.0	0.0	0.0	10.872641	172.030648	0.0	4.0	4.0	0.0	0.0	0.0	0.0	2.0	0.0	0.0	0.0	0.0	0.0	1.0	0.0	1.0	6.0	0.0	0.0	0.0
Name_None_CAS_110-94-1_CS_NoneM_Temperature: Value20	0.69	1.14	3.102826	104.126402	0.69	7.276021	4.832244	4.832244	4.125898	2.562569	2.562569	1.64103	1.64103	0.781284	0.781284	0.39084	0.39084	11.938611	9.589074	0.0	19.262465	0.0	0.0	0.0	0.0	0.0	0.0	10.213055	132.042259	2.0	0.0	6.0	0.0	0.0	2.0	2.0	0.0	0.0	0.0	0.0	0.0	0.0	0.0	0.0	0.0	0.0	0.0	4.0	0.0
Name_None_CAS_65-71-4_CS_NoneM_Temperature: Value25	-1.56	0.44	3.523898	309.2243	0.9	6.853371	4.893847	4.893847	4.198377	2.485599	2.485599	1.754936	1.754936	1.004988	1.004988	0.477131	0.477131	5.689743	9.589074	0.0	5.559267	5.563451	0.0	6.196844	6.923737	0.0	9.967957	0.0	126.042927	0.0	2.0	4.0	0.0	0.0	2.0	0.0	0.0	0.0	0.0	0.0	0.0	0.0	4.0	0.0	0.0	0.0	1.0	2.0	0.0
Name_d-Sorbitol_CAS_50-70-4_CS_NoneM_Temperature: Value40	0.61	1.62	3.985164	104.605938	1.81	9.723615	6.406896	6.406896	5.540111	3.481748	3.481748	2.481029	2.481029	1.512478	1.512478	0.671209	0.671209	37.629629	0.0	0.0	0.0	0.0	0.0	0.0	0.0	0.0	0.0	30.639164	182.079038	6.0	0.0	8.0	0.0	0.0	0.0	6.0	0.0	0.0	0.0	0.0	0.0	0.0	0.0	0.0	0.0	0.0	0.0	5.0	0.0
Name_None_CAS_141-82-2_CS_NoneM_Temperature: Value60	0.86	1.14	3.31802	83.10803	0.69	5.861807	3.418031	3.418031	3.125898	1.562569	1.562569	0.964254	0.964254	0.302451	0.302451	0.129368	0.129368	18.359432	9.589074	0.0	0.0	0.0	0.0	0.0	0.0	0.0	0.0	10.213055	104.010959	2.0	0.0	2.0	0.0	0.0	2.0	2.0	0.0	0.0	0.0	0.0	0.0	0.0	0.0	0.0	0.0	0.0	0.0	2.0	0.0
Name_None_CAS_591-27-5_CS_NoneM_Temperature: Value70	0.47	0.73	3.07766	168.388339	0.65	5.983128	4.333965	4.333965	3.787694	2.333649	2.333649	1.594987	1.594987	0.870211	0.870211	0.524798	0.524798	0.0	0.0	0.0	5.749512	5.687386	0.0	6.066367	18.199101	0.0	0.0	10.840195	109.052764	1.0	2.0	4.0	0.0	0.0	0.0	1.0	0.0	0.0	0.0	0.0	0.0	0.0	1.0	0.0	0.0	6.0	0.0	0.0	0.0
Name_None_CAS_591-27-5_CS_NoneM_Temperature: Value75	0.57	0.73	3.07766	168.388339	0.65	5.983128	4.333965	4.333965	3.787694	2.333649	2.333649	1.594987	1.594987	0.870211	0.870211	0.524798	0.524798	0.0	0.0	0.0	5.749512	5.687386	0.0	6.066367	18.199101	0.0	0.0	10.840195	109.052764	1.0	2.0	4.0	0.0	0.0	0.0	1.0	0.0	0.0	0.0	0.0	0.0	0.0	1.0	0.0	0.0	6.0	0.0	0.0	0.0
Name_None_CAS_516-06-3_CS_NoneM_Temperature: Value50	-0.13	0.78	3.637683	90.42946	0.96	6.732051	5.087513	5.087513	3.553418	2.537773	2.537773	2.108038	2.108038	1.003387	1.003387	0.285154	0.285154	12.011146	4.794537	0.0	5.917906	0.0	0.0	0.0	13.847474	0.0	0.0	10.840195	117.078979	1.0	2.0	8.0	0.0	0.0	1.0	1.0	0.0	0.0	0.0	0.0	0.0	0.0	1.0	0.0	0.0	0.0	0.0	4.0	0.0
Name_3-Hydroxybenzoic acid_CAS_99-06-9_CS_NoneM_Temperature: Value60	-0.51	1.06	3.069899	254.783061	0.72	7.560478	5.112077	5.112077	4.698377	2.722705	2.722705	1.855481	1.855481	1.093105	1.093105	0.638942	0.638942	5.969305	4.794537	0.0	11.312963	0.0	0.0	24.265468	0.0	0.0	0.0	10.213055	138.031694	2.0	0.0	4.0	0.0	0.0	1.0	2.0	0.0	0.0	0.0	0.0	0.0	0.0	0.0	0.0	0.0	6.0	0.0	1.0	0.0
Name_None_CAS_99-65-0_CS_NoneM_Temperature: Value30	-2.41	0.0	3.121806	306.8249	0.31	9.137828	5.836821	5.836821	5.609061	2.998878	2.998878	2.034072	2.034072	1.251375	1.251375	0.720156	0.720156	9.846622	20.228637	0.0	11.374773	0.0	6.066367	18.199101	0.0	0.0	0.0	0.0	168.017107	0.0	0.0	4.0	2.0	2.0	0.0	0.0	0.0	0.0	0.0	0.0	0.0	0.0	2.0	0.0	0.0	6.0	0.0	0.0	0.0
Name_None_CAS_617-65-2_CS_NoneM_Temperature: Value30	-0.97	1.35	3.49073	144.583377	1.26	8.146264	5.279838	5.279838	4.536581	2.739272	2.739272	1.877144	1.877144	0.986405	0.986405	0.402453	0.402453	17.980451	9.589074	0.0	12.841643	0.0	0.0	0.0	0.0	0.0	0.0	15.946722	147.053158	2.0	2.0	5.0	0.0	0.0	2.0	2.0	0.0	0.0	0.0	0.0	0.0	0.0	1.0	0.0	0.0	0.0	0.0	4.0	0.0
Name_None_CAS_91-20-3_CS_NoneM_Temperature: Value15	-3.77	0.0	2.888052	271.015182	0.17	6.811555	5.618802	5.618802	4.966326	3.404701	3.404701	2.347151	2.347151	1.658689	1.658689	1.132906	1.132906	0.0	0.0	0.0	0.0	0.0	0.0	10.772448	0.0	0.0	48.530937	0.0	128.0626	0.0	0.0	8.0	0.0	0.0	0.0	0.0	0.0	0.0	0.0	0.0	0.0	0.0	0.0	0.0	0.0	11.0	0.0	0.0	0.0
Name_None_CAS_474-86-2_CS_NoneM_Temperature: Value25	-5.28	0.5	1.774238	628.305435	1.0	13.905413	11.855097	11.855097	9.593172	7.644546	7.644546	6.81453	6.81453	5.8829	5.8829	4.732013	4.732013	0.0	9.901065	0.0	5.41499	23.368569	32.104108	16.700008	6.066367	6.066367	19.066124	0.0	268.14633	1.0	0.0	19.0	0.0	0.0	1.0	1.0	0.0	0.0	0.0	0.0	0.0	0.0	0.0	0.0	0.0	6.0	1.0	14.0	0.0
Name_dl-Tartaric acid_CAS_133-37-9_CS_NoneM_Temperature: Value40	0.26	1.23	4.069512	133.826806	1.3	8.309401	4.760052	4.760052	4.464102	2.282543	2.282543	1.56615	1.56615	0.805104	0.805104	0.270102	0.270102	24.146543	9.589074	0.0	0.0	0.0	0.0	0.0	0.0	0.0	0.0	20.42611	150.016438	4.0	0.0	2.0	0.0	0.0	2.0	4.0	0.0	0.0	0.0	0.0	0.0	0.0	0.0	0.0	0.0	0.0	0.0	3.0	0.0
Name_None_CAS_553-90-2_CS_NoneM_Temperature: Value30	0.27	0.0	3.643225	92.605938	0.69	6.568914	4.632993	4.632993	3.718744	1.882993	1.882993	0.983163	0.983163	0.537457	0.537457	0.166667	0.166667	11.938611	9.589074	0.0	0.0	0.0	14.219595	0.0	0.0	0.0	9.473726	0.0	118.026609	0.0	0.0	6.0	0.0	0.0	2.0	4.0	0.0	0.0	0.0	0.0	0.0	0.0	0.0	0.0	0.0	0.0	0.0	1.0	0.0
Name_None_CAS_100-09-4_CS_NoneM_Temperature: Value30	-2.69	0.57	2.913802	250.54461	0.66	8.267585	6.073111	6.073111	5.236382	3.111471	3.111471	2.033654	2.033654	1.336969	1.336969	0.733596	0.733596	5.969305	4.794537	0.0	5.563451	5.749512	0.0	19.242532	12.132734	0.0	0.0	9.84339	152.047344	1.0	0.0	7.0	0.0	0.0	1.0	3.0	0.0	0.0	0.0	0.0	0.0	0.0	0.0	0.0	0.0	6.0	0.0	1.0	0.0
Name_None_CAS_95-55-6_CS_NoneM_Temperature: Value20	-0.74	0.51	3.134862	164.638339	0.55	5.983128	4.333965	4.333965	3.80453	2.339632	2.339632	1.558816	1.558816	0.936755	0.936755	0.48753	0.48753	0.0	0.0	0.0	5.749512	5.687386	0.0	0.0	24.265468	0.0	0.0	10.840195	109.052764	1.0	2.0	4.0	0.0	0.0	0.0	1.0	0.0	0.0	0.0	0.0	0.0	0.0	1.0	0.0	0.0	6.0	0.0	0.0	0.0
Name_None_CAS_110-15-6_CS_NoneM_Temperature: Value10	-0.41	0.97	3.181846	92.605938	0.69	6.568914	4.125137	4.125137	3.625898	2.062569	2.062569	1.287477	1.287477	0.552731	0.552731	0.213865	0.213865	11.938611	9.589074	0.0	12.841643	0.0	0.0	0.0	0.0	0.0	0.0	10.213055	118.026609	2.0	0.0	4.0	0.0	0.0	2.0	2.0	0.0	0.0	0.0	0.0	0.0	0.0	0.0	0.0	0.0	0.0	0.0	3.0	0.0
Name_None_CAS_107-35-7_CS_NoneM_Temperature: Value10	-0.34	0.52	3.602197	125.870334	1.34	5.914214	3.663522	4.480019	3.06066	1.712831	3.321996	1.074714	2.64679	0.375805	1.127415	0.14893	0.446789	10.118127	8.417797	0.0	12.29761	0.0	0.0	0.0	0.0	0.0	0.0	10.286417	125.014664	1.0	2.0	4.0	0.0	0.0	0.0	0.0	2.0	1.0	0.0	0.0	0.0	0.0	1.0	0.0	0.0	0.0	0.0	1.0	0.0
Name_None_CAS_110-15-6_CS_NoneM_Temperature: Value15	-0.39	0.97	3.181846	92.605938	0.69	6.568914	4.125137	4.125137	3.625898	2.062569	2.062569	1.287477	1.287477	0.552731	0.552731	0.213865	0.213865	11.938611	9.589074	0.0	12.841643	0.0	0.0	0.0	0.0	0.0	0.0	10.213055	118.026609	2.0	0.0	4.0	0.0	0.0	2.0	2.0	0.0	0.0	0.0	0.0	0.0	0.0	0.0	0.0	0.0	0.0	0.0	3.0	0.0
Name_None_CAS_85-01-8_CS_NoneM_Temperature: Value70	-4.15	0.0	2.610319	539.009099	0.23	9.380469	7.773503	7.773503	6.94949	4.815384	4.815384	3.507834	3.507834	2.654202	2.654202	1.954807	1.954807	0.0	0.0	0.0	0.0	0.0	0.0	21.544897	0.0	0.0	60.663671	0.0	178.07825	0.0	0.0	10.0	0.0	0.0	0.0	0.0	0.0	0.0	0.0	0.0	0.0	0.0	0.0	0.0	0.0	16.0	0.0	0.0	0.0
Name_l-Tyrosine_CAS_60-18-4_CS_NoneM_Temperature: Value35	-2.42	1.28	2.641764	294.233053	1.29	9.844935	6.973884	6.973884	6.092224	3.856515	3.856515	2.815302	2.815302	1.709153	1.709153	0.973275	0.973275	12.011146	4.794537	0.0	12.170333	0.0	5.563451	12.132734	12.132734	0.0	0.0	15.946722	181.073893	2.0	2.0	7.0	0.0	0.0	1.0	2.0	0.0	0.0	0.0	0.0	0.0	0.0	1.0	0.0	0.0	6.0	0.0	3.0	0.0
Name_None_CAS_68-96-2_CS_NoneM_Temperature: Value25	-4.71	0.17	1.697583	634.995115	1.32	17.328063	15.229966	15.229966	11.221816	9.695734	9.695734	9.380149	9.380149	8.695991	8.695991	7.153613	7.153613	5.601051	14.695602	0.0	16.613226	36.378606	38.52493	5.573105	6.923737	6.07602	13.847474	0.0	330.219495	1.0	0.0	29.0	0.0	0.0	2.0	1.0	0.0	0.0	0.0	0.0	0.0	0.0	0.0	0.0	0.0	0.0	1.0	23.0	0.0
Name_Mepazine_CAS_60-89-9_CS_NoneM_Temperature: Value25	-4.74	0.0	1.681833	624.489689	1.07	14.940947	13.034362	13.850858	10.809663	8.130804	8.947301	6.418614	7.502391	4.694871	5.825139	3.658293	4.754041	0.0	0.0	0.0	0.0	0.0	12.462662	47.096896	0.0	11.761885	65.378428	0.0	310.15037	0.0	0.0	22.0	0.0	0.0	0.0	0.0	0.0	0.0	0.0	0.0	0.0	0.0	6.0	0.0	0.0	12.0	0.0	5.0	0.0
Name_None_CAS_2136-99-4_CS_NoneM_Temperature: Value25	-9.04	0.0	2.960312	593.579115	0.0	15.187716	9.178416	15.225848	9.251795	4.916558	7.940274	3.686355	6.827013	2.47359	5.623212	1.585309	3.582284	0.0	0.0	0.0	51.307969	0.0	0.0	12.132734	0.0	0.0	0.0	92.807519	425.766472	0.0	0.0	2.0	0.0	0.0	0.0	0.0	0.0	0.0	0.0	0.0	0.0	0.0	0.0	0.0	0.0	12.0	0.0	1.0	0.0
Name_None_CAS_334-48-5_CS_NoneM_Temperature: Value20	-3.02	0.57	2.861387	110.406207	0.38	9.234205	8.012316	8.012316	5.770056	4.988391	4.988391	3.265059	3.265059	1.994196	1.994196	1.233333	1.233333	5.969305	4.794537	0.0	0.0	6.420822	12.841643	32.104108	0.0	0.0	6.923737	5.106527	172.14633	1.0	0.0	19.0	0.0	0.0	1.0	1.0	0.0	0.0	0.0	0.0	0.0	0.0	0.0	0.0	0.0	0.0	0.0	9.0	0.0
Name_None_CAS_85-01-8_CS_NoneM_Temperature: Value65	-4.26	0.0	2.610319	539.009099	0.23	9.380469	7.773503	7.773503	6.94949	4.815384	4.815384	3.507834	3.507834	2.654202	2.654202	1.954807	1.954807	0.0	0.0	0.0	0.0	0.0	0.0	21.544897	0.0	0.0	60.663671	0.0	178.07825	0.0	0.0	10.0	0.0	0.0	0.0	0.0	0.0	0.0	0.0	0.0	0.0	0.0	0.0	0.0	0.0	16.0	0.0	0.0	0.0
Name_None_CAS_51-28-5_CS_NoneM_Temperature: Value25	-2.43	0.28	3.267052	375.287403	0.45	10.008072	6.206685	6.206685	6.019745	3.139151	3.139151	2.187237	2.187237	1.366512	1.366512	0.771623	0.771623	26.970906	20.228637	0.0	0.0	6.066367	12.132734	0.0	0.0	0.0	0.0	5.106527	184.012021	1.0	0.0	3.0	2.0	2.0	0.0	1.0	0.0	0.0	0.0	0.0	0.0	0.0	2.0	0.0	0.0	6.0	0.0	0.0	0.0
Name_None_CAS_556-88-7_CS_NoneM_Temperature: Value50	-0.95	0.55	3.679228	102.257422	1.25	5.861807	3.365624	3.365624	3.125898	1.366105	1.366105	0.7627	0.7627	0.19712	0.19712	0.094281	0.094281	10.991868	10.114318	0.0	0.0	0.0	0.0	0.0	0.0	0.0	16.568742	0.0	104.033425	0.0	4.0	0.0	1.0	1.0	0.0	0.0	0.0	0.0	0.0	1.0	0.0	1.0	2.0	0.0	0.0	0.0	0.0	0.0	0.0
Name_None_CAS_608-93-5_CS_NoneM_Temperature: Value25	-5.48	0.0	3.455546	267.264384	0.0	8.593858	4.967173	8.746817	5.036581	2.522261	4.412084	1.78216	3.730453	1.058224	3.204463	0.544018	1.653855	0.0	0.0	0.0	15.0679	10.045267	0.0	6.066367	0.0	0.0	0.0	58.004699	247.852088	0.0	0.0	1.0	0.0	0.0	0.0	0.0	0.0	0.0	0.0	0.0	0.0	0.0	0.0	0.0	0.0	6.0	0.0	0.0	0.0
Name_d-Fructose_CAS_57-48-7_CS_NoneM_Temperature: Value60	0.42	1.31	2.724112	162.1173	1.83	9.353371	6.290581	6.290581	5.547859	3.52943	3.52943	2.777234	2.777234	1.928512	1.928512	1.147765	1.147765	37.312774	5.106527	0.0	0.0	0.0	0.0	0.0	0.0	0.0	4.736863	20.42611	180.063388	5.0	0.0	7.0	0.0	0.0	0.0	7.0	0.0	0.0	0.0	0.0	0.0	0.0	0.0	0.0	0.0	0.0	0.0	5.0	0.0
Name_None_CAS_479-45-8_CS_NoneM_Temperature: Value15	-3.61	0.0	3.769455	592.636917	0.96	15.610366	9.656755	9.656755	9.162479	4.656935	4.656935	3.365399	3.365399	2.227211	2.227211	1.386716	1.386716	42.551792	40.457273	0.0	5.008913	12.132734	7.047672	0.0	0.0	0.0	0.0	0.0	287.013812	0.0	0.0	5.0	4.0	4.0	0.0	0.0	0.0	0.0	0.0	1.0	0.0	0.0	5.0	0.0	0.0	6.0	0.0	0.0	0.0
Name_None_CAS_492-62-6_CS_NoneM_Temperature: Value20	0.32	1.31	2.634409	146.218849	1.85	9.300965	6.238174	6.238174	5.574586	3.562009	3.562009	2.719449	2.719449	1.867059	1.867059	1.081734	1.081734	37.312774	0.0	0.0	0.0	0.0	0.0	0.0	0.0	0.0	4.736863	25.532637	180.063388	5.0	0.0	7.0	0.0	0.0	0.0	7.0	0.0	0.0	0.0	0.0	0.0	0.0	0.0	0.0	0.0	0.0	0.0	5.0	0.0
Name_None_CAS_479-45-8_CS_NoneM_Temperature: Value10	-3.62	0.0	3.769455	592.636917	0.96	15.610366	9.656755	9.656755	9.162479	4.656935	4.656935	3.365399	3.365399	2.227211	2.227211	1.386716	1.386716	42.551792	40.457273	0.0	5.008913	12.132734	7.047672	0.0	0.0	0.0	0.0	0.0	287.013812	0.0	0.0	5.0	4.0	4.0	0.0	0.0	0.0	0.0	0.0	1.0	0.0	0.0	5.0	0.0	0.0	6.0	0.0	0.0	0.0
Name_None_CAS_108-46-3_CS_NoneM_Temperature: Value30	0.76	1.0	3.07766	166.388339	0.61	5.983128	4.203828	4.203828	3.787694	2.268581	2.268581	1.519852	1.519852	0.829737	0.829737	0.493031	0.493031	0.0	0.0	0.0	11.499024	0.0	0.0	18.199101	6.066367	0.0	0.0	10.213055	110.036779	2.0	0.0	4.0	0.0	0.0	0.0	2.0	0.0	0.0	0.0	0.0	0.0	0.0	0.0	0.0	0.0	6.0	0.0	0.0	0.0
Name_None_CAS_150-13-0_CS_NoneM_Temperature: Value30	-1.35	0.8	3.003401	240.287949	0.76	7.560478	5.242213	5.242213	4.698377	2.787773	2.787773	1.927161	1.927161	1.157634	1.157634	0.625697	0.625697	5.969305	4.794537	0.0	5.563451	5.687386	0.0	12.132734	12.132734	0.0	0.0	10.840195	137.047678	1.0	2.0	4.0	0.0	0.0	1.0	1.0	0.0	0.0	0.0	0.0	0.0	0.0	1.0	0.0	0.0	6.0	0.0	1.0	0.0
Name_None_CAS_315-30-0_CS_NoneM_Temperature: Value40	-2.1	0.27	2.929586	362.1908	1.54	6.974691	4.957376	4.957376	4.87701	2.745086	2.745086	1.854779	1.854779	1.254429	1.254429	0.785732	0.785732	0.0	4.794537	0.0	5.559267	11.387856	0.0	12.524164	0.0	0.0	20.165321	0.0	136.038511	0.0	2.0	2.0	0.0	0.0	1.0	0.0	0.0	0.0	0.0	1.0	4.0	0.0	2.0	0.0	0.0	2.0	1.0	0.0	0.0
Name_None_CAS_99-99-0_CS_NoneM_Temperature: Value20	-2.75	0.0	3.003401	240.287949	0.21	7.560478	5.573111	5.573111	4.698377	2.910122	2.910122	2.092659	2.092659	1.24479	1.24479	0.66648	0.66648	4.923311	10.114318	0.0	5.687386	0.0	5.563451	12.132734	12.132734	6.923737	0.0	0.0	137.047678	0.0	0.0	7.0	1.0	1.0	0.0	0.0	0.0	0.0	0.0	0.0	0.0	0.0	1.0	0.0	0.0	6.0	0.0	1.0	0.0
Name_None_CAS_6915-15-7_CS_NoneM_Temperature: Value10	0.58	1.14	3.632432	128.919685	0.99	7.439158	4.442594	4.442594	4.036581	2.164138	2.164138	1.451898	1.451898	0.65303	0.65303	0.252713	0.252713	24.463399	9.589074	0.0	0.0	0.0	0.0	0.0	0.0	0.0	0.0	15.319582	134.021523	3.0	0.0	3.0	0.0	0.0	2.0	3.0	0.0	0.0	0.0	0.0	0.0	0.0	0.0	0.0	0.0	0.0	0.0	3.0	0.0
Name_None_CAS_99-65-0_CS_NoneM_Temperature: Value25	-2.5	0.0	3.121806	306.8249	0.31	9.137828	5.836821	5.836821	5.609061	2.998878	2.998878	2.034072	2.034072	1.251375	1.251375	0.720156	0.720156	9.846622	20.228637	0.0	11.374773	0.0	6.066367	18.199101	0.0	0.0	0.0	0.0	168.017107	0.0	0.0	4.0	2.0	2.0	0.0	0.0	0.0	0.0	0.0	0.0	0.0	0.0	2.0	0.0	0.0	6.0	0.0	0.0	0.0
Name_None_CAS_144-62-7_CS_NoneM_Temperature: Value60	0.53	1.14	3.567703	71.548875	0.68	5.154701	2.710924	2.710924	2.642734	1.105462	1.105462	0.610305	0.610305	0.182954	0.182954	0.0	0.0	11.938611	0.0	0.0	0.0	0.0	0.0	0.0	0.0	0.0	0.0	19.802129	89.995309	2.0	0.0	0.0	0.0	0.0	2.0	2.0	0.0	0.0	0.0	0.0	0.0	0.0	0.0	0.0	0.0	0.0	0.0	1.0	0.0
Name_None_CAS_123-30-8_CS_NoneM_Temperature: Value60	-0.57	0.73	3.032456	147.388339	0.69	5.983128	4.333965	4.333965	3.787694	2.333649	2.333649	1.591532	1.591532	0.893088	0.893088	0.474322	0.474322	0.0	0.0	0.0	5.749512	5.687386	0.0	0.0	24.265468	0.0	0.0	10.840195	109.052764	1.0	2.0	4.0	0.0	0.0	0.0	1.0	0.0	0.0	0.0	0.0	0.0	0.0	1.0	0.0	0.0	6.0	0.0	0.0	0.0
Name_None_CAS_110-15-6_CS_NoneM_Temperature: Value65	0.38	0.97	3.181846	92.605938	0.69	6.568914	4.125137	4.125137	3.625898	2.062569	2.062569	1.287477	1.287477	0.552731	0.552731	0.213865	0.213865	11.938611	9.589074	0.0	12.841643	0.0	0.0	0.0	0.0	0.0	0.0	10.213055	118.026609	2.0	0.0	4.0	0.0	0.0	2.0	2.0	0.0	0.0	0.0	0.0	0.0	0.0	0.0	0.0	0.0	0.0	0.0	3.0	0.0
Name_2-Methoxybenzoic acid_CAS_579-75-9_CS_NoneM_Temperature: Value10	-1.91	0.57	3.121219	267.79461	0.66	8.267585	6.073111	6.073111	5.253219	3.117454	3.117454	2.005436	2.005436	1.337383	1.337383	0.821324	0.821324	5.969305	4.794537	0.0	5.563451	5.749512	0.0	13.176165	18.199101	0.0	0.0	9.84339	152.047344	1.0	0.0	7.0	0.0	0.0	1.0	3.0	0.0	0.0	0.0	0.0	0.0	0.0	0.0	0.0	0.0	6.0	0.0	1.0	0.0
Name_None_CAS_147-71-7_CS_NoneM_Temperature: Value20	0.59	1.23	4.069512	133.826806	1.3	8.309401	4.760052	4.760052	4.464102	2.282543	2.282543	1.56615	1.56615	0.805104	0.805104	0.270102	0.270102	24.146543	9.589074	0.0	0.0	0.0	0.0	0.0	0.0	0.0	0.0	20.42611	150.016438	4.0	0.0	2.0	0.0	0.0	2.0	4.0	0.0	0.0	0.0	0.0	0.0	0.0	0.0	0.0	0.0	0.0	0.0	3.0	0.0
Name_None_CAS_613-12-7_CS_NoneM_Temperature: Value5	-7.43	0.0	2.474936	635.656722	0.23	10.250712	8.696152	8.696152	7.3265	5.220085	5.220085	4.049964	4.049964	2.86031	2.86031	2.059473	2.059473	0.0	0.0	0.0	0.0	0.0	0.0	27.108348	0.0	0.0	61.521041	0.0	192.0939	0.0	0.0	12.0	0.0	0.0	0.0	0.0	0.0	0.0	0.0	0.0	0.0	0.0	0.0	0.0	0.0	16.0	0.0	1.0	0.0
Name_2-Methoxybenzoic acid_CAS_579-75-9_CS_NoneM_Temperature: Value15	-1.85	0.57	3.121219	267.79461	0.66	8.267585	6.073111	6.073111	5.253219	3.117454	3.117454	2.005436	2.005436	1.337383	1.337383	0.821324	0.821324	5.969305	4.794537	0.0	5.563451	5.749512	0.0	13.176165	18.199101	0.0	0.0	9.84339	152.047344	1.0	0.0	7.0	0.0	0.0	1.0	3.0	0.0	0.0	0.0	0.0	0.0	0.0	0.0	0.0	0.0	6.0	0.0	1.0	0.0
Name_None_CAS_76-93-7_CS_NoneM_Temperature: Value25	-2.21	0.74	2.594265	466.005236	1.03	12.303119	9.076178	9.076178	8.153719	5.222705	5.222705	3.747614	3.747614	2.692636	2.692636	1.772327	1.772327	11.570356	15.007592	0.0	0.0	11.126903	0.0	0.0	60.663671	0.0	0.0	0.0	228.078644	2.0	0.0	10.0	0.0	0.0	1.0	2.0	0.0	0.0	0.0	0.0	0.0	0.0	0.0	0.0	0.0	12.0	0.0	3.0	0.0
Name_None_CAS_110-17-8_CS_NoneM_Temperature: Value25	-1.22	1.14	3.668626	118.973737	0.75	6.568914	3.865624	3.865624	3.625898	1.766145	1.766145	1.009809	1.009809	0.368487	0.368487	0.142577	0.142577	11.938611	9.589074	0.0	0.0	12.15204	0.0	0.0	0.0	0.0	0.0	10.213055	116.010959	2.0	0.0	2.0	0.0	0.0	2.0	2.0	0.0	0.0	0.0	0.0	0.0	0.0	0.0	0.0	0.0	0.0	1.0	2.0	0.0
Name_1,2,3,4-Tetrachlorodibenzo-p-dioxin_CAS_30746-58-8_CS_NoneM_Temperature: Value5	-10.4	0.0	2.247275	599.01105	0.22	12.861443	8.637756	11.661471	8.592224	4.899776	6.411634	3.565036	5.076894	2.456249	4.223624	1.612432	2.507565	0.0	0.0	0.0	31.589557	11.499024	0.0	0.0	12.132734	12.132734	0.0	55.877485	319.89654	0.0	0.0	4.0	0.0	0.0	0.0	4.0	0.0	0.0	0.0	0.0	0.0	0.0	0.0	0.0	0.0	12.0	0.0	0.0	0.0
Name_None_CAS_6915-15-7_CS_NoneM_Temperature: Value80	0.79	1.14	3.632432	128.919685	0.99	7.439158	4.442594	4.442594	4.036581	2.164138	2.164138	1.451898	1.451898	0.65303	0.65303	0.252713	0.252713	24.463399	9.589074	0.0	0.0	0.0	0.0	0.0	0.0	0.0	0.0	15.319582	134.021523	3.0	0.0	3.0	0.0	0.0	2.0	3.0	0.0	0.0	0.0	0.0	0.0	0.0	0.0	0.0	0.0	0.0	0.0	3.0	0.0
Name_None_CAS_108-95-2_CS_NoneM_Temperature: Value20	-0.11	0.5	3.021465	134.10737	0.39	5.112884	3.833965	3.833965	3.393847	2.13429	2.13429	1.335549	1.335549	0.756194	0.756194	0.427994	0.427994	0.0	0.0	0.0	0.0	5.749512	0.0	0.0	24.265468	6.066367	0.0	5.106527	94.041865	1.0	0.0	5.0	0.0	0.0	0.0	1.0	0.0	0.0	0.0	0.0	0.0	0.0	0.0	0.0	0.0	6.0	0.0	0.0	0.0
Name_None_CAS_108-95-2_CS_NoneM_Temperature: Value25	-0.07	0.5	3.021465	134.10737	0.39	5.112884	3.833965	3.833965	3.393847	2.13429	2.13429	1.335549	1.335549	0.756194	0.756194	0.427994	0.427994	0.0	0.0	0.0	0.0	5.749512	0.0	0.0	24.265468	6.066367	0.0	5.106527	94.041865	1.0	0.0	5.0	0.0	0.0	0.0	1.0	0.0	0.0	0.0	0.0	0.0	0.0	0.0	0.0	0.0	6.0	0.0	0.0	0.0
Name_None_CAS_94-09-7_CS_NoneM_Temperature: Value50	-1.77	0.23	2.753743	266.361954	0.76	8.974691	6.910355	6.910355	5.736382	3.764073	3.764073	2.342479	2.342479	1.421818	1.421818	0.83363	0.83363	0.0	4.794537	0.0	5.969305	17.85772	0.0	0.0	31.189205	0.0	0.0	10.47053	165.078979	0.0	2.0	9.0	0.0	0.0	1.0	2.0	0.0	0.0	0.0	0.0	0.0	0.0	1.0	0.0	0.0	6.0	0.0	2.0	0.0
Name_Lactose_CAS_63-42-3_CS_NoneM_Temperature: Value20	-0.32	2.01	2.114862	378.018438	3.4	17.309037	11.99017	11.99017	10.810968	7.079026	7.079026	5.526832	5.526832	3.978973	3.978973	2.569694	2.569694	74.625548	35.745692	0.0	0.0	0.0	0.0	0.0	0.0	0.0	0.0	19.317116	342.116212	8.0	0.0	14.0	0.0	0.0	0.0	14.0	0.0	0.0	0.0	0.0	0.0	0.0	0.0	0.0	0.0	0.0	0.0	10.0	0.0
Name_None_CAS_99-96-7_CS_NoneM_Temperature: Value60	-0.53	1.0	3.003401	237.533061	0.72	7.560478	5.112077	5.112077	4.698377	2.722705	2.722705	1.852027	1.852027	1.114255	1.114255	0.604007	0.604007	5.969305	4.794537	0.0	11.312963	0.0	0.0	24.265468	0.0	0.0	0.0	10.213055	138.031694	2.0	0.0	4.0	0.0	0.0	1.0	2.0	0.0	0.0	0.0	0.0	0.0	0.0	0.0	0.0	0.0	6.0	0.0	1.0	0.0
Name_None_CAS_492-62-6_CS_NoneM_Temperature: Value60	0.37	1.31	2.634409	146.218849	1.85	9.300965	6.238174	6.238174	5.574586	3.562009	3.562009	2.719449	2.719449	1.867059	1.867059	1.081734	1.081734	37.312774	0.0	0.0	0.0	0.0	0.0	0.0	0.0	0.0	4.736863	25.532637	180.063388	5.0	0.0	7.0	0.0	0.0	0.0	7.0	0.0	0.0	0.0	0.0	0.0	0.0	0.0	0.0	0.0	0.0	0.0	5.0	0.0
Name_None_CAS_77-02-1_CS_NoneM_Temperature: Value35	-1.57	0.52	3.141715	313.559202	1.29	11.637828	8.793659	8.793659	6.94643	4.725798	4.725798	3.856225	3.856225	2.716401	2.716401	1.736796	1.736796	23.260464	14.383612	0.0	12.338728	0.0	0.0	6.07602	13.847474	0.0	17.212513	0.0	210.100442	0.0	2.0	12.0	0.0	0.0	3.0	0.0	0.0	0.0	0.0	0.0	0.0	0.0	4.0	0.0	0.0	0.0	1.0	7.0	0.0
Name_None_CAS_70-55-3_CS_NoneM_Temperature: Value15	-1.93	0.44	3.201516	339.208253	0.88	8.483128	6.111496	6.927993	4.999019	3.094527	4.640846	2.358062	3.919485	1.349516	2.278747	0.727948	1.243388	10.023291	8.417797	0.0	4.895483	0.0	5.563451	12.132734	12.132734	6.923737	0.0	5.138974	171.0354	0.0	2.0	7.0	0.0	0.0	0.0	0.0	2.0	0.0	0.0	0.0	0.0	0.0	0.0	0.0	1.0	6.0	0.0	1.0	0.0
Name_Barbital_CAS_57-44-3_CS_form IM_Temperature: Value30	-1.35	0.52	3.007364	246.562704	1.21	10.060478	7.638958	7.638958	6.063715	4.233693	4.233693	3.026586	3.026586	2.530522	2.530522	1.472098	1.472098	23.260464	14.383612	0.0	0.0	12.841643	0.0	0.0	13.847474	0.0	10.633577	0.0	184.084792	0.0	2.0	10.0	0.0	0.0	3.0	0.0	0.0	0.0	0.0	0.0	0.0	0.0	4.0	0.0	0.0	0.0	0.0	6.0	0.0
Name_None_CAS_50-23-7_CS_NoneM_Temperature: Value35	-2.97	0.73	1.735083	683.888922	1.9	18.905413	15.701743	15.701743	12.170505	9.957047	9.957047	9.55734	9.55734	8.653267	8.653267	7.28102	7.28102	29.510135	24.908657	0.0	28.951954	19.262465	25.683286	5.573105	6.07602	6.923737	6.923737	0.0	362.209324	3.0	0.0	27.0	0.0	0.0	2.0	3.0	0.0	0.0	0.0	0.0	0.0	0.0	0.0	0.0	0.0	0.0	1.0	23.0	0.0
Name_Barbital_CAS_57-44-3_CS_form IM_Temperature: Value35	-1.29	0.52	3.007364	246.562704	1.21	10.060478	7.638958	7.638958	6.063715	4.233693	4.233693	3.026586	3.026586	2.530522	2.530522	1.472098	1.472098	23.260464	14.383612	0.0	0.0	12.841643	0.0	0.0	13.847474	0.0	10.633577	0.0	184.084792	0.0	2.0	10.0	0.0	0.0	3.0	0.0	0.0	0.0	0.0	0.0	0.0	0.0	4.0	0.0	0.0	0.0	0.0	6.0	0.0
Name_None_CAS_58-39-9_CS_NoneM_Temperature: Value25	-4.15	0.23	1.410021	779.772079	1.84	18.639617	15.48048	17.052906	13.241515	9.63965	10.834111	7.093913	8.614126	5.324948	6.690313	3.873718	5.116168	0.0	0.0	0.0	6.606882	0.0	57.25675	21.16574	0.0	17.828252	51.097932	16.707467	403.148511	1.0	0.0	25.0	0.0	0.0	0.0	1.0	0.0	0.0	0.0	0.0	0.0	0.0	9.0	0.0	0.0	12.0	0.0	5.0	0.0
Name_Ethylmalonic acid_CAS_601-75-2_CS_NoneM_Temperature: Value15	0.68	1.14	3.989992	114.919685	0.72	7.439158	4.995381	4.995381	4.091423	2.548167	2.548167	1.637309	1.637309	1.00444	1.00444	0.454869	0.454869	17.856517	9.589074	0.0	6.420822	0.0	0.0	6.923737	0.0	0.0	0.0	10.213055	132.042259	2.0	0.0	6.0	0.0	0.0	2.0	2.0	0.0	0.0	0.0	0.0	0.0	0.0	0.0	0.0	0.0	0.0	0.0	4.0	0.0
Name_None_CAS_65-45-2_CS_NoneM_Temperature: Value25	-1.79	0.62	3.152941	257.537949	0.61	7.560478	5.242213	5.242213	4.715214	2.793756	2.793756	1.8814	1.8814	1.169509	1.169509	0.682001	0.682001	5.90718	4.794537	0.0	11.312963	0.0	0.0	12.132734	12.132734	0.0	0.0	10.840195	137.047678	1.0	2.0	4.0	0.0	0.0	1.0	1.0	0.0	0.0	0.0	0.0	0.0	0.0	1.0	0.0	0.0	6.0	0.0	1.0	0.0
Name_None_CAS_62-44-2_CS_NoneM_Temperature: Value25	-2.55	0.41	2.635973	279.481149	0.87	9.681798	7.833004	7.833004	6.219545	4.225397	4.225397	2.638576	2.638576	1.485689	1.485689	1.004424	1.004424	0.0	4.794537	0.0	5.90718	6.606882	11.436898	6.923737	0.0	31.189205	5.316789	4.736863	179.094629	0.0	1.0	12.0	0.0	0.0	1.0	2.0	0.0	0.0	0.0	0.0	0.0	0.0	2.0	0.0	0.0	6.0	0.0	2.0	0.0
Name_None_CAS_1202-25-1_CS_NoneM_Temperature: Value15	-3.47	0.0	2.87093	290.297985	0.79	9.844935	8.073111	8.073111	6.147066	4.005898	4.005898	2.932883	2.932883	1.8048	1.8048	1.013506	1.013506	0.0	4.794537	0.0	5.969305	5.563451	5.687386	7.109798	12.132734	31.127988	4.736863	0.0	179.094629	0.0	0.0	13.0	0.0	0.0	1.0	2.0	0.0	0.0	0.0	0.0	0.0	0.0	3.0	0.0	0.0	6.0	0.0	1.0	0.0
Name_d-Sorbitol_CAS_50-70-4_CS_NoneM_Temperature: Value10	0.55	1.62	3.985164	104.605938	1.81	9.723615	6.406896	6.406896	5.540111	3.481748	3.481748	2.481029	2.481029	1.512478	1.512478	0.671209	0.671209	37.629629	0.0	0.0	0.0	0.0	0.0	0.0	0.0	0.0	0.0	30.639164	182.079038	6.0	0.0	8.0	0.0	0.0	0.0	6.0	0.0	0.0	0.0	0.0	0.0	0.0	0.0	0.0	0.0	0.0	0.0	5.0	0.0
Name_None_CAS_120-72-9_CS_NoneM_Temperature: Value25	-1.52	0.31	2.95466	278.545421	0.33	6.104448	4.964102	4.964102	4.466326	2.988034	2.988034	2.064921	2.064921	1.462518	1.462518	0.995014	0.995014	0.0	0.0	0.0	0.0	0.0	0.0	10.902925	0.0	18.329578	23.18308	0.0	117.057849	0.0	1.0	6.0	0.0	0.0	0.0	0.0	0.0	0.0	0.0	0.0	0.0	0.0	2.0	0.0	0.0	6.0	1.0	1.0	0.0
Name_None_CAS_302-72-7_CS_NoneM_Temperature: Value25	0.2	0.78	3.257586	59.813538	0.93	5.154701	3.510162	3.510162	2.642734	1.62709	1.62709	1.126913	1.126913	0.389528	0.389528	0.0	0.0	12.011146	4.794537	0.0	0.0	0.0	0.0	6.923737	0.0	0.0	0.0	10.840195	89.047678	1.0	2.0	4.0	0.0	0.0	1.0	1.0	0.0	0.0	0.0	0.0	0.0	0.0	1.0	0.0	0.0	0.0	0.0	2.0	0.0
Name_None_CAS_302-72-7_CS_NoneM_Temperature: Value20	0.18	0.78	3.257586	59.813538	0.93	5.154701	3.510162	3.510162	2.642734	1.62709	1.62709	1.126913	1.126913	0.389528	0.389528	0.0	0.0	12.011146	4.794537	0.0	0.0	0.0	0.0	6.923737	0.0	0.0	0.0	10.840195	89.047678	1.0	2.0	4.0	0.0	0.0	1.0	1.0	0.0	0.0	0.0	0.0	0.0	0.0	1.0	0.0	0.0	0.0	0.0	2.0	0.0
Name_17a-Ethynyl testosterone_CAS_434-03-7_CS_NoneM_Temperature: Value35	-5.49	0.4	1.70241	626.243053	1.08	16.457819	14.399067	14.399067	10.839101	9.280285	9.280285	8.9683	8.9683	8.352348	8.352348	6.812482	6.812482	5.601051	9.901065	0.0	10.829981	29.957785	38.52493	11.993926	0.0	6.07602	19.767909	6.42335	312.20893	1.0	0.0	27.0	0.0	0.0	1.0	1.0	0.0	0.0	0.0	0.0	0.0	0.0	0.0	0.0	0.0	0.0	1.0	22.0	1.0
Name_None_CAS_64649-43-0_CS_NoneM_Temperature: Value20	-1.64	0.49	2.544573	307.89567	0.99	9.681798	6.895953	6.895953	6.198377	3.70396	3.70396	2.408471	2.408471	1.355013	1.355013	0.794246	0.794246	11.876485	9.589074	0.0	6.606882	5.563451	0.0	0.0	30.331835	0.0	4.736863	5.733667	179.058243	0.0	2.0	7.0	0.0	0.0	2.0	2.0	0.0	0.0	0.0	0.0	0.0	0.0	1.0	0.0	0.0	6.0	0.0	2.0	0.0
Name_None_CAS_516-06-3_CS_NoneM_Temperature: Value25	-0.23	0.78	3.637683	90.42946	0.96	6.732051	5.087513	5.087513	3.553418	2.537773	2.537773	2.108038	2.108038	1.003387	1.003387	0.285154	0.285154	12.011146	4.794537	0.0	5.917906	0.0	0.0	0.0	13.847474	0.0	0.0	10.840195	117.078979	1.0	2.0	8.0	0.0	0.0	1.0	1.0	0.0	0.0	0.0	0.0	0.0	0.0	1.0	0.0	0.0	0.0	0.0	4.0	0.0
Name_None_CAS_65-85-0_CS_NoneM_Temperature: Value10	-1.79	0.57	2.981455	203.415953	0.44	6.690234	4.742213	4.742213	4.30453	2.588415	2.588415	1.671178	1.671178	1.02074	1.02074	0.58073	0.58073	5.969305	4.794537	0.0	0.0	5.563451	0.0	0.0	30.331835	0.0	0.0	5.106527	122.036779	1.0	0.0	5.0	0.0	0.0	1.0	1.0	0.0	0.0	0.0	0.0	0.0	0.0	0.0	0.0	0.0	6.0	0.0	1.0	0.0
Name_None_CAS_83-32-9_CS_NoneM_Temperature: Value20	-4.63	0.0	2.580406	401.982629	0.15	7.966255	6.878315	6.878315	5.94949	4.445141	4.445141	3.432385	3.432385	2.740965	2.740965	2.187782	2.187782	0.0	0.0	0.0	0.0	0.0	0.0	34.740995	0.0	0.0	36.398202	0.0	154.07825	0.0	0.0	10.0	0.0	0.0	0.0	0.0	0.0	0.0	0.0	0.0	0.0	0.0	0.0	0.0	0.0	11.0	0.0	3.0	0.0
Name_None_CAS_85-01-8_CS_NoneM_Temperature: Value75	-4.07	0.0	2.610319	539.009099	0.23	9.380469	7.773503	7.773503	6.94949	4.815384	4.815384	3.507834	3.507834	2.654202	2.654202	1.954807	1.954807	0.0	0.0	0.0	0.0	0.0	0.0	21.544897	0.0	0.0	60.663671	0.0	178.07825	0.0	0.0	10.0	0.0	0.0	0.0	0.0	0.0	0.0	0.0	0.0	0.0	0.0	0.0	0.0	0.0	16.0	0.0	0.0	0.0
Name_None_CAS_144-62-7_CS_NoneM_Temperature: Value80	0.71	1.14	3.567703	71.548875	0.68	5.154701	2.710924	2.710924	2.642734	1.105462	1.105462	0.610305	0.610305	0.182954	0.182954	0.0	0.0	11.938611	0.0	0.0	0.0	0.0	0.0	0.0	0.0	0.0	0.0	19.802129	89.995309	2.0	0.0	0.0	0.0	0.0	2.0	2.0	0.0	0.0	0.0	0.0	0.0	0.0	0.0	0.0	0.0	0.0	0.0	1.0	0.0
Name_None_CAS_83-32-9_CS_NoneM_Temperature: Value25	-4.59	0.0	2.580406	401.982629	0.15	7.966255	6.878315	6.878315	5.94949	4.445141	4.445141	3.432385	3.432385	2.740965	2.740965	2.187782	2.187782	0.0	0.0	0.0	0.0	0.0	0.0	34.740995	0.0	0.0	36.398202	0.0	154.07825	0.0	0.0	10.0	0.0	0.0	0.0	0.0	0.0	0.0	0.0	0.0	0.0	0.0	0.0	0.0	0.0	11.0	0.0	3.0	0.0
Name_None_CAS_57-13-6_CS_NoneM_Temperature: Value70	1.1	0.72	2.803039	29.01955	0.69	3.57735	2.062949	2.062949	1.732051	0.781474	0.781474	0.402369	0.402369	0.0	0.0	0.0	0.0	6.031115	0.0	0.0	0.0	0.0	0.0	0.0	0.0	0.0	11.467335	4.794537	60.032363	0.0	4.0	0.0	0.0	0.0	1.0	0.0	0.0	0.0	0.0	0.0	0.0	0.0	2.0	0.0	0.0	0.0	0.0	0.0	0.0
Name_d-Glutamic acid_CAS_6893-26-1_CS_NoneM_Temperature: Value10	-1.47	1.35	3.49073	144.583377	1.26	8.146264	5.279838	5.279838	4.536581	2.739272	2.739272	1.877144	1.877144	0.986405	0.986405	0.402453	0.402453	17.980451	9.589074	0.0	12.841643	0.0	0.0	0.0	0.0	0.0	0.0	15.946722	147.053158	2.0	2.0	5.0	0.0	0.0	2.0	2.0	0.0	0.0	0.0	0.0	0.0	0.0	1.0	0.0	0.0	0.0	0.0	4.0	0.0
Name_None_CAS_83-53-4_CS_NoneM_Temperature: Value25	-5.36	0.0	2.946471	380.608135	0.16	8.552042	6.220031	9.392024	5.787694	3.615998	5.201995	2.574792	4.283466	1.817658	3.20066	1.225527	2.181361	0.0	0.0	0.0	0.0	0.0	8.945439	10.772448	0.0	24.265468	43.992622	0.0	283.883624	0.0	0.0	6.0	0.0	0.0	0.0	0.0	0.0	0.0	0.0	0.0	0.0	0.0	0.0	0.0	0.0	11.0	0.0	0.0	0.0
Name_None_CAS_25366-23-8_CS_NoneM_Temperature: Value20	-2.06	0.16	2.894632	363.504134	0.86	11.637828	7.792031	8.608527	6.858391	3.72096	4.537457	2.501717	3.457688	1.462265	2.506804	0.720158	1.391963	17.215037	17.965782	0.0	5.131558	11.336786	4.89991	14.095344	0.0	0.0	15.514152	0.0	240.029267	0.0	1.0	6.0	0.0	0.0	1.0	3.0	0.0	0.0	0.0	1.0	0.0	2.0	5.0	0.0	0.0	0.0	0.0	1.0	0.0
Name_None_CAS_100-25-4_CS_NoneM_Temperature: Value35	-3.21	0.0	3.00615	285.8249	0.31	9.137828	5.836821	5.836821	5.609061	2.998878	2.998878	2.030617	2.030617	1.271346	1.271346	0.696065	0.696065	9.846622	20.228637	0.0	11.374773	0.0	24.265468	0.0	0.0	0.0	0.0	0.0	168.017107	0.0	0.0	4.0	2.0	2.0	0.0	0.0	0.0	0.0	0.0	0.0	0.0	0.0	2.0	0.0	0.0	6.0	0.0	0.0	0.0
Name_2-Methoxybenzoic acid_CAS_579-75-9_CS_NoneM_Temperature: Value20	-1.77	0.57	3.121219	267.79461	0.66	8.267585	6.073111	6.073111	5.253219	3.117454	3.117454	2.005436	2.005436	1.337383	1.337383	0.821324	0.821324	5.969305	4.794537	0.0	5.563451	5.749512	0.0	13.176165	18.199101	0.0	0.0	9.84339	152.047344	1.0	0.0	7.0	0.0	0.0	1.0	3.0	0.0	0.0	0.0	0.0	0.0	0.0	0.0	0.0	0.0	6.0	0.0	1.0	0.0
[truncated: 3,716 more columns]
