# Supplementary material for: The influence of solid state information and descriptor selection on statistical models of temperature dependent aqueous solubility
Source: J Cheminform. 2018 Aug 29;10:44. doi: 10.1186/s13321-018-0298-3 (PMC6115327; doi:10.1186/s13321-018-0298-3)
Supplement: Supplementary file 2 — Additional file 2. All QSPR ready datasets, prior to feature selection, associated with all considered sets of descriptors. N.B. In the case of the temperature (T) values, these were replaced with (1/T) using additional scripts prior to both feature selection and modelling. [file 13321_2018_298_MOESM2_ESM.zip › all_QSPR_input/extra_qspr_input/Klimenko_QSPRin_CD_False_extra_Rdk_MPD.csv]

ID_Chemical	Endpoint_Solubility_Value	D_BalabanJ	D_BertzCT	D_Chi0	D_Chi0n	D_Chi0v	D_Chi1	D_Chi1n	D_Chi1v	D_Chi2n	D_Chi2v	D_Chi3n	D_Chi3v	D_Chi4n	D_Chi4v	D_EState_VSA1	D_EState_VSA10	D_EState_VSA11	D_EState_VSA2	D_EState_VSA3	D_EState_VSA4	D_EState_VSA5	D_EState_VSA6	D_EState_VSA7	D_EState_VSA8	D_EState_VSA9	D_ExactMolWt	D_FractionCSP3	D_HallKierAlpha	D_HeavyAtomCount	D_HeavyAtomMolWt	D_Ipc	D_Kappa1	D_Kappa2	D_Kappa3	D_LabuteASA	D_MaxAbsEStateIndex	D_MaxAbsPartialCharge	D_MaxEStateIndex	D_MaxPartialCharge	D_MinAbsEStateIndex	D_MinAbsPartialCharge	D_MinEStateIndex	D_MinPartialCharge	D_MolLogP	D_MolMR	D_MolWt	D_NHOHCount	D_NOCount
Name_Pregna-4,6-diene-3,20-dione, 6,17-dimethyl-_CAS_977-79-7_CS_NoneM_Temperature: Value25	-5.27	1.797169	713.604435	18.198306	16.445889	16.445889	11.6325	10.082334	10.082334	9.964918	9.964918	9.212193	9.212193	7.2614	7.2614	0.0	9.589074	0.0	16.244971	35.74103	19.262465	23.987852	6.923737	6.07602	33.770969	0.0	340.24023	0.73913	-1.18	25.0	308.251	424524.120066	17.244694	5.175055	2.029165	151.688491	12.517398	0.29939	12.517398	0.155527	0.123853	0.155527	-0.162764	-0.29939	5.2797	100.021	340.507	0.0	2.0
Name_None_CAS_206-44-0_CS_NoneM_Temperature: Value30	-5.88	2.312996	650.310154	10.535169	8.773503	8.773503	7.94949	5.565384	5.565384	4.254843	4.254843	3.412108	3.412108	2.742735	2.742735	0.0	0.0	0.0	0.0	0.0	0.0	33.026254	0.0	0.0	60.663671	0.0	202.07825	0.0	-2.08	16.0	192.176	13615.851733	8.116402	2.732405	0.848888	94.164331	2.219907	0.061607	2.219907	-0.002638	1.339074	0.002638	1.339074	-0.061607	4.4872	68.378	202.256	0.0	0.0
Name_None_CAS_328-39-2_CS_NoneM_Temperature: Value50	-0.88	3.501688	101.230983	7.439158	5.794619	5.794619	4.036581	3.020937	3.020937	2.57428	2.57428	1.042536	1.042536	0.608685	0.608685	12.011146	4.794537	0.0	0.0	12.338728	0.0	0.0	0.0	13.847474	0.0	10.840195	131.094629	0.833333	-0.57	9.0	118.071	60.471844	8.43	3.454517	3.968358	54.859608	10.109769	0.480086	10.109769	0.319978	0.3575	0.319978	-0.913241	-0.480086	0.4444	35.0662	131.175	3.0	3.0
Name_2-Methoxybenzoic acid_CAS_579-75-9_CS_NoneM_Temperature: Value55	-1.16	3.121219	267.79461	8.267585	6.073111	6.073111	5.253219	3.117454	3.117454	2.005436	2.005436	1.337383	1.337383	0.821324	0.821324	5.969305	4.794537	0.0	5.563451	5.749512	0.0	13.176165	18.199101	0.0	0.0	9.84339	152.047344	0.125	-1.51	11.0	144.085	336.852662	7.595374	3.053138	1.490371	64.230588	10.500648	0.495856	10.500648	0.338977	0.189815	0.338977	-0.969954	-0.495856	1.3934	39.9533	152.149	1.0	3.0
Name_l-Arginine_CAS_74-79-3_CS_NoneM_Temperature: Value30	0.09	3.311835	170.931021	9.560478	6.708833	6.708833	5.536581	3.600216	3.600216	2.427411	2.427411	1.324553	1.324553	0.668508	0.668508	12.011146	4.794537	0.0	5.959555	19.3864	0.0	0.0	0.0	0.0	5.316789	21.983146	174.111676	0.666667	-1.3	12.0	160.092	312.646102	10.7	5.363379	5.48223	70.434712	10.215	0.480086	10.215	0.319969	0.112133	0.319969	-1.002014	-0.480086	-1.33843	44.762	174.204	7.0	6.0
Name_None_CAS_115193-30-1_CS_NoneM_Temperature: Value20	-2.72	2.395	444.650449	13.543606	9.881552	9.881552	8.502908	5.312784	5.312784	3.633729	3.633729	2.148119	2.148119	1.142941	1.142941	30.432388	14.383612	0.0	0.0	5.563451	0.0	6.923737	30.331835	0.0	5.316789	10.47053	250.095357	0.25	-2.37	18.0	236.142	9011.835797	13.69398	6.386127	4.245545	104.10892	11.474929	0.451991	11.474929	0.33813	0.354861	0.33813	-0.798215	-0.451991	-0.1666	63.5236	250.254	3.0	6.0
Name_None_CAS_65-85-0_CS_NoneM_Temperature: Value60	-1.03	2.981455	203.415953	6.690234	4.742213	4.742213	4.30453	2.588415	2.588415	1.671178	1.671178	1.02074	1.02074	0.58073	0.58073	5.969305	4.794537	0.0	0.0	5.563451	0.0	0.0	30.331835	0.0	0.0	5.106527	122.036779	0.0	-1.31	9.0	116.075	129.225339	5.820039	2.306764	1.287705	52.752101	10.200926	0.477639	10.200926	0.335178	0.331019	0.335178	-0.879074	-0.477639	1.3848	33.4013	122.123	1.0	2.0
Name_None_CAS_510-15-6_CS_NoneM_Temperature: Value20	-4.4	2.554539	575.475278	15.457819	11.345548	12.857406	9.979418	6.398336	7.154265	4.444666	5.317538	3.094836	3.598788	2.020089	2.272065	11.570356	9.901065	0.0	6.606882	21.17217	0.0	0.0	55.454674	0.0	0.0	27.938743	324.032	0.1875	-1.55	21.0	311.079	50245.829156	15.831633	6.477637	3.207999	132.624099	12.297548	0.463327	12.297548	0.347178	0.168971	0.347178	-1.897631	-0.463327	3.7924	82.5358	325.191	1.0	3.0
Name_None_CAS_115193-33-4_CS_NoneM_Temperature: Value20	-3.56	2.546142	444.362842	15.828063	13.334731	13.334731	9.896755	7.397245	7.397245	6.028573	6.028573	2.860006	2.860006	2.035858	2.035858	5.969305	9.589074	0.0	12.514062	30.488776	0.0	0.0	29.165378	6.066367	27.694949	4.736863	291.183444	0.529412	-1.84	21.0	266.191	33702.912477	17.212192	8.447518	6.428935	126.642189	12.19868	0.451983	12.19868	0.33813	0.137332	0.33813	-0.460191	-0.451983	2.984	82.9805	291.391	0.0	4.0
Name_None_CAS_129-00-0_CS_NoneM_Temperature: Value75	-4.96	2.505956	666.619806	10.535169	8.773503	8.773503	7.932653	5.559401	5.559401	4.289601	4.289601	3.392734	3.392734	2.669587	2.669587	0.0	0.0	0.0	0.0	0.0	0.0	32.317345	0.0	0.0	60.663671	0.0	202.07825	0.0	-2.08	16.0	192.176	11364.402575	8.116402	2.732405	0.89195	93.455422	2.212407	0.061033	2.212407	-0.002681	1.335	0.002681	1.335	-0.061033	4.584	70.146	202.256	0.0	0.0
Name_None_CAS_56-04-2_CS_NoneM_Temperature: Value25	-2.43	3.515622	282.9743	6.853371	4.893847	5.710343	4.181541	2.485599	2.893847	1.770725	2.178973	0.895031	1.099156	0.591035	0.852614	0.0	4.794537	0.0	5.559267	4.771066	5.693928	6.066367	6.923737	0.0	22.18583	0.0	142.020084	0.2	-0.9	9.0	136.135	85.756938	6.223457	2.144233	1.498831	56.755944	10.568889	0.336159	10.568889	0.25135	0.15625	0.25135	-0.15625	-0.336159	0.74091	36.9844	142.183	2.0	3.0
Name_None_CAS_118-96-7_CS_NoneM_Temperature: Value75	-2.37	3.572755	461.890685	12.455665	7.945831	7.945831	7.341112	3.920966	3.920966	2.880351	2.880351	1.941837	1.941837	1.154223	1.154223	31.832092	30.342955	0.0	5.563451	12.132734	0.0	6.923737	0.0	0.0	0.0	0.0	227.017835	0.142857	-2.58	16.0	222.092	2479.518362	11.494516	3.884564	1.918892	87.755272	10.531759	0.285564	10.531759	0.285564	0.207778	0.258302	-0.917222	-0.258302	1.71962	51.1422	227.132	0.0	9.0
Name_None_CAS_91-20-3_CS_NoneM_Temperature: Value25	-3.61	2.888052	271.015182	6.811555	5.618802	5.618802	4.966326	3.404701	3.404701	2.347151	2.347151	1.658689	1.658689	1.132906	1.132906	0.0	0.0	0.0	0.0	0.0	0.0	10.772448	0.0	0.0	48.530937	0.0	128.0626	0.0	-1.3	10.0	120.11	348.570462	5.48223	2.143053	0.780534	60.113068	2.12037	0.06163	2.12037	-0.018404	1.310185	0.018404	1.310185	-0.06163	2.8398	43.948	128.174	0.0	0.0
Name_None_CAS_103-82-2_CS_NoneM_Temperature: Value30	-0.84	2.674242	215.959017	7.397341	5.44932	5.44932	4.787694	3.045521	3.045521	2.056114	2.056114	1.198175	1.198175	0.770482	0.770482	5.969305	4.794537	0.0	6.420822	0.0	5.563451	0.0	12.132734	18.199101	0.0	5.106527	136.052429	0.125	-1.31	10.0	128.086	195.625462	6.805075	3.011779	1.895375	59.117043	10.168707	0.480986	10.168707	0.307315	0.111944	0.307315	-0.785926	-0.480986	1.3137	37.7818	136.15	1.0	2.0
Name_Barbital_CAS_57-44-3_CS_form IIM_Temperature: Value35	-1.29	3.007364	246.562704	10.060478	7.638958	7.638958	6.063715	4.233693	4.233693	3.026586	3.026586	2.530522	2.530522	1.472098	1.472098	23.260464	14.383612	0.0	0.0	12.841643	0.0	0.0	13.847474	0.0	10.633577	0.0	184.084792	0.625	-1.39	13.0	172.099	688.508534	9.696133	3.159683	1.298669	75.872305	11.406389	0.327632	11.406389	0.327632	0.397269	0.276823	-1.061597	-0.276823	0.1588	44.6964	184.195	2.0	5.0
Name_None_CAS_120-80-9_CS_NoneM_Temperature: Value20	0.45	3.134862	162.638339	5.983128	4.203828	4.203828	3.80453	2.274564	2.274564	1.488714	1.488714	0.881732	0.881732	0.464163	0.464163	0.0	0.0	0.0	11.499024	0.0	0.0	12.132734	12.132734	0.0	0.0	10.213055	110.036779	0.0	-1.18	8.0	104.064	72.495266	4.966628	1.738121	0.729375	47.019871	8.669259	0.50426	8.669259	0.156883	0.076389	0.156883	-0.076389	-0.50426	1.0978	29.7716	110.112	2.0	2.0
Name_None_CAS_75-84-3_CS_NoneM_Temperature: Value30	-0.44	3.16849	33.693328	5.207107	4.65432	4.65432	2.56066	2.169781	2.169781	2.718774	2.718774	0.474342	0.474342	0.0	0.0	0.0	0.0	0.0	12.021872	0.0	0.0	0.0	0.0	20.771212	0.0	5.106527	88.088815	1.0	-0.04	6.0	76.054	12.164797	5.96	1.60566	3.96	38.993253	8.402778	0.395831	8.402778	0.047899	0.097222	0.047899	0.097222	-0.395831	1.0248	26.5408	88.15	1.0	1.0
Name_None_CAS_63-74-1_CS_NoneM_Temperature: Value25	-1.46	3.201516	341.349962	8.483128	5.688846	6.505343	4.999019	2.883202	4.429522	2.114045	3.675468	1.208633	2.137864	0.657506	1.172946	10.023291	8.417797	0.0	4.895483	5.687386	0.0	24.265468	0.0	0.0	0.0	10.872641	172.030648	0.0	-1.07	11.0	164.145	230.73472	8.030705	2.51929	1.92397	64.87196	10.681132	0.398728	10.681132	0.237548	0.075648	0.237548	-3.575139	-0.398728	-0.0838	42.2276	172.209	4.0	4.0
Name_Acetamide, N-(4-methoxyphenyl)-_CAS_51-66-1_CS_NoneM_Temperature: Value60	-1.49	2.709148	266.361954	8.974691	7.125898	7.125898	5.719545	3.637864	3.637864	2.409688	2.409688	1.410387	1.410387	0.877615	0.877615	0.0	4.794537	0.0	5.90718	0.0	11.436898	6.923737	31.375266	0.0	5.316789	4.736863	165.078979	0.222222	-1.51	12.0	154.104	515.891835	8.585329	3.758873	2.268478	71.351159	10.625259	0.496766	10.625259	0.220747	0.06929	0.220747	-0.06929	-0.496766	1.6536	47.2977	165.192	1.0	3.0
Name_Maltose_CAS_69-79-4_CS_NoneM_Temperature: Value10	0.06	2.114862	378.018438	17.309037	11.99017	11.99017	10.810968	7.079026	7.079026	5.526832	5.526832	3.978973	3.978973	2.569694	2.569694	74.625548	35.745692	0.0	0.0	0.0	0.0	0.0	0.0	0.0	0.0	19.317116	342.116212	1.0	-0.44	23.0	320.121	108711.667779	18.892352	7.630404	3.646723	130.436458	9.942733	0.393567	9.942733	0.186732	0.667367	0.186732	-1.739074	-0.393567	-5.3972	68.6194	342.297	8.0	11.0
Name_None_CAS_115-77-5_CS_NoneM_Temperature: Value30	-0.26	3.824684	51.848471	7.328427	5.117282	5.117282	4.242641	2.679125	2.679125	2.132456	2.132456	1.341641	1.341641	0.3	0.3	31.842518	0.0	0.0	0.0	0.0	0.0	0.0	0.0	0.0	0.0	20.42611	136.073559	1.0	-0.16	9.0	124.051	93.40991	8.84	3.788245	1.907385	53.375954	8.496528	0.395523	8.496528	0.062654	0.40625	0.062654	-1.111111	-0.395523	-2.058	30.7762	136.147	4.0	4.0
Name_None_CAS_505-48-6_CS_NoneM_Temperature: Value50	-1.25	3.007306	135.13685	9.397341	6.953564	6.953564	5.625898	4.062569	4.062569	2.701691	2.701691	1.531284	1.531284	0.906005	0.906005	11.938611	9.589074	0.0	12.841643	12.841643	12.841643	0.0	0.0	0.0	0.0	10.213055	174.089209	0.75	-1.06	12.0	160.084	331.503884	10.94	6.63784	8.94	71.205358	10.046109	0.48123	10.046109	0.30284	0.187571	0.30284	-0.784042	-0.48123	1.4962	42.9736	174.196	2.0	4.0
Name_None_CAS_50-28-2_CS_NoneM_Temperature: Value42	-4.55	1.7112	538.219802	13.905413	12.17852	12.17852	9.593172	8.092632	8.092632	7.436274	7.436274	6.660104	6.660104	5.541204	5.541204	0.0	10.213055	0.0	11.518957	17.585324	25.180371	30.389368	0.0	12.132734	12.990104	0.0	272.17763	0.666667	-1.02	20.0	248.196	62569.188964	12.700482	4.236678	1.604792	120.381683	10.372487	0.507956	10.372487	0.115371	0.088273	0.115371	-0.088273	-0.507956	3.6092	78.7306	272.388	2.0	2.0
Name_None_CAS_92-52-4_CS_NoneM_Temperature: Value30	-4.26	2.457149	297.43132	8.225768	6.773503	6.773503	5.966326	4.071367	4.071367	2.732051	2.732051	1.880911	1.880911	1.261206	1.261206	0.0	0.0	0.0	0.0	0.0	0.0	11.126903	0.0	12.132734	48.530937	0.0	154.07825	0.0	-1.56	12.0	144.132	1023.952729	7.108737	3.224946	1.373936	72.488497	2.12037	0.062225	2.12037	-0.018404	1.276019	0.018404	1.276019	-0.062225	3.3536	51.878	154.212	0.0	0.0
Name_4-Methoxypteridine_CAS_30564-38-6_CS_NoneM_Temperature: Value20	-1.12	2.790967	398.033438	8.388905	6.429153	6.429153	5.915015	3.372929	3.372929	2.111501	2.111501	1.42986	1.42986	0.922534	0.922534	0.0	0.0	0.0	0.0	17.043866	0.0	13.437118	12.393687	0.0	19.935914	4.736863	162.054161	0.142857	-1.78	12.0	156.104	902.11385	6.901238	2.689337	0.951602	68.470147	4.973843	0.479322	4.973843	0.244647	0.451944	0.244647	0.451944	-0.479322	0.4284	41.68	162.152	0.0	5.0
Name_None_CAS_77-02-1_CS_NoneM_Temperature: Value20	-1.79	3.141715	313.559202	11.637828	8.793659	8.793659	6.94643	4.725798	4.725798	3.856225	3.856225	2.716401	2.716401	1.736796	1.736796	23.260464	14.383612	0.0	12.338728	0.0	0.0	6.07602	13.847474	0.0	17.212513	0.0	210.100442	0.5	-1.65	15.0	196.121	1588.115175	11.424906	3.841757	1.646044	87.912587	11.727917	0.327632	11.727917	0.327632	0.205	0.276803	-1.212639	-0.276803	0.5709	53.7664	210.233	2.0	5.0
Name_None_CAS_50-28-2_CS_NoneM_Temperature: Value35	-4.69	1.7112	538.219802	13.905413	12.17852	12.17852	9.593172	8.092632	8.092632	7.436274	7.436274	6.660104	6.660104	5.541204	5.541204	0.0	10.213055	0.0	11.518957	17.585324	25.180371	30.389368	0.0	12.132734	12.990104	0.0	272.17763	0.666667	-1.02	20.0	248.196	62569.188964	12.700482	4.236678	1.604792	120.381683	10.372487	0.507956	10.372487	0.115371	0.088273	0.115371	-0.088273	-0.507956	3.6092	78.7306	272.388	2.0	2.0
Name_None_CAS_77-92-9_CS_NoneM_Temperature: Value35	0.32	4.619312	227.367322	10.646264	6.427813	6.427813	5.77638	3.171013	3.171013	2.477768	2.477768	1.285437	1.285437	0.714077	0.714077	36.35061	14.383612	0.0	0.0	0.0	0.0	0.0	0.0	0.0	0.0	20.42611	192.027003	0.5	-1.63	13.0	184.059	333.963488	11.37	3.853987	3.518164	72.225463	10.315556	0.481139	10.315556	0.336419	1.144213	0.336419	-2.738426	-0.481139	-1.2485	37.0912	192.123	4.0	7.0
Name_1,2,3,4-Tetrachlorodibenzo-p-dioxin_CAS_30746-58-8_CS_NoneM_Temperature: Value40	-8.44	2.247275	599.01105	12.861443	8.637756	11.661471	8.592224	4.899776	6.411634	3.565036	5.076894	2.456249	4.223624	1.612432	2.507565	0.0	0.0	0.0	31.589557	11.499024	0.0	0.0	12.132734	12.132734	0.0	55.877485	319.89654	0.0	-0.8	18.0	317.942	16590.199562	12.244922	4.389717	1.721057	122.922822	6.074879	0.447804	6.074879	0.191407	0.143578	0.191407	0.143578	-0.447804	6.1982	73.072	321.974	0.0	2.0
Name_None_CAS_505-48-6_CS_NoneM_Temperature: Value65	-0.89	3.007306	135.13685	9.397341	6.953564	6.953564	5.625898	4.062569	4.062569	2.701691	2.701691	1.531284	1.531284	0.906005	0.906005	11.938611	9.589074	0.0	12.841643	12.841643	12.841643	0.0	0.0	0.0	0.0	10.213055	174.089209	0.75	-1.06	12.0	160.084	331.503884	10.94	6.63784	8.94	71.205358	10.046109	0.48123	10.046109	0.30284	0.187571	0.30284	-0.784042	-0.48123	1.4962	42.9736	174.196	2.0	4.0
Name_None_CAS_106231-53-2_CS_NoneM_Temperature: Value20	-1.5	2.336452	416.739424	12.673362	9.011308	9.011308	8.092224	4.865191	4.865191	3.185201	3.185201	1.803637	1.803637	1.025394	1.025394	24.390547	14.383612	0.0	6.544756	5.563451	0.0	0.0	30.331835	0.0	5.316789	10.47053	236.079707	0.181818	-2.37	17.0	224.131	6001.880888	12.698353	6.264362	4.784259	97.743978	11.393402	0.451991	11.393402	0.33813	0.276071	0.33813	-0.659504	-0.451991	-0.5551	58.9286	236.227	3.0	6.0
Name_None_CAS_92-52-4_CS_NoneM_Temperature: Value65	-3.53	2.457149	297.43132	8.225768	6.773503	6.773503	5.966326	4.071367	4.071367	2.732051	2.732051	1.880911	1.880911	1.261206	1.261206	0.0	0.0	0.0	0.0	0.0	0.0	11.126903	0.0	12.132734	48.530937	0.0	154.07825	0.0	-1.56	12.0	144.132	1023.952729	7.108737	3.224946	1.373936	72.488497	2.12037	0.062225	2.12037	-0.018404	1.276019	0.018404	1.276019	-0.062225	3.3536	51.878	154.212	0.0	0.0
Name_Acetamide, N-(4-methoxyphenyl)-_CAS_51-66-1_CS_NoneM_Temperature: Value40	-1.67	2.709148	266.361954	8.974691	7.125898	7.125898	5.719545	3.637864	3.637864	2.409688	2.409688	1.410387	1.410387	0.877615	0.877615	0.0	4.794537	0.0	5.90718	0.0	11.436898	6.923737	31.375266	0.0	5.316789	4.736863	165.078979	0.222222	-1.51	12.0	154.104	515.891835	8.585329	3.758873	2.268478	71.351159	10.625259	0.496766	10.625259	0.220747	0.06929	0.220747	-0.06929	-0.496766	1.6536	47.2977	165.192	1.0	3.0
Name_None_CAS_40186-72-9_CS_NoneM_Temperature: Value40	-9.85	2.928344	722.364038	16.05796	9.479031	16.282391	9.679316	5.02819	8.429871	3.792808	7.223724	2.581765	6.609932	1.59616	3.83465	0.0	0.0	0.0	50.767151	5.563451	0.0	6.066367	0.0	0.0	0.0	104.408459	459.727499	0.0	1.05	21.0	463.209	35496.194941	18.389543	6.888185	3.175148	165.217893	6.189455	0.08263	6.189455	0.080892	0.041077	0.080892	0.041077	-0.08263	9.2342	96.968	464.217	0.0	0.0
Name_None_CAS_100-01-6_CS_NoneM_Temperature: Value20	-2.55	3.003401	242.429658	7.560478	5.150462	5.150462	4.698377	2.698798	2.698798	1.848642	1.848642	1.103907	1.103907	0.596038	0.596038	4.923311	10.114318	0.0	5.687386	5.687386	0.0	24.265468	0.0	0.0	0.0	5.733667	138.042927	0.0	-1.58	10.0	132.078	180.912515	6.538765	2.344994	1.222617	57.42427	10.076965	0.398722	10.076965	0.269075	0.064074	0.269075	-0.458889	-0.398722	1.177	37.5088	138.126	2.0	4.0
Name_None_CAS_110-94-1_CS_NoneM_Temperature: Value65	0.93	3.102826	104.126402	7.276021	4.832244	4.832244	4.125898	2.562569	2.562569	1.64103	1.64103	0.781284	0.781284	0.39084	0.39084	11.938611	9.589074	0.0	19.262465	0.0	0.0	0.0	0.0	0.0	0.0	10.213055	132.042259	0.6	-1.06	9.0	124.051	65.146951	7.94	3.884109	6.94	52.110531	9.787862	0.48123	9.787862	0.302856	0.063194	0.302856	-0.947917	-0.48123	0.3259	29.1226	132.115	2.0	4.0
Name_None_CAS_191-07-1_CS_NoneM_Temperature: Value25	-9.33	2.113261	1140.946635	15.413485	12.928203	12.928203	11.898979	8.464102	8.464102	6.982051	6.982051	5.886751	5.886751	4.892734	4.892734	0.0	0.0	0.0	0.0	0.0	0.0	64.634691	0.0	0.0	72.796405	0.0	300.0939	0.0	-3.12	24.0	288.264	1214016.66365	11.421016	3.518153	1.076478	137.458465	2.273655	0.05372	2.273655	-0.001387	1.348617	0.001387	1.348617	-0.05372	6.9192	105.036	300.36	0.0	0.0
Name_None_CAS_56-55-3_CS_NoneM_Temperature: Value30	-7.27	2.268266	866.252622	11.949383	9.928203	9.928203	8.915816	6.220085	6.220085	4.707193	4.707193	3.611271	3.611271	2.696234	2.696234	0.0	0.0	0.0	0.0	0.0	0.0	32.317345	0.0	0.0	72.796405	0.0	228.0939	0.0	-2.34	18.0	216.198	30957.370184	9.665769	3.575453	1.324291	105.476397	2.298611	0.061629	2.298611	-0.009903	1.305816	0.009903	1.305816	-0.061629	5.1462	78.96	228.294	0.0	0.0
Name_None_CAS_58-08-2_CS_NoneM_Temperature: Value30	-0.87	3.221281	616.528592	10.455665	8.182701	8.182701	6.536581	4.107928	4.107928	3.233449	3.233449	2.316513	2.316513	1.47118	1.47118	0.0	9.589074	0.0	11.24901	11.163878	4.5671	17.942092	18.662444	0.0	4.983979	0.0	194.080376	0.375	-1.85	14.0	184.114	1876.090171	8.735233	2.567948	0.875774	79.028957	11.672037	0.331703	11.672037	0.331703	0.316574	0.327863	-0.36	-0.327863	-1.0293	51.196	194.194	0.0	6.0
Name_None_CAS_69-72-7_CS_NoneM_Temperature: Value30	-1.69	3.152941	254.783061	7.560478	5.112077	5.112077	4.715214	2.728688	2.728688	1.822302	1.822302	1.134458	1.134458	0.654489	0.654489	5.969305	4.794537	0.0	11.312963	0.0	0.0	12.132734	12.132734	0.0	0.0	10.213055	138.031694	0.0	-1.51	10.0	132.074	182.238219	6.607786	2.389633	1.074894	57.546335	10.261759	0.507053	10.261759	0.338969	0.06713	0.338969	-1.11287	-0.507053	1.0904	35.0661	138.122	2.0	3.0
Name_None_CAS_69-72-7_CS_NoneM_Temperature: Value35	-1.64	3.152941	254.783061	7.560478	5.112077	5.112077	4.715214	2.728688	2.728688	1.822302	1.822302	1.134458	1.134458	0.654489	0.654489	5.969305	4.794537	0.0	11.312963	0.0	0.0	12.132734	12.132734	0.0	0.0	10.213055	138.031694	0.0	-1.51	10.0	132.074	182.238219	6.607786	2.389633	1.074894	57.546335	10.261759	0.507053	10.261759	0.338969	0.06713	0.338969	-1.11287	-0.507053	1.0904	35.0661	138.122	2.0	3.0
Name_None_CAS_84-15-1_CS_NoneM_Temperature: Value25	-5.27	2.177338	565.966066	12.208896	10.082904	10.082904	8.94949	6.148717	6.148717	4.277635	4.277635	3.096652	3.096652	2.221996	2.221996	0.0	0.0	0.0	0.0	0.0	0.0	22.253806	0.0	0.0	84.929139	0.0	230.10955	0.0	-2.34	18.0	216.198	27096.767233	10.791413	4.88659	2.052512	107.545592	2.178241	0.062225	2.178241	-0.010542	1.261068	0.010542	1.261068	-0.062225	5.0206	77.314	230.31	0.0	0.0
Name_None_CAS_64649-57-6_CS_NoneM_Temperature: Value20	-3.75	2.404221	334.946088	11.096012	8.52571	8.52571	7.236382	4.725945	4.725945	2.895664	2.895664	1.717794	1.717794	1.036863	1.036863	5.969305	9.589074	0.0	12.514062	12.108208	0.0	0.0	37.255573	0.0	5.316789	4.736863	207.089543	0.272727	-1.84	15.0	194.125	2573.995762	11.235988	5.799349	3.80618	88.242565	11.351157	0.451991	11.351157	0.33813	0.234556	0.33813	-0.484395	-0.451991	0.9795	55.4082	207.229	1.0	4.0
Name_None_CAS_115178-69-3_CS_NoneM_Temperature: Value20	-2.72	1.866868	458.049606	14.372033	11.878701	11.878701	9.719545	7.236921	7.236921	5.087145	5.087145	3.754961	3.754961	2.621132	2.621132	5.969305	9.589074	0.0	12.514062	11.605292	25.807221	6.420822	24.265468	10.966277	6.923737	4.736863	275.152144	0.5	-1.84	20.0	254.18	42528.027996	14.56664	7.079111	3.590936	119.271416	12.151875	0.451982	12.151875	0.33813	0.082564	0.33813	-0.440733	-0.451982	2.6345	76.3675	275.348	0.0	4.0
Name_None_CAS_100-02-7_CS_NoneM_Temperature: Value30	-0.85	3.003401	241.674771	7.560478	5.020325	5.020325	4.698377	2.633729	2.633729	1.773508	1.773508	1.060528	1.060528	0.574349	0.574349	4.923311	10.114318	0.0	11.436898	0.0	0.0	24.265468	0.0	0.0	0.0	5.106527	139.026943	0.0	-1.58	10.0	134.07	180.912515	6.538765	2.344994	1.222617	56.878613	10.036149	0.507958	10.036149	0.269195	0.015926	0.269195	-0.514444	-0.507958	1.3004	34.7612	139.11	1.0	4.0
Name_None_CAS_552-16-9_CS_NoneM_Temperature: Value20	-1.41	3.267076	300.93319	9.137828	5.928573	5.928573	5.625898	3.093836	3.093836	2.079411	2.079411	1.331155	1.331155	0.813695	0.813695	10.892616	14.908855	0.0	11.250838	0.0	6.066367	18.199101	0.0	0.0	0.0	5.106527	167.021858	0.0	-1.91	12.0	162.08	475.348829	8.189108	2.99667	1.392377	67.405077	10.421759	0.477455	10.421759	0.342225	0.289352	0.342225	-1.289537	-0.477455	1.293	40.0557	167.12	1.0	5.0
Name_None_CAS_617-65-2_CS_NoneM_Temperature: Value70	-0.25	3.49073	144.583377	8.146264	5.279838	5.279838	4.536581	2.739272	2.739272	1.877144	1.877144	0.986405	0.986405	0.402453	0.402453	17.980451	9.589074	0.0	12.841643	0.0	0.0	0.0	0.0	0.0	0.0	15.946722	147.053158	0.6	-1.1	10.0	138.058	111.041752	8.9	3.837557	3.848566	57.450422	9.99388	0.481229	9.99388	0.319984	0.023148	0.319984	-1.165509	-0.481229	-0.7369	32.481	147.13	4.0	5.0
Name_None_CAS_56-41-7_CS_NoneM_Temperature: Value30	0.29	3.257586	59.813538	5.154701	3.510162	3.510162	2.642734	1.62709	1.62709	1.126913	1.126913	0.389528	0.389528	0.0	0.0	12.011146	4.794537	0.0	0.0	0.0	0.0	6.923737	0.0	0.0	0.0	10.840195	89.047678	0.666667	-0.57	6.0	82.038	13.60964	5.43	1.767634	1.721545	35.764782	9.574074	0.480094	9.574074	0.319678	0.731481	0.319678	-0.962963	-0.480094	-0.5818	21.2852	89.094	3.0	3.0
Name_None_CAS_60-35-5_CS_NoneM_Temperature: Value10	1.03	2.803039	29.01955	3.57735	2.485599	2.485599	1.732051	0.992799	0.992799	0.61065	0.61065	0.0	0.0	0.0	0.0	0.0	4.794537	0.0	5.90718	0.0	0.0	6.923737	0.0	0.0	5.733667	0.0	59.037114	0.5	-0.53	4.0	54.028	3.245112	3.47	0.874858	1.156009	24.605606	9.222222	0.369921	9.222222	0.21379	0.333333	0.21379	-0.333333	-0.369921	-0.5084	14.8684	59.068	2.0	2.0
Name_None_CAS_95-55-6_CS_NoneM_Temperature: Value40	-0.67	3.134862	164.638339	5.983128	4.333965	4.333965	3.80453	2.339632	2.339632	1.558816	1.558816	0.936755	0.936755	0.48753	0.48753	0.0	0.0	0.0	5.749512	5.687386	0.0	0.0	24.265468	0.0	0.0	10.840195	109.052764	0.0	-1.18	8.0	102.072	72.495266	4.966628	1.738121	0.729375	47.565528	8.794259	0.505796	8.794259	0.137958	0.145833	0.137958	0.145833	-0.505796	0.9744	32.5192	109.128	3.0	2.0
Name_None_CAS_94-25-7_CS_NoneM_Temperature: Value30	-2.92	2.481073	292.660771	10.388905	8.324568	8.324568	6.736382	4.764073	4.764073	3.111481	3.111481	1.877433	1.877433	1.01174	1.01174	0.0	4.794537	0.0	5.969305	17.85772	12.841643	0.0	24.265468	0.0	6.923737	10.47053	193.110279	0.363636	-1.51	14.0	178.126	1497.178752	10.570064	5.269485	3.088363	83.871072	11.367756	0.462097	11.367756	0.33762	0.279213	0.33762	-0.279213	-0.462097	2.2257	56.0449	193.246	2.0	3.0
Name_None_CAS_191-24-2_CS_NoneM_Temperature: Value25	-9.03	2.212278	1193.64513	14.258784	11.928203	11.928203	10.915816	7.720085	7.720085	6.200284	6.200284	5.138247	5.138247	4.235505	4.235505	0.0	0.0	0.0	0.0	0.0	0.0	53.862242	0.0	0.0	72.796405	0.0	276.0939	0.0	-2.86	22.0	264.242	362412.641672	10.807916	3.478702	1.085325	126.797776	2.269167	0.061011	2.269167	-0.001409	1.337043	0.001409	1.337043	-0.061011	6.3282	96.344	276.338	0.0	0.0
Name_None_CAS_77-92-9_CS_NoneM_Temperature: Value40	0.33	4.619312	227.367322	10.646264	6.427813	6.427813	5.77638	3.171013	3.171013	2.477768	2.477768	1.285437	1.285437	0.714077	0.714077	36.35061	14.383612	0.0	0.0	0.0	0.0	0.0	0.0	0.0	0.0	20.42611	192.027003	0.5	-1.63	13.0	184.059	333.963488	11.37	3.853987	3.518164	72.225463	10.315556	0.481139	10.315556	0.336419	1.144213	0.336419	-2.738426	-0.481139	-1.2485	37.0912	192.123	4.0	7.0
Name_None_CAS_94-25-7_CS_NoneM_Temperature: Value35	-2.76	2.481073	292.660771	10.388905	8.324568	8.324568	6.736382	4.764073	4.764073	3.111481	3.111481	1.877433	1.877433	1.01174	1.01174	0.0	4.794537	0.0	5.969305	17.85772	12.841643	0.0	24.265468	0.0	6.923737	10.47053	193.110279	0.363636	-1.51	14.0	178.126	1497.178752	10.570064	5.269485	3.088363	83.871072	11.367756	0.462097	11.367756	0.33762	0.279213	0.33762	-0.279213	-0.462097	2.2257	56.0449	193.246	2.0	3.0
Name_None_CAS_298-04-4_CS_NoneM_Temperature: Value20	-4.23	3.776797	167.969327	10.863961	9.023989	12.367906	6.681981	4.794993	10.178527	2.31291	10.136334	1.255623	7.976868	0.780365	6.642843	5.693538	0.0	0.0	0.0	13.213764	17.258561	0.0	11.381725	25.609359	6.923737	20.85435	274.028479	1.0	1.27	14.0	255.261	986.116566	15.27	9.492721	7.547184	100.808999	5.507495	0.321968	5.507495	0.246843	0.644046	0.246843	-2.022856	-0.321968	3.7702	72.994	274.413	0.0	2.0
Name_d-Fructose_CAS_57-48-7_CS_NoneM_Temperature: Value20	0.39	2.724112	162.1173	9.353371	6.290581	6.290581	5.547859	3.52943	3.52943	2.777234	2.777234	1.928512	1.928512	1.147765	1.147765	37.312774	5.106527	0.0	0.0	0.0	0.0	0.0	0.0	0.0	4.736863	20.42611	180.063388	1.0	-0.24	12.0	168.06	495.619587	9.845034	3.249571	1.326677	68.642844	9.24713	0.393566	9.24713	0.218609	0.527245	0.218609	-2.159907	-0.393566	-3.2198	36.008	180.156	5.0	6.0
Name_None_CAS_57-67-0_CS_NoneM_Temperature: Value35	-2.05	3.181938	445.083068	10.767585	7.21341	8.029907	6.415521	3.631031	5.071094	2.560255	4.164366	1.403547	2.722608	0.831272	1.694245	15.982846	8.417797	0.0	4.895483	5.687386	0.0	24.265468	0.0	0.0	4.397711	17.201002	214.052447	0.0	-1.76	14.0	204.17	944.986417	10.321699	3.542555	2.361749	81.472116	11.365576	0.398728	11.365576	0.285027	9.3e-05	0.285027	-3.793889	-0.398728	-0.7691	53.85	214.25	6.0	6.0
Name_None_CAS_51-28-5_CS_NoneM_Temperature: Value65	-1.92	3.267052	375.287403	10.008072	6.206685	6.206685	6.019745	3.139151	3.139151	2.187237	2.187237	1.366512	1.366512	0.771623	0.771623	26.970906	20.228637	0.0	0.0	6.066367	12.132734	0.0	0.0	0.0	0.0	5.106527	184.012021	0.0	-2.18	13.0	180.075	675.815708	8.912421	3.05236	1.695453	71.531588	10.219537	0.502087	10.219537	0.317063	0.426389	0.317063	-0.886574	-0.502087	1.2086	41.4156	184.107	1.0	7.0
Name_None_CAS_141-82-2_CS_NoneM_Temperature: Value30	0.79	3.31802	83.10803	5.861807	3.418031	3.418031	3.125898	1.562569	1.562569	0.964254	0.964254	0.302451	0.302451	0.129368	0.129368	18.359432	9.589074	0.0	0.0	0.0	0.0	0.0	0.0	0.0	0.0	10.213055	104.010959	0.333333	-1.06	7.0	100.029	19.093584	5.94	2.173434	4.94	39.380647	9.428889	0.480806	9.428889	0.314202	0.805556	0.314202	-1.3125	-0.480806	-0.4543	19.8886	104.061	2.0	4.0
Name_None_CAS_100-00-5_CS_NoneM_Temperature: Value40	-2.63	3.003401	244.429658	7.560478	4.951076	5.707005	4.698377	2.599105	2.977069	1.733527	2.169962	1.037445	1.289421	0.562807	0.688795	4.923311	10.114318	0.0	5.687386	5.022633	0.0	24.265468	0.0	0.0	0.0	11.60094	156.993056	0.0	-1.09	10.0	153.524	180.912515	7.022233	2.662619	1.448107	62.387645	10.074698	0.269027	10.074698	0.269027	0.05963	0.25831	-0.461975	-0.25831	2.2482	38.1064	157.556	0.0	3.0
Name_None_CAS_56-49-5_CS_NoneM_Temperature: Value25	-7.96	2.079521	1038.130433	13.974327	12.110366	12.110366	10.3265	7.683175	7.683175	6.196066	6.196066	5.101777	5.101777	4.083019	4.083019	0.0	0.0	0.0	0.0	0.0	0.0	50.72244	11.126903	0.0	61.521041	0.0	268.125201	0.142857	-2.34	21.0	252.231	191428.667129	11.33374	3.854588	1.397938	123.565392	2.393611	0.061629	2.393611	-0.009625	1.186872	0.009625	1.186872	-0.061629	5.55322	91.105	268.359	0.0	0.0
Name_None_CAS_832-69-9_CS_NoneM_Temperature: Value25	-5.85	2.604863	635.656722	10.250712	8.696152	8.696152	7.360173	5.232051	5.232051	3.95673	3.95673	3.004647	3.004647	2.19748	2.19748	0.0	0.0	0.0	0.0	0.0	0.0	27.108348	0.0	0.0	61.521041	0.0	192.0939	0.066667	-1.82	15.0	180.165	4930.846087	8.485285	3.094623	1.218908	89.159674	2.215278	0.061629	2.215278	-0.010275	1.31537	0.010275	1.31537	-0.061629	4.30142	66.191	192.261	0.0	0.0
Name_None_CAS_591-27-5_CS_NoneM_Temperature: Value20	-0.62	3.07766	168.388339	5.983128	4.333965	4.333965	3.787694	2.333649	2.333649	1.594987	1.594987	0.870211	0.870211	0.524798	0.524798	0.0	0.0	0.0	5.749512	5.687386	0.0	6.066367	18.199101	0.0	0.0	10.840195	109.052764	0.0	-1.18	8.0	102.072	64.052487	4.966628	1.738121	0.904142	47.565528	8.733056	0.507886	8.733056	0.117129	0.212963	0.117129	0.212963	-0.507886	0.9744	32.5192	109.128	3.0	2.0
Name_None_CAS_106-46-7_CS_NoneM_Temperature: Value25	-3.3	3.032456	145.388339	5.983128	4.06533	5.577188	3.787694	2.199332	2.955261	1.436436	2.309307	0.803543	1.307496	0.429549	0.681526	0.0	0.0	0.0	0.0	0.0	10.045267	0.0	24.265468	0.0	0.0	23.20188	145.969005	0.0	-0.2	8.0	142.972	70.798924	5.928205	2.381841	1.39142	58.037936	5.553025	0.084343	5.553025	0.040653	0.717037	0.040653	0.717037	-0.084343	2.9934	36.462	147.004	0.0	0.0
Name_l-Histidine_CAS_71-00-1_CS_NoneM_Temperature: Value15	-0.59	2.498761	231.985251	8.267585	5.819183	5.819183	5.198377	3.159372	3.159372	2.209395	2.209395	1.301102	1.301102	0.715164	0.715164	12.011146	4.794537	0.0	6.420822	5.693928	0.0	6.32732	6.196844	0.0	9.967957	10.840195	155.069477	0.333333	-1.36	11.0	146.085	394.890351	7.743734	3.156504	2.047487	63.250684	10.262535	0.480077	10.262535	0.320378	0.262731	0.320378	-1.006481	-0.480077	-0.6359	37.9029	155.157	4.0	5.0
Name_None_CAS_106-46-7_CS_NoneM_Temperature: Value20	-3.33	3.032456	145.388339	5.983128	4.06533	5.577188	3.787694	2.199332	2.955261	1.436436	2.309307	0.803543	1.307496	0.429549	0.681526	0.0	0.0	0.0	0.0	0.0	10.045267	0.0	24.265468	0.0	0.0	23.20188	145.969005	0.0	-0.2	8.0	142.972	70.798924	5.928205	2.381841	1.39142	58.037936	5.553025	0.084343	5.553025	0.040653	0.717037	0.040653	0.717037	-0.084343	2.9934	36.462	147.004	0.0	0.0
Name_Maltose_CAS_69-79-4_CS_NoneM_Temperature: Value60	0.27	2.114862	378.018438	17.309037	11.99017	11.99017	10.810968	7.079026	7.079026	5.526832	5.526832	3.978973	3.978973	2.569694	2.569694	74.625548	35.745692	0.0	0.0	0.0	0.0	0.0	0.0	0.0	0.0	19.317116	342.116212	1.0	-0.44	23.0	320.121	108711.667779	18.892352	7.630404	3.646723	130.436458	9.942733	0.393567	9.942733	0.186732	0.667367	0.186732	-1.739074	-0.393567	-5.3972	68.6194	342.297	8.0	11.0
Name_None_CAS_100-09-4_CS_NoneM_Temperature: Value40	-2.51	2.913802	250.54461	8.267585	6.073111	6.073111	5.236382	3.111471	3.111471	2.033654	2.033654	1.336969	1.336969	0.733596	0.733596	5.969305	4.794537	0.0	5.563451	5.749512	0.0	19.242532	12.132734	0.0	0.0	9.84339	152.047344	0.125	-1.51	11.0	144.085	335.47939	7.595374	3.053138	1.703179	64.230588	10.359739	0.496768	10.359739	0.335183	0.269259	0.335183	-0.923469	-0.496768	1.3934	39.9533	152.149	1.0	3.0
Name_None_CAS_123-30-8_CS_NoneM_Temperature: Value20	-0.84	3.032456	147.388339	5.983128	4.333965	4.333965	3.787694	2.333649	2.333649	1.591532	1.591532	0.893088	0.893088	0.474322	0.474322	0.0	0.0	0.0	5.749512	5.687386	0.0	0.0	24.265468	0.0	0.0	10.840195	109.052764	0.0	-1.18	8.0	102.072	70.798924	4.966628	1.738121	0.904142	47.565528	8.701111	0.507964	8.701111	0.115227	0.249259	0.115227	0.249259	-0.507964	0.9744	32.5192	109.128	3.0	2.0
Name_None_CAS_100-09-4_CS_NoneM_Temperature: Value45	-2.41	2.913802	250.54461	8.267585	6.073111	6.073111	5.236382	3.111471	3.111471	2.033654	2.033654	1.336969	1.336969	0.733596	0.733596	5.969305	4.794537	0.0	5.563451	5.749512	0.0	19.242532	12.132734	0.0	0.0	9.84339	152.047344	0.125	-1.51	11.0	144.085	335.47939	7.595374	3.053138	1.703179	64.230588	10.359739	0.496768	10.359739	0.335183	0.269259	0.335183	-0.923469	-0.496768	1.3934	39.9533	152.149	1.0	3.0
Name_None_CAS_110-15-6_CS_NoneM_Temperature: Value20	-0.3	3.181846	92.605938	6.568914	4.125137	4.125137	3.625898	2.062569	2.062569	1.287477	1.287477	0.552731	0.552731	0.213865	0.213865	11.938611	9.589074	0.0	12.841643	0.0	0.0	0.0	0.0	0.0	0.0	10.213055	118.026609	0.5	-1.06	8.0	112.04	40.339204	6.94	3.009687	4.94	45.745589	9.640417	0.481219	9.640417	0.303432	0.296296	0.303432	-1.076481	-0.481219	-0.0642	24.5056	118.088	2.0	4.0
Name_None_CAS_92-69-3_CS_NoneM_Temperature: Value25	-3.48	2.423856	375.629048	9.096012	7.143366	7.143366	6.360173	4.205658	4.205658	2.912899	2.912899	1.974427	1.974427	1.284483	1.284483	0.0	0.0	0.0	0.0	5.749512	5.563451	5.563451	12.132734	42.464569	0.0	5.106527	170.073165	0.0	-1.76	13.0	160.131	1444.823681	7.866896	3.314911	1.697201	77.282731	9.103574	0.507966	9.103574	0.115118	0.30526	0.115118	0.30526	-0.507966	3.0592	53.5428	170.211	1.0	1.0
Name_None_CAS_110-15-6_CS_NoneM_Temperature: Value25	-0.22	3.181846	92.605938	6.568914	4.125137	4.125137	3.625898	2.062569	2.062569	1.287477	1.287477	0.552731	0.552731	0.213865	0.213865	11.938611	9.589074	0.0	12.841643	0.0	0.0	0.0	0.0	0.0	0.0	10.213055	118.026609	0.5	-1.06	8.0	112.04	40.339204	6.94	3.009687	4.94	45.745589	9.640417	0.481219	9.640417	0.303432	0.296296	0.303432	-1.076481	-0.481219	-0.0642	24.5056	118.088	2.0	4.0
Name_None_CAS_148-24-3_CS_NoneM_Temperature: Value30	-2.27	2.913161	378.724446	7.681798	5.858529	5.858529	5.37701	3.404771	3.404771	2.35226	2.35226	1.611419	1.611419	1.088109	1.088109	0.0	5.106527	0.0	5.749512	5.516701	5.386224	0.0	18.329578	18.199101	4.983979	0.0	145.052764	0.0	-1.57	11.0	138.105	505.763735	6.160248	2.234974	0.923217	64.126949	9.308704	0.505667	9.308704	0.141298	0.238981	0.141298	0.238981	-0.505667	1.9404	43.4078	145.161	1.0	2.0
Name_None_CAS_613-33-2_CS_NoneM_Temperature: Value25	-6.02	2.396509	363.296228	9.966255	8.618802	8.618802	6.75402	4.892734	4.892734	3.732051	3.732051	2.436467	2.436467	1.492023	1.492023	0.0	0.0	0.0	0.0	0.0	0.0	22.253806	0.0	0.0	62.378411	0.0	182.10955	0.142857	-1.56	14.0	168.154	2046.463565	9.013094	3.666952	1.847561	85.218382	2.166667	0.058709	2.166667	-0.018384	1.287593	0.018384	1.287593	-0.058709	3.97044	61.352	182.266	0.0	0.0
Name_None_CAS_120-80-9_CS_NoneM_Temperature: Value25	0.62	3.134862	162.638339	5.983128	4.203828	4.203828	3.80453	2.274564	2.274564	1.488714	1.488714	0.881732	0.881732	0.464163	0.464163	0.0	0.0	0.0	11.499024	0.0	0.0	12.132734	12.132734	0.0	0.0	10.213055	110.036779	0.0	-1.18	8.0	104.064	72.495266	4.966628	1.738121	0.729375	47.019871	8.669259	0.50426	8.669259	0.156883	0.076389	0.156883	-0.076389	-0.50426	1.0978	29.7716	110.112	2.0	2.0
Name_None_CAS_88-89-1_CS_NoneM_Temperature: Value80	-0.72	3.572755	461.890685	12.455665	7.393045	7.393045	7.341112	3.644573	3.644573	2.603958	2.603958	1.658655	1.658655	0.973511	0.973511	37.581604	30.342955	0.0	0.0	12.132734	0.0	0.0	0.0	0.0	0.0	5.106527	228.997099	0.0	-2.78	16.0	226.08	2479.518362	11.295643	3.762657	1.842487	86.184564	10.371759	0.497307	10.371759	0.324424	0.446759	0.324424	-1.207778	-0.497307	1.1168	48.07	229.104	1.0	10.0
Name_None_CAS_554-84-7_CS_NoneM_Temperature: Value35	-0.86	3.069899	258.924771	7.560478	5.020325	5.020325	4.698377	2.633729	2.633729	1.776962	1.776962	1.040556	1.040556	0.606593	0.606593	4.923311	10.114318	0.0	11.436898	0.0	6.066367	18.199101	0.0	0.0	0.0	5.106527	139.026943	0.0	-1.58	10.0	134.07	178.192787	6.538765	2.344994	1.222617	56.878613	10.047593	0.5077	10.047593	0.272622	0.088704	0.272622	-0.555833	-0.5077	1.3004	34.7612	139.11	1.0	4.0
Name_None_CAS_554-84-7_CS_NoneM_Temperature: Value30	-0.92	3.069899	258.924771	7.560478	5.020325	5.020325	4.698377	2.633729	2.633729	1.776962	1.776962	1.040556	1.040556	0.606593	0.606593	4.923311	10.114318	0.0	11.436898	0.0	6.066367	18.199101	0.0	0.0	0.0	5.106527	139.026943	0.0	-1.58	10.0	134.07	178.192787	6.538765	2.344994	1.222617	56.878613	10.047593	0.5077	10.047593	0.272622	0.088704	0.272622	-0.555833	-0.5077	1.3004	34.7612	139.11	1.0	4.0
Name_None_CAS_65-71-4_CS_NoneM_Temperature: Value20	-1.66	3.523898	309.2243	6.853371	4.893847	4.893847	4.198377	2.485599	2.485599	1.754936	1.754936	1.004988	1.004988	0.477131	0.477131	5.689743	9.589074	0.0	5.559267	5.563451	0.0	6.196844	6.923737	0.0	9.967957	0.0	126.042927	0.2	-1.32	9.0	120.067	104.200919	5.810208	1.889429	1.072463	50.558685	10.564259	0.325185	10.564259	0.325185	0.334491	0.31385	-0.467037	-0.31385	-0.62838	32.4204	126.115	2.0	4.0
Name_None_CAS_51-28-5_CS_NoneM_Temperature: Value15	-2.65	3.267052	375.287403	10.008072	6.206685	6.206685	6.019745	3.139151	3.139151	2.187237	2.187237	1.366512	1.366512	0.771623	0.771623	26.970906	20.228637	0.0	0.0	6.066367	12.132734	0.0	0.0	0.0	0.0	5.106527	184.012021	0.0	-2.18	13.0	180.075	675.815708	8.912421	3.05236	1.695453	71.531588	10.219537	0.502087	10.219537	0.317063	0.426389	0.317063	-0.886574	-0.502087	1.2086	41.4156	184.107	1.0	7.0
Name_2-Methoxybenzoic acid_CAS_579-75-9_CS_NoneM_Temperature: Value35	-1.51	3.121219	267.79461	8.267585	6.073111	6.073111	5.253219	3.117454	3.117454	2.005436	2.005436	1.337383	1.337383	0.821324	0.821324	5.969305	4.794537	0.0	5.563451	5.749512	0.0	13.176165	18.199101	0.0	0.0	9.84339	152.047344	0.125	-1.51	11.0	144.085	336.852662	7.595374	3.053138	1.490371	64.230588	10.500648	0.495856	10.500648	0.338977	0.189815	0.338977	-0.969954	-0.495856	1.3934	39.9533	152.149	1.0	3.0
Name_None_CAS_479-45-8_CS_NoneM_Temperature: Value45	-3.33	3.769455	592.636917	15.610366	9.656755	9.656755	9.162479	4.656935	4.656935	3.365399	3.365399	2.227211	2.227211	1.386716	1.386716	42.551792	40.457273	0.0	5.008913	12.132734	7.047672	0.0	0.0	0.0	0.0	0.0	287.013812	0.142857	-3.38	20.0	282.104	15468.489615	14.680168	5.086482	2.548788	108.138218	10.809537	0.312178	10.809537	0.312178	0.055548	0.258302	-1.171296	-0.258302	1.0391	61.8026	287.144	0.0	13.0
Name_None_CAS_99-96-7_CS_NoneM_Temperature: Value25	-1.48	3.003401	237.533061	7.560478	5.112077	5.112077	4.698377	2.722705	2.722705	1.852027	1.852027	1.114255	1.114255	0.604007	0.604007	5.969305	4.794537	0.0	11.312963	0.0	0.0	24.265468	0.0	0.0	0.0	10.213055	138.031694	0.0	-1.51	10.0	132.074	180.912515	6.607786	2.389633	1.253905	57.546335	10.230593	0.507966	10.230593	0.335183	0.074074	0.335183	-0.986111	-0.507966	1.0904	35.0661	138.122	2.0	3.0
Name_None_CAS_94-09-7_CS_NoneM_Temperature: Value15	-2.37	2.753743	266.361954	8.974691	6.910355	6.910355	5.736382	3.764073	3.764073	2.342479	2.342479	1.421818	1.421818	0.83363	0.83363	0.0	4.794537	0.0	5.969305	17.85772	0.0	0.0	31.189205	0.0	0.0	10.47053	165.078979	0.222222	-1.51	12.0	154.104	535.062808	8.585329	3.758873	1.985036	71.141187	11.092937	0.462391	11.092937	0.33761	0.30787	0.33761	-0.30787	-0.462391	1.4455	46.8109	165.192	2.0	3.0
Name_None_CAS_479-45-8_CS_NoneM_Temperature: Value40	-3.43	3.769455	592.636917	15.610366	9.656755	9.656755	9.162479	4.656935	4.656935	3.365399	3.365399	2.227211	2.227211	1.386716	1.386716	42.551792	40.457273	0.0	5.008913	12.132734	7.047672	0.0	0.0	0.0	0.0	0.0	287.013812	0.142857	-3.38	20.0	282.104	15468.489615	14.680168	5.086482	2.548788	108.138218	10.809537	0.312178	10.809537	0.312178	0.055548	0.258302	-1.171296	-0.258302	1.0391	61.8026	287.144	0.0	13.0
Name_None_CAS_52-31-3_CS_NoneM_Temperature: Value20	-2.16	2.408673	391.973804	12.466255	9.837629	9.837629	8.108226	5.973509	5.973509	4.4714	4.4714	3.598845	3.598845	2.619571	2.619571	23.260464	14.383612	0.0	0.0	6.420822	31.256391	0.0	6.923737	6.07602	10.633577	0.0	236.116092	0.583333	-1.65	17.0	220.143	7460.405481	11.824333	4.313368	1.751487	99.63664	12.033773	0.327651	12.033773	0.327651	0.37875	0.276534	-1.172292	-0.276534	1.2492	60.9564	236.271	2.0	5.0
Name_None_CAS_315-30-0_CS_NoneM_Temperature: Value15	-2.6	2.929586	362.1908	6.974691	4.957376	4.957376	4.87701	2.745086	2.745086	1.854779	1.854779	1.254429	1.254429	0.785732	0.785732	0.0	4.794537	0.0	5.559267	11.387856	0.0	12.524164	0.0	0.0	20.165321	0.0	136.038511	0.0	-1.65	10.0	132.082	372.42214	5.15986	1.662923	0.539771	55.465602	10.848704	0.305963	10.848704	0.283323	0.261574	0.283323	-0.261574	-0.305963	-0.4022	33.6254	136.114	2.0	5.0
Name_None_CAS_106231-54-3_CS_NoneM_Temperature: Value20	-1.37	2.475824	346.110484	11.259149	8.765817	8.765817	7.109061	4.533319	4.533319	3.230324	3.230324	1.835032	1.835032	0.913953	0.913953	5.969305	9.589074	0.0	12.514062	5.563451	0.0	4.89991	38.360812	6.066367	0.0	4.736863	207.089543	0.272727	-1.84	15.0	194.125	2296.274407	11.235988	5.143129	3.419243	88.452537	11.378758	0.451983	11.378758	0.33813	0.2215	0.33813	-0.480741	-0.451983	0.9316	55.4185	207.229	0.0	4.0
Name_None_CAS_461-58-5_CS_NoneM_Temperature: Value40	-0.07	3.507223	92.605938	4.991564	3.049128	3.049128	2.770056	1.248171	1.248171	0.636669	0.636669	0.179099	0.179099	0.057735	0.057735	0.0	0.0	0.0	5.959555	0.0	0.0	6.193156	0.0	0.0	4.992405	16.729227	84.043596	0.0	-1.24	6.0	80.05	14.834467	4.76	2.025957	2.76	35.071877	7.639167	0.36923	7.639167	0.208653	0.196759	0.208653	-0.196759	-0.36923	-1.25912	21.4228	84.082	4.0	4.0
Name_None_CAS_115193-27-6_CS_NoneM_Temperature: Value20	-2.73	2.390922	359.786439	11.966255	9.395953	9.395953	7.592224	5.10866	5.10866	3.664372	3.664372	1.793512	1.793512	1.152305	1.152305	5.969305	9.589074	0.0	18.555903	5.563451	0.0	0.0	24.265468	19.913841	5.316789	4.736863	221.105193	0.333333	-1.84	16.0	206.136	3498.269309	12.230621	5.900534	4.125446	94.607507	11.432683	0.451991	11.432683	0.33813	0.044377	0.33813	-0.486568	-0.451991	1.368	60.0032	221.256	1.0	4.0
Name_None_CAS_6915-15-7_CS_NoneM_Temperature: Value60	0.74	3.632432	128.919685	7.439158	4.442594	4.442594	4.036581	2.164138	2.164138	1.451898	1.451898	0.65303	0.65303	0.252713	0.252713	24.463399	9.589074	0.0	0.0	0.0	0.0	0.0	0.0	0.0	0.0	15.319582	134.021523	0.5	-1.1	9.0	128.039	60.471844	7.9	3.032307	3.47971	50.539823	9.721435	0.481147	9.721435	0.332635	0.75463	0.332635	-1.789352	-0.481147	-1.0934	25.8954	134.087	3.0	5.0
Name_None_CAS_144-62-7_CS_NoneM_Temperature: Value30	0.15	3.567703	71.548875	5.154701	2.710924	2.710924	2.642734	1.105462	1.105462	0.610305	0.610305	0.182954	0.182954	0.0	0.0	11.938611	0.0	0.0	0.0	0.0	0.0	0.0	0.0	0.0	0.0	19.802129	89.995309	0.0	-1.06	6.0	88.018	13.60964	4.94	1.395523	1.280136	33.015705	9.099537	0.472815	9.099537	0.414359	1.824074	0.414359	-1.824074	-0.472815	-0.8444	15.2716	90.034	2.0	4.0
Name_None_CAS_88-73-3_CS_NoneM_Temperature: Value30	-2.49	3.152941	261.679658	7.560478	4.951076	5.707005	4.715214	2.605088	2.983052	1.708521	2.115721	1.049149	1.368762	0.599795	0.804535	4.923311	10.114318	0.0	10.71002	0.0	0.0	12.132734	12.132734	0.0	0.0	11.60094	156.993056	0.0	-1.09	10.0	153.524	182.238219	7.022233	2.662619	1.24738	62.387645	10.14287	0.287371	10.14287	0.287371	0.051698	0.258263	-0.511574	-0.258263	2.2482	38.1064	157.556	0.0	3.0
Name_None_CAS_93-37-8_CS_NoneM_Temperature: Value25	-1.94	2.797846	381.523668	8.552042	7.333965	7.333965	5.75402	4.095931	4.095931	3.148788	3.148788	1.986837	1.986837	1.329107	1.329107	0.0	0.0	0.0	0.0	0.0	11.210629	10.949676	0.0	12.990104	36.173184	0.0	157.089149	0.181818	-1.37	12.0	146.128	682.221697	7.288303	2.593363	1.180488	72.0626	4.436481	0.253132	4.436481	0.070729	1.076944	0.070729	1.076944	-0.253132	2.85164	51.217	157.216	0.0	1.0
Name_None_CAS_32598-13-3_CS_NoneM_Temperature: Value25	-8.71	2.50208	485.037124	11.706742	7.97596	10.999675	7.575387	4.481997	5.993855	3.257776	4.886576	2.172535	3.650594	1.351385	1.947568	0.0	0.0	0.0	0.0	20.090533	11.126903	0.0	24.265468	12.132734	0.0	46.40376	289.922361	0.0	-0.4	16.0	285.944	4453.211453	12.067412	4.848492	2.464317	113.701562	5.943788	0.082712	5.943788	0.059798	0.51874	0.059798	0.51874	-0.082712	5.9672	71.918	291.992	0.0	0.0
Name_None_CAS_91-20-3_CS_NoneM_Temperature: Value45	-3.29	2.888052	271.015182	6.811555	5.618802	5.618802	4.966326	3.404701	3.404701	2.347151	2.347151	1.658689	1.658689	1.132906	1.132906	0.0	0.0	0.0	0.0	0.0	0.0	10.772448	0.0	0.0	48.530937	0.0	128.0626	0.0	-1.3	10.0	120.11	348.570462	5.48223	2.143053	0.780534	60.113068	2.12037	0.06163	2.12037	-0.018404	1.310185	0.018404	1.310185	-0.06163	2.8398	43.948	128.174	0.0	0.0
Name_None_CAS_32598-13-3_CS_NoneM_Temperature: Value20	-8.83	2.50208	485.037124	11.706742	7.97596	10.999675	7.575387	4.481997	5.993855	3.257776	4.886576	2.172535	3.650594	1.351385	1.947568	0.0	0.0	0.0	0.0	20.090533	11.126903	0.0	24.265468	12.132734	0.0	46.40376	289.922361	0.0	-0.4	16.0	285.944	4453.211453	12.067412	4.848492	2.464317	113.701562	5.943788	0.082712	5.943788	0.059798	0.51874	0.059798	0.51874	-0.082712	5.9672	71.918	291.992	0.0	0.0
Name_None_CAS_90-11-9_CS_NoneM_Temperature: Value5	-4.36	2.913161	374.03449	7.681798	5.919416	7.505413	5.37701	3.510349	4.303348	2.460972	3.315308	1.736429	2.42793	1.185883	1.69958	0.0	0.0	0.0	0.0	0.0	4.47272	10.772448	0.0	12.132734	46.261779	0.0	205.973112	0.0	-0.82	11.0	200.014	505.763735	6.863562	2.665666	1.162115	73.980615	3.496829	0.061628	3.496829	0.025322	1.162593	0.025322	1.162593	-0.061628	3.6023	51.648	207.07	0.0	0.0
Name_None_CAS_51-28-5_CS_NoneM_Temperature: Value85	-1.5	3.267052	375.287403	10.008072	6.206685	6.206685	6.019745	3.139151	3.139151	2.187237	2.187237	1.366512	1.366512	0.771623	0.771623	26.970906	20.228637	0.0	0.0	6.066367	12.132734	0.0	0.0	0.0	0.0	5.106527	184.012021	0.0	-2.18	13.0	180.075	675.815708	8.912421	3.05236	1.695453	71.531588	10.219537	0.502087	10.219537	0.317063	0.426389	0.317063	-0.886574	-0.502087	1.2086	41.4156	184.107	1.0	7.0
Name_None_CAS_108-95-2_CS_NoneM_Temperature: Value10	-0.13	3.021465	134.10737	5.112884	3.833965	3.833965	3.393847	2.13429	2.13429	1.335549	1.335549	0.756194	0.756194	0.427994	0.427994	0.0	0.0	0.0	0.0	5.749512	0.0	0.0	24.265468	6.066367	0.0	5.106527	94.041865	0.0	-0.98	7.0	88.065	47.197253	4.186113	1.646196	0.929059	42.225637	8.632222	0.507967	8.632222	0.115075	0.321759	0.115075	0.321759	-0.507967	1.3922	28.1068	94.113	1.0	1.0
Name_None_CAS_59-67-6_CS_NoneM_Temperature: Value40	-0.59	2.981455	207.557662	6.690234	4.612077	4.612077	4.30453	2.438146	2.438146	1.546853	1.546853	0.908488	0.908488	0.489267	0.489267	5.969305	4.794537	0.0	5.563451	0.0	0.0	18.460054	6.066367	0.0	4.983979	5.106527	123.032028	0.0	-1.38	9.0	118.071	129.225339	5.751234	2.259334	1.252832	51.971749	10.160926	0.477599	10.160926	0.336759	0.219907	0.336759	-0.941574	-0.477599	0.7798	31.1963	123.111	1.0	3.0
Name_None_CAS_218-01-9_CS_NoneM_Temperature: Value5	-8.51	2.307639	797.252622	11.949383	9.928203	9.928203	8.932653	6.226068	6.226068	4.668518	4.668518	3.65121	3.65121	2.770762	2.770762	0.0	0.0	0.0	0.0	0.0	0.0	32.317345	0.0	0.0	72.796405	0.0	228.0939	0.0	-2.34	18.0	216.198	32049.263329	9.665769	3.575453	1.261478	105.476397	2.236111	0.061629	2.236111	-0.009896	1.305816	0.009896	1.305816	-0.061629	5.1462	78.96	228.294	0.0	0.0
Name_None_CAS_333-41-5_CS_NoneM_Temperature: Value20	-3.65	2.990377	458.28776	14.466255	12.043548	13.754472	8.897996	6.341138	8.897176	4.234513	7.169553	2.144166	4.559747	1.387543	3.384128	6.718607	0.0	0.0	5.917906	19.093752	11.518332	0.0	6.066367	34.618686	9.967957	25.378098	304.10105	0.666667	-0.55	19.0	283.184	10959.548457	16.504201	7.290405	5.146214	119.5108	5.684815	0.405537	5.684815	0.381304	0.221566	0.381304	-2.768105	-0.405537	3.58472	79.023	304.352	0.0	5.0
Name_None_CAS_60-35-5_CS_NoneM_Temperature: Value40	1.14	2.803039	29.01955	3.57735	2.485599	2.485599	1.732051	0.992799	0.992799	0.61065	0.61065	0.0	0.0	0.0	0.0	0.0	4.794537	0.0	5.90718	0.0	0.0	6.923737	0.0	0.0	5.733667	0.0	59.037114	0.5	-0.53	4.0	54.028	3.245112	3.47	0.874858	1.156009	24.605606	9.222222	0.369921	9.222222	0.21379	0.333333	0.21379	-0.333333	-0.369921	-0.5084	14.8684	59.068	2.0	2.0
Name_None_CAS_57-50-1_CS_NoneM_Temperature: Value90	0.37	2.17727	393.203227	17.361443	12.042576	12.042576	10.806897	7.04946	7.04946	5.559383	5.559383	4.070325	4.070325	2.631316	2.631316	74.625548	30.639164	0.0	0.0	0.0	0.0	0.0	0.0	0.0	0.0	24.423644	342.116212	1.0	-0.44	23.0	320.121	120494.873994	18.892352	7.207281	3.226802	130.436458	9.997826	0.393567	9.997826	0.22355	0.668633	0.22355	-2.221748	-0.393567	-5.3956	68.6414	342.297	8.0	11.0
Name_None_CAS_83-32-9_CS_NoneM_Temperature: Value65	-3.76	2.580406	401.982629	7.966255	6.878315	6.878315	5.94949	4.445141	4.445141	3.432385	3.432385	2.740965	2.740965	2.187782	2.187782	0.0	0.0	0.0	0.0	0.0	0.0	34.740995	0.0	0.0	36.398202	0.0	154.07825	0.166667	-1.3	12.0	144.132	1448.534631	6.241943	2.099554	0.672266	71.837121	2.248843	0.061355	2.248843	-0.011958	1.232824	0.011958	1.232824	-0.061355	2.9384	51.356	154.212	0.0	0.0
Name_None_CAS_492-62-6_CS_NoneM_Temperature: Value10	0.31	2.634409	146.218849	9.300965	6.238174	6.238174	5.574586	3.562009	3.562009	2.719449	2.719449	1.867059	1.867059	1.081734	1.081734	37.312774	0.0	0.0	0.0	0.0	0.0	0.0	0.0	0.0	4.736863	25.532637	180.063388	1.0	-0.24	12.0	168.06	454.517504	9.845034	3.648916	1.581759	68.642844	9.119537	0.393567	9.119537	0.18357	0.525787	0.18357	-1.568935	-0.393567	-3.2214	35.986	180.156	5.0	6.0
Name_None_CAS_571-61-9_CS_NoneM_Temperature: Value25	-4.67	2.943373	372.057866	8.552042	7.464102	7.464102	5.787694	4.238034	4.238034	3.244943	3.244943	2.358084	2.358084	1.624198	1.624198	0.0	0.0	0.0	0.0	0.0	0.0	21.899351	0.0	0.0	50.245677	0.0	156.0939	0.166667	-1.3	12.0	144.132	737.336179	7.35454	2.632554	1.001034	72.842952	2.178241	0.061356	2.178241	-0.015207	1.357593	0.015207	1.357593	-0.061356	3.45664	53.422	156.228	0.0	0.0
Name_None_CAS_106231-67-8_CS_NoneM_Temperature: Value20	-2.5	1.803678	410.307098	12.794682	10.30135	10.30135	8.770857	6.271347	6.271347	4.383605	4.383605	3.044998	3.044998	2.019449	2.019449	5.969305	9.589074	0.0	12.514062	5.563451	25.931156	6.420822	29.165378	6.066367	0.0	4.736863	247.120843	0.428571	-1.84	18.0	230.158	17039.733402	12.612617	6.189937	3.324417	106.541532	11.782569	0.451983	11.782569	0.33813	0.098166	0.33813	-0.443556	-0.451983	1.8559	67.1555	247.294	0.0	4.0
Name_None_CAS_72-14-0_CS_form IIM_Temperature: Value20	-2.61	2.288913	561.311383	11.596012	8.121659	9.754652	7.577317	4.356589	6.719405	3.011792	5.58876	1.844395	4.016981	1.094692	2.883428	10.023291	8.417797	0.0	4.895483	10.818945	0.0	41.799098	5.380063	0.0	9.706073	5.733667	255.013619	0.0	-1.6	16.0	246.252	5649.477071	10.902614	4.106314	2.31219	96.999037	11.825576	0.398728	11.825576	0.263161	0.163796	0.263161	-3.557639	-0.398728	1.5261	63.7769	255.324	3.0	5.0
Name_None_CAS_617-65-2_CS_NoneM_Temperature: Value10	-1.22	3.49073	144.583377	8.146264	5.279838	5.279838	4.536581	2.739272	2.739272	1.877144	1.877144	0.986405	0.986405	0.402453	0.402453	17.980451	9.589074	0.0	12.841643	0.0	0.0	0.0	0.0	0.0	0.0	15.946722	147.053158	0.6	-1.1	10.0	138.058	111.041752	8.9	3.837557	3.848566	57.450422	9.99388	0.481229	9.99388	0.319984	0.023148	0.319984	-1.165509	-0.481229	-0.7369	32.481	147.13	4.0	5.0
Name_None_CAS_1202-25-1_CS_NoneM_Temperature: Value40	-3.08	2.87093	290.297985	9.844935	8.073111	8.073111	6.147066	4.005898	4.005898	2.932883	2.932883	1.8048	1.8048	1.013506	1.013506	0.0	4.794537	0.0	5.969305	5.563451	5.687386	7.109798	12.132734	31.127988	4.736863	0.0	179.094629	0.3	-1.51	13.0	166.115	857.684336	9.577032	3.93736	2.211653	77.926073	11.058754	0.465418	11.058754	0.337344	0.300642	0.337344	-0.300642	-0.465418	1.5392	52.1085	179.219	0.0	3.0
Name_None_CAS_50-06-6_CS_form IIM_Temperature: Value30	-2.19	2.535973	461.783925	12.466255	9.318603	9.318603	8.108226	5.333716	5.333716	3.862281	3.862281	3.026281	3.026281	2.064079	2.064079	23.260464	14.383612	0.0	0.0	11.984273	0.0	0.0	37.255573	0.0	10.633577	0.0	232.084792	0.25	-2.17	17.0	220.143	7460.405481	11.319407	4.00892	1.595456	98.199515	11.975791	0.327651	11.975791	0.327651	0.293611	0.276523	-1.310347	-0.276523	0.7004	60.0924	232.239	2.0	5.0
Name_None_CAS_15862-07-4_CS_NoneM_Temperature: Value25	-6.2	2.590265	477.725947	10.836499	7.675345	9.943132	7.181541	4.382331	5.516224	3.112189	4.333789	2.094759	3.129618	1.361497	2.017444	0.0	0.0	0.0	0.0	15.0679	11.126903	0.0	12.132734	30.331835	0.0	34.80282	255.961333	0.0	-0.69	15.0	250.491	3090.455638	10.815469	4.441475	2.282758	103.398296	6.09293	0.083607	6.09293	0.060706	0.47347	0.060706	0.47347	-0.083607	5.3138	66.908	257.547	0.0	0.0
Name_None_CAS_118-92-3_CS_NoneM_Temperature: Value10	-1.66	3.152941	257.537949	7.560478	5.242213	5.242213	4.715214	2.793756	2.793756	1.892403	1.892403	1.191199	1.191199	0.691772	0.691772	5.969305	4.794537	0.0	5.563451	5.687386	0.0	6.066367	18.199101	0.0	0.0	10.840195	137.047678	0.0	-1.51	10.0	130.082	182.238219	6.607786	2.389633	1.074894	58.091992	10.341759	0.477584	10.341759	0.33729	0.155093	0.33729	-0.98787	-0.477584	0.967	37.8137	137.138	3.0	3.0
Name_l-Aspartic acid_CAS_56-84-8_CS_NoneM_Temperature: Value45	-1.12	3.632432	132.529325	7.439158	4.572731	4.572731	4.036581	2.239272	2.239272	1.542593	1.542593	0.711731	0.711731	0.275438	0.275438	24.401273	9.589074	0.0	0.0	0.0	0.0	0.0	0.0	0.0	0.0	15.946722	133.037508	0.5	-1.1	9.0	126.047	60.471844	7.9	3.032307	3.47971	51.08548	9.846435	0.481175	9.846435	0.320578	0.532407	0.320578	-1.294074	-0.481175	-1.127	27.864	133.103	4.0	5.0
Name_None_CAS_65-85-0_CS_NoneM_Temperature: Value25	-1.56	2.981455	203.415953	6.690234	4.742213	4.742213	4.30453	2.588415	2.588415	1.671178	1.671178	1.02074	1.02074	0.58073	0.58073	5.969305	4.794537	0.0	0.0	5.563451	0.0	0.0	30.331835	0.0	0.0	5.106527	122.036779	0.0	-1.31	9.0	116.075	129.225339	5.820039	2.306764	1.287705	52.752101	10.200926	0.477639	10.200926	0.335178	0.331019	0.335178	-0.879074	-0.477639	1.3848	33.4013	122.123	1.0	2.0
Name_None_CAS_60-35-5_CS_NoneM_Temperature: Value30	1.11	2.803039	29.01955	3.57735	2.485599	2.485599	1.732051	0.992799	0.992799	0.61065	0.61065	0.0	0.0	0.0	0.0	0.0	4.794537	0.0	5.90718	0.0	0.0	6.923737	0.0	0.0	5.733667	0.0	59.037114	0.5	-0.53	4.0	54.028	3.245112	3.47	0.874858	1.156009	24.605606	9.222222	0.369921	9.222222	0.21379	0.333333	0.21379	-0.333333	-0.369921	-0.5084	14.8684	59.068	2.0	2.0
Name_l-Aspartic acid_CAS_56-84-8_CS_NoneM_Temperature: Value40	-1.19	3.632432	132.529325	7.439158	4.572731	4.572731	4.036581	2.239272	2.239272	1.542593	1.542593	0.711731	0.711731	0.275438	0.275438	24.401273	9.589074	0.0	0.0	0.0	0.0	0.0	0.0	0.0	0.0	15.946722	133.037508	0.5	-1.1	9.0	126.047	60.471844	7.9	3.032307	3.47971	51.08548	9.846435	0.481175	9.846435	0.320578	0.532407	0.320578	-1.294074	-0.481175	-1.127	27.864	133.103	4.0	5.0
Name_None_CAS_57-50-1_CS_NoneM_Temperature: Value20	0.29	2.17727	393.203227	17.361443	12.042576	12.042576	10.806897	7.04946	7.04946	5.559383	5.559383	4.070325	4.070325	2.631316	2.631316	74.625548	30.639164	0.0	0.0	0.0	0.0	0.0	0.0	0.0	0.0	24.423644	342.116212	1.0	-0.44	23.0	320.121	120494.873994	18.892352	7.207281	3.226802	130.436458	9.997826	0.393567	9.997826	0.22355	0.668633	0.22355	-2.221748	-0.393567	-5.3956	68.6414	342.297	8.0	11.0
Name_5-Norbornene-2,3-dimethanol, 1,4,5,6,7,7-hexachloro-, cyclic sulfite, endo-_CAS_959-98-8_CS_NoneM_Temperature: Value20	-5.9	2.162107	434.871299	14.215178	8.969694	14.321764	8.686411	5.188424	8.456211	4.612036	8.76734	3.940674	8.946869	2.959224	6.598895	37.655113	4.55275	0.0	23.278337	0.0	0.0	0.0	0.0	0.0	0.0	77.97181	403.816881	0.777778	1.71	19.0	400.881	17026.561798	15.599802	4.604557	1.623352	142.510778	11.316003	0.552879	11.316003	0.295773	0.010741	0.295773	-1.860735	-0.552879	3.6898	77.3634	406.929	0.0	3.0
Name_Ethylmalonic acid_CAS_601-75-2_CS_NoneM_Temperature: Value50	0.84	3.989992	114.919685	7.439158	4.995381	4.995381	4.091423	2.548167	2.548167	1.637309	1.637309	1.00444	1.00444	0.454869	0.454869	17.856517	9.589074	0.0	6.420822	0.0	0.0	6.923737	0.0	0.0	0.0	10.213055	132.042259	0.6	-1.06	9.0	124.051	64.052487	7.94	3.063778	2.119036	52.110531	9.991157	0.4806	9.991157	0.317363	0.12963	0.317363	-1.273148	-0.4806	0.1818	29.0526	132.115	2.0	4.0
Name_None_CAS_115178-78-4_CS_NoneM_Temperature: Value20	-1.23	2.238402	373.510782	12.673362	10.18003	10.18003	8.109061	5.533319	5.533319	3.893664	3.893664	2.276429	2.276429	1.269437	1.269437	0.0	9.589074	0.0	18.483367	18.405095	0.0	4.89991	38.360812	6.066367	0.0	4.736863	235.120843	0.384615	-1.84	17.0	218.147	6220.530657	13.225963	6.680116	4.676265	101.182421	11.505657	0.462081	11.505657	0.337617	0.04237	0.337617	-0.344535	-0.462081	1.7118	64.6525	235.283	0.0	4.0
Name_None_CAS_62-44-2_CS_NoneM_Temperature: Value40	-2.26	2.635973	279.481149	9.681798	7.833004	7.833004	6.219545	4.225397	4.225397	2.638576	2.638576	1.485689	1.485689	1.004424	1.004424	0.0	4.794537	0.0	5.90718	6.606882	11.436898	6.923737	0.0	31.189205	5.316789	4.736863	179.094629	0.3	-1.51	13.0	166.115	831.113512	9.577032	4.499571	3.151288	77.716101	10.681432	0.493887	10.681432	0.220747	0.065593	0.220747	-0.065593	-0.493887	2.0437	51.9147	179.219	1.0	3.0
Name_None_CAS_85-01-8_CS_NoneM_Temperature: Value30	-5.08	2.610319	539.009099	9.380469	7.773503	7.773503	6.94949	4.815384	4.815384	3.507834	3.507834	2.654202	2.654202	1.954807	1.954807	0.0	0.0	0.0	0.0	0.0	0.0	21.544897	0.0	0.0	60.663671	0.0	178.07825	0.0	-1.82	14.0	168.154	3408.807763	7.571439	2.845084	1.007541	82.794732	2.178241	0.061629	2.178241	-0.010542	1.311296	0.010542	1.311296	-0.061629	3.993	61.454	178.234	0.0	0.0
Name_None_CAS_591-27-5_CS_NoneM_Temperature: Value55	-0.05	3.07766	168.388339	5.983128	4.333965	4.333965	3.787694	2.333649	2.333649	1.594987	1.594987	0.870211	0.870211	0.524798	0.524798	0.0	0.0	0.0	5.749512	5.687386	0.0	6.066367	18.199101	0.0	0.0	10.840195	109.052764	0.0	-1.18	8.0	102.072	64.052487	4.966628	1.738121	0.904142	47.565528	8.733056	0.507886	8.733056	0.117129	0.212963	0.117129	0.212963	-0.507886	0.9744	32.5192	109.128	3.0	2.0
Name_None_CAS_57-13-6_CS_NoneM_Temperature: Value40	1.02	2.803039	29.01955	3.57735	2.062949	2.062949	1.732051	0.781474	0.781474	0.402369	0.402369	0.0	0.0	0.0	0.0	6.031115	0.0	0.0	0.0	0.0	0.0	0.0	0.0	0.0	11.467335	4.794537	60.032363	0.0	-0.73	4.0	56.024	3.245112	3.27	0.710529	0.173734	23.580555	9.0	0.351846	9.0	0.309056	0.833333	0.309056	-0.833333	-0.351846	-0.9762	13.7708	60.056	4.0	3.0
Name_None_CAS_613-12-7_CS_NoneM_Temperature: Value15	-7.24	2.474936	635.656722	10.250712	8.696152	8.696152	7.3265	5.220085	5.220085	4.049964	4.049964	2.86031	2.86031	2.059473	2.059473	0.0	0.0	0.0	0.0	0.0	0.0	27.108348	0.0	0.0	61.521041	0.0	192.0939	0.066667	-1.82	15.0	180.165	4584.546211	8.485285	3.094623	1.385812	89.159674	2.261574	0.061629	2.261574	-0.017501	1.313753	0.017501	1.313753	-0.061629	4.30142	66.191	192.261	0.0	0.0
Name_None_CAS_613-12-7_CS_NoneM_Temperature: Value10	-7.36	2.474936	635.656722	10.250712	8.696152	8.696152	7.3265	5.220085	5.220085	4.049964	4.049964	2.86031	2.86031	2.059473	2.059473	0.0	0.0	0.0	0.0	0.0	0.0	27.108348	0.0	0.0	61.521041	0.0	192.0939	0.066667	-1.82	15.0	180.165	4584.546211	8.485285	3.094623	1.385812	89.159674	2.261574	0.061629	2.261574	-0.017501	1.313753	0.017501	1.313753	-0.061629	4.30142	66.191	192.261	0.0	0.0
Name_5-Butyl-5-ethylbarbituric acid_CAS_77-28-1_CS_NoneM_Temperature: Value25	-1.64	2.89134	279.042626	11.474691	9.053172	9.053172	7.063715	5.233693	5.233693	3.776586	3.776586	2.884075	2.884075	1.783376	1.783376	23.260464	14.383612	0.0	0.0	12.841643	12.841643	0.0	6.923737	6.923737	10.633577	0.0	212.116092	0.7	-1.39	15.0	196.121	1891.161054	11.683475	4.420021	2.004731	88.60219	11.681207	0.327632	11.681207	0.327632	0.41463	0.276823	-1.051667	-0.276823	0.939	53.9304	212.249	2.0	5.0
Name_Butyl carbamate_CAS_592-35-8_CS_NoneM_Temperature: Value35	-0.66	2.822355	72.828921	6.405777	5.015167	5.015167	3.770056	2.692705	2.692705	1.521051	1.521051	0.742212	0.742212	0.317099	0.317099	6.09324	4.794537	0.0	0.0	6.606882	12.841643	0.0	0.0	6.923737	10.47053	0.0	117.078979	0.8	-0.73	8.0	106.06	48.275511	7.27	4.42949	5.27	48.813978	9.874124	0.449714	9.874124	0.403986	0.450231	0.403986	-0.681991	-0.449714	0.8818	30.4434	117.148	2.0	3.0
Name_None_CAS_2051-24-3_CS_NoneM_Temperature: Value70	-10.45	3.026914	669.959814	16.928203	9.779645	17.338934	10.106836	5.139822	8.919467	3.889822	7.669467	2.669608	7.223109	1.648786	4.303501	0.0	0.0	0.0	61.353236	0.0	0.0	0.0	0.0	0.0	0.0	116.009399	493.688527	0.0	1.34	22.0	498.662	54493.882109	19.661925	7.296648	3.103061	175.52116	6.202788	0.081912	6.202788	0.080892	0.00045	0.080892	-0.01198	-0.081912	9.8876	101.978	498.662	0.0	0.0
Name_None_CAS_85-01-8_CS_NoneM_Temperature: Value40	-4.89	2.610319	539.009099	9.380469	7.773503	7.773503	6.94949	4.815384	4.815384	3.507834	3.507834	2.654202	2.654202	1.954807	1.954807	0.0	0.0	0.0	0.0	0.0	0.0	21.544897	0.0	0.0	60.663671	0.0	178.07825	0.0	-1.82	14.0	168.154	3408.807763	7.571439	2.845084	1.007541	82.794732	2.178241	0.061629	2.178241	-0.010542	1.311296	0.010542	1.311296	-0.061629	3.993	61.454	178.234	0.0	0.0
Name_None_CAS_88-99-3_CS_NoneM_Temperature: Value35	-1.22	3.267076	296.584675	9.137828	6.020325	6.020325	5.625898	3.182812	3.182812	2.155889	2.155889	1.387881	1.387881	0.856105	0.856105	11.938611	9.589074	0.0	11.126903	0.0	0.0	24.265468	0.0	0.0	0.0	10.213055	166.026609	0.0	-1.84	12.0	160.084	475.348829	8.258425	3.04193	1.420632	68.072799	10.46287	0.47762	10.46287	0.336067	0.189815	0.336067	-1.228704	-0.47762	1.083	40.3606	166.132	2.0	4.0
Name_None_CAS_938-86-3_CS_NoneM_Temperature: Value25	-5.26	3.387046	310.764953	9.300965	5.997456	9.021172	5.574586	2.945652	4.45751	2.002597	3.54369	1.289155	3.023232	0.699711	1.560206	0.0	0.0	0.0	15.0679	10.772145	0.0	13.176165	0.0	0.0	0.0	51.140623	243.901625	0.142857	0.18	12.0	241.888	454.517504	10.262102	3.925464	1.743854	90.122955	5.770571	0.495084	5.770571	0.140075	0.210818	0.140075	0.210818	-0.495084	4.3088	53.034	245.92	0.0	1.0
Name_None_CAS_505-48-6_CS_NoneM_Temperature: Value15	-2.13	3.007306	135.13685	9.397341	6.953564	6.953564	5.625898	4.062569	4.062569	2.701691	2.701691	1.531284	1.531284	0.906005	0.906005	11.938611	9.589074	0.0	12.841643	12.841643	12.841643	0.0	0.0	0.0	0.0	10.213055	174.089209	0.75	-1.06	12.0	160.084	331.503884	10.94	6.63784	8.94	71.205358	10.046109	0.48123	10.046109	0.30284	0.187571	0.30284	-0.784042	-0.48123	1.4962	42.9736	174.196	2.0	4.0
Name_None_CAS_123-30-8_CS_NoneM_Temperature: Value10	-0.93	3.032456	147.388339	5.983128	4.333965	4.333965	3.787694	2.333649	2.333649	1.591532	1.591532	0.893088	0.893088	0.474322	0.474322	0.0	0.0	0.0	5.749512	5.687386	0.0	0.0	24.265468	0.0	0.0	10.840195	109.052764	0.0	-1.18	8.0	102.072	70.798924	4.966628	1.738121	0.904142	47.565528	8.701111	0.507964	8.701111	0.115227	0.249259	0.115227	0.249259	-0.507964	0.9744	32.5192	109.128	3.0	2.0
Name_None_CAS_92-24-0_CS_NoneM_Temperature: Value25	-8.6	2.19707	728.252622	11.949383	9.928203	9.928203	8.898979	6.214102	6.214102	4.745868	4.745868	3.569373	3.569373	2.634366	2.634366	0.0	0.0	0.0	0.0	0.0	0.0	32.317345	0.0	0.0	72.796405	0.0	228.0939	0.0	-2.34	18.0	216.198	29621.673021	9.665769	3.575453	1.391915	105.476397	2.274907	0.061629	2.274907	-0.017126	1.305816	0.017126	1.305816	-0.061629	5.1462	78.96	228.294	0.0	0.0
Name_None_CAS_33979-03-2_CS_NoneM_Temperature: Value25	-8.95	2.776158	518.45008	13.447229	8.577188	13.112762	8.396755	4.693294	6.961081	3.48887	5.990542	2.263759	3.892559	1.562065	3.573985	0.0	0.0	0.0	0.0	41.262703	0.0	0.0	24.265468	0.0	0.0	69.605639	357.844416	0.0	0.18	18.0	356.85	8382.964385	14.586228	5.663674	2.848295	134.308095	6.133899	0.084233	6.133899	0.051478	0.373724	0.051478	0.373724	-0.084233	7.274	81.938	360.882	0.0	0.0
Name_None_CAS_103-84-4_CS_NoneM_Temperature: Value40	-1.15	2.674242	217.959017	7.397341	5.795	5.795	4.787694	3.114808	3.114808	2.047212	2.047212	1.094158	1.094158	0.724749	0.724749	0.0	4.794537	0.0	5.90718	0.0	5.687386	6.923737	0.0	30.331835	5.316789	0.0	135.068414	0.125	-1.31	10.0	126.094	195.625462	6.805075	3.011779	1.895375	59.872672	10.502041	0.326339	10.502041	0.220747	0.035926	0.220747	-0.035926	-0.326339	1.645	40.7457	135.166	1.0	2.0
Name_None_CAS_37680-73-2_CS_NoneM_Temperature: Value30	-7.17	2.677954	577.348938	12.576986	8.276574	12.056218	7.986071	4.587646	6.477468	3.370331	5.435568	2.228544	3.828089	1.432865	2.472956	0.0	0.0	0.0	0.0	30.676618	5.563451	0.0	30.331835	0.0	0.0	58.004699	323.883389	0.0	-0.11	17.0	321.397	6371.593802	13.324679	5.255925	2.834005	124.004828	6.115522	0.08432	6.115522	0.060706	0.401451	0.060706	0.401451	-0.08432	6.6206	76.928	326.437	0.0	0.0
Name_5-Hydroxyquinoline_CAS_578-67-6_CS_NoneM_Temperature: Value20	-2.54	2.902382	391.11568	7.681798	5.87235	5.87235	5.37701	3.442158	3.442158	2.387505	2.387505	1.664073	1.664073	1.124027	1.124027	0.0	4.794537	0.0	5.42879	0.0	11.257379	0.0	12.132734	24.395945	4.983979	0.0	145.052764	0.0	-1.57	11.0	138.105	505.763735	6.160248	2.234974	0.923217	63.848692	11.158704	0.361085	11.158704	0.187422	0.068843	0.187422	0.068843	-0.361085	1.4797	43.6847	145.161	1.0	2.0
Name_None_CAS_88-89-1_CS_NoneM_Temperature: Value30	-1.19	3.572755	461.890685	12.455665	7.393045	7.393045	7.341112	3.644573	3.644573	2.603958	2.603958	1.658655	1.658655	0.973511	0.973511	37.581604	30.342955	0.0	0.0	12.132734	0.0	0.0	0.0	0.0	0.0	5.106527	228.997099	0.0	-2.78	16.0	226.08	2479.518362	11.295643	3.762657	1.842487	86.184564	10.371759	0.497307	10.371759	0.324424	0.446759	0.324424	-1.207778	-0.497307	1.1168	48.07	229.104	1.0	10.0
Name_None_CAS_103-82-2_CS_NoneM_Temperature: Value40	-0.67	2.674242	215.959017	7.397341	5.44932	5.44932	4.787694	3.045521	3.045521	2.056114	2.056114	1.198175	1.198175	0.770482	0.770482	5.969305	4.794537	0.0	6.420822	0.0	5.563451	0.0	12.132734	18.199101	0.0	5.106527	136.052429	0.125	-1.31	10.0	128.086	195.625462	6.805075	3.011779	1.895375	59.117043	10.168707	0.480986	10.168707	0.307315	0.111944	0.307315	-0.785926	-0.480986	1.3137	37.7818	136.15	1.0	2.0
Name_None_CAS_502-55-6_CS_NoneM_Temperature: Value20	-4.89	3.402571	141.627075	9.397341	6.863703	10.12969	5.701907	3.382975	6.349302	1.532692	4.866025	0.702127	3.820272	0.351856	2.364864	0.0	0.0	0.0	0.0	21.979083	0.0	21.587796	0.0	13.847474	0.0	33.909473	241.956364	0.666667	0.48	12.0	232.332	374.03773	12.48	8.095344	7.146513	91.154795	5.028791	0.478298	5.028791	0.2308	0.490327	0.2308	0.490327	-0.478298	3.0106	63.63	242.412	0.0	2.0
Name_None_CAS_616-06-8_CS_NoneM_Temperature: Value50	-0.87	3.265907	93.05865	7.276021	5.631483	5.631483	4.180739	3.165094	3.165094	2.086959	2.086959	1.185879	1.185879	0.547513	0.547513	12.011146	4.794537	0.0	0.0	6.420822	12.841643	0.0	0.0	6.923737	0.0	10.840195	131.094629	0.833333	-0.57	9.0	118.071	80.2014	8.43	4.322705	3.968358	54.859608	10.080143	0.480086	10.080143	0.319967	0.58912	0.319967	-0.899583	-0.480086	0.5885	35.1362	131.175	3.0	3.0
Name_None_CAS_150-30-1_CS_NoneM_Temperature: Value50	-0.88	2.584604	258.490862	8.974691	6.604021	6.604021	5.698377	3.722225	3.722225	2.634453	2.634453	1.615638	1.615638	0.955337	0.955337	12.011146	4.794537	0.0	0.0	6.420822	5.563451	0.0	0.0	30.331835	0.0	10.840195	165.078979	0.222222	-1.35	12.0	154.104	526.605419	8.743897	3.875201	2.358651	70.821876	10.378642	0.480078	10.378642	0.320316	0.385093	0.320316	-0.959395	-0.480078	0.641	45.7572	165.192	3.0	3.0
Name_None_CAS_644-08-6_CS_NoneM_Temperature: Value40	-4.38	2.423856	370.542881	9.096012	7.696152	7.696152	6.360173	4.482051	4.482051	3.232051	3.232051	2.158689	2.158689	1.376614	1.376614	0.0	0.0	0.0	0.0	0.0	0.0	16.690354	0.0	6.066367	55.454674	0.0	168.0939	0.076923	-1.56	13.0	156.143	1444.823681	8.057239	3.442238	1.780015	78.853439	2.157407	0.062225	2.157407	-0.018385	1.280093	0.018385	1.280093	-0.062225	3.66202	56.615	168.239	0.0	0.0
Name_None_CAS_63-74-1_CS_NoneM_Temperature: Value50	-0.82	3.201516	341.349962	8.483128	5.688846	6.505343	4.999019	2.883202	4.429522	2.114045	3.675468	1.208633	2.137864	0.657506	1.172946	10.023291	8.417797	0.0	4.895483	5.687386	0.0	24.265468	0.0	0.0	0.0	10.872641	172.030648	0.0	-1.07	11.0	164.145	230.73472	8.030705	2.51929	1.92397	64.87196	10.681132	0.398728	10.681132	0.237548	0.075648	0.237548	-3.575139	-0.398728	-0.0838	42.2276	172.209	4.0	4.0
Name_None_CAS_123-56-8_CS_NoneM_Temperature: Value30	0.52	2.553705	104.858202	5.276021	3.73071	3.73071	3.287694	2.115355	2.115355	1.471353	1.471353	0.857963	0.857963	0.507564	0.507564	0.0	9.589074	0.0	11.814359	12.841643	0.0	0.0	0.0	0.0	5.316789	0.0	99.032028	0.5	-0.86	7.0	94.049	46.670483	4.302866	1.329582	0.764845	40.701153	10.121528	0.296439	10.121528	0.226562	0.148148	0.226562	-0.148148	-0.296439	-0.577	22.3837	99.089	1.0	3.0
Name_None_CAS_124-04-9_CS_NoneM_Temperature: Value30	-0.7	3.05509	113.709506	7.983128	5.539351	5.539351	4.625898	3.062569	3.062569	1.994584	1.994584	1.031284	1.031284	0.552451	0.552451	11.938611	9.589074	0.0	12.841643	12.841643	0.0	0.0	0.0	0.0	0.0	10.213055	146.057909	0.666667	-1.06	10.0	136.062	116.616745	8.94	4.784807	6.94	58.475473	9.896552	0.48123	9.896552	0.30284	0.062778	0.30284	-0.87001	-0.48123	0.716	33.7396	146.142	2.0	4.0
Name_None_CAS_115-77-5_CS_NoneM_Temperature: Value40	-0.07	3.824684	51.848471	7.328427	5.117282	5.117282	4.242641	2.679125	2.679125	2.132456	2.132456	1.341641	1.341641	0.3	0.3	31.842518	0.0	0.0	0.0	0.0	0.0	0.0	0.0	0.0	0.0	20.42611	136.073559	1.0	-0.16	9.0	124.051	93.40991	8.84	3.788245	1.907385	53.375954	8.496528	0.395523	8.496528	0.062654	0.40625	0.062654	-1.111111	-0.395523	-2.058	30.7762	136.147	4.0	4.0
Name_None_CAS_299-84-3_CS_NoneM_Temperature: Value20	-5.73	3.063767	432.781866	12.344935	8.368801	12.347511	7.414833	3.972565	7.662497	2.600388	6.970927	1.632175	5.082459	0.843795	2.403993	6.718607	0.0	0.0	10.772145	10.045267	0.0	26.352329	0.0	0.0	0.0	60.180917	319.899735	0.25	0.46	16.0	313.485	2823.240266	14.520753	5.873407	3.47422	113.79165	5.913776	0.422481	5.913776	0.379572	0.280648	0.379572	-2.817784	-0.422481	4.5429	70.403	321.549	0.0	3.0
Name_2-Methoxybenzoic acid_CAS_579-75-9_CS_NoneM_Temperature: Value65	-0.77	3.121219	267.79461	8.267585	6.073111	6.073111	5.253219	3.117454	3.117454	2.005436	2.005436	1.337383	1.337383	0.821324	0.821324	5.969305	4.794537	0.0	5.563451	5.749512	0.0	13.176165	18.199101	0.0	0.0	9.84339	152.047344	0.125	-1.51	11.0	144.085	336.852662	7.595374	3.053138	1.490371	64.230588	10.500648	0.495856	10.500648	0.338977	0.189815	0.338977	-0.969954	-0.495856	1.3934	39.9533	152.149	1.0	3.0
Name_Maleic acid_CAS_110-16-7_CS_NoneM_Temperature: Value80	0.8	3.668626	118.973737	6.568914	3.865624	3.865624	3.625898	1.766145	1.766145	1.009809	1.009809	0.368487	0.368487	0.142577	0.142577	11.938611	9.589074	0.0	0.0	12.15204	0.0	0.0	0.0	0.0	0.0	10.213055	116.010959	0.0	-1.32	8.0	112.04	40.339204	6.68	2.787964	4.68	45.055986	9.553611	0.478071	9.553611	0.328066	0.55787	0.328066	-1.257037	-0.478071	-0.2882	24.4116	116.072	2.0	4.0
Name_l-Tyrosine_CAS_60-18-4_CS_NoneM_Temperature: Value25	-2.58	2.641764	294.233053	9.844935	6.973884	6.973884	6.092224	3.856515	3.856515	2.815302	2.815302	1.709153	1.709153	0.973275	0.973275	12.011146	4.794537	0.0	12.170333	0.0	5.563451	12.132734	12.132734	0.0	0.0	15.946722	181.073893	0.222222	-1.55	13.0	170.103	758.764388	9.537336	3.909516	2.757388	75.61611	10.396196	0.507967	10.396196	0.320316	0.159858	0.320316	-1.020301	-0.507967	0.3466	47.422	181.191	4.0	4.0
Name_None_CAS_120-12-7_CS_NoneM_Temperature: Value45	-5.93	2.523733	488.759099	9.380469	7.773503	7.773503	6.932653	4.809401	4.809401	3.546509	3.546509	2.614031	2.614031	1.882639	1.882639	0.0	0.0	0.0	0.0	0.0	0.0	21.544897	0.0	0.0	60.663671	0.0	178.07825	0.0	-1.82	14.0	168.154	3255.128956	7.571439	2.845084	1.080317	82.794732	2.240741	0.061629	2.240741	-0.017765	1.311296	0.017765	1.311296	-0.061629	3.993	61.454	178.234	0.0	0.0
Name_None_CAS_616-06-8_CS_NoneM_Temperature: Value75	-0.67	3.265907	93.05865	7.276021	5.631483	5.631483	4.180739	3.165094	3.165094	2.086959	2.086959	1.185879	1.185879	0.547513	0.547513	12.011146	4.794537	0.0	0.0	6.420822	12.841643	0.0	0.0	6.923737	0.0	10.840195	131.094629	0.833333	-0.57	9.0	118.071	80.2014	8.43	4.322705	3.968358	54.859608	10.080143	0.480086	10.080143	0.319967	0.58912	0.319967	-0.899583	-0.480086	0.5885	35.1362	131.175	3.0	3.0
Name_None_CAS_50-11-3_CS_NoneM_Temperature: Value25	-1.94	3.115228	294.432192	10.930721	8.586172	8.586172	6.491235	4.62812	4.62812	3.41266	3.41266	2.880872	2.880872	1.684551	1.684551	23.260464	14.383612	0.0	0.0	12.841643	4.89991	7.047672	13.847474	0.0	5.316789	0.0	198.100442	0.666667	-1.39	14.0	184.11	1127.846305	10.689302	3.398661	1.197089	82.447219	11.774444	0.330018	11.774444	0.330018	0.40625	0.276651	-1.052917	-0.276651	0.501	49.3237	198.222	1.0	5.0
Name_None_CAS_120-12-7_CS_NoneM_Temperature: Value40	-6.07	2.523733	488.759099	9.380469	7.773503	7.773503	6.932653	4.809401	4.809401	3.546509	3.546509	2.614031	2.614031	1.882639	1.882639	0.0	0.0	0.0	0.0	0.0	0.0	21.544897	0.0	0.0	60.663671	0.0	178.07825	0.0	-1.82	14.0	168.154	3255.128956	7.571439	2.845084	1.080317	82.794732	2.240741	0.061629	2.240741	-0.017765	1.311296	0.017765	1.311296	-0.061629	3.993	61.454	178.234	0.0	0.0
Name_17a-Ethynyl testosterone_CAS_434-03-7_CS_NoneM_Temperature: Value25	-5.66	1.70241	626.243053	16.457819	14.399067	14.399067	10.839101	9.280285	9.280285	8.9683	8.9683	8.352348	8.352348	6.812482	6.812482	5.601051	9.901065	0.0	10.829981	29.957785	38.52493	11.993926	0.0	6.07602	19.767909	6.42335	312.20893	0.761905	-1.07	23.0	284.229	203205.522346	15.457261	4.728617	1.835106	139.280147	11.846204	0.377034	11.846204	0.155197	0.120059	0.155197	-0.914495	-0.377034	3.8826	90.4928	312.453	1.0	2.0
Name_None_CAS_76-57-3_CS_NoneM_Temperature: Value30	-1.48	1.822365	685.154996	15.060113	12.951046	12.951046	10.663869	8.102094	8.102094	7.113245	7.113245	6.35431	6.35431	5.388741	5.388741	6.103966	5.106527	0.0	11.518957	11.959747	30.885423	11.126903	7.109798	12.142387	24.089969	9.473726	299.152144	0.555556	-1.52	22.0	278.202	226722.000407	12.968359	4.059868	1.277623	129.878939	10.554213	0.492857	10.554213	0.165481	0.080556	0.165481	-0.538553	-0.492857	1.5011	82.4638	299.37	1.0	4.0
Name_None_CAS_95-55-6_CS_NoneM_Temperature: Value80	-0.57	3.134862	164.638339	5.983128	4.333965	4.333965	3.80453	2.339632	2.339632	1.558816	1.558816	0.936755	0.936755	0.48753	0.48753	0.0	0.0	0.0	5.749512	5.687386	0.0	0.0	24.265468	0.0	0.0	10.840195	109.052764	0.0	-1.18	8.0	102.072	72.495266	4.966628	1.738121	0.729375	47.565528	8.794259	0.505796	8.794259	0.137958	0.145833	0.137958	0.145833	-0.505796	0.9744	32.5192	109.128	3.0	2.0
Name_None_CAS_115193-28-7_CS_NoneM_Temperature: Value20	-2.76	2.264526	362.187141	12.510225	9.939923	9.939923	8.236382	5.725945	5.725945	3.645664	3.645664	2.196348	2.196348	1.244279	1.244279	5.969305	9.589074	0.0	12.514062	12.108208	12.841643	0.0	24.265468	12.990104	5.316789	4.736863	235.120843	0.384615	-1.84	17.0	218.147	7065.957777	13.225963	7.436068	5.151686	100.97245	11.476871	0.451991	11.476871	0.33813	0.22476	0.33813	-0.475702	-0.451991	1.7597	64.6422	235.283	1.0	4.0
Name_None_CAS_55215-18-4_CS_NoneM_Temperature: Value20	-7.8	2.76063	620.45008	13.447229	8.577188	13.112762	8.430428	4.705261	6.973047	3.449275	5.775534	2.344391	4.91471	1.480672	2.786823	0.0	0.0	0.0	15.0679	26.194803	0.0	0.0	24.265468	0.0	0.0	69.605639	357.844416	0.0	0.18	18.0	356.85	10402.929961	14.586228	5.663674	2.557704	134.308095	6.152559	0.082689	6.152559	0.079957	0.191551	0.079957	0.191551	-0.082689	7.274	81.938	360.882	0.0	0.0
Name_Maleic acid_CAS_110-16-7_CS_NoneM_Temperature: Value10	0.46	3.668626	118.973737	6.568914	3.865624	3.865624	3.625898	1.766145	1.766145	1.009809	1.009809	0.368487	0.368487	0.142577	0.142577	11.938611	9.589074	0.0	0.0	12.15204	0.0	0.0	0.0	0.0	0.0	10.213055	116.010959	0.0	-1.32	8.0	112.04	40.339204	6.68	2.787964	4.68	45.055986	9.553611	0.478071	9.553611	0.328066	0.55787	0.328066	-1.257037	-0.478071	-0.2882	24.4116	116.072	2.0	4.0
Name_None_CAS_91-20-3_CS_NoneM_Temperature: Value75	-2.72	2.888052	271.015182	6.811555	5.618802	5.618802	4.966326	3.404701	3.404701	2.347151	2.347151	1.658689	1.658689	1.132906	1.132906	0.0	0.0	0.0	0.0	0.0	0.0	10.772448	0.0	0.0	48.530937	0.0	128.0626	0.0	-1.3	10.0	120.11	348.570462	5.48223	2.143053	0.780534	60.113068	2.12037	0.06163	2.12037	-0.018404	1.310185	0.018404	1.310185	-0.06163	2.8398	43.948	128.174	0.0	0.0
Name_None_CAS_76-57-3_CS_NoneM_Temperature: Value60	-1.3	1.822365	685.154996	15.060113	12.951046	12.951046	10.663869	8.102094	8.102094	7.113245	7.113245	6.35431	6.35431	5.388741	5.388741	6.103966	5.106527	0.0	11.518957	11.959747	30.885423	11.126903	7.109798	12.142387	24.089969	9.473726	299.152144	0.555556	-1.52	22.0	278.202	226722.000407	12.968359	4.059868	1.277623	129.878939	10.554213	0.492857	10.554213	0.165481	0.080556	0.165481	-0.538553	-0.492857	1.5011	82.4638	299.37	1.0	4.0
Name_None_CAS_110-94-1_CS_NoneM_Temperature: Value35	0.78	3.102826	104.126402	7.276021	4.832244	4.832244	4.125898	2.562569	2.562569	1.64103	1.64103	0.781284	0.781284	0.39084	0.39084	11.938611	9.589074	0.0	19.262465	0.0	0.0	0.0	0.0	0.0	0.0	10.213055	132.042259	0.6	-1.06	9.0	124.051	65.146951	7.94	3.884109	6.94	52.110531	9.787862	0.48123	9.787862	0.302856	0.063194	0.302856	-0.947917	-0.48123	0.3259	29.1226	132.115	2.0	4.0
Name_None_CAS_150-30-1_CS_NoneM_Temperature: Value25	-1.07	2.584604	258.490862	8.974691	6.604021	6.604021	5.698377	3.722225	3.722225	2.634453	2.634453	1.615638	1.615638	0.955337	0.955337	12.011146	4.794537	0.0	0.0	6.420822	5.563451	0.0	0.0	30.331835	0.0	10.840195	165.078979	0.222222	-1.35	12.0	154.104	526.605419	8.743897	3.875201	2.358651	70.821876	10.378642	0.480078	10.378642	0.320316	0.385093	0.320316	-0.959395	-0.480078	0.641	45.7572	165.192	3.0	3.0
Name_None_CAS_591-27-5_CS_NoneM_Temperature: Value60	0.2	3.07766	168.388339	5.983128	4.333965	4.333965	3.787694	2.333649	2.333649	1.594987	1.594987	0.870211	0.870211	0.524798	0.524798	0.0	0.0	0.0	5.749512	5.687386	0.0	6.066367	18.199101	0.0	0.0	10.840195	109.052764	0.0	-1.18	8.0	102.072	64.052487	4.966628	1.738121	0.904142	47.565528	8.733056	0.507886	8.733056	0.117129	0.212963	0.117129	0.212963	-0.507886	0.9744	32.5192	109.128	3.0	2.0
Name_None_CAS_591-27-5_CS_NoneM_Temperature: Value65	0.33	3.07766	168.388339	5.983128	4.333965	4.333965	3.787694	2.333649	2.333649	1.594987	1.594987	0.870211	0.870211	0.524798	0.524798	0.0	0.0	0.0	5.749512	5.687386	0.0	6.066367	18.199101	0.0	0.0	10.840195	109.052764	0.0	-1.18	8.0	102.072	64.052487	4.966628	1.738121	0.904142	47.565528	8.733056	0.507886	8.733056	0.117129	0.212963	0.117129	0.212963	-0.507886	0.9744	32.5192	109.128	3.0	2.0
Name_None_CAS_65-85-0_CS_NoneM_Temperature: Value20	-1.63	2.981455	203.415953	6.690234	4.742213	4.742213	4.30453	2.588415	2.588415	1.671178	1.671178	1.02074	1.02074	0.58073	0.58073	5.969305	4.794537	0.0	0.0	5.563451	0.0	0.0	30.331835	0.0	0.0	5.106527	122.036779	0.0	-1.31	9.0	116.075	129.225339	5.820039	2.306764	1.287705	52.752101	10.200926	0.477639	10.200926	0.335178	0.331019	0.335178	-0.879074	-0.477639	1.3848	33.4013	122.123	1.0	2.0
Name_17a-Ethynyl testosterone_CAS_434-03-7_CS_NoneM_Temperature: Value20	-5.8	1.70241	626.243053	16.457819	14.399067	14.399067	10.839101	9.280285	9.280285	8.9683	8.9683	8.352348	8.352348	6.812482	6.812482	5.601051	9.901065	0.0	10.829981	29.957785	38.52493	11.993926	0.0	6.07602	19.767909	6.42335	312.20893	0.761905	-1.07	23.0	284.229	203205.522346	15.457261	4.728617	1.835106	139.280147	11.846204	0.377034	11.846204	0.155197	0.120059	0.155197	-0.914495	-0.377034	3.8826	90.4928	312.453	1.0	2.0
Name_None_CAS_69-72-7_CS_NoneM_Temperature: Value60	-1.21	3.152941	254.783061	7.560478	5.112077	5.112077	4.715214	2.728688	2.728688	1.822302	1.822302	1.134458	1.134458	0.654489	0.654489	5.969305	4.794537	0.0	11.312963	0.0	0.0	12.132734	12.132734	0.0	0.0	10.213055	138.031694	0.0	-1.51	10.0	132.074	182.238219	6.607786	2.389633	1.074894	57.546335	10.261759	0.507053	10.261759	0.338969	0.06713	0.338969	-1.11287	-0.507053	1.0904	35.0661	138.122	2.0	3.0
Name_None_CAS_137-58-6_CS_NoneM_Temperature: Value25	-1.78	2.680268	363.558642	12.836499	11.208833	11.208833	8.078917	6.164591	6.164591	4.276375	4.276375	3.007185	3.007185	1.840879	1.840879	0.0	4.794537	0.0	5.90718	6.544756	29.903802	0.0	0.0	32.046576	24.064173	0.0	234.173213	0.5	-1.35	17.0	212.167	5511.135253	13.713898	6.401221	3.858201	103.822158	11.892319	0.324485	11.892319	0.238066	0.061204	0.238066	0.061204	-0.324485	2.58374	72.3337	234.343	1.0	3.0
Name_None_CAS_124-04-9_CS_NoneM_Temperature: Value40	-0.49	3.05509	113.709506	7.983128	5.539351	5.539351	4.625898	3.062569	3.062569	1.994584	1.994584	1.031284	1.031284	0.552451	0.552451	11.938611	9.589074	0.0	12.841643	12.841643	0.0	0.0	0.0	0.0	0.0	10.213055	146.057909	0.666667	-1.06	10.0	136.062	116.616745	8.94	4.784807	6.94	58.475473	9.896552	0.48123	9.896552	0.30284	0.062778	0.30284	-0.87001	-0.48123	0.716	33.7396	146.142	2.0	4.0
Name_None_CAS_439-14-5_CS_NoneM_Temperature: Value25	-3.75	2.229963	694.87799	14.11252	11.006549	11.762478	9.664704	6.329639	6.707603	4.645087	5.081522	3.368834	3.603931	2.305497	2.4776	0.0	4.794537	0.0	12.451936	5.022633	22.525974	0.0	18.013949	42.464569	4.992405	11.60094	284.071641	0.125	-2.13	20.0	271.642	50100.213587	12.881279	5.097713	2.207529	122.062379	12.024468	0.3132	12.024468	0.247917	0.028237	0.247917	-0.028237	-0.3132	3.1538	81.81	284.746	0.0	3.0
Name_None_CAS_99-76-3_CS_NoneM_Temperature: Value30	-1.74	2.895348	250.54461	8.267585	6.073111	6.073111	5.236382	3.111471	3.111471	2.038456	2.038456	1.288402	1.288402	0.715364	0.715364	5.969305	4.794537	0.0	5.749512	5.563451	0.0	31.375266	0.0	0.0	4.736863	5.106527	152.047344	0.125	-1.51	11.0	144.085	335.47939	7.595374	3.053138	1.703179	64.230588	10.820871	0.507966	10.820871	0.337346	0.136716	0.337346	-0.398148	-0.507966	1.1788	39.4463	152.149	1.0	3.0
Name_None_CAS_617-65-2_CS_NoneM_Temperature: Value25	-1.03	3.49073	144.583377	8.146264	5.279838	5.279838	4.536581	2.739272	2.739272	1.877144	1.877144	0.986405	0.986405	0.402453	0.402453	17.980451	9.589074	0.0	12.841643	0.0	0.0	0.0	0.0	0.0	0.0	15.946722	147.053158	0.6	-1.1	10.0	138.058	111.041752	8.9	3.837557	3.848566	57.450422	9.99388	0.481229	9.99388	0.319984	0.023148	0.319984	-1.165509	-0.481229	-0.7369	32.481	147.13	4.0	5.0
Name_None_CAS_123-31-9_CS_NoneM_Temperature: Value60	0.37	3.032456	145.388339	5.983128	4.203828	4.203828	3.787694	2.268581	2.268581	1.516398	1.516398	0.849709	0.849709	0.452632	0.452632	0.0	0.0	0.0	11.499024	0.0	0.0	24.265468	0.0	0.0	0.0	10.213055	110.036779	0.0	-1.18	8.0	104.064	70.798924	4.966628	1.738121	0.904142	47.019871	8.645556	0.507962	8.645556	0.115346	0.169259	0.115346	0.169259	-0.507962	1.0978	29.7716	110.112	2.0	2.0
Name_None_CAS_617-65-2_CS_NoneM_Temperature: Value20	-1.05	3.49073	144.583377	8.146264	5.279838	5.279838	4.536581	2.739272	2.739272	1.877144	1.877144	0.986405	0.986405	0.402453	0.402453	17.980451	9.589074	0.0	12.841643	0.0	0.0	0.0	0.0	0.0	0.0	15.946722	147.053158	0.6	-1.1	10.0	138.058	111.041752	8.9	3.837557	3.848566	57.450422	9.99388	0.481229	9.99388	0.319984	0.023148	0.319984	-1.165509	-0.481229	-0.7369	32.481	147.13	4.0	5.0
Name_None_CAS_95-55-6_CS_NoneM_Temperature: Value10	-0.77	3.134862	164.638339	5.983128	4.333965	4.333965	3.80453	2.339632	2.339632	1.558816	1.558816	0.936755	0.936755	0.48753	0.48753	0.0	0.0	0.0	5.749512	5.687386	0.0	0.0	24.265468	0.0	0.0	10.840195	109.052764	0.0	-1.18	8.0	102.072	72.495266	4.966628	1.738121	0.729375	47.565528	8.794259	0.505796	8.794259	0.137958	0.145833	0.137958	0.145833	-0.505796	0.9744	32.5192	109.128	3.0	2.0
Name_None_CAS_479-45-8_CS_NoneM_Temperature: Value30	-3.53	3.769455	592.636917	15.610366	9.656755	9.656755	9.162479	4.656935	4.656935	3.365399	3.365399	2.227211	2.227211	1.386716	1.386716	42.551792	40.457273	0.0	5.008913	12.132734	7.047672	0.0	0.0	0.0	0.0	0.0	287.013812	0.142857	-3.38	20.0	282.104	15468.489615	14.680168	5.086482	2.548788	108.138218	10.809537	0.312178	10.809537	0.312178	0.055548	0.258302	-1.171296	-0.258302	1.0391	61.8026	287.144	0.0	13.0
Name_None_CAS_88-99-3_CS_NoneM_Temperature: Value75	0.45	3.267076	296.584675	9.137828	6.020325	6.020325	5.625898	3.182812	3.182812	2.155889	2.155889	1.387881	1.387881	0.856105	0.856105	11.938611	9.589074	0.0	11.126903	0.0	0.0	24.265468	0.0	0.0	0.0	10.213055	166.026609	0.0	-1.84	12.0	160.084	475.348829	8.258425	3.04193	1.420632	68.072799	10.46287	0.47762	10.46287	0.336067	0.189815	0.336067	-1.228704	-0.47762	1.083	40.3606	166.132	2.0	4.0
Name_None_CAS_52-01-7_CS_NoneM_Temperature: Value25	-4.32	1.557221	817.6983	20.604084	17.791954	18.60845	13.683925	11.314766	12.194419	10.658879	12.074995	9.610106	10.725719	8.129573	9.355303	0.0	14.383612	0.0	38.548797	30.595361	44.945751	17.334989	6.923737	6.07602	13.847474	4.736863	416.202131	0.791667	-1.1	29.0	384.327	4382705.7378	19.839348	6.448229	2.67915	177.135382	12.184662	0.458448	12.184662	0.306008	0.011894	0.306008	-0.286992	-0.458448	4.8523	112.21	416.583	0.0	4.0
Name_None_CAS_68-96-2_CS_NoneM_Temperature: Value50	-4.37	1.697583	634.995115	17.328063	15.229966	15.229966	11.221816	9.695734	9.695734	9.380149	9.380149	8.695991	8.695991	7.153613	7.153613	5.601051	14.695602	0.0	16.613226	36.378606	38.52493	5.573105	6.923737	6.07602	13.847474	0.0	330.219495	0.809524	-0.96	24.0	300.228	291351.48963	16.50531	5.030469	1.880066	144.442444	12.218477	0.381506	12.218477	0.161345	0.044612	0.161345	-1.122829	-0.381506	3.8384	92.3408	330.468	1.0	3.0
Name_None_CAS_38380-07-3_CS_NoneM_Temperature: Value25	-9.11	2.706551	564.95008	13.447229	8.577188	13.112762	8.430428	4.705261	6.973047	3.445821	5.772079	2.36054	4.947739	1.467828	2.742307	0.0	0.0	0.0	10.045267	31.217436	0.0	0.0	24.265468	0.0	0.0	69.605639	357.844416	0.0	0.18	18.0	356.85	10431.44454	14.586228	5.663674	2.557704	134.308095	6.146029	0.082655	6.146029	0.078432	0.2759	0.078432	0.2759	-0.082655	7.274	81.938	360.882	0.0	0.0
Name_d-Sorbitol_CAS_50-70-4_CS_NoneM_Temperature: Value20	0.58	3.985164	104.605938	9.723615	6.406896	6.406896	5.540111	3.481748	3.481748	2.481029	2.481029	1.512478	1.512478	0.671209	0.671209	37.629629	0.0	0.0	0.0	0.0	0.0	0.0	0.0	0.0	0.0	30.639164	182.079038	1.0	-0.24	12.0	168.06	358.75323	11.76	5.413461	3.015405	69.329364	8.95662	0.393579	8.95662	0.110579	0.725818	0.110579	-1.669306	-0.393579	-3.5854	38.1988	182.172	6.0	6.0
Name_None_CAS_781-43-1_CS_NoneM_Temperature: Value25	-6.57	2.666148	560.998447	11.120956	9.618802	9.618802	7.787694	5.654701	5.654701	4.341168	4.341168	3.470156	3.470156	2.564423	2.564423	0.0	0.0	0.0	0.0	0.0	0.0	32.6718	0.0	0.0	62.378411	0.0	206.10955	0.125	-1.82	16.0	192.176	7740.566269	9.409142	3.34424	1.163038	95.524616	2.212407	0.061619	2.212407	-0.014566	1.373796	0.014566	1.373796	-0.061619	4.60984	70.928	206.288	0.0	0.0
Name_None_CAS_100-00-5_CS_NoneM_Temperature: Value10	-3.01	3.003401	244.429658	7.560478	4.951076	5.707005	4.698377	2.599105	2.977069	1.733527	2.169962	1.037445	1.289421	0.562807	0.688795	4.923311	10.114318	0.0	5.687386	5.022633	0.0	24.265468	0.0	0.0	0.0	11.60094	156.993056	0.0	-1.09	10.0	153.524	180.912515	7.022233	2.662619	1.448107	62.387645	10.074698	0.269027	10.074698	0.269027	0.05963	0.25831	-0.461975	-0.25831	2.2482	38.1064	157.556	0.0	3.0
Name_3-Hydroxybenzoic acid_CAS_99-06-9_CS_NoneM_Temperature: Value30	-1.03	3.069899	254.783061	7.560478	5.112077	5.112077	4.698377	2.722705	2.722705	1.855481	1.855481	1.093105	1.093105	0.638942	0.638942	5.969305	4.794537	0.0	11.312963	0.0	0.0	24.265468	0.0	0.0	0.0	10.213055	138.031694	0.0	-1.51	10.0	132.074	178.192787	6.607786	2.389633	1.253905	57.546335	10.242037	0.50794	10.242037	0.335318	0.02787	0.335318	-1.031574	-0.50794	1.0904	35.0661	138.122	2.0	3.0
Name_None_CAS_832-69-9_CS_NoneM_Temperature: Value10	-6.23	2.604863	635.656722	10.250712	8.696152	8.696152	7.360173	5.232051	5.232051	3.95673	3.95673	3.004647	3.004647	2.19748	2.19748	0.0	0.0	0.0	0.0	0.0	0.0	27.108348	0.0	0.0	61.521041	0.0	192.0939	0.066667	-1.82	15.0	180.165	4930.846087	8.485285	3.094623	1.218908	89.159674	2.215278	0.061629	2.215278	-0.010275	1.31537	0.010275	1.31537	-0.061629	4.30142	66.191	192.261	0.0	0.0
Name_None_CAS_57-50-1_CS_NoneM_Temperature: Value40	0.31	2.17727	393.203227	17.361443	12.042576	12.042576	10.806897	7.04946	7.04946	5.559383	5.559383	4.070325	4.070325	2.631316	2.631316	74.625548	30.639164	0.0	0.0	0.0	0.0	0.0	0.0	0.0	0.0	24.423644	342.116212	1.0	-0.44	23.0	320.121	120494.873994	18.892352	7.207281	3.226802	130.436458	9.997826	0.393567	9.997826	0.22355	0.668633	0.22355	-2.221748	-0.393567	-5.3956	68.6414	342.297	8.0	11.0
Name_None_CAS_832-69-9_CS_NoneM_Temperature: Value15	-6.12	2.604863	635.656722	10.250712	8.696152	8.696152	7.360173	5.232051	5.232051	3.95673	3.95673	3.004647	3.004647	2.19748	2.19748	0.0	0.0	0.0	0.0	0.0	0.0	27.108348	0.0	0.0	61.521041	0.0	192.0939	0.066667	-1.82	15.0	180.165	4930.846087	8.485285	3.094623	1.218908	89.159674	2.215278	0.061629	2.215278	-0.010275	1.31537	0.010275	1.31537	-0.061629	4.30142	66.191	192.261	0.0	0.0
Name_Thiourea_CAS_62-56-6_CS_NoneM_Temperature: Value40	0.49	2.803039	29.01955	3.57735	2.062949	2.879445	1.732051	0.781474	1.189723	0.402369	0.873773	0.0	0.0	0.0	0.0	0.0	0.0	0.0	5.112437	0.0	0.0	0.0	0.0	0.0	23.685208	0.0	76.009519	0.0	-0.31	4.0	72.092	3.245112	3.69	1.061747	8.372622	29.777813	4.62037	0.376506	4.62037	0.160496	0.0	0.160496	0.0	-0.376506	-0.8113	20.9728	76.124	4.0	2.0
Name_None_CAS_55-21-0_CS_NoneM_Temperature: Value80	-0.26	2.981455	205.415953	6.690234	4.87235	4.87235	4.30453	2.653483	2.653483	1.730276	1.730276	1.058307	1.058307	0.602419	0.602419	0.0	4.794537	0.0	5.90718	5.563451	0.0	0.0	24.265468	6.066367	0.0	5.733667	121.052764	0.0	-1.31	9.0	114.083	129.225339	5.820039	2.306764	1.287705	53.297758	10.423148	0.3656	10.423148	0.248195	0.379074	0.248195	-0.379074	-0.3656	0.7855	34.9599	121.139	2.0	2.0
Name_None_CAS_118-96-7_CS_NoneM_Temperature: Value5	-3.3	3.572755	461.890685	12.455665	7.945831	7.945831	7.341112	3.920966	3.920966	2.880351	2.880351	1.941837	1.941837	1.154223	1.154223	31.832092	30.342955	0.0	5.563451	12.132734	0.0	6.923737	0.0	0.0	0.0	0.0	227.017835	0.142857	-2.58	16.0	222.092	2479.518362	11.494516	3.884564	1.918892	87.755272	10.531759	0.285564	10.531759	0.285564	0.207778	0.258302	-0.917222	-0.258302	1.71962	51.1422	227.132	0.0	9.0
Name_None_CAS_57-13-6_CS_NoneM_Temperature: Value60	1.07	2.803039	29.01955	3.57735	2.062949	2.062949	1.732051	0.781474	0.781474	0.402369	0.402369	0.0	0.0	0.0	0.0	6.031115	0.0	0.0	0.0	0.0	0.0	0.0	0.0	0.0	11.467335	4.794537	60.032363	0.0	-0.73	4.0	56.024	3.245112	3.27	0.710529	0.173734	23.580555	9.0	0.351846	9.0	0.309056	0.833333	0.309056	-0.833333	-0.351846	-0.9762	13.7708	60.056	4.0	3.0
Name_None_CAS_56-40-6_CS_NoneM_Temperature: Value40	0.52	2.847379	42.912609	4.284457	2.639919	2.639919	2.270056	1.189533	1.189533	0.597863	0.597863	0.17462	0.17462	0.0	0.0	5.969305	4.794537	0.0	6.544756	0.0	0.0	0.0	0.0	0.0	5.733667	5.106527	75.032028	0.5	-0.57	5.0	70.027	9.651484	4.43	1.721545	3.43	29.39984	9.243056	0.480297	9.243056	0.316756	0.277778	0.316756	-0.967593	-0.480297	-0.9703	16.6902	75.067	3.0	3.0
Name_None_CAS_461-58-5_CS_NoneM_Temperature: Value80	0.52	3.507223	92.605938	4.991564	3.049128	3.049128	2.770056	1.248171	1.248171	0.636669	0.636669	0.179099	0.179099	0.057735	0.057735	0.0	0.0	0.0	5.959555	0.0	0.0	6.193156	0.0	0.0	4.992405	16.729227	84.043596	0.0	-1.24	6.0	80.05	14.834467	4.76	2.025957	2.76	35.071877	7.639167	0.36923	7.639167	0.208653	0.196759	0.208653	-0.196759	-0.36923	-1.25912	21.4228	84.082	4.0	4.0
Name_l-Tyrosine_CAS_60-18-4_CS_NoneM_Temperature: Value50	-2.22	2.641764	294.233053	9.844935	6.973884	6.973884	6.092224	3.856515	3.856515	2.815302	2.815302	1.709153	1.709153	0.973275	0.973275	12.011146	4.794537	0.0	12.170333	0.0	5.563451	12.132734	12.132734	0.0	0.0	15.946722	181.073893	0.222222	-1.55	13.0	170.103	758.764388	9.537336	3.909516	2.757388	75.61611	10.396196	0.507967	10.396196	0.320316	0.159858	0.320316	-1.020301	-0.507967	0.3466	47.422	181.191	4.0	4.0
Name_None_CAS_832-69-9_CS_NoneM_Temperature: Value5	-6.3	2.604863	635.656722	10.250712	8.696152	8.696152	7.360173	5.232051	5.232051	3.95673	3.95673	3.004647	3.004647	2.19748	2.19748	0.0	0.0	0.0	0.0	0.0	0.0	27.108348	0.0	0.0	61.521041	0.0	192.0939	0.066667	-1.82	15.0	180.165	4930.846087	8.485285	3.094623	1.218908	89.159674	2.215278	0.061629	2.215278	-0.010275	1.31537	0.010275	1.31537	-0.061629	4.30142	66.191	192.261	0.0	0.0
Name_None_CAS_528-29-0_CS_NoneM_Temperature: Value25	-3.1	3.267076	303.0749	9.137828	5.836821	5.836821	5.625898	3.004861	3.004861	2.002934	2.002934	1.275125	1.275125	0.772938	0.772938	21.221395	20.228637	0.0	0.0	0.0	12.132734	12.132734	0.0	0.0	0.0	0.0	168.017107	0.0	-1.98	12.0	164.076	475.348829	8.1198	2.951612	1.364362	66.737355	10.227315	0.345528	10.227315	0.345528	0.483796	0.258087	-0.77963	-0.258087	1.503	39.7508	168.108	0.0	6.0
Name_None_CAS_50-78-2_CS_NoneM_Temperature: Value30	-1.55	3.043527	343.222868	9.844935	6.98136	6.98136	6.109061	3.617454	3.617454	2.394956	2.394956	1.371155	1.371155	0.887171	0.887171	11.938611	9.589074	0.0	11.312963	0.0	0.0	19.056471	12.132734	0.0	4.736863	5.106527	180.042259	0.111111	-1.84	13.0	172.095	729.680753	9.249606	3.709251	2.297415	74.757053	10.611948	0.47754	10.611948	0.339004	0.016019	0.339004	-1.114028	-0.47754	1.3101	44.7103	180.159	1.0	4.0
Name_None_CAS_6915-15-7_CS_NoneM_Temperature: Value20	0.62	3.632432	128.919685	7.439158	4.442594	4.442594	4.036581	2.164138	2.164138	1.451898	1.451898	0.65303	0.65303	0.252713	0.252713	24.463399	9.589074	0.0	0.0	0.0	0.0	0.0	0.0	0.0	0.0	15.319582	134.021523	0.5	-1.1	9.0	128.039	60.471844	7.9	3.032307	3.47971	50.539823	9.721435	0.481147	9.721435	0.332635	0.75463	0.332635	-1.789352	-0.481147	-1.0934	25.8954	134.087	3.0	5.0
Name_None_CAS_53-16-7_CS_NoneM_Temperature: Value25	-5.53	1.728441	576.780996	13.905413	12.062204	12.062204	9.593172	7.945187	7.945187	7.216626	7.216626	6.419142	6.419142	5.339787	5.339787	0.0	9.901065	0.0	5.41499	29.286475	32.104108	17.547725	0.0	12.132734	12.990104	0.0	270.16198	0.611111	-1.31	20.0	248.196	62569.188964	12.432139	4.094793	1.537762	119.748971	12.261953	0.507956	12.261953	0.138556	0.032154	0.138556	-0.032154	-0.507956	3.8174	77.7308	270.372	1.0	2.0
Name_None_CAS_110-17-8_CS_NoneM_Temperature: Value30	-1.21	3.668626	118.973737	6.568914	3.865624	3.865624	3.625898	1.766145	1.766145	1.009809	1.009809	0.368487	0.368487	0.142577	0.142577	11.938611	9.589074	0.0	0.0	12.15204	0.0	0.0	0.0	0.0	0.0	10.213055	116.010959	0.0	-1.32	8.0	112.04	40.339204	6.68	2.787964	4.68	45.055986	9.553611	0.478071	9.553611	0.328066	0.55787	0.328066	-1.257037	-0.478071	-0.2882	24.4116	116.072	2.0	4.0
Name_None_CAS_147-71-7_CS_NoneM_Temperature: Value10	0.57	4.069512	133.826806	8.309401	4.760052	4.760052	4.464102	2.282543	2.282543	1.56615	1.56615	0.805104	0.805104	0.270102	0.270102	24.146543	9.589074	0.0	0.0	0.0	0.0	0.0	0.0	0.0	0.0	20.42611	150.016438	0.5	-1.14	10.0	144.038	106.755911	8.86	3.136253	1.997375	55.334057	9.771852	0.47924	9.771852	0.335427	1.768611	0.335427	-2.266204	-0.47924	-2.1226	27.2852	150.086	4.0	6.0
Name_l-Aspartic acid_CAS_56-84-8_CS_NoneM_Temperature: Value5	-1.75	3.632432	132.529325	7.439158	4.572731	4.572731	4.036581	2.239272	2.239272	1.542593	1.542593	0.711731	0.711731	0.275438	0.275438	24.401273	9.589074	0.0	0.0	0.0	0.0	0.0	0.0	0.0	0.0	15.946722	133.037508	0.5	-1.1	9.0	126.047	60.471844	7.9	3.032307	3.47971	51.08548	9.846435	0.481175	9.846435	0.320578	0.532407	0.320578	-1.294074	-0.481175	-1.127	27.864	133.103	4.0	5.0
Name_3-Hydroxybenzoic acid_CAS_99-06-9_CS_NoneM_Temperature: Value80	-0.1	3.069899	254.783061	7.560478	5.112077	5.112077	4.698377	2.722705	2.722705	1.855481	1.855481	1.093105	1.093105	0.638942	0.638942	5.969305	4.794537	0.0	11.312963	0.0	0.0	24.265468	0.0	0.0	0.0	10.213055	138.031694	0.0	-1.51	10.0	132.074	178.192787	6.607786	2.389633	1.253905	57.546335	10.242037	0.50794	10.242037	0.335318	0.02787	0.335318	-1.031574	-0.50794	1.0904	35.0661	138.122	2.0	3.0
Name_None_CAS_91-20-3_CS_NoneM_Temperature: Value40	-3.37	2.888052	271.015182	6.811555	5.618802	5.618802	4.966326	3.404701	3.404701	2.347151	2.347151	1.658689	1.658689	1.132906	1.132906	0.0	0.0	0.0	0.0	0.0	0.0	10.772448	0.0	0.0	48.530937	0.0	128.0626	0.0	-1.3	10.0	120.11	348.570462	5.48223	2.143053	0.780534	60.113068	2.12037	0.06163	2.12037	-0.018404	1.310185	0.018404	1.310185	-0.06163	2.8398	43.948	128.174	0.0	0.0
Name_None_CAS_88-99-3_CS_NoneM_Temperature: Value45	-1.07	3.267076	296.584675	9.137828	6.020325	6.020325	5.625898	3.182812	3.182812	2.155889	2.155889	1.387881	1.387881	0.856105	0.856105	11.938611	9.589074	0.0	11.126903	0.0	0.0	24.265468	0.0	0.0	0.0	10.213055	166.026609	0.0	-1.84	12.0	160.084	475.348829	8.258425	3.04193	1.420632	68.072799	10.46287	0.47762	10.46287	0.336067	0.189815	0.336067	-1.228704	-0.47762	1.083	40.3606	166.132	2.0	4.0
Name_Thiourea_CAS_62-56-6_CS_NoneM_Temperature: Value10	-0.01	2.803039	29.01955	3.57735	2.062949	2.879445	1.732051	0.781474	1.189723	0.402369	0.873773	0.0	0.0	0.0	0.0	0.0	0.0	0.0	5.112437	0.0	0.0	0.0	0.0	0.0	23.685208	0.0	76.009519	0.0	-0.31	4.0	72.092	3.245112	3.69	1.061747	8.372622	29.777813	4.62037	0.376506	4.62037	0.160496	0.0	0.160496	0.0	-0.376506	-0.8113	20.9728	76.124	4.0	2.0
Name_None_CAS_94-09-7_CS_NoneM_Temperature: Value40	-1.93	2.753743	266.361954	8.974691	6.910355	6.910355	5.736382	3.764073	3.764073	2.342479	2.342479	1.421818	1.421818	0.83363	0.83363	0.0	4.794537	0.0	5.969305	17.85772	0.0	0.0	31.189205	0.0	0.0	10.47053	165.078979	0.222222	-1.51	12.0	154.104	535.062808	8.585329	3.758873	1.985036	71.141187	11.092937	0.462391	11.092937	0.33761	0.30787	0.33761	-0.30787	-0.462391	1.4455	46.8109	165.192	2.0	3.0
Name_None_CAS_18259-05-7_CS_NoneM_Temperature: Value25	-7.77	2.795374	533.848938	12.576986	8.276574	12.056218	8.036581	4.605595	6.495417	3.310937	5.200759	2.272268	4.549019	1.463168	2.819761	0.0	0.0	0.0	15.0679	15.608718	5.563451	0.0	0.0	30.331835	0.0	58.004699	323.883389	0.0	-0.11	17.0	321.397	7442.815441	13.324679	5.255925	2.380025	124.004828	6.1508	0.081914	6.1508	0.080892	0.169458	0.080892	0.169458	-0.081914	6.6206	76.928	326.437	0.0	0.0
Name_d-Glutamic acid_CAS_6893-26-1_CS_NoneM_Temperature: Value30	-1.17	3.49073	144.583377	8.146264	5.279838	5.279838	4.536581	2.739272	2.739272	1.877144	1.877144	0.986405	0.986405	0.402453	0.402453	17.980451	9.589074	0.0	12.841643	0.0	0.0	0.0	0.0	0.0	0.0	15.946722	147.053158	0.6	-1.1	10.0	138.058	111.041752	8.9	3.837557	3.848566	57.450422	9.99388	0.481229	9.99388	0.319984	0.023148	0.319984	-1.165509	-0.481229	-0.7369	32.481	147.13	4.0	5.0
Name_None_CAS_315-30-0_CS_NoneM_Temperature: Value25	-2.38	2.929586	362.1908	6.974691	4.957376	4.957376	4.87701	2.745086	2.745086	1.854779	1.854779	1.254429	1.254429	0.785732	0.785732	0.0	4.794537	0.0	5.559267	11.387856	0.0	12.524164	0.0	0.0	20.165321	0.0	136.038511	0.0	-1.65	10.0	132.082	372.42214	5.15986	1.662923	0.539771	55.465602	10.848704	0.305963	10.848704	0.283323	0.261574	0.283323	-0.261574	-0.305963	-0.4022	33.6254	136.114	2.0	5.0
Name_None_CAS_461-58-5_CS_NoneM_Temperature: Value30	-0.25	3.507223	92.605938	4.991564	3.049128	3.049128	2.770056	1.248171	1.248171	0.636669	0.636669	0.179099	0.179099	0.057735	0.057735	0.0	0.0	0.0	5.959555	0.0	0.0	6.193156	0.0	0.0	4.992405	16.729227	84.043596	0.0	-1.24	6.0	80.05	14.834467	4.76	2.025957	2.76	35.071877	7.639167	0.36923	7.639167	0.208653	0.196759	0.208653	-0.196759	-0.36923	-1.25912	21.4228	84.082	4.0	4.0
Name_Lactose_CAS_63-42-3_CS_NoneM_Temperature: Value10	-0.42	2.114862	378.018438	17.309037	11.99017	11.99017	10.810968	7.079026	7.079026	5.526832	5.526832	3.978973	3.978973	2.569694	2.569694	74.625548	35.745692	0.0	0.0	0.0	0.0	0.0	0.0	0.0	0.0	19.317116	342.116212	1.0	-0.44	23.0	320.121	108711.667779	18.892352	7.630404	3.646723	130.436458	9.942733	0.393567	9.942733	0.186732	0.667367	0.186732	-1.739074	-0.393567	-5.3972	68.6194	342.297	8.0	11.0
Name_(S)-Phenylalanine_CAS_63-91-2_CS_NoneM_Temperature: Value20	-0.82	2.584604	258.490862	8.974691	6.604021	6.604021	5.698377	3.722225	3.722225	2.634453	2.634453	1.615638	1.615638	0.955337	0.955337	12.011146	4.794537	0.0	0.0	6.420822	5.563451	0.0	0.0	30.331835	0.0	10.840195	165.078979	0.222222	-1.35	12.0	154.104	526.605419	8.743897	3.875201	2.358651	70.821876	10.378642	0.480078	10.378642	0.320316	0.385093	0.320316	-0.959395	-0.480078	0.641	45.7572	165.192	3.0	3.0
Name_Barbital_CAS_57-44-3_CS_form IM_Temperature: Value20	-1.47	3.007364	246.562704	10.060478	7.638958	7.638958	6.063715	4.233693	4.233693	3.026586	3.026586	2.530522	2.530522	1.472098	1.472098	23.260464	14.383612	0.0	0.0	12.841643	0.0	0.0	13.847474	0.0	10.633577	0.0	184.084792	0.625	-1.39	13.0	172.099	688.508534	9.696133	3.159683	1.298669	75.872305	11.406389	0.327632	11.406389	0.327632	0.397269	0.276823	-1.061597	-0.276823	0.1588	44.6964	184.195	2.0	5.0
Name_None_CAS_492-62-6_CS_NoneM_Temperature: Value50	0.36	2.634409	146.218849	9.300965	6.238174	6.238174	5.574586	3.562009	3.562009	2.719449	2.719449	1.867059	1.867059	1.081734	1.081734	37.312774	0.0	0.0	0.0	0.0	0.0	0.0	0.0	0.0	4.736863	25.532637	180.063388	1.0	-0.24	12.0	168.06	454.517504	9.845034	3.648916	1.581759	68.642844	9.119537	0.393567	9.119537	0.18357	0.525787	0.18357	-1.568935	-0.393567	-3.2214	35.986	180.156	5.0	6.0
Name_None_CAS_147-71-7_CS_NoneM_Temperature: Value80	0.69	4.069512	133.826806	8.309401	4.760052	4.760052	4.464102	2.282543	2.282543	1.56615	1.56615	0.805104	0.805104	0.270102	0.270102	24.146543	9.589074	0.0	0.0	0.0	0.0	0.0	0.0	0.0	0.0	20.42611	150.016438	0.5	-1.14	10.0	144.038	106.755911	8.86	3.136253	1.997375	55.334057	9.771852	0.47924	9.771852	0.335427	1.768611	0.335427	-2.266204	-0.47924	-2.1226	27.2852	150.086	4.0	6.0
Name_None_CAS_58-55-9_CS_NoneM_Temperature: Value25	-1.39	3.211854	574.170559	9.585422	7.235488	7.235488	6.125898	3.717583	3.717583	2.806904	2.806904	2.029396	2.029396	1.268923	1.268923	0.0	9.589074	0.0	11.24901	11.163878	4.5671	17.942092	7.047672	0.0	9.967957	0.0	180.064725	0.285714	-1.85	13.0	172.103	1349.044351	7.78134	2.317238	0.850794	72.454043	11.440787	0.338721	11.440787	0.331703	0.351296	0.331703	-0.370741	-0.338721	-1.0397	46.5757	180.167	1.0	6.0
Name_None_CAS_65-45-2_CS_NoneM_Temperature: Value35	-1.54	3.152941	257.537949	7.560478	5.242213	5.242213	4.715214	2.793756	2.793756	1.8814	1.8814	1.169509	1.169509	0.682001	0.682001	5.90718	4.794537	0.0	11.312963	0.0	0.0	12.132734	12.132734	0.0	0.0	10.840195	137.047678	0.0	-1.51	10.0	130.082	182.238219	6.607786	2.389633	1.074894	58.091992	10.483981	0.507122	10.483981	0.251954	0.074074	0.251954	-0.61287	-0.507122	0.4911	36.6247	137.138	3.0	3.0
Name_1,2,3,4-Tetrachlorodibenzo-p-dioxin_CAS_30746-58-8_CS_NoneM_Temperature: Value35	-8.45	2.247275	599.01105	12.861443	8.637756	11.661471	8.592224	4.899776	6.411634	3.565036	5.076894	2.456249	4.223624	1.612432	2.507565	0.0	0.0	0.0	31.589557	11.499024	0.0	0.0	12.132734	12.132734	0.0	55.877485	319.89654	0.0	-0.8	18.0	317.942	16590.199562	12.244922	4.389717	1.721057	122.922822	6.074879	0.447804	6.074879	0.191407	0.143578	0.191407	0.143578	-0.447804	6.1982	73.072	321.974	0.0	2.0
Name_dl-Tartaric acid_CAS_133-37-9_CS_NoneM_Temperature: Value10	-0.14	4.069512	133.826806	8.309401	4.760052	4.760052	4.464102	2.282543	2.282543	1.56615	1.56615	0.805104	0.805104	0.270102	0.270102	24.146543	9.589074	0.0	0.0	0.0	0.0	0.0	0.0	0.0	0.0	20.42611	150.016438	0.5	-1.14	10.0	144.038	106.755911	8.86	3.136253	1.997375	55.334057	9.771852	0.47924	9.771852	0.335427	1.768611	0.335427	-2.266204	-0.47924	-2.1226	27.2852	150.086	4.0	6.0
Name_None_CAS_217-59-4_CS_NoneM_Temperature: Value10	-7.93	2.463012	651.536074	11.949383	9.928203	9.928203	8.94949	6.232051	6.232051	4.636751	4.636751	3.651709	3.651709	2.858547	2.858547	0.0	0.0	0.0	0.0	0.0	0.0	32.317345	0.0	0.0	72.796405	0.0	228.0939	0.0	-2.34	18.0	216.198	33081.42038	9.665769	3.575453	1.20303	105.476397	2.212407	0.061607	2.212407	-0.009895	1.33963	0.009895	1.33963	-0.061607	5.1462	78.96	228.294	0.0	0.0
Name_None_CAS_217-59-4_CS_NoneM_Temperature: Value15	-7.83	2.463012	651.536074	11.949383	9.928203	9.928203	8.94949	6.232051	6.232051	4.636751	4.636751	3.651709	3.651709	2.858547	2.858547	0.0	0.0	0.0	0.0	0.0	0.0	32.317345	0.0	0.0	72.796405	0.0	228.0939	0.0	-2.34	18.0	216.198	33081.42038	9.665769	3.575453	1.20303	105.476397	2.212407	0.061607	2.212407	-0.009895	1.33963	0.009895	1.33963	-0.061607	5.1462	78.96	228.294	0.0	0.0
Name_None_CAS_613-12-7_CS_NoneM_Temperature: Value30	-6.78	2.474936	635.656722	10.250712	8.696152	8.696152	7.3265	5.220085	5.220085	4.049964	4.049964	2.86031	2.86031	2.059473	2.059473	0.0	0.0	0.0	0.0	0.0	0.0	27.108348	0.0	0.0	61.521041	0.0	192.0939	0.066667	-1.82	15.0	180.165	4584.546211	8.485285	3.094623	1.385812	89.159674	2.261574	0.061629	2.261574	-0.017501	1.313753	0.017501	1.313753	-0.061629	4.30142	66.191	192.261	0.0	0.0
Name_None_CAS_302-72-7_CS_NoneM_Temperature: Value50	0.33	3.257586	59.813538	5.154701	3.510162	3.510162	2.642734	1.62709	1.62709	1.126913	1.126913	0.389528	0.389528	0.0	0.0	12.011146	4.794537	0.0	0.0	0.0	0.0	6.923737	0.0	0.0	0.0	10.840195	89.047678	0.666667	-0.57	6.0	82.038	13.60964	5.43	1.767634	1.721545	35.764782	9.574074	0.480094	9.574074	0.319678	0.731481	0.319678	-0.962963	-0.480094	-0.5818	21.2852	89.094	3.0	3.0
Name_l-Leucine_CAS_61-90-5_CS_NoneM_Temperature: Value30	-0.77	3.501688	101.230983	7.439158	5.794619	5.794619	4.036581	3.020937	3.020937	2.57428	2.57428	1.042536	1.042536	0.608685	0.608685	12.011146	4.794537	0.0	0.0	12.338728	0.0	0.0	0.0	13.847474	0.0	10.840195	131.094629	0.833333	-0.57	9.0	118.071	60.471844	8.43	3.454517	3.968358	54.859608	10.109769	0.480086	10.109769	0.319978	0.3575	0.319978	-0.913241	-0.480086	0.4444	35.0662	131.175	3.0	3.0
Name_None_CAS_99-65-0_CS_NoneM_Temperature: Value35	-2.33	3.121806	306.8249	9.137828	5.836821	5.836821	5.609061	2.998878	2.998878	2.034072	2.034072	1.251375	1.251375	0.720156	0.720156	9.846622	20.228637	0.0	11.374773	0.0	6.066367	18.199101	0.0	0.0	0.0	0.0	168.017107	0.0	-1.98	12.0	164.076	472.111687	8.1198	2.951612	1.54001	66.737355	10.158704	0.275801	10.158704	0.275801	0.273889	0.258306	-0.673611	-0.258306	1.503	39.7508	168.108	0.0	6.0
Name_None_CAS_57-50-1_CS_NoneM_Temperature: Value60	0.34	2.17727	393.203227	17.361443	12.042576	12.042576	10.806897	7.04946	7.04946	5.559383	5.559383	4.070325	4.070325	2.631316	2.631316	74.625548	30.639164	0.0	0.0	0.0	0.0	0.0	0.0	0.0	0.0	24.423644	342.116212	1.0	-0.44	23.0	320.121	120494.873994	18.892352	7.207281	3.226802	130.436458	9.997826	0.393567	9.997826	0.22355	0.668633	0.22355	-2.221748	-0.393567	-5.3956	68.6414	342.297	8.0	11.0
Name_None_CAS_115-43-5_CS_NoneM_Temperature: Value35	-2.11	2.560321	502.297711	13.173362	9.60306	9.60306	8.608226	5.443106	5.443106	4.001527	4.001527	2.946475	2.946475	2.058594	2.058594	23.260464	14.383612	0.0	6.420822	5.563451	0.0	6.07602	30.331835	0.0	17.212513	0.0	244.084792	0.153846	-2.43	18.0	232.154	12109.904738	12.038232	4.444357	1.69466	103.874854	12.086902	0.327651	12.086902	0.327651	0.126944	0.276512	-1.419722	-0.276512	0.8665	64.6154	244.25	2.0	5.0
Name_None_CAS_207-08-9_CS_NoneM_Temperature: Value25	-8.36	2.022618	915.865732	13.104084	10.928203	10.928203	9.915816	6.970085	6.970085	5.454201	5.454201	4.370904	4.370904	3.475854	3.475854	0.0	0.0	0.0	0.0	0.0	0.0	43.798703	0.0	0.0	72.796405	0.0	252.0939	0.0	-2.6	20.0	240.22	121348.584411	10.219023	3.486522	1.163009	116.845995	2.332778	0.061629	2.332778	-0.002637	1.315796	0.002637	1.315796	-0.061629	5.6404	85.884	252.316	0.0	0.0
Name_None_CAS_87-86-5_CS_NoneM_Temperature: Value25	-4.09	3.603567	230.203225	9.464102	5.337036	9.116681	5.464102	2.668518	4.55834	1.918518	3.80834	1.186632	3.443431	0.593316	1.721715	0.0	5.106527	0.0	30.862678	0.0	0.0	0.0	0.0	0.0	0.0	58.004699	263.847003	0.0	0.47	12.0	265.33	416.314365	10.550192	3.685726	1.568118	93.741968	9.200988	0.504743	9.200988	0.155458	0.009043	0.155458	-0.36321	-0.504743	4.6592	53.1568	266.338	1.0	1.0
Name_None_CAS_115178-64-8_CS_NoneM_Temperature: Value20	-1.57	2.462571	426.949934	15.501789	12.41074	12.41074	10.185071	6.665194	6.665194	4.308543	4.308543	2.819593	2.819593	1.640306	1.640306	5.969305	9.589074	0.0	12.514062	31.866728	0.0	0.0	49.45134	0.0	0.0	14.210589	295.141973	0.466667	-1.92	21.0	274.167	49066.4121	17.132411	9.901536	6.374897	124.139396	12.028318	0.451983	12.028318	0.33813	0.270017	0.33813	-0.511682	-0.451983	0.9648	77.0565	295.335	0.0	6.0
Name_None_CAS_105-67-9_CS_NoneM_Temperature: Value25	-1.19	3.171678	215.807662	6.853371	5.679264	5.679264	4.198377	2.961641	2.961641	2.289941	2.289941	1.352295	1.352295	0.805387	0.805387	0.0	0.0	0.0	0.0	5.749512	5.563451	5.563451	6.066367	25.980209	0.0	5.106527	122.073165	0.25	-0.98	9.0	112.087	104.200919	6.144688	2.094917	1.224435	54.955521	9.043704	0.507687	9.043704	0.117999	0.375556	0.117999	0.375556	-0.507687	2.00904	37.5808	122.167	1.0	1.0
Name_None_CAS_51-28-5_CS_NoneM_Temperature: Value55	-2.13	3.267052	375.287403	10.008072	6.206685	6.206685	6.019745	3.139151	3.139151	2.187237	2.187237	1.366512	1.366512	0.771623	0.771623	26.970906	20.228637	0.0	0.0	6.066367	12.132734	0.0	0.0	0.0	0.0	5.106527	184.012021	0.0	-2.18	13.0	180.075	675.815708	8.912421	3.05236	1.695453	71.531588	10.219537	0.502087	10.219537	0.317063	0.426389	0.317063	-0.886574	-0.502087	1.2086	41.4156	184.107	1.0	7.0
Name_None_CAS_86-73-7_CS_NoneM_Temperature: Value50	-4.41	2.320728	411.600419	8.673362	7.325909	7.325909	6.44949	4.611807	4.611807	3.491071	3.491071	2.705801	2.705801	2.079609	2.079609	0.0	0.0	0.0	0.0	0.0	6.420822	22.253806	0.0	0.0	48.530937	0.0	166.07825	0.076923	-1.56	13.0	156.143	2395.238189	6.902851	2.461795	0.919446	77.847608	2.217593	0.061939	2.217593	-0.001346	1.103519	0.001346	1.103519	-0.061939	3.2578	54.684	166.223	0.0	0.0
Name_None_CAS_76-57-3_CS_NoneM_Temperature: Value90	-1.1	1.822365	685.154996	15.060113	12.951046	12.951046	10.663869	8.102094	8.102094	7.113245	7.113245	6.35431	6.35431	5.388741	5.388741	6.103966	5.106527	0.0	11.518957	11.959747	30.885423	11.126903	7.109798	12.142387	24.089969	9.473726	299.152144	0.555556	-1.52	22.0	278.202	226722.000407	12.968359	4.059868	1.277623	129.878939	10.554213	0.492857	10.554213	0.165481	0.080556	0.165481	-0.538553	-0.492857	1.5011	82.4638	299.37	1.0	4.0
Name_None_CAS_83-67-0_CS_NoneM_Temperature: Value20	-2.62	3.178461	574.170559	9.585422	7.235488	7.235488	6.109061	3.7135	3.7135	2.845982	2.845982	1.975615	1.975615	1.261435	1.261435	11.24901	9.589074	0.0	0.0	11.163878	0.0	10.89442	18.662444	0.0	9.967957	0.0	180.064725	0.285714	-1.85	13.0	172.103	1173.006844	7.78134	2.317238	0.914622	72.454043	11.303981	0.329317	11.303981	0.329317	0.399306	0.32787	-0.447963	-0.32787	-1.0397	46.5757	180.167	1.0	6.0
Name_None_CAS_65-45-2_CS_NoneM_Temperature: Value45	-1.37	3.152941	257.537949	7.560478	5.242213	5.242213	4.715214	2.793756	2.793756	1.8814	1.8814	1.169509	1.169509	0.682001	0.682001	5.90718	4.794537	0.0	11.312963	0.0	0.0	12.132734	12.132734	0.0	0.0	10.840195	137.047678	0.0	-1.51	10.0	130.082	182.238219	6.607786	2.389633	1.074894	58.091992	10.483981	0.507122	10.483981	0.251954	0.074074	0.251954	-0.61287	-0.507122	0.4911	36.6247	137.138	3.0	3.0
Name_dl-Tartaric acid_CAS_133-37-9_CS_NoneM_Temperature: Value80	0.52	4.069512	133.826806	8.309401	4.760052	4.760052	4.464102	2.282543	2.282543	1.56615	1.56615	0.805104	0.805104	0.270102	0.270102	24.146543	9.589074	0.0	0.0	0.0	0.0	0.0	0.0	0.0	0.0	20.42611	150.016438	0.5	-1.14	10.0	144.038	106.755911	8.86	3.136253	1.997375	55.334057	9.771852	0.47924	9.771852	0.335427	1.768611	0.335427	-2.266204	-0.47924	-2.1226	27.2852	150.086	4.0	6.0
Name_None_CAS_106231-64-5_CS_NoneM_Temperature: Value20	-2.25	2.435837	443.040809	13.543606	9.828385	9.828385	8.502908	5.183617	5.183617	3.585697	3.585697	2.134415	2.134415	1.186114	1.186114	30.997429	14.383612	0.0	0.0	5.563451	4.89991	7.047672	30.331835	0.0	0.0	9.84339	251.079373	0.25	-2.37	18.0	238.134	8855.990398	13.69398	6.386127	4.245545	103.773235	11.484641	0.479925	11.484641	0.33813	0.339063	0.33813	-1.124782	-0.479925	0.3864	61.9973	251.238	1.0	6.0
Name_None_CAS_106231-61-2_CS_NoneM_Temperature: Value20	0.43	2.463455	400.75442	14.087576	10.488671	10.488671	9.185071	5.903802	5.903802	3.770158	3.770158	2.428771	2.428771	1.478767	1.478767	18.483367	9.589074	0.0	26.303277	5.563451	0.0	4.89991	30.331835	0.0	0.0	14.949918	267.110673	0.384615	-1.92	19.0	250.145	17976.027274	15.138548	8.229009	5.067996	110.770889	11.685347	0.451983	11.685347	0.33813	0.099485	0.33813	-0.581577	-0.451983	-0.3434	67.4761	267.281	2.0	6.0
Name_None_CAS_58-38-8_CS_NoneM_Temperature: Value25	-4.4	1.493236	743.471167	17.225404	14.619053	16.191478	12.20351	8.954408	10.14887	6.831941	8.352154	5.039706	6.405071	3.567268	4.809719	0.0	0.0	0.0	0.0	0.0	24.532968	47.344765	0.0	17.828252	58.145604	11.60094	373.137946	0.4	-1.2	25.0	349.761	758919.740013	17.225707	7.583405	3.822382	159.102249	6.289695	0.339551	6.289695	0.05673	0.808147	0.05673	0.808147	-0.339551	4.5802	107.577	373.953	0.0	3.0
Name_None_CAS_58-18-4_CS_NoneM_Temperature: Value25	-3.98	1.6968	545.910498	15.750712	14.321717	14.321717	10.278441	9.24161	9.24161	9.237543	9.237543	8.524125	8.524125	6.802813	6.802813	5.601051	9.901065	0.0	10.829981	11.701151	43.93992	24.835569	0.0	6.07602	20.771212	0.0	302.22458	0.85	-0.63	22.0	272.218	111571.742964	14.93054	4.465594	1.735544	133.915979	11.829503	0.389603	11.829503	0.155197	0.107372	0.155197	-0.48394	-0.389603	4.2693	87.3338	302.458	1.0	2.0
Name_None_CAS_65-85-0_CS_NoneM_Temperature: Value75	-0.78	2.981455	203.415953	6.690234	4.742213	4.742213	4.30453	2.588415	2.588415	1.671178	1.671178	1.02074	1.02074	0.58073	0.58073	5.969305	4.794537	0.0	0.0	5.563451	0.0	0.0	30.331835	0.0	0.0	5.106527	122.036779	0.0	-1.31	9.0	116.075	129.225339	5.820039	2.306764	1.287705	52.752101	10.200926	0.477639	10.200926	0.335178	0.331019	0.335178	-0.879074	-0.477639	1.3848	33.4013	122.123	1.0	2.0
Name_None_CAS_218-01-9_CS_NoneM_Temperature: Value30	-8.02	2.307639	797.252622	11.949383	9.928203	9.928203	8.932653	6.226068	6.226068	4.668518	4.668518	3.65121	3.65121	2.770762	2.770762	0.0	0.0	0.0	0.0	0.0	0.0	32.317345	0.0	0.0	72.796405	0.0	228.0939	0.0	-2.34	18.0	216.198	32049.263329	9.665769	3.575453	1.261478	105.476397	2.236111	0.061629	2.236111	-0.009896	1.305816	0.009896	1.305816	-0.061629	5.1462	78.96	228.294	0.0	0.0
Name_None_CAS_57-13-6_CS_NoneM_Temperature: Value10	0.88	2.803039	29.01955	3.57735	2.062949	2.062949	1.732051	0.781474	0.781474	0.402369	0.402369	0.0	0.0	0.0	0.0	6.031115	0.0	0.0	0.0	0.0	0.0	0.0	0.0	0.0	11.467335	4.794537	60.032363	0.0	-0.73	4.0	56.024	3.245112	3.27	0.710529	0.173734	23.580555	9.0	0.351846	9.0	0.309056	0.833333	0.309056	-0.833333	-0.351846	-0.9762	13.7708	60.056	4.0	3.0
Name_None_CAS_617-65-2_CS_NoneM_Temperature: Value75	-0.14	3.49073	144.583377	8.146264	5.279838	5.279838	4.536581	2.739272	2.739272	1.877144	1.877144	0.986405	0.986405	0.402453	0.402453	17.980451	9.589074	0.0	12.841643	0.0	0.0	0.0	0.0	0.0	0.0	15.946722	147.053158	0.6	-1.1	10.0	138.058	111.041752	8.9	3.837557	3.848566	57.450422	9.99388	0.481229	9.99388	0.319984	0.023148	0.319984	-1.165509	-0.481229	-0.7369	32.481	147.13	4.0	5.0
Name_2-Isopropyl-4-nitroimidazole_CAS_73-32-5_CS_NoneM_Temperature: Value20	-0.6	2.903362	266.546041	8.430721	6.365624	6.365624	5.109061	3.306695	3.306695	2.555728	2.555728	1.318085	1.318085	0.715747	0.715747	4.923311	10.114318	0.0	11.735769	5.824404	0.0	6.196844	0.0	13.847474	9.967957	0.0	155.069477	0.5	-1.39	11.0	146.085	346.711354	7.714058	2.691883	1.543833	63.608014	10.159915	0.381105	10.159915	0.381105	0.116944	0.357757	-0.511528	-0.357757	1.4413	39.3311	155.157	1.0	5.0
Name_None_CAS_129-00-0_CS_NoneM_Temperature: Value45	-5.7	2.505956	666.619806	10.535169	8.773503	8.773503	7.932653	5.559401	5.559401	4.289601	4.289601	3.392734	3.392734	2.669587	2.669587	0.0	0.0	0.0	0.0	0.0	0.0	32.317345	0.0	0.0	60.663671	0.0	202.07825	0.0	-2.08	16.0	192.176	11364.402575	8.116402	2.732405	0.89195	93.455422	2.212407	0.061033	2.212407	-0.002681	1.335	0.002681	1.335	-0.061033	4.584	70.146	202.256	0.0	0.0
Name_None_CAS_75-84-3_CS_NoneM_Temperature: Value25	-0.42	3.16849	33.693328	5.207107	4.65432	4.65432	2.56066	2.169781	2.169781	2.718774	2.718774	0.474342	0.474342	0.0	0.0	0.0	0.0	0.0	12.021872	0.0	0.0	0.0	0.0	20.771212	0.0	5.106527	88.088815	1.0	-0.04	6.0	76.054	12.164797	5.96	1.60566	3.96	38.993253	8.402778	0.395831	8.402778	0.047899	0.097222	0.047899	0.097222	-0.395831	1.0248	26.5408	88.15	1.0	1.0
Name_l-Aspartic acid_CAS_56-84-8_CS_NoneM_Temperature: Value15	-1.59	3.632432	132.529325	7.439158	4.572731	4.572731	4.036581	2.239272	2.239272	1.542593	1.542593	0.711731	0.711731	0.275438	0.275438	24.401273	9.589074	0.0	0.0	0.0	0.0	0.0	0.0	0.0	0.0	15.946722	133.037508	0.5	-1.1	9.0	126.047	60.471844	7.9	3.032307	3.47971	51.08548	9.846435	0.481175	9.846435	0.320578	0.532407	0.320578	-1.294074	-0.481175	-1.127	27.864	133.103	4.0	5.0
Name_None_CAS_75-84-3_CS_NoneM_Temperature: Value20	-0.39	3.16849	33.693328	5.207107	4.65432	4.65432	2.56066	2.169781	2.169781	2.718774	2.718774	0.474342	0.474342	0.0	0.0	0.0	0.0	0.0	12.021872	0.0	0.0	0.0	0.0	20.771212	0.0	5.106527	88.088815	1.0	-0.04	6.0	76.054	12.164797	5.96	1.60566	3.96	38.993253	8.402778	0.395831	8.402778	0.047899	0.097222	0.047899	0.097222	-0.395831	1.0248	26.5408	88.15	1.0	1.0
Name_l-Aspartic acid_CAS_56-84-8_CS_NoneM_Temperature: Value10	-1.66	3.632432	132.529325	7.439158	4.572731	4.572731	4.036581	2.239272	2.239272	1.542593	1.542593	0.711731	0.711731	0.275438	0.275438	24.401273	9.589074	0.0	0.0	0.0	0.0	0.0	0.0	0.0	0.0	15.946722	133.037508	0.5	-1.1	9.0	126.047	60.471844	7.9	3.032307	3.47971	51.08548	9.846435	0.481175	9.846435	0.320578	0.532407	0.320578	-1.294074	-0.481175	-1.127	27.864	133.103	4.0	5.0
Name_None_CAS_83-53-4_CS_NoneM_Temperature: Value40	-4.95	2.946471	380.608135	8.552042	6.220031	9.392024	5.787694	3.615998	5.201995	2.574792	4.283466	1.817658	3.20066	1.225527	2.181361	0.0	0.0	0.0	0.0	0.0	8.945439	10.772448	0.0	24.265468	43.992622	0.0	283.883624	0.0	-0.34	12.0	279.918	768.36393	8.266955	3.189555	1.294146	87.848163	3.510162	0.061588	3.510162	0.025402	1.140093	0.025402	1.140093	-0.061588	4.3648	59.348	285.966	0.0	0.0
Name_None_CAS_2051-24-3_CS_NoneM_Temperature: Value25	-11.89	3.026914	669.959814	16.928203	9.779645	17.338934	10.106836	5.139822	8.919467	3.889822	7.669467	2.669608	7.223109	1.648786	4.303501	0.0	0.0	0.0	61.353236	0.0	0.0	0.0	0.0	0.0	0.0	116.009399	493.688527	0.0	1.34	22.0	498.662	54493.882109	19.661925	7.296648	3.103061	175.52116	6.202788	0.081912	6.202788	0.080892	0.00045	0.080892	-0.01198	-0.081912	9.8876	101.978	498.662	0.0	0.0
Name_None_CAS_57-43-2_CS_NoneM_Temperature: Value37	-2.36	2.871702	303.191365	12.344935	9.923415	9.923415	7.419557	5.589535	5.589535	4.605555	4.605555	3.075433	3.075433	1.839898	1.839898	23.260464	14.383612	0.0	0.0	18.759549	6.420822	0.0	6.923737	13.847474	10.633577	0.0	226.131742	0.727273	-1.39	16.0	208.132	2611.755342	12.678446	4.634243	2.229701	94.967132	11.787878	0.327632	11.787878	0.327632	0.407407	0.276823	-1.07125	-0.276823	1.185	58.4774	226.276	2.0	5.0
Name_None_CAS_238-84-6_CS_NoneM_Temperature: Value25	-6.68	2.108387	722.939874	11.242276	9.480609	9.480609	8.432653	6.022491	6.022491	4.646736	4.646736	3.71535	3.71535	2.90641	2.90641	0.0	0.0	0.0	0.0	0.0	6.420822	33.026254	0.0	0.0	60.663671	0.0	216.0939	0.058824	-2.08	17.0	204.187	22781.853075	9.002669	3.206374	1.181192	100.529273	2.267361	0.061939	2.267361	-0.000729	1.07625	0.000729	1.07625	-0.061939	4.411	72.19	216.283	0.0	0.0
Name_None_CAS_88-73-3_CS_NoneM_Temperature: Value20	-2.67	3.152941	261.679658	7.560478	4.951076	5.707005	4.715214	2.605088	2.983052	1.708521	2.115721	1.049149	1.368762	0.599795	0.804535	4.923311	10.114318	0.0	10.71002	0.0	0.0	12.132734	12.132734	0.0	0.0	11.60094	156.993056	0.0	-1.09	10.0	153.524	182.238219	7.022233	2.662619	1.24738	62.387645	10.14287	0.287371	10.14287	0.287371	0.051698	0.258263	-0.511574	-0.258263	2.2482	38.1064	157.556	0.0	3.0
Name_None_CAS_505-48-6_CS_NoneM_Temperature: Value20	-2.04	3.007306	135.13685	9.397341	6.953564	6.953564	5.625898	4.062569	4.062569	2.701691	2.701691	1.531284	1.531284	0.906005	0.906005	11.938611	9.589074	0.0	12.841643	12.841643	12.841643	0.0	0.0	0.0	0.0	10.213055	174.089209	0.75	-1.06	12.0	160.084	331.503884	10.94	6.63784	8.94	71.205358	10.046109	0.48123	10.046109	0.30284	0.187571	0.30284	-0.784042	-0.48123	1.4962	42.9736	174.196	2.0	4.0
Name_None_CAS_63-74-1_CS_NoneM_Temperature: Value10	-1.84	3.201516	341.349962	8.483128	5.688846	6.505343	4.999019	2.883202	4.429522	2.114045	3.675468	1.208633	2.137864	0.657506	1.172946	10.023291	8.417797	0.0	4.895483	5.687386	0.0	24.265468	0.0	0.0	0.0	10.872641	172.030648	0.0	-1.07	11.0	164.145	230.73472	8.030705	2.51929	1.92397	64.87196	10.681132	0.398728	10.681132	0.237548	0.075648	0.237548	-3.575139	-0.398728	-0.0838	42.2276	172.209	4.0	4.0
Name_Grifulvin_CAS_126-07-8_CS_NoneM_Temperature: Value25	-4.61	2.258173	768.834539	17.6459	13.766612	14.522541	11.39945	7.375124	7.753088	5.750227	6.128192	4.497995	4.855898	3.299373	3.564147	11.518957	9.589074	0.0	40.082073	11.499024	0.0	33.47178	6.923737	0.0	0.0	30.548392	352.071366	0.411765	-2.21	24.0	335.634	270347.369567	16.64092	5.701542	2.021587	143.824992	13.254939	0.496168	13.254939	0.230725	0.117617	0.230725	-1.422343	-0.496168	2.8103	86.1255	352.77	0.0	6.0
Name_Maltose_CAS_69-79-4_CS_NoneM_Temperature: Value20	0.11	2.114862	378.018438	17.309037	11.99017	11.99017	10.810968	7.079026	7.079026	5.526832	5.526832	3.978973	3.978973	2.569694	2.569694	74.625548	35.745692	0.0	0.0	0.0	0.0	0.0	0.0	0.0	0.0	19.317116	342.116212	1.0	-0.44	23.0	320.121	108711.667779	18.892352	7.630404	3.646723	130.436458	9.942733	0.393567	9.942733	0.186732	0.667367	0.186732	-1.739074	-0.393567	-5.3972	68.6194	342.297	8.0	11.0
Name_None_CAS_103-84-4_CS_NoneM_Temperature: Value10	-1.49	2.674242	217.959017	7.397341	5.795	5.795	4.787694	3.114808	3.114808	2.047212	2.047212	1.094158	1.094158	0.724749	0.724749	0.0	4.794537	0.0	5.90718	0.0	5.687386	6.923737	0.0	30.331835	5.316789	0.0	135.068414	0.125	-1.31	10.0	126.094	195.625462	6.805075	3.011779	1.895375	59.872672	10.502041	0.326339	10.502041	0.220747	0.035926	0.220747	-0.035926	-0.326339	1.645	40.7457	135.166	1.0	2.0
Name_None_CAS_88-89-1_CS_NoneM_Temperature: Value40	-1.09	3.572755	461.890685	12.455665	7.393045	7.393045	7.341112	3.644573	3.644573	2.603958	2.603958	1.658655	1.658655	0.973511	0.973511	37.581604	30.342955	0.0	0.0	12.132734	0.0	0.0	0.0	0.0	0.0	5.106527	228.997099	0.0	-2.78	16.0	226.08	2479.518362	11.295643	3.762657	1.842487	86.184564	10.371759	0.497307	10.371759	0.324424	0.446759	0.324424	-1.207778	-0.497307	1.1168	48.07	229.104	1.0	10.0
Name_None_CAS_105-60-2_CS_NoneM_Temperature: Value5	0.58	2.266697	80.529325	5.819991	4.943782	4.943782	3.893847	3.161231	3.161231	2.160613	2.160613	1.402784	1.402784	0.90353	0.90353	0.0	4.794537	0.0	5.90718	0.0	25.807221	6.420822	0.0	0.0	5.316789	0.0	113.084064	0.833333	-0.53	8.0	102.072	85.398652	5.603869	2.698436	1.523476	49.269515	10.571944	0.356107	10.571944	0.219494	0.224537	0.219494	0.224537	-0.356107	0.6766	31.4777	113.16	1.0	2.0
Name_None_CAS_100-09-4_CS_NoneM_Temperature: Value5	-3.03	2.913802	250.54461	8.267585	6.073111	6.073111	5.236382	3.111471	3.111471	2.033654	2.033654	1.336969	1.336969	0.733596	0.733596	5.969305	4.794537	0.0	5.563451	5.749512	0.0	19.242532	12.132734	0.0	0.0	9.84339	152.047344	0.125	-1.51	11.0	144.085	335.47939	7.595374	3.053138	1.703179	64.230588	10.359739	0.496768	10.359739	0.335183	0.269259	0.335183	-0.923469	-0.496768	1.3934	39.9533	152.149	1.0	3.0
Name_None_CAS_129-00-0_CS_NoneM_Temperature: Value5	-6.61	2.505956	666.619806	10.535169	8.773503	8.773503	7.932653	5.559401	5.559401	4.289601	4.289601	3.392734	3.392734	2.669587	2.669587	0.0	0.0	0.0	0.0	0.0	0.0	32.317345	0.0	0.0	60.663671	0.0	202.07825	0.0	-2.08	16.0	192.176	11364.402575	8.116402	2.732405	0.89195	93.455422	2.212407	0.061033	2.212407	-0.002681	1.335	0.002681	1.335	-0.061033	4.584	70.146	202.256	0.0	0.0
Name_None_CAS_76-57-3_CS_NoneM_Temperature: Value70	-1.22	1.822365	685.154996	15.060113	12.951046	12.951046	10.663869	8.102094	8.102094	7.113245	7.113245	6.35431	6.35431	5.388741	5.388741	6.103966	5.106527	0.0	11.518957	11.959747	30.885423	11.126903	7.109798	12.142387	24.089969	9.473726	299.152144	0.555556	-1.52	22.0	278.202	226722.000407	12.968359	4.059868	1.277623	129.878939	10.554213	0.492857	10.554213	0.165481	0.080556	0.165481	-0.538553	-0.492857	1.5011	82.4638	299.37	1.0	4.0
Name_None_CAS_120-80-9_CS_NoneM_Temperature: Value40	0.76	3.134862	162.638339	5.983128	4.203828	4.203828	3.80453	2.274564	2.274564	1.488714	1.488714	0.881732	0.881732	0.464163	0.464163	0.0	0.0	0.0	11.499024	0.0	0.0	12.132734	12.132734	0.0	0.0	10.213055	110.036779	0.0	-1.18	8.0	104.064	72.495266	4.966628	1.738121	0.729375	47.019871	8.669259	0.50426	8.669259	0.156883	0.076389	0.156883	-0.076389	-0.50426	1.0978	29.7716	110.112	2.0	2.0
Name_None_CAS_644-08-6_CS_NoneM_Temperature: Value5	-4.96	2.423856	370.542881	9.096012	7.696152	7.696152	6.360173	4.482051	4.482051	3.232051	3.232051	2.158689	2.158689	1.376614	1.376614	0.0	0.0	0.0	0.0	0.0	0.0	16.690354	0.0	6.066367	55.454674	0.0	168.0939	0.076923	-1.56	13.0	156.143	1444.823681	8.057239	3.442238	1.780015	78.853439	2.157407	0.062225	2.157407	-0.018385	1.280093	0.018385	1.280093	-0.062225	3.66202	56.615	168.239	0.0	0.0
Name_None_CAS_121-57-3_CS_NoneM_Temperature: Value20	-1.19	3.201516	340.595074	8.483128	5.55871	6.375206	4.999019	2.830074	4.270137	2.044102	3.465639	1.177959	2.045843	0.639797	1.119818	10.118127	8.417797	0.0	4.895483	5.687386	0.0	24.265468	0.0	0.0	0.0	10.286417	173.014664	0.0	-1.07	11.0	166.137	230.73472	8.030705	2.51929	1.92397	64.39993	10.45891	0.398728	10.45891	0.294013	0.146574	0.294013	-4.075139	-0.398728	0.5155	40.669	173.193	3.0	4.0
Name_None_CAS_65-85-0_CS_NoneM_Temperature: Value95	-0.28	2.981455	203.415953	6.690234	4.742213	4.742213	4.30453	2.588415	2.588415	1.671178	1.671178	1.02074	1.02074	0.58073	0.58073	5.969305	4.794537	0.0	0.0	5.563451	0.0	0.0	30.331835	0.0	0.0	5.106527	122.036779	0.0	-1.31	9.0	116.075	129.225339	5.820039	2.306764	1.287705	52.752101	10.200926	0.477639	10.200926	0.335178	0.331019	0.335178	-0.879074	-0.477639	1.3848	33.4013	122.123	1.0	2.0
Name_None_CAS_2217-08-5_CS_NoneM_Temperature: Value20	-2.53	2.970443	271.042626	11.474691	9.053172	9.053172	7.063715	5.233693	5.233693	3.819479	3.819479	2.676968	2.676968	2.012547	2.012547	23.260464	14.383612	0.0	0.0	12.841643	12.841643	0.0	0.0	13.847474	10.633577	0.0	212.116092	0.7	-1.39	15.0	196.121	1812.314888	11.683475	4.420021	2.004731	88.60219	11.724167	0.327632	11.724167	0.327632	0.45838	0.276823	-1.044236	-0.276823	0.939	53.9304	212.249	2.0	5.0
Name_None_CAS_73-24-5_CS_NoneM_Temperature: Value45	-1.73	2.95009	351.565797	6.974691	5.073692	5.073692	4.87701	2.772767	2.772767	1.860053	1.860053	1.25231	1.25231	0.783746	0.783746	0.0	0.0	0.0	0.0	16.981741	0.0	12.65464	0.0	0.0	19.935914	5.733667	135.054495	0.0	-1.65	10.0	130.09	372.42214	5.15986	1.662923	0.539771	56.321063	5.478287	0.381798	5.478287	0.182241	0.43287	0.182241	0.43287	-0.381798	-0.0649	36.0961	135.13	3.0	5.0
Name_None_CAS_69-72-7_CS_NoneM_Temperature: Value25	-1.79	3.152941	254.783061	7.560478	5.112077	5.112077	4.715214	2.728688	2.728688	1.822302	1.822302	1.134458	1.134458	0.654489	0.654489	5.969305	4.794537	0.0	11.312963	0.0	0.0	12.132734	12.132734	0.0	0.0	10.213055	138.031694	0.0	-1.51	10.0	132.074	182.238219	6.607786	2.389633	1.074894	57.546335	10.261759	0.507053	10.261759	0.338969	0.06713	0.338969	-1.11287	-0.507053	1.0904	35.0661	138.122	2.0	3.0
Name_None_CAS_73-24-5_CS_NoneM_Temperature: Value40	-1.81	2.95009	351.565797	6.974691	5.073692	5.073692	4.87701	2.772767	2.772767	1.860053	1.860053	1.25231	1.25231	0.783746	0.783746	0.0	0.0	0.0	0.0	16.981741	0.0	12.65464	0.0	0.0	19.935914	5.733667	135.054495	0.0	-1.65	10.0	130.09	372.42214	5.15986	1.662923	0.539771	56.321063	5.478287	0.381798	5.478287	0.182241	0.43287	0.182241	0.43287	-0.381798	-0.0649	36.0961	135.13	3.0	5.0
Name_None_CAS_69-72-7_CS_NoneM_Temperature: Value20	-1.84	3.152941	254.783061	7.560478	5.112077	5.112077	4.715214	2.728688	2.728688	1.822302	1.822302	1.134458	1.134458	0.654489	0.654489	5.969305	4.794537	0.0	11.312963	0.0	0.0	12.132734	12.132734	0.0	0.0	10.213055	138.031694	0.0	-1.51	10.0	132.074	182.238219	6.607786	2.389633	1.074894	57.546335	10.261759	0.507053	10.261759	0.338969	0.06713	0.338969	-1.11287	-0.507053	1.0904	35.0661	138.122	2.0	3.0
Name_None_CAS_123-56-8_CS_NoneM_Temperature: Value60	0.77	2.553705	104.858202	5.276021	3.73071	3.73071	3.287694	2.115355	2.115355	1.471353	1.471353	0.857963	0.857963	0.507564	0.507564	0.0	9.589074	0.0	11.814359	12.841643	0.0	0.0	0.0	0.0	5.316789	0.0	99.032028	0.5	-0.86	7.0	94.049	46.670483	4.302866	1.329582	0.764845	40.701153	10.121528	0.296439	10.121528	0.226562	0.148148	0.226562	-0.148148	-0.296439	-0.577	22.3837	99.089	1.0	3.0
Name_None_CAS_92-52-4_CS_NoneM_Temperature: Value50	-3.86	2.457149	297.43132	8.225768	6.773503	6.773503	5.966326	4.071367	4.071367	2.732051	2.732051	1.880911	1.880911	1.261206	1.261206	0.0	0.0	0.0	0.0	0.0	0.0	11.126903	0.0	12.132734	48.530937	0.0	154.07825	0.0	-1.56	12.0	144.132	1023.952729	7.108737	3.224946	1.373936	72.488497	2.12037	0.062225	2.12037	-0.018404	1.276019	0.018404	1.276019	-0.062225	3.3536	51.878	154.212	0.0	0.0
Name_None_CAS_617-65-2_CS_NoneM_Temperature: Value60	-0.4	3.49073	144.583377	8.146264	5.279838	5.279838	4.536581	2.739272	2.739272	1.877144	1.877144	0.986405	0.986405	0.402453	0.402453	17.980451	9.589074	0.0	12.841643	0.0	0.0	0.0	0.0	0.0	0.0	15.946722	147.053158	0.6	-1.1	10.0	138.058	111.041752	8.9	3.837557	3.848566	57.450422	9.99388	0.481229	9.99388	0.319984	0.023148	0.319984	-1.165509	-0.481229	-0.7369	32.481	147.13	4.0	5.0
Name_None_CAS_86-73-7_CS_NoneM_Temperature: Value40	-4.63	2.320728	411.600419	8.673362	7.325909	7.325909	6.44949	4.611807	4.611807	3.491071	3.491071	2.705801	2.705801	2.079609	2.079609	0.0	0.0	0.0	0.0	0.0	6.420822	22.253806	0.0	0.0	48.530937	0.0	166.07825	0.076923	-1.56	13.0	156.143	2395.238189	6.902851	2.461795	0.919446	77.847608	2.217593	0.061939	2.217593	-0.001346	1.103519	0.001346	1.103519	-0.061939	3.2578	54.684	166.223	0.0	0.0
Name_None_CAS_553-90-2_CS_NoneM_Temperature: Value45	0.47	3.643225	92.605938	6.568914	4.632993	4.632993	3.718744	1.882993	1.882993	0.983163	0.983163	0.537457	0.537457	0.166667	0.166667	11.938611	9.589074	0.0	0.0	0.0	14.219595	0.0	0.0	0.0	9.473726	0.0	118.026609	0.5	-1.06	8.0	112.04	53.472764	6.94	3.009687	1.59221	46.384212	10.046065	0.460599	10.046065	0.416684	0.979167	0.416684	-0.979167	-0.460599	-0.6676	24.032	118.088	0.0	4.0
Name_None_CAS_617-65-2_CS_NoneM_Temperature: Value65	-0.32	3.49073	144.583377	8.146264	5.279838	5.279838	4.536581	2.739272	2.739272	1.877144	1.877144	0.986405	0.986405	0.402453	0.402453	17.980451	9.589074	0.0	12.841643	0.0	0.0	0.0	0.0	0.0	0.0	15.946722	147.053158	0.6	-1.1	10.0	138.058	111.041752	8.9	3.837557	3.848566	57.450422	9.99388	0.481229	9.99388	0.319984	0.023148	0.319984	-1.165509	-0.481229	-0.7369	32.481	147.13	4.0	5.0
Name_l-Arginine_CAS_74-79-3_CS_NoneM_Temperature: Value25	0.02	3.311835	170.931021	9.560478	6.708833	6.708833	5.536581	3.600216	3.600216	2.427411	2.427411	1.324553	1.324553	0.668508	0.668508	12.011146	4.794537	0.0	5.959555	19.3864	0.0	0.0	0.0	0.0	5.316789	21.983146	174.111676	0.666667	-1.3	12.0	160.092	312.646102	10.7	5.363379	5.48223	70.434712	10.215	0.480086	10.215	0.319969	0.112133	0.319969	-1.002014	-0.480086	-1.33843	44.762	174.204	7.0	6.0
Name_None_CAS_86-73-7_CS_NoneM_Temperature: Value45	-4.47	2.320728	411.600419	8.673362	7.325909	7.325909	6.44949	4.611807	4.611807	3.491071	3.491071	2.705801	2.705801	2.079609	2.079609	0.0	0.0	0.0	0.0	0.0	6.420822	22.253806	0.0	0.0	48.530937	0.0	166.07825	0.076923	-1.56	13.0	156.143	2395.238189	6.902851	2.461795	0.919446	77.847608	2.217593	0.061939	2.217593	-0.001346	1.103519	0.001346	1.103519	-0.061939	3.2578	54.684	166.223	0.0	0.0
Name_None_CAS_2051-60-7_CS_NoneM_Temperature: Value25	-4.57	2.53607	392.879048	9.096012	7.074117	7.830046	6.37701	4.177016	4.554981	2.845872	3.253072	1.958651	2.288239	1.313031	1.557873	0.0	0.0	0.0	0.0	0.0	16.149536	0.0	0.0	42.464569	12.132734	11.60094	188.039278	0.0	-1.27	13.0	179.585	1459.756928	8.333753	3.629389	1.731844	82.791764	6.058763	0.083664	6.058763	0.048389	0.799722	0.048389	0.799722	-0.083664	4.007	56.888	188.657	0.0	0.0
Name_Diglycine_CAS_556-50-3_CS_NoneM_Temperature: Value25	0.15	3.276212	122.981155	7.276021	4.755274	4.755274	4.163902	2.350764	2.350764	1.374592	1.374592	0.622178	0.622178	0.246366	0.246366	11.876485	9.589074	0.0	13.089513	0.0	0.0	0.0	0.0	0.0	5.316789	10.840195	132.053492	0.5	-1.1	9.0	124.055	78.513045	7.9	3.848566	4.759236	51.841108	10.216806	0.47993	10.216806	0.32247	0.173333	0.32247	-1.072407	-0.47993	-1.8541	29.6999	132.119	4.0	5.0
Name_Menthol_CAS_89-78-1_CS_NoneM_Temperature: Value25	-2.53	2.437159	120.041185	8.430721	7.877935	7.877935	5.109061	4.78991	4.78991	4.393443	4.393443	2.98719	2.98719	2.151882	2.151882	0.0	5.106527	0.0	6.103966	11.835812	12.338728	12.841643	0.0	0.0	20.771212	0.0	156.151415	1.0	-0.04	11.0	136.109	252.107381	9.051241	3.572829	2.193986	69.812133	9.709769	0.392821	9.709769	0.057293	0.028935	0.057293	-0.028935	-0.392821	2.4395	47.3498	156.269	1.0	1.0
Name_None_CAS_107-35-7_CS_NoneM_Temperature: Value40	0.06	3.602197	125.870334	5.914214	3.663522	4.480019	3.06066	1.712831	3.321996	1.074714	2.64679	0.375805	1.127415	0.14893	0.446789	10.118127	8.417797	0.0	12.29761	0.0	0.0	0.0	0.0	0.0	0.0	10.286417	125.014664	1.0	-0.13	7.0	118.093	18.141709	6.87	2.247743	5.87	42.07272	9.706806	0.329369	9.706806	0.265602	0.028935	0.265602	-3.79919	-0.329369	-1.1671	25.47	125.149	3.0	4.0
Name_Methionine_CAS_63-68-3_CS_NoneM_Temperature: Value20	-0.45	3.265907	96.958785	7.276021	5.332624	6.149121	4.180739	2.654911	4.048758	1.726205	2.711804	0.950177	1.594127	0.368293	0.85793	12.011146	4.794537	0.0	0.0	6.420822	5.752854	0.0	11.761885	6.255769	0.0	10.840195	149.05105	0.8	-0.22	9.0	138.127	80.2014	8.78	4.639273	4.294139	58.617776	10.070883	0.480086	10.070883	0.319999	0.552083	0.319999	-0.912917	-0.480086	0.1514	38.6102	149.215	3.0	3.0
Name_None_CAS_141-82-2_CS_NoneM_Temperature: Value40	0.82	3.31802	83.10803	5.861807	3.418031	3.418031	3.125898	1.562569	1.562569	0.964254	0.964254	0.302451	0.302451	0.129368	0.129368	18.359432	9.589074	0.0	0.0	0.0	0.0	0.0	0.0	0.0	0.0	10.213055	104.010959	0.333333	-1.06	7.0	100.029	19.093584	5.94	2.173434	4.94	39.380647	9.428889	0.480806	9.428889	0.314202	0.805556	0.314202	-1.3125	-0.480806	-0.4543	19.8886	104.061	2.0	4.0
Name_None_CAS_52-43-7_CS_NoneM_Temperature: Value35	-1.91	3.071207	314.576664	11.474691	8.207873	8.207873	7.063715	4.452472	4.452472	3.305078	3.305078	2.309013	2.309013	1.526793	1.526793	23.260464	14.383612	0.0	12.841643	0.0	0.0	12.15204	0.0	0.0	23.791449	0.0	208.084792	0.3	-1.91	15.0	196.121	1812.314888	11.166394	4.080163	1.808258	87.222984	11.628611	0.327633	11.628611	0.327633	0.170602	0.276802	-1.280347	-0.276802	0.491	53.7424	208.217	2.0	5.0
Name_None_CAS_56-40-6_CS_NoneM_Temperature: Value30	0.45	2.847379	42.912609	4.284457	2.639919	2.639919	2.270056	1.189533	1.189533	0.597863	0.597863	0.17462	0.17462	0.0	0.0	5.969305	4.794537	0.0	6.544756	0.0	0.0	0.0	0.0	0.0	5.733667	5.106527	75.032028	0.5	-0.57	5.0	70.027	9.651484	4.43	1.721545	3.43	29.39984	9.243056	0.480297	9.243056	0.316756	0.277778	0.316756	-0.967593	-0.480297	-0.9703	16.6902	75.067	3.0	3.0
Name_None_CAS_85-44-9_CS_NoneM_Temperature: Value25	-1.38	2.694677	307.945337	7.844935	5.534146	5.534146	5.287694	3.143847	3.143847	2.222561	2.222561	1.552287	1.552287	1.033265	1.033265	11.938611	9.589074	0.0	0.0	11.126903	0.0	0.0	24.265468	0.0	4.736863	0.0	148.016044	0.0	-1.64	11.0	144.085	517.090962	6.094932	1.919462	0.74117	62.592046	10.83287	0.385657	10.83287	0.346404	0.358796	0.346404	-0.55037	-0.385657	0.9972	36.188	148.117	0.0	3.0
Name_None_CAS_591-27-5_CS_NoneM_Temperature: Value10	-0.74	3.07766	168.388339	5.983128	4.333965	4.333965	3.787694	2.333649	2.333649	1.594987	1.594987	0.870211	0.870211	0.524798	0.524798	0.0	0.0	0.0	5.749512	5.687386	0.0	6.066367	18.199101	0.0	0.0	10.840195	109.052764	0.0	-1.18	8.0	102.072	64.052487	4.966628	1.738121	0.904142	47.565528	8.733056	0.507886	8.733056	0.117129	0.212963	0.117129	0.212963	-0.507886	0.9744	32.5192	109.128	3.0	2.0
Name_None_CAS_59-67-6_CS_NoneM_Temperature: Value90	-0.17	2.981455	207.557662	6.690234	4.612077	4.612077	4.30453	2.438146	2.438146	1.546853	1.546853	0.908488	0.908488	0.489267	0.489267	5.969305	4.794537	0.0	5.563451	0.0	0.0	18.460054	6.066367	0.0	4.983979	5.106527	123.032028	0.0	-1.38	9.0	118.071	129.225339	5.751234	2.259334	1.252832	51.971749	10.160926	0.477599	10.160926	0.336759	0.219907	0.336759	-0.941574	-0.477599	0.7798	31.1963	123.111	1.0	3.0
Name_None_CAS_516-06-3_CS_NoneM_Temperature: Value75	0.01	3.637683	90.42946	6.732051	5.087513	5.087513	3.553418	2.537773	2.537773	2.108038	2.108038	1.003387	1.003387	0.285154	0.285154	12.011146	4.794537	0.0	5.917906	0.0	0.0	0.0	13.847474	0.0	0.0	10.840195	117.078979	0.8	-0.57	8.0	106.06	39.368066	7.43	2.667814	1.930322	48.494666	10.015741	0.480079	10.015741	0.320236	0.020833	0.320236	-0.930556	-0.480079	0.0543	30.4492	117.148	3.0	3.0
Name_Methionine_CAS_63-68-3_CS_NoneM_Temperature: Value25	-0.42	3.265907	96.958785	7.276021	5.332624	6.149121	4.180739	2.654911	4.048758	1.726205	2.711804	0.950177	1.594127	0.368293	0.85793	12.011146	4.794537	0.0	0.0	6.420822	5.752854	0.0	11.761885	6.255769	0.0	10.840195	149.05105	0.8	-0.22	9.0	138.127	80.2014	8.78	4.639273	4.294139	58.617776	10.070883	0.480086	10.070883	0.319999	0.552083	0.319999	-0.912917	-0.480086	0.1514	38.6102	149.215	3.0	3.0
Name_None_CAS_86-74-8_CS_NoneM_Temperature: Value25	-5.14	2.642438	512.884136	8.673362	7.118802	7.118802	6.44949	4.404701	4.404701	3.216168	3.216168	2.413639	2.413639	1.799056	1.799056	0.0	0.0	0.0	0.0	0.0	0.0	21.80585	0.0	0.0	53.514915	0.0	167.073499	0.0	-1.76	13.0	158.139	2395.238189	6.72342	2.361749	0.871816	76.003893	3.377963	0.354511	3.377963	0.046435	1.211759	0.046435	1.211759	-0.354511	3.3211	55.8047	167.211	1.0	1.0
Name_None_CAS_106-46-7_CS_NoneM_Temperature: Value30	-3.2	3.032456	145.388339	5.983128	4.06533	5.577188	3.787694	2.199332	2.955261	1.436436	2.309307	0.803543	1.307496	0.429549	0.681526	0.0	0.0	0.0	0.0	0.0	10.045267	0.0	24.265468	0.0	0.0	23.20188	145.969005	0.0	-0.2	8.0	142.972	70.798924	5.928205	2.381841	1.39142	58.037936	5.553025	0.084343	5.553025	0.040653	0.717037	0.040653	0.717037	-0.084343	2.9934	36.462	147.004	0.0	0.0
Name_None_CAS_69-72-7_CS_NoneM_Temperature: Value50	-1.37	3.152941	254.783061	7.560478	5.112077	5.112077	4.715214	2.728688	2.728688	1.822302	1.822302	1.134458	1.134458	0.654489	0.654489	5.969305	4.794537	0.0	11.312963	0.0	0.0	12.132734	12.132734	0.0	0.0	10.213055	138.031694	0.0	-1.51	10.0	132.074	182.238219	6.607786	2.389633	1.074894	57.546335	10.261759	0.507053	10.261759	0.338969	0.06713	0.338969	-1.11287	-0.507053	1.0904	35.0661	138.122	2.0	3.0
Name_None_CAS_106-46-7_CS_NoneM_Temperature: Value35	-3.25	3.032456	145.388339	5.983128	4.06533	5.577188	3.787694	2.199332	2.955261	1.436436	2.309307	0.803543	1.307496	0.429549	0.681526	0.0	0.0	0.0	0.0	0.0	10.045267	0.0	24.265468	0.0	0.0	23.20188	145.969005	0.0	-0.2	8.0	142.972	70.798924	5.928205	2.381841	1.39142	58.037936	5.553025	0.084343	5.553025	0.040653	0.717037	0.040653	0.717037	-0.084343	2.9934	36.462	147.004	0.0	0.0
Name_Maleic acid_CAS_110-16-7_CS_NoneM_Temperature: Value60	0.71	3.668626	118.973737	6.568914	3.865624	3.865624	3.625898	1.766145	1.766145	1.009809	1.009809	0.368487	0.368487	0.142577	0.142577	11.938611	9.589074	0.0	0.0	12.15204	0.0	0.0	0.0	0.0	0.0	10.213055	116.010959	0.0	-1.32	8.0	112.04	40.339204	6.68	2.787964	4.68	45.055986	9.553611	0.478071	9.553611	0.328066	0.55787	0.328066	-1.257037	-0.478071	-0.2882	24.4116	116.072	2.0	4.0
Name_None_CAS_108-46-3_CS_NoneM_Temperature: Value40	0.8	3.07766	166.388339	5.983128	4.203828	4.203828	3.787694	2.268581	2.268581	1.519852	1.519852	0.829737	0.829737	0.493031	0.493031	0.0	0.0	0.0	11.499024	0.0	0.0	18.199101	6.066367	0.0	0.0	10.213055	110.036779	0.0	-1.18	8.0	104.064	64.052487	4.966628	1.738121	0.904142	47.019871	8.653056	0.507823	8.653056	0.118764	0.087963	0.118764	0.087963	-0.507823	1.0978	29.7716	110.112	2.0	2.0
Name_dl-Tartaric acid_CAS_133-37-9_CS_NoneM_Temperature: Value60	0.42	4.069512	133.826806	8.309401	4.760052	4.760052	4.464102	2.282543	2.282543	1.56615	1.56615	0.805104	0.805104	0.270102	0.270102	24.146543	9.589074	0.0	0.0	0.0	0.0	0.0	0.0	0.0	0.0	20.42611	150.016438	0.5	-1.14	10.0	144.038	106.755911	8.86	3.136253	1.997375	55.334057	9.771852	0.47924	9.771852	0.335427	1.768611	0.335427	-2.266204	-0.47924	-2.1226	27.2852	150.086	4.0	6.0
Name_None_CAS_617-65-2_CS_NoneM_Temperature: Value15	-1.2	3.49073	144.583377	8.146264	5.279838	5.279838	4.536581	2.739272	2.739272	1.877144	1.877144	0.986405	0.986405	0.402453	0.402453	17.980451	9.589074	0.0	12.841643	0.0	0.0	0.0	0.0	0.0	0.0	15.946722	147.053158	0.6	-1.1	10.0	138.058	111.041752	8.9	3.837557	3.848566	57.450422	9.99388	0.481229	9.99388	0.319984	0.023148	0.319984	-1.165509	-0.481229	-0.7369	32.481	147.13	4.0	5.0
Name_None_CAS_123-31-9_CS_NoneM_Temperature: Value10	-0.33	3.032456	145.388339	5.983128	4.203828	4.203828	3.787694	2.268581	2.268581	1.516398	1.516398	0.849709	0.849709	0.452632	0.452632	0.0	0.0	0.0	11.499024	0.0	0.0	24.265468	0.0	0.0	0.0	10.213055	110.036779	0.0	-1.18	8.0	104.064	70.798924	4.966628	1.738121	0.904142	47.019871	8.645556	0.507962	8.645556	0.115346	0.169259	0.115346	0.169259	-0.507962	1.0978	29.7716	110.112	2.0	2.0
Name_None_CAS_613-33-2_CS_NoneM_Temperature: Value5	-6.42	2.396509	363.296228	9.966255	8.618802	8.618802	6.75402	4.892734	4.892734	3.732051	3.732051	2.436467	2.436467	1.492023	1.492023	0.0	0.0	0.0	0.0	0.0	0.0	22.253806	0.0	0.0	62.378411	0.0	182.10955	0.142857	-1.56	14.0	168.154	2046.463565	9.013094	3.666952	1.847561	85.218382	2.166667	0.058709	2.166667	-0.018384	1.287593	0.018384	1.287593	-0.058709	3.97044	61.352	182.266	0.0	0.0
Name_None_CAS_100-09-4_CS_NoneM_Temperature: Value55	-2.21	2.913802	250.54461	8.267585	6.073111	6.073111	5.236382	3.111471	3.111471	2.033654	2.033654	1.336969	1.336969	0.733596	0.733596	5.969305	4.794537	0.0	5.563451	5.749512	0.0	19.242532	12.132734	0.0	0.0	9.84339	152.047344	0.125	-1.51	11.0	144.085	335.47939	7.595374	3.053138	1.703179	64.230588	10.359739	0.496768	10.359739	0.335183	0.269259	0.335183	-0.923469	-0.496768	1.3934	39.9533	152.149	1.0	3.0
Name_None_CAS_91-57-6_CS_NoneM_Temperature: Value25	-3.74	2.828901	374.450024	7.681798	6.541452	6.541452	5.360173	3.815384	3.815384	2.850605	2.850605	1.904968	1.904968	1.308743	1.308743	0.0	0.0	0.0	0.0	0.0	0.0	16.3359	0.0	0.0	49.388307	0.0	142.07825	0.090909	-1.3	11.0	132.121	487.852973	6.412726	2.387075	1.116826	66.47801	2.203704	0.06163	2.203704	-0.01814	1.317685	0.01814	1.317685	-0.06163	3.14822	48.685	142.201	0.0	0.0
Name_None_CAS_100-09-4_CS_NoneM_Temperature: Value50	-2.29	2.913802	250.54461	8.267585	6.073111	6.073111	5.236382	3.111471	3.111471	2.033654	2.033654	1.336969	1.336969	0.733596	0.733596	5.969305	4.794537	0.0	5.563451	5.749512	0.0	19.242532	12.132734	0.0	0.0	9.84339	152.047344	0.125	-1.51	11.0	144.085	335.47939	7.595374	3.053138	1.703179	64.230588	10.359739	0.496768	10.359739	0.335183	0.269259	0.335183	-0.923469	-0.496768	1.3934	39.9533	152.149	1.0	3.0
Name_None_CAS_110-15-6_CS_NoneM_Temperature: Value35	-0.05	3.181846	92.605938	6.568914	4.125137	4.125137	3.625898	2.062569	2.062569	1.287477	1.287477	0.552731	0.552731	0.213865	0.213865	11.938611	9.589074	0.0	12.841643	0.0	0.0	0.0	0.0	0.0	0.0	10.213055	118.026609	0.5	-1.06	8.0	112.04	40.339204	6.94	3.009687	4.94	45.745589	9.640417	0.481219	9.640417	0.303432	0.296296	0.303432	-1.076481	-0.481219	-0.0642	24.5056	118.088	2.0	4.0
Name_None_CAS_58-55-9_CS_NoneM_Temperature: Value20	-1.54	3.211854	574.170559	9.585422	7.235488	7.235488	6.125898	3.717583	3.717583	2.806904	2.806904	2.029396	2.029396	1.268923	1.268923	0.0	9.589074	0.0	11.24901	11.163878	4.5671	17.942092	7.047672	0.0	9.967957	0.0	180.064725	0.285714	-1.85	13.0	172.103	1349.044351	7.78134	2.317238	0.850794	72.454043	11.440787	0.338721	11.440787	0.331703	0.351296	0.331703	-0.370741	-0.338721	-1.0397	46.5757	180.167	1.0	6.0
Name_None_CAS_107-35-7_CS_NoneM_Temperature: Value30	-0.05	3.602197	125.870334	5.914214	3.663522	4.480019	3.06066	1.712831	3.321996	1.074714	2.64679	0.375805	1.127415	0.14893	0.446789	10.118127	8.417797	0.0	12.29761	0.0	0.0	0.0	0.0	0.0	0.0	10.286417	125.014664	1.0	-0.13	7.0	118.093	18.141709	6.87	2.247743	5.87	42.07272	9.706806	0.329369	9.706806	0.265602	0.028935	0.265602	-3.79919	-0.329369	-1.1671	25.47	125.149	3.0	4.0
Name_None_CAS_115178-74-0_CS_NoneM_Temperature: Value20	-2.14	1.843569	499.014857	13.828063	10.112842	10.112842	9.092224	5.837972	5.837972	4.172001	4.172001	2.961297	2.961297	1.810365	1.810365	30.494513	14.383612	0.0	0.0	18.52903	0.0	4.89991	30.331835	0.0	0.0	9.84339	263.079373	0.307692	-2.37	19.0	250.145	15664.037041	13.070903	5.514661	2.902367	109.132346	11.661319	0.479711	11.661319	0.33813	0.355272	0.33813	-1.033346	-0.479711	0.5289	64.4783	263.249	1.0	6.0
Name_None_CAS_100-00-5_CS_NoneM_Temperature: Value20	-2.88	3.003401	244.429658	7.560478	4.951076	5.707005	4.698377	2.599105	2.977069	1.733527	2.169962	1.037445	1.289421	0.562807	0.688795	4.923311	10.114318	0.0	5.687386	5.022633	0.0	24.265468	0.0	0.0	0.0	11.60094	156.993056	0.0	-1.09	10.0	153.524	180.912515	7.022233	2.662619	1.448107	62.387645	10.074698	0.269027	10.074698	0.269027	0.05963	0.25831	-0.461975	-0.25831	2.2482	38.1064	157.556	0.0	3.0
Name_None_CAS_554-84-7_CS_NoneM_Temperature: Value20	-1.08	3.069899	258.924771	7.560478	5.020325	5.020325	4.698377	2.633729	2.633729	1.776962	1.776962	1.040556	1.040556	0.606593	0.606593	4.923311	10.114318	0.0	11.436898	0.0	6.066367	18.199101	0.0	0.0	0.0	5.106527	139.026943	0.0	-1.58	10.0	134.07	178.192787	6.538765	2.344994	1.222617	56.878613	10.047593	0.5077	10.047593	0.272622	0.088704	0.272622	-0.555833	-0.5077	1.3004	34.7612	139.11	1.0	4.0
Name_None_CAS_243-17-4_CS_NoneM_Temperature: Value25	-8.03	2.074292	722.939874	11.242276	9.480609	9.480609	8.415816	6.016508	6.016508	4.69043	4.69043	3.659973	3.659973	2.826827	2.826827	0.0	0.0	0.0	0.0	0.0	6.420822	33.026254	0.0	0.0	60.663671	0.0	216.0939	0.058824	-2.08	17.0	204.187	21681.984685	9.002669	3.206374	1.241111	100.529273	2.337963	0.061939	2.337963	-0.001323	1.079703	0.001323	1.079703	-0.061939	4.411	72.19	216.283	0.0	0.0
Name_None_CAS_52-31-3_CS_NoneM_Temperature: Value35	-2.02	2.408673	391.973804	12.466255	9.837629	9.837629	8.108226	5.973509	5.973509	4.4714	4.4714	3.598845	3.598845	2.619571	2.619571	23.260464	14.383612	0.0	0.0	6.420822	31.256391	0.0	6.923737	6.07602	10.633577	0.0	236.116092	0.583333	-1.65	17.0	220.143	7460.405481	11.824333	4.313368	1.751487	99.63664	12.033773	0.327651	12.033773	0.327651	0.37875	0.276534	-1.172292	-0.276534	1.2492	60.9564	236.271	2.0	5.0
Name_None_CAS_99-96-7_CS_NoneM_Temperature: Value30	-1.24	3.003401	237.533061	7.560478	5.112077	5.112077	4.698377	2.722705	2.722705	1.852027	1.852027	1.114255	1.114255	0.604007	0.604007	5.969305	4.794537	0.0	11.312963	0.0	0.0	24.265468	0.0	0.0	0.0	10.213055	138.031694	0.0	-1.51	10.0	132.074	180.912515	6.607786	2.389633	1.253905	57.546335	10.230593	0.507966	10.230593	0.335183	0.074074	0.335183	-0.986111	-0.507966	1.0904	35.0661	138.122	2.0	3.0
Name_None_CAS_479-45-8_CS_NoneM_Temperature: Value35	-3.48	3.769455	592.636917	15.610366	9.656755	9.656755	9.162479	4.656935	4.656935	3.365399	3.365399	2.227211	2.227211	1.386716	1.386716	42.551792	40.457273	0.0	5.008913	12.132734	7.047672	0.0	0.0	0.0	0.0	0.0	287.013812	0.142857	-3.38	20.0	282.104	15468.489615	14.680168	5.086482	2.548788	108.138218	10.809537	0.312178	10.809537	0.312178	0.055548	0.258302	-1.171296	-0.258302	1.0391	61.8026	287.144	0.0	13.0
Name_None_CAS_239-64-5_CS_NoneM_Temperature: Value25	-7.41	2.090791	1041.969157	13.81119	11.428203	11.428203	10.415816	7.226068	7.226068	5.543518	5.543518	4.398219	4.398219	3.386324	3.386324	0.0	0.0	0.0	0.0	0.0	0.0	43.350747	0.0	0.0	77.780383	0.0	267.104799	0.0	-2.8	21.0	254.227	211707.387811	10.925022	3.85928	1.404082	121.367222	3.663981	0.353494	3.663981	0.05442	1.235605	0.05442	1.235605	-0.353494	5.6275	90.8167	267.331	1.0	1.0
Name_None_CAS_106-46-7_CS_NoneM_Temperature: Value45	-3.08	3.032456	145.388339	5.983128	4.06533	5.577188	3.787694	2.199332	2.955261	1.436436	2.309307	0.803543	1.307496	0.429549	0.681526	0.0	0.0	0.0	0.0	0.0	10.045267	0.0	24.265468	0.0	0.0	23.20188	145.969005	0.0	-0.2	8.0	142.972	70.798924	5.928205	2.381841	1.39142	58.037936	5.553025	0.084343	5.553025	0.040653	0.717037	0.040653	0.717037	-0.084343	2.9934	36.462	147.004	0.0	0.0
Name_None_CAS_106-46-7_CS_NoneM_Temperature: Value40	-3.16	3.032456	145.388339	5.983128	4.06533	5.577188	3.787694	2.199332	2.955261	1.436436	2.309307	0.803543	1.307496	0.429549	0.681526	0.0	0.0	0.0	0.0	0.0	10.045267	0.0	24.265468	0.0	0.0	23.20188	145.969005	0.0	-0.2	8.0	142.972	70.798924	5.928205	2.381841	1.39142	58.037936	5.553025	0.084343	5.553025	0.040653	0.717037	0.040653	0.717037	-0.084343	2.9934	36.462	147.004	0.0	0.0
Name_None_CAS_99-99-0_CS_NoneM_Temperature: Value40	-2.52	3.003401	240.287949	7.560478	5.573111	5.573111	4.698377	2.910122	2.910122	2.092659	2.092659	1.24479	1.24479	0.66648	0.66648	4.923311	10.114318	0.0	5.687386	0.0	5.563451	12.132734	12.132734	6.923737	0.0	0.0	137.047678	0.142857	-1.38	10.0	130.082	180.912515	6.736009	2.473197	1.31284	58.449321	10.117782	0.268941	10.117782	0.268941	0.144074	0.25831	-0.403333	-0.25831	1.90322	37.8334	137.138	0.0	3.0
Name_None_CAS_50-02-2_CS_NoneM_Temperature: Value25	-3.55	1.837692	804.748825	20.698306	16.613088	16.613088	12.963233	10.142335	10.142335	9.749151	9.749151	8.791253	8.791253	7.261033	7.261033	52.429697	24.908657	4.390415	18.121973	24.835569	0.0	12.15204	26.847232	0.0	0.0	0.0	392.199902	0.727273	-1.37	28.0	363.235	1500075.63652	19.925309	5.832748	2.014264	163.871786	16.859063	0.389712	16.859063	0.189906	0.067556	0.189906	-1.980464	-0.389712	1.8957	99.9444	392.467	3.0	5.0
Name_None_CAS_144-62-7_CS_NoneM_Temperature: Value40	0.3	3.567703	71.548875	5.154701	2.710924	2.710924	2.642734	1.105462	1.105462	0.610305	0.610305	0.182954	0.182954	0.0	0.0	11.938611	0.0	0.0	0.0	0.0	0.0	0.0	0.0	0.0	0.0	19.802129	89.995309	0.0	-1.06	6.0	88.018	13.60964	4.94	1.395523	1.280136	33.015705	9.099537	0.472815	9.099537	0.414359	1.824074	0.414359	-1.824074	-0.472815	-0.8444	15.2716	90.034	2.0	4.0
Name_None_CAS_461-58-5_CS_NoneM_Temperature: Value75	0.47	3.507223	92.605938	4.991564	3.049128	3.049128	2.770056	1.248171	1.248171	0.636669	0.636669	0.179099	0.179099	0.057735	0.057735	0.0	0.0	0.0	5.959555	0.0	0.0	6.193156	0.0	0.0	4.992405	16.729227	84.043596	0.0	-1.24	6.0	80.05	14.834467	4.76	2.025957	2.76	35.071877	7.639167	0.36923	7.639167	0.208653	0.196759	0.208653	-0.196759	-0.36923	-1.25912	21.4228	84.082	4.0	4.0
Name_None_CAS_123-30-8_CS_NoneM_Temperature: Value85	-0.08	3.032456	147.388339	5.983128	4.333965	4.333965	3.787694	2.333649	2.333649	1.591532	1.591532	0.893088	0.893088	0.474322	0.474322	0.0	0.0	0.0	5.749512	5.687386	0.0	0.0	24.265468	0.0	0.0	10.840195	109.052764	0.0	-1.18	8.0	102.072	70.798924	4.966628	1.738121	0.904142	47.565528	8.701111	0.507964	8.701111	0.115227	0.249259	0.115227	0.249259	-0.507964	0.9744	32.5192	109.128	3.0	2.0
Name_None_CAS_832-69-9_CS_NoneM_Temperature: Value20	-6.0	2.604863	635.656722	10.250712	8.696152	8.696152	7.360173	5.232051	5.232051	3.95673	3.95673	3.004647	3.004647	2.19748	2.19748	0.0	0.0	0.0	0.0	0.0	0.0	27.108348	0.0	0.0	61.521041	0.0	192.0939	0.066667	-1.82	15.0	180.165	4930.846087	8.485285	3.094623	1.218908	89.159674	2.215278	0.061629	2.215278	-0.010275	1.31537	0.010275	1.31537	-0.061629	4.30142	66.191	192.261	0.0	0.0
Name_None_CAS_32598-13-3_CS_NoneM_Temperature: Value30	-8.39	2.50208	485.037124	11.706742	7.97596	10.999675	7.575387	4.481997	5.993855	3.257776	4.886576	2.172535	3.650594	1.351385	1.947568	0.0	0.0	0.0	0.0	20.090533	11.126903	0.0	24.265468	12.132734	0.0	46.40376	289.922361	0.0	-0.4	16.0	285.944	4453.211453	12.067412	4.848492	2.464317	113.701562	5.943788	0.082712	5.943788	0.059798	0.51874	0.059798	0.51874	-0.082712	5.9672	71.918	291.992	0.0	0.0
Name_None_CAS_110-17-8_CS_NoneM_Temperature: Value40	-1.04	3.668626	118.973737	6.568914	3.865624	3.865624	3.625898	1.766145	1.766145	1.009809	1.009809	0.368487	0.368487	0.142577	0.142577	11.938611	9.589074	0.0	0.0	12.15204	0.0	0.0	0.0	0.0	0.0	10.213055	116.010959	0.0	-1.32	8.0	112.04	40.339204	6.68	2.787964	4.68	45.055986	9.553611	0.478071	9.553611	0.328066	0.55787	0.328066	-1.257037	-0.478071	-0.2882	24.4116	116.072	2.0	4.0
Name_2-Methoxybenzoic acid_CAS_579-75-9_CS_NoneM_Temperature: Value70	-0.58	3.121219	267.79461	8.267585	6.073111	6.073111	5.253219	3.117454	3.117454	2.005436	2.005436	1.337383	1.337383	0.821324	0.821324	5.969305	4.794537	0.0	5.563451	5.749512	0.0	13.176165	18.199101	0.0	0.0	9.84339	152.047344	0.125	-1.51	11.0	144.085	336.852662	7.595374	3.053138	1.490371	64.230588	10.500648	0.495856	10.500648	0.338977	0.189815	0.338977	-0.969954	-0.495856	1.3934	39.9533	152.149	1.0	3.0
Name_None_CAS_147-71-7_CS_NoneM_Temperature: Value40	0.63	4.069512	133.826806	8.309401	4.760052	4.760052	4.464102	2.282543	2.282543	1.56615	1.56615	0.805104	0.805104	0.270102	0.270102	24.146543	9.589074	0.0	0.0	0.0	0.0	0.0	0.0	0.0	0.0	20.42611	150.016438	0.5	-1.14	10.0	144.038	106.755911	8.86	3.136253	1.997375	55.334057	9.771852	0.47924	9.771852	0.335427	1.768611	0.335427	-2.266204	-0.47924	-2.1226	27.2852	150.086	4.0	6.0
Name_None_CAS_92-06-8_CS_NoneM_Temperature: Value25	-5.18	2.05358	569.716066	12.208896	10.082904	10.082904	8.932653	6.142734	6.142734	4.312855	4.312855	3.076816	3.076816	2.139527	2.139527	0.0	0.0	0.0	0.0	0.0	0.0	22.253806	0.0	12.132734	72.796405	0.0	230.10955	0.0	-2.34	18.0	216.198	26796.554295	10.791413	4.88659	2.18422	107.545592	2.240741	0.062225	2.240741	-0.017787	1.25952	0.017787	1.25952	-0.062225	5.0206	77.314	230.31	0.0	0.0
Name_None_CAS_56-85-9_CS_NoneM_Temperature: Value20	-0.61	3.49073	145.82849	8.146264	5.409975	5.409975	4.536581	2.80434	2.80434	1.949719	1.949719	1.018939	1.018939	0.421236	0.421236	17.918326	9.589074	0.0	12.841643	0.0	0.0	0.0	0.0	0.0	0.0	16.573862	146.069142	0.6	-1.1	10.0	136.066	111.041752	8.9	3.837557	3.848566	57.996079	10.100084	0.480086	10.100084	0.319983	0.021296	0.319983	-1.109954	-0.480086	-1.3362	34.0396	146.146	5.0	5.0
Name_None_CAS_120-47-8_CS_NoneM_Temperature: Value20	-2.31	2.753743	263.607066	8.974691	6.780218	6.780218	5.736382	3.699004	3.699004	2.267344	2.267344	1.378439	1.378439	0.811941	0.811941	0.0	4.794537	0.0	11.718817	12.170333	0.0	24.265468	6.923737	0.0	0.0	9.84339	166.062994	0.222222	-1.51	12.0	156.096	535.062808	8.585329	3.758873	1.985036	70.595531	11.052121	0.507966	11.052121	0.337612	0.141712	0.337612	-0.363426	-0.507966	1.5689	44.0633	166.176	1.0	3.0
Name_l-Threonine_CAS_72-19-5_CS_NoneM_Temperature: Value25	-0.12	3.637683	91.284213	6.732051	4.534726	4.534726	3.553418	2.218622	2.218622	1.604625	1.604625	0.804873	0.804873	0.206339	0.206339	18.115113	4.794537	0.0	0.0	0.0	0.0	6.923737	0.0	0.0	0.0	15.946722	119.058243	0.75	-0.61	8.0	110.048	39.368066	7.39	2.637269	1.902081	46.923958	9.855741	0.480013	9.855741	0.322664	0.979167	0.322664	-1.180556	-0.480013	-1.2209	27.292	119.12	4.0	4.0
Name_None_CAS_106231-50-9_CS_NoneM_Temperature: Value20	-1.72	2.477089	321.398813	10.388905	7.818603	7.818603	6.736382	4.165285	4.165285	2.615334	2.615334	1.622688	1.622688	0.860832	0.860832	5.969305	9.589074	0.0	12.514062	5.563451	0.0	7.047672	30.331835	0.0	5.316789	4.736863	193.073893	0.2	-1.84	14.0	182.114	1619.437816	10.242237	5.012486	2.89501	81.877623	11.262828	0.451991	11.262828	0.33813	0.245806	0.33813	-0.491481	-0.451991	0.5894	50.7912	193.202	1.0	4.0
Name_None_CAS_56-85-9_CS_NoneM_Temperature: Value25	-0.55	3.49073	145.82849	8.146264	5.409975	5.409975	4.536581	2.80434	2.80434	1.949719	1.949719	1.018939	1.018939	0.421236	0.421236	17.918326	9.589074	0.0	12.841643	0.0	0.0	0.0	0.0	0.0	0.0	16.573862	146.069142	0.6	-1.1	10.0	136.066	111.041752	8.9	3.837557	3.848566	57.996079	10.100084	0.480086	10.100084	0.319983	0.021296	0.319983	-1.109954	-0.480086	-1.3362	34.0396	146.146	5.0	5.0
Name_None_CAS_105-60-2_CS_NoneM_Temperature: Value10	0.59	2.266697	80.529325	5.819991	4.943782	4.943782	3.893847	3.161231	3.161231	2.160613	2.160613	1.402784	1.402784	0.90353	0.90353	0.0	4.794537	0.0	5.90718	0.0	25.807221	6.420822	0.0	0.0	5.316789	0.0	113.084064	0.833333	-0.53	8.0	102.072	85.398652	5.603869	2.698436	1.523476	49.269515	10.571944	0.356107	10.571944	0.219494	0.224537	0.219494	0.224537	-0.356107	0.6766	31.4777	113.16	1.0	2.0
Name_None_CAS_88-99-3_CS_NoneM_Temperature: Value40	-1.15	3.267076	296.584675	9.137828	6.020325	6.020325	5.625898	3.182812	3.182812	2.155889	2.155889	1.387881	1.387881	0.856105	0.856105	11.938611	9.589074	0.0	11.126903	0.0	0.0	24.265468	0.0	0.0	0.0	10.213055	166.026609	0.0	-1.84	12.0	160.084	475.348829	8.258425	3.04193	1.420632	68.072799	10.46287	0.47762	10.46287	0.336067	0.189815	0.336067	-1.228704	-0.47762	1.083	40.3606	166.132	2.0	4.0
Name_None_CAS_99-96-7_CS_NoneM_Temperature: Value80	-0.06	3.003401	237.533061	7.560478	5.112077	5.112077	4.698377	2.722705	2.722705	1.852027	1.852027	1.114255	1.114255	0.604007	0.604007	5.969305	4.794537	0.0	11.312963	0.0	0.0	24.265468	0.0	0.0	0.0	10.213055	138.031694	0.0	-1.51	10.0	132.074	180.912515	6.607786	2.389633	1.253905	57.546335	10.230593	0.507966	10.230593	0.335183	0.074074	0.335183	-0.986111	-0.507966	1.0904	35.0661	138.122	2.0	3.0
Name_None_CAS_101-42-8_CS_NoneM_Temperature: Value25	-1.61	2.589783	256.490862	8.974691	7.242213	7.242213	5.698377	3.732842	3.732842	2.690605	2.690605	1.43124	1.43124	0.756765	0.756765	0.0	4.794537	0.0	6.031115	0.0	5.687386	4.89991	14.095344	30.331835	5.316789	0.0	164.094963	0.222222	-1.51	12.0	152.112	526.605419	8.585329	3.758873	2.268478	71.997447	11.127041	0.330653	11.127041	0.320817	0.11	0.320817	-0.11	-0.330653	1.7801	49.1477	164.208	1.0	3.0
Name_None_CAS_55-21-0_CS_NoneM_Temperature: Value60	-0.4	2.981455	205.415953	6.690234	4.87235	4.87235	4.30453	2.653483	2.653483	1.730276	1.730276	1.058307	1.058307	0.602419	0.602419	0.0	4.794537	0.0	5.90718	5.563451	0.0	0.0	24.265468	6.066367	0.0	5.733667	121.052764	0.0	-1.31	9.0	114.083	129.225339	5.820039	2.306764	1.287705	53.297758	10.423148	0.3656	10.423148	0.248195	0.379074	0.248195	-0.379074	-0.3656	0.7855	34.9599	121.139	2.0	2.0
Name_Lactose_CAS_63-42-3_CS_NoneM_Temperature: Value40	-0.14	2.114862	378.018438	17.309037	11.99017	11.99017	10.810968	7.079026	7.079026	5.526832	5.526832	3.978973	3.978973	2.569694	2.569694	74.625548	35.745692	0.0	0.0	0.0	0.0	0.0	0.0	0.0	0.0	19.317116	342.116212	1.0	-0.44	23.0	320.121	108711.667779	18.892352	7.630404	3.646723	130.436458	9.942733	0.393567	9.942733	0.186732	0.667367	0.186732	-1.739074	-0.393567	-5.3972	68.6194	342.297	8.0	11.0
Name_None_CAS_83-32-9_CS_NoneM_Temperature: Value50	-4.09	2.580406	401.982629	7.966255	6.878315	6.878315	5.94949	4.445141	4.445141	3.432385	3.432385	2.740965	2.740965	2.187782	2.187782	0.0	0.0	0.0	0.0	0.0	0.0	34.740995	0.0	0.0	36.398202	0.0	154.07825	0.166667	-1.3	12.0	144.132	1448.534631	6.241943	2.099554	0.672266	71.837121	2.248843	0.061355	2.248843	-0.011958	1.232824	0.011958	1.232824	-0.061355	2.9384	51.356	154.212	0.0	0.0
Name_None_CAS_115178-63-7_CS_NoneM_Temperature: Value20	-1.18	2.546142	448.391598	15.828063	12.229158	12.229158	9.896755	6.758942	6.758942	4.938922	4.938922	2.658157	2.658157	1.792204	1.792204	30.6913	19.802129	0.0	13.089513	5.563451	0.0	18.747384	30.331835	0.0	0.0	4.736863	295.141973	0.466667	-1.92	21.0	274.167	33702.912477	17.132411	8.385309	6.374897	123.500773	11.976458	0.451983	11.976458	0.33813	0.076013	0.33813	-0.724514	-0.451983	0.4336	76.6661	295.335	2.0	6.0
Name_None_CAS_103-90-2_CS_NoneM_Temperature: Value25	-1.01	2.736298	253.299498	8.267585	6.164863	6.164863	5.181541	3.249098	3.249098	2.22806	2.22806	1.187673	1.187673	0.748027	0.748027	0.0	4.794537	0.0	11.656692	5.687386	0.0	19.056471	12.132734	0.0	5.316789	5.106527	151.063329	0.125	-1.51	11.0	142.093	285.510741	7.595374	3.053138	2.292304	64.666905	10.524469	0.507964	10.524469	0.220747	0.115102	0.220747	-0.115102	-0.507964	1.3506	42.4105	151.165	2.0	3.0
Name_None_CAS_83-32-9_CS_NoneM_Temperature: Value55	-3.98	2.580406	401.982629	7.966255	6.878315	6.878315	5.94949	4.445141	4.445141	3.432385	3.432385	2.740965	2.740965	2.187782	2.187782	0.0	0.0	0.0	0.0	0.0	0.0	34.740995	0.0	0.0	36.398202	0.0	154.07825	0.166667	-1.3	12.0	144.132	1448.534631	6.241943	2.099554	0.672266	71.837121	2.248843	0.061355	2.248843	-0.011958	1.232824	0.011958	1.232824	-0.061355	2.9384	51.356	154.212	0.0	0.0
Name_None_CAS_52663-77-1_CS_NoneM_Temperature: Value25	-10.41	2.995573	696.114038	16.05796	9.479031	16.282391	9.679316	5.02819	8.429871	3.788088	7.24824	2.571599	6.42316	1.617047	3.942893	0.0	0.0	0.0	56.330603	0.0	0.0	6.066367	0.0	0.0	0.0	104.408459	459.727499	0.0	1.05	21.0	463.209	34679.316084	18.389543	6.888185	3.175148	165.217893	6.195985	0.082632	6.195985	0.080892	0.019412	0.080892	0.019412	-0.082632	9.2342	96.968	464.217	0.0	0.0
Name_None_CAS_100-02-7_CS_NoneM_Temperature: Value15	-1.14	3.003401	241.674771	7.560478	5.020325	5.020325	4.698377	2.633729	2.633729	1.773508	1.773508	1.060528	1.060528	0.574349	0.574349	4.923311	10.114318	0.0	11.436898	0.0	0.0	24.265468	0.0	0.0	0.0	5.106527	139.026943	0.0	-1.58	10.0	134.07	180.912515	6.538765	2.344994	1.222617	56.878613	10.036149	0.507958	10.036149	0.269195	0.015926	0.269195	-0.514444	-0.507958	1.3004	34.7612	139.11	1.0	4.0
Name_None_CAS_50-06-6_CS_form IIM_Temperature: Value20	-2.34	2.535973	461.783925	12.466255	9.318603	9.318603	8.108226	5.333716	5.333716	3.862281	3.862281	3.026281	3.026281	2.064079	2.064079	23.260464	14.383612	0.0	0.0	11.984273	0.0	0.0	37.255573	0.0	10.633577	0.0	232.084792	0.25	-2.17	17.0	220.143	7460.405481	11.319407	4.00892	1.595456	98.199515	11.975791	0.327651	11.975791	0.327651	0.293611	0.276523	-1.310347	-0.276523	0.7004	60.0924	232.239	2.0	5.0
Name_None_CAS_118-92-3_CS_NoneM_Temperature: Value20	-1.59	3.152941	257.537949	7.560478	5.242213	5.242213	4.715214	2.793756	2.793756	1.892403	1.892403	1.191199	1.191199	0.691772	0.691772	5.969305	4.794537	0.0	5.563451	5.687386	0.0	6.066367	18.199101	0.0	0.0	10.840195	137.047678	0.0	-1.51	10.0	130.082	182.238219	6.607786	2.389633	1.074894	58.091992	10.341759	0.477584	10.341759	0.33729	0.155093	0.33729	-0.98787	-0.477584	0.967	37.8137	137.138	3.0	3.0
Name_None_CAS_50-06-6_CS_form IIM_Temperature: Value25	-2.26	2.535973	461.783925	12.466255	9.318603	9.318603	8.108226	5.333716	5.333716	3.862281	3.862281	3.026281	3.026281	2.064079	2.064079	23.260464	14.383612	0.0	0.0	11.984273	0.0	0.0	37.255573	0.0	10.633577	0.0	232.084792	0.25	-2.17	17.0	220.143	7460.405481	11.319407	4.00892	1.595456	98.199515	11.975791	0.327651	11.975791	0.327651	0.293611	0.276523	-1.310347	-0.276523	0.7004	60.0924	232.239	2.0	5.0
Name_None_CAS_65-85-0_CS_NoneM_Temperature: Value40	-1.34	2.981455	203.415953	6.690234	4.742213	4.742213	4.30453	2.588415	2.588415	1.671178	1.671178	1.02074	1.02074	0.58073	0.58073	5.969305	4.794537	0.0	0.0	5.563451	0.0	0.0	30.331835	0.0	0.0	5.106527	122.036779	0.0	-1.31	9.0	116.075	129.225339	5.820039	2.306764	1.287705	52.752101	10.200926	0.477639	10.200926	0.335178	0.331019	0.335178	-0.879074	-0.477639	1.3848	33.4013	122.123	1.0	2.0
Name_None_CAS_60-35-5_CS_NoneM_Temperature: Value20	1.07	2.803039	29.01955	3.57735	2.485599	2.485599	1.732051	0.992799	0.992799	0.61065	0.61065	0.0	0.0	0.0	0.0	0.0	4.794537	0.0	5.90718	0.0	0.0	6.923737	0.0	0.0	5.733667	0.0	59.037114	0.5	-0.53	4.0	54.028	3.245112	3.47	0.874858	1.156009	24.605606	9.222222	0.369921	9.222222	0.21379	0.333333	0.21379	-0.333333	-0.369921	-0.5084	14.8684	59.068	2.0	2.0
Name_None_CAS_65-85-0_CS_NoneM_Temperature: Value35	-1.43	2.981455	203.415953	6.690234	4.742213	4.742213	4.30453	2.588415	2.588415	1.671178	1.671178	1.02074	1.02074	0.58073	0.58073	5.969305	4.794537	0.0	0.0	5.563451	0.0	0.0	30.331835	0.0	0.0	5.106527	122.036779	0.0	-1.31	9.0	116.075	129.225339	5.820039	2.306764	1.287705	52.752101	10.200926	0.477639	10.200926	0.335178	0.331019	0.335178	-0.879074	-0.477639	1.3848	33.4013	122.123	1.0	2.0
Name_None_CAS_139-40-2_CS_NoneM_Temperature: Value20	-4.64	2.843636	298.028784	11.422285	9.374306	10.130235	6.969234	4.917374	5.295339	3.849731	4.187793	1.443671	1.612702	0.995584	1.155693	0.0	0.0	0.0	17.367268	11.896679	0.0	0.0	0.0	27.694949	25.585513	11.60094	229.109423	0.666667	-1.1	15.0	213.587	1481.555694	11.971942	5.113992	4.290611	94.68299	5.774681	0.351867	5.774681	0.228497	0.191019	0.228497	0.191019	-0.351867	2.1656	62.3544	229.715	2.0	5.0
Name_None_CAS_62-23-7_CS_NoneM_Temperature: Value25	-2.78	3.00615	283.68319	9.137828	5.928573	5.928573	5.609061	3.087853	3.087853	2.109136	2.109136	1.325074	1.325074	0.725723	0.725723	10.892616	14.908855	0.0	11.250838	0.0	12.132734	12.132734	0.0	0.0	0.0	5.106527	167.021858	0.0	-1.91	12.0	162.08	473.955341	8.189108	2.99667	1.570829	67.405077	10.312226	0.477639	10.312226	0.335187	0.042222	0.335187	-1.092687	-0.477639	1.293	40.0557	167.12	1.0	5.0
Name_None_CAS_64649-63-4_CS_NoneM_Temperature: Value20	-2.07	2.462616	371.510782	12.673362	10.18003	10.18003	8.185071	5.68556	5.68556	3.508187	3.508187	2.452377	2.452377	1.452454	1.452454	5.969305	9.589074	0.0	12.514062	18.652964	0.0	0.0	29.165378	19.913841	0.0	4.736863	235.120843	0.384615	-1.84	17.0	218.147	6818.994323	13.225963	6.680116	3.903492	101.182421	11.589792	0.451983	11.589792	0.33813	0.167332	0.33813	-0.466568	-0.451983	1.7118	64.6525	235.283	0.0	4.0
Name_l-Aspartic acid_CAS_56-84-8_CS_NoneM_Temperature: Value55	-0.99	3.632432	132.529325	7.439158	4.572731	4.572731	4.036581	2.239272	2.239272	1.542593	1.542593	0.711731	0.711731	0.275438	0.275438	24.401273	9.589074	0.0	0.0	0.0	0.0	0.0	0.0	0.0	0.0	15.946722	133.037508	0.5	-1.1	9.0	126.047	60.471844	7.9	3.032307	3.47971	51.08548	9.846435	0.481175	9.846435	0.320578	0.532407	0.320578	-1.294074	-0.481175	-1.127	27.864	133.103	4.0	5.0
Name_None_CAS_85-01-8_CS_NoneM_Temperature: Value55	-4.5	2.610319	539.009099	9.380469	7.773503	7.773503	6.94949	4.815384	4.815384	3.507834	3.507834	2.654202	2.654202	1.954807	1.954807	0.0	0.0	0.0	0.0	0.0	0.0	21.544897	0.0	0.0	60.663671	0.0	178.07825	0.0	-1.82	14.0	168.154	3408.807763	7.571439	2.845084	1.007541	82.794732	2.178241	0.061629	2.178241	-0.010542	1.311296	0.010542	1.311296	-0.061629	3.993	61.454	178.234	0.0	0.0
Name_None_CAS_152-58-9_CS_NoneM_Temperature: Value35	-3.9	1.68126	652.28149	18.035169	15.384286	15.384286	11.759821	9.865515	9.865515	9.405253	9.405253	8.718463	8.718463	7.164149	7.164149	23.406168	19.802129	0.0	11.198235	30.595361	38.52493	5.573105	0.0	6.07602	13.847474	0.0	346.214409	0.809524	-1.0	25.0	316.227	505763.753456	17.415638	5.497284	2.130435	149.236677	12.336533	0.388464	12.336533	0.189627	0.110962	0.189627	-1.364148	-0.388464	2.8108	93.7526	346.467	2.0	4.0
Name_None_CAS_57-13-6_CS_NoneM_Temperature: Value50	1.05	2.803039	29.01955	3.57735	2.062949	2.062949	1.732051	0.781474	0.781474	0.402369	0.402369	0.0	0.0	0.0	0.0	6.031115	0.0	0.0	0.0	0.0	0.0	0.0	0.0	0.0	11.467335	4.794537	60.032363	0.0	-0.73	4.0	56.024	3.245112	3.27	0.710529	0.173734	23.580555	9.0	0.351846	9.0	0.309056	0.833333	0.309056	-0.833333	-0.351846	-0.9762	13.7708	60.056	4.0	3.0
Name_None_CAS_35693-92-6_CS_NoneM_Temperature: Value25	-6.06	2.635225	454.475947	10.836499	7.675345	9.943132	7.181541	4.382331	5.516224	3.11046	4.361296	2.069344	2.883744	1.422799	2.457994	0.0	0.0	0.0	0.0	15.0679	11.126903	0.0	12.132734	30.331835	0.0	34.80282	255.961333	0.0	-0.69	15.0	250.491	2867.755457	10.815469	4.441475	2.282758	103.398296	6.10043	0.084233	6.10043	0.05137	0.546001	0.05137	0.546001	-0.084233	5.3138	66.908	257.547	0.0	0.0
Name_None_CAS_91-20-3_CS_NoneM_Temperature: Value50	-3.21	2.888052	271.015182	6.811555	5.618802	5.618802	4.966326	3.404701	3.404701	2.347151	2.347151	1.658689	1.658689	1.132906	1.132906	0.0	0.0	0.0	0.0	0.0	0.0	10.772448	0.0	0.0	48.530937	0.0	128.0626	0.0	-1.3	10.0	120.11	348.570462	5.48223	2.143053	0.780534	60.113068	2.12037	0.06163	2.12037	-0.018404	1.310185	0.018404	1.310185	-0.06163	2.8398	43.948	128.174	0.0	0.0
Name_None_CAS_613-12-7_CS_NoneM_Temperature: Value20	-7.0	2.474936	635.656722	10.250712	8.696152	8.696152	7.3265	5.220085	5.220085	4.049964	4.049964	2.86031	2.86031	2.059473	2.059473	0.0	0.0	0.0	0.0	0.0	0.0	27.108348	0.0	0.0	61.521041	0.0	192.0939	0.066667	-1.82	15.0	180.165	4584.546211	8.485285	3.094623	1.385812	89.159674	2.261574	0.061629	2.261574	-0.017501	1.313753	0.017501	1.313753	-0.061629	4.30142	66.191	192.261	0.0	0.0
Name_None_CAS_644-08-6_CS_NoneM_Temperature: Value25	-4.62	2.423856	370.542881	9.096012	7.696152	7.696152	6.360173	4.482051	4.482051	3.232051	3.232051	2.158689	2.158689	1.376614	1.376614	0.0	0.0	0.0	0.0	0.0	0.0	16.690354	0.0	6.066367	55.454674	0.0	168.0939	0.076923	-1.56	13.0	156.143	1444.823681	8.057239	3.442238	1.780015	78.853439	2.157407	0.062225	2.157407	-0.018385	1.280093	0.018385	1.280093	-0.062225	3.66202	56.615	168.239	0.0	0.0
Name_None_CAS_91-20-3_CS_NoneM_Temperature: Value55	-3.08	2.888052	271.015182	6.811555	5.618802	5.618802	4.966326	3.404701	3.404701	2.347151	2.347151	1.658689	1.658689	1.132906	1.132906	0.0	0.0	0.0	0.0	0.0	0.0	10.772448	0.0	0.0	48.530937	0.0	128.0626	0.0	-1.3	10.0	120.11	348.570462	5.48223	2.143053	0.780534	60.113068	2.12037	0.06163	2.12037	-0.018404	1.310185	0.018404	1.310185	-0.06163	2.8398	43.948	128.174	0.0	0.0
Name_None_CAS_613-12-7_CS_NoneM_Temperature: Value25	-6.95	2.474936	635.656722	10.250712	8.696152	8.696152	7.3265	5.220085	5.220085	4.049964	4.049964	2.86031	2.86031	2.059473	2.059473	0.0	0.0	0.0	0.0	0.0	0.0	27.108348	0.0	0.0	61.521041	0.0	192.0939	0.066667	-1.82	15.0	180.165	4584.546211	8.485285	3.094623	1.385812	89.159674	2.261574	0.061629	2.261574	-0.017501	1.313753	0.017501	1.313753	-0.061629	4.30142	66.191	192.261	0.0	0.0
Name_None_CAS_2051-24-3_CS_NoneM_Temperature: Value60	-10.77	3.026914	669.959814	16.928203	9.779645	17.338934	10.106836	5.139822	8.919467	3.889822	7.669467	2.669608	7.223109	1.648786	4.303501	0.0	0.0	0.0	61.353236	0.0	0.0	0.0	0.0	0.0	0.0	116.009399	493.688527	0.0	1.34	22.0	498.662	54493.882109	19.661925	7.296648	3.103061	175.52116	6.202788	0.081912	6.202788	0.080892	0.00045	0.080892	-0.01198	-0.081912	9.8876	101.978	498.662	0.0	0.0
Name_None_CAS_150-68-5_CS_NoneM_Temperature: Value25	-2.88	2.646094	294.987941	9.844935	7.542827	8.298756	6.092224	3.832508	4.210472	2.831473	3.267909	1.501673	1.753649	0.768501	0.894489	0.0	4.794537	0.0	6.031115	5.022633	5.687386	4.89991	38.360812	0.0	5.316789	11.60094	198.055991	0.222222	-1.22	13.0	187.565	758.764388	9.86489	4.140783	2.951372	82.300714	11.178982	0.330653	11.178982	0.320817	0.150627	0.320817	-0.150627	-0.330653	2.4335	54.1577	198.653	1.0	3.0
Name_None_CAS_123-31-9_CS_NoneM_Temperature: Value25	-0.18	3.032456	145.388339	5.983128	4.203828	4.203828	3.787694	2.268581	2.268581	1.516398	1.516398	0.849709	0.849709	0.452632	0.452632	0.0	0.0	0.0	11.499024	0.0	0.0	24.265468	0.0	0.0	0.0	10.213055	110.036779	0.0	-1.18	8.0	104.064	70.798924	4.966628	1.738121	0.904142	47.019871	8.645556	0.507962	8.645556	0.115346	0.169259	0.115346	0.169259	-0.507962	1.0978	29.7716	110.112	2.0	2.0
Name_3,4-Dichlorosulfolane_CAS_3001-57-8_CS_NoneM_Temperature: Value20	-1.93	2.770811	182.613175	7.068914	4.549588	6.877942	4.011637	2.496949	5.191188	2.108891	5.383864	1.218766	4.364608	0.762037	3.874283	20.591429	8.417797	0.0	11.505707	0.0	0.0	0.0	0.0	0.0	0.0	23.20188	187.946556	1.0	0.53	9.0	183.015	82.427479	7.634932	2.290909	1.722837	64.060177	10.6825	0.228728	10.6825	0.152823	0.030478	0.152823	-2.908565	-0.228728	0.6296	37.9358	189.063	0.0	2.0
Name_None_CAS_206-44-0_CS_NoneM_Temperature: Value10	-6.39	2.312996	650.310154	10.535169	8.773503	8.773503	7.94949	5.565384	5.565384	4.254843	4.254843	3.412108	3.412108	2.742735	2.742735	0.0	0.0	0.0	0.0	0.0	0.0	33.026254	0.0	0.0	60.663671	0.0	202.07825	0.0	-2.08	16.0	192.176	13615.851733	8.116402	2.732405	0.848888	94.164331	2.219907	0.061607	2.219907	-0.002638	1.339074	0.002638	1.339074	-0.061607	4.4872	68.378	202.256	0.0	0.0
Name_None_CAS_83-32-9_CS_NoneM_Temperature: Value70	-3.67	2.580406	401.982629	7.966255	6.878315	6.878315	5.94949	4.445141	4.445141	3.432385	3.432385	2.740965	2.740965	2.187782	2.187782	0.0	0.0	0.0	0.0	0.0	0.0	34.740995	0.0	0.0	36.398202	0.0	154.07825	0.166667	-1.3	12.0	144.132	1448.534631	6.241943	2.099554	0.672266	71.837121	2.248843	0.061355	2.248843	-0.011958	1.232824	0.011958	1.232824	-0.061355	2.9384	51.356	154.212	0.0	0.0
Name_None_CAS_206-44-0_CS_NoneM_Temperature: Value15	-6.28	2.312996	650.310154	10.535169	8.773503	8.773503	7.94949	5.565384	5.565384	4.254843	4.254843	3.412108	3.412108	2.742735	2.742735	0.0	0.0	0.0	0.0	0.0	0.0	33.026254	0.0	0.0	60.663671	0.0	202.07825	0.0	-2.08	16.0	192.176	13615.851733	8.116402	2.732405	0.848888	94.164331	2.219907	0.061607	2.219907	-0.002638	1.339074	0.002638	1.339074	-0.061607	4.4872	68.378	202.256	0.0	0.0
Name_None_CAS_328-39-2_CS_NoneM_Temperature: Value75	-0.68	3.501688	101.230983	7.439158	5.794619	5.794619	4.036581	3.020937	3.020937	2.57428	2.57428	1.042536	1.042536	0.608685	0.608685	12.011146	4.794537	0.0	0.0	12.338728	0.0	0.0	0.0	13.847474	0.0	10.840195	131.094629	0.833333	-0.57	9.0	118.071	60.471844	8.43	3.454517	3.968358	54.859608	10.109769	0.480086	10.109769	0.319978	0.3575	0.319978	-0.913241	-0.480086	0.4444	35.0662	131.175	3.0	3.0
Name_l-Aspartic acid_CAS_56-84-8_CS_NoneM_Temperature: Value25	-1.43	3.632432	132.529325	7.439158	4.572731	4.572731	4.036581	2.239272	2.239272	1.542593	1.542593	0.711731	0.711731	0.275438	0.275438	24.401273	9.589074	0.0	0.0	0.0	0.0	0.0	0.0	0.0	0.0	15.946722	133.037508	0.5	-1.1	9.0	126.047	60.471844	7.9	3.032307	3.47971	51.08548	9.846435	0.481175	9.846435	0.320578	0.532407	0.320578	-1.294074	-0.481175	-1.127	27.864	133.103	4.0	5.0
Name_l-Aspartic acid_CAS_56-84-8_CS_NoneM_Temperature: Value20	-1.5	3.632432	132.529325	7.439158	4.572731	4.572731	4.036581	2.239272	2.239272	1.542593	1.542593	0.711731	0.711731	0.275438	0.275438	24.401273	9.589074	0.0	0.0	0.0	0.0	0.0	0.0	0.0	0.0	15.946722	133.037508	0.5	-1.1	9.0	126.047	60.471844	7.9	3.032307	3.47971	51.08548	9.846435	0.481175	9.846435	0.320578	0.532407	0.320578	-1.294074	-0.481175	-1.127	27.864	133.103	4.0	5.0
Name_d-Glutamic acid_CAS_6893-26-1_CS_NoneM_Temperature: Value80	-0.38	3.49073	144.583377	8.146264	5.279838	5.279838	4.536581	2.739272	2.739272	1.877144	1.877144	0.986405	0.986405	0.402453	0.402453	17.980451	9.589074	0.0	12.841643	0.0	0.0	0.0	0.0	0.0	0.0	15.946722	147.053158	0.6	-1.1	10.0	138.058	111.041752	8.9	3.837557	3.848566	57.450422	9.99388	0.481229	9.99388	0.319984	0.023148	0.319984	-1.165509	-0.481229	-0.7369	32.481	147.13	4.0	5.0
Name_None_CAS_479-45-8_CS_NoneM_Temperature: Value70	-2.73	3.769455	592.636917	15.610366	9.656755	9.656755	9.162479	4.656935	4.656935	3.365399	3.365399	2.227211	2.227211	1.386716	1.386716	42.551792	40.457273	0.0	5.008913	12.132734	7.047672	0.0	0.0	0.0	0.0	0.0	287.013812	0.142857	-3.38	20.0	282.104	15468.489615	14.680168	5.086482	2.548788	108.138218	10.809537	0.312178	10.809537	0.312178	0.055548	0.258302	-1.171296	-0.258302	1.0391	61.8026	287.144	0.0	13.0
Name_None_CAS_57-83-0_CS_NoneM_Temperature: Value35	-4.37	1.669603	588.64899	16.405413	14.860102	14.860102	10.859844	9.604172	9.604172	9.253952	9.253952	8.452747	8.452747	7.227105	7.227105	0.0	9.589074	0.0	10.829981	17.484396	43.437005	31.256391	6.923737	6.07602	13.847474	0.0	314.22458	0.809524	-0.92	23.0	284.229	209150.76906	15.598586	5.036596	2.056976	139.64821	12.146718	0.299694	12.146718	0.155197	0.245103	0.155197	0.245103	-0.299694	4.7235	90.881	314.469	0.0	2.0
Name_None_CAS_123-31-9_CS_NoneM_Temperature: Value20	-0.21	3.032456	145.388339	5.983128	4.203828	4.203828	3.787694	2.268581	2.268581	1.516398	1.516398	0.849709	0.849709	0.452632	0.452632	0.0	0.0	0.0	11.499024	0.0	0.0	24.265468	0.0	0.0	0.0	10.213055	110.036779	0.0	-1.18	8.0	104.064	70.798924	4.966628	1.738121	0.904142	47.019871	8.645556	0.507962	8.645556	0.115346	0.169259	0.115346	0.169259	-0.507962	1.0978	29.7716	110.112	2.0	2.0
Name_None_CAS_118-96-7_CS_NoneM_Temperature: Value55	-2.63	3.572755	461.890685	12.455665	7.945831	7.945831	7.341112	3.920966	3.920966	2.880351	2.880351	1.941837	1.941837	1.154223	1.154223	31.832092	30.342955	0.0	5.563451	12.132734	0.0	6.923737	0.0	0.0	0.0	0.0	227.017835	0.142857	-2.58	16.0	222.092	2479.518362	11.494516	3.884564	1.918892	87.755272	10.531759	0.285564	10.531759	0.285564	0.207778	0.258302	-0.917222	-0.258302	1.71962	51.1422	227.132	0.0	9.0
Name_None_CAS_121-57-3_CS_NoneM_Temperature: Value60	-0.77	3.201516	340.595074	8.483128	5.55871	6.375206	4.999019	2.830074	4.270137	2.044102	3.465639	1.177959	2.045843	0.639797	1.119818	10.118127	8.417797	0.0	4.895483	5.687386	0.0	24.265468	0.0	0.0	0.0	10.286417	173.014664	0.0	-1.07	11.0	166.137	230.73472	8.030705	2.51929	1.92397	64.39993	10.45891	0.398728	10.45891	0.294013	0.146574	0.294013	-4.075139	-0.398728	0.5155	40.669	173.193	3.0	4.0
Name_None_CAS_50-28-2_CS_NoneM_Temperature: Value50	-4.45	1.7112	538.219802	13.905413	12.17852	12.17852	9.593172	8.092632	8.092632	7.436274	7.436274	6.660104	6.660104	5.541204	5.541204	0.0	10.213055	0.0	11.518957	17.585324	25.180371	30.389368	0.0	12.132734	12.990104	0.0	272.17763	0.666667	-1.02	20.0	248.196	62569.188964	12.700482	4.236678	1.604792	120.381683	10.372487	0.507956	10.372487	0.115371	0.088273	0.115371	-0.088273	-0.507956	3.6092	78.7306	272.388	2.0	2.0
Name_Fludrocortisone_CAS_127-31-1_CS_NoneM_Temperature: Value35	-3.62	1.797655	734.083611	19.828063	16.002357	16.002357	12.542513	10.018038	10.018038	9.605336	9.605336	8.798593	8.798593	7.163867	7.163867	46.511791	24.908657	4.390415	30.963616	25.683286	5.573105	0.0	12.999757	6.923737	0.0	0.0	380.199902	0.809524	-1.11	27.0	351.224	1033877.20358	19.217052	5.707293	2.095427	158.196447	16.783235	0.389725	16.783235	0.189629	0.01708	0.189629	-1.879492	-0.389725	1.8737	95.4914	380.456	3.0	5.0
Name_3-Hydroxy-5-methyl isoxazole_CAS_10004-44-1_CS_NoneM_Temperature: Value25	-0.07	3.296344	197.454754	5.276021	3.893847	3.893847	3.287694	1.939723	1.939723	1.323363	1.323363	0.646968	0.646968	0.374329	0.374329	0.0	4.794537	0.0	5.559267	5.760247	0.0	6.066367	6.923737	0.0	9.679758	0.0	99.032028	0.25	-0.99	7.0	94.049	46.670483	4.176389	1.255629	0.707466	39.923201	10.140972	0.38384	10.140972	0.279579	0.18287	0.279579	-0.18287	-0.38384	0.27632	24.0657	99.089	1.0	3.0
Name_None_CAS_88-73-3_CS_NoneM_Temperature: Value10	-2.84	3.152941	261.679658	7.560478	4.951076	5.707005	4.715214	2.605088	2.983052	1.708521	2.115721	1.049149	1.368762	0.599795	0.804535	4.923311	10.114318	0.0	10.71002	0.0	0.0	12.132734	12.132734	0.0	0.0	11.60094	156.993056	0.0	-1.09	10.0	153.524	182.238219	7.022233	2.662619	1.24738	62.387645	10.14287	0.287371	10.14287	0.287371	0.051698	0.258263	-0.511574	-0.258263	2.2482	38.1064	157.556	0.0	3.0
Name_None_CAS_59-67-6_CS_NoneM_Temperature: Value20	-0.84	2.981455	207.557662	6.690234	4.612077	4.612077	4.30453	2.438146	2.438146	1.546853	1.546853	0.908488	0.908488	0.489267	0.489267	5.969305	4.794537	0.0	5.563451	0.0	0.0	18.460054	6.066367	0.0	4.983979	5.106527	123.032028	0.0	-1.38	9.0	118.071	129.225339	5.751234	2.259334	1.252832	51.971749	10.160926	0.477599	10.160926	0.336759	0.219907	0.336759	-0.941574	-0.477599	0.7798	31.1963	123.111	1.0	3.0
Name_None_CAS_123-56-8_CS_NoneM_Temperature: Value20	0.32	2.553705	104.858202	5.276021	3.73071	3.73071	3.287694	2.115355	2.115355	1.471353	1.471353	0.857963	0.857963	0.507564	0.507564	0.0	9.589074	0.0	11.814359	12.841643	0.0	0.0	0.0	0.0	5.316789	0.0	99.032028	0.5	-0.86	7.0	94.049	46.670483	4.302866	1.329582	0.764845	40.701153	10.121528	0.296439	10.121528	0.226562	0.148148	0.226562	-0.148148	-0.296439	-0.577	22.3837	99.089	1.0	3.0
Name_None_CAS_55-21-0_CS_NoneM_Temperature: Value30	-0.97	2.981455	205.415953	6.690234	4.87235	4.87235	4.30453	2.653483	2.653483	1.730276	1.730276	1.058307	1.058307	0.602419	0.602419	0.0	4.794537	0.0	5.90718	5.563451	0.0	0.0	24.265468	6.066367	0.0	5.733667	121.052764	0.0	-1.31	9.0	114.083	129.225339	5.820039	2.306764	1.287705	53.297758	10.423148	0.3656	10.423148	0.248195	0.379074	0.248195	-0.379074	-0.3656	0.7855	34.9599	121.139	2.0	2.0
Name_None_CAS_95-55-6_CS_NoneM_Temperature: Value30	-0.7	3.134862	164.638339	5.983128	4.333965	4.333965	3.80453	2.339632	2.339632	1.558816	1.558816	0.936755	0.936755	0.48753	0.48753	0.0	0.0	0.0	5.749512	5.687386	0.0	0.0	24.265468	0.0	0.0	10.840195	109.052764	0.0	-1.18	8.0	102.072	72.495266	4.966628	1.738121	0.729375	47.565528	8.794259	0.505796	8.794259	0.137958	0.145833	0.137958	0.145833	-0.505796	0.9744	32.5192	109.128	3.0	2.0
Name_None_CAS_103-84-4_CS_NoneM_Temperature: Value25	-1.33	2.674242	217.959017	7.397341	5.795	5.795	4.787694	3.114808	3.114808	2.047212	2.047212	1.094158	1.094158	0.724749	0.724749	0.0	4.794537	0.0	5.90718	0.0	5.687386	6.923737	0.0	30.331835	5.316789	0.0	135.068414	0.125	-1.31	10.0	126.094	195.625462	6.805075	3.011779	1.895375	59.872672	10.502041	0.326339	10.502041	0.220747	0.035926	0.220747	-0.035926	-0.326339	1.645	40.7457	135.166	1.0	2.0
Name_None_CAS_32598-13-3_CS_NoneM_Temperature: Value5	-9.3	2.50208	485.037124	11.706742	7.97596	10.999675	7.575387	4.481997	5.993855	3.257776	4.886576	2.172535	3.650594	1.351385	1.947568	0.0	0.0	0.0	0.0	20.090533	11.126903	0.0	24.265468	12.132734	0.0	46.40376	289.922361	0.0	-0.4	16.0	285.944	4453.211453	12.067412	4.848492	2.464317	113.701562	5.943788	0.082712	5.943788	0.059798	0.51874	0.059798	0.51874	-0.082712	5.9672	71.918	291.992	0.0	0.0
Name_None_CAS_103-84-4_CS_NoneM_Temperature: Value20	-1.38	2.674242	217.959017	7.397341	5.795	5.795	4.787694	3.114808	3.114808	2.047212	2.047212	1.094158	1.094158	0.724749	0.724749	0.0	4.794537	0.0	5.90718	0.0	5.687386	6.923737	0.0	30.331835	5.316789	0.0	135.068414	0.125	-1.31	10.0	126.094	195.625462	6.805075	3.011779	1.895375	59.872672	10.502041	0.326339	10.502041	0.220747	0.035926	0.220747	-0.035926	-0.326339	1.645	40.7457	135.166	1.0	2.0
Name_None_CAS_50-28-2_CS_NoneM_Temperature: Value25	-4.88	1.7112	538.219802	13.905413	12.17852	12.17852	9.593172	8.092632	8.092632	7.436274	7.436274	6.660104	6.660104	5.541204	5.541204	0.0	10.213055	0.0	11.518957	17.585324	25.180371	30.389368	0.0	12.132734	12.990104	0.0	272.17763	0.666667	-1.02	20.0	248.196	62569.188964	12.700482	4.236678	1.604792	120.381683	10.372487	0.507956	10.372487	0.115371	0.088273	0.115371	-0.088273	-0.507956	3.6092	78.7306	272.388	2.0	2.0
Name_None_CAS_120-12-7_CS_NoneM_Temperature: Value70	-5.28	2.523733	488.759099	9.380469	7.773503	7.773503	6.932653	4.809401	4.809401	3.546509	3.546509	2.614031	2.614031	1.882639	1.882639	0.0	0.0	0.0	0.0	0.0	0.0	21.544897	0.0	0.0	60.663671	0.0	178.07825	0.0	-1.82	14.0	168.154	3255.128956	7.571439	2.845084	1.080317	82.794732	2.240741	0.061629	2.240741	-0.017765	1.311296	0.017765	1.311296	-0.061629	3.993	61.454	178.234	0.0	0.0
Name_None_CAS_33284-53-6_CS_NoneM_Temperature: Value25	-7.14	2.677072	520.287124	11.706742	7.97596	10.999675	7.609061	4.493963	6.005821	3.213922	4.755016	2.187417	3.938833	1.400643	2.311775	0.0	0.0	0.0	10.045267	10.045267	11.126903	0.0	6.066367	30.331835	0.0	46.40376	289.922361	0.0	-0.4	16.0	285.944	4893.257894	12.067412	4.848492	2.16225	113.701562	6.129967	0.08263	6.129967	0.079956	0.285199	0.079956	0.285199	-0.08263	5.9672	71.918	291.992	0.0	0.0
Name_None_CAS_88-99-3_CS_NoneM_Temperature: Value25	-1.38	3.267076	296.584675	9.137828	6.020325	6.020325	5.625898	3.182812	3.182812	2.155889	2.155889	1.387881	1.387881	0.856105	0.856105	11.938611	9.589074	0.0	11.126903	0.0	0.0	24.265468	0.0	0.0	0.0	10.213055	166.026609	0.0	-1.84	12.0	160.084	475.348829	8.258425	3.04193	1.420632	68.072799	10.46287	0.47762	10.46287	0.336067	0.189815	0.336067	-1.228704	-0.47762	1.083	40.3606	166.132	2.0	4.0
Name_None_CAS_120-12-7_CS_NoneM_Temperature: Value75	-5.17	2.523733	488.759099	9.380469	7.773503	7.773503	6.932653	4.809401	4.809401	3.546509	3.546509	2.614031	2.614031	1.882639	1.882639	0.0	0.0	0.0	0.0	0.0	0.0	21.544897	0.0	0.0	60.663671	0.0	178.07825	0.0	-1.82	14.0	168.154	3255.128956	7.571439	2.845084	1.080317	82.794732	2.240741	0.061629	2.240741	-0.017765	1.311296	0.017765	1.311296	-0.061629	3.993	61.454	178.234	0.0	0.0
Name_None_CAS_95-55-6_CS_NoneM_Temperature: Value90	-0.57	3.134862	164.638339	5.983128	4.333965	4.333965	3.80453	2.339632	2.339632	1.558816	1.558816	0.936755	0.936755	0.48753	0.48753	0.0	0.0	0.0	5.749512	5.687386	0.0	0.0	24.265468	0.0	0.0	10.840195	109.052764	0.0	-1.18	8.0	102.072	72.495266	4.966628	1.738121	0.729375	47.565528	8.794259	0.505796	8.794259	0.137958	0.145833	0.137958	0.145833	-0.505796	0.9744	32.5192	109.128	3.0	2.0
Name_None_CAS_77-92-9_CS_NoneM_Temperature: Value10	0.26	4.619312	227.367322	10.646264	6.427813	6.427813	5.77638	3.171013	3.171013	2.477768	2.477768	1.285437	1.285437	0.714077	0.714077	36.35061	14.383612	0.0	0.0	0.0	0.0	0.0	0.0	0.0	0.0	20.42611	192.027003	0.5	-1.63	13.0	184.059	333.963488	11.37	3.853987	3.518164	72.225463	10.315556	0.481139	10.315556	0.336419	1.144213	0.336419	-2.738426	-0.481139	-1.2485	37.0912	192.123	4.0	7.0
Name_None_CAS_76-57-3_CS_NoneM_Temperature: Value40	-1.43	1.822365	685.154996	15.060113	12.951046	12.951046	10.663869	8.102094	8.102094	7.113245	7.113245	6.35431	6.35431	5.388741	5.388741	6.103966	5.106527	0.0	11.518957	11.959747	30.885423	11.126903	7.109798	12.142387	24.089969	9.473726	299.152144	0.555556	-1.52	22.0	278.202	226722.000407	12.968359	4.059868	1.277623	129.878939	10.554213	0.492857	10.554213	0.165481	0.080556	0.165481	-0.538553	-0.492857	1.5011	82.4638	299.37	1.0	4.0
Name_Methyl-4-methoxybenzoate_CAS_121-98-2_CS_NoneM_Temperature: Value20	-2.41	2.843524	263.607066	8.974691	7.034146	7.034146	5.774387	3.500236	3.500236	2.220083	2.220083	1.511116	1.511116	0.844953	0.844953	0.0	4.794537	0.0	5.969305	5.563451	5.749512	7.109798	31.375266	0.0	4.736863	4.736863	166.062994	0.222222	-1.51	12.0	156.096	606.774939	8.585329	3.758873	1.75158	70.914842	10.950017	0.496768	10.950017	0.337346	0.335506	0.337346	-0.335506	-0.496768	1.4818	44.3335	166.176	0.0	3.0
Name_None_CAS_107-35-7_CS_NoneM_Temperature: Value80	0.35	3.602197	125.870334	5.914214	3.663522	4.480019	3.06066	1.712831	3.321996	1.074714	2.64679	0.375805	1.127415	0.14893	0.446789	10.118127	8.417797	0.0	12.29761	0.0	0.0	0.0	0.0	0.0	0.0	10.286417	125.014664	1.0	-0.13	7.0	118.093	18.141709	6.87	2.247743	5.87	42.07272	9.706806	0.329369	9.706806	0.265602	0.028935	0.265602	-3.79919	-0.329369	-1.1671	25.47	125.149	3.0	4.0
Name_None_CAS_2051-24-3_CS_NoneM_Temperature: Value80	-10.0	3.026914	669.959814	16.928203	9.779645	17.338934	10.106836	5.139822	8.919467	3.889822	7.669467	2.669608	7.223109	1.648786	4.303501	0.0	0.0	0.0	61.353236	0.0	0.0	0.0	0.0	0.0	0.0	116.009399	493.688527	0.0	1.34	22.0	498.662	54493.882109	19.661925	7.296648	3.103061	175.52116	6.202788	0.081912	6.202788	0.080892	0.00045	0.080892	-0.01198	-0.081912	9.8876	101.978	498.662	0.0	0.0
Name_None_CAS_516-05-2_CS_NoneM_Temperature: Value25	0.76	3.827496	103.206718	6.732051	4.288274	4.288274	3.553418	2.010162	2.010162	1.398163	1.398163	0.740852	0.740852	0.105628	0.105628	17.856517	9.589074	0.0	0.0	0.0	6.923737	0.0	0.0	0.0	0.0	10.213055	118.026609	0.5	-1.06	8.0	112.04	39.368066	6.94	2.29932	1.59221	45.745589	9.759907	0.480608	9.759907	0.317084	1.115741	0.317084	-1.30787	-0.480608	-0.2083	24.4356	118.088	2.0	4.0
Name_None_CAS_56-55-3_CS_NoneM_Temperature: Value15	-7.68	2.268266	866.252622	11.949383	9.928203	9.928203	8.915816	6.220085	6.220085	4.707193	4.707193	3.611271	3.611271	2.696234	2.696234	0.0	0.0	0.0	0.0	0.0	0.0	32.317345	0.0	0.0	72.796405	0.0	228.0939	0.0	-2.34	18.0	216.198	30957.370184	9.665769	3.575453	1.324291	105.476397	2.298611	0.061629	2.298611	-0.009903	1.305816	0.009903	1.305816	-0.061629	5.1462	78.96	228.294	0.0	0.0
Name_None_CAS_141-82-2_CS_NoneM_Temperature: Value80	0.9	3.31802	83.10803	5.861807	3.418031	3.418031	3.125898	1.562569	1.562569	0.964254	0.964254	0.302451	0.302451	0.129368	0.129368	18.359432	9.589074	0.0	0.0	0.0	0.0	0.0	0.0	0.0	0.0	10.213055	104.010959	0.333333	-1.06	7.0	100.029	19.093584	5.94	2.173434	4.94	39.380647	9.428889	0.480806	9.428889	0.314202	0.805556	0.314202	-1.3125	-0.480806	-0.4543	19.8886	104.061	2.0	4.0
Name_2-Methoxybenzoic acid_CAS_579-75-9_CS_NoneM_Temperature: Value5	-1.99	3.121219	267.79461	8.267585	6.073111	6.073111	5.253219	3.117454	3.117454	2.005436	2.005436	1.337383	1.337383	0.821324	0.821324	5.969305	4.794537	0.0	5.563451	5.749512	0.0	13.176165	18.199101	0.0	0.0	9.84339	152.047344	0.125	-1.51	11.0	144.085	336.852662	7.595374	3.053138	1.490371	64.230588	10.500648	0.495856	10.500648	0.338977	0.189815	0.338977	-0.969954	-0.495856	1.3934	39.9533	152.149	1.0	3.0
Name_None_CAS_50-28-2_CS_NoneM_Temperature: Value20	-4.78	1.7112	538.219802	13.905413	12.17852	12.17852	9.593172	8.092632	8.092632	7.436274	7.436274	6.660104	6.660104	5.541204	5.541204	0.0	10.213055	0.0	11.518957	17.585324	25.180371	30.389368	0.0	12.132734	12.990104	0.0	272.17763	0.666667	-1.02	20.0	248.196	62569.188964	12.700482	4.236678	1.604792	120.381683	10.372487	0.507956	10.372487	0.115371	0.088273	0.115371	-0.088273	-0.507956	3.6092	78.7306	272.388	2.0	2.0
Name_None_CAS_69-72-7_CS_NoneM_Temperature: Value15	-1.99	3.152941	254.783061	7.560478	5.112077	5.112077	4.715214	2.728688	2.728688	1.822302	1.822302	1.134458	1.134458	0.654489	0.654489	5.969305	4.794537	0.0	11.312963	0.0	0.0	12.132734	12.132734	0.0	0.0	10.213055	138.031694	0.0	-1.51	10.0	132.074	182.238219	6.607786	2.389633	1.074894	57.546335	10.261759	0.507053	10.261759	0.338969	0.06713	0.338969	-1.11287	-0.507053	1.0904	35.0661	138.122	2.0	3.0
Name_None_CAS_558-13-4_CS_NoneM_Temperature: Value30	-3.14	3.023716	19.119415	4.5	2.011858	8.355844	2.0	0.755929	3.927922	0.428571	11.571429	0.0	0.0	0.0	0.0	0.0	0.0	0.0	1.052063	0.0	0.0	0.0	0.0	0.0	63.719776	0.0	327.673348	1.0	1.92	5.0	331.627	3.60964	6.92	2.284555	24.676944	64.209441	3.125	0.188533	3.125	0.188533	0.25	0.047133	-0.25	-0.047133	3.1773	38.439	331.627	0.0	0.0
Name_None_CAS_68659-48-3_CS_NoneM_Temperature: Value20	-2.4	2.419196	399.705406	11.966255	8.726851	8.726851	7.592224	4.619409	4.619409	3.046521	3.046521	1.659299	1.659299	1.021085	1.021085	24.390547	14.383612	0.0	0.0	5.563451	0.0	6.923737	30.331835	5.316789	4.736863	0.0	221.068808	0.181818	-2.17	16.0	210.124	3498.269309	11.902307	5.647984	3.913281	92.404087	11.347756	0.451975	11.347756	0.33813	0.359375	0.33813	-0.641869	-0.451975	0.5061	55.5482	221.212	1.0	5.0
Name_None_CAS_591-27-5_CS_NoneM_Temperature: Value50	-0.17	3.07766	168.388339	5.983128	4.333965	4.333965	3.787694	2.333649	2.333649	1.594987	1.594987	0.870211	0.870211	0.524798	0.524798	0.0	0.0	0.0	5.749512	5.687386	0.0	6.066367	18.199101	0.0	0.0	10.840195	109.052764	0.0	-1.18	8.0	102.072	64.052487	4.966628	1.738121	0.904142	47.565528	8.733056	0.507886	8.733056	0.117129	0.212963	0.117129	0.212963	-0.507886	0.9744	32.5192	109.128	3.0	2.0
Name_None_CAS_69-72-7_CS_NoneM_Temperature: Value10	-1.96	3.152941	254.783061	7.560478	5.112077	5.112077	4.715214	2.728688	2.728688	1.822302	1.822302	1.134458	1.134458	0.654489	0.654489	5.969305	4.794537	0.0	11.312963	0.0	0.0	12.132734	12.132734	0.0	0.0	10.213055	138.031694	0.0	-1.51	10.0	132.074	182.238219	6.607786	2.389633	1.074894	57.546335	10.261759	0.507053	10.261759	0.338969	0.06713	0.338969	-1.11287	-0.507053	1.0904	35.0661	138.122	2.0	3.0
Name_None_CAS_617-65-2_CS_NoneM_Temperature: Value50	-0.57	3.49073	144.583377	8.146264	5.279838	5.279838	4.536581	2.739272	2.739272	1.877144	1.877144	0.986405	0.986405	0.402453	0.402453	17.980451	9.589074	0.0	12.841643	0.0	0.0	0.0	0.0	0.0	0.0	15.946722	147.053158	0.6	-1.1	10.0	138.058	111.041752	8.9	3.837557	3.848566	57.450422	9.99388	0.481229	9.99388	0.319984	0.023148	0.319984	-1.165509	-0.481229	-0.7369	32.481	147.13	4.0	5.0
Name_Maleic acid_CAS_110-16-7_CS_NoneM_Temperature: Value20	0.55	3.668626	118.973737	6.568914	3.865624	3.865624	3.625898	1.766145	1.766145	1.009809	1.009809	0.368487	0.368487	0.142577	0.142577	11.938611	9.589074	0.0	0.0	12.15204	0.0	0.0	0.0	0.0	0.0	10.213055	116.010959	0.0	-1.32	8.0	112.04	40.339204	6.68	2.787964	4.68	45.055986	9.553611	0.478071	9.553611	0.328066	0.55787	0.328066	-1.257037	-0.478071	-0.2882	24.4116	116.072	2.0	4.0
Name_None_CAS_86-73-7_CS_NoneM_Temperature: Value70	-3.95	2.320728	411.600419	8.673362	7.325909	7.325909	6.44949	4.611807	4.611807	3.491071	3.491071	2.705801	2.705801	2.079609	2.079609	0.0	0.0	0.0	0.0	0.0	6.420822	22.253806	0.0	0.0	48.530937	0.0	166.07825	0.076923	-1.56	13.0	156.143	2395.238189	6.902851	2.461795	0.919446	77.847608	2.217593	0.061939	2.217593	-0.001346	1.103519	0.001346	1.103519	-0.061939	3.2578	54.684	166.223	0.0	0.0
Name_dl-Tartaric acid_CAS_133-37-9_CS_NoneM_Temperature: Value20	0.01	4.069512	133.826806	8.309401	4.760052	4.760052	4.464102	2.282543	2.282543	1.56615	1.56615	0.805104	0.805104	0.270102	0.270102	24.146543	9.589074	0.0	0.0	0.0	0.0	0.0	0.0	0.0	0.0	20.42611	150.016438	0.5	-1.14	10.0	144.038	106.755911	8.86	3.136253	1.997375	55.334057	9.771852	0.47924	9.771852	0.335427	1.768611	0.335427	-2.266204	-0.47924	-2.1226	27.2852	150.086	4.0	6.0
Name_None_CAS_553-90-2_CS_NoneM_Temperature: Value10	-0.16	3.643225	92.605938	6.568914	4.632993	4.632993	3.718744	1.882993	1.882993	0.983163	0.983163	0.537457	0.537457	0.166667	0.166667	11.938611	9.589074	0.0	0.0	0.0	14.219595	0.0	0.0	0.0	9.473726	0.0	118.026609	0.5	-1.06	8.0	112.04	53.472764	6.94	3.009687	1.59221	46.384212	10.046065	0.460599	10.046065	0.416684	0.979167	0.416684	-0.979167	-0.460599	-0.6676	24.032	118.088	0.0	4.0
Name_None_CAS_86-73-7_CS_NoneM_Temperature: Value75	-3.89	2.320728	411.600419	8.673362	7.325909	7.325909	6.44949	4.611807	4.611807	3.491071	3.491071	2.705801	2.705801	2.079609	2.079609	0.0	0.0	0.0	0.0	0.0	6.420822	22.253806	0.0	0.0	48.530937	0.0	166.07825	0.076923	-1.56	13.0	156.143	2395.238189	6.902851	2.461795	0.919446	77.847608	2.217593	0.061939	2.217593	-0.001346	1.103519	0.001346	1.103519	-0.061939	3.2578	54.684	166.223	0.0	0.0
Name_None_CAS_100-09-4_CS_NoneM_Temperature: Value10	-2.97	2.913802	250.54461	8.267585	6.073111	6.073111	5.236382	3.111471	3.111471	2.033654	2.033654	1.336969	1.336969	0.733596	0.733596	5.969305	4.794537	0.0	5.563451	5.749512	0.0	19.242532	12.132734	0.0	0.0	9.84339	152.047344	0.125	-1.51	11.0	144.085	335.47939	7.595374	3.053138	1.703179	64.230588	10.359739	0.496768	10.359739	0.335183	0.269259	0.335183	-0.923469	-0.496768	1.3934	39.9533	152.149	1.0	3.0
Name_None_CAS_100-09-4_CS_NoneM_Temperature: Value15	-2.9	2.913802	250.54461	8.267585	6.073111	6.073111	5.236382	3.111471	3.111471	2.033654	2.033654	1.336969	1.336969	0.733596	0.733596	5.969305	4.794537	0.0	5.563451	5.749512	0.0	19.242532	12.132734	0.0	0.0	9.84339	152.047344	0.125	-1.51	11.0	144.085	335.47939	7.595374	3.053138	1.703179	64.230588	10.359739	0.496768	10.359739	0.335183	0.269259	0.335183	-0.923469	-0.496768	1.3934	39.9533	152.149	1.0	3.0
Name_None_CAS_50-31-7_CS_NoneM_Temperature: Value20	-1.43	3.428931	335.668528	9.300965	5.644056	7.911843	5.536581	2.905361	4.039255	2.023343	3.215708	1.257857	2.377112	0.723118	1.412916	5.969305	4.794537	0.0	20.631351	0.0	0.0	12.132734	0.0	0.0	0.0	39.909347	223.919862	0.0	-0.44	12.0	222.434	403.793547	9.646505	3.519322	1.65714	83.6619	10.567284	0.477562	10.567284	0.338298	0.030864	0.338298	-1.1875	-0.477562	3.345	48.4313	225.458	1.0	2.0
Name_None_CAS_68-96-2_CS_NoneM_Temperature: Value42	-4.45	1.697583	634.995115	17.328063	15.229966	15.229966	11.221816	9.695734	9.695734	9.380149	9.380149	8.695991	8.695991	7.153613	7.153613	5.601051	14.695602	0.0	16.613226	36.378606	38.52493	5.573105	6.923737	6.07602	13.847474	0.0	330.219495	0.809524	-0.96	24.0	300.228	291351.48963	16.50531	5.030469	1.880066	144.442444	12.218477	0.381506	12.218477	0.161345	0.044612	0.161345	-1.122829	-0.381506	3.8384	92.3408	330.468	1.0	3.0
Name_None_CAS_87-40-1_CS_NoneM_Temperature: Value25	-4.2	3.247713	249.383351	8.430721	5.696842	7.964629	5.147066	2.83402	3.967913	1.902683	3.153519	1.167178	1.946899	0.723963	1.695244	0.0	0.0	0.0	0.0	20.817412	0.0	7.109798	12.132734	0.0	0.0	39.539683	209.940598	0.142857	-0.11	11.0	206.435	255.676668	8.981827	3.525416	1.923666	79.819689	5.741034	0.493623	5.741034	0.155627	0.421296	0.155627	0.421296	-0.493623	3.6554	48.024	211.475	0.0	1.0
Name_None_CAS_107-35-7_CS_NoneM_Temperature: Value75	0.32	3.602197	125.870334	5.914214	3.663522	4.480019	3.06066	1.712831	3.321996	1.074714	2.64679	0.375805	1.127415	0.14893	0.446789	10.118127	8.417797	0.0	12.29761	0.0	0.0	0.0	0.0	0.0	0.0	10.286417	125.014664	1.0	-0.13	7.0	118.093	18.141709	6.87	2.247743	5.87	42.07272	9.706806	0.329369	9.706806	0.265602	0.028935	0.265602	-3.79919	-0.329369	-1.1671	25.47	125.149	3.0	4.0
Name_5-Butyl-5-ethylbarbituric acid_CAS_77-28-1_CS_NoneM_Temperature: Value37	-1.64	2.89134	279.042626	11.474691	9.053172	9.053172	7.063715	5.233693	5.233693	3.776586	3.776586	2.884075	2.884075	1.783376	1.783376	23.260464	14.383612	0.0	0.0	12.841643	12.841643	0.0	6.923737	6.923737	10.633577	0.0	212.116092	0.7	-1.39	15.0	196.121	1891.161054	11.683475	4.420021	2.004731	88.60219	11.681207	0.327632	11.681207	0.327632	0.41463	0.276823	-1.051667	-0.276823	0.939	53.9304	212.249	2.0	5.0
Name_d-Fructose_CAS_57-48-7_CS_NoneM_Temperature: Value40	0.41	2.724112	162.1173	9.353371	6.290581	6.290581	5.547859	3.52943	3.52943	2.777234	2.777234	1.928512	1.928512	1.147765	1.147765	37.312774	5.106527	0.0	0.0	0.0	0.0	0.0	0.0	0.0	4.736863	20.42611	180.063388	1.0	-0.24	12.0	168.06	495.619587	9.845034	3.249571	1.326677	68.642844	9.24713	0.393566	9.24713	0.218609	0.527245	0.218609	-2.159907	-0.393566	-3.2198	36.008	180.156	5.0	6.0
Name_None_CAS_141-82-2_CS_NoneM_Temperature: Value15	0.75	3.31802	83.10803	5.861807	3.418031	3.418031	3.125898	1.562569	1.562569	0.964254	0.964254	0.302451	0.302451	0.129368	0.129368	18.359432	9.589074	0.0	0.0	0.0	0.0	0.0	0.0	0.0	0.0	10.213055	104.010959	0.333333	-1.06	7.0	100.029	19.093584	5.94	2.173434	4.94	39.380647	9.428889	0.480806	9.428889	0.314202	0.805556	0.314202	-1.3125	-0.480806	-0.4543	19.8886	104.061	2.0	4.0
Name_l-Aspartic acid_CAS_56-84-8_CS_NoneM_Temperature: Value50	-1.04	3.632432	132.529325	7.439158	4.572731	4.572731	4.036581	2.239272	2.239272	1.542593	1.542593	0.711731	0.711731	0.275438	0.275438	24.401273	9.589074	0.0	0.0	0.0	0.0	0.0	0.0	0.0	0.0	15.946722	133.037508	0.5	-1.1	9.0	126.047	60.471844	7.9	3.032307	3.47971	51.08548	9.846435	0.481175	9.846435	0.320578	0.532407	0.320578	-1.294074	-0.481175	-1.127	27.864	133.103	4.0	5.0
Name_None_CAS_141-82-2_CS_NoneM_Temperature: Value10	0.73	3.31802	83.10803	5.861807	3.418031	3.418031	3.125898	1.562569	1.562569	0.964254	0.964254	0.302451	0.302451	0.129368	0.129368	18.359432	9.589074	0.0	0.0	0.0	0.0	0.0	0.0	0.0	0.0	10.213055	104.010959	0.333333	-1.06	7.0	100.029	19.093584	5.94	2.173434	4.94	39.380647	9.428889	0.480806	9.428889	0.314202	0.805556	0.314202	-1.3125	-0.480806	-0.4543	19.8886	104.061	2.0	4.0
Name_None_CAS_65-85-0_CS_NoneM_Temperature: Value30	-1.49	2.981455	203.415953	6.690234	4.742213	4.742213	4.30453	2.588415	2.588415	1.671178	1.671178	1.02074	1.02074	0.58073	0.58073	5.969305	4.794537	0.0	0.0	5.563451	0.0	0.0	30.331835	0.0	0.0	5.106527	122.036779	0.0	-1.31	9.0	116.075	129.225339	5.820039	2.306764	1.287705	52.752101	10.200926	0.477639	10.200926	0.335178	0.331019	0.335178	-0.879074	-0.477639	1.3848	33.4013	122.123	1.0	2.0
Name_None_CAS_33146-45-1_CS_NoneM_Temperature: Value25	-5.21	2.625314	415.079647	9.966255	7.374731	8.886589	6.787694	4.282665	5.038594	2.962684	3.777084	2.025226	2.655167	1.378417	1.99408	0.0	0.0	0.0	0.0	10.045267	11.126903	0.0	0.0	48.530937	0.0	23.20188	222.000306	0.0	-0.98	14.0	215.038	2075.720701	9.570263	4.035029	1.767431	93.09503	6.079596	0.083608	6.079596	0.049889	0.683981	0.049889	0.683981	-0.083608	4.6604	61.898	223.102	0.0	0.0
Name_None_CAS_69-72-7_CS_NoneM_Temperature: Value80	-0.8	3.152941	254.783061	7.560478	5.112077	5.112077	4.715214	2.728688	2.728688	1.822302	1.822302	1.134458	1.134458	0.654489	0.654489	5.969305	4.794537	0.0	11.312963	0.0	0.0	12.132734	12.132734	0.0	0.0	10.213055	138.031694	0.0	-1.51	10.0	132.074	182.238219	6.607786	2.389633	1.074894	57.546335	10.261759	0.507053	10.261759	0.338969	0.06713	0.338969	-1.11287	-0.507053	1.0904	35.0661	138.122	2.0	3.0
Name_None_CAS_298-00-0_CS_NoneM_Temperature: Value20	-3.84	2.832681	412.941776	12.181798	8.653318	10.364242	7.504149	4.16104	6.717078	2.65466	5.803599	1.711966	4.158852	0.906883	1.843139	11.641918	10.114318	0.0	5.687386	5.749512	0.0	38.485063	0.0	0.0	0.0	25.378098	263.00173	0.25	-1.01	16.0	253.131	3265.828092	13.056711	5.358104	3.244793	97.534827	10.41153	0.424133	10.41153	0.379519	0.018069	0.379519	-2.7784	-0.424133	2.4909	62.0274	263.211	0.0	6.0
Name_Lactose_CAS_63-42-3_CS_NoneM_Temperature: Value80	0.17	2.114862	378.018438	17.309037	11.99017	11.99017	10.810968	7.079026	7.079026	5.526832	5.526832	3.978973	3.978973	2.569694	2.569694	74.625548	35.745692	0.0	0.0	0.0	0.0	0.0	0.0	0.0	0.0	19.317116	342.116212	1.0	-0.44	23.0	320.121	108711.667779	18.892352	7.630404	3.646723	130.436458	9.942733	0.393567	9.942733	0.186732	0.667367	0.186732	-1.739074	-0.393567	-5.3972	68.6194	342.297	8.0	11.0
Name_None_CAS_108-46-3_CS_NoneM_Temperature: Value10	0.62	3.07766	166.388339	5.983128	4.203828	4.203828	3.787694	2.268581	2.268581	1.519852	1.519852	0.829737	0.829737	0.493031	0.493031	0.0	0.0	0.0	11.499024	0.0	0.0	18.199101	6.066367	0.0	0.0	10.213055	110.036779	0.0	-1.18	8.0	104.064	64.052487	4.966628	1.738121	0.904142	47.019871	8.653056	0.507823	8.653056	0.118764	0.087963	0.118764	0.087963	-0.507823	1.0978	29.7716	110.112	2.0	2.0
Name_None_CAS_88-75-5_CS_NoneM_Temperature: Value35	-1.68	3.152941	258.924771	7.560478	5.020325	5.020325	4.715214	2.639712	2.639712	1.745824	1.745824	1.078428	1.078428	0.618551	0.618551	4.923311	10.114318	0.0	11.436898	0.0	0.0	24.265468	0.0	0.0	0.0	5.106527	139.026943	0.0	-1.58	10.0	134.07	182.238219	6.538765	2.344994	1.047197	56.878613	10.067315	0.502093	10.067315	0.310189	0.261574	0.310189	-0.62963	-0.502093	1.3004	34.7612	139.11	1.0	4.0
Name_2-Isopropyl-4-nitroimidazole_CAS_73-32-5_CS_NoneM_Temperature: Value30	-0.57	2.903362	266.546041	8.430721	6.365624	6.365624	5.109061	3.306695	3.306695	2.555728	2.555728	1.318085	1.318085	0.715747	0.715747	4.923311	10.114318	0.0	11.735769	5.824404	0.0	6.196844	0.0	13.847474	9.967957	0.0	155.069477	0.5	-1.39	11.0	146.085	346.711354	7.714058	2.691883	1.543833	63.608014	10.159915	0.381105	10.159915	0.381105	0.116944	0.357757	-0.511528	-0.357757	1.4413	39.3311	155.157	1.0	5.0
Name_None_CAS_617-65-2_CS_NoneM_Temperature: Value35	-0.85	3.49073	144.583377	8.146264	5.279838	5.279838	4.536581	2.739272	2.739272	1.877144	1.877144	0.986405	0.986405	0.402453	0.402453	17.980451	9.589074	0.0	12.841643	0.0	0.0	0.0	0.0	0.0	0.0	15.946722	147.053158	0.6	-1.1	10.0	138.058	111.041752	8.9	3.837557	3.848566	57.450422	9.99388	0.481229	9.99388	0.319984	0.023148	0.319984	-1.165509	-0.481229	-0.7369	32.481	147.13	4.0	5.0
Name_None_CAS_88-75-5_CS_NoneM_Temperature: Value30	-1.84	3.152941	258.924771	7.560478	5.020325	5.020325	4.715214	2.639712	2.639712	1.745824	1.745824	1.078428	1.078428	0.618551	0.618551	4.923311	10.114318	0.0	11.436898	0.0	0.0	24.265468	0.0	0.0	0.0	5.106527	139.026943	0.0	-1.58	10.0	134.07	182.238219	6.538765	2.344994	1.047197	56.878613	10.067315	0.502093	10.067315	0.310189	0.261574	0.310189	-0.62963	-0.502093	1.3004	34.7612	139.11	1.0	4.0
Name_None_CAS_88-99-3_CS_NoneM_Temperature: Value80	-0.45	3.267076	296.584675	9.137828	6.020325	6.020325	5.625898	3.182812	3.182812	2.155889	2.155889	1.387881	1.387881	0.856105	0.856105	11.938611	9.589074	0.0	11.126903	0.0	0.0	24.265468	0.0	0.0	0.0	10.213055	166.026609	0.0	-1.84	12.0	160.084	475.348829	8.258425	3.04193	1.420632	68.072799	10.46287	0.47762	10.46287	0.336067	0.189815	0.336067	-1.228704	-0.47762	1.083	40.3606	166.132	2.0	4.0
Name_None_CAS_6915-15-7_CS_NoneM_Temperature: Value30	0.65	3.632432	128.919685	7.439158	4.442594	4.442594	4.036581	2.164138	2.164138	1.451898	1.451898	0.65303	0.65303	0.252713	0.252713	24.463399	9.589074	0.0	0.0	0.0	0.0	0.0	0.0	0.0	0.0	15.319582	134.021523	0.5	-1.1	9.0	128.039	60.471844	7.9	3.032307	3.47971	50.539823	9.721435	0.481147	9.721435	0.332635	0.75463	0.332635	-1.789352	-0.481147	-1.0934	25.8954	134.087	3.0	5.0
Name_None_CAS_100-09-4_CS_NoneM_Temperature: Value65	-2.05	2.913802	250.54461	8.267585	6.073111	6.073111	5.236382	3.111471	3.111471	2.033654	2.033654	1.336969	1.336969	0.733596	0.733596	5.969305	4.794537	0.0	5.563451	5.749512	0.0	19.242532	12.132734	0.0	0.0	9.84339	152.047344	0.125	-1.51	11.0	144.085	335.47939	7.595374	3.053138	1.703179	64.230588	10.359739	0.496768	10.359739	0.335183	0.269259	0.335183	-0.923469	-0.496768	1.3934	39.9533	152.149	1.0	3.0
Name_None_CAS_1984-65-2_CS_NoneM_Temperature: Value25	-3.1	3.169451	214.797758	7.560478	5.396228	6.908086	4.753219	2.734354	3.490283	1.754907	2.569307	1.123061	1.718322	0.677533	1.229281	0.0	0.0	0.0	0.0	15.794778	0.0	7.109798	18.199101	0.0	0.0	27.938743	175.97957	0.142857	-0.4	10.0	170.982	186.209901	7.704167	3.128849	1.360355	69.516423	5.720201	0.493625	5.720201	0.155518	0.533179	0.155518	0.533179	-0.493625	3.002	43.014	177.03	0.0	1.0
Name_None_CAS_100-09-4_CS_NoneM_Temperature: Value60	-2.09	2.913802	250.54461	8.267585	6.073111	6.073111	5.236382	3.111471	3.111471	2.033654	2.033654	1.336969	1.336969	0.733596	0.733596	5.969305	4.794537	0.0	5.563451	5.749512	0.0	19.242532	12.132734	0.0	0.0	9.84339	152.047344	0.125	-1.51	11.0	144.085	335.47939	7.595374	3.053138	1.703179	64.230588	10.359739	0.496768	10.359739	0.335183	0.269259	0.335183	-0.923469	-0.496768	1.3934	39.9533	152.149	1.0	3.0
Name_None_CAS_123-30-8_CS_NoneM_Temperature: Value40	-0.69	3.032456	147.388339	5.983128	4.333965	4.333965	3.787694	2.333649	2.333649	1.591532	1.591532	0.893088	0.893088	0.474322	0.474322	0.0	0.0	0.0	5.749512	5.687386	0.0	0.0	24.265468	0.0	0.0	10.840195	109.052764	0.0	-1.18	8.0	102.072	70.798924	4.966628	1.738121	0.904142	47.565528	8.701111	0.507964	8.701111	0.115227	0.249259	0.115227	0.249259	-0.507964	0.9744	32.5192	109.128	3.0	2.0
Name_l-Tyrosine_CAS_60-18-4_CS_NoneM_Temperature: Value45	-2.3	2.641764	294.233053	9.844935	6.973884	6.973884	6.092224	3.856515	3.856515	2.815302	2.815302	1.709153	1.709153	0.973275	0.973275	12.011146	4.794537	0.0	12.170333	0.0	5.563451	12.132734	12.132734	0.0	0.0	15.946722	181.073893	0.222222	-1.55	13.0	170.103	758.764388	9.537336	3.909516	2.757388	75.61611	10.396196	0.507967	10.396196	0.320316	0.159858	0.320316	-1.020301	-0.507967	0.3466	47.422	181.191	4.0	4.0
Name_2-Methoxybenzoic acid_CAS_579-75-9_CS_NoneM_Temperature: Value30	-1.56	3.121219	267.79461	8.267585	6.073111	6.073111	5.253219	3.117454	3.117454	2.005436	2.005436	1.337383	1.337383	0.821324	0.821324	5.969305	4.794537	0.0	5.563451	5.749512	0.0	13.176165	18.199101	0.0	0.0	9.84339	152.047344	0.125	-1.51	11.0	144.085	336.852662	7.595374	3.053138	1.490371	64.230588	10.500648	0.495856	10.500648	0.338977	0.189815	0.338977	-0.969954	-0.495856	1.3934	39.9533	152.149	1.0	3.0
Name_None_CAS_2131-41-1_CS_NoneM_Temperature: Value25	-4.92	2.998053	444.540118	9.422285	8.386751	8.386751	6.198377	4.654701	4.654701	3.69683	3.69683	2.675302	2.675302	1.942913	1.942913	0.0	0.0	0.0	0.0	0.0	0.0	27.462803	0.0	0.0	51.103047	0.0	170.10955	0.230769	-1.3	13.0	156.143	1095.971242	8.305121	2.879016	1.226185	79.207894	2.199074	0.061356	2.199074	-0.012277	1.365093	0.012277	1.365093	-0.061356	3.76506	58.159	170.255	0.0	0.0
Name_None_CAS_59-66-5_CS_NoneM_Temperature: Value40	-2.29	2.938691	422.352468	10.060478	6.513019	8.146012	5.892865	3.032746	5.395562	2.099318	4.811974	0.932817	3.08151	0.525847	1.90536	10.023291	13.212334	0.0	15.378394	11.336786	0.0	6.923737	0.0	0.0	15.514152	5.138974	221.988132	0.25	-1.06	13.0	216.203	682.127277	10.023752	3.358499	2.716736	78.021451	10.704978	0.300746	10.704978	0.266854	0.107894	0.266854	-3.824175	-0.300746	-0.8561	45.5859	222.251	3.0	7.0
Name_None_CAS_106-37-6_CS_NoneM_Temperature: Value35	-3.95	3.032456	145.388339	5.983128	4.06533	7.237323	3.787694	2.199332	3.785328	1.436436	3.267787	0.803543	1.860874	0.429549	0.958215	0.0	0.0	0.0	0.0	0.0	8.945439	0.0	0.0	24.265468	31.859888	0.0	233.867974	0.0	0.18	8.0	231.874	70.798924	6.302249	2.646097	1.60012	65.166498	3.324583	0.050838	3.324583	0.017554	1.111759	0.017554	1.111759	-0.050838	3.2116	41.842	235.906	0.0	0.0
Name_None_CAS_106231-68-9_CS_NoneM_Temperature: Value20	-1.77	1.803678	412.259238	12.794682	10.002492	10.002492	8.770857	5.848697	5.848697	3.935317	3.935317	2.70002	2.70002	1.688893	1.688893	5.969305	9.589074	0.0	12.514062	31.866728	0.0	0.0	29.165378	6.066367	0.0	9.473726	249.100108	0.384615	-1.88	18.0	234.146	17039.733402	12.573642	6.160996	3.304631	105.290135	11.727014	0.451983	11.727014	0.33813	0.178166	0.33813	-0.474806	-0.451983	0.7022	64.1235	249.266	0.0	5.0
Name_l-Asparagine_CAS_70-47-3_CS_NoneM_Temperature: Value25	-0.65	3.632432	133.774438	7.439158	4.702868	4.702868	4.036581	2.30434	2.30434	1.615168	1.615168	0.738295	0.738295	0.304056	0.304056	17.918326	9.589074	0.0	6.420822	0.0	0.0	0.0	0.0	0.0	5.733667	10.840195	132.053492	0.5	-1.1	9.0	124.055	60.471844	7.9	3.032307	3.47971	51.631137	9.993056	0.480075	9.993056	0.320508	0.310185	0.320508	-1.214074	-0.480075	-1.7263	29.4226	132.119	5.0	5.0
Name_None_CAS_479-45-8_CS_NoneM_Temperature: Value65	-2.81	3.769455	592.636917	15.610366	9.656755	9.656755	9.162479	4.656935	4.656935	3.365399	3.365399	2.227211	2.227211	1.386716	1.386716	42.551792	40.457273	0.0	5.008913	12.132734	7.047672	0.0	0.0	0.0	0.0	0.0	287.013812	0.142857	-3.38	20.0	282.104	15468.489615	14.680168	5.086482	2.548788	108.138218	10.809537	0.312178	10.809537	0.312178	0.055548	0.258302	-1.171296	-0.258302	1.0391	61.8026	287.144	0.0	13.0
Name_None_CAS_99-96-7_CS_NoneM_Temperature: Value40	-1.05	3.003401	237.533061	7.560478	5.112077	5.112077	4.698377	2.722705	2.722705	1.852027	1.852027	1.114255	1.114255	0.604007	0.604007	5.969305	4.794537	0.0	11.312963	0.0	0.0	24.265468	0.0	0.0	0.0	10.213055	138.031694	0.0	-1.51	10.0	132.074	180.912515	6.607786	2.389633	1.253905	57.546335	10.230593	0.507966	10.230593	0.335183	0.074074	0.335183	-0.986111	-0.507966	1.0904	35.0661	138.122	2.0	3.0
Name_None_CAS_479-45-8_CS_NoneM_Temperature: Value60	-2.91	3.769455	592.636917	15.610366	9.656755	9.656755	9.162479	4.656935	4.656935	3.365399	3.365399	2.227211	2.227211	1.386716	1.386716	42.551792	40.457273	0.0	5.008913	12.132734	7.047672	0.0	0.0	0.0	0.0	0.0	287.013812	0.142857	-3.38	20.0	282.104	15468.489615	14.680168	5.086482	2.548788	108.138218	10.809537	0.312178	10.809537	0.312178	0.055548	0.258302	-1.171296	-0.258302	1.0391	61.8026	287.144	0.0	13.0
Name_None_CAS_54135-80-7_CS_NoneM_Temperature: Value25	-4.29	3.249229	272.633351	8.430721	5.696842	7.964629	5.163902	2.840003	3.973896	1.87761	3.040739	1.219667	2.495927	0.665833	1.269755	0.0	0.0	0.0	0.0	20.817412	0.0	7.109798	12.132734	0.0	0.0	39.539683	209.940598	0.142857	-0.11	11.0	206.435	299.574652	8.981827	3.525416	1.725386	79.819689	5.757238	0.49514	5.757238	0.138586	0.326559	0.138586	0.326559	-0.49514	3.6554	48.024	211.475	0.0	1.0
Name_None_CAS_59-67-6_CS_NoneM_Temperature: Value60	-0.43	2.981455	207.557662	6.690234	4.612077	4.612077	4.30453	2.438146	2.438146	1.546853	1.546853	0.908488	0.908488	0.489267	0.489267	5.969305	4.794537	0.0	5.563451	0.0	0.0	18.460054	6.066367	0.0	4.983979	5.106527	123.032028	0.0	-1.38	9.0	118.071	129.225339	5.751234	2.259334	1.252832	51.971749	10.160926	0.477599	10.160926	0.336759	0.219907	0.336759	-0.941574	-0.477599	0.7798	31.1963	123.111	1.0	3.0
Name_None_CAS_55-21-0_CS_NoneM_Temperature: Value20	-1.09	2.981455	205.415953	6.690234	4.87235	4.87235	4.30453	2.653483	2.653483	1.730276	1.730276	1.058307	1.058307	0.602419	0.602419	0.0	4.794537	0.0	5.90718	5.563451	0.0	0.0	24.265468	6.066367	0.0	5.733667	121.052764	0.0	-1.31	9.0	114.083	129.225339	5.820039	2.306764	1.287705	53.297758	10.423148	0.3656	10.423148	0.248195	0.379074	0.248195	-0.379074	-0.3656	0.7855	34.9599	121.139	2.0	2.0
Name_None_CAS_315-30-0_CS_NoneM_Temperature: Value30	-2.19	2.929586	362.1908	6.974691	4.957376	4.957376	4.87701	2.745086	2.745086	1.854779	1.854779	1.254429	1.254429	0.785732	0.785732	0.0	4.794537	0.0	5.559267	11.387856	0.0	12.524164	0.0	0.0	20.165321	0.0	136.038511	0.0	-1.65	10.0	132.082	372.42214	5.15986	1.662923	0.539771	55.465602	10.848704	0.305963	10.848704	0.283323	0.261574	0.283323	-0.261574	-0.305963	-0.4022	33.6254	136.114	2.0	5.0
Name_None_CAS_461-58-5_CS_NoneM_Temperature: Value25	-0.33	3.507223	92.605938	4.991564	3.049128	3.049128	2.770056	1.248171	1.248171	0.636669	0.636669	0.179099	0.179099	0.057735	0.057735	0.0	0.0	0.0	5.959555	0.0	0.0	6.193156	0.0	0.0	4.992405	16.729227	84.043596	0.0	-1.24	6.0	80.05	14.834467	4.76	2.025957	2.76	35.071877	7.639167	0.36923	7.639167	0.208653	0.196759	0.208653	-0.196759	-0.36923	-1.25912	21.4228	84.082	4.0	4.0
Name_None_CAS_492-62-6_CS_NoneM_Temperature: Value40	0.35	2.634409	146.218849	9.300965	6.238174	6.238174	5.574586	3.562009	3.562009	2.719449	2.719449	1.867059	1.867059	1.081734	1.081734	37.312774	0.0	0.0	0.0	0.0	0.0	0.0	0.0	0.0	4.736863	25.532637	180.063388	1.0	-0.24	12.0	168.06	454.517504	9.845034	3.648916	1.581759	68.642844	9.119537	0.393567	9.119537	0.18357	0.525787	0.18357	-1.568935	-0.393567	-3.2214	35.986	180.156	5.0	6.0
Name_None_CAS_144-62-7_CS_NoneM_Temperature: Value15	-0.13	3.567703	71.548875	5.154701	2.710924	2.710924	2.642734	1.105462	1.105462	0.610305	0.610305	0.182954	0.182954	0.0	0.0	11.938611	0.0	0.0	0.0	0.0	0.0	0.0	0.0	0.0	0.0	19.802129	89.995309	0.0	-1.06	6.0	88.018	13.60964	4.94	1.395523	1.280136	33.015705	9.099537	0.472815	9.099537	0.414359	1.824074	0.414359	-1.824074	-0.472815	-0.8444	15.2716	90.034	2.0	4.0
Name_None_CAS_461-58-5_CS_NoneM_Temperature: Value20	-0.43	3.507223	92.605938	4.991564	3.049128	3.049128	2.770056	1.248171	1.248171	0.636669	0.636669	0.179099	0.179099	0.057735	0.057735	0.0	0.0	0.0	5.959555	0.0	0.0	6.193156	0.0	0.0	4.992405	16.729227	84.043596	0.0	-1.24	6.0	80.05	14.834467	4.76	2.025957	2.76	35.071877	7.639167	0.36923	7.639167	0.208653	0.196759	0.208653	-0.196759	-0.36923	-1.25912	21.4228	84.082	4.0	4.0
Name_Barbital_CAS_57-44-3_CS_form IM_Temperature: Value10	-1.59	3.007364	246.562704	10.060478	7.638958	7.638958	6.063715	4.233693	4.233693	3.026586	3.026586	2.530522	2.530522	1.472098	1.472098	23.260464	14.383612	0.0	0.0	12.841643	0.0	0.0	13.847474	0.0	10.633577	0.0	184.084792	0.625	-1.39	13.0	172.099	688.508534	9.696133	3.159683	1.298669	75.872305	11.406389	0.327632	11.406389	0.327632	0.397269	0.276823	-1.061597	-0.276823	0.1588	44.6964	184.195	2.0	5.0
Name_Maltose_CAS_69-79-4_CS_NoneM_Temperature: Value80	0.34	2.114862	378.018438	17.309037	11.99017	11.99017	10.810968	7.079026	7.079026	5.526832	5.526832	3.978973	3.978973	2.569694	2.569694	74.625548	35.745692	0.0	0.0	0.0	0.0	0.0	0.0	0.0	0.0	19.317116	342.116212	1.0	-0.44	23.0	320.121	108711.667779	18.892352	7.630404	3.646723	130.436458	9.942733	0.393567	9.942733	0.186732	0.667367	0.186732	-1.739074	-0.393567	-5.3972	68.6194	342.297	8.0	11.0
Name_None_CAS_6915-15-7_CS_NoneM_Temperature: Value40	0.68	3.632432	128.919685	7.439158	4.442594	4.442594	4.036581	2.164138	2.164138	1.451898	1.451898	0.65303	0.65303	0.252713	0.252713	24.463399	9.589074	0.0	0.0	0.0	0.0	0.0	0.0	0.0	0.0	15.319582	134.021523	0.5	-1.1	9.0	128.039	60.471844	7.9	3.032307	3.47971	50.539823	9.721435	0.481147	9.721435	0.332635	0.75463	0.332635	-1.789352	-0.481147	-1.0934	25.8954	134.087	3.0	5.0
Name_None_CAS_115178-71-7_CS_NoneM_Temperature: Value20	-1.35	1.790024	438.019003	13.664926	10.618808	10.618808	9.164704	6.346042	6.346042	4.554118	4.554118	3.153417	3.153417	1.991401	1.991401	5.969305	14.695602	0.0	18.618028	31.494608	0.0	0.0	35.231745	0.0	0.0	4.736863	263.115758	0.428571	-1.88	19.0	246.157	24069.347009	13.549318	6.334524	3.790109	111.335766	11.807607	0.451983	11.807607	0.33813	0.211869	0.33813	-0.49445	-0.451983	0.8267	68.5453	263.293	1.0	5.0
Name_None_CAS_68-96-2_CS_NoneM_Temperature: Value20	-4.81	1.697583	634.995115	17.328063	15.229966	15.229966	11.221816	9.695734	9.695734	9.380149	9.380149	8.695991	8.695991	7.153613	7.153613	5.601051	14.695602	0.0	16.613226	36.378606	38.52493	5.573105	6.923737	6.07602	13.847474	0.0	330.219495	0.809524	-0.96	24.0	300.228	291351.48963	16.50531	5.030469	1.880066	144.442444	12.218477	0.381506	12.218477	0.161345	0.044612	0.161345	-1.122829	-0.381506	3.8384	92.3408	330.468	1.0	3.0
Name_None_CAS_99-08-1_CS_NoneM_Temperature: Value10	-2.48	3.069899	257.537949	7.560478	5.573111	5.573111	4.698377	2.910122	2.910122	2.096113	2.096113	1.212475	1.212475	0.741533	0.741533	4.923311	10.114318	0.0	5.687386	0.0	5.563451	6.066367	12.132734	12.990104	0.0	0.0	137.047678	0.142857	-1.38	10.0	130.082	178.192787	6.736009	2.473197	1.31284	58.449321	10.158704	0.269187	10.158704	0.269187	0.152778	0.258309	-0.395833	-0.258309	1.90322	37.8334	137.138	0.0	3.0
Name_None_CAS_106231-51-0_CS_NoneM_Temperature: Value20	-2.54	2.332342	348.541322	11.803119	9.232817	9.232817	7.736382	5.225945	5.225945	3.292111	3.292111	1.916018	1.916018	1.104114	1.104114	5.969305	9.589074	0.0	12.514062	12.108208	6.420822	0.0	24.265468	12.990104	5.316789	4.736863	221.105193	0.333333	-1.84	16.0	206.136	4325.664095	12.230621	6.608281	4.125446	94.607507	11.420698	0.451991	11.420698	0.33813	0.228445	0.33813	-0.4794	-0.451991	1.3696	60.0252	221.256	1.0	4.0
Name_(S)-Phenylalanine_CAS_63-91-2_CS_NoneM_Temperature: Value25	-0.79	2.584604	258.490862	8.974691	6.604021	6.604021	5.698377	3.722225	3.722225	2.634453	2.634453	1.615638	1.615638	0.955337	0.955337	12.011146	4.794537	0.0	0.0	6.420822	5.563451	0.0	0.0	30.331835	0.0	10.840195	165.078979	0.222222	-1.35	12.0	154.104	526.605419	8.743897	3.875201	2.358651	70.821876	10.378642	0.480078	10.378642	0.320316	0.385093	0.320316	-0.959395	-0.480078	0.641	45.7572	165.192	3.0	3.0
Name_l-Leucine_CAS_61-90-5_CS_NoneM_Temperature: Value25	-0.78	3.501688	101.230983	7.439158	5.794619	5.794619	4.036581	3.020937	3.020937	2.57428	2.57428	1.042536	1.042536	0.608685	0.608685	12.011146	4.794537	0.0	0.0	12.338728	0.0	0.0	0.0	13.847474	0.0	10.840195	131.094629	0.833333	-0.57	9.0	118.071	60.471844	8.43	3.454517	3.968358	54.859608	10.109769	0.480086	10.109769	0.319978	0.3575	0.319978	-0.913241	-0.480086	0.4444	35.0662	131.175	3.0	3.0
Name_None_CAS_217-59-4_CS_NoneM_Temperature: Value25	-7.54	2.463012	651.536074	11.949383	9.928203	9.928203	8.94949	6.232051	6.232051	4.636751	4.636751	3.651709	3.651709	2.858547	2.858547	0.0	0.0	0.0	0.0	0.0	0.0	32.317345	0.0	0.0	72.796405	0.0	228.0939	0.0	-2.34	18.0	216.198	33081.42038	9.665769	3.575453	1.20303	105.476397	2.212407	0.061607	2.212407	-0.009895	1.33963	0.009895	1.33963	-0.061607	5.1462	78.96	228.294	0.0	0.0
Name_17a-Ethynyl testosterone_CAS_434-03-7_CS_NoneM_Temperature: Value50	-5.38	1.70241	626.243053	16.457819	14.399067	14.399067	10.839101	9.280285	9.280285	8.9683	8.9683	8.352348	8.352348	6.812482	6.812482	5.601051	9.901065	0.0	10.829981	29.957785	38.52493	11.993926	0.0	6.07602	19.767909	6.42335	312.20893	0.761905	-1.07	23.0	284.229	203205.522346	15.457261	4.728617	1.835106	139.280147	11.846204	0.377034	11.846204	0.155197	0.120059	0.155197	-0.914495	-0.377034	3.8826	90.4928	312.453	1.0	2.0
Name_None_CAS_95-93-2_CS_NoneM_Temperature: Value25	-4.59	3.282463	196.210377	7.723615	7.154701	7.154701	4.609061	3.654701	3.654701	3.020726	3.020726	2.110042	2.110042	1.104861	1.104861	0.0	0.0	0.0	0.0	0.0	0.0	22.253806	0.0	0.0	39.827683	0.0	134.10955	0.4	-0.78	10.0	120.11	156.495801	7.32846	2.45179	1.205837	62.891172	2.240741	0.055856	2.240741	-0.039501	1.391759	0.039501	1.391759	-0.055856	2.92028	45.39	134.222	0.0	0.0
Name_None_CAS_217-59-4_CS_NoneM_Temperature: Value20	-7.67	2.463012	651.536074	11.949383	9.928203	9.928203	8.94949	6.232051	6.232051	4.636751	4.636751	3.651709	3.651709	2.858547	2.858547	0.0	0.0	0.0	0.0	0.0	0.0	32.317345	0.0	0.0	72.796405	0.0	228.0939	0.0	-2.34	18.0	216.198	33081.42038	9.665769	3.575453	1.20303	105.476397	2.212407	0.061607	2.212407	-0.009895	1.33963	0.009895	1.33963	-0.061607	5.1462	78.96	228.294	0.0	0.0
Name_l-Leucine_CAS_61-90-5_CS_NoneM_Temperature: Value20	-0.8	3.501688	101.230983	7.439158	5.794619	5.794619	4.036581	3.020937	3.020937	2.57428	2.57428	1.042536	1.042536	0.608685	0.608685	12.011146	4.794537	0.0	0.0	12.338728	0.0	0.0	0.0	13.847474	0.0	10.840195	131.094629	0.833333	-0.57	9.0	118.071	60.471844	8.43	3.454517	3.968358	54.859608	10.109769	0.480086	10.109769	0.319978	0.3575	0.319978	-0.913241	-0.480086	0.4444	35.0662	131.175	3.0	3.0
Name_None_CAS_60-35-5_CS_NoneM_Temperature: Value60	1.18	2.803039	29.01955	3.57735	2.485599	2.485599	1.732051	0.992799	0.992799	0.61065	0.61065	0.0	0.0	0.0	0.0	0.0	4.794537	0.0	5.90718	0.0	0.0	6.923737	0.0	0.0	5.733667	0.0	59.037114	0.5	-0.53	4.0	54.028	3.245112	3.47	0.874858	1.156009	24.605606	9.222222	0.369921	9.222222	0.21379	0.333333	0.21379	-0.333333	-0.369921	-0.5084	14.8684	59.068	2.0	2.0
Name_None_CAS_115-43-5_CS_NoneM_Temperature: Value20	-2.35	2.560321	502.297711	13.173362	9.60306	9.60306	8.608226	5.443106	5.443106	4.001527	4.001527	2.946475	2.946475	2.058594	2.058594	23.260464	14.383612	0.0	6.420822	5.563451	0.0	6.07602	30.331835	0.0	17.212513	0.0	244.084792	0.153846	-2.43	18.0	232.154	12109.904738	12.038232	4.444357	1.69466	103.874854	12.086902	0.327651	12.086902	0.327651	0.126944	0.276512	-1.419722	-0.276512	0.8665	64.6154	244.25	2.0	5.0
Name_None_CAS_57-50-1_CS_NoneM_Temperature: Value75	0.36	2.17727	393.203227	17.361443	12.042576	12.042576	10.806897	7.04946	7.04946	5.559383	5.559383	4.070325	4.070325	2.631316	2.631316	74.625548	30.639164	0.0	0.0	0.0	0.0	0.0	0.0	0.0	0.0	24.423644	342.116212	1.0	-0.44	23.0	320.121	120494.873994	18.892352	7.207281	3.226802	130.436458	9.997826	0.393567	9.997826	0.22355	0.668633	0.22355	-2.221748	-0.393567	-5.3956	68.6414	342.297	8.0	11.0
Name_None_CAS_57-50-1_CS_NoneM_Temperature: Value70	0.35	2.17727	393.203227	17.361443	12.042576	12.042576	10.806897	7.04946	7.04946	5.559383	5.559383	4.070325	4.070325	2.631316	2.631316	74.625548	30.639164	0.0	0.0	0.0	0.0	0.0	0.0	0.0	0.0	24.423644	342.116212	1.0	-0.44	23.0	320.121	120494.873994	18.892352	7.207281	3.226802	130.436458	9.997826	0.393567	9.997826	0.22355	0.668633	0.22355	-2.221748	-0.393567	-5.3956	68.6414	342.297	8.0	11.0
Name_None_CAS_56-55-3_CS_NoneM_Temperature: Value20	-7.56	2.268266	866.252622	11.949383	9.928203	9.928203	8.915816	6.220085	6.220085	4.707193	4.707193	3.611271	3.611271	2.696234	2.696234	0.0	0.0	0.0	0.0	0.0	0.0	32.317345	0.0	0.0	72.796405	0.0	228.0939	0.0	-2.34	18.0	216.198	30957.370184	9.665769	3.575453	1.324291	105.476397	2.298611	0.061629	2.298611	-0.009903	1.305816	0.009903	1.305816	-0.061629	5.1462	78.96	228.294	0.0	0.0
Name_None_CAS_779-02-2_CS_NoneM_Temperature: Value25	-5.88	2.597968	581.656722	10.250712	8.696152	8.696152	7.360173	5.232051	5.232051	3.943838	3.943838	3.040598	3.040598	2.241372	2.241372	0.0	0.0	0.0	0.0	0.0	0.0	27.108348	0.0	0.0	61.521041	0.0	192.0939	0.066667	-1.82	15.0	180.165	4959.094332	8.485285	3.094623	1.218908	89.159674	2.261574	0.061629	2.261574	-0.014833	1.3275	0.014833	1.3275	-0.061629	4.30142	66.191	192.261	0.0	0.0
Name_None_CAS_2921-88-2_CS_NoneM_Temperature: Value20	-5.68	3.006125	464.616237	13.759149	9.652878	13.631588	8.414833	5.017495	8.707427	2.922029	7.029482	1.627235	4.972433	1.004627	3.594529	6.718607	0.0	0.0	21.078365	13.213764	0.0	6.066367	13.847474	0.0	4.983979	60.180917	348.926284	0.444444	0.39	18.0	339.503	6946.358281	16.444377	7.246563	4.494248	125.741182	5.937656	0.403962	5.937656	0.381356	0.05213	0.381356	-2.918479	-0.403962	4.7181	77.432	350.591	0.0	4.0
Name_None_CAS_492-62-6_CS_NoneM_Temperature: Value30	0.34	2.634409	146.218849	9.300965	6.238174	6.238174	5.574586	3.562009	3.562009	2.719449	2.719449	1.867059	1.867059	1.081734	1.081734	37.312774	0.0	0.0	0.0	0.0	0.0	0.0	0.0	0.0	4.736863	25.532637	180.063388	1.0	-0.24	12.0	168.06	454.517504	9.845034	3.648916	1.581759	68.642844	9.119537	0.393567	9.119537	0.18357	0.525787	0.18357	-1.568935	-0.393567	-3.2214	35.986	180.156	5.0	6.0
Name_None_CAS_124-04-9_CS_NoneM_Temperature: Value60	0.02	3.05509	113.709506	7.983128	5.539351	5.539351	4.625898	3.062569	3.062569	1.994584	1.994584	1.031284	1.031284	0.552451	0.552451	11.938611	9.589074	0.0	12.841643	12.841643	0.0	0.0	0.0	0.0	0.0	10.213055	146.057909	0.666667	-1.06	10.0	136.062	116.616745	8.94	4.784807	6.94	58.475473	9.896552	0.48123	9.896552	0.30284	0.062778	0.30284	-0.87001	-0.48123	0.716	33.7396	146.142	2.0	4.0
Name_3-Hydroxybenzoic acid_CAS_99-06-9_CS_NoneM_Temperature: Value20	-1.21	3.069899	254.783061	7.560478	5.112077	5.112077	4.698377	2.722705	2.722705	1.855481	1.855481	1.093105	1.093105	0.638942	0.638942	5.969305	4.794537	0.0	11.312963	0.0	0.0	24.265468	0.0	0.0	0.0	10.213055	138.031694	0.0	-1.51	10.0	132.074	178.192787	6.607786	2.389633	1.253905	57.546335	10.242037	0.50794	10.242037	0.335318	0.02787	0.335318	-1.031574	-0.50794	1.0904	35.0661	138.122	2.0	3.0
Name_None_CAS_87-86-5_CS_NoneM_Temperature: Value30	-2.46	3.603567	230.203225	9.464102	5.337036	9.116681	5.464102	2.668518	4.55834	1.918518	3.80834	1.186632	3.443431	0.593316	1.721715	0.0	5.106527	0.0	30.862678	0.0	0.0	0.0	0.0	0.0	0.0	58.004699	263.847003	0.0	0.47	12.0	265.33	416.314365	10.550192	3.685726	1.568118	93.741968	9.200988	0.504743	9.200988	0.155458	0.009043	0.155458	-0.36321	-0.504743	4.6592	53.1568	266.338	1.0	1.0
Name_4-Methylbenzyl alcohol_CAS_589-18-4_CS_NoneM_Temperature: Value20	-1.16	2.881556	176.264053	6.690234	5.463721	5.463721	4.325699	2.991148	2.991148	2.143712	2.143712	1.303177	1.303177	0.693488	0.693488	0.0	0.0	0.0	6.606882	0.0	5.563451	5.563451	0.0	31.189205	0.0	5.106527	122.073165	0.25	-0.82	9.0	112.087	129.225339	6.302249	2.646097	1.541347	54.955521	8.628485	0.39168	8.628485	0.068137	0.139167	0.068137	0.139167	-0.39168	1.48732	37.1018	122.167	1.0	1.0
Name_None_CAS_100-02-7_CS_NoneM_Temperature: Value25	-0.95	3.003401	241.674771	7.560478	5.020325	5.020325	4.698377	2.633729	2.633729	1.773508	1.773508	1.060528	1.060528	0.574349	0.574349	4.923311	10.114318	0.0	11.436898	0.0	0.0	24.265468	0.0	0.0	0.0	5.106527	139.026943	0.0	-1.58	10.0	134.07	180.912515	6.538765	2.344994	1.222617	56.878613	10.036149	0.507958	10.036149	0.269195	0.015926	0.269195	-0.514444	-0.507958	1.3004	34.7612	139.11	1.0	4.0
Name_None_CAS_106231-57-6_CS_NoneM_Temperature: Value20	-3.56	2.462571	422.921178	15.501789	13.008457	13.008457	10.185071	7.68556	7.68556	5.030052	5.030052	3.252105	3.252105	1.935294	1.935294	5.969305	9.589074	0.0	12.514062	5.563451	38.772799	0.0	29.165378	6.066367	13.847474	4.736863	291.183444	0.529412	-1.84	21.0	266.191	49066.4121	17.212192	9.969498	6.428935	126.642189	12.139429	0.451983	12.139429	0.33813	0.110017	0.33813	-0.449182	-0.451983	3.2722	83.1205	291.391	0.0	4.0
Name_None_CAS_218-01-9_CS_NoneM_Temperature: Value20	-8.21	2.307639	797.252622	11.949383	9.928203	9.928203	8.932653	6.226068	6.226068	4.668518	4.668518	3.65121	3.65121	2.770762	2.770762	0.0	0.0	0.0	0.0	0.0	0.0	32.317345	0.0	0.0	72.796405	0.0	228.0939	0.0	-2.34	18.0	216.198	32049.263329	9.665769	3.575453	1.261478	105.476397	2.236111	0.061629	2.236111	-0.009896	1.305816	0.009896	1.305816	-0.061629	5.1462	78.96	228.294	0.0	0.0
Name_(S)-Phenylalanine_CAS_63-91-2_CS_NoneM_Temperature: Value30	-0.75	2.584604	258.490862	8.974691	6.604021	6.604021	5.698377	3.722225	3.722225	2.634453	2.634453	1.615638	1.615638	0.955337	0.955337	12.011146	4.794537	0.0	0.0	6.420822	5.563451	0.0	0.0	30.331835	0.0	10.840195	165.078979	0.222222	-1.35	12.0	154.104	526.605419	8.743897	3.875201	2.358651	70.821876	10.378642	0.480078	10.378642	0.320316	0.385093	0.320316	-0.959395	-0.480078	0.641	45.7572	165.192	3.0	3.0
Name_2-Pyrrolidinecarboxamide, 1-[(benzoyloxy)acetyl]-_CAS_116482-82-7_CS_NoneM_Temperature: Value20	-2.26	1.74612	495.155184	14.372033	10.925522	10.925522	9.664704	6.458561	6.458561	4.503524	4.503524	2.983271	2.983271	1.957608	1.957608	18.483367	14.383612	0.0	11.949021	11.984273	12.965578	0.0	30.331835	0.0	10.633577	4.736863	276.111007	0.357143	-2.21	20.0	260.164	50341.184805	14.204429	6.8118	3.892042	116.042945	11.635474	0.451975	11.635474	0.33813	0.329838	0.33813	-0.61761	-0.451975	0.2382	70.8989	276.292	2.0	6.0
Name_None_CAS_115-77-5_CS_NoneM_Temperature: Value80	0.32	3.824684	51.848471	7.328427	5.117282	5.117282	4.242641	2.679125	2.679125	2.132456	2.132456	1.341641	1.341641	0.3	0.3	31.842518	0.0	0.0	0.0	0.0	0.0	0.0	0.0	0.0	0.0	20.42611	136.073559	1.0	-0.16	9.0	124.051	93.40991	8.84	3.788245	1.907385	53.375954	8.496528	0.395523	8.496528	0.062654	0.40625	0.062654	-1.111111	-0.395523	-2.058	30.7762	136.147	4.0	4.0
Name_None_CAS_85-01-8_CS_NoneM_Temperature: Value25	-5.2	2.610319	539.009099	9.380469	7.773503	7.773503	6.94949	4.815384	4.815384	3.507834	3.507834	2.654202	2.654202	1.954807	1.954807	0.0	0.0	0.0	0.0	0.0	0.0	21.544897	0.0	0.0	60.663671	0.0	178.07825	0.0	-1.82	14.0	168.154	3408.807763	7.571439	2.845084	1.007541	82.794732	2.178241	0.061629	2.178241	-0.010542	1.311296	0.010542	1.311296	-0.061629	3.993	61.454	178.234	0.0	0.0
Name_None_CAS_85-01-8_CS_NoneM_Temperature: Value60	-4.39	2.610319	539.009099	9.380469	7.773503	7.773503	6.94949	4.815384	4.815384	3.507834	3.507834	2.654202	2.654202	1.954807	1.954807	0.0	0.0	0.0	0.0	0.0	0.0	21.544897	0.0	0.0	60.663671	0.0	178.07825	0.0	-1.82	14.0	168.154	3408.807763	7.571439	2.845084	1.007541	82.794732	2.178241	0.061629	2.178241	-0.010542	1.311296	0.010542	1.311296	-0.061629	3.993	61.454	178.234	0.0	0.0
Name_None_CAS_57-13-6_CS_NoneM_Temperature: Value20	0.93	2.803039	29.01955	3.57735	2.062949	2.062949	1.732051	0.781474	0.781474	0.402369	0.402369	0.0	0.0	0.0	0.0	6.031115	0.0	0.0	0.0	0.0	0.0	0.0	0.0	0.0	11.467335	4.794537	60.032363	0.0	-0.73	4.0	56.024	3.245112	3.27	0.710529	0.173734	23.580555	9.0	0.351846	9.0	0.309056	0.833333	0.309056	-0.833333	-0.351846	-0.9762	13.7708	60.056	4.0	3.0
Name_None_CAS_129-00-0_CS_NoneM_Temperature: Value55	-5.42	2.505956	666.619806	10.535169	8.773503	8.773503	7.932653	5.559401	5.559401	4.289601	4.289601	3.392734	3.392734	2.669587	2.669587	0.0	0.0	0.0	0.0	0.0	0.0	32.317345	0.0	0.0	60.663671	0.0	202.07825	0.0	-2.08	16.0	192.176	11364.402575	8.116402	2.732405	0.89195	93.455422	2.212407	0.061033	2.212407	-0.002681	1.335	0.002681	1.335	-0.061033	4.584	70.146	202.256	0.0	0.0
Name_l-Aspartic acid_CAS_56-84-8_CS_NoneM_Temperature: Value60	-0.88	3.632432	132.529325	7.439158	4.572731	4.572731	4.036581	2.239272	2.239272	1.542593	1.542593	0.711731	0.711731	0.275438	0.275438	24.401273	9.589074	0.0	0.0	0.0	0.0	0.0	0.0	0.0	0.0	15.946722	133.037508	0.5	-1.1	9.0	126.047	60.471844	7.9	3.032307	3.47971	51.08548	9.846435	0.481175	9.846435	0.320578	0.532407	0.320578	-1.294074	-0.481175	-1.127	27.864	133.103	4.0	5.0
Name_None_CAS_129-00-0_CS_NoneM_Temperature: Value50	-5.55	2.505956	666.619806	10.535169	8.773503	8.773503	7.932653	5.559401	5.559401	4.289601	4.289601	3.392734	3.392734	2.669587	2.669587	0.0	0.0	0.0	0.0	0.0	0.0	32.317345	0.0	0.0	60.663671	0.0	202.07825	0.0	-2.08	16.0	192.176	11364.402575	8.116402	2.732405	0.89195	93.455422	2.212407	0.061033	2.212407	-0.002681	1.335	0.002681	1.335	-0.061033	4.584	70.146	202.256	0.0	0.0
Name_l-Aspartic acid_CAS_56-84-8_CS_NoneM_Temperature: Value65	-0.84	3.632432	132.529325	7.439158	4.572731	4.572731	4.036581	2.239272	2.239272	1.542593	1.542593	0.711731	0.711731	0.275438	0.275438	24.401273	9.589074	0.0	0.0	0.0	0.0	0.0	0.0	0.0	0.0	15.946722	133.037508	0.5	-1.1	9.0	126.047	60.471844	7.9	3.032307	3.47971	51.08548	9.846435	0.481175	9.846435	0.320578	0.532407	0.320578	-1.294074	-0.481175	-1.127	27.864	133.103	4.0	5.0
Name_d-Sorbitol_CAS_50-70-4_CS_NoneM_Temperature: Value30	0.61	3.985164	104.605938	9.723615	6.406896	6.406896	5.540111	3.481748	3.481748	2.481029	2.481029	1.512478	1.512478	0.671209	0.671209	37.629629	0.0	0.0	0.0	0.0	0.0	0.0	0.0	0.0	0.0	30.639164	182.079038	1.0	-0.24	12.0	168.06	358.75323	11.76	5.413461	3.015405	69.329364	8.95662	0.393579	8.95662	0.110579	0.725818	0.110579	-1.669306	-0.393579	-3.5854	38.1988	182.172	6.0	6.0
Name_None_CAS_1984-59-4_CS_NoneM_Temperature: Value25	-3.31	3.143039	235.047758	7.560478	5.396228	6.908086	4.753219	2.734354	3.490283	1.756078	2.541243	1.136079	1.937642	0.641661	1.010671	0.0	0.0	0.0	0.0	15.794778	0.0	0.0	25.308899	0.0	0.0	27.938743	175.97957	0.142857	-0.4	10.0	170.982	196.896087	7.704167	3.128849	1.360355	69.516423	5.736404	0.495142	5.736404	0.138477	0.464506	0.138477	0.464506	-0.495142	3.002	43.014	177.03	0.0	1.0
Name_None_CAS_57-43-2_CS_NoneM_Temperature: Value20	-2.55	2.871702	303.191365	12.344935	9.923415	9.923415	7.419557	5.589535	5.589535	4.605555	4.605555	3.075433	3.075433	1.839898	1.839898	23.260464	14.383612	0.0	0.0	18.759549	6.420822	0.0	6.923737	13.847474	10.633577	0.0	226.131742	0.727273	-1.39	16.0	208.132	2611.755342	12.678446	4.634243	2.229701	94.967132	11.787878	0.327632	11.787878	0.327632	0.407407	0.276823	-1.07125	-0.276823	1.185	58.4774	226.276	2.0	5.0
Name_None_CAS_617-65-2_CS_NoneM_Temperature: Value5	-1.31	3.49073	144.583377	8.146264	5.279838	5.279838	4.536581	2.739272	2.739272	1.877144	1.877144	0.986405	0.986405	0.402453	0.402453	17.980451	9.589074	0.0	12.841643	0.0	0.0	0.0	0.0	0.0	0.0	15.946722	147.053158	0.6	-1.1	10.0	138.058	111.041752	8.9	3.837557	3.848566	57.450422	9.99388	0.481229	9.99388	0.319984	0.023148	0.319984	-1.165509	-0.481229	-0.7369	32.481	147.13	4.0	5.0
Name_None_CAS_505-48-6_CS_NoneM_Temperature: Value35	-1.59	3.007306	135.13685	9.397341	6.953564	6.953564	5.625898	4.062569	4.062569	2.701691	2.701691	1.531284	1.531284	0.906005	0.906005	11.938611	9.589074	0.0	12.841643	12.841643	12.841643	0.0	0.0	0.0	0.0	10.213055	174.089209	0.75	-1.06	12.0	160.084	331.503884	10.94	6.63784	8.94	71.205358	10.046109	0.48123	10.046109	0.30284	0.187571	0.30284	-0.784042	-0.48123	1.4962	42.9736	174.196	2.0	4.0
Name_None_CAS_86-73-7_CS_NoneM_Temperature: Value65	-4.07	2.320728	411.600419	8.673362	7.325909	7.325909	6.44949	4.611807	4.611807	3.491071	3.491071	2.705801	2.705801	2.079609	2.079609	0.0	0.0	0.0	0.0	0.0	6.420822	22.253806	0.0	0.0	48.530937	0.0	166.07825	0.076923	-1.56	13.0	156.143	2395.238189	6.902851	2.461795	0.919446	77.847608	2.217593	0.061939	2.217593	-0.001346	1.103519	0.001346	1.103519	-0.061939	3.2578	54.684	166.223	0.0	0.0
Name_None_CAS_103-84-4_CS_NoneM_Temperature: Value60	-0.87	2.674242	217.959017	7.397341	5.795	5.795	4.787694	3.114808	3.114808	2.047212	2.047212	1.094158	1.094158	0.724749	0.724749	0.0	4.794537	0.0	5.90718	0.0	5.687386	6.923737	0.0	30.331835	5.316789	0.0	135.068414	0.125	-1.31	10.0	126.094	195.625462	6.805075	3.011779	1.895375	59.872672	10.502041	0.326339	10.502041	0.220747	0.035926	0.220747	-0.035926	-0.326339	1.645	40.7457	135.166	1.0	2.0
Name_None_CAS_115-77-5_CS_NoneM_Temperature: Value10	-0.46	3.824684	51.848471	7.328427	5.117282	5.117282	4.242641	2.679125	2.679125	2.132456	2.132456	1.341641	1.341641	0.3	0.3	31.842518	0.0	0.0	0.0	0.0	0.0	0.0	0.0	0.0	0.0	20.42611	136.073559	1.0	-0.16	9.0	124.051	93.40991	8.84	3.788245	1.907385	53.375954	8.496528	0.395523	8.496528	0.062654	0.40625	0.062654	-1.111111	-0.395523	-2.058	30.7762	136.147	4.0	4.0
Name_Maltose_CAS_69-79-4_CS_NoneM_Temperature: Value30	0.15	2.114862	378.018438	17.309037	11.99017	11.99017	10.810968	7.079026	7.079026	5.526832	5.526832	3.978973	3.978973	2.569694	2.569694	74.625548	35.745692	0.0	0.0	0.0	0.0	0.0	0.0	0.0	0.0	19.317116	342.116212	1.0	-0.44	23.0	320.121	108711.667779	18.892352	7.630404	3.646723	130.436458	9.942733	0.393567	9.942733	0.186732	0.667367	0.186732	-1.739074	-0.393567	-5.3972	68.6194	342.297	8.0	11.0
Name_None_CAS_617-65-2_CS_NoneM_Temperature: Value45	-0.7	3.49073	144.583377	8.146264	5.279838	5.279838	4.536581	2.739272	2.739272	1.877144	1.877144	0.986405	0.986405	0.402453	0.402453	17.980451	9.589074	0.0	12.841643	0.0	0.0	0.0	0.0	0.0	0.0	15.946722	147.053158	0.6	-1.1	10.0	138.058	111.041752	8.9	3.837557	3.848566	57.450422	9.99388	0.481229	9.99388	0.319984	0.023148	0.319984	-1.165509	-0.481229	-0.7369	32.481	147.13	4.0	5.0
Name_None_CAS_88-75-5_CS_NoneM_Temperature: Value25	-1.91	3.152941	258.924771	7.560478	5.020325	5.020325	4.715214	2.639712	2.639712	1.745824	1.745824	1.078428	1.078428	0.618551	0.618551	4.923311	10.114318	0.0	11.436898	0.0	0.0	24.265468	0.0	0.0	0.0	5.106527	139.026943	0.0	-1.58	10.0	134.07	182.238219	6.538765	2.344994	1.047197	56.878613	10.067315	0.502093	10.067315	0.310189	0.261574	0.310189	-0.62963	-0.502093	1.3004	34.7612	139.11	1.0	4.0
Name_None_CAS_118-96-7_CS_NoneM_Temperature: Value20	-3.28	3.572755	461.890685	12.455665	7.945831	7.945831	7.341112	3.920966	3.920966	2.880351	2.880351	1.941837	1.941837	1.154223	1.154223	31.832092	30.342955	0.0	5.563451	12.132734	0.0	6.923737	0.0	0.0	0.0	0.0	227.017835	0.142857	-2.58	16.0	222.092	2479.518362	11.494516	3.884564	1.918892	87.755272	10.531759	0.285564	10.531759	0.285564	0.207778	0.258302	-0.917222	-0.258302	1.71962	51.1422	227.132	0.0	9.0
Name_None_CAS_120-12-7_CS_NoneM_Temperature: Value35	-6.16	2.523733	488.759099	9.380469	7.773503	7.773503	6.932653	4.809401	4.809401	3.546509	3.546509	2.614031	2.614031	1.882639	1.882639	0.0	0.0	0.0	0.0	0.0	0.0	21.544897	0.0	0.0	60.663671	0.0	178.07825	0.0	-1.82	14.0	168.154	3255.128956	7.571439	2.845084	1.080317	82.794732	2.240741	0.061629	2.240741	-0.017765	1.311296	0.017765	1.311296	-0.061629	3.993	61.454	178.234	0.0	0.0
Name_2-sec-Butylamino-4-ethylamino-6-methoxy-s-triazine_CAS_26259-45-0_CS_NoneM_Temperature: Value20	-2.51	2.852731	330.98547	11.966255	10.241453	10.241453	7.689402	5.496054	5.496054	3.453286	3.453286	2.12023	2.12023	1.071958	1.071958	0.0	0.0	0.0	0.0	23.948984	12.965578	7.109798	0.0	6.923737	39.432987	4.736863	225.15896	0.7	-1.59	16.0	206.144	3723.034859	12.479396	6.093471	3.524599	95.858211	5.01483	0.466619	5.01483	0.32227	0.316438	0.32227	0.316438	-0.466619	1.5224	63.9184	225.296	2.0	6.0
Name_1,2,3,4-Tetrachlorodibenzo-p-dioxin_CAS_30746-58-8_CS_NoneM_Temperature: Value25	-8.71	2.247275	599.01105	12.861443	8.637756	11.661471	8.592224	4.899776	6.411634	3.565036	5.076894	2.456249	4.223624	1.612432	2.507565	0.0	0.0	0.0	31.589557	11.499024	0.0	0.0	12.132734	12.132734	0.0	55.877485	319.89654	0.0	-0.8	18.0	317.942	16590.199562	12.244922	4.389717	1.721057	122.922822	6.074879	0.447804	6.074879	0.191407	0.143578	0.191407	0.143578	-0.447804	6.1982	73.072	321.974	0.0	2.0
Name_None_CAS_76-57-3_CS_NoneM_Temperature: Value80	-1.2	1.822365	685.154996	15.060113	12.951046	12.951046	10.663869	8.102094	8.102094	7.113245	7.113245	6.35431	6.35431	5.388741	5.388741	6.103966	5.106527	0.0	11.518957	11.959747	30.885423	11.126903	7.109798	12.142387	24.089969	9.473726	299.152144	0.555556	-1.52	22.0	278.202	226722.000407	12.968359	4.059868	1.277623	129.878939	10.554213	0.492857	10.554213	0.165481	0.080556	0.165481	-0.538553	-0.492857	1.5011	82.4638	299.37	1.0	4.0
Name_None_CAS_150-30-1_CS_NoneM_Temperature: Value75	-0.67	2.584604	258.490862	8.974691	6.604021	6.604021	5.698377	3.722225	3.722225	2.634453	2.634453	1.615638	1.615638	0.955337	0.955337	12.011146	4.794537	0.0	0.0	6.420822	5.563451	0.0	0.0	30.331835	0.0	10.840195	165.078979	0.222222	-1.35	12.0	154.104	526.605419	8.743897	3.875201	2.358651	70.821876	10.378642	0.480078	10.378642	0.320316	0.385093	0.320316	-0.959395	-0.480078	0.641	45.7572	165.192	3.0	3.0
Name_None_CAS_103-84-4_CS_NoneM_Temperature: Value50	-1.01	2.674242	217.959017	7.397341	5.795	5.795	4.787694	3.114808	3.114808	2.047212	2.047212	1.094158	1.094158	0.724749	0.724749	0.0	4.794537	0.0	5.90718	0.0	5.687386	6.923737	0.0	30.331835	5.316789	0.0	135.068414	0.125	-1.31	10.0	126.094	195.625462	6.805075	3.011779	1.895375	59.872672	10.502041	0.326339	10.502041	0.220747	0.035926	0.220747	-0.035926	-0.326339	1.645	40.7457	135.166	1.0	2.0
Name_None_CAS_124-04-9_CS_NoneM_Temperature: Value10	-1.17	3.05509	113.709506	7.983128	5.539351	5.539351	4.625898	3.062569	3.062569	1.994584	1.994584	1.031284	1.031284	0.552451	0.552451	11.938611	9.589074	0.0	12.841643	12.841643	0.0	0.0	0.0	0.0	0.0	10.213055	146.057909	0.666667	-1.06	10.0	136.062	116.616745	8.94	4.784807	6.94	58.475473	9.896552	0.48123	9.896552	0.30284	0.062778	0.30284	-0.87001	-0.48123	0.716	33.7396	146.142	2.0	4.0
Name_None_CAS_58-08-2_CS_NoneM_Temperature: Value15	-1.18	3.221281	616.528592	10.455665	8.182701	8.182701	6.536581	4.107928	4.107928	3.233449	3.233449	2.316513	2.316513	1.47118	1.47118	0.0	9.589074	0.0	11.24901	11.163878	4.5671	17.942092	18.662444	0.0	4.983979	0.0	194.080376	0.375	-1.85	14.0	184.114	1876.090171	8.735233	2.567948	0.875774	79.028957	11.672037	0.331703	11.672037	0.331703	0.316574	0.327863	-0.36	-0.327863	-1.0293	51.196	194.194	0.0	6.0
Name_None_CAS_37680-73-2_CS_NoneM_Temperature: Value5	-7.73	2.677954	577.348938	12.576986	8.276574	12.056218	7.986071	4.587646	6.477468	3.370331	5.435568	2.228544	3.828089	1.432865	2.472956	0.0	0.0	0.0	0.0	30.676618	5.563451	0.0	30.331835	0.0	0.0	58.004699	323.883389	0.0	-0.11	17.0	321.397	6371.593802	13.324679	5.255925	2.834005	124.004828	6.115522	0.08432	6.115522	0.060706	0.401451	0.060706	0.401451	-0.08432	6.6206	76.928	326.437	0.0	0.0
Name_None_CAS_553-90-2_CS_NoneM_Temperature: Value50	0.56	3.643225	92.605938	6.568914	4.632993	4.632993	3.718744	1.882993	1.882993	0.983163	0.983163	0.537457	0.537457	0.166667	0.166667	11.938611	9.589074	0.0	0.0	0.0	14.219595	0.0	0.0	0.0	9.473726	0.0	118.026609	0.5	-1.06	8.0	112.04	53.472764	6.94	3.009687	1.59221	46.384212	10.046065	0.460599	10.046065	0.416684	0.979167	0.416684	-0.979167	-0.460599	-0.6676	24.032	118.088	0.0	4.0
Name_None_CAS_94-12-2_CS_NoneM_Temperature: Value40	-2.33	2.611171	279.481149	9.681798	7.617461	7.617461	6.236382	4.264073	4.264073	2.757928	2.757928	1.583666	1.583666	0.897295	0.897295	0.0	4.794537	0.0	5.969305	17.85772	6.420822	0.0	24.265468	6.923737	0.0	10.47053	179.094629	0.3	-1.51	13.0	166.115	912.232063	9.577032	4.499571	2.780671	77.50613	11.251826	0.462108	11.251826	0.33762	0.289954	0.33762	-0.289954	-0.462108	1.8356	51.4279	179.219	2.0	3.0
Name_None_CAS_115-77-5_CS_NoneM_Temperature: Value60	0.12	3.824684	51.848471	7.328427	5.117282	5.117282	4.242641	2.679125	2.679125	2.132456	2.132456	1.341641	1.341641	0.3	0.3	31.842518	0.0	0.0	0.0	0.0	0.0	0.0	0.0	0.0	0.0	20.42611	136.073559	1.0	-0.16	9.0	124.051	93.40991	8.84	3.788245	1.907385	53.375954	8.496528	0.395523	8.496528	0.062654	0.40625	0.062654	-1.111111	-0.395523	-2.058	30.7762	136.147	4.0	4.0
Name_d-Glutamic acid_CAS_6893-26-1_CS_NoneM_Temperature: Value40	-1.0	3.49073	144.583377	8.146264	5.279838	5.279838	4.536581	2.739272	2.739272	1.877144	1.877144	0.986405	0.986405	0.402453	0.402453	17.980451	9.589074	0.0	12.841643	0.0	0.0	0.0	0.0	0.0	0.0	15.946722	147.053158	0.6	-1.1	10.0	138.058	111.041752	8.9	3.837557	3.848566	57.450422	9.99388	0.481229	9.99388	0.319984	0.023148	0.319984	-1.165509	-0.481229	-0.7369	32.481	147.13	4.0	5.0
Name_Maltose_CAS_69-79-4_CS_NoneM_Temperature: Value40	0.19	2.114862	378.018438	17.309037	11.99017	11.99017	10.810968	7.079026	7.079026	5.526832	5.526832	3.978973	3.978973	2.569694	2.569694	74.625548	35.745692	0.0	0.0	0.0	0.0	0.0	0.0	0.0	0.0	19.317116	342.116212	1.0	-0.44	23.0	320.121	108711.667779	18.892352	7.630404	3.646723	130.436458	9.942733	0.393567	9.942733	0.186732	0.667367	0.186732	-1.739074	-0.393567	-5.3972	68.6194	342.297	8.0	11.0
Name_None_CAS_86-73-7_CS_NoneM_Temperature: Value30	-4.88	2.320728	411.600419	8.673362	7.325909	7.325909	6.44949	4.611807	4.611807	3.491071	3.491071	2.705801	2.705801	2.079609	2.079609	0.0	0.0	0.0	0.0	0.0	6.420822	22.253806	0.0	0.0	48.530937	0.0	166.07825	0.076923	-1.56	13.0	156.143	2395.238189	6.902851	2.461795	0.919446	77.847608	2.217593	0.061939	2.217593	-0.001346	1.103519	0.001346	1.103519	-0.061939	3.2578	54.684	166.223	0.0	0.0
Name_2-Methoxybenzoic acid_CAS_579-75-9_CS_NoneM_Temperature: Value45	-1.32	3.121219	267.79461	8.267585	6.073111	6.073111	5.253219	3.117454	3.117454	2.005436	2.005436	1.337383	1.337383	0.821324	0.821324	5.969305	4.794537	0.0	5.563451	5.749512	0.0	13.176165	18.199101	0.0	0.0	9.84339	152.047344	0.125	-1.51	11.0	144.085	336.852662	7.595374	3.053138	1.490371	64.230588	10.500648	0.495856	10.500648	0.338977	0.189815	0.338977	-0.969954	-0.495856	1.3934	39.9533	152.149	1.0	3.0
Name_None_CAS_556-61-6_CS_NoneM_Temperature: Value20	-0.98	3.108612	44.0	3.414214	2.355462	3.171958	1.914214	0.874945	1.283193	0.314894	0.497468	0.091287	0.273861	0.0	0.0	0.0	0.0	0.0	0.0	0.0	0.0	0.0	7.047672	0.0	22.37154	0.0	72.99862	0.5	-0.2	4.0	70.096	6.854753	3.8	2.8	1.8	30.358296	4.136574	0.235932	4.136574	0.058156	1.590278	0.058156	1.590278	-0.235932	0.719	20.95	73.12	0.0	1.0
Name_None_CAS_144-82-1_CS_NoneM_Temperature: Value35	-2.48	2.276726	618.70034	12.466255	8.914172	10.547165	7.971164	4.657086	6.956746	3.300767	6.164814	1.938105	4.176282	1.158653	2.980512	10.023291	8.417797	0.0	10.027042	10.69501	0.0	35.602254	6.923737	0.0	14.919458	5.733667	270.024518	0.111111	-1.67	17.0	260.259	7651.767069	11.804896	4.301523	2.714433	102.552081	11.909099	0.398728	11.909099	0.263206	0.138475	0.263206	-3.614398	-0.398728	1.22952	66.3089	270.339	3.0	6.0
Name_None_CAS_106231-62-3_CS_NoneM_Temperature: Value20	-0.92	2.435837	444.650449	13.543606	9.958522	9.958522	8.502908	5.248685	5.248685	3.658272	3.658272	2.154991	2.154991	1.216979	1.216979	24.390547	14.383612	0.0	6.544756	5.563451	4.89991	7.047672	30.331835	0.0	0.0	10.47053	250.095357	0.25	-2.37	18.0	236.142	8855.990398	13.69398	6.386127	4.245545	104.318892	11.509332	0.451983	11.509332	0.33813	0.206626	0.33813	-0.624782	-0.451983	-0.2129	63.5559	250.254	2.0	6.0
Name_None_CAS_95-55-6_CS_NoneM_Temperature: Value60	-0.62	3.134862	164.638339	5.983128	4.333965	4.333965	3.80453	2.339632	2.339632	1.558816	1.558816	0.936755	0.936755	0.48753	0.48753	0.0	0.0	0.0	5.749512	5.687386	0.0	0.0	24.265468	0.0	0.0	10.840195	109.052764	0.0	-1.18	8.0	102.072	72.495266	4.966628	1.738121	0.729375	47.565528	8.794259	0.505796	8.794259	0.137958	0.145833	0.137958	0.145833	-0.505796	0.9744	32.5192	109.128	3.0	2.0
Name_None_CAS_2312-15-4_CS_NoneM_Temperature: Value25	-2.45	1.937054	397.646252	16.045759	13.851286	13.851286	10.736382	8.699004	8.699004	5.859972	5.859972	3.867887	3.867887	2.473257	2.473257	5.969305	4.794537	0.0	0.0	12.170333	12.170333	57.787395	24.265468	0.0	6.923737	9.84339	306.219495	0.631579	-1.51	22.0	276.206	81295.052521	18.538804	12.075903	8.705162	134.244952	10.730493	0.493601	10.730493	0.335183	0.297488	0.335183	-0.901626	-0.493601	5.6845	90.7403	306.446	1.0	3.0
Name_None_CAS_99-96-7_CS_NoneM_Temperature: Value10	-1.6	3.003401	237.533061	7.560478	5.112077	5.112077	4.698377	2.722705	2.722705	1.852027	1.852027	1.114255	1.114255	0.604007	0.604007	5.969305	4.794537	0.0	11.312963	0.0	0.0	24.265468	0.0	0.0	0.0	10.213055	138.031694	0.0	-1.51	10.0	132.074	180.912515	6.607786	2.389633	1.253905	57.546335	10.230593	0.507966	10.230593	0.335183	0.074074	0.335183	-0.986111	-0.507966	1.0904	35.0661	138.122	2.0	3.0
Name_None_CAS_141-82-2_CS_NoneM_Temperature: Value50	0.84	3.31802	83.10803	5.861807	3.418031	3.418031	3.125898	1.562569	1.562569	0.964254	0.964254	0.302451	0.302451	0.129368	0.129368	18.359432	9.589074	0.0	0.0	0.0	0.0	0.0	0.0	0.0	0.0	10.213055	104.010959	0.333333	-1.06	7.0	100.029	19.093584	5.94	2.173434	4.94	39.380647	9.428889	0.480806	9.428889	0.314202	0.805556	0.314202	-1.3125	-0.480806	-0.4543	19.8886	104.061	2.0	4.0
Name_None_CAS_52-43-7_CS_NoneM_Temperature: Value20	-2.22	3.071207	314.576664	11.474691	8.207873	8.207873	7.063715	4.452472	4.452472	3.305078	3.305078	2.309013	2.309013	1.526793	1.526793	23.260464	14.383612	0.0	12.841643	0.0	0.0	12.15204	0.0	0.0	23.791449	0.0	208.084792	0.3	-1.91	15.0	196.121	1812.314888	11.166394	4.080163	1.808258	87.222984	11.628611	0.327633	11.628611	0.327633	0.170602	0.276802	-1.280347	-0.276802	0.491	53.7424	208.217	2.0	5.0
Name_None_CAS_121-57-3_CS_NoneM_Temperature: Value80	-0.6	3.201516	340.595074	8.483128	5.55871	6.375206	4.999019	2.830074	4.270137	2.044102	3.465639	1.177959	2.045843	0.639797	1.119818	10.118127	8.417797	0.0	4.895483	5.687386	0.0	24.265468	0.0	0.0	0.0	10.286417	173.014664	0.0	-1.07	11.0	166.137	230.73472	8.030705	2.51929	1.92397	64.39993	10.45891	0.398728	10.45891	0.294013	0.146574	0.294013	-4.075139	-0.398728	0.5155	40.669	173.193	3.0	4.0
Name_None_CAS_59-67-6_CS_NoneM_Temperature: Value80	-0.25	2.981455	207.557662	6.690234	4.612077	4.612077	4.30453	2.438146	2.438146	1.546853	1.546853	0.908488	0.908488	0.489267	0.489267	5.969305	4.794537	0.0	5.563451	0.0	0.0	18.460054	6.066367	0.0	4.983979	5.106527	123.032028	0.0	-1.38	9.0	118.071	129.225339	5.751234	2.259334	1.252832	51.971749	10.160926	0.477599	10.160926	0.336759	0.219907	0.336759	-0.941574	-0.477599	0.7798	31.1963	123.111	1.0	3.0
Name_None_CAS_516-05-2_CS_NoneM_Temperature: Value15	0.7	3.827496	103.206718	6.732051	4.288274	4.288274	3.553418	2.010162	2.010162	1.398163	1.398163	0.740852	0.740852	0.105628	0.105628	17.856517	9.589074	0.0	0.0	0.0	6.923737	0.0	0.0	0.0	0.0	10.213055	118.026609	0.5	-1.06	8.0	112.04	39.368066	6.94	2.29932	1.59221	45.745589	9.759907	0.480608	9.759907	0.317084	1.115741	0.317084	-1.30787	-0.480608	-0.2083	24.4356	118.088	2.0	4.0
Name_None_CAS_110-94-1_CS_NoneM_Temperature: Value15	0.65	3.102826	104.126402	7.276021	4.832244	4.832244	4.125898	2.562569	2.562569	1.64103	1.64103	0.781284	0.781284	0.39084	0.39084	11.938611	9.589074	0.0	19.262465	0.0	0.0	0.0	0.0	0.0	0.0	10.213055	132.042259	0.6	-1.06	9.0	124.051	65.146951	7.94	3.884109	6.94	52.110531	9.787862	0.48123	9.787862	0.302856	0.063194	0.302856	-0.947917	-0.48123	0.3259	29.1226	132.115	2.0	4.0
Name_Methionine_CAS_63-68-3_CS_NoneM_Temperature: Value30	-0.39	3.265907	96.958785	7.276021	5.332624	6.149121	4.180739	2.654911	4.048758	1.726205	2.711804	0.950177	1.594127	0.368293	0.85793	12.011146	4.794537	0.0	0.0	6.420822	5.752854	0.0	11.761885	6.255769	0.0	10.840195	149.05105	0.8	-0.22	9.0	138.127	80.2014	8.78	4.639273	4.294139	58.617776	10.070883	0.480086	10.070883	0.319999	0.552083	0.319999	-0.912917	-0.480086	0.1514	38.6102	149.215	3.0	3.0
Name_None_CAS_581-40-8_CS_NoneM_Temperature: Value25	-4.72	2.83952	372.807866	8.552042	7.464102	7.464102	5.770857	4.232051	4.232051	3.283618	3.283618	2.362037	2.362037	1.467966	1.467966	0.0	0.0	0.0	0.0	0.0	0.0	21.899351	0.0	0.0	50.245677	0.0	156.0939	0.166667	-1.3	12.0	144.132	721.482141	7.35454	2.632554	1.095421	72.842952	2.240741	0.06163	2.240741	-0.018121	1.333889	0.018121	1.333889	-0.06163	3.45664	53.422	156.228	0.0	0.0
Name_None_CAS_69-72-7_CS_NoneM_Temperature: Value40	-1.54	3.152941	254.783061	7.560478	5.112077	5.112077	4.715214	2.728688	2.728688	1.822302	1.822302	1.134458	1.134458	0.654489	0.654489	5.969305	4.794537	0.0	11.312963	0.0	0.0	12.132734	12.132734	0.0	0.0	10.213055	138.031694	0.0	-1.51	10.0	132.074	182.238219	6.607786	2.389633	1.074894	57.546335	10.261759	0.507053	10.261759	0.338969	0.06713	0.338969	-1.11287	-0.507053	1.0904	35.0661	138.122	2.0	3.0
Name_Serine_CAS_56-45-1_CS_NoneM_Temperature: Value25	-0.33	3.343417	72.580271	5.861807	3.664483	3.664483	3.180739	1.774215	1.774215	1.127305	1.127305	0.513894	0.513894	0.078093	0.078093	18.618028	4.794537	0.0	0.0	0.0	0.0	0.0	0.0	0.0	0.0	15.946722	105.042593	0.666667	-0.61	7.0	98.037	27.977093	6.39	2.543994	2.132115	40.559016	9.645324	0.480021	9.645324	0.322371	0.50463	0.322371	-1.178241	-0.480021	-1.6094	22.697	105.093	4.0	4.0
Name_None_CAS_88-99-3_CS_NoneM_Temperature: Value10	-1.67	3.267076	296.584675	9.137828	6.020325	6.020325	5.625898	3.182812	3.182812	2.155889	2.155889	1.387881	1.387881	0.856105	0.856105	11.938611	9.589074	0.0	11.126903	0.0	0.0	24.265468	0.0	0.0	0.0	10.213055	166.026609	0.0	-1.84	12.0	160.084	475.348829	8.258425	3.04193	1.420632	68.072799	10.46287	0.47762	10.46287	0.336067	0.189815	0.336067	-1.228704	-0.47762	1.083	40.3606	166.132	2.0	4.0
Name_None_CAS_99-99-0_CS_NoneM_Temperature: Value30	-2.63	3.003401	240.287949	7.560478	5.573111	5.573111	4.698377	2.910122	2.910122	2.092659	2.092659	1.24479	1.24479	0.66648	0.66648	4.923311	10.114318	0.0	5.687386	0.0	5.563451	12.132734	12.132734	6.923737	0.0	0.0	137.047678	0.142857	-1.38	10.0	130.082	180.912515	6.736009	2.473197	1.31284	58.449321	10.117782	0.268941	10.117782	0.268941	0.144074	0.25831	-0.403333	-0.25831	1.90322	37.8334	137.138	0.0	3.0
Name_None_CAS_553-90-2_CS_NoneM_Temperature: Value25	0.17	3.643225	92.605938	6.568914	4.632993	4.632993	3.718744	1.882993	1.882993	0.983163	0.983163	0.537457	0.537457	0.166667	0.166667	11.938611	9.589074	0.0	0.0	0.0	14.219595	0.0	0.0	0.0	9.473726	0.0	118.026609	0.5	-1.06	8.0	112.04	53.472764	6.94	3.009687	1.59221	46.384212	10.046065	0.460599	10.046065	0.416684	0.979167	0.416684	-0.979167	-0.460599	-0.6676	24.032	118.088	0.0	4.0
Name_None_CAS_50-32-8_CS_NoneM_Temperature: Value25	-7.82	2.23084	1069.721887	13.104084	10.928203	10.928203	9.915816	6.970085	6.970085	5.453739	5.453739	4.370904	4.370904	3.489494	3.489494	0.0	0.0	0.0	0.0	0.0	0.0	43.089794	0.0	0.0	72.796405	0.0	252.0939	0.0	-2.6	20.0	240.22	105539.337258	10.219023	3.486522	1.163009	116.137086	2.309074	0.061629	2.309074	-0.002035	1.317945	0.002035	1.317945	-0.061629	5.7372	87.652	252.316	0.0	0.0
Name_None_CAS_68-96-2_CS_NoneM_Temperature: Value35	-4.56	1.697583	634.995115	17.328063	15.229966	15.229966	11.221816	9.695734	9.695734	9.380149	9.380149	8.695991	8.695991	7.153613	7.153613	5.601051	14.695602	0.0	16.613226	36.378606	38.52493	5.573105	6.923737	6.07602	13.847474	0.0	330.219495	0.809524	-0.96	24.0	300.228	291351.48963	16.50531	5.030469	1.880066	144.442444	12.218477	0.381506	12.218477	0.161345	0.044612	0.161345	-1.122829	-0.381506	3.8384	92.3408	330.468	1.0	3.0
Name_None_CAS_107-35-7_CS_NoneM_Temperature: Value25	-0.12	3.602197	125.870334	5.914214	3.663522	4.480019	3.06066	1.712831	3.321996	1.074714	2.64679	0.375805	1.127415	0.14893	0.446789	10.118127	8.417797	0.0	12.29761	0.0	0.0	0.0	0.0	0.0	0.0	10.286417	125.014664	1.0	-0.13	7.0	118.093	18.141709	6.87	2.247743	5.87	42.07272	9.706806	0.329369	9.706806	0.265602	0.028935	0.265602	-3.79919	-0.329369	-1.1671	25.47	125.149	3.0	4.0
Name_None_CAS_56-85-9_CS_NoneM_Temperature: Value30	-0.48	3.49073	145.82849	8.146264	5.409975	5.409975	4.536581	2.80434	2.80434	1.949719	1.949719	1.018939	1.018939	0.421236	0.421236	17.918326	9.589074	0.0	12.841643	0.0	0.0	0.0	0.0	0.0	0.0	16.573862	146.069142	0.6	-1.1	10.0	136.066	111.041752	8.9	3.837557	3.848566	57.996079	10.100084	0.480086	10.100084	0.319983	0.021296	0.319983	-1.109954	-0.480086	-1.3362	34.0396	146.146	5.0	5.0
Name_Thiourea_CAS_62-56-6_CS_NoneM_Temperature: Value30	0.34	2.803039	29.01955	3.57735	2.062949	2.879445	1.732051	0.781474	1.189723	0.402369	0.873773	0.0	0.0	0.0	0.0	0.0	0.0	0.0	5.112437	0.0	0.0	0.0	0.0	0.0	23.685208	0.0	76.009519	0.0	-0.31	4.0	72.092	3.245112	3.69	1.061747	8.372622	29.777813	4.62037	0.376506	4.62037	0.160496	0.0	0.160496	0.0	-0.376506	-0.8113	20.9728	76.124	4.0	2.0
Name_None_CAS_107-35-7_CS_NoneM_Temperature: Value20	-0.19	3.602197	125.870334	5.914214	3.663522	4.480019	3.06066	1.712831	3.321996	1.074714	2.64679	0.375805	1.127415	0.14893	0.446789	10.118127	8.417797	0.0	12.29761	0.0	0.0	0.0	0.0	0.0	0.0	10.286417	125.014664	1.0	-0.13	7.0	118.093	18.141709	6.87	2.247743	5.87	42.07272	9.706806	0.329369	9.706806	0.265602	0.028935	0.265602	-3.79919	-0.329369	-1.1671	25.47	125.149	3.0	4.0
Name_d-Glutamic acid_CAS_6893-26-1_CS_NoneM_Temperature: Value60	-0.68	3.49073	144.583377	8.146264	5.279838	5.279838	4.536581	2.739272	2.739272	1.877144	1.877144	0.986405	0.986405	0.402453	0.402453	17.980451	9.589074	0.0	12.841643	0.0	0.0	0.0	0.0	0.0	0.0	15.946722	147.053158	0.6	-1.1	10.0	138.058	111.041752	8.9	3.837557	3.848566	57.450422	9.99388	0.481229	9.99388	0.319984	0.023148	0.319984	-1.165509	-0.481229	-0.7369	32.481	147.13	4.0	5.0
Name_None_CAS_554-84-7_CS_NoneM_Temperature: Value10	-1.29	3.069899	258.924771	7.560478	5.020325	5.020325	4.698377	2.633729	2.633729	1.776962	1.776962	1.040556	1.040556	0.606593	0.606593	4.923311	10.114318	0.0	11.436898	0.0	6.066367	18.199101	0.0	0.0	0.0	5.106527	139.026943	0.0	-1.58	10.0	134.07	178.192787	6.538765	2.344994	1.222617	56.878613	10.047593	0.5077	10.047593	0.272622	0.088704	0.272622	-0.555833	-0.5077	1.3004	34.7612	139.11	1.0	4.0
Name_None_CAS_100-00-5_CS_NoneM_Temperature: Value30	-2.76	3.003401	244.429658	7.560478	4.951076	5.707005	4.698377	2.599105	2.977069	1.733527	2.169962	1.037445	1.289421	0.562807	0.688795	4.923311	10.114318	0.0	5.687386	5.022633	0.0	24.265468	0.0	0.0	0.0	11.60094	156.993056	0.0	-1.09	10.0	153.524	180.912515	7.022233	2.662619	1.448107	62.387645	10.074698	0.269027	10.074698	0.269027	0.05963	0.25831	-0.461975	-0.25831	2.2482	38.1064	157.556	0.0	3.0
Name_None_CAS_50-06-6_CS_NoneM_Temperature: Value35	-2.11	2.535973	461.783925	12.466255	9.318603	9.318603	8.108226	5.333716	5.333716	3.862281	3.862281	3.026281	3.026281	2.064079	2.064079	23.260464	14.383612	0.0	0.0	11.984273	0.0	0.0	37.255573	0.0	10.633577	0.0	232.084792	0.25	-2.17	17.0	220.143	7460.405481	11.319407	4.00892	1.595456	98.199515	11.975791	0.327651	11.975791	0.327651	0.293611	0.276523	-1.310347	-0.276523	0.7004	60.0924	232.239	2.0	5.0
Name_None_CAS_479-45-8_CS_NoneM_Temperature: Value20	-3.59	3.769455	592.636917	15.610366	9.656755	9.656755	9.162479	4.656935	4.656935	3.365399	3.365399	2.227211	2.227211	1.386716	1.386716	42.551792	40.457273	0.0	5.008913	12.132734	7.047672	0.0	0.0	0.0	0.0	0.0	287.013812	0.142857	-3.38	20.0	282.104	15468.489615	14.680168	5.086482	2.548788	108.138218	10.809537	0.312178	10.809537	0.312178	0.055548	0.258302	-1.171296	-0.258302	1.0391	61.8026	287.144	0.0	13.0
Name_None_CAS_88-99-3_CS_NoneM_Temperature: Value85	-0.37	3.267076	296.584675	9.137828	6.020325	6.020325	5.625898	3.182812	3.182812	2.155889	2.155889	1.387881	1.387881	0.856105	0.856105	11.938611	9.589074	0.0	11.126903	0.0	0.0	24.265468	0.0	0.0	0.0	10.213055	166.026609	0.0	-1.84	12.0	160.084	475.348829	8.258425	3.04193	1.420632	68.072799	10.46287	0.47762	10.46287	0.336067	0.189815	0.336067	-1.228704	-0.47762	1.083	40.3606	166.132	2.0	4.0
Name_None_CAS_334-48-5_CS_NoneM_Temperature: Value30	-2.95	2.861387	110.406207	9.234205	8.012316	8.012316	5.770056	4.988391	4.988391	3.265059	3.265059	1.994196	1.994196	1.233333	1.233333	5.969305	4.794537	0.0	0.0	6.420822	12.841643	32.104108	0.0	0.0	6.923737	5.106527	172.14633	0.9	-0.53	12.0	152.108	402.848465	11.47	8.565511	9.47	74.979486	10.134489	0.48123	10.134489	0.30284	0.341049	0.30284	-0.663372	-0.48123	3.2117	50.2458	172.268	1.0	2.0
Name_Thiourea_CAS_62-56-6_CS_NoneM_Temperature: Value20	0.2	2.803039	29.01955	3.57735	2.062949	2.879445	1.732051	0.781474	1.189723	0.402369	0.873773	0.0	0.0	0.0	0.0	0.0	0.0	0.0	5.112437	0.0	0.0	0.0	0.0	0.0	23.685208	0.0	76.009519	0.0	-0.31	4.0	72.092	3.245112	3.69	1.061747	8.372622	29.777813	4.62037	0.376506	4.62037	0.160496	0.0	0.160496	0.0	-0.376506	-0.8113	20.9728	76.124	4.0	2.0
Name_None_CAS_108-46-3_CS_NoneM_Temperature: Value20	0.7	3.07766	166.388339	5.983128	4.203828	4.203828	3.787694	2.268581	2.268581	1.519852	1.519852	0.829737	0.829737	0.493031	0.493031	0.0	0.0	0.0	11.499024	0.0	0.0	18.199101	6.066367	0.0	0.0	10.213055	110.036779	0.0	-1.18	8.0	104.064	64.052487	4.966628	1.738121	0.904142	47.019871	8.653056	0.507823	8.653056	0.118764	0.087963	0.118764	0.087963	-0.507823	1.0978	29.7716	110.112	2.0	2.0
Name_None_CAS_556-88-7_CS_NoneM_Temperature: Value20	-1.59	3.679228	102.257422	5.861807	3.365624	3.365624	3.125898	1.366105	1.366105	0.7627	0.7627	0.19712	0.19712	0.094281	0.094281	10.991868	10.114318	0.0	0.0	0.0	0.0	0.0	0.0	0.0	16.568742	0.0	104.033425	0.0	-1.33	7.0	100.037	19.093584	5.67	1.956514	4.67	38.937467	9.267778	0.364866	9.267778	0.263015	0.537037	0.263015	-0.962963	-0.364866	-1.5485	22.8042	104.069	4.0	6.0
Name_None_CAS_150-13-0_CS_NoneM_Temperature: Value20	-1.44	3.003401	240.287949	7.560478	5.242213	5.242213	4.698377	2.787773	2.787773	1.927161	1.927161	1.157634	1.157634	0.625697	0.625697	5.969305	4.794537	0.0	5.563451	5.687386	0.0	12.132734	12.132734	0.0	0.0	10.840195	137.047678	0.0	-1.51	10.0	130.082	180.912515	6.607786	2.389633	1.253905	58.091992	10.27141	0.477639	10.27141	0.335181	0.258519	0.335181	-0.930556	-0.477639	0.967	37.8137	137.138	3.0	3.0
Name_None_CAS_461-58-5_CS_NoneM_Temperature: Value60	0.27	3.507223	92.605938	4.991564	3.049128	3.049128	2.770056	1.248171	1.248171	0.636669	0.636669	0.179099	0.179099	0.057735	0.057735	0.0	0.0	0.0	5.959555	0.0	0.0	6.193156	0.0	0.0	4.992405	16.729227	84.043596	0.0	-1.24	6.0	80.05	14.834467	4.76	2.025957	2.76	35.071877	7.639167	0.36923	7.639167	0.208653	0.196759	0.208653	-0.196759	-0.36923	-1.25912	21.4228	84.082	4.0	4.0
Name_None_CAS_58-94-6_CS_NoneM_Temperature: Value25	-3.02	2.822318	723.730856	12.844935	8.084069	10.472991	7.716162	4.133748	7.498095	3.177711	6.715534	2.030057	4.682163	1.301055	3.442354	24.942066	16.835594	0.0	15.605503	0.0	12.404902	6.066367	0.0	0.0	9.7145	16.739914	294.948825	0.0	-1.16	17.0	289.681	4303.857521	12.300954	3.667479	2.136502	102.400407	11.546848	0.344498	11.546848	0.285291	0.15037	0.285291	-4.093197	-0.344498	0.1299	62.1257	295.729	3.0	7.0
Name_None_CAS_144-62-7_CS_NoneM_Temperature: Value50	0.45	3.567703	71.548875	5.154701	2.710924	2.710924	2.642734	1.105462	1.105462	0.610305	0.610305	0.182954	0.182954	0.0	0.0	11.938611	0.0	0.0	0.0	0.0	0.0	0.0	0.0	0.0	0.0	19.802129	89.995309	0.0	-1.06	6.0	88.018	13.60964	4.94	1.395523	1.280136	33.015705	9.099537	0.472815	9.099537	0.414359	1.824074	0.414359	-1.824074	-0.472815	-0.8444	15.2716	90.034	2.0	4.0
Name_None_CAS_150-13-0_CS_NoneM_Temperature: Value25	-1.41	3.003401	240.287949	7.560478	5.242213	5.242213	4.698377	2.787773	2.787773	1.927161	1.927161	1.157634	1.157634	0.625697	0.625697	5.969305	4.794537	0.0	5.563451	5.687386	0.0	12.132734	12.132734	0.0	0.0	10.840195	137.047678	0.0	-1.51	10.0	130.082	180.912515	6.607786	2.389633	1.253905	58.091992	10.27141	0.477639	10.27141	0.335181	0.258519	0.335181	-0.930556	-0.477639	0.967	37.8137	137.138	3.0	3.0
Name_3-Hydroxybenzoic acid_CAS_99-06-9_CS_NoneM_Temperature: Value10	-1.4	3.069899	254.783061	7.560478	5.112077	5.112077	4.698377	2.722705	2.722705	1.855481	1.855481	1.093105	1.093105	0.638942	0.638942	5.969305	4.794537	0.0	11.312963	0.0	0.0	24.265468	0.0	0.0	0.0	10.213055	138.031694	0.0	-1.51	10.0	132.074	178.192787	6.607786	2.389633	1.253905	57.546335	10.242037	0.50794	10.242037	0.335318	0.02787	0.335318	-1.031574	-0.50794	1.0904	35.0661	138.122	2.0	3.0
Name_None_CAS_50-78-2_CS_NoneM_Temperature: Value15	-1.77	3.043527	343.222868	9.844935	6.98136	6.98136	6.109061	3.617454	3.617454	2.394956	2.394956	1.371155	1.371155	0.887171	0.887171	11.938611	9.589074	0.0	11.312963	0.0	0.0	19.056471	12.132734	0.0	4.736863	5.106527	180.042259	0.111111	-1.84	13.0	172.095	729.680753	9.249606	3.709251	2.297415	74.757053	10.611948	0.47754	10.611948	0.339004	0.016019	0.339004	-1.114028	-0.47754	1.3101	44.7103	180.159	1.0	4.0
Name_None_CAS_124-04-9_CS_NoneM_Temperature: Value80	0.45	3.05509	113.709506	7.983128	5.539351	5.539351	4.625898	3.062569	3.062569	1.994584	1.994584	1.031284	1.031284	0.552451	0.552451	11.938611	9.589074	0.0	12.841643	12.841643	0.0	0.0	0.0	0.0	0.0	10.213055	146.057909	0.666667	-1.06	10.0	136.062	116.616745	8.94	4.784807	6.94	58.475473	9.896552	0.48123	9.896552	0.30284	0.062778	0.30284	-0.87001	-0.48123	0.716	33.7396	146.142	2.0	4.0
Name_3-Hydroxybenzoic acid_CAS_99-06-9_CS_NoneM_Temperature: Value15	-1.35	3.069899	254.783061	7.560478	5.112077	5.112077	4.698377	2.722705	2.722705	1.855481	1.855481	1.093105	1.093105	0.638942	0.638942	5.969305	4.794537	0.0	11.312963	0.0	0.0	24.265468	0.0	0.0	0.0	10.213055	138.031694	0.0	-1.51	10.0	132.074	178.192787	6.607786	2.389633	1.253905	57.546335	10.242037	0.50794	10.242037	0.335318	0.02787	0.335318	-1.031574	-0.50794	1.0904	35.0661	138.122	2.0	3.0
Name_None_CAS_147-71-7_CS_NoneM_Temperature: Value30	0.61	4.069512	133.826806	8.309401	4.760052	4.760052	4.464102	2.282543	2.282543	1.56615	1.56615	0.805104	0.805104	0.270102	0.270102	24.146543	9.589074	0.0	0.0	0.0	0.0	0.0	0.0	0.0	0.0	20.42611	150.016438	0.5	-1.14	10.0	144.038	106.755911	8.86	3.136253	1.997375	55.334057	9.771852	0.47924	9.771852	0.335427	1.768611	0.335427	-2.266204	-0.47924	-2.1226	27.2852	150.086	4.0	6.0
Name_None_CAS_83-53-4_CS_NoneM_Temperature: Value5	-5.87	2.946471	380.608135	8.552042	6.220031	9.392024	5.787694	3.615998	5.201995	2.574792	4.283466	1.817658	3.20066	1.225527	2.181361	0.0	0.0	0.0	0.0	0.0	8.945439	10.772448	0.0	24.265468	43.992622	0.0	283.883624	0.0	-0.34	12.0	279.918	768.36393	8.266955	3.189555	1.294146	87.848163	3.510162	0.061588	3.510162	0.025402	1.140093	0.025402	1.140093	-0.061588	4.3648	59.348	285.966	0.0	0.0
Name_None_CAS_88-75-5_CS_NoneM_Temperature: Value15	-2.11	3.152941	258.924771	7.560478	5.020325	5.020325	4.715214	2.639712	2.639712	1.745824	1.745824	1.078428	1.078428	0.618551	0.618551	4.923311	10.114318	0.0	11.436898	0.0	0.0	24.265468	0.0	0.0	0.0	5.106527	139.026943	0.0	-1.58	10.0	134.07	182.238219	6.538765	2.344994	1.047197	56.878613	10.067315	0.502093	10.067315	0.310189	0.261574	0.310189	-0.62963	-0.502093	1.3004	34.7612	139.11	1.0	4.0
Name_N-Acetyl-l-tryptophan ethyl ester_CAS_2382-80-1_CS_NoneM_Temperature: Value30	-2.27	2.219757	618.361081	14.535169	11.60306	11.60306	9.613392	6.602007	6.602007	4.568779	4.568779	3.047565	3.047565	2.201912	2.201912	12.011146	9.589074	0.0	5.90718	13.027704	16.466376	6.923737	6.923737	30.462312	10.300767	4.736863	274.131742	0.333333	-2.3	20.0	256.176	39831.029366	14.116369	6.232317	3.172772	116.863274	11.893894	0.464451	11.893894	0.328473	0.24732	0.328473	-0.660504	-0.464451	1.7782	76.2404	274.32	2.0	5.0
Name_None_CAS_110-82-7_CS_NoneM_Temperature: Value5	-3.01	2.0	15.509775	4.242641	4.242641	4.242641	3.0	3.0	3.0	2.12132	2.12132	1.5	1.5	1.06066	1.06066	0.0	0.0	0.0	0.0	0.0	0.0	38.52493	0.0	0.0	0.0	0.0	84.0939	1.0	0.0	6.0	72.066	34.399462	4.166667	2.222222	1.0	39.55813	1.5	0.053306	1.5	-0.053306	1.5	0.053306	1.5	-0.053306	2.3406	27.702	84.162	0.0	0.0
Name_None_CAS_51-21-8_CS_NoneM_Temperature: Value20	-1.02	3.523898	312.833941	6.853371	4.271811	4.271811	4.198377	2.174581	2.174581	1.419861	1.419861	0.773964	0.773964	0.393362	0.393362	17.066231	13.979489	0.0	0.0	6.196844	0.0	0.0	4.983979	4.983979	0.0	0.0	130.017856	0.0	-1.39	9.0	127.054	104.200919	5.741406	1.847976	1.042171	48.359279	11.984815	0.325347	11.984815	0.325347	0.707037	0.311156	-1.001157	-0.311156	-0.7977	27.6414	130.078	2.0	4.0
Name_None_CAS_92-52-4_CS_NoneM_Temperature: Value60	-3.58	2.457149	297.43132	8.225768	6.773503	6.773503	5.966326	4.071367	4.071367	2.732051	2.732051	1.880911	1.880911	1.261206	1.261206	0.0	0.0	0.0	0.0	0.0	0.0	11.126903	0.0	12.132734	48.530937	0.0	154.07825	0.0	-1.56	12.0	144.132	1023.952729	7.108737	3.224946	1.373936	72.488497	2.12037	0.062225	2.12037	-0.018404	1.276019	0.018404	1.276019	-0.062225	3.3536	51.878	154.212	0.0	0.0
Name_None_CAS_1689-84-5_CS_NoneM_Temperature: Value25	-3.33	3.34837	306.697838	8.430721	5.305057	8.47705	5.147066	2.729879	4.315875	1.900302	3.608976	1.145994	2.35497	0.630064	1.81652	0.0	5.106527	0.0	5.749512	14.508891	0.0	0.0	12.132734	6.069221	31.859888	5.261892	274.858138	0.0	-0.53	11.0	273.891	286.568713	8.565511	3.244739	1.731432	80.718254	9.223102	0.50558	9.223102	0.143513	0.114815	0.143513	0.114815	-0.50558	2.78888	48.2218	276.915	1.0	2.0
Name_None_CAS_108-95-2_CS_NoneM_Temperature: Value35	-0.02	3.021465	134.10737	5.112884	3.833965	3.833965	3.393847	2.13429	2.13429	1.335549	1.335549	0.756194	0.756194	0.427994	0.427994	0.0	0.0	0.0	0.0	5.749512	0.0	0.0	24.265468	6.066367	0.0	5.106527	94.041865	0.0	-0.98	7.0	88.065	47.197253	4.186113	1.646196	0.929059	42.225637	8.632222	0.507967	8.632222	0.115075	0.321759	0.115075	0.321759	-0.507967	1.3922	28.1068	94.113	1.0	1.0
Name_None_CAS_33376-25-9_CS_NoneM_Temperature: Value25	-1.44	2.973421	265.781654	10.767585	8.346065	8.346065	6.563715	4.733693	4.733693	3.423033	3.423033	2.603745	2.603745	1.7316	1.7316	23.260464	14.383612	0.0	0.0	12.841643	6.420822	0.0	6.923737	6.923737	10.633577	0.0	198.100442	0.666667	-1.39	14.0	184.11	1127.469963	10.689302	3.773725	1.493974	82.237247	11.565278	0.327632	11.565278	0.327632	0.408519	0.276823	-1.052917	-0.276823	0.5489	49.3134	198.222	2.0	5.0
Name_None_CAS_108-95-2_CS_NoneM_Temperature: Value30	-0.05	3.021465	134.10737	5.112884	3.833965	3.833965	3.393847	2.13429	2.13429	1.335549	1.335549	0.756194	0.756194	0.427994	0.427994	0.0	0.0	0.0	0.0	5.749512	0.0	0.0	24.265468	6.066367	0.0	5.106527	94.041865	0.0	-0.98	7.0	88.065	47.197253	4.186113	1.646196	0.929059	42.225637	8.632222	0.507967	8.632222	0.115075	0.321759	0.115075	0.321759	-0.507967	1.3922	28.1068	94.113	1.0	1.0
Name_None_CAS_51-28-5_CS_NoneM_Temperature: Value75	-1.79	3.267052	375.287403	10.008072	6.206685	6.206685	6.019745	3.139151	3.139151	2.187237	2.187237	1.366512	1.366512	0.771623	0.771623	26.970906	20.228637	0.0	0.0	6.066367	12.132734	0.0	0.0	0.0	0.0	5.106527	184.012021	0.0	-2.18	13.0	180.075	675.815708	8.912421	3.05236	1.695453	71.531588	10.219537	0.502087	10.219537	0.317063	0.426389	0.317063	-0.886574	-0.502087	1.2086	41.4156	184.107	1.0	7.0
Name_Lactose_CAS_63-42-3_CS_NoneM_Temperature: Value30	-0.23	2.114862	378.018438	17.309037	11.99017	11.99017	10.810968	7.079026	7.079026	5.526832	5.526832	3.978973	3.978973	2.569694	2.569694	74.625548	35.745692	0.0	0.0	0.0	0.0	0.0	0.0	0.0	0.0	19.317116	342.116212	1.0	-0.44	23.0	320.121	108711.667779	18.892352	7.630404	3.646723	130.436458	9.942733	0.393567	9.942733	0.186732	0.667367	0.186732	-1.739074	-0.393567	-5.3972	68.6194	342.297	8.0	11.0
Name_None_CAS_55-21-0_CS_NoneM_Temperature: Value10	-1.31	2.981455	205.415953	6.690234	4.87235	4.87235	4.30453	2.653483	2.653483	1.730276	1.730276	1.058307	1.058307	0.602419	0.602419	0.0	4.794537	0.0	5.90718	5.563451	0.0	0.0	24.265468	6.066367	0.0	5.733667	121.052764	0.0	-1.31	9.0	114.083	129.225339	5.820039	2.306764	1.287705	53.297758	10.423148	0.3656	10.423148	0.248195	0.379074	0.248195	-0.379074	-0.3656	0.7855	34.9599	121.139	2.0	2.0
Name_Acetamide, N-(4-methoxyphenyl)-_CAS_51-66-1_CS_NoneM_Temperature: Value15	-2.05	2.709148	266.361954	8.974691	7.125898	7.125898	5.719545	3.637864	3.637864	2.409688	2.409688	1.410387	1.410387	0.877615	0.877615	0.0	4.794537	0.0	5.90718	0.0	11.436898	6.923737	31.375266	0.0	5.316789	4.736863	165.078979	0.222222	-1.51	12.0	154.104	515.891835	8.585329	3.758873	2.268478	71.351159	10.625259	0.496766	10.625259	0.220747	0.06929	0.220747	-0.06929	-0.496766	1.6536	47.2977	165.192	1.0	3.0
Name_None_CAS_83-32-9_CS_NoneM_Temperature: Value45	-4.22	2.580406	401.982629	7.966255	6.878315	6.878315	5.94949	4.445141	4.445141	3.432385	3.432385	2.740965	2.740965	2.187782	2.187782	0.0	0.0	0.0	0.0	0.0	0.0	34.740995	0.0	0.0	36.398202	0.0	154.07825	0.166667	-1.3	12.0	144.132	1448.534631	6.241943	2.099554	0.672266	71.837121	2.248843	0.061355	2.248843	-0.011958	1.232824	0.011958	1.232824	-0.061355	2.9384	51.356	154.212	0.0	0.0
Name_None_CAS_461-58-5_CS_NoneM_Temperature: Value10	-0.65	3.507223	92.605938	4.991564	3.049128	3.049128	2.770056	1.248171	1.248171	0.636669	0.636669	0.179099	0.179099	0.057735	0.057735	0.0	0.0	0.0	5.959555	0.0	0.0	6.193156	0.0	0.0	4.992405	16.729227	84.043596	0.0	-1.24	6.0	80.05	14.834467	4.76	2.025957	2.76	35.071877	7.639167	0.36923	7.639167	0.208653	0.196759	0.208653	-0.196759	-0.36923	-1.25912	21.4228	84.082	4.0	4.0
Name_None_CAS_83-32-9_CS_NoneM_Temperature: Value40	-4.34	2.580406	401.982629	7.966255	6.878315	6.878315	5.94949	4.445141	4.445141	3.432385	3.432385	2.740965	2.740965	2.187782	2.187782	0.0	0.0	0.0	0.0	0.0	0.0	34.740995	0.0	0.0	36.398202	0.0	154.07825	0.166667	-1.3	12.0	144.132	1448.534631	6.241943	2.099554	0.672266	71.837121	2.248843	0.061355	2.248843	-0.011958	1.232824	0.011958	1.232824	-0.061355	2.9384	51.356	154.212	0.0	0.0
Name_None_CAS_65-45-2_CS_NoneM_Temperature: Value15	-1.97	3.152941	257.537949	7.560478	5.242213	5.242213	4.715214	2.793756	2.793756	1.8814	1.8814	1.169509	1.169509	0.682001	0.682001	5.90718	4.794537	0.0	11.312963	0.0	0.0	12.132734	12.132734	0.0	0.0	10.840195	137.047678	0.0	-1.51	10.0	130.082	182.238219	6.607786	2.389633	1.074894	58.091992	10.483981	0.507122	10.483981	0.251954	0.074074	0.251954	-0.61287	-0.507122	0.4911	36.6247	137.138	3.0	3.0
Name_None_CAS_1202-25-1_CS_NoneM_Temperature: Value25	-3.3	2.87093	290.297985	9.844935	8.073111	8.073111	6.147066	4.005898	4.005898	2.932883	2.932883	1.8048	1.8048	1.013506	1.013506	0.0	4.794537	0.0	5.969305	5.563451	5.687386	7.109798	12.132734	31.127988	4.736863	0.0	179.094629	0.3	-1.51	13.0	166.115	857.684336	9.577032	3.93736	2.211653	77.926073	11.058754	0.465418	11.058754	0.337344	0.300642	0.337344	-0.300642	-0.465418	1.5392	52.1085	179.219	0.0	3.0
Name_None_CAS_62-44-2_CS_NoneM_Temperature: Value15	-2.58	2.635973	279.481149	9.681798	7.833004	7.833004	6.219545	4.225397	4.225397	2.638576	2.638576	1.485689	1.485689	1.004424	1.004424	0.0	4.794537	0.0	5.90718	6.606882	11.436898	6.923737	0.0	31.189205	5.316789	4.736863	179.094629	0.3	-1.51	13.0	166.115	831.113512	9.577032	4.499571	3.151288	77.716101	10.681432	0.493887	10.681432	0.220747	0.065593	0.220747	-0.065593	-0.493887	2.0437	51.9147	179.219	1.0	3.0
Name_l-Arginine_CAS_74-79-3_CS_NoneM_Temperature: Value20	-0.07	3.311835	170.931021	9.560478	6.708833	6.708833	5.536581	3.600216	3.600216	2.427411	2.427411	1.324553	1.324553	0.668508	0.668508	12.011146	4.794537	0.0	5.959555	19.3864	0.0	0.0	0.0	0.0	5.316789	21.983146	174.111676	0.666667	-1.3	12.0	160.092	312.646102	10.7	5.363379	5.48223	70.434712	10.215	0.480086	10.215	0.319969	0.112133	0.319969	-1.002014	-0.480086	-1.33843	44.762	174.204	7.0	6.0
Name_2-Methoxybenzoic acid_CAS_579-75-9_CS_NoneM_Temperature: Value40	-1.43	3.121219	267.79461	8.267585	6.073111	6.073111	5.253219	3.117454	3.117454	2.005436	2.005436	1.337383	1.337383	0.821324	0.821324	5.969305	4.794537	0.0	5.563451	5.749512	0.0	13.176165	18.199101	0.0	0.0	9.84339	152.047344	0.125	-1.51	11.0	144.085	336.852662	7.595374	3.053138	1.490371	64.230588	10.500648	0.495856	10.500648	0.338977	0.189815	0.338977	-0.969954	-0.495856	1.3934	39.9533	152.149	1.0	3.0
Name_None_CAS_62-23-7_CS_NoneM_Temperature: Value37	-2.46	3.00615	283.68319	9.137828	5.928573	5.928573	5.609061	3.087853	3.087853	2.109136	2.109136	1.325074	1.325074	0.725723	0.725723	10.892616	14.908855	0.0	11.250838	0.0	12.132734	12.132734	0.0	0.0	0.0	5.106527	167.021858	0.0	-1.91	12.0	162.08	473.955341	8.189108	2.99667	1.570829	67.405077	10.312226	0.477639	10.312226	0.335187	0.042222	0.335187	-1.092687	-0.477639	1.293	40.0557	167.12	1.0	5.0
Name_None_CAS_92-52-4_CS_NoneM_Temperature: Value40	-4.06	2.457149	297.43132	8.225768	6.773503	6.773503	5.966326	4.071367	4.071367	2.732051	2.732051	1.880911	1.880911	1.261206	1.261206	0.0	0.0	0.0	0.0	0.0	0.0	11.126903	0.0	12.132734	48.530937	0.0	154.07825	0.0	-1.56	12.0	144.132	1023.952729	7.108737	3.224946	1.373936	72.488497	2.12037	0.062225	2.12037	-0.018404	1.276019	0.018404	1.276019	-0.062225	3.3536	51.878	154.212	0.0	0.0
Name_None_CAS_118-92-3_CS_NoneM_Temperature: Value30	-1.36	3.152941	257.537949	7.560478	5.242213	5.242213	4.715214	2.793756	2.793756	1.892403	1.892403	1.191199	1.191199	0.691772	0.691772	5.969305	4.794537	0.0	5.563451	5.687386	0.0	6.066367	18.199101	0.0	0.0	10.840195	137.047678	0.0	-1.51	10.0	130.082	182.238219	6.607786	2.389633	1.074894	58.091992	10.341759	0.477584	10.341759	0.33729	0.155093	0.33729	-0.98787	-0.477584	0.967	37.8137	137.138	3.0	3.0
Name_dl-Tartaric acid_CAS_133-37-9_CS_NoneM_Temperature: Value30	0.13	4.069512	133.826806	8.309401	4.760052	4.760052	4.464102	2.282543	2.282543	1.56615	1.56615	0.805104	0.805104	0.270102	0.270102	24.146543	9.589074	0.0	0.0	0.0	0.0	0.0	0.0	0.0	0.0	20.42611	150.016438	0.5	-1.14	10.0	144.038	106.755911	8.86	3.136253	1.997375	55.334057	9.771852	0.47924	9.771852	0.335427	1.768611	0.335427	-2.266204	-0.47924	-2.1226	27.2852	150.086	4.0	6.0
Name_None_CAS_129-00-0_CS_NoneM_Temperature: Value10	-6.54	2.505956	666.619806	10.535169	8.773503	8.773503	7.932653	5.559401	5.559401	4.289601	4.289601	3.392734	3.392734	2.669587	2.669587	0.0	0.0	0.0	0.0	0.0	0.0	32.317345	0.0	0.0	60.663671	0.0	202.07825	0.0	-2.08	16.0	192.176	11364.402575	8.116402	2.732405	0.89195	93.455422	2.212407	0.061033	2.212407	-0.002681	1.335	0.002681	1.335	-0.061033	4.584	70.146	202.256	0.0	0.0
Name_None_CAS_83-32-9_CS_NoneM_Temperature: Value30	-4.52	2.580406	401.982629	7.966255	6.878315	6.878315	5.94949	4.445141	4.445141	3.432385	3.432385	2.740965	2.740965	2.187782	2.187782	0.0	0.0	0.0	0.0	0.0	0.0	34.740995	0.0	0.0	36.398202	0.0	154.07825	0.166667	-1.3	12.0	144.132	1448.534631	6.241943	2.099554	0.672266	71.837121	2.248843	0.061355	2.248843	-0.011958	1.232824	0.011958	1.232824	-0.061355	2.9384	51.356	154.212	0.0	0.0
Name_None_CAS_129-00-0_CS_NoneM_Temperature: Value15	-6.45	2.505956	666.619806	10.535169	8.773503	8.773503	7.932653	5.559401	5.559401	4.289601	4.289601	3.392734	3.392734	2.669587	2.669587	0.0	0.0	0.0	0.0	0.0	0.0	32.317345	0.0	0.0	60.663671	0.0	202.07825	0.0	-2.08	16.0	192.176	11364.402575	8.116402	2.732405	0.89195	93.455422	2.212407	0.061033	2.212407	-0.002681	1.335	0.002681	1.335	-0.061033	4.584	70.146	202.256	0.0	0.0
Name_None_CAS_2104-96-3_CS_NoneM_Temperature: Value20	-6.09	3.063767	435.536754	12.344935	8.368801	13.177579	7.414833	3.972565	8.077531	2.600388	7.418064	1.632175	5.557381	0.843795	2.659654	6.718607	0.0	0.0	0.0	20.267498	0.0	14.219595	12.132734	0.0	15.929944	48.579977	363.849219	0.25	0.65	16.0	357.936	2823.240266	14.71006	6.005198	3.570365	117.355931	5.96822	0.422481	5.96822	0.379572	0.335093	0.379572	-2.790007	-0.422481	4.652	73.093	366.0	0.0	3.0
Name_None_CAS_1689-83-4_CS_NoneM_Temperature: Value20	-3.87	3.34837	306.697838	8.430721	5.305057	9.620053	5.147066	2.729879	4.887377	1.900302	4.224684	1.145994	2.790616	0.630064	2.398177	0.0	5.106527	0.0	5.749512	12.703816	0.0	0.0	12.132734	51.250963	0.0	5.261892	370.83041	0.0	-0.03	11.0	367.891	286.568713	9.061158	3.579616	1.961172	91.506835	9.301852	0.505729	9.301852	0.141797	0.254815	0.141797	0.254815	-0.505729	2.47308	58.2558	370.915	1.0	2.0
Name_2,2',3,3',6,6'-Hexachlorobiphenyl_CAS_207004-30-6_CS_NoneM_Temperature: Value25	-7.78	2.854647	564.95008	13.447229	8.577188	13.112762	8.430428	4.705261	6.973047	3.436382	5.821111	2.337982	4.576492	1.51248	2.946706	0.0	0.0	0.0	10.045267	31.217436	0.0	0.0	24.265468	0.0	0.0	69.605639	357.844416	0.0	0.18	18.0	356.85	10090.080698	14.586228	5.663674	2.557704	134.308095	6.152559	0.083604	6.152559	0.068622	0.287253	0.068622	0.287253	-0.083604	7.274	81.938	360.882	0.0	0.0
Name_l-Histidine_CAS_71-00-1_CS_NoneM_Temperature: Value25	-0.56	2.498761	231.985251	8.267585	5.819183	5.819183	5.198377	3.159372	3.159372	2.209395	2.209395	1.301102	1.301102	0.715164	0.715164	12.011146	4.794537	0.0	6.420822	5.693928	0.0	6.32732	6.196844	0.0	9.967957	10.840195	155.069477	0.333333	-1.36	11.0	146.085	394.890351	7.743734	3.156504	2.047487	63.250684	10.262535	0.480077	10.262535	0.320378	0.262731	0.320378	-1.006481	-0.480077	-0.6359	37.9029	155.157	4.0	5.0
Name_None_CAS_56-55-3_CS_NoneM_Temperature: Value5	-7.88	2.268266	866.252622	11.949383	9.928203	9.928203	8.915816	6.220085	6.220085	4.707193	4.707193	3.611271	3.611271	2.696234	2.696234	0.0	0.0	0.0	0.0	0.0	0.0	32.317345	0.0	0.0	72.796405	0.0	228.0939	0.0	-2.34	18.0	216.198	30957.370184	9.665769	3.575453	1.324291	105.476397	2.298611	0.061629	2.298611	-0.009903	1.305816	0.009903	1.305816	-0.061629	5.1462	78.96	228.294	0.0	0.0
Name_l-Aspartic acid_CAS_56-84-8_CS_NoneM_Temperature: Value35	-1.27	3.632432	132.529325	7.439158	4.572731	4.572731	4.036581	2.239272	2.239272	1.542593	1.542593	0.711731	0.711731	0.275438	0.275438	24.401273	9.589074	0.0	0.0	0.0	0.0	0.0	0.0	0.0	0.0	15.946722	133.037508	0.5	-1.1	9.0	126.047	60.471844	7.9	3.032307	3.47971	51.08548	9.846435	0.481175	9.846435	0.320578	0.532407	0.320578	-1.294074	-0.481175	-1.127	27.864	133.103	4.0	5.0
Name_l-Histidine_CAS_71-00-1_CS_NoneM_Temperature: Value20	-0.58	2.498761	231.985251	8.267585	5.819183	5.819183	5.198377	3.159372	3.159372	2.209395	2.209395	1.301102	1.301102	0.715164	0.715164	12.011146	4.794537	0.0	6.420822	5.693928	0.0	6.32732	6.196844	0.0	9.967957	10.840195	155.069477	0.333333	-1.36	11.0	146.085	394.890351	7.743734	3.156504	2.047487	63.250684	10.262535	0.480077	10.262535	0.320378	0.262731	0.320378	-1.006481	-0.480077	-0.6359	37.9029	155.157	4.0	5.0
Name_None_CAS_100-25-4_CS_NoneM_Temperature: Value25	-3.43	3.00615	285.8249	9.137828	5.836821	5.836821	5.609061	2.998878	2.998878	2.030617	2.030617	1.271346	1.271346	0.696065	0.696065	9.846622	20.228637	0.0	11.374773	0.0	24.265468	0.0	0.0	0.0	0.0	0.0	168.017107	0.0	-1.98	12.0	164.076	473.955341	8.1198	2.951612	1.54001	66.737355	10.117782	0.269429	10.117782	0.269429	0.152222	0.25831	-0.607415	-0.25831	1.503	39.7508	168.108	0.0	6.0
Name_None_CAS_94-12-2_CS_NoneM_Temperature: Value50	-2.15	2.611171	279.481149	9.681798	7.617461	7.617461	6.236382	4.264073	4.264073	2.757928	2.757928	1.583666	1.583666	0.897295	0.897295	0.0	4.794537	0.0	5.969305	17.85772	6.420822	0.0	24.265468	6.923737	0.0	10.47053	179.094629	0.3	-1.51	13.0	166.115	912.232063	9.577032	4.499571	2.780671	77.50613	11.251826	0.462108	11.251826	0.33762	0.289954	0.33762	-0.289954	-0.462108	1.8356	51.4279	179.219	2.0	3.0
Name_None_CAS_218-01-9_CS_NoneM_Temperature: Value10	-8.46	2.307639	797.252622	11.949383	9.928203	9.928203	8.932653	6.226068	6.226068	4.668518	4.668518	3.65121	3.65121	2.770762	2.770762	0.0	0.0	0.0	0.0	0.0	0.0	32.317345	0.0	0.0	72.796405	0.0	228.0939	0.0	-2.34	18.0	216.198	32049.263329	9.665769	3.575453	1.261478	105.476397	2.236111	0.061629	2.236111	-0.009896	1.305816	0.009896	1.305816	-0.061629	5.1462	78.96	228.294	0.0	0.0
Name_None_CAS_141-90-2_CS_NoneM_Temperature: Value25	-2.26	3.502117	248.361954	5.983128	3.971197	4.787694	3.787694	2.068932	2.47718	1.296046	1.704294	0.685867	0.90578	0.382688	0.551322	0.0	4.794537	0.0	5.559267	4.771066	0.0	12.263211	0.0	0.0	22.18583	0.0	128.004434	0.0	-0.9	8.0	124.124	64.052487	5.240845	1.915964	1.035274	50.391001	10.348056	0.33876	10.348056	0.251075	0.172454	0.251075	-0.172454	-0.33876	0.43249	32.2474	128.156	2.0	3.0
Name_None_CAS_206-44-0_CS_NoneM_Temperature: Value25	-6.0	2.312996	650.310154	10.535169	8.773503	8.773503	7.94949	5.565384	5.565384	4.254843	4.254843	3.412108	3.412108	2.742735	2.742735	0.0	0.0	0.0	0.0	0.0	0.0	33.026254	0.0	0.0	60.663671	0.0	202.07825	0.0	-2.08	16.0	192.176	13615.851733	8.116402	2.732405	0.848888	94.164331	2.219907	0.061607	2.219907	-0.002638	1.339074	0.002638	1.339074	-0.061607	4.4872	68.378	202.256	0.0	0.0
Name_l-Aspartic acid_CAS_56-84-8_CS_NoneM_Temperature: Value30	-1.34	3.632432	132.529325	7.439158	4.572731	4.572731	4.036581	2.239272	2.239272	1.542593	1.542593	0.711731	0.711731	0.275438	0.275438	24.401273	9.589074	0.0	0.0	0.0	0.0	0.0	0.0	0.0	0.0	15.946722	133.037508	0.5	-1.1	9.0	126.047	60.471844	7.9	3.032307	3.47971	51.08548	9.846435	0.481175	9.846435	0.320578	0.532407	0.320578	-1.294074	-0.481175	-1.127	27.864	133.103	4.0	5.0
Name_None_CAS_206-44-0_CS_NoneM_Temperature: Value20	-6.13	2.312996	650.310154	10.535169	8.773503	8.773503	7.94949	5.565384	5.565384	4.254843	4.254843	3.412108	3.412108	2.742735	2.742735	0.0	0.0	0.0	0.0	0.0	0.0	33.026254	0.0	0.0	60.663671	0.0	202.07825	0.0	-2.08	16.0	192.176	13615.851733	8.116402	2.732405	0.848888	94.164331	2.219907	0.061607	2.219907	-0.002638	1.339074	0.002638	1.339074	-0.061607	4.4872	68.378	202.256	0.0	0.0
Name_None_CAS_57-83-0_CS_NoneM_Temperature: Value25	-4.42	1.669603	588.64899	16.405413	14.860102	14.860102	10.859844	9.604172	9.604172	9.253952	9.253952	8.452747	8.452747	7.227105	7.227105	0.0	9.589074	0.0	10.829981	17.484396	43.437005	31.256391	6.923737	6.07602	13.847474	0.0	314.22458	0.809524	-0.92	23.0	284.229	209150.76906	15.598586	5.036596	2.056976	139.64821	12.146718	0.299694	12.146718	0.155197	0.245103	0.155197	0.245103	-0.299694	4.7235	90.881	314.469	0.0	2.0
Name_None_CAS_57-83-0_CS_NoneM_Temperature: Value20	-4.49	1.669603	588.64899	16.405413	14.860102	14.860102	10.859844	9.604172	9.604172	9.253952	9.253952	8.452747	8.452747	7.227105	7.227105	0.0	9.589074	0.0	10.829981	17.484396	43.437005	31.256391	6.923737	6.07602	13.847474	0.0	314.22458	0.809524	-0.92	23.0	284.229	209150.76906	15.598586	5.036596	2.056976	139.64821	12.146718	0.299694	12.146718	0.155197	0.245103	0.155197	0.245103	-0.299694	4.7235	90.881	314.469	0.0	2.0
Name_None_CAS_88-89-1_CS_NoneM_Temperature: Value10	-1.32	3.572755	461.890685	12.455665	7.393045	7.393045	7.341112	3.644573	3.644573	2.603958	2.603958	1.658655	1.658655	0.973511	0.973511	37.581604	30.342955	0.0	0.0	12.132734	0.0	0.0	0.0	0.0	0.0	5.106527	228.997099	0.0	-2.78	16.0	226.08	2479.518362	11.295643	3.762657	1.842487	86.184564	10.371759	0.497307	10.371759	0.324424	0.446759	0.324424	-1.207778	-0.497307	1.1168	48.07	229.104	1.0	10.0
Name_None_CAS_91-20-3_CS_NoneM_Temperature: Value30	-3.53	2.888052	271.015182	6.811555	5.618802	5.618802	4.966326	3.404701	3.404701	2.347151	2.347151	1.658689	1.658689	1.132906	1.132906	0.0	0.0	0.0	0.0	0.0	0.0	10.772448	0.0	0.0	48.530937	0.0	128.0626	0.0	-1.3	10.0	120.11	348.570462	5.48223	2.143053	0.780534	60.113068	2.12037	0.06163	2.12037	-0.018404	1.310185	0.018404	1.310185	-0.06163	2.8398	43.948	128.174	0.0	0.0
Name_None_CAS_129-00-0_CS_NoneM_Temperature: Value60	-5.33	2.505956	666.619806	10.535169	8.773503	8.773503	7.932653	5.559401	5.559401	4.289601	4.289601	3.392734	3.392734	2.669587	2.669587	0.0	0.0	0.0	0.0	0.0	0.0	32.317345	0.0	0.0	60.663671	0.0	202.07825	0.0	-2.08	16.0	192.176	11364.402575	8.116402	2.732405	0.89195	93.455422	2.212407	0.061033	2.212407	-0.002681	1.335	0.002681	1.335	-0.061033	4.584	70.146	202.256	0.0	0.0
Name_None_CAS_59-66-5_CS_NoneM_Temperature: Value15	-2.57	2.938691	422.352468	10.060478	6.513019	8.146012	5.892865	3.032746	5.395562	2.099318	4.811974	0.932817	3.08151	0.525847	1.90536	10.023291	13.212334	0.0	15.378394	11.336786	0.0	6.923737	0.0	0.0	15.514152	5.138974	221.988132	0.25	-1.06	13.0	216.203	682.127277	10.023752	3.358499	2.716736	78.021451	10.704978	0.300746	10.704978	0.266854	0.107894	0.266854	-3.824175	-0.300746	-0.8561	45.5859	222.251	3.0	7.0
Name_None_CAS_479-45-8_CS_NoneM_Temperature: Value85	-2.48	3.769455	592.636917	15.610366	9.656755	9.656755	9.162479	4.656935	4.656935	3.365399	3.365399	2.227211	2.227211	1.386716	1.386716	42.551792	40.457273	0.0	5.008913	12.132734	7.047672	0.0	0.0	0.0	0.0	0.0	287.013812	0.142857	-3.38	20.0	282.104	15468.489615	14.680168	5.086482	2.548788	108.138218	10.809537	0.312178	10.809537	0.312178	0.055548	0.258302	-1.171296	-0.258302	1.0391	61.8026	287.144	0.0	13.0
Name_None_CAS_103-82-2_CS_NoneM_Temperature: Value25	-0.9	2.674242	215.959017	7.397341	5.44932	5.44932	4.787694	3.045521	3.045521	2.056114	2.056114	1.198175	1.198175	0.770482	0.770482	5.969305	4.794537	0.0	6.420822	0.0	5.563451	0.0	12.132734	18.199101	0.0	5.106527	136.052429	0.125	-1.31	10.0	128.086	195.625462	6.805075	3.011779	1.895375	59.117043	10.168707	0.480986	10.168707	0.307315	0.111944	0.307315	-0.785926	-0.480986	1.3137	37.7818	136.15	1.0	2.0
Name_2-Isopropyl-4-nitroimidazole_CAS_73-32-5_CS_NoneM_Temperature: Value25	-0.58	2.903362	266.546041	8.430721	6.365624	6.365624	5.109061	3.306695	3.306695	2.555728	2.555728	1.318085	1.318085	0.715747	0.715747	4.923311	10.114318	0.0	11.735769	5.824404	0.0	6.196844	0.0	13.847474	9.967957	0.0	155.069477	0.5	-1.39	11.0	146.085	346.711354	7.714058	2.691883	1.543833	63.608014	10.159915	0.381105	10.159915	0.381105	0.116944	0.357757	-0.511528	-0.357757	1.4413	39.3311	155.157	1.0	5.0
Name_None_CAS_1730-37-6_CS_NoneM_Temperature: Value25	-5.22	2.325074	495.141539	9.543606	8.248559	8.248559	6.860173	5.028474	5.028474	3.934948	3.934948	3.085006	3.085006	2.316927	2.316927	0.0	0.0	0.0	0.0	0.0	6.420822	27.817257	0.0	0.0	49.388307	0.0	180.0939	0.142857	-1.56	14.0	168.154	3513.452263	7.807968	2.712548	0.941195	84.21255	2.230926	0.061939	2.230926	-0.001083	1.109306	0.001083	1.109306	-0.061939	3.56622	59.421	180.25	0.0	0.0
Name_None_CAS_63-74-1_CS_NoneM_Temperature: Value30	-1.32	3.201516	341.349962	8.483128	5.688846	6.505343	4.999019	2.883202	4.429522	2.114045	3.675468	1.208633	2.137864	0.657506	1.172946	10.023291	8.417797	0.0	4.895483	5.687386	0.0	24.265468	0.0	0.0	0.0	10.872641	172.030648	0.0	-1.07	11.0	164.145	230.73472	8.030705	2.51929	1.92397	64.87196	10.681132	0.398728	10.681132	0.237548	0.075648	0.237548	-3.575139	-0.398728	-0.0838	42.2276	172.209	4.0	4.0
Name_None_CAS_115-77-5_CS_NoneM_Temperature: Value20	-0.38	3.824684	51.848471	7.328427	5.117282	5.117282	4.242641	2.679125	2.679125	2.132456	2.132456	1.341641	1.341641	0.3	0.3	31.842518	0.0	0.0	0.0	0.0	0.0	0.0	0.0	0.0	0.0	20.42611	136.073559	1.0	-0.16	9.0	124.051	93.40991	8.84	3.788245	1.907385	53.375954	8.496528	0.395523	8.496528	0.062654	0.40625	0.062654	-1.111111	-0.395523	-2.058	30.7762	136.147	4.0	4.0
Name_None_CAS_123-56-8_CS_NoneM_Temperature: Value10	0.14	2.553705	104.858202	5.276021	3.73071	3.73071	3.287694	2.115355	2.115355	1.471353	1.471353	0.857963	0.857963	0.507564	0.507564	0.0	9.589074	0.0	11.814359	12.841643	0.0	0.0	0.0	0.0	5.316789	0.0	99.032028	0.5	-0.86	7.0	94.049	46.670483	4.302866	1.329582	0.764845	40.701153	10.121528	0.296439	10.121528	0.226562	0.148148	0.226562	-0.148148	-0.296439	-0.577	22.3837	99.089	1.0	3.0
Name_None_CAS_103-84-4_CS_NoneM_Temperature: Value30	-1.27	2.674242	217.959017	7.397341	5.795	5.795	4.787694	3.114808	3.114808	2.047212	2.047212	1.094158	1.094158	0.724749	0.724749	0.0	4.794537	0.0	5.90718	0.0	5.687386	6.923737	0.0	30.331835	5.316789	0.0	135.068414	0.125	-1.31	10.0	126.094	195.625462	6.805075	3.011779	1.895375	59.872672	10.502041	0.326339	10.502041	0.220747	0.035926	0.220747	-0.035926	-0.326339	1.645	40.7457	135.166	1.0	2.0
Name_None_CAS_92-52-4_CS_NoneM_Temperature: Value20	-4.42	2.457149	297.43132	8.225768	6.773503	6.773503	5.966326	4.071367	4.071367	2.732051	2.732051	1.880911	1.880911	1.261206	1.261206	0.0	0.0	0.0	0.0	0.0	0.0	11.126903	0.0	12.132734	48.530937	0.0	154.07825	0.0	-1.56	12.0	144.132	1023.952729	7.108737	3.224946	1.373936	72.488497	2.12037	0.062225	2.12037	-0.018404	1.276019	0.018404	1.276019	-0.062225	3.3536	51.878	154.212	0.0	0.0
Name_None_CAS_92-52-4_CS_NoneM_Temperature: Value25	-4.36	2.457149	297.43132	8.225768	6.773503	6.773503	5.966326	4.071367	4.071367	2.732051	2.732051	1.880911	1.880911	1.261206	1.261206	0.0	0.0	0.0	0.0	0.0	0.0	11.126903	0.0	12.132734	48.530937	0.0	154.07825	0.0	-1.56	12.0	144.132	1023.952729	7.108737	3.224946	1.373936	72.488497	2.12037	0.062225	2.12037	-0.018404	1.276019	0.018404	1.276019	-0.062225	3.3536	51.878	154.212	0.0	0.0
Name_None_CAS_121-14-2_CS_NoneM_Temperature: Value20	-2.83	3.267052	374.755334	10.008072	6.759471	6.759471	6.019745	3.415544	3.415544	2.485009	2.485009	1.600234	1.600234	0.908044	0.908044	9.846622	20.228637	0.0	11.374773	5.563451	6.066367	19.056471	0.0	0.0	0.0	0.0	182.032757	0.142857	-1.98	13.0	176.087	675.815708	9.110744	3.176551	1.781539	73.102297	10.379537	0.27867	10.379537	0.27867	0.227593	0.258306	-0.660278	-0.258306	1.81142	44.4878	182.135	0.0	6.0
Name_None_CAS_120-12-7_CS_NoneM_Temperature: Value65	-5.43	2.523733	488.759099	9.380469	7.773503	7.773503	6.932653	4.809401	4.809401	3.546509	3.546509	2.614031	2.614031	1.882639	1.882639	0.0	0.0	0.0	0.0	0.0	0.0	21.544897	0.0	0.0	60.663671	0.0	178.07825	0.0	-1.82	14.0	168.154	3255.128956	7.571439	2.845084	1.080317	82.794732	2.240741	0.061629	2.240741	-0.017765	1.311296	0.017765	1.311296	-0.061629	3.993	61.454	178.234	0.0	0.0
Name_None_CAS_88-89-1_CS_NoneM_Temperature: Value60	-0.88	3.572755	461.890685	12.455665	7.393045	7.393045	7.341112	3.644573	3.644573	2.603958	2.603958	1.658655	1.658655	0.973511	0.973511	37.581604	30.342955	0.0	0.0	12.132734	0.0	0.0	0.0	0.0	0.0	5.106527	228.997099	0.0	-2.78	16.0	226.08	2479.518362	11.295643	3.762657	1.842487	86.184564	10.371759	0.497307	10.371759	0.324424	0.446759	0.324424	-1.207778	-0.497307	1.1168	48.07	229.104	1.0	10.0
Name_None_CAS_76-57-3_CS_NoneM_Temperature: Value50	-1.36	1.822365	685.154996	15.060113	12.951046	12.951046	10.663869	8.102094	8.102094	7.113245	7.113245	6.35431	6.35431	5.388741	5.388741	6.103966	5.106527	0.0	11.518957	11.959747	30.885423	11.126903	7.109798	12.142387	24.089969	9.473726	299.152144	0.555556	-1.52	22.0	278.202	226722.000407	12.968359	4.059868	1.277623	129.878939	10.554213	0.492857	10.554213	0.165481	0.080556	0.165481	-0.538553	-0.492857	1.5011	82.4638	299.37	1.0	4.0
Name_None_CAS_120-12-7_CS_NoneM_Temperature: Value60	-5.55	2.523733	488.759099	9.380469	7.773503	7.773503	6.932653	4.809401	4.809401	3.546509	3.546509	2.614031	2.614031	1.882639	1.882639	0.0	0.0	0.0	0.0	0.0	0.0	21.544897	0.0	0.0	60.663671	0.0	178.07825	0.0	-1.82	14.0	168.154	3255.128956	7.571439	2.845084	1.080317	82.794732	2.240741	0.061629	2.240741	-0.017765	1.311296	0.017765	1.311296	-0.061629	3.993	61.454	178.234	0.0	0.0
Name_None_CAS_91-20-3_CS_NoneM_Temperature: Value10	-3.88	2.888052	271.015182	6.811555	5.618802	5.618802	4.966326	3.404701	3.404701	2.347151	2.347151	1.658689	1.658689	1.132906	1.132906	0.0	0.0	0.0	0.0	0.0	0.0	10.772448	0.0	0.0	48.530937	0.0	128.0626	0.0	-1.3	10.0	120.11	348.570462	5.48223	2.143053	0.780534	60.113068	2.12037	0.06163	2.12037	-0.018404	1.310185	0.018404	1.310185	-0.06163	2.8398	43.948	128.174	0.0	0.0
Name_None_CAS_115178-70-6_CS_NoneM_Temperature: Value20	-3.26	1.900075	461.870146	14.535169	12.041837	12.041837	9.592224	7.126486	7.126486	5.372113	5.372113	3.817745	3.817745	2.772277	2.772277	5.969305	9.589074	0.0	24.597743	5.563451	19.262465	0.0	24.265468	24.813751	0.0	4.736863	275.152144	0.5	-1.84	20.0	254.18	34663.793406	14.56664	6.548239	3.377619	119.271416	12.203403	0.451982	12.203403	0.33813	0.102795	0.33813	-0.447902	-0.451982	2.6329	76.3455	275.348	0.0	4.0
Name_None_CAS_77-92-9_CS_NoneM_Temperature: Value25	0.3	4.619312	227.367322	10.646264	6.427813	6.427813	5.77638	3.171013	3.171013	2.477768	2.477768	1.285437	1.285437	0.714077	0.714077	36.35061	14.383612	0.0	0.0	0.0	0.0	0.0	0.0	0.0	0.0	20.42611	192.027003	0.5	-1.63	13.0	184.059	333.963488	11.37	3.853987	3.518164	72.225463	10.315556	0.481139	10.315556	0.336419	1.144213	0.336419	-2.738426	-0.481139	-1.2485	37.0912	192.123	4.0	7.0
Name_None_CAS_57-67-0_CS_NoneM_Temperature: Value20	-2.38	3.181938	445.083068	10.767585	7.21341	8.029907	6.415521	3.631031	5.071094	2.560255	4.164366	1.403547	2.722608	0.831272	1.694245	15.982846	8.417797	0.0	4.895483	5.687386	0.0	24.265468	0.0	0.0	4.397711	17.201002	214.052447	0.0	-1.76	14.0	204.17	944.986417	10.321699	3.542555	2.361749	81.472116	11.365576	0.398728	11.365576	0.285027	9.3e-05	0.285027	-3.793889	-0.398728	-0.7691	53.85	214.25	6.0	6.0
Name_3-Hydroxybenzoic acid_CAS_99-06-9_CS_NoneM_Temperature: Value40	-0.85	3.069899	254.783061	7.560478	5.112077	5.112077	4.698377	2.722705	2.722705	1.855481	1.855481	1.093105	1.093105	0.638942	0.638942	5.969305	4.794537	0.0	11.312963	0.0	0.0	24.265468	0.0	0.0	0.0	10.213055	138.031694	0.0	-1.51	10.0	132.074	178.192787	6.607786	2.389633	1.253905	57.546335	10.242037	0.50794	10.242037	0.335318	0.02787	0.335318	-1.031574	-0.50794	1.0904	35.0661	138.122	2.0	3.0
Name_None_CAS_516-05-2_CS_NoneM_Temperature: Value50	0.89	3.827496	103.206718	6.732051	4.288274	4.288274	3.553418	2.010162	2.010162	1.398163	1.398163	0.740852	0.740852	0.105628	0.105628	17.856517	9.589074	0.0	0.0	0.0	6.923737	0.0	0.0	0.0	0.0	10.213055	118.026609	0.5	-1.06	8.0	112.04	39.368066	6.94	2.29932	1.59221	45.745589	9.759907	0.480608	9.759907	0.317084	1.115741	0.317084	-1.30787	-0.480608	-0.2083	24.4356	118.088	2.0	4.0
Name_Ethylmalonic acid_CAS_601-75-2_CS_NoneM_Temperature: Value25	0.73	3.989992	114.919685	7.439158	4.995381	4.995381	4.091423	2.548167	2.548167	1.637309	1.637309	1.00444	1.00444	0.454869	0.454869	17.856517	9.589074	0.0	6.420822	0.0	0.0	6.923737	0.0	0.0	0.0	10.213055	132.042259	0.6	-1.06	9.0	124.051	64.052487	7.94	3.063778	2.119036	52.110531	9.991157	0.4806	9.991157	0.317363	0.12963	0.317363	-1.273148	-0.4806	0.1818	29.0526	132.115	2.0	4.0
Name_None_CAS_110-94-1_CS_NoneM_Temperature: Value50	0.86	3.102826	104.126402	7.276021	4.832244	4.832244	4.125898	2.562569	2.562569	1.64103	1.64103	0.781284	0.781284	0.39084	0.39084	11.938611	9.589074	0.0	19.262465	0.0	0.0	0.0	0.0	0.0	0.0	10.213055	132.042259	0.6	-1.06	9.0	124.051	65.146951	7.94	3.884109	6.94	52.110531	9.787862	0.48123	9.787862	0.302856	0.063194	0.302856	-0.947917	-0.48123	0.3259	29.1226	132.115	2.0	4.0
Name_None_CAS_56-40-6_CS_NoneM_Temperature: Value20	0.39	2.847379	42.912609	4.284457	2.639919	2.639919	2.270056	1.189533	1.189533	0.597863	0.597863	0.17462	0.17462	0.0	0.0	5.969305	4.794537	0.0	6.544756	0.0	0.0	0.0	0.0	0.0	5.733667	5.106527	75.032028	0.5	-0.57	5.0	70.027	9.651484	4.43	1.721545	3.43	29.39984	9.243056	0.480297	9.243056	0.316756	0.277778	0.316756	-0.967593	-0.480297	-0.9703	16.6902	75.067	3.0	3.0
Name_None_CAS_56-40-6_CS_NoneM_Temperature: Value60	0.62	2.847379	42.912609	4.284457	2.639919	2.639919	2.270056	1.189533	1.189533	0.597863	0.597863	0.17462	0.17462	0.0	0.0	5.969305	4.794537	0.0	6.544756	0.0	0.0	0.0	0.0	0.0	5.733667	5.106527	75.032028	0.5	-0.57	5.0	70.027	9.651484	4.43	1.721545	3.43	29.39984	9.243056	0.480297	9.243056	0.316756	0.277778	0.316756	-0.967593	-0.480297	-0.9703	16.6902	75.067	3.0	3.0
Name_d-Glutamic acid_CAS_6893-26-1_CS_NoneM_Temperature: Value25	-1.22	3.49073	144.583377	8.146264	5.279838	5.279838	4.536581	2.739272	2.739272	1.877144	1.877144	0.986405	0.986405	0.402453	0.402453	17.980451	9.589074	0.0	12.841643	0.0	0.0	0.0	0.0	0.0	0.0	15.946722	147.053158	0.6	-1.1	10.0	138.058	111.041752	8.9	3.837557	3.848566	57.450422	9.99388	0.481229	9.99388	0.319984	0.023148	0.319984	-1.165509	-0.481229	-0.7369	32.481	147.13	4.0	5.0
Name_None_CAS_123-56-8_CS_NoneM_Temperature: Value80	0.84	2.553705	104.858202	5.276021	3.73071	3.73071	3.287694	2.115355	2.115355	1.471353	1.471353	0.857963	0.857963	0.507564	0.507564	0.0	9.589074	0.0	11.814359	12.841643	0.0	0.0	0.0	0.0	5.316789	0.0	99.032028	0.5	-0.86	7.0	94.049	46.670483	4.302866	1.329582	0.764845	40.701153	10.121528	0.296439	10.121528	0.226562	0.148148	0.226562	-0.148148	-0.296439	-0.577	22.3837	99.089	1.0	3.0
Name_None_CAS_103-84-4_CS_NoneM_Temperature: Value80	-0.48	2.674242	217.959017	7.397341	5.795	5.795	4.787694	3.114808	3.114808	2.047212	2.047212	1.094158	1.094158	0.724749	0.724749	0.0	4.794537	0.0	5.90718	0.0	5.687386	6.923737	0.0	30.331835	5.316789	0.0	135.068414	0.125	-1.31	10.0	126.094	195.625462	6.805075	3.011779	1.895375	59.872672	10.502041	0.326339	10.502041	0.220747	0.035926	0.220747	-0.035926	-0.326339	1.645	40.7457	135.166	1.0	2.0
Name_None_CAS_56-55-3_CS_NoneM_Temperature: Value25	-7.21	2.268266	866.252622	11.949383	9.928203	9.928203	8.915816	6.220085	6.220085	4.707193	4.707193	3.611271	3.611271	2.696234	2.696234	0.0	0.0	0.0	0.0	0.0	0.0	32.317345	0.0	0.0	72.796405	0.0	228.0939	0.0	-2.34	18.0	216.198	30957.370184	9.665769	3.575453	1.324291	105.476397	2.298611	0.061629	2.298611	-0.009903	1.305816	0.009903	1.305816	-0.061629	5.1462	78.96	228.294	0.0	0.0
Name_d-Glutamic acid_CAS_6893-26-1_CS_NoneM_Temperature: Value20	-1.31	3.49073	144.583377	8.146264	5.279838	5.279838	4.536581	2.739272	2.739272	1.877144	1.877144	0.986405	0.986405	0.402453	0.402453	17.980451	9.589074	0.0	12.841643	0.0	0.0	0.0	0.0	0.0	0.0	15.946722	147.053158	0.6	-1.1	10.0	138.058	111.041752	8.9	3.837557	3.848566	57.450422	9.99388	0.481229	9.99388	0.319984	0.023148	0.319984	-1.165509	-0.481229	-0.7369	32.481	147.13	4.0	5.0
Name_17a-Ethynyl testosterone_CAS_434-03-7_CS_NoneM_Temperature: Value40	-5.46	1.70241	626.243053	16.457819	14.399067	14.399067	10.839101	9.280285	9.280285	8.9683	8.9683	8.352348	8.352348	6.812482	6.812482	5.601051	9.901065	0.0	10.829981	29.957785	38.52493	11.993926	0.0	6.07602	19.767909	6.42335	312.20893	0.761905	-1.07	23.0	284.229	203205.522346	15.457261	4.728617	1.835106	139.280147	11.846204	0.377034	11.846204	0.155197	0.120059	0.155197	-0.914495	-0.377034	3.8826	90.4928	312.453	1.0	2.0
Name_None_CAS_86-73-7_CS_NoneM_Temperature: Value60	-4.2	2.320728	411.600419	8.673362	7.325909	7.325909	6.44949	4.611807	4.611807	3.491071	3.491071	2.705801	2.705801	2.079609	2.079609	0.0	0.0	0.0	0.0	0.0	6.420822	22.253806	0.0	0.0	48.530937	0.0	166.07825	0.076923	-1.56	13.0	156.143	2395.238189	6.902851	2.461795	0.919446	77.847608	2.217593	0.061939	2.217593	-0.001346	1.103519	0.001346	1.103519	-0.061939	3.2578	54.684	166.223	0.0	0.0
Name_None_CAS_73-24-5_CS_NoneM_Temperature: Value20	-2.13	2.95009	351.565797	6.974691	5.073692	5.073692	4.87701	2.772767	2.772767	1.860053	1.860053	1.25231	1.25231	0.783746	0.783746	0.0	0.0	0.0	0.0	16.981741	0.0	12.65464	0.0	0.0	19.935914	5.733667	135.054495	0.0	-1.65	10.0	130.09	372.42214	5.15986	1.662923	0.539771	56.321063	5.478287	0.381798	5.478287	0.182241	0.43287	0.182241	0.43287	-0.381798	-0.0649	36.0961	135.13	3.0	5.0
Name_None_CAS_617-65-2_CS_NoneM_Temperature: Value40	-0.77	3.49073	144.583377	8.146264	5.279838	5.279838	4.536581	2.739272	2.739272	1.877144	1.877144	0.986405	0.986405	0.402453	0.402453	17.980451	9.589074	0.0	12.841643	0.0	0.0	0.0	0.0	0.0	0.0	15.946722	147.053158	0.6	-1.1	10.0	138.058	111.041752	8.9	3.837557	3.848566	57.450422	9.99388	0.481229	9.99388	0.319984	0.023148	0.319984	-1.165509	-0.481229	-0.7369	32.481	147.13	4.0	5.0
Name_None_CAS_115178-66-0_CS_NoneM_Temperature: Value20	-1.61	1.814884	384.510163	11.380469	8.887137	8.887137	7.770857	5.271347	5.271347	3.676498	3.676498	2.544998	2.544998	1.44177	1.44177	5.969305	9.589074	0.0	12.514062	5.563451	19.510334	0.0	29.165378	6.066367	0.0	4.736863	219.089543	0.333333	-1.84	16.0	206.136	4149.968809	10.6703	4.787866	2.392438	93.811648	11.485103	0.451983	11.485103	0.33813	0.115249	0.33813	-0.449562	-0.451983	1.0757	57.9215	219.24	0.0	4.0
Name_2-Methoxybenzoic acid_CAS_579-75-9_CS_NoneM_Temperature: Value25	-1.61	3.121219	267.79461	8.267585	6.073111	6.073111	5.253219	3.117454	3.117454	2.005436	2.005436	1.337383	1.337383	0.821324	0.821324	5.969305	4.794537	0.0	5.563451	5.749512	0.0	13.176165	18.199101	0.0	0.0	9.84339	152.047344	0.125	-1.51	11.0	144.085	336.852662	7.595374	3.053138	1.490371	64.230588	10.500648	0.495856	10.500648	0.338977	0.189815	0.338977	-0.969954	-0.495856	1.3934	39.9533	152.149	1.0	3.0
Name_Maleic acid_CAS_110-16-7_CS_NoneM_Temperature: Value30	0.61	3.668626	118.973737	6.568914	3.865624	3.865624	3.625898	1.766145	1.766145	1.009809	1.009809	0.368487	0.368487	0.142577	0.142577	11.938611	9.589074	0.0	0.0	12.15204	0.0	0.0	0.0	0.0	0.0	10.213055	116.010959	0.0	-1.32	8.0	112.04	40.339204	6.68	2.787964	4.68	45.055986	9.553611	0.478071	9.553611	0.328066	0.55787	0.328066	-1.257037	-0.478071	-0.2882	24.4116	116.072	2.0	4.0
Name_None_CAS_73-24-5_CS_NoneM_Temperature: Value25	-2.12	2.95009	351.565797	6.974691	5.073692	5.073692	4.87701	2.772767	2.772767	1.860053	1.860053	1.25231	1.25231	0.783746	0.783746	0.0	0.0	0.0	0.0	16.981741	0.0	12.65464	0.0	0.0	19.935914	5.733667	135.054495	0.0	-1.65	10.0	130.09	372.42214	5.15986	1.662923	0.539771	56.321063	5.478287	0.381798	5.478287	0.182241	0.43287	0.182241	0.43287	-0.381798	-0.0649	36.0961	135.13	3.0	5.0
Name_None_CAS_123-31-9_CS_NoneM_Temperature: Value40	0.02	3.032456	145.388339	5.983128	4.203828	4.203828	3.787694	2.268581	2.268581	1.516398	1.516398	0.849709	0.849709	0.452632	0.452632	0.0	0.0	0.0	11.499024	0.0	0.0	24.265468	0.0	0.0	0.0	10.213055	110.036779	0.0	-1.18	8.0	104.064	70.798924	4.966628	1.738121	0.904142	47.019871	8.645556	0.507962	8.645556	0.115346	0.169259	0.115346	0.169259	-0.507962	1.0978	29.7716	110.112	2.0	2.0
Name_None_CAS_88-19-7_CS_NoneM_Temperature: Value15	-1.73	3.372195	356.458253	8.483128	6.111496	6.927993	5.015855	3.10051	4.646829	2.310506	3.840351	1.40012	2.471228	0.875655	1.660727	10.023291	8.417797	0.0	4.895483	5.563451	0.0	6.066367	25.122838	0.0	0.0	5.138974	171.0354	0.142857	-0.87	11.0	162.149	232.00824	8.228717	2.636174	1.783944	65.897012	10.831481	0.237809	10.831481	0.237809	0.194444	0.22462	-3.533495	-0.22462	0.64242	42.5522	171.221	2.0	3.0
Name_None_CAS_107-35-7_CS_NoneM_Temperature: Value60	0.24	3.602197	125.870334	5.914214	3.663522	4.480019	3.06066	1.712831	3.321996	1.074714	2.64679	0.375805	1.127415	0.14893	0.446789	10.118127	8.417797	0.0	12.29761	0.0	0.0	0.0	0.0	0.0	0.0	10.286417	125.014664	1.0	-0.13	7.0	118.093	18.141709	6.87	2.247743	5.87	42.07272	9.706806	0.329369	9.706806	0.265602	0.028935	0.265602	-3.79919	-0.329369	-1.1671	25.47	125.149	3.0	4.0
Name_None_CAS_141-82-2_CS_NoneM_Temperature: Value20	0.76	3.31802	83.10803	5.861807	3.418031	3.418031	3.125898	1.562569	1.562569	0.964254	0.964254	0.302451	0.302451	0.129368	0.129368	18.359432	9.589074	0.0	0.0	0.0	0.0	0.0	0.0	0.0	0.0	10.213055	104.010959	0.333333	-1.06	7.0	100.029	19.093584	5.94	2.173434	4.94	39.380647	9.428889	0.480806	9.428889	0.314202	0.805556	0.314202	-1.3125	-0.480806	-0.4543	19.8886	104.061	2.0	4.0
Name_None_CAS_64124-14-7_CS_NoneM_Temperature: Value25	-2.37	3.200818	273.161337	11.585422	9.630495	9.630495	6.913591	4.448529	4.448529	3.547871	3.547871	1.689443	1.689443	0.88805	0.88805	0.0	5.207253	0.0	5.948339	11.896679	5.063218	7.047672	9.799819	28.190688	14.951936	0.0	212.138559	0.625	-1.63	15.0	196.129	1695.999862	11.444794	4.262176	2.658246	88.942831	9.279679	0.346747	9.279679	0.255451	0.219815	0.255451	0.219815	-0.346747	-0.171	58.6705	212.257	1.0	7.0
Name_None_CAS_613-33-2_CS_NoneM_Temperature: Value40	-5.62	2.396509	363.296228	9.966255	8.618802	8.618802	6.75402	4.892734	4.892734	3.732051	3.732051	2.436467	2.436467	1.492023	1.492023	0.0	0.0	0.0	0.0	0.0	0.0	22.253806	0.0	0.0	62.378411	0.0	182.10955	0.142857	-1.56	14.0	168.154	2046.463565	9.013094	3.666952	1.847561	85.218382	2.166667	0.058709	2.166667	-0.018384	1.287593	0.018384	1.287593	-0.058709	3.97044	61.352	182.266	0.0	0.0
Name_None_CAS_141-82-2_CS_NoneM_Temperature: Value25	0.78	3.31802	83.10803	5.861807	3.418031	3.418031	3.125898	1.562569	1.562569	0.964254	0.964254	0.302451	0.302451	0.129368	0.129368	18.359432	9.589074	0.0	0.0	0.0	0.0	0.0	0.0	0.0	0.0	10.213055	104.010959	0.333333	-1.06	7.0	100.029	19.093584	5.94	2.173434	4.94	39.380647	9.428889	0.480806	9.428889	0.314202	0.805556	0.314202	-1.3125	-0.480806	-0.4543	19.8886	104.061	2.0	4.0
Name_9,10-Dimethyl-1,2-benzanthracene_CAS_56-56-4_CS_NoneM_Temperature: Value25	-7.02	2.382578	961.558818	13.68987	11.773503	11.773503	9.770857	7.065384	7.065384	5.504843	5.504843	4.443108	4.443108	3.404932	3.404932	0.0	0.0	0.0	0.0	0.0	0.0	43.444248	0.0	0.0	74.511145	0.0	256.125201	0.1	-2.34	20.0	240.22	71554.867131	11.483653	4.076024	1.421397	118.206281	2.270278	0.061629	2.270278	-0.006705	1.31739	0.006705	1.31739	-0.061629	5.76304	88.434	256.348	0.0	0.0
Name_None_CAS_56-40-6_CS_NoneM_Temperature: Value10	0.31	2.847379	42.912609	4.284457	2.639919	2.639919	2.270056	1.189533	1.189533	0.597863	0.597863	0.17462	0.17462	0.0	0.0	5.969305	4.794537	0.0	6.544756	0.0	0.0	0.0	0.0	0.0	5.733667	5.106527	75.032028	0.5	-0.57	5.0	70.027	9.651484	4.43	1.721545	3.43	29.39984	9.243056	0.480297	9.243056	0.316756	0.277778	0.316756	-0.967593	-0.480297	-0.9703	16.6902	75.067	3.0	3.0
Name_None_CAS_327-57-1_CS_NoneM_Temperature: Value25	-0.91	3.265907	93.05865	7.276021	5.631483	5.631483	4.180739	3.165094	3.165094	2.086959	2.086959	1.185879	1.185879	0.547513	0.547513	12.011146	4.794537	0.0	0.0	6.420822	12.841643	0.0	0.0	6.923737	0.0	10.840195	131.094629	0.833333	-0.57	9.0	118.071	80.2014	8.43	4.322705	3.968358	54.859608	10.080143	0.480086	10.080143	0.319967	0.58912	0.319967	-0.899583	-0.480086	0.5885	35.1362	131.175	3.0	3.0
Name_None_CAS_122-39-4_CS_NoneM_Temperature: Value20	-3.5	2.161476	315.898649	8.932875	7.273503	7.273503	6.44949	4.321367	4.321367	2.857051	2.857051	1.836253	1.836253	1.209639	1.209639	0.0	0.0	0.0	0.0	0.0	11.374773	0.0	0.0	60.663671	5.316789	0.0	169.089149	0.0	-1.76	13.0	158.139	1589.71823	7.866896	3.764211	2.0898	78.03836	3.303889	0.355527	3.303889	0.03837	1.119167	0.03837	1.119167	-0.355527	3.4302	56.1667	169.227	1.0	1.0
Name_None_CAS_110-17-8_CS_NoneM_Temperature: Value80	-0.37	3.668626	118.973737	6.568914	3.865624	3.865624	3.625898	1.766145	1.766145	1.009809	1.009809	0.368487	0.368487	0.142577	0.142577	11.938611	9.589074	0.0	0.0	12.15204	0.0	0.0	0.0	0.0	0.0	10.213055	116.010959	0.0	-1.32	8.0	112.04	40.339204	6.68	2.787964	4.68	45.055986	9.553611	0.478071	9.553611	0.328066	0.55787	0.328066	-1.257037	-0.478071	-0.2882	24.4116	116.072	2.0	4.0
Name_N-Acetyl-l-tryptophan ethyl ester_CAS_2382-80-1_CS_NoneM_Temperature: Value5	-2.72	2.219757	618.361081	14.535169	11.60306	11.60306	9.613392	6.602007	6.602007	4.568779	4.568779	3.047565	3.047565	2.201912	2.201912	12.011146	9.589074	0.0	5.90718	13.027704	16.466376	6.923737	6.923737	30.462312	10.300767	4.736863	274.131742	0.333333	-2.3	20.0	256.176	39831.029366	14.116369	6.232317	3.172772	116.863274	11.893894	0.464451	11.893894	0.328473	0.24732	0.328473	-0.660504	-0.464451	1.7782	76.2404	274.32	2.0	5.0
Name_Serine_CAS_56-45-1_CS_NoneM_Temperature: Value15	-0.34	3.343417	72.580271	5.861807	3.664483	3.664483	3.180739	1.774215	1.774215	1.127305	1.127305	0.513894	0.513894	0.078093	0.078093	18.618028	4.794537	0.0	0.0	0.0	0.0	0.0	0.0	0.0	0.0	15.946722	105.042593	0.666667	-0.61	7.0	98.037	27.977093	6.39	2.543994	2.132115	40.559016	9.645324	0.480021	9.645324	0.322371	0.50463	0.322371	-1.178241	-0.480021	-1.6094	22.697	105.093	4.0	4.0
Name_None_CAS_591-27-5_CS_NoneM_Temperature: Value30	-0.47	3.07766	168.388339	5.983128	4.333965	4.333965	3.787694	2.333649	2.333649	1.594987	1.594987	0.870211	0.870211	0.524798	0.524798	0.0	0.0	0.0	5.749512	5.687386	0.0	6.066367	18.199101	0.0	0.0	10.840195	109.052764	0.0	-1.18	8.0	102.072	64.052487	4.966628	1.738121	0.904142	47.565528	8.733056	0.507886	8.733056	0.117129	0.212963	0.117129	0.212963	-0.507886	0.9744	32.5192	109.128	3.0	2.0
Name_None_CAS_832-69-9_CS_NoneM_Temperature: Value30	-5.73	2.604863	635.656722	10.250712	8.696152	8.696152	7.360173	5.232051	5.232051	3.95673	3.95673	3.004647	3.004647	2.19748	2.19748	0.0	0.0	0.0	0.0	0.0	0.0	27.108348	0.0	0.0	61.521041	0.0	192.0939	0.066667	-1.82	15.0	180.165	4930.846087	8.485285	3.094623	1.218908	89.159674	2.215278	0.061629	2.215278	-0.010275	1.31537	0.010275	1.31537	-0.061629	4.30142	66.191	192.261	0.0	0.0
Name_None_CAS_99-76-3_CS_NoneM_Temperature: Value25	-1.86	2.895348	250.54461	8.267585	6.073111	6.073111	5.236382	3.111471	3.111471	2.038456	2.038456	1.288402	1.288402	0.715364	0.715364	5.969305	4.794537	0.0	5.749512	5.563451	0.0	31.375266	0.0	0.0	4.736863	5.106527	152.047344	0.125	-1.51	11.0	144.085	335.47939	7.595374	3.053138	1.703179	64.230588	10.820871	0.507966	10.820871	0.337346	0.136716	0.337346	-0.398148	-0.507966	1.1788	39.4463	152.149	1.0	3.0
Name_Maleic acid_CAS_110-16-7_CS_NoneM_Temperature: Value40	0.66	3.668626	118.973737	6.568914	3.865624	3.865624	3.625898	1.766145	1.766145	1.009809	1.009809	0.368487	0.368487	0.142577	0.142577	11.938611	9.589074	0.0	0.0	12.15204	0.0	0.0	0.0	0.0	0.0	10.213055	116.010959	0.0	-1.32	8.0	112.04	40.339204	6.68	2.787964	4.68	45.055986	9.553611	0.478071	9.553611	0.328066	0.55787	0.328066	-1.257037	-0.478071	-0.2882	24.4116	116.072	2.0	4.0
Name_Thiourea_CAS_62-56-6_CS_NoneM_Temperature: Value60	0.74	2.803039	29.01955	3.57735	2.062949	2.879445	1.732051	0.781474	1.189723	0.402369	0.873773	0.0	0.0	0.0	0.0	0.0	0.0	0.0	5.112437	0.0	0.0	0.0	0.0	0.0	23.685208	0.0	76.009519	0.0	-0.31	4.0	72.092	3.245112	3.69	1.061747	8.372622	29.777813	4.62037	0.376506	4.62037	0.160496	0.0	0.160496	0.0	-0.376506	-0.8113	20.9728	76.124	4.0	2.0
Name_None_CAS_99-99-0_CS_NoneM_Temperature: Value10	-2.88	3.003401	240.287949	7.560478	5.573111	5.573111	4.698377	2.910122	2.910122	2.092659	2.092659	1.24479	1.24479	0.66648	0.66648	4.923311	10.114318	0.0	5.687386	0.0	5.563451	12.132734	12.132734	6.923737	0.0	0.0	137.047678	0.142857	-1.38	10.0	130.082	180.912515	6.736009	2.473197	1.31284	58.449321	10.117782	0.268941	10.117782	0.268941	0.144074	0.25831	-0.403333	-0.25831	1.90322	37.8334	137.138	0.0	3.0
Name_None_CAS_123-30-8_CS_NoneM_Temperature: Value30	-0.77	3.032456	147.388339	5.983128	4.333965	4.333965	3.787694	2.333649	2.333649	1.591532	1.591532	0.893088	0.893088	0.474322	0.474322	0.0	0.0	0.0	5.749512	5.687386	0.0	0.0	24.265468	0.0	0.0	10.840195	109.052764	0.0	-1.18	8.0	102.072	70.798924	4.966628	1.738121	0.904142	47.565528	8.701111	0.507964	8.701111	0.115227	0.249259	0.115227	0.249259	-0.507964	0.9744	32.5192	109.128	3.0	2.0
Name_None_CAS_62-44-2_CS_NoneM_Temperature: Value50	-2.1	2.635973	279.481149	9.681798	7.833004	7.833004	6.219545	4.225397	4.225397	2.638576	2.638576	1.485689	1.485689	1.004424	1.004424	0.0	4.794537	0.0	5.90718	6.606882	11.436898	6.923737	0.0	31.189205	5.316789	4.736863	179.094629	0.3	-1.51	13.0	166.115	831.113512	9.577032	4.499571	3.151288	77.716101	10.681432	0.493887	10.681432	0.220747	0.065593	0.220747	-0.065593	-0.493887	2.0437	51.9147	179.219	1.0	3.0
Name_None_CAS_56-41-7_CS_NoneM_Temperature: Value25	0.27	3.257586	59.813538	5.154701	3.510162	3.510162	2.642734	1.62709	1.62709	1.126913	1.126913	0.389528	0.389528	0.0	0.0	12.011146	4.794537	0.0	0.0	0.0	0.0	6.923737	0.0	0.0	0.0	10.840195	89.047678	0.666667	-0.57	6.0	82.038	13.60964	5.43	1.767634	1.721545	35.764782	9.574074	0.480094	9.574074	0.319678	0.731481	0.319678	-0.962963	-0.480094	-0.5818	21.2852	89.094	3.0	3.0
Name_None_CAS_123-31-9_CS_NoneM_Temperature: Value30	-0.1	3.032456	145.388339	5.983128	4.203828	4.203828	3.787694	2.268581	2.268581	1.516398	1.516398	0.849709	0.849709	0.452632	0.452632	0.0	0.0	0.0	11.499024	0.0	0.0	24.265468	0.0	0.0	0.0	10.213055	110.036779	0.0	-1.18	8.0	104.064	70.798924	4.966628	1.738121	0.904142	47.019871	8.645556	0.507962	8.645556	0.115346	0.169259	0.115346	0.169259	-0.507962	1.0978	29.7716	110.112	2.0	2.0
Name_None_CAS_56-41-7_CS_NoneM_Temperature: Value20	0.25	3.257586	59.813538	5.154701	3.510162	3.510162	2.642734	1.62709	1.62709	1.126913	1.126913	0.389528	0.389528	0.0	0.0	12.011146	4.794537	0.0	0.0	0.0	0.0	6.923737	0.0	0.0	0.0	10.840195	89.047678	0.666667	-0.57	6.0	82.038	13.60964	5.43	1.767634	1.721545	35.764782	9.574074	0.480094	9.574074	0.319678	0.731481	0.319678	-0.962963	-0.480094	-0.5818	21.2852	89.094	3.0	3.0
Name_None_CAS_100-09-4_CS_NoneM_Temperature: Value70	-1.84	2.913802	250.54461	8.267585	6.073111	6.073111	5.236382	3.111471	3.111471	2.033654	2.033654	1.336969	1.336969	0.733596	0.733596	5.969305	4.794537	0.0	5.563451	5.749512	0.0	19.242532	12.132734	0.0	0.0	9.84339	152.047344	0.125	-1.51	11.0	144.085	335.47939	7.595374	3.053138	1.703179	64.230588	10.359739	0.496768	10.359739	0.335183	0.269259	0.335183	-0.923469	-0.496768	1.3934	39.9533	152.149	1.0	3.0
Name_None_CAS_148-24-3_CS_NoneM_Temperature: Value25	-2.35	2.913161	378.724446	7.681798	5.858529	5.858529	5.37701	3.404771	3.404771	2.35226	2.35226	1.611419	1.611419	1.088109	1.088109	0.0	5.106527	0.0	5.749512	5.516701	5.386224	0.0	18.329578	18.199101	4.983979	0.0	145.052764	0.0	-1.57	11.0	138.105	505.763735	6.160248	2.234974	0.923217	64.126949	9.308704	0.505667	9.308704	0.141298	0.238981	0.141298	0.238981	-0.505667	1.9404	43.4078	145.161	1.0	2.0
Name_None_CAS_148-24-3_CS_NoneM_Temperature: Value20	-2.42	2.913161	378.724446	7.681798	5.858529	5.858529	5.37701	3.404771	3.404771	2.35226	2.35226	1.611419	1.611419	1.088109	1.088109	0.0	5.106527	0.0	5.749512	5.516701	5.386224	0.0	18.329578	18.199101	4.983979	0.0	145.052764	0.0	-1.57	11.0	138.105	505.763735	6.160248	2.234974	0.923217	64.126949	9.308704	0.505667	9.308704	0.141298	0.238981	0.141298	0.238981	-0.505667	1.9404	43.4078	145.161	1.0	2.0
Name_None_CAS_110-15-6_CS_NoneM_Temperature: Value50	0.18	3.181846	92.605938	6.568914	4.125137	4.125137	3.625898	2.062569	2.062569	1.287477	1.287477	0.552731	0.552731	0.213865	0.213865	11.938611	9.589074	0.0	12.841643	0.0	0.0	0.0	0.0	0.0	0.0	10.213055	118.026609	0.5	-1.06	8.0	112.04	40.339204	6.94	3.009687	4.94	45.745589	9.640417	0.481219	9.640417	0.303432	0.296296	0.303432	-1.076481	-0.481219	-0.0642	24.5056	118.088	2.0	4.0
Name_None_CAS_106-37-6_CS_NoneM_Temperature: Value25	-4.07	3.032456	145.388339	5.983128	4.06533	7.237323	3.787694	2.199332	3.785328	1.436436	3.267787	0.803543	1.860874	0.429549	0.958215	0.0	0.0	0.0	0.0	0.0	8.945439	0.0	0.0	24.265468	31.859888	0.0	233.867974	0.0	0.18	8.0	231.874	70.798924	6.302249	2.646097	1.60012	65.166498	3.324583	0.050838	3.324583	0.017554	1.111759	0.017554	1.111759	-0.050838	3.2116	41.842	235.906	0.0	0.0
Name_None_CAS_59-66-5_CS_NoneM_Temperature: Value30	-2.36	2.938691	422.352468	10.060478	6.513019	8.146012	5.892865	3.032746	5.395562	2.099318	4.811974	0.932817	3.08151	0.525847	1.90536	10.023291	13.212334	0.0	15.378394	11.336786	0.0	6.923737	0.0	0.0	15.514152	5.138974	221.988132	0.25	-1.06	13.0	216.203	682.127277	10.023752	3.358499	2.716736	78.021451	10.704978	0.300746	10.704978	0.266854	0.107894	0.266854	-3.824175	-0.300746	-0.8561	45.5859	222.251	3.0	7.0
Name_None_CAS_56-40-6_CS_NoneM_Temperature: Value80	0.68	2.847379	42.912609	4.284457	2.639919	2.639919	2.270056	1.189533	1.189533	0.597863	0.597863	0.17462	0.17462	0.0	0.0	5.969305	4.794537	0.0	6.544756	0.0	0.0	0.0	0.0	0.0	5.733667	5.106527	75.032028	0.5	-0.57	5.0	70.027	9.651484	4.43	1.721545	3.43	29.39984	9.243056	0.480297	9.243056	0.316756	0.277778	0.316756	-0.967593	-0.480297	-0.9703	16.6902	75.067	3.0	3.0
Name_None_CAS_94-09-7_CS_NoneM_Temperature: Value25	-2.19	2.753743	266.361954	8.974691	6.910355	6.910355	5.736382	3.764073	3.764073	2.342479	2.342479	1.421818	1.421818	0.83363	0.83363	0.0	4.794537	0.0	5.969305	17.85772	0.0	0.0	31.189205	0.0	0.0	10.47053	165.078979	0.222222	-1.51	12.0	154.104	535.062808	8.585329	3.758873	1.985036	71.141187	11.092937	0.462391	11.092937	0.33761	0.30787	0.33761	-0.30787	-0.462391	1.4455	46.8109	165.192	2.0	3.0
Name_None_CAS_479-45-8_CS_NoneM_Temperature: Value50	-3.16	3.769455	592.636917	15.610366	9.656755	9.656755	9.162479	4.656935	4.656935	3.365399	3.365399	2.227211	2.227211	1.386716	1.386716	42.551792	40.457273	0.0	5.008913	12.132734	7.047672	0.0	0.0	0.0	0.0	0.0	287.013812	0.142857	-3.38	20.0	282.104	15468.489615	14.680168	5.086482	2.548788	108.138218	10.809537	0.312178	10.809537	0.312178	0.055548	0.258302	-1.171296	-0.258302	1.0391	61.8026	287.144	0.0	13.0
Name_None_CAS_99-96-7_CS_NoneM_Temperature: Value15	-1.58	3.003401	237.533061	7.560478	5.112077	5.112077	4.698377	2.722705	2.722705	1.852027	1.852027	1.114255	1.114255	0.604007	0.604007	5.969305	4.794537	0.0	11.312963	0.0	0.0	24.265468	0.0	0.0	0.0	10.213055	138.031694	0.0	-1.51	10.0	132.074	180.912515	6.607786	2.389633	1.253905	57.546335	10.230593	0.507966	10.230593	0.335183	0.074074	0.335183	-0.986111	-0.507966	1.0904	35.0661	138.122	2.0	3.0
Name_None_CAS_57-50-1_CS_NoneM_Temperature: Value30	0.3	2.17727	393.203227	17.361443	12.042576	12.042576	10.806897	7.04946	7.04946	5.559383	5.559383	4.070325	4.070325	2.631316	2.631316	74.625548	30.639164	0.0	0.0	0.0	0.0	0.0	0.0	0.0	0.0	24.423644	342.116212	1.0	-0.44	23.0	320.121	120494.873994	18.892352	7.207281	3.226802	130.436458	9.997826	0.393567	9.997826	0.22355	0.668633	0.22355	-2.221748	-0.393567	-5.3956	68.6414	342.297	8.0	11.0
Name_None_CAS_1563-66-2_CS_NoneM_Temperature: Value20	-2.84	2.298083	426.272091	11.759149	9.663902	9.663902	7.515969	5.221744	5.221744	4.422448	4.422448	2.461759	2.461759	1.818627	1.818627	6.09324	4.794537	0.0	5.601051	11.499024	11.984273	7.047672	6.066367	25.980209	5.316789	9.473726	221.105193	0.416667	-1.71	16.0	206.136	4481.112002	10.796108	3.70075	1.957374	94.553699	11.153531	0.483302	11.153531	0.411972	0.231659	0.411972	-0.484531	-0.483302	2.1183	59.9367	221.256	1.0	4.0
Name_None_CAS_53-70-3_CS_NoneM_Temperature: Value25	-8.74	2.019425	1070.797817	14.518297	12.082904	12.082904	10.898979	7.630768	7.630768	5.867877	5.867877	4.608511	4.608511	3.509829	3.509829	0.0	0.0	0.0	0.0	0.0	0.0	43.089794	0.0	0.0	84.929139	0.0	278.10955	0.0	-2.86	22.0	264.242	288081.754041	11.762233	4.315741	1.581156	128.158061	2.332778	0.061629	2.332778	-0.009902	1.301055	0.009902	1.301055	-0.061629	6.2994	96.466	278.354	0.0	0.0
Name_None_CAS_13684-63-4_CS_NoneM_Temperature: Value20	-5.48	1.991057	685.350953	15.949383	12.251795	12.251795	10.562882	6.571603	6.571603	4.528413	4.528413	2.740853	2.740853	1.779448	1.779448	12.18648	9.589074	0.0	0.0	17.124284	5.563451	13.176165	24.265468	25.122838	15.37044	4.736863	300.111007	0.125	-3.02	22.0	284.186	83027.626802	15.37038	7.121659	4.517815	127.598125	11.837465	0.452634	11.837465	0.416589	0.304682	0.416589	-0.610354	-0.452634	3.78422	83.2954	300.314	2.0	6.0
Name_None_CAS_591-27-5_CS_NoneM_Temperature: Value40	-0.31	3.07766	168.388339	5.983128	4.333965	4.333965	3.787694	2.333649	2.333649	1.594987	1.594987	0.870211	0.870211	0.524798	0.524798	0.0	0.0	0.0	5.749512	5.687386	0.0	6.066367	18.199101	0.0	0.0	10.840195	109.052764	0.0	-1.18	8.0	102.072	64.052487	4.966628	1.738121	0.904142	47.565528	8.733056	0.507886	8.733056	0.117129	0.212963	0.117129	0.212963	-0.507886	0.9744	32.5192	109.128	3.0	2.0
Name_None_CAS_461-58-5_CS_NoneM_Temperature: Value50	0.1	3.507223	92.605938	4.991564	3.049128	3.049128	2.770056	1.248171	1.248171	0.636669	0.636669	0.179099	0.179099	0.057735	0.057735	0.0	0.0	0.0	5.959555	0.0	0.0	6.193156	0.0	0.0	4.992405	16.729227	84.043596	0.0	-1.24	6.0	80.05	14.834467	4.76	2.025957	2.76	35.071877	7.639167	0.36923	7.639167	0.208653	0.196759	0.208653	-0.196759	-0.36923	-1.25912	21.4228	84.082	4.0	4.0
Name_None_CAS_553-90-2_CS_NoneM_Temperature: Value20	0.01	3.643225	92.605938	6.568914	4.632993	4.632993	3.718744	1.882993	1.882993	0.983163	0.983163	0.537457	0.537457	0.166667	0.166667	11.938611	9.589074	0.0	0.0	0.0	14.219595	0.0	0.0	0.0	9.473726	0.0	118.026609	0.5	-1.06	8.0	112.04	53.472764	6.94	3.009687	1.59221	46.384212	10.046065	0.460599	10.046065	0.416684	0.979167	0.416684	-0.979167	-0.460599	-0.6676	24.032	118.088	0.0	4.0
Name_None_CAS_144-62-7_CS_NoneM_Temperature: Value20	-0.03	3.567703	71.548875	5.154701	2.710924	2.710924	2.642734	1.105462	1.105462	0.610305	0.610305	0.182954	0.182954	0.0	0.0	11.938611	0.0	0.0	0.0	0.0	0.0	0.0	0.0	0.0	0.0	19.802129	89.995309	0.0	-1.06	6.0	88.018	13.60964	4.94	1.395523	1.280136	33.015705	9.099537	0.472815	9.099537	0.414359	1.824074	0.414359	-1.824074	-0.472815	-0.8444	15.2716	90.034	2.0	4.0
Name_None_CAS_115193-29-8_CS_NoneM_Temperature: Value20	-3.9	2.145494	389.636977	13.924439	11.354137	11.354137	9.236382	6.725945	6.725945	4.352771	4.352771	2.696348	2.696348	1.619279	1.619279	5.969305	9.589074	0.0	12.514062	12.108208	12.841643	12.841643	24.265468	6.066367	12.240526	4.736863	263.152144	0.466667	-1.84	19.0	242.169	19143.748552	15.218275	9.138159	6.598244	113.702334	11.562047	0.451991	11.562047	0.33813	0.220729	0.33813	-0.470618	-0.451991	2.5399	73.8762	263.337	1.0	4.0
Name_None_CAS_144-62-7_CS_NoneM_Temperature: Value25	0.04	3.567703	71.548875	5.154701	2.710924	2.710924	2.642734	1.105462	1.105462	0.610305	0.610305	0.182954	0.182954	0.0	0.0	11.938611	0.0	0.0	0.0	0.0	0.0	0.0	0.0	0.0	0.0	19.802129	89.995309	0.0	-1.06	6.0	88.018	13.60964	4.94	1.395523	1.280136	33.015705	9.099537	0.472815	9.099537	0.414359	1.824074	0.414359	-1.824074	-0.472815	-0.8444	15.2716	90.034	2.0	4.0
Name_None_CAS_65-85-0_CS_NoneM_Temperature: Value80	-0.66	2.981455	203.415953	6.690234	4.742213	4.742213	4.30453	2.588415	2.588415	1.671178	1.671178	1.02074	1.02074	0.58073	0.58073	5.969305	4.794537	0.0	0.0	5.563451	0.0	0.0	30.331835	0.0	0.0	5.106527	122.036779	0.0	-1.31	9.0	116.075	129.225339	5.820039	2.306764	1.287705	52.752101	10.200926	0.477639	10.200926	0.335178	0.331019	0.335178	-0.879074	-0.477639	1.3848	33.4013	122.123	1.0	2.0
Name_None_CAS_122-88-3_CS_NoneM_Temperature: Value25	-2.29	2.529889	268.136391	8.974691	6.158183	6.914111	5.681541	3.284433	3.662398	2.136334	2.57277	1.175949	1.427925	0.675893	0.801881	5.969305	4.794537	0.0	6.606882	10.772145	0.0	0.0	24.265468	0.0	0.0	21.44433	186.008372	0.125	-1.22	12.0	179.538	496.108219	8.872764	3.970356	2.798693	74.533855	10.088497	0.481917	10.088497	0.341222	0.331714	0.341222	-0.995417	-0.481917	1.8034	44.5828	186.594	1.0	3.0
Name_None_CAS_57-13-6_CS_NoneM_Temperature: Value5	0.86	2.803039	29.01955	3.57735	2.062949	2.062949	1.732051	0.781474	0.781474	0.402369	0.402369	0.0	0.0	0.0	0.0	6.031115	0.0	0.0	0.0	0.0	0.0	0.0	0.0	0.0	11.467335	4.794537	60.032363	0.0	-0.73	4.0	56.024	3.245112	3.27	0.710529	0.173734	23.580555	9.0	0.351846	9.0	0.309056	0.833333	0.309056	-0.833333	-0.351846	-0.9762	13.7708	60.056	4.0	3.0
Name_None_CAS_63-74-1_CS_NoneM_Temperature: Value15	-1.71	3.201516	341.349962	8.483128	5.688846	6.505343	4.999019	2.883202	4.429522	2.114045	3.675468	1.208633	2.137864	0.657506	1.172946	10.023291	8.417797	0.0	4.895483	5.687386	0.0	24.265468	0.0	0.0	0.0	10.872641	172.030648	0.0	-1.07	11.0	164.145	230.73472	8.030705	2.51929	1.92397	64.87196	10.681132	0.398728	10.681132	0.237548	0.075648	0.237548	-3.575139	-0.398728	-0.0838	42.2276	172.209	4.0	4.0
Name_1,2,3,4-Tetrachlorodibenzo-p-dioxin_CAS_30746-58-8_CS_NoneM_Temperature: Value15	-8.85	2.247275	599.01105	12.861443	8.637756	11.661471	8.592224	4.899776	6.411634	3.565036	5.076894	2.456249	4.223624	1.612432	2.507565	0.0	0.0	0.0	31.589557	11.499024	0.0	0.0	12.132734	12.132734	0.0	55.877485	319.89654	0.0	-0.8	18.0	317.942	16590.199562	12.244922	4.389717	1.721057	122.922822	6.074879	0.447804	6.074879	0.191407	0.143578	0.191407	0.143578	-0.447804	6.1982	73.072	321.974	0.0	2.0
Name_None_CAS_479-45-8_CS_NoneM_Temperature: Value95	-2.25	3.769455	592.636917	15.610366	9.656755	9.656755	9.162479	4.656935	4.656935	3.365399	3.365399	2.227211	2.227211	1.386716	1.386716	42.551792	40.457273	0.0	5.008913	12.132734	7.047672	0.0	0.0	0.0	0.0	0.0	287.013812	0.142857	-3.38	20.0	282.104	15468.489615	14.680168	5.086482	2.548788	108.138218	10.809537	0.312178	10.809537	0.312178	0.055548	0.258302	-1.171296	-0.258302	1.0391	61.8026	287.144	0.0	13.0
Name_None_CAS_147-71-7_CS_NoneM_Temperature: Value60	0.66	4.069512	133.826806	8.309401	4.760052	4.760052	4.464102	2.282543	2.282543	1.56615	1.56615	0.805104	0.805104	0.270102	0.270102	24.146543	9.589074	0.0	0.0	0.0	0.0	0.0	0.0	0.0	0.0	20.42611	150.016438	0.5	-1.14	10.0	144.038	106.755911	8.86	3.136253	1.997375	55.334057	9.771852	0.47924	9.771852	0.335427	1.768611	0.335427	-2.266204	-0.47924	-2.1226	27.2852	150.086	4.0	6.0
Name_None_CAS_608-93-5_CS_NoneM_Temperature: Value20	-6.0	3.455546	267.264384	8.593858	4.967173	8.746817	5.036581	2.522261	4.412084	1.78216	3.730453	1.058224	3.204463	0.544018	1.653855	0.0	0.0	0.0	15.0679	10.045267	0.0	6.066367	0.0	0.0	0.0	58.004699	247.852088	0.0	0.67	11.0	249.331	256.346785	9.75569	3.590428	1.877248	88.947734	5.655432	0.082598	5.655432	0.080845	0.185957	0.080845	0.185957	-0.082598	4.9536	51.492	250.339	0.0	0.0
Name_None_CAS_51-28-5_CS_NoneM_Temperature: Value90	-1.31	3.267052	375.287403	10.008072	6.206685	6.206685	6.019745	3.139151	3.139151	2.187237	2.187237	1.366512	1.366512	0.771623	0.771623	26.970906	20.228637	0.0	0.0	6.066367	12.132734	0.0	0.0	0.0	0.0	5.106527	184.012021	0.0	-2.18	13.0	180.075	675.815708	8.912421	3.05236	1.695453	71.531588	10.219537	0.502087	10.219537	0.317063	0.426389	0.317063	-0.886574	-0.502087	1.2086	41.4156	184.107	1.0	7.0
Name_None_CAS_110-17-8_CS_NoneM_Temperature: Value60	-0.69	3.668626	118.973737	6.568914	3.865624	3.865624	3.625898	1.766145	1.766145	1.009809	1.009809	0.368487	0.368487	0.142577	0.142577	11.938611	9.589074	0.0	0.0	12.15204	0.0	0.0	0.0	0.0	0.0	10.213055	116.010959	0.0	-1.32	8.0	112.04	40.339204	6.68	2.787964	4.68	45.055986	9.553611	0.478071	9.553611	0.328066	0.55787	0.328066	-1.257037	-0.478071	-0.2882	24.4116	116.072	2.0	4.0
Name_None_CAS_51-28-5_CS_NoneM_Temperature: Value95	-1.18	3.267052	375.287403	10.008072	6.206685	6.206685	6.019745	3.139151	3.139151	2.187237	2.187237	1.366512	1.366512	0.771623	0.771623	26.970906	20.228637	0.0	0.0	6.066367	12.132734	0.0	0.0	0.0	0.0	5.106527	184.012021	0.0	-2.18	13.0	180.075	675.815708	8.912421	3.05236	1.695453	71.531588	10.219537	0.502087	10.219537	0.317063	0.426389	0.317063	-0.886574	-0.502087	1.2086	41.4156	184.107	1.0	7.0
Name_None_CAS_91-20-3_CS_NoneM_Temperature: Value65	-2.91	2.888052	271.015182	6.811555	5.618802	5.618802	4.966326	3.404701	3.404701	2.347151	2.347151	1.658689	1.658689	1.132906	1.132906	0.0	0.0	0.0	0.0	0.0	0.0	10.772448	0.0	0.0	48.530937	0.0	128.0626	0.0	-1.3	10.0	120.11	348.570462	5.48223	2.143053	0.780534	60.113068	2.12037	0.06163	2.12037	-0.018404	1.310185	0.018404	1.310185	-0.06163	2.8398	43.948	128.174	0.0	0.0
Name_None_CAS_19167-57-8_CS_NoneM_Temperature: Value20	-1.71	2.673996	399.673798	8.388905	6.520905	6.520905	5.898178	3.514639	3.514639	2.208798	2.208798	1.450737	1.450737	0.890565	0.890565	0.0	0.0	0.0	0.0	17.112217	0.0	0.0	25.638203	0.0	25.252703	0.0	161.070145	0.142857	-1.78	12.0	154.112	887.408607	6.901238	2.689337	1.048055	68.906464	4.09787	0.357234	4.09787	0.224062	0.558333	0.224062	0.558333	-0.357234	0.4615	44.6747	161.168	1.0	5.0
Name_None_CAS_302-72-7_CS_NoneM_Temperature: Value75	0.44	3.257586	59.813538	5.154701	3.510162	3.510162	2.642734	1.62709	1.62709	1.126913	1.126913	0.389528	0.389528	0.0	0.0	12.011146	4.794537	0.0	0.0	0.0	0.0	6.923737	0.0	0.0	0.0	10.840195	89.047678	0.666667	-0.57	6.0	82.038	13.60964	5.43	1.767634	1.721545	35.764782	9.574074	0.480094	9.574074	0.319678	0.731481	0.319678	-0.962963	-0.480094	-0.5818	21.2852	89.094	3.0	3.0
Name_None_CAS_85-01-8_CS_NoneM_Temperature: Value45	-4.66	2.610319	539.009099	9.380469	7.773503	7.773503	6.94949	4.815384	4.815384	3.507834	3.507834	2.654202	2.654202	1.954807	1.954807	0.0	0.0	0.0	0.0	0.0	0.0	21.544897	0.0	0.0	60.663671	0.0	178.07825	0.0	-1.82	14.0	168.154	3408.807763	7.571439	2.845084	1.007541	82.794732	2.178241	0.061629	2.178241	-0.010542	1.311296	0.010542	1.311296	-0.061629	3.993	61.454	178.234	0.0	0.0
Name_None_CAS_55-21-0_CS_NoneM_Temperature: Value40	-0.89	2.981455	205.415953	6.690234	4.87235	4.87235	4.30453	2.653483	2.653483	1.730276	1.730276	1.058307	1.058307	0.602419	0.602419	0.0	4.794537	0.0	5.90718	5.563451	0.0	0.0	24.265468	6.066367	0.0	5.733667	121.052764	0.0	-1.31	9.0	114.083	129.225339	5.820039	2.306764	1.287705	53.297758	10.423148	0.3656	10.423148	0.248195	0.379074	0.248195	-0.379074	-0.3656	0.7855	34.9599	121.139	2.0	2.0
Name_Lactose_CAS_63-42-3_CS_NoneM_Temperature: Value60	0.03	2.114862	378.018438	17.309037	11.99017	11.99017	10.810968	7.079026	7.079026	5.526832	5.526832	3.978973	3.978973	2.569694	2.569694	74.625548	35.745692	0.0	0.0	0.0	0.0	0.0	0.0	0.0	0.0	19.317116	342.116212	1.0	-0.44	23.0	320.121	108711.667779	18.892352	7.630404	3.646723	130.436458	9.942733	0.393567	9.942733	0.186732	0.667367	0.186732	-1.739074	-0.393567	-5.3972	68.6194	342.297	8.0	11.0
Name_Thiourea_CAS_62-56-6_CS_NoneM_Temperature: Value80	0.88	2.803039	29.01955	3.57735	2.062949	2.879445	1.732051	0.781474	1.189723	0.402369	0.873773	0.0	0.0	0.0	0.0	0.0	0.0	0.0	5.112437	0.0	0.0	0.0	0.0	0.0	23.685208	0.0	76.009519	0.0	-0.31	4.0	72.092	3.245112	3.69	1.061747	8.372622	29.777813	4.62037	0.376506	4.62037	0.160496	0.0	0.160496	0.0	-0.376506	-0.8113	20.9728	76.124	4.0	2.0
Name_None_CAS_83-32-9_CS_NoneM_Temperature: Value75	-3.59	2.580406	401.982629	7.966255	6.878315	6.878315	5.94949	4.445141	4.445141	3.432385	3.432385	2.740965	2.740965	2.187782	2.187782	0.0	0.0	0.0	0.0	0.0	0.0	34.740995	0.0	0.0	36.398202	0.0	154.07825	0.166667	-1.3	12.0	144.132	1448.534631	6.241943	2.099554	0.672266	71.837121	2.248843	0.061355	2.248843	-0.011958	1.232824	0.011958	1.232824	-0.061355	2.9384	51.356	154.212	0.0	0.0
Name_None_CAS_57-50-1_CS_NoneM_Temperature: Value80	0.36	2.17727	393.203227	17.361443	12.042576	12.042576	10.806897	7.04946	7.04946	5.559383	5.559383	4.070325	4.070325	2.631316	2.631316	74.625548	30.639164	0.0	0.0	0.0	0.0	0.0	0.0	0.0	0.0	24.423644	342.116212	1.0	-0.44	23.0	320.121	120494.873994	18.892352	7.207281	3.226802	130.436458	9.997826	0.393567	9.997826	0.22355	0.668633	0.22355	-2.221748	-0.393567	-5.3956	68.6414	342.297	8.0	11.0
Name_None_CAS_117-89-5_CS_NoneM_Temperature: Value25	-4.52	1.5496	831.885787	19.725404	15.874982	16.691478	13.414835	9.582373	10.39887	7.400158	8.483935	5.404986	6.535255	3.770445	4.846552	11.73975	13.171245	0.0	0.0	12.232143	54.622957	12.132734	17.828252	24.265468	21.747401	0.0	407.164303	0.428571	-1.7	28.0	383.313	2413649.14396	19.609276	7.968146	4.161993	167.660531	13.271382	0.415987	13.271382	0.415987	0.587686	0.339581	-4.331191	-0.339581	4.9456	107.569	407.505	0.0	3.0
Name_None_CAS_57-50-1_CS_NoneM_Temperature: Value85	0.37	2.17727	393.203227	17.361443	12.042576	12.042576	10.806897	7.04946	7.04946	5.559383	5.559383	4.070325	4.070325	2.631316	2.631316	74.625548	30.639164	0.0	0.0	0.0	0.0	0.0	0.0	0.0	0.0	24.423644	342.116212	1.0	-0.44	23.0	320.121	120494.873994	18.892352	7.207281	3.226802	130.436458	9.997826	0.393567	9.997826	0.22355	0.668633	0.22355	-2.221748	-0.393567	-5.3956	68.6414	342.297	8.0	11.0
Name_None_CAS_106231-63-4_CS_NoneM_Temperature: Value20	-1.67	2.391514	471.712424	14.957819	11.496527	11.496527	9.540913	6.159916	6.159916	3.99698	3.99698	2.433579	2.433579	1.383504	1.383504	24.452672	14.383612	0.0	13.151638	5.563451	4.89991	7.047672	37.255573	0.0	0.0	9.473726	279.110673	0.357143	-2.37	20.0	262.156	25171.305631	15.686721	7.933067	5.092727	116.82243	11.659467	0.464667	11.659467	0.33813	0.171071	0.33813	-0.580107	-0.464667	0.8649	70.9945	279.292	0.0	6.0
Name_None_CAS_56-81-5_CS_NoneM_Temperature: Value5	0.78	2.754185	25.219281	4.991564	3.333205	3.333205	2.80806	1.707151	1.707151	1.018972	1.018972	0.421498	0.421498	0.057735	0.057735	6.103966	0.0	0.0	13.213764	0.0	0.0	0.0	0.0	0.0	0.0	15.319582	92.047344	1.0	-0.12	6.0	84.03	19.800269	5.88	3.084918	2.137732	35.851837	8.166667	0.393593	8.166667	0.100047	0.364583	0.100047	-0.953704	-0.393593	-1.6681	20.1784	92.094	3.0	3.0
Name_None_CAS_75410-16-1_CS_NoneM_Temperature: Value20	-0.7	3.524402	445.786256	10.008072	6.83438	6.83438	6.074586	3.610186	3.610186	2.32962	2.32962	1.48471	1.48471	0.835054	0.835054	22.973411	18.774027	0.0	10.987921	6.196844	0.0	6.923737	0.0	4.983979	0.0	0.0	186.04407	0.285714	-1.72	13.0	179.086	744.717056	9.368652	3.34026	1.556362	71.825599	12.60018	0.334962	12.60018	0.334962	0.035278	0.310597	-1.212407	-0.310597	-0.2741	42.1982	186.142	1.0	5.0
Name_None_CAS_1202-25-1_CS_NoneM_Temperature: Value50	-2.95	2.87093	290.297985	9.844935	8.073111	8.073111	6.147066	4.005898	4.005898	2.932883	2.932883	1.8048	1.8048	1.013506	1.013506	0.0	4.794537	0.0	5.969305	5.563451	5.687386	7.109798	12.132734	31.127988	4.736863	0.0	179.094629	0.3	-1.51	13.0	166.115	857.684336	9.577032	3.93736	2.211653	77.926073	11.058754	0.465418	11.058754	0.337344	0.300642	0.337344	-0.300642	-0.465418	1.5392	52.1085	179.219	0.0	3.0
Name_None_CAS_100-02-7_CS_NoneM_Temperature: Value35	-0.71	3.003401	241.674771	7.560478	5.020325	5.020325	4.698377	2.633729	2.633729	1.773508	1.773508	1.060528	1.060528	0.574349	0.574349	4.923311	10.114318	0.0	11.436898	0.0	0.0	24.265468	0.0	0.0	0.0	5.106527	139.026943	0.0	-1.58	10.0	134.07	180.912515	6.538765	2.344994	1.222617	56.878613	10.036149	0.507958	10.036149	0.269195	0.015926	0.269195	-0.514444	-0.507958	1.3004	34.7612	139.11	1.0	4.0
Name_None_CAS_70362-47-9_CS_NoneM_Temperature: Value25	-7.25	2.653313	534.537124	11.706742	7.97596	10.999675	7.592224	4.48798	5.999838	3.226009	4.85481	2.173994	3.538442	1.408604	2.294776	0.0	0.0	0.0	0.0	20.090533	11.126903	0.0	18.199101	18.199101	0.0	46.40376	289.922361	0.0	-0.4	16.0	285.944	4435.841225	12.067412	4.848492	2.305882	113.701562	6.106263	0.083663	6.106263	0.060706	0.432843	0.060706	0.432843	-0.083663	5.9672	71.918	291.992	0.0	0.0
Name_None_CAS_94-12-2_CS_NoneM_Temperature: Value15	-2.78	2.611171	279.481149	9.681798	7.617461	7.617461	6.236382	4.264073	4.264073	2.757928	2.757928	1.583666	1.583666	0.897295	0.897295	0.0	4.794537	0.0	5.969305	17.85772	6.420822	0.0	24.265468	6.923737	0.0	10.47053	179.094629	0.3	-1.51	13.0	166.115	912.232063	9.577032	4.499571	2.780671	77.50613	11.251826	0.462108	11.251826	0.33762	0.289954	0.33762	-0.289954	-0.462108	1.8356	51.4279	179.219	2.0	3.0
Name_None_CAS_93-76-5_CS_NoneM_Temperature: Value25	-2.98	2.866629	365.094291	10.715178	6.759411	9.027198	6.502908	3.495731	4.629624	2.379152	3.600753	1.325956	2.343476	0.754415	1.345797	12.576187	4.794537	0.0	15.794778	5.022633	0.0	12.132734	0.0	0.0	0.0	44.64621	253.930427	0.125	-0.64	14.0	250.444	1072.326892	11.43485	4.731837	2.94132	95.140387	10.208655	0.480293	10.208655	0.341224	0.197654	0.341224	-1.090612	-0.480293	3.1102	54.6028	255.484	1.0	3.0
Name_None_CAS_56-55-3_CS_NoneM_Temperature: Value10	-7.78	2.268266	866.252622	11.949383	9.928203	9.928203	8.915816	6.220085	6.220085	4.707193	4.707193	3.611271	3.611271	2.696234	2.696234	0.0	0.0	0.0	0.0	0.0	0.0	32.317345	0.0	0.0	72.796405	0.0	228.0939	0.0	-2.34	18.0	216.198	30957.370184	9.665769	3.575453	1.324291	105.476397	2.298611	0.061629	2.298611	-0.009903	1.305816	0.009903	1.305816	-0.061629	5.1462	78.96	228.294	0.0	0.0
Name_None_CAS_328-39-2_CS_NoneM_Temperature: Value25	-1.05	3.501688	101.230983	7.439158	5.794619	5.794619	4.036581	3.020937	3.020937	2.57428	2.57428	1.042536	1.042536	0.608685	0.608685	12.011146	4.794537	0.0	0.0	12.338728	0.0	0.0	0.0	13.847474	0.0	10.840195	131.094629	0.833333	-0.57	9.0	118.071	60.471844	8.43	3.454517	3.968358	54.859608	10.109769	0.480086	10.109769	0.319978	0.3575	0.319978	-0.913241	-0.480086	0.4444	35.0662	131.175	3.0	3.0
Name_None_CAS_57-50-1_CS_NoneM_Temperature: Value10	0.28	2.17727	393.203227	17.361443	12.042576	12.042576	10.806897	7.04946	7.04946	5.559383	5.559383	4.070325	4.070325	2.631316	2.631316	74.625548	30.639164	0.0	0.0	0.0	0.0	0.0	0.0	0.0	0.0	24.423644	342.116212	1.0	-0.44	23.0	320.121	120494.873994	18.892352	7.207281	3.226802	130.436458	9.997826	0.393567	9.997826	0.22355	0.668633	0.22355	-2.221748	-0.393567	-5.3956	68.6414	342.297	8.0	11.0
Name_None_CAS_129-00-0_CS_NoneM_Temperature: Value29	-6.1	2.505956	666.619806	10.535169	8.773503	8.773503	7.932653	5.559401	5.559401	4.289601	4.289601	3.392734	3.392734	2.669587	2.669587	0.0	0.0	0.0	0.0	0.0	0.0	32.317345	0.0	0.0	60.663671	0.0	202.07825	0.0	-2.08	16.0	192.176	11364.402575	8.116402	2.732405	0.89195	93.455422	2.212407	0.061033	2.212407	-0.002681	1.335	0.002681	1.335	-0.061033	4.584	70.146	202.256	0.0	0.0
Name_None_CAS_65-85-0_CS_NoneM_Temperature: Value50	-1.2	2.981455	203.415953	6.690234	4.742213	4.742213	4.30453	2.588415	2.588415	1.671178	1.671178	1.02074	1.02074	0.58073	0.58073	5.969305	4.794537	0.0	0.0	5.563451	0.0	0.0	30.331835	0.0	0.0	5.106527	122.036779	0.0	-1.31	9.0	116.075	129.225339	5.820039	2.306764	1.287705	52.752101	10.200926	0.477639	10.200926	0.335178	0.331019	0.335178	-0.879074	-0.477639	1.3848	33.4013	122.123	1.0	2.0
Name_None_CAS_129-00-0_CS_NoneM_Temperature: Value20	-6.34	2.505956	666.619806	10.535169	8.773503	8.773503	7.932653	5.559401	5.559401	4.289601	4.289601	3.392734	3.392734	2.669587	2.669587	0.0	0.0	0.0	0.0	0.0	0.0	32.317345	0.0	0.0	60.663671	0.0	202.07825	0.0	-2.08	16.0	192.176	11364.402575	8.116402	2.732405	0.89195	93.455422	2.212407	0.061033	2.212407	-0.002681	1.335	0.002681	1.335	-0.061033	4.584	70.146	202.256	0.0	0.0
Name_l-Aspartic acid_CAS_56-84-8_CS_NoneM_Temperature: Value70	-0.76	3.632432	132.529325	7.439158	4.572731	4.572731	4.036581	2.239272	2.239272	1.542593	1.542593	0.711731	0.711731	0.275438	0.275438	24.401273	9.589074	0.0	0.0	0.0	0.0	0.0	0.0	0.0	0.0	15.946722	133.037508	0.5	-1.1	9.0	126.047	60.471844	7.9	3.032307	3.47971	51.08548	9.846435	0.481175	9.846435	0.320578	0.532407	0.320578	-1.294074	-0.481175	-1.127	27.864	133.103	4.0	5.0
Name_None_CAS_57-13-6_CS_NoneM_Temperature: Value30	0.98	2.803039	29.01955	3.57735	2.062949	2.062949	1.732051	0.781474	0.781474	0.402369	0.402369	0.0	0.0	0.0	0.0	6.031115	0.0	0.0	0.0	0.0	0.0	0.0	0.0	0.0	11.467335	4.794537	60.032363	0.0	-0.73	4.0	56.024	3.245112	3.27	0.710529	0.173734	23.580555	9.0	0.351846	9.0	0.309056	0.833333	0.309056	-0.833333	-0.351846	-0.9762	13.7708	60.056	4.0	3.0
Name_d-Glutamic acid_CAS_6893-26-1_CS_NoneM_Temperature: Value50	-0.83	3.49073	144.583377	8.146264	5.279838	5.279838	4.536581	2.739272	2.739272	1.877144	1.877144	0.986405	0.986405	0.402453	0.402453	17.980451	9.589074	0.0	12.841643	0.0	0.0	0.0	0.0	0.0	0.0	15.946722	147.053158	0.6	-1.1	10.0	138.058	111.041752	8.9	3.837557	3.848566	57.450422	9.99388	0.481229	9.99388	0.319984	0.023148	0.319984	-1.165509	-0.481229	-0.7369	32.481	147.13	4.0	5.0
Name_None_CAS_118-92-3_CS_NoneM_Temperature: Value40	-1.19	3.152941	257.537949	7.560478	5.242213	5.242213	4.715214	2.793756	2.793756	1.892403	1.892403	1.191199	1.191199	0.691772	0.691772	5.969305	4.794537	0.0	5.563451	5.687386	0.0	6.066367	18.199101	0.0	0.0	10.840195	137.047678	0.0	-1.51	10.0	130.082	182.238219	6.607786	2.389633	1.074894	58.091992	10.341759	0.477584	10.341759	0.33729	0.155093	0.33729	-0.98787	-0.477584	0.967	37.8137	137.138	3.0	3.0
Name_l-Proline, 1-[(benzoyloxy)acetyl]-_CAS_115178-75-1_CS_NoneM_Temperature: Value20	-1.59	1.892259	513.555365	14.535169	10.819949	10.819949	9.592224	6.337972	6.337972	4.525555	4.525555	3.194436	3.194436	2.189721	2.189721	30.494513	14.383612	0.0	0.0	24.949851	0.0	4.89991	30.331835	0.0	0.0	9.84339	277.095023	0.357143	-2.37	20.0	262.156	45056.493178	14.04789	6.18462	3.142053	115.497288	11.881319	0.479712	11.881319	0.33813	0.357876	0.33813	-1.02293	-0.479712	0.919	69.0953	277.276	1.0	6.0
Name_None_CAS_88-99-3_CS_NoneM_Temperature: Value20	-1.47	3.267076	296.584675	9.137828	6.020325	6.020325	5.625898	3.182812	3.182812	2.155889	2.155889	1.387881	1.387881	0.856105	0.856105	11.938611	9.589074	0.0	11.126903	0.0	0.0	24.265468	0.0	0.0	0.0	10.213055	166.026609	0.0	-1.84	12.0	160.084	475.348829	8.258425	3.04193	1.420632	68.072799	10.46287	0.47762	10.46287	0.336067	0.189815	0.336067	-1.228704	-0.47762	1.083	40.3606	166.132	2.0	4.0
Name_None_CAS_37680-73-2_CS_NoneM_Temperature: Value20	-7.43	2.677954	577.348938	12.576986	8.276574	12.056218	7.986071	4.587646	6.477468	3.370331	5.435568	2.228544	3.828089	1.432865	2.472956	0.0	0.0	0.0	0.0	30.676618	5.563451	0.0	30.331835	0.0	0.0	58.004699	323.883389	0.0	-0.11	17.0	321.397	6371.593802	13.324679	5.255925	2.834005	124.004828	6.115522	0.08432	6.115522	0.060706	0.401451	0.060706	0.401451	-0.08432	6.6206	76.928	326.437	0.0	0.0
Name_None_CAS_103-84-4_CS_NoneM_Temperature: Value70	-0.71	2.674242	217.959017	7.397341	5.795	5.795	4.787694	3.114808	3.114808	2.047212	2.047212	1.094158	1.094158	0.724749	0.724749	0.0	4.794537	0.0	5.90718	0.0	5.687386	6.923737	0.0	30.331835	5.316789	0.0	135.068414	0.125	-1.31	10.0	126.094	195.625462	6.805075	3.011779	1.895375	59.872672	10.502041	0.326339	10.502041	0.220747	0.035926	0.220747	-0.035926	-0.326339	1.645	40.7457	135.166	1.0	2.0
Name_None_CAS_37680-73-2_CS_NoneM_Temperature: Value25	-7.23	2.677954	577.348938	12.576986	8.276574	12.056218	7.986071	4.587646	6.477468	3.370331	5.435568	2.228544	3.828089	1.432865	2.472956	0.0	0.0	0.0	0.0	30.676618	5.563451	0.0	30.331835	0.0	0.0	58.004699	323.883389	0.0	-0.11	17.0	321.397	6371.593802	13.324679	5.255925	2.834005	124.004828	6.115522	0.08432	6.115522	0.060706	0.401451	0.060706	0.401451	-0.08432	6.6206	76.928	326.437	0.0	0.0
Name_None_CAS_543-28-2_CS_NoneM_Temperature: Value35	-0.3	3.050078	80.497855	6.568914	5.178304	5.178304	3.625898	2.548547	2.548547	2.023887	2.023887	0.558926	0.558926	0.2488	0.2488	6.09324	4.794537	0.0	0.0	12.524788	0.0	0.0	0.0	13.847474	10.47053	0.0	117.078979	0.8	-0.73	8.0	106.06	40.339204	7.27	3.294731	5.27	48.813978	9.90375	0.449441	9.90375	0.403996	0.363426	0.403996	-0.695648	-0.449441	0.7377	30.3734	117.148	2.0	3.0
Name_None_CAS_198-55-0_CS_NoneM_Temperature: Value25	-8.8	2.317611	917.00497	13.104084	10.928203	10.928203	9.932653	6.976068	6.976068	5.418518	5.418518	4.389743	4.389743	3.579772	3.579772	0.0	0.0	0.0	0.0	0.0	0.0	43.089794	0.0	0.0	72.796405	0.0	252.0939	0.0	-2.6	20.0	240.22	107623.254344	10.219023	3.486522	1.119859	116.137086	2.246574	0.061011	2.246574	-0.002637	1.325469	0.002637	1.325469	-0.061011	5.7372	87.652	252.316	0.0	0.0
Name_None_CAS_143-07-7_CS_NoneM_Temperature: Value40	-4.41	2.884065	132.283419	10.648418	9.42653	9.42653	6.770056	5.988391	5.988391	3.972166	3.972166	2.494196	2.494196	1.586886	1.586886	5.969305	4.794537	0.0	0.0	6.420822	12.841643	44.945751	0.0	0.0	6.923737	5.106527	200.17763	0.916667	-0.53	14.0	176.13	1119.281689	13.47	10.550192	11.47	87.70937	10.206402	0.48123	10.206402	0.30284	0.34309	0.30284	-0.659309	-0.48123	3.9919	59.4798	200.322	1.0	2.0
Name_5-(1-Cyclohexenyl)-1,5-dimethylbarbituric acid_CAS_56-29-1_CS_NoneM_Temperature: Value20	-2.91	2.400121	427.466678	12.629392	10.077736	10.077736	7.975086	5.807276	5.807276	4.723591	4.723591	3.644794	3.644794	2.406177	2.406177	23.260464	14.383612	0.0	0.0	0.0	36.156301	7.047672	6.923737	6.07602	5.316789	0.0	236.116092	0.583333	-1.65	17.0	220.143	6970.578619	11.824333	3.979775	1.656445	99.846611	12.170578	0.330037	12.170578	0.330037	0.431111	0.276371	-1.205278	-0.276371	1.2013	60.9667	236.271	1.0	5.0
Name_None_CAS_57-83-0_CS_NoneM_Temperature: Value50	-4.31	1.669603	588.64899	16.405413	14.860102	14.860102	10.859844	9.604172	9.604172	9.253952	9.253952	8.452747	8.452747	7.227105	7.227105	0.0	9.589074	0.0	10.829981	17.484396	43.437005	31.256391	6.923737	6.07602	13.847474	0.0	314.22458	0.809524	-0.92	23.0	284.229	209150.76906	15.598586	5.036596	2.056976	139.64821	12.146718	0.299694	12.146718	0.155197	0.245103	0.155197	0.245103	-0.299694	4.7235	90.881	314.469	0.0	2.0
Name_None_CAS_88-89-1_CS_NoneM_Temperature: Value20	-1.29	3.572755	461.890685	12.455665	7.393045	7.393045	7.341112	3.644573	3.644573	2.603958	2.603958	1.658655	1.658655	0.973511	0.973511	37.581604	30.342955	0.0	0.0	12.132734	0.0	0.0	0.0	0.0	0.0	5.106527	228.997099	0.0	-2.78	16.0	226.08	2479.518362	11.295643	3.762657	1.842487	86.184564	10.371759	0.497307	10.371759	0.324424	0.446759	0.324424	-1.207778	-0.497307	1.1168	48.07	229.104	1.0	10.0
Name_None_CAS_118-96-7_CS_NoneM_Temperature: Value35	-3.05	3.572755	461.890685	12.455665	7.945831	7.945831	7.341112	3.920966	3.920966	2.880351	2.880351	1.941837	1.941837	1.154223	1.154223	31.832092	30.342955	0.0	5.563451	12.132734	0.0	6.923737	0.0	0.0	0.0	0.0	227.017835	0.142857	-2.58	16.0	222.092	2479.518362	11.494516	3.884564	1.918892	87.755272	10.531759	0.285564	10.531759	0.285564	0.207778	0.258302	-0.917222	-0.258302	1.71962	51.1422	227.132	0.0	9.0
Name_None_CAS_120-80-9_CS_NoneM_Temperature: Value60	0.86	3.134862	162.638339	5.983128	4.203828	4.203828	3.80453	2.274564	2.274564	1.488714	1.488714	0.881732	0.881732	0.464163	0.464163	0.0	0.0	0.0	11.499024	0.0	0.0	12.132734	12.132734	0.0	0.0	10.213055	110.036779	0.0	-1.18	8.0	104.064	72.495266	4.966628	1.738121	0.729375	47.019871	8.669259	0.50426	8.669259	0.156883	0.076389	0.156883	-0.076389	-0.50426	1.0978	29.7716	110.112	2.0	2.0
Name_None_CAS_552-16-9_CS_NoneM_Temperature: Value25	-1.36	3.267076	300.93319	9.137828	5.928573	5.928573	5.625898	3.093836	3.093836	2.079411	2.079411	1.331155	1.331155	0.813695	0.813695	10.892616	14.908855	0.0	11.250838	0.0	6.066367	18.199101	0.0	0.0	0.0	5.106527	167.021858	0.0	-1.91	12.0	162.08	475.348829	8.189108	2.99667	1.392377	67.405077	10.421759	0.477455	10.421759	0.342225	0.289352	0.342225	-1.289537	-0.477455	1.293	40.0557	167.12	1.0	5.0
Name_None_CAS_115193-31-2_CS_NoneM_Temperature: Value20	-1.27	2.49537	435.169757	15.010225	10.781564	10.781564	9.564809	5.924628	5.924628	4.245006	4.245006	2.656424	2.656424	1.389086	1.389086	43.842938	9.589074	0.0	0.0	5.563451	0.0	0.0	30.331835	0.0	5.316789	20.056445	283.105587	0.384615	-1.96	20.0	266.144	26906.594905	16.095432	7.58594	4.302361	115.355151	11.572984	0.451991	11.572984	0.33813	0.303739	0.33813	-1.53151	-0.451991	-1.3247	68.8556	283.28	4.0	7.0
Name_None_CAS_94-26-8_CS_NoneM_Temperature: Value25	-2.97	2.481073	289.905883	10.388905	8.194432	8.194432	6.736382	4.699004	4.699004	3.036347	3.036347	1.834054	1.834054	0.99005	0.99005	0.0	4.794537	0.0	11.718817	12.170333	12.841643	12.132734	12.132734	6.923737	0.0	9.84339	194.094294	0.363636	-1.51	14.0	180.118	1497.178752	10.570064	5.269485	3.088363	83.325415	11.32694	0.507966	11.32694	0.337622	0.148248	0.337622	-0.334769	-0.507966	2.3491	53.2973	194.23	1.0	3.0
Name_None_CAS_106231-59-8_CS_NoneM_Temperature: Value20	-1.09	2.411329	377.351835	12.673362	9.627244	9.627244	8.147066	5.21856	5.21856	3.481059	3.481059	2.197394	2.197394	1.169748	1.169748	5.969305	9.589074	0.0	25.6657	5.563451	0.0	11.947582	30.331835	0.0	0.0	9.84339	237.100108	0.333333	-1.88	17.0	222.135	6497.431223	13.186138	6.648545	4.239061	99.611713	11.487245	0.451983	11.487245	0.33813	0.116199	0.33813	-0.531159	-0.451983	0.2941	61.4473	237.255	1.0	5.0
Name_None_CAS_92-94-4_CS_NoneM_Temperature: Value25	-7.11	1.951466	548.716066	12.208896	10.082904	10.082904	8.932653	6.142734	6.142734	4.309401	4.309401	3.099145	3.099145	2.116334	2.116334	0.0	0.0	0.0	0.0	0.0	0.0	22.253806	0.0	12.132734	72.796405	0.0	230.10955	0.0	-2.34	18.0	216.198	26961.017596	10.791413	4.88659	2.18422	107.545592	2.178241	0.062225	2.178241	-0.018361	1.25952	0.018361	1.25952	-0.062225	5.0206	77.314	230.31	0.0	0.0
Name_None_CAS_88-99-3_CS_NoneM_Temperature: Value55	-0.89	3.267076	296.584675	9.137828	6.020325	6.020325	5.625898	3.182812	3.182812	2.155889	2.155889	1.387881	1.387881	0.856105	0.856105	11.938611	9.589074	0.0	11.126903	0.0	0.0	24.265468	0.0	0.0	0.0	10.213055	166.026609	0.0	-1.84	12.0	160.084	475.348829	8.258425	3.04193	1.420632	68.072799	10.46287	0.47762	10.46287	0.336067	0.189815	0.336067	-1.228704	-0.47762	1.083	40.3606	166.132	2.0	4.0
Name_None_CAS_88-99-3_CS_NoneM_Temperature: Value65	-0.72	3.267076	296.584675	9.137828	6.020325	6.020325	5.625898	3.182812	3.182812	2.155889	2.155889	1.387881	1.387881	0.856105	0.856105	11.938611	9.589074	0.0	11.126903	0.0	0.0	24.265468	0.0	0.0	0.0	10.213055	166.026609	0.0	-1.84	12.0	160.084	475.348829	8.258425	3.04193	1.420632	68.072799	10.46287	0.47762	10.46287	0.336067	0.189815	0.336067	-1.228704	-0.47762	1.083	40.3606	166.132	2.0	4.0
Name_None_CAS_616-06-8_CS_NoneM_Temperature: Value25	-1.05	3.265907	93.05865	7.276021	5.631483	5.631483	4.180739	3.165094	3.165094	2.086959	2.086959	1.185879	1.185879	0.547513	0.547513	12.011146	4.794537	0.0	0.0	6.420822	12.841643	0.0	0.0	6.923737	0.0	10.840195	131.094629	0.833333	-0.57	9.0	118.071	80.2014	8.43	4.322705	3.968358	54.859608	10.080143	0.480086	10.080143	0.319967	0.58912	0.319967	-0.899583	-0.480086	0.5885	35.1362	131.175	3.0	3.0
Name_5-Butyl-5-ethylbarbituric acid_CAS_77-28-1_CS_NoneM_Temperature: Value20	-1.83	2.89134	279.042626	11.474691	9.053172	9.053172	7.063715	5.233693	5.233693	3.776586	3.776586	2.884075	2.884075	1.783376	1.783376	23.260464	14.383612	0.0	0.0	12.841643	12.841643	0.0	6.923737	6.923737	10.633577	0.0	212.116092	0.7	-1.39	15.0	196.121	1891.161054	11.683475	4.420021	2.004731	88.60219	11.681207	0.327632	11.681207	0.327632	0.41463	0.276823	-1.051667	-0.276823	0.939	53.9304	212.249	2.0	5.0
Name_trans-Cinnamic acid_CAS_140-10-3_CS_NoneM_Temperature: Value25	-2.43	2.721774	262.151039	8.104448	5.896914	5.896914	5.287694	3.249098	3.249098	2.082255	2.082255	1.217933	1.217933	0.731664	0.731664	5.969305	4.794537	0.0	0.0	0.0	11.639472	0.0	6.07602	30.331835	0.0	5.106527	148.052429	0.0	-1.57	11.0	140.097	349.029098	7.536045	3.562154	2.667823	64.792382	10.085818	0.478074	10.085818	0.327821	0.898056	0.327821	-0.922358	-0.478074	1.7844	43.1118	148.161	1.0	2.0
Name_None_CAS_86-73-7_CS_NoneM_Temperature: Value25	-4.94	2.320728	411.600419	8.673362	7.325909	7.325909	6.44949	4.611807	4.611807	3.491071	3.491071	2.705801	2.705801	2.079609	2.079609	0.0	0.0	0.0	0.0	0.0	6.420822	22.253806	0.0	0.0	48.530937	0.0	166.07825	0.076923	-1.56	13.0	156.143	2395.238189	6.902851	2.461795	0.919446	77.847608	2.217593	0.061939	2.217593	-0.001346	1.103519	0.001346	1.103519	-0.061939	3.2578	54.684	166.223	0.0	0.0
Name_None_CAS_123-56-8_CS_NoneM_Temperature: Value40	0.66	2.553705	104.858202	5.276021	3.73071	3.73071	3.287694	2.115355	2.115355	1.471353	1.471353	0.857963	0.857963	0.507564	0.507564	0.0	9.589074	0.0	11.814359	12.841643	0.0	0.0	0.0	0.0	5.316789	0.0	99.032028	0.5	-0.86	7.0	94.049	46.670483	4.302866	1.329582	0.764845	40.701153	10.121528	0.296439	10.121528	0.226562	0.148148	0.226562	-0.148148	-0.296439	-0.577	22.3837	99.089	1.0	3.0
Name_None_CAS_124-04-9_CS_NoneM_Temperature: Value20	-0.89	3.05509	113.709506	7.983128	5.539351	5.539351	4.625898	3.062569	3.062569	1.994584	1.994584	1.031284	1.031284	0.552451	0.552451	11.938611	9.589074	0.0	12.841643	12.841643	0.0	0.0	0.0	0.0	0.0	10.213055	146.057909	0.666667	-1.06	10.0	136.062	116.616745	8.94	4.784807	6.94	58.475473	9.896552	0.48123	9.896552	0.30284	0.062778	0.30284	-0.87001	-0.48123	0.716	33.7396	146.142	2.0	4.0
Name_Maleic acid_CAS_110-16-7_CS_NoneM_Temperature: Value25	0.58	3.668626	118.973737	6.568914	3.865624	3.865624	3.625898	1.766145	1.766145	1.009809	1.009809	0.368487	0.368487	0.142577	0.142577	11.938611	9.589074	0.0	0.0	12.15204	0.0	0.0	0.0	0.0	0.0	10.213055	116.010959	0.0	-1.32	8.0	112.04	40.339204	6.68	2.787964	4.68	45.055986	9.553611	0.478071	9.553611	0.328066	0.55787	0.328066	-1.257037	-0.478071	-0.2882	24.4116	116.072	2.0	4.0
Name_None_CAS_65-71-4_CS_NoneM_Temperature: Value30	-1.46	3.523898	309.2243	6.853371	4.893847	4.893847	4.198377	2.485599	2.485599	1.754936	1.754936	1.004988	1.004988	0.477131	0.477131	5.689743	9.589074	0.0	5.559267	5.563451	0.0	6.196844	6.923737	0.0	9.967957	0.0	126.042927	0.2	-1.32	9.0	120.067	104.200919	5.810208	1.889429	1.072463	50.558685	10.564259	0.325185	10.564259	0.325185	0.334491	0.31385	-0.467037	-0.31385	-0.62838	32.4204	126.115	2.0	4.0
Name_None_CAS_617-65-2_CS_NoneM_Temperature: Value55	-0.46	3.49073	144.583377	8.146264	5.279838	5.279838	4.536581	2.739272	2.739272	1.877144	1.877144	0.986405	0.986405	0.402453	0.402453	17.980451	9.589074	0.0	12.841643	0.0	0.0	0.0	0.0	0.0	0.0	15.946722	147.053158	0.6	-1.1	10.0	138.058	111.041752	8.9	3.837557	3.848566	57.450422	9.99388	0.481229	9.99388	0.319984	0.023148	0.319984	-1.165509	-0.481229	-0.7369	32.481	147.13	4.0	5.0
Name_None_CAS_120-12-7_CS_NoneM_Temperature: Value55	-5.65	2.523733	488.759099	9.380469	7.773503	7.773503	6.932653	4.809401	4.809401	3.546509	3.546509	2.614031	2.614031	1.882639	1.882639	0.0	0.0	0.0	0.0	0.0	0.0	21.544897	0.0	0.0	60.663671	0.0	178.07825	0.0	-1.82	14.0	168.154	3255.128956	7.571439	2.845084	1.080317	82.794732	2.240741	0.061629	2.240741	-0.017765	1.311296	0.017765	1.311296	-0.061629	3.993	61.454	178.234	0.0	0.0
Name_None_CAS_120-12-7_CS_NoneM_Temperature: Value50	-5.77	2.523733	488.759099	9.380469	7.773503	7.773503	6.932653	4.809401	4.809401	3.546509	3.546509	2.614031	2.614031	1.882639	1.882639	0.0	0.0	0.0	0.0	0.0	0.0	21.544897	0.0	0.0	60.663671	0.0	178.07825	0.0	-1.82	14.0	168.154	3255.128956	7.571439	2.845084	1.080317	82.794732	2.240741	0.061629	2.240741	-0.017765	1.311296	0.017765	1.311296	-0.061629	3.993	61.454	178.234	0.0	0.0
Name_Acetamide, N-(4-methoxyphenyl)-_CAS_51-66-1_CS_NoneM_Temperature: Value25	-1.87	2.709148	266.361954	8.974691	7.125898	7.125898	5.719545	3.637864	3.637864	2.409688	2.409688	1.410387	1.410387	0.877615	0.877615	0.0	4.794537	0.0	5.90718	0.0	11.436898	6.923737	31.375266	0.0	5.316789	4.736863	165.078979	0.222222	-1.51	12.0	154.104	515.891835	8.585329	3.758873	2.268478	71.351159	10.625259	0.496766	10.625259	0.220747	0.06929	0.220747	-0.06929	-0.496766	1.6536	47.2977	165.192	1.0	3.0
Name_Benzoylaminoacetic acid_CAS_495-69-2_CS_NoneM_Temperature: Value25	-1.68	2.544573	307.89567	9.681798	6.857568	6.857568	6.198377	3.749645	3.749645	2.442441	2.442441	1.436149	1.436149	0.847481	0.847481	5.969305	9.589074	0.0	12.451936	5.563451	0.0	0.0	30.331835	0.0	5.316789	5.106527	179.058243	0.111111	-1.84	13.0	170.103	895.903098	9.249606	4.251656	2.943579	75.19337	11.174676	0.47993	11.174676	0.322481	0.353445	0.322481	-1.051592	-0.47993	0.501	46.411	179.175	2.0	4.0
Name_None_CAS_99-76-3_CS_NoneM_Temperature: Value15	-1.99	2.895348	250.54461	8.267585	6.073111	6.073111	5.236382	3.111471	3.111471	2.038456	2.038456	1.288402	1.288402	0.715364	0.715364	5.969305	4.794537	0.0	5.749512	5.563451	0.0	31.375266	0.0	0.0	4.736863	5.106527	152.047344	0.125	-1.51	11.0	144.085	335.47939	7.595374	3.053138	1.703179	64.230588	10.820871	0.507966	10.820871	0.337346	0.136716	0.337346	-0.398148	-0.507966	1.1788	39.4463	152.149	1.0	3.0
Name_None_CAS_115178-79-5_CS_NoneM_Temperature: Value20	-2.28	2.622466	398.759948	13.543606	11.050274	11.050274	8.595754	6.14506	6.14506	3.92409	3.92409	2.716189	2.716189	1.645633	1.645633	12.073272	9.589074	0.0	5.90718	18.652964	0.0	0.0	36.089115	19.913841	0.0	4.736863	249.136493	0.428571	-1.84	18.0	230.158	10155.19465	14.221881	6.788821	3.583435	107.547363	11.92081	0.448957	11.92081	0.338398	0.162703	0.338398	-0.752217	-0.448957	2.1003	69.2475	249.31	0.0	4.0
Name_None_CAS_63-74-1_CS_NoneM_Temperature: Value20	-1.57	3.201516	341.349962	8.483128	5.688846	6.505343	4.999019	2.883202	4.429522	2.114045	3.675468	1.208633	2.137864	0.657506	1.172946	10.023291	8.417797	0.0	4.895483	5.687386	0.0	24.265468	0.0	0.0	0.0	10.872641	172.030648	0.0	-1.07	11.0	164.145	230.73472	8.030705	2.51929	1.92397	64.87196	10.681132	0.398728	10.681132	0.237548	0.075648	0.237548	-3.575139	-0.398728	-0.0838	42.2276	172.209	4.0	4.0
Name_None_CAS_110-94-1_CS_NoneM_Temperature: Value20	0.69	3.102826	104.126402	7.276021	4.832244	4.832244	4.125898	2.562569	2.562569	1.64103	1.64103	0.781284	0.781284	0.39084	0.39084	11.938611	9.589074	0.0	19.262465	0.0	0.0	0.0	0.0	0.0	0.0	10.213055	132.042259	0.6	-1.06	9.0	124.051	65.146951	7.94	3.884109	6.94	52.110531	9.787862	0.48123	9.787862	0.302856	0.063194	0.302856	-0.947917	-0.48123	0.3259	29.1226	132.115	2.0	4.0
Name_None_CAS_65-71-4_CS_NoneM_Temperature: Value25	-1.56	3.523898	309.2243	6.853371	4.893847	4.893847	4.198377	2.485599	2.485599	1.754936	1.754936	1.004988	1.004988	0.477131	0.477131	5.689743	9.589074	0.0	5.559267	5.563451	0.0	6.196844	6.923737	0.0	9.967957	0.0	126.042927	0.2	-1.32	9.0	120.067	104.200919	5.810208	1.889429	1.072463	50.558685	10.564259	0.325185	10.564259	0.325185	0.334491	0.31385	-0.467037	-0.31385	-0.62838	32.4204	126.115	2.0	4.0
Name_d-Sorbitol_CAS_50-70-4_CS_NoneM_Temperature: Value40	0.61	3.985164	104.605938	9.723615	6.406896	6.406896	5.540111	3.481748	3.481748	2.481029	2.481029	1.512478	1.512478	0.671209	0.671209	37.629629	0.0	0.0	0.0	0.0	0.0	0.0	0.0	0.0	0.0	30.639164	182.079038	1.0	-0.24	12.0	168.06	358.75323	11.76	5.413461	3.015405	69.329364	8.95662	0.393579	8.95662	0.110579	0.725818	0.110579	-1.669306	-0.393579	-3.5854	38.1988	182.172	6.0	6.0
Name_None_CAS_141-82-2_CS_NoneM_Temperature: Value60	0.86	3.31802	83.10803	5.861807	3.418031	3.418031	3.125898	1.562569	1.562569	0.964254	0.964254	0.302451	0.302451	0.129368	0.129368	18.359432	9.589074	0.0	0.0	0.0	0.0	0.0	0.0	0.0	0.0	10.213055	104.010959	0.333333	-1.06	7.0	100.029	19.093584	5.94	2.173434	4.94	39.380647	9.428889	0.480806	9.428889	0.314202	0.805556	0.314202	-1.3125	-0.480806	-0.4543	19.8886	104.061	2.0	4.0
Name_None_CAS_591-27-5_CS_NoneM_Temperature: Value70	0.47	3.07766	168.388339	5.983128	4.333965	4.333965	3.787694	2.333649	2.333649	1.594987	1.594987	0.870211	0.870211	0.524798	0.524798	0.0	0.0	0.0	5.749512	5.687386	0.0	6.066367	18.199101	0.0	0.0	10.840195	109.052764	0.0	-1.18	8.0	102.072	64.052487	4.966628	1.738121	0.904142	47.565528	8.733056	0.507886	8.733056	0.117129	0.212963	0.117129	0.212963	-0.507886	0.9744	32.5192	109.128	3.0	2.0
Name_None_CAS_591-27-5_CS_NoneM_Temperature: Value75	0.57	3.07766	168.388339	5.983128	4.333965	4.333965	3.787694	2.333649	2.333649	1.594987	1.594987	0.870211	0.870211	0.524798	0.524798	0.0	0.0	0.0	5.749512	5.687386	0.0	6.066367	18.199101	0.0	0.0	10.840195	109.052764	0.0	-1.18	8.0	102.072	64.052487	4.966628	1.738121	0.904142	47.565528	8.733056	0.507886	8.733056	0.117129	0.212963	0.117129	0.212963	-0.507886	0.9744	32.5192	109.128	3.0	2.0
Name_None_CAS_516-06-3_CS_NoneM_Temperature: Value50	-0.13	3.637683	90.42946	6.732051	5.087513	5.087513	3.553418	2.537773	2.537773	2.108038	2.108038	1.003387	1.003387	0.285154	0.285154	12.011146	4.794537	0.0	5.917906	0.0	0.0	0.0	13.847474	0.0	0.0	10.840195	117.078979	0.8	-0.57	8.0	106.06	39.368066	7.43	2.667814	1.930322	48.494666	10.015741	0.480079	10.015741	0.320236	0.020833	0.320236	-0.930556	-0.480079	0.0543	30.4492	117.148	3.0	3.0
Name_3-Hydroxybenzoic acid_CAS_99-06-9_CS_NoneM_Temperature: Value60	-0.51	3.069899	254.783061	7.560478	5.112077	5.112077	4.698377	2.722705	2.722705	1.855481	1.855481	1.093105	1.093105	0.638942	0.638942	5.969305	4.794537	0.0	11.312963	0.0	0.0	24.265468	0.0	0.0	0.0	10.213055	138.031694	0.0	-1.51	10.0	132.074	178.192787	6.607786	2.389633	1.253905	57.546335	10.242037	0.50794	10.242037	0.335318	0.02787	0.335318	-1.031574	-0.50794	1.0904	35.0661	138.122	2.0	3.0
Name_None_CAS_99-65-0_CS_NoneM_Temperature: Value30	-2.41	3.121806	306.8249	9.137828	5.836821	5.836821	5.609061	2.998878	2.998878	2.034072	2.034072	1.251375	1.251375	0.720156	0.720156	9.846622	20.228637	0.0	11.374773	0.0	6.066367	18.199101	0.0	0.0	0.0	0.0	168.017107	0.0	-1.98	12.0	164.076	472.111687	8.1198	2.951612	1.54001	66.737355	10.158704	0.275801	10.158704	0.275801	0.273889	0.258306	-0.673611	-0.258306	1.503	39.7508	168.108	0.0	6.0
Name_None_CAS_617-65-2_CS_NoneM_Temperature: Value30	-0.97	3.49073	144.583377	8.146264	5.279838	5.279838	4.536581	2.739272	2.739272	1.877144	1.877144	0.986405	0.986405	0.402453	0.402453	17.980451	9.589074	0.0	12.841643	0.0	0.0	0.0	0.0	0.0	0.0	15.946722	147.053158	0.6	-1.1	10.0	138.058	111.041752	8.9	3.837557	3.848566	57.450422	9.99388	0.481229	9.99388	0.319984	0.023148	0.319984	-1.165509	-0.481229	-0.7369	32.481	147.13	4.0	5.0
Name_None_CAS_91-20-3_CS_NoneM_Temperature: Value15	-3.77	2.888052	271.015182	6.811555	5.618802	5.618802	4.966326	3.404701	3.404701	2.347151	2.347151	1.658689	1.658689	1.132906	1.132906	0.0	0.0	0.0	0.0	0.0	0.0	10.772448	0.0	0.0	48.530937	0.0	128.0626	0.0	-1.3	10.0	120.11	348.570462	5.48223	2.143053	0.780534	60.113068	2.12037	0.06163	2.12037	-0.018404	1.310185	0.018404	1.310185	-0.06163	2.8398	43.948	128.174	0.0	0.0
Name_None_CAS_474-86-2_CS_NoneM_Temperature: Value25	-5.28	1.774238	628.305435	13.905413	11.855097	11.855097	9.593172	7.644546	7.644546	6.81453	6.81453	5.8829	5.8829	4.732013	4.732013	0.0	9.901065	0.0	5.41499	23.368569	32.104108	16.700008	6.066367	6.066367	19.066124	0.0	268.14633	0.5	-1.57	20.0	248.196	62569.188964	12.192023	3.969159	1.478892	119.059368	12.234731	0.507956	12.234731	0.138879	0.100441	0.138879	-0.100441	-0.507956	3.7375	77.7068	268.356	1.0	2.0
Name_dl-Tartaric acid_CAS_133-37-9_CS_NoneM_Temperature: Value40	0.26	4.069512	133.826806	8.309401	4.760052	4.760052	4.464102	2.282543	2.282543	1.56615	1.56615	0.805104	0.805104	0.270102	0.270102	24.146543	9.589074	0.0	0.0	0.0	0.0	0.0	0.0	0.0	0.0	20.42611	150.016438	0.5	-1.14	10.0	144.038	106.755911	8.86	3.136253	1.997375	55.334057	9.771852	0.47924	9.771852	0.335427	1.768611	0.335427	-2.266204	-0.47924	-2.1226	27.2852	150.086	4.0	6.0
Name_None_CAS_553-90-2_CS_NoneM_Temperature: Value30	0.27	3.643225	92.605938	6.568914	4.632993	4.632993	3.718744	1.882993	1.882993	0.983163	0.983163	0.537457	0.537457	0.166667	0.166667	11.938611	9.589074	0.0	0.0	0.0	14.219595	0.0	0.0	0.0	9.473726	0.0	118.026609	0.5	-1.06	8.0	112.04	53.472764	6.94	3.009687	1.59221	46.384212	10.046065	0.460599	10.046065	0.416684	0.979167	0.416684	-0.979167	-0.460599	-0.6676	24.032	118.088	0.0	4.0
Name_None_CAS_100-09-4_CS_NoneM_Temperature: Value30	-2.69	2.913802	250.54461	8.267585	6.073111	6.073111	5.236382	3.111471	3.111471	2.033654	2.033654	1.336969	1.336969	0.733596	0.733596	5.969305	4.794537	0.0	5.563451	5.749512	0.0	19.242532	12.132734	0.0	0.0	9.84339	152.047344	0.125	-1.51	11.0	144.085	335.47939	7.595374	3.053138	1.703179	64.230588	10.359739	0.496768	10.359739	0.335183	0.269259	0.335183	-0.923469	-0.496768	1.3934	39.9533	152.149	1.0	3.0
Name_None_CAS_95-55-6_CS_NoneM_Temperature: Value20	-0.74	3.134862	164.638339	5.983128	4.333965	4.333965	3.80453	2.339632	2.339632	1.558816	1.558816	0.936755	0.936755	0.48753	0.48753	0.0	0.0	0.0	5.749512	5.687386	0.0	0.0	24.265468	0.0	0.0	10.840195	109.052764	0.0	-1.18	8.0	102.072	72.495266	4.966628	1.738121	0.729375	47.565528	8.794259	0.505796	8.794259	0.137958	0.145833	0.137958	0.145833	-0.505796	0.9744	32.5192	109.128	3.0	2.0
Name_None_CAS_110-15-6_CS_NoneM_Temperature: Value10	-0.41	3.181846	92.605938	6.568914	4.125137	4.125137	3.625898	2.062569	2.062569	1.287477	1.287477	0.552731	0.552731	0.213865	0.213865	11.938611	9.589074	0.0	12.841643	0.0	0.0	0.0	0.0	0.0	0.0	10.213055	118.026609	0.5	-1.06	8.0	112.04	40.339204	6.94	3.009687	4.94	45.745589	9.640417	0.481219	9.640417	0.303432	0.296296	0.303432	-1.076481	-0.481219	-0.0642	24.5056	118.088	2.0	4.0
Name_None_CAS_107-35-7_CS_NoneM_Temperature: Value10	-0.34	3.602197	125.870334	5.914214	3.663522	4.480019	3.06066	1.712831	3.321996	1.074714	2.64679	0.375805	1.127415	0.14893	0.446789	10.118127	8.417797	0.0	12.29761	0.0	0.0	0.0	0.0	0.0	0.0	10.286417	125.014664	1.0	-0.13	7.0	118.093	18.141709	6.87	2.247743	5.87	42.07272	9.706806	0.329369	9.706806	0.265602	0.028935	0.265602	-3.79919	-0.329369	-1.1671	25.47	125.149	3.0	4.0
Name_None_CAS_110-15-6_CS_NoneM_Temperature: Value15	-0.39	3.181846	92.605938	6.568914	4.125137	4.125137	3.625898	2.062569	2.062569	1.287477	1.287477	0.552731	0.552731	0.213865	0.213865	11.938611	9.589074	0.0	12.841643	0.0	0.0	0.0	0.0	0.0	0.0	10.213055	118.026609	0.5	-1.06	8.0	112.04	40.339204	6.94	3.009687	4.94	45.745589	9.640417	0.481219	9.640417	0.303432	0.296296	0.303432	-1.076481	-0.481219	-0.0642	24.5056	118.088	2.0	4.0
Name_None_CAS_85-01-8_CS_NoneM_Temperature: Value70	-4.15	2.610319	539.009099	9.380469	7.773503	7.773503	6.94949	4.815384	4.815384	3.507834	3.507834	2.654202	2.654202	1.954807	1.954807	0.0	0.0	0.0	0.0	0.0	0.0	21.544897	0.0	0.0	60.663671	0.0	178.07825	0.0	-1.82	14.0	168.154	3408.807763	7.571439	2.845084	1.007541	82.794732	2.178241	0.061629	2.178241	-0.010542	1.311296	0.010542	1.311296	-0.061629	3.993	61.454	178.234	0.0	0.0
Name_l-Tyrosine_CAS_60-18-4_CS_NoneM_Temperature: Value35	-2.42	2.641764	294.233053	9.844935	6.973884	6.973884	6.092224	3.856515	3.856515	2.815302	2.815302	1.709153	1.709153	0.973275	0.973275	12.011146	4.794537	0.0	12.170333	0.0	5.563451	12.132734	12.132734	0.0	0.0	15.946722	181.073893	0.222222	-1.55	13.0	170.103	758.764388	9.537336	3.909516	2.757388	75.61611	10.396196	0.507967	10.396196	0.320316	0.159858	0.320316	-1.020301	-0.507967	0.3466	47.422	181.191	4.0	4.0
Name_None_CAS_68-96-2_CS_NoneM_Temperature: Value25	-4.71	1.697583	634.995115	17.328063	15.229966	15.229966	11.221816	9.695734	9.695734	9.380149	9.380149	8.695991	8.695991	7.153613	7.153613	5.601051	14.695602	0.0	16.613226	36.378606	38.52493	5.573105	6.923737	6.07602	13.847474	0.0	330.219495	0.809524	-0.96	24.0	300.228	291351.48963	16.50531	5.030469	1.880066	144.442444	12.218477	0.381506	12.218477	0.161345	0.044612	0.161345	-1.122829	-0.381506	3.8384	92.3408	330.468	1.0	3.0
Name_Mepazine_CAS_60-89-9_CS_NoneM_Temperature: Value25	-4.74	1.681833	624.489689	14.940947	13.034362	13.850858	10.809663	8.130804	8.947301	6.418614	7.502391	4.694871	5.825139	3.658293	4.754041	0.0	0.0	0.0	0.0	0.0	12.462662	47.096896	0.0	11.761885	65.378428	0.0	310.15037	0.368421	-1.45	22.0	288.29	194296.072209	14.161965	5.976536	2.636688	136.674207	2.54662	0.339312	2.54662	0.055245	0.752743	0.055245	0.752743	-0.339312	4.6311	94.234	310.466	0.0	2.0
Name_None_CAS_2136-99-4_CS_NoneM_Temperature: Value25	-9.04	2.960312	593.579115	15.187716	9.178416	15.225848	9.251795	4.916558	7.940274	3.686355	6.827013	2.47359	5.623212	1.585309	3.582284	0.0	0.0	0.0	51.307969	0.0	0.0	12.132734	0.0	0.0	0.0	92.807519	425.766472	0.0	0.76	20.0	427.756	22006.379731	17.119199	6.479848	2.953511	154.914627	6.175152	0.082632	6.175152	0.068732	0.155741	0.068732	0.155741	-0.082632	8.5808	91.958	429.772	0.0	0.0
Name_None_CAS_334-48-5_CS_NoneM_Temperature: Value20	-3.02	2.861387	110.406207	9.234205	8.012316	8.012316	5.770056	4.988391	4.988391	3.265059	3.265059	1.994196	1.994196	1.233333	1.233333	5.969305	4.794537	0.0	0.0	6.420822	12.841643	32.104108	0.0	0.0	6.923737	5.106527	172.14633	0.9	-0.53	12.0	152.108	402.848465	11.47	8.565511	9.47	74.979486	10.134489	0.48123	10.134489	0.30284	0.341049	0.30284	-0.663372	-0.48123	3.2117	50.2458	172.268	1.0	2.0
Name_None_CAS_85-01-8_CS_NoneM_Temperature: Value65	-4.26	2.610319	539.009099	9.380469	7.773503	7.773503	6.94949	4.815384	4.815384	3.507834	3.507834	2.654202	2.654202	1.954807	1.954807	0.0	0.0	0.0	0.0	0.0	0.0	21.544897	0.0	0.0	60.663671	0.0	178.07825	0.0	-1.82	14.0	168.154	3408.807763	7.571439	2.845084	1.007541	82.794732	2.178241	0.061629	2.178241	-0.010542	1.311296	0.010542	1.311296	-0.061629	3.993	61.454	178.234	0.0	0.0
Name_None_CAS_51-28-5_CS_NoneM_Temperature: Value25	-2.43	3.267052	375.287403	10.008072	6.206685	6.206685	6.019745	3.139151	3.139151	2.187237	2.187237	1.366512	1.366512	0.771623	0.771623	26.970906	20.228637	0.0	0.0	6.066367	12.132734	0.0	0.0	0.0	0.0	5.106527	184.012021	0.0	-2.18	13.0	180.075	675.815708	8.912421	3.05236	1.695453	71.531588	10.219537	0.502087	10.219537	0.317063	0.426389	0.317063	-0.886574	-0.502087	1.2086	41.4156	184.107	1.0	7.0
Name_None_CAS_556-88-7_CS_NoneM_Temperature: Value50	-0.95	3.679228	102.257422	5.861807	3.365624	3.365624	3.125898	1.366105	1.366105	0.7627	0.7627	0.19712	0.19712	0.094281	0.094281	10.991868	10.114318	0.0	0.0	0.0	0.0	0.0	0.0	0.0	16.568742	0.0	104.033425	0.0	-1.33	7.0	100.037	19.093584	5.67	1.956514	4.67	38.937467	9.267778	0.364866	9.267778	0.263015	0.537037	0.263015	-0.962963	-0.364866	-1.5485	22.8042	104.069	4.0	6.0
Name_None_CAS_608-93-5_CS_NoneM_Temperature: Value25	-5.48	3.455546	267.264384	8.593858	4.967173	8.746817	5.036581	2.522261	4.412084	1.78216	3.730453	1.058224	3.204463	0.544018	1.653855	0.0	0.0	0.0	15.0679	10.045267	0.0	6.066367	0.0	0.0	0.0	58.004699	247.852088	0.0	0.67	11.0	249.331	256.346785	9.75569	3.590428	1.877248	88.947734	5.655432	0.082598	5.655432	0.080845	0.185957	0.080845	0.185957	-0.082598	4.9536	51.492	250.339	0.0	0.0
Name_d-Fructose_CAS_57-48-7_CS_NoneM_Temperature: Value60	0.42	2.724112	162.1173	9.353371	6.290581	6.290581	5.547859	3.52943	3.52943	2.777234	2.777234	1.928512	1.928512	1.147765	1.147765	37.312774	5.106527	0.0	0.0	0.0	0.0	0.0	0.0	0.0	4.736863	20.42611	180.063388	1.0	-0.24	12.0	168.06	495.619587	9.845034	3.249571	1.326677	68.642844	9.24713	0.393566	9.24713	0.218609	0.527245	0.218609	-2.159907	-0.393566	-3.2198	36.008	180.156	5.0	6.0
Name_None_CAS_479-45-8_CS_NoneM_Temperature: Value15	-3.61	3.769455	592.636917	15.610366	9.656755	9.656755	9.162479	4.656935	4.656935	3.365399	3.365399	2.227211	2.227211	1.386716	1.386716	42.551792	40.457273	0.0	5.008913	12.132734	7.047672	0.0	0.0	0.0	0.0	0.0	287.013812	0.142857	-3.38	20.0	282.104	15468.489615	14.680168	5.086482	2.548788	108.138218	10.809537	0.312178	10.809537	0.312178	0.055548	0.258302	-1.171296	-0.258302	1.0391	61.8026	287.144	0.0	13.0
Name_None_CAS_492-62-6_CS_NoneM_Temperature: Value20	0.32	2.634409	146.218849	9.300965	6.238174	6.238174	5.574586	3.562009	3.562009	2.719449	2.719449	1.867059	1.867059	1.081734	1.081734	37.312774	0.0	0.0	0.0	0.0	0.0	0.0	0.0	0.0	4.736863	25.532637	180.063388	1.0	-0.24	12.0	168.06	454.517504	9.845034	3.648916	1.581759	68.642844	9.119537	0.393567	9.119537	0.18357	0.525787	0.18357	-1.568935	-0.393567	-3.2214	35.986	180.156	5.0	6.0
Name_None_CAS_479-45-8_CS_NoneM_Temperature: Value10	-3.62	3.769455	592.636917	15.610366	9.656755	9.656755	9.162479	4.656935	4.656935	3.365399	3.365399	2.227211	2.227211	1.386716	1.386716	42.551792	40.457273	0.0	5.008913	12.132734	7.047672	0.0	0.0	0.0	0.0	0.0	287.013812	0.142857	-3.38	20.0	282.104	15468.489615	14.680168	5.086482	2.548788	108.138218	10.809537	0.312178	10.809537	0.312178	0.055548	0.258302	-1.171296	-0.258302	1.0391	61.8026	287.144	0.0	13.0
Name_None_CAS_108-46-3_CS_NoneM_Temperature: Value30	0.76	3.07766	166.388339	5.983128	4.203828	4.203828	3.787694	2.268581	2.268581	1.519852	1.519852	0.829737	0.829737	0.493031	0.493031	0.0	0.0	0.0	11.499024	0.0	0.0	18.199101	6.066367	0.0	0.0	10.213055	110.036779	0.0	-1.18	8.0	104.064	64.052487	4.966628	1.738121	0.904142	47.019871	8.653056	0.507823	8.653056	0.118764	0.087963	0.118764	0.087963	-0.507823	1.0978	29.7716	110.112	2.0	2.0
Name_None_CAS_150-13-0_CS_NoneM_Temperature: Value30	-1.35	3.003401	240.287949	7.560478	5.242213	5.242213	4.698377	2.787773	2.787773	1.927161	1.927161	1.157634	1.157634	0.625697	0.625697	5.969305	4.794537	0.0	5.563451	5.687386	0.0	12.132734	12.132734	0.0	0.0	10.840195	137.047678	0.0	-1.51	10.0	130.082	180.912515	6.607786	2.389633	1.253905	58.091992	10.27141	0.477639	10.27141	0.335181	0.258519	0.335181	-0.930556	-0.477639	0.967	37.8137	137.138	3.0	3.0
Name_None_CAS_315-30-0_CS_NoneM_Temperature: Value40	-2.1	2.929586	362.1908	6.974691	4.957376	4.957376	4.87701	2.745086	2.745086	1.854779	1.854779	1.254429	1.254429	0.785732	0.785732	0.0	4.794537	0.0	5.559267	11.387856	0.0	12.524164	0.0	0.0	20.165321	0.0	136.038511	0.0	-1.65	10.0	132.082	372.42214	5.15986	1.662923	0.539771	55.465602	10.848704	0.305963	10.848704	0.283323	0.261574	0.283323	-0.261574	-0.305963	-0.4022	33.6254	136.114	2.0	5.0
Name_None_CAS_99-99-0_CS_NoneM_Temperature: Value20	-2.75	3.003401	240.287949	7.560478	5.573111	5.573111	4.698377	2.910122	2.910122	2.092659	2.092659	1.24479	1.24479	0.66648	0.66648	4.923311	10.114318	0.0	5.687386	0.0	5.563451	12.132734	12.132734	6.923737	0.0	0.0	137.047678	0.142857	-1.38	10.0	130.082	180.912515	6.736009	2.473197	1.31284	58.449321	10.117782	0.268941	10.117782	0.268941	0.144074	0.25831	-0.403333	-0.25831	1.90322	37.8334	137.138	0.0	3.0
Name_None_CAS_6915-15-7_CS_NoneM_Temperature: Value10	0.58	3.632432	128.919685	7.439158	4.442594	4.442594	4.036581	2.164138	2.164138	1.451898	1.451898	0.65303	0.65303	0.252713	0.252713	24.463399	9.589074	0.0	0.0	0.0	0.0	0.0	0.0	0.0	0.0	15.319582	134.021523	0.5	-1.1	9.0	128.039	60.471844	7.9	3.032307	3.47971	50.539823	9.721435	0.481147	9.721435	0.332635	0.75463	0.332635	-1.789352	-0.481147	-1.0934	25.8954	134.087	3.0	5.0
Name_None_CAS_99-65-0_CS_NoneM_Temperature: Value25	-2.5	3.121806	306.8249	9.137828	5.836821	5.836821	5.609061	2.998878	2.998878	2.034072	2.034072	1.251375	1.251375	0.720156	0.720156	9.846622	20.228637	0.0	11.374773	0.0	6.066367	18.199101	0.0	0.0	0.0	0.0	168.017107	0.0	-1.98	12.0	164.076	472.111687	8.1198	2.951612	1.54001	66.737355	10.158704	0.275801	10.158704	0.275801	0.273889	0.258306	-0.673611	-0.258306	1.503	39.7508	168.108	0.0	6.0
Name_None_CAS_144-62-7_CS_NoneM_Temperature: Value60	0.53	3.567703	71.548875	5.154701	2.710924	2.710924	2.642734	1.105462	1.105462	0.610305	0.610305	0.182954	0.182954	0.0	0.0	11.938611	0.0	0.0	0.0	0.0	0.0	0.0	0.0	0.0	0.0	19.802129	89.995309	0.0	-1.06	6.0	88.018	13.60964	4.94	1.395523	1.280136	33.015705	9.099537	0.472815	9.099537	0.414359	1.824074	0.414359	-1.824074	-0.472815	-0.8444	15.2716	90.034	2.0	4.0
Name_None_CAS_123-30-8_CS_NoneM_Temperature: Value60	-0.57	3.032456	147.388339	5.983128	4.333965	4.333965	3.787694	2.333649	2.333649	1.591532	1.591532	0.893088	0.893088	0.474322	0.474322	0.0	0.0	0.0	5.749512	5.687386	0.0	0.0	24.265468	0.0	0.0	10.840195	109.052764	0.0	-1.18	8.0	102.072	70.798924	4.966628	1.738121	0.904142	47.565528	8.701111	0.507964	8.701111	0.115227	0.249259	0.115227	0.249259	-0.507964	0.9744	32.5192	109.128	3.0	2.0
Name_None_CAS_110-15-6_CS_NoneM_Temperature: Value65	0.38	3.181846	92.605938	6.568914	4.125137	4.125137	3.625898	2.062569	2.062569	1.287477	1.287477	0.552731	0.552731	0.213865	0.213865	11.938611	9.589074	0.0	12.841643	0.0	0.0	0.0	0.0	0.0	0.0	10.213055	118.026609	0.5	-1.06	8.0	112.04	40.339204	6.94	3.009687	4.94	45.745589	9.640417	0.481219	9.640417	0.303432	0.296296	0.303432	-1.076481	-0.481219	-0.0642	24.5056	118.088	2.0	4.0
Name_2-Methoxybenzoic acid_CAS_579-75-9_CS_NoneM_Temperature: Value10	-1.91	3.121219	267.79461	8.267585	6.073111	6.073111	5.253219	3.117454	3.117454	2.005436	2.005436	1.337383	1.337383	0.821324	0.821324	5.969305	4.794537	0.0	5.563451	5.749512	0.0	13.176165	18.199101	0.0	0.0	9.84339	152.047344	0.125	-1.51	11.0	144.085	336.852662	7.595374	3.053138	1.490371	64.230588	10.500648	0.495856	10.500648	0.338977	0.189815	0.338977	-0.969954	-0.495856	1.3934	39.9533	152.149	1.0	3.0
Name_None_CAS_147-71-7_CS_NoneM_Temperature: Value20	0.59	4.069512	133.826806	8.309401	4.760052	4.760052	4.464102	2.282543	2.282543	1.56615	1.56615	0.805104	0.805104	0.270102	0.270102	24.146543	9.589074	0.0	0.0	0.0	0.0	0.0	0.0	0.0	0.0	20.42611	150.016438	0.5	-1.14	10.0	144.038	106.755911	8.86	3.136253	1.997375	55.334057	9.771852	0.47924	9.771852	0.335427	1.768611	0.335427	-2.266204	-0.47924	-2.1226	27.2852	150.086	4.0	6.0
Name_None_CAS_613-12-7_CS_NoneM_Temperature: Value5	-7.43	2.474936	635.656722	10.250712	8.696152	8.696152	7.3265	5.220085	5.220085	4.049964	4.049964	2.86031	2.86031	2.059473	2.059473	0.0	0.0	0.0	0.0	0.0	0.0	27.108348	0.0	0.0	61.521041	0.0	192.0939	0.066667	-1.82	15.0	180.165	4584.546211	8.485285	3.094623	1.385812	89.159674	2.261574	0.061629	2.261574	-0.017501	1.313753	0.017501	1.313753	-0.061629	4.30142	66.191	192.261	0.0	0.0
Name_2-Methoxybenzoic acid_CAS_579-75-9_CS_NoneM_Temperature: Value15	-1.85	3.121219	267.79461	8.267585	6.073111	6.073111	5.253219	3.117454	3.117454	2.005436	2.005436	1.337383	1.337383	0.821324	0.821324	5.969305	4.794537	0.0	5.563451	5.749512	0.0	13.176165	18.199101	0.0	0.0	9.84339	152.047344	0.125	-1.51	11.0	144.085	336.852662	7.595374	3.053138	1.490371	64.230588	10.500648	0.495856	10.500648	0.338977	0.189815	0.338977	-0.969954	-0.495856	1.3934	39.9533	152.149	1.0	3.0
Name_None_CAS_76-93-7_CS_NoneM_Temperature: Value25	-2.21	2.594265	466.005236	12.303119	9.076178	9.076178	8.153719	5.222705	5.222705	3.747614	3.747614	2.692636	2.692636	1.772327	1.772327	11.570356	15.007592	0.0	0.0	11.126903	0.0	0.0	60.663671	0.0	0.0	0.0	228.078644	0.071429	-2.13	17.0	216.151	8998.97996	11.358214	4.392393	1.924039	98.968371	11.372137	0.478583	11.372137	0.344754	0.346019	0.344754	-1.9975	-0.478583	2.0071	63.5186	228.247	2.0	3.0
Name_None_CAS_110-17-8_CS_NoneM_Temperature: Value25	-1.22	3.668626	118.973737	6.568914	3.865624	3.865624	3.625898	1.766145	1.766145	1.009809	1.009809	0.368487	0.368487	0.142577	0.142577	11.938611	9.589074	0.0	0.0	12.15204	0.0	0.0	0.0	0.0	0.0	10.213055	116.010959	0.0	-1.32	8.0	112.04	40.339204	6.68	2.787964	4.68	45.055986	9.553611	0.478071	9.553611	0.328066	0.55787	0.328066	-1.257037	-0.478071	-0.2882	24.4116	116.072	2.0	4.0
Name_1,2,3,4-Tetrachlorodibenzo-p-dioxin_CAS_30746-58-8_CS_NoneM_Temperature: Value5	-10.4	2.247275	599.01105	12.861443	8.637756	11.661471	8.592224	4.899776	6.411634	3.565036	5.076894	2.456249	4.223624	1.612432	2.507565	0.0	0.0	0.0	31.589557	11.499024	0.0	0.0	12.132734	12.132734	0.0	55.877485	319.89654	0.0	-0.8	18.0	317.942	16590.199562	12.244922	4.389717	1.721057	122.922822	6.074879	0.447804	6.074879	0.191407	0.143578	0.191407	0.143578	-0.447804	6.1982	73.072	321.974	0.0	2.0
Name_None_CAS_6915-15-7_CS_NoneM_Temperature: Value80	0.79	3.632432	128.919685	7.439158	4.442594	4.442594	4.036581	2.164138	2.164138	1.451898	1.451898	0.65303	0.65303	0.252713	0.252713	24.463399	9.589074	0.0	0.0	0.0	0.0	0.0	0.0	0.0	0.0	15.319582	134.021523	0.5	-1.1	9.0	128.039	60.471844	7.9	3.032307	3.47971	50.539823	9.721435	0.481147	9.721435	0.332635	0.75463	0.332635	-1.789352	-0.481147	-1.0934	25.8954	134.087	3.0	5.0
Name_None_CAS_108-95-2_CS_NoneM_Temperature: Value20	-0.11	3.021465	134.10737	5.112884	3.833965	3.833965	3.393847	2.13429	2.13429	1.335549	1.335549	0.756194	0.756194	0.427994	0.427994	0.0	0.0	0.0	0.0	5.749512	0.0	0.0	24.265468	6.066367	0.0	5.106527	94.041865	0.0	-0.98	7.0	88.065	47.197253	4.186113	1.646196	0.929059	42.225637	8.632222	0.507967	8.632222	0.115075	0.321759	0.115075	0.321759	-0.507967	1.3922	28.1068	94.113	1.0	1.0
Name_None_CAS_108-95-2_CS_NoneM_Temperature: Value25	-0.07	3.021465	134.10737	5.112884	3.833965	3.833965	3.393847	2.13429	2.13429	1.335549	1.335549	0.756194	0.756194	0.427994	0.427994	0.0	0.0	0.0	0.0	5.749512	0.0	0.0	24.265468	6.066367	0.0	5.106527	94.041865	0.0	-0.98	7.0	88.065	47.197253	4.186113	1.646196	0.929059	42.225637	8.632222	0.507967	8.632222	0.115075	0.321759	0.115075	0.321759	-0.507967	1.3922	28.1068	94.113	1.0	1.0
Name_None_CAS_94-09-7_CS_NoneM_Temperature: Value50	-1.77	2.753743	266.361954	8.974691	6.910355	6.910355	5.736382	3.764073	3.764073	2.342479	2.342479	1.421818	1.421818	0.83363	0.83363	0.0	4.794537	0.0	5.969305	17.85772	0.0	0.0	31.189205	0.0	0.0	10.47053	165.078979	0.222222	-1.51	12.0	154.104	535.062808	8.585329	3.758873	1.985036	71.141187	11.092937	0.462391	11.092937	0.33761	0.30787	0.33761	-0.30787	-0.462391	1.4455	46.8109	165.192	2.0	3.0
Name_Lactose_CAS_63-42-3_CS_NoneM_Temperature: Value20	-0.32	2.114862	378.018438	17.309037	11.99017	11.99017	10.810968	7.079026	7.079026	5.526832	5.526832	3.978973	3.978973	2.569694	2.569694	74.625548	35.745692	0.0	0.0	0.0	0.0	0.0	0.0	0.0	0.0	19.317116	342.116212	1.0	-0.44	23.0	320.121	108711.667779	18.892352	7.630404	3.646723	130.436458	9.942733	0.393567	9.942733	0.186732	0.667367	0.186732	-1.739074	-0.393567	-5.3972	68.6194	342.297	8.0	11.0
Name_None_CAS_99-96-7_CS_NoneM_Temperature: Value60	-0.53	3.003401	237.533061	7.560478	5.112077	5.112077	4.698377	2.722705	2.722705	1.852027	1.852027	1.114255	1.114255	0.604007	0.604007	5.969305	4.794537	0.0	11.312963	0.0	0.0	24.265468	0.0	0.0	0.0	10.213055	138.031694	0.0	-1.51	10.0	132.074	180.912515	6.607786	2.389633	1.253905	57.546335	10.230593	0.507966	10.230593	0.335183	0.074074	0.335183	-0.986111	-0.507966	1.0904	35.0661	138.122	2.0	3.0
Name_None_CAS_492-62-6_CS_NoneM_Temperature: Value60	0.37	2.634409	146.218849	9.300965	6.238174	6.238174	5.574586	3.562009	3.562009	2.719449	2.719449	1.867059	1.867059	1.081734	1.081734	37.312774	0.0	0.0	0.0	0.0	0.0	0.0	0.0	0.0	4.736863	25.532637	180.063388	1.0	-0.24	12.0	168.06	454.517504	9.845034	3.648916	1.581759	68.642844	9.119537	0.393567	9.119537	0.18357	0.525787	0.18357	-1.568935	-0.393567	-3.2214	35.986	180.156	5.0	6.0
Name_None_CAS_77-02-1_CS_NoneM_Temperature: Value35	-1.57	3.141715	313.559202	11.637828	8.793659	8.793659	6.94643	4.725798	4.725798	3.856225	3.856225	2.716401	2.716401	1.736796	1.736796	23.260464	14.383612	0.0	12.338728	0.0	0.0	6.07602	13.847474	0.0	17.212513	0.0	210.100442	0.5	-1.65	15.0	196.121	1588.115175	11.424906	3.841757	1.646044	87.912587	11.727917	0.327632	11.727917	0.327632	0.205	0.276803	-1.212639	-0.276803	0.5709	53.7664	210.233	2.0	5.0
Name_None_CAS_70-55-3_CS_NoneM_Temperature: Value15	-1.93	3.201516	339.208253	8.483128	6.111496	6.927993	4.999019	3.094527	4.640846	2.358062	3.919485	1.349516	2.278747	0.727948	1.243388	10.023291	8.417797	0.0	4.895483	0.0	5.563451	12.132734	12.132734	6.923737	0.0	5.138974	171.0354	0.142857	-0.87	11.0	162.149	230.73472	8.228717	2.636174	2.027552	65.897012	10.721948	0.237545	10.721948	0.237545	0.155648	0.224628	-3.519583	-0.224628	0.64242	42.5522	171.221	2.0	3.0
Name_Barbital_CAS_57-44-3_CS_form IM_Temperature: Value30	-1.35	3.007364	246.562704	10.060478	7.638958	7.638958	6.063715	4.233693	4.233693	3.026586	3.026586	2.530522	2.530522	1.472098	1.472098	23.260464	14.383612	0.0	0.0	12.841643	0.0	0.0	13.847474	0.0	10.633577	0.0	184.084792	0.625	-1.39	13.0	172.099	688.508534	9.696133	3.159683	1.298669	75.872305	11.406389	0.327632	11.406389	0.327632	0.397269	0.276823	-1.061597	-0.276823	0.1588	44.6964	184.195	2.0	5.0
Name_None_CAS_50-23-7_CS_NoneM_Temperature: Value35	-2.97	1.735083	683.888922	18.905413	15.701743	15.701743	12.170505	9.957047	9.957047	9.55734	9.55734	8.653267	8.653267	7.28102	7.28102	29.510135	24.908657	0.0	28.951954	19.262465	25.683286	5.573105	6.07602	6.923737	6.923737	0.0	362.209324	0.809524	-1.04	26.0	332.226	715692.138165	18.329215	5.727623	2.138229	154.030911	12.361571	0.392773	12.361571	0.189629	0.069679	0.189629	-1.543732	-0.392773	1.7816	95.1424	362.466	3.0	5.0
Name_Barbital_CAS_57-44-3_CS_form IM_Temperature: Value35	-1.29	3.007364	246.562704	10.060478	7.638958	7.638958	6.063715	4.233693	4.233693	3.026586	3.026586	2.530522	2.530522	1.472098	1.472098	23.260464	14.383612	0.0	0.0	12.841643	0.0	0.0	13.847474	0.0	10.633577	0.0	184.084792	0.625	-1.39	13.0	172.099	688.508534	9.696133	3.159683	1.298669	75.872305	11.406389	0.327632	11.406389	0.327632	0.397269	0.276823	-1.061597	-0.276823	0.1588	44.6964	184.195	2.0	5.0
Name_None_CAS_58-39-9_CS_NoneM_Temperature: Value25	-4.15	1.410021	779.772079	18.639617	15.48048	17.052906	13.241515	9.63965	10.834111	7.093913	8.614126	5.324948	6.690313	3.873718	5.116168	0.0	0.0	0.0	6.606882	0.0	57.25675	21.16574	0.0	17.828252	51.097932	16.707467	403.148511	0.428571	-1.24	27.0	377.771	2100937.37577	19.092789	8.842005	4.437891	170.261425	9.077906	0.395045	9.077906	0.05673	0.258283	0.05673	0.258283	-0.395045	3.9427	113.6058	403.979	1.0	4.0
Name_Ethylmalonic acid_CAS_601-75-2_CS_NoneM_Temperature: Value15	0.68	3.989992	114.919685	7.439158	4.995381	4.995381	4.091423	2.548167	2.548167	1.637309	1.637309	1.00444	1.00444	0.454869	0.454869	17.856517	9.589074	0.0	6.420822	0.0	0.0	6.923737	0.0	0.0	0.0	10.213055	132.042259	0.6	-1.06	9.0	124.051	64.052487	7.94	3.063778	2.119036	52.110531	9.991157	0.4806	9.991157	0.317363	0.12963	0.317363	-1.273148	-0.4806	0.1818	29.0526	132.115	2.0	4.0
Name_None_CAS_65-45-2_CS_NoneM_Temperature: Value25	-1.79	3.152941	257.537949	7.560478	5.242213	5.242213	4.715214	2.793756	2.793756	1.8814	1.8814	1.169509	1.169509	0.682001	0.682001	5.90718	4.794537	0.0	11.312963	0.0	0.0	12.132734	12.132734	0.0	0.0	10.840195	137.047678	0.0	-1.51	10.0	130.082	182.238219	6.607786	2.389633	1.074894	58.091992	10.483981	0.507122	10.483981	0.251954	0.074074	0.251954	-0.61287	-0.507122	0.4911	36.6247	137.138	3.0	3.0
Name_None_CAS_62-44-2_CS_NoneM_Temperature: Value25	-2.55	2.635973	279.481149	9.681798	7.833004	7.833004	6.219545	4.225397	4.225397	2.638576	2.638576	1.485689	1.485689	1.004424	1.004424	0.0	4.794537	0.0	5.90718	6.606882	11.436898	6.923737	0.0	31.189205	5.316789	4.736863	179.094629	0.3	-1.51	13.0	166.115	831.113512	9.577032	4.499571	3.151288	77.716101	10.681432	0.493887	10.681432	0.220747	0.065593	0.220747	-0.065593	-0.493887	2.0437	51.9147	179.219	1.0	3.0
Name_None_CAS_1202-25-1_CS_NoneM_Temperature: Value15	-3.47	2.87093	290.297985	9.844935	8.073111	8.073111	6.147066	4.005898	4.005898	2.932883	2.932883	1.8048	1.8048	1.013506	1.013506	0.0	4.794537	0.0	5.969305	5.563451	5.687386	7.109798	12.132734	31.127988	4.736863	0.0	179.094629	0.3	-1.51	13.0	166.115	857.684336	9.577032	3.93736	2.211653	77.926073	11.058754	0.465418	11.058754	0.337344	0.300642	0.337344	-0.300642	-0.465418	1.5392	52.1085	179.219	0.0	3.0
Name_d-Sorbitol_CAS_50-70-4_CS_NoneM_Temperature: Value10	0.55	3.985164	104.605938	9.723615	6.406896	6.406896	5.540111	3.481748	3.481748	2.481029	2.481029	1.512478	1.512478	0.671209	0.671209	37.629629	0.0	0.0	0.0	0.0	0.0	0.0	0.0	0.0	0.0	30.639164	182.079038	1.0	-0.24	12.0	168.06	358.75323	11.76	5.413461	3.015405	69.329364	8.95662	0.393579	8.95662	0.110579	0.725818	0.110579	-1.669306	-0.393579	-3.5854	38.1988	182.172	6.0	6.0
Name_None_CAS_120-72-9_CS_NoneM_Temperature: Value25	-1.52	2.95466	278.545421	6.104448	4.964102	4.964102	4.466326	2.988034	2.988034	2.064921	2.064921	1.462518	1.462518	0.995014	0.995014	0.0	0.0	0.0	0.0	0.0	0.0	10.902925	0.0	18.329578	23.18308	0.0	117.057849	0.0	-1.24	9.0	110.095	254.26899	4.621116	1.621724	0.616663	53.322228	3.119537	0.361176	3.119537	0.045339	1.206019	0.045339	1.206019	-0.361176	2.1679	38.2987	117.151	1.0	1.0
Name_None_CAS_302-72-7_CS_NoneM_Temperature: Value25	0.2	3.257586	59.813538	5.154701	3.510162	3.510162	2.642734	1.62709	1.62709	1.126913	1.126913	0.389528	0.389528	0.0	0.0	12.011146	4.794537	0.0	0.0	0.0	0.0	6.923737	0.0	0.0	0.0	10.840195	89.047678	0.666667	-0.57	6.0	82.038	13.60964	5.43	1.767634	1.721545	35.764782	9.574074	0.480094	9.574074	0.319678	0.731481	0.319678	-0.962963	-0.480094	-0.5818	21.2852	89.094	3.0	3.0
Name_None_CAS_302-72-7_CS_NoneM_Temperature: Value20	0.18	3.257586	59.813538	5.154701	3.510162	3.510162	2.642734	1.62709	1.62709	1.126913	1.126913	0.389528	0.389528	0.0	0.0	12.011146	4.794537	0.0	0.0	0.0	0.0	6.923737	0.0	0.0	0.0	10.840195	89.047678	0.666667	-0.57	6.0	82.038	13.60964	5.43	1.767634	1.721545	35.764782	9.574074	0.480094	9.574074	0.319678	0.731481	0.319678	-0.962963	-0.480094	-0.5818	21.2852	89.094	3.0	3.0
Name_17a-Ethynyl testosterone_CAS_434-03-7_CS_NoneM_Temperature: Value35	-5.49	1.70241	626.243053	16.457819	14.399067	14.399067	10.839101	9.280285	9.280285	8.9683	8.9683	8.352348	8.352348	6.812482	6.812482	5.601051	9.901065	0.0	10.829981	29.957785	38.52493	11.993926	0.0	6.07602	19.767909	6.42335	312.20893	0.761905	-1.07	23.0	284.229	203205.522346	15.457261	4.728617	1.835106	139.280147	11.846204	0.377034	11.846204	0.155197	0.120059	0.155197	-0.914495	-0.377034	3.8826	90.4928	312.453	1.0	2.0
Name_None_CAS_64649-43-0_CS_NoneM_Temperature: Value20	-1.64	2.544573	307.89567	9.681798	6.895953	6.895953	6.198377	3.70396	3.70396	2.408471	2.408471	1.355013	1.355013	0.794246	0.794246	11.876485	9.589074	0.0	6.606882	5.563451	0.0	0.0	30.331835	0.0	4.736863	5.733667	179.058243	0.111111	-1.84	13.0	170.103	895.903098	9.249606	4.251656	2.943579	75.30271	11.11912	0.452	11.11912	0.33813	0.381223	0.33813	-0.662703	-0.452	0.3287	45.9189	179.175	2.0	4.0
Name_None_CAS_516-06-3_CS_NoneM_Temperature: Value25	-0.23	3.637683	90.42946	6.732051	5.087513	5.087513	3.553418	2.537773	2.537773	2.108038	2.108038	1.003387	1.003387	0.285154	0.285154	12.011146	4.794537	0.0	5.917906	0.0	0.0	0.0	13.847474	0.0	0.0	10.840195	117.078979	0.8	-0.57	8.0	106.06	39.368066	7.43	2.667814	1.930322	48.494666	10.015741	0.480079	10.015741	0.320236	0.020833	0.320236	-0.930556	-0.480079	0.0543	30.4492	117.148	3.0	3.0
Name_None_CAS_65-85-0_CS_NoneM_Temperature: Value10	-1.79	2.981455	203.415953	6.690234	4.742213	4.742213	4.30453	2.588415	2.588415	1.671178	1.671178	1.02074	1.02074	0.58073	0.58073	5.969305	4.794537	0.0	0.0	5.563451	0.0	0.0	30.331835	0.0	0.0	5.106527	122.036779	0.0	-1.31	9.0	116.075	129.225339	5.820039	2.306764	1.287705	52.752101	10.200926	0.477639	10.200926	0.335178	0.331019	0.335178	-0.879074	-0.477639	1.3848	33.4013	122.123	1.0	2.0
Name_None_CAS_83-32-9_CS_NoneM_Temperature: Value20	-4.63	2.580406	401.982629	7.966255	6.878315	6.878315	5.94949	4.445141	4.445141	3.432385	3.432385	2.740965	2.740965	2.187782	2.187782	0.0	0.0	0.0	0.0	0.0	0.0	34.740995	0.0	0.0	36.398202	0.0	154.07825	0.166667	-1.3	12.0	144.132	1448.534631	6.241943	2.099554	0.672266	71.837121	2.248843	0.061355	2.248843	-0.011958	1.232824	0.011958	1.232824	-0.061355	2.9384	51.356	154.212	0.0	0.0
Name_None_CAS_85-01-8_CS_NoneM_Temperature: Value75	-4.07	2.610319	539.009099	9.380469	7.773503	7.773503	6.94949	4.815384	4.815384	3.507834	3.507834	2.654202	2.654202	1.954807	1.954807	0.0	0.0	0.0	0.0	0.0	0.0	21.544897	0.0	0.0	60.663671	0.0	178.07825	0.0	-1.82	14.0	168.154	3408.807763	7.571439	2.845084	1.007541	82.794732	2.178241	0.061629	2.178241	-0.010542	1.311296	0.010542	1.311296	-0.061629	3.993	61.454	178.234	0.0	0.0
Name_None_CAS_144-62-7_CS_NoneM_Temperature: Value80	0.71	3.567703	71.548875	5.154701	2.710924	2.710924	2.642734	1.105462	1.105462	0.610305	0.610305	0.182954	0.182954	0.0	0.0	11.938611	0.0	0.0	0.0	0.0	0.0	0.0	0.0	0.0	0.0	19.802129	89.995309	0.0	-1.06	6.0	88.018	13.60964	4.94	1.395523	1.280136	33.015705	9.099537	0.472815	9.099537	0.414359	1.824074	0.414359	-1.824074	-0.472815	-0.8444	15.2716	90.034	2.0	4.0
Name_None_CAS_83-32-9_CS_NoneM_Temperature: Value25	-4.59	2.580406	401.982629	7.966255	6.878315	6.878315	5.94949	4.445141	4.445141	3.432385	3.432385	2.740965	2.740965	2.187782	2.187782	0.0	0.0	0.0	0.0	0.0	0.0	34.740995	0.0	0.0	36.398202	0.0	154.07825	0.166667	-1.3	12.0	144.132	1448.534631	6.241943	2.099554	0.672266	71.837121	2.248843	0.061355	2.248843	-0.011958	1.232824	0.011958	1.232824	-0.061355	2.9384	51.356	154.212	0.0	0.0
Name_None_CAS_57-13-6_CS_NoneM_Temperature: Value70	1.1	2.803039	29.01955	3.57735	2.062949	2.062949	1.732051	0.781474	0.781474	0.402369	0.402369	0.0	0.0	0.0	0.0	6.031115	0.0	0.0	0.0	0.0	0.0	0.0	0.0	0.0	11.467335	4.794537	60.032363	0.0	-0.73	4.0	56.024	3.245112	3.27	0.710529	0.173734	23.580555	9.0	0.351846	9.0	0.309056	0.833333	0.309056	-0.833333	-0.351846	-0.9762	13.7708	60.056	4.0	3.0
Name_d-Glutamic acid_CAS_6893-26-1_CS_NoneM_Temperature: Value10	-1.47	3.49073	144.583377	8.146264	5.279838	5.279838	4.536581	2.739272	2.739272	1.877144	1.877144	0.986405	0.986405	0.402453	0.402453	17.980451	9.589074	0.0	12.841643	0.0	0.0	0.0	0.0	0.0	0.0	15.946722	147.053158	0.6	-1.1	10.0	138.058	111.041752	8.9	3.837557	3.848566	57.450422	9.99388	0.481229	9.99388	0.319984	0.023148	0.319984	-1.165509	-0.481229	-0.7369	32.481	147.13	4.0	5.0
Name_None_CAS_83-53-4_CS_NoneM_Temperature: Value25	-5.36	2.946471	380.608135	8.552042	6.220031	9.392024	5.787694	3.615998	5.201995	2.574792	4.283466	1.817658	3.20066	1.225527	2.181361	0.0	0.0	0.0	0.0	0.0	8.945439	10.772448	0.0	24.265468	43.992622	0.0	283.883624	0.0	-0.34	12.0	279.918	768.36393	8.266955	3.189555	1.294146	87.848163	3.510162	0.061588	3.510162	0.025402	1.140093	0.025402	1.140093	-0.061588	4.3648	59.348	285.966	0.0	0.0
Name_None_CAS_25366-23-8_CS_NoneM_Temperature: Value20	-2.06	2.894632	363.504134	11.637828	7.792031	8.608527	6.858391	3.72096	4.537457	2.501717	3.457688	1.462265	2.506804	0.720158	1.391963	17.215037	17.965782	0.0	5.131558	11.336786	4.89991	14.095344	0.0	0.0	15.514152	0.0	240.029267	0.5	-1.38	15.0	233.154	2088.601484	11.693421	4.007692	2.551224	86.907109	12.136458	0.444612	12.136458	0.444612	0.10956	0.340711	-4.528326	-0.340711	1.3325	47.7697	240.21	1.0	5.0
Name_None_CAS_100-25-4_CS_NoneM_Temperature: Value35	-3.21	3.00615	285.8249	9.137828	5.836821	5.836821	5.609061	2.998878	2.998878	2.030617	2.030617	1.271346	1.271346	0.696065	0.696065	9.846622	20.228637	0.0	11.374773	0.0	24.265468	0.0	0.0	0.0	0.0	0.0	168.017107	0.0	-1.98	12.0	164.076	473.955341	8.1198	2.951612	1.54001	66.737355	10.117782	0.269429	10.117782	0.269429	0.152222	0.25831	-0.607415	-0.25831	1.503	39.7508	168.108	0.0	6.0
Name_2-Methoxybenzoic acid_CAS_579-75-9_CS_NoneM_Temperature: Value20	-1.77	3.121219	267.79461	8.267585	6.073111	6.073111	5.253219	3.117454	3.117454	2.005436	2.005436	1.337383	1.337383	0.821324	0.821324	5.969305	4.794537	0.0	5.563451	5.749512	0.0	13.176165	18.199101	0.0	0.0	9.84339	152.047344	0.125	-1.51	11.0	144.085	336.852662	7.595374	3.053138	1.490371	64.230588	10.500648	0.495856	10.500648	0.338977	0.189815	0.338977	-0.969954	-0.495856	1.3934	39.9533	152.149	1.0	3.0
[truncated: 150 more columns]
