# Supplementary material for: The influence of solid state information and descriptor selection on statistical models of temperature dependent aqueous solubility
Source: J Cheminform. 2018 Aug 29;10:44. doi: 10.1186/s13321-018-0298-3 (PMC6115327; doi:10.1186/s13321-018-0298-3)
Supplement: Supplementary file 2 — Additional file 2. All QSPR ready datasets, prior to feature selection, associated with all considered sets of descriptors. N.B. In the case of the temperature (T) values, these were replaced with (1/T) using additional scripts prior to both feature selection and modelling. [file 13321_2018_298_MOESM2_ESM.zip › all_QSPR_input/extra_qspr_input/Klimenko_QSPRin_CD_True_extra_3D_C.csv]

ID_Chemical	Endpoint_Solubility_Value	D_conf_PNSA1	D_conf_PNSA2	D_conf_PNSA3	D_conf_PNSA4	D_conf_PNSA5	D_conf_PPSA1	D_conf_PPSA2	D_conf_PPSA3	D_conf_PPSA4	D_conf_PPSA5	D_conf_DPSA1	D_conf_DPSA2	D_conf_DPSA3	D_conf_DPSA4	D_conf_DPSA5	D_conf_FNSA1	D_conf_FNSA2	D_conf_FNSA3	D_conf_FNSA4	D_conf_FNSA5	D_conf_FPSA1	D_conf_FPSA2	D_conf_FPSA3	D_conf_FPSA4	D_conf_FPSA5	D_conf_WNSA1	D_conf_WNSA2	D_conf_WNSA3	D_conf_WNSA4	D_conf_WNSA5	D_conf_WPSA1	D_conf_WPSA2	D_conf_WPSA3	D_conf_WPSA4	D_conf_WPSA5	D_conf_RNCG	D_conf_RPCG	D_conf_RNCS	D_conf_RPCS	D_conf_TASA	D_conf_TPSA	D_conf_RASA	D_conf_RPSA	D_LatticeEnergy	D_Temperature_Value
Name_None_CAS_141-82-2_CS_MALNAC12M_Temperature: Value15	0.75	150.38572961	-220.344660064	-53.0629435984	-20.0313327331	-55.086165016	92.1890285534	135.075051409	19.1022135477	12.2795501281	19.2964359156	-58.1967010563	355.419711473	72.1651571461	32.3108828612	74.3826009317	0.619956217821	-0.90835774395	-0.218748826136	-0.0825779767227	-0.227089435987	0.380043782179	0.556838858388	0.0787477381915	0.0506217143989	0.0795484083411	36.4797819913	-53.4500526276	-12.8717307108	-4.85909569342	-13.3625131569	22.3627313066	32.7657979295	4.63371483171	2.97870890268	4.68082827564	0.328151121459	0.21444335934	103.600458832	25.1168199026	36.9427205602	205.632037603	0.152294166301	0.847705833699	-31.859953	288.15
Name_None_CAS_141-82-2_CS_MALNAC12M_Temperature: Value10	0.73	150.38572961	-220.344660064	-53.0629435984	-20.0313327331	-55.086165016	92.1890285534	135.075051409	19.1022135477	12.2795501281	19.2964359156	-58.1967010563	355.419711473	72.1651571461	32.3108828612	74.3826009317	0.619956217821	-0.90835774395	-0.218748826136	-0.0825779767227	-0.227089435987	0.380043782179	0.556838858388	0.0787477381915	0.0506217143989	0.0795484083411	36.4797819913	-53.4500526276	-12.8717307108	-4.85909569342	-13.3625131569	22.3627313066	32.7657979295	4.63371483171	2.97870890268	4.68082827564	0.328151121459	0.21444335934	103.600458832	25.1168199026	36.9427205602	205.632037603	0.152294166301	0.847705833699	-31.859953	283.15
Name_None_CAS_123-31-9_CS_HYQUIN08M_Temperature: Value60	0.37	138.902259592	-150.313783684	-37.9368037191	-10.7366988346	-25.0522972807	120.049547328	129.912225629	17.1646788523	9.27944468782	16.2390282037	-18.8527122635	280.226009314	55.1014825714	20.0161435224	41.2913254844	0.536401970868	-0.58047010937	-0.146501405688	-0.0414621506693	-0.0967450182283	0.463598029132	0.501684955107	0.0662852252565	0.0358346396505	0.0627106193883	35.9689911065	-38.9240258901	-9.82380387184	-2.78028756358	-6.48733764834	31.0870472006	33.6410055677	4.444824604	2.40292896912	4.20512569597	0.469398752161	0.27084114797	77.2482934987	69.2060753058	148.943596006	110.008210914	0.575178824883	0.424821175117	-23.441066	333.15
Name_None_CAS_553-90-2_CS_DMEOXA05M_Temperature: Value30	0.27	103.876191769	-145.192207381	-31.4424627531	-10.3708719558	-36.2980518452	170.841725906	238.792805883	18.3077404401	17.0566289916	23.8792805883	66.9655341367	383.985013264	49.7502031932	27.4275009474	60.1773324335	0.378119463952	-0.528513788286	-0.114453629451	-0.0377509848776	-0.132128447072	0.621880536048	0.869229091074	0.0666419598509	0.0620877922196	0.0869229091074	28.536651099	-39.8869008744	-8.63780789412	-2.84906434817	-9.9717252186	46.9332831931	65.6006623881	5.02946433104	4.68576159915	6.56006623881	0.329530223376	0.298112370135	45.6682019894	29.3200112904	153.36040979	121.357507886	0.558246841296	0.441753158704	-18.83438	303.15
Name_None_CAS_2051-24-3_CS_DCLBPHM_Temperature: Value80	-10.0	503.198519218	-409.366066883	-40.9119806046	-18.6075484947	-40.9366066883	32.7892794183	26.6749957298	2.6116330526	1.2124998059	2.22291631082	-470.4092398	436.041062613	43.5236136572	19.8200483006	43.1595229991	0.938824578653	-0.763760048129	-0.0763300595809	-0.034716365824	-0.0763760048129	0.0611754213467	0.0497679159818	0.00487256064269	0.00226217799917	0.00414732633182	269.708266593	-219.415217025	-21.9283224221	-9.9734189557	-21.9415217025	17.5746536943	14.2974722399	1.39980345071	0.649885101812	1.19145601999	0.100687081095	0.0994332084092	437.50610897	54.6435353249	535.987798637	0.0	1.0	0.0	-43.332592	353.15
Name_None_CAS_85-01-8_CS_PHENAN08M_Temperature: Value70	-4.15	186.530367642	-116.916745606	-9.75298924945	-4.87153106693	-8.35119611474	163.409523981	102.424661391	10.2312210629	4.26769422464	10.2424661391	-23.1208436611	219.341406998	19.9842103123	9.13922529157	18.5936622539	0.533035450108	-0.334105223226	-0.0278704699948	-0.0139210509678	-0.0238646588019	0.466964549892	0.29269215612	0.029237081304	0.012195506505	0.029269215612	65.2744166369	-40.9138332864	-3.41296000095	-1.7047430536	-2.92241666331	57.1835111119	35.8424749068	3.58031238992	1.49343645445	3.58424749068	0.0983236285625	0.100425136932	180.67678317	159.260228006	349.939891623	0.0	1.0	0.0	-24.350477	343.15
Name_None_CAS_85-01-8_CS_PHENAN08M_Temperature: Value75	-4.07	186.530367642	-116.916745606	-9.75298924945	-4.87153106693	-8.35119611474	163.409523981	102.424661391	10.2312210629	4.26769422464	10.2424661391	-23.1208436611	219.341406998	19.9842103123	9.13922529157	18.5936622539	0.533035450108	-0.334105223226	-0.0278704699948	-0.0139210509678	-0.0238646588019	0.466964549892	0.29269215612	0.029237081304	0.012195506505	0.029269215612	65.2744166369	-40.9138332864	-3.41296000095	-1.7047430536	-2.92241666331	57.1835111119	35.8424749068	3.58031238992	1.49343645445	3.58424749068	0.0983236285625	0.100425136932	180.67678317	159.260228006	349.939891623	0.0	1.0	0.0	-24.350477	348.15
Name_None_CAS_57-13-6_CS_UREAXX23M_Temperature: Value30	0.98	100.379180267	-95.6692549026	-30.2498654847	-11.9586568628	-31.8897516342	84.7164628162	80.7414530987	15.4095388469	10.0926816373	16.1482906197	-15.6627174507	176.410708001	45.6594043315	22.0513385002	48.0380422539	0.54230979506	-0.516863894303	-0.163428295668	-0.0646079867879	-0.172287964768	0.45769020494	0.436214768504	0.083251764278	0.054526846063	0.0872429537008	18.5797489237	-17.7079622595	-5.59911830507	-2.21349528244	-5.9026540865	15.6806481647	14.9448911848	2.85223850247	1.8681113981	2.98897823696	0.369168100426	0.324271661389	68.9581886743	36.8624271032	72.7630223367	112.332620747	0.393110400248	0.606889599752	-22.445395	303.15
Name_Maleic acid_CAS_110-16-7_CS_MALIAC13M_Temperature: Value10	0.46	149.715019736	-217.140600666	-52.6900784805	-18.0950500555	-54.2851501665	107.326957455	155.662671992	16.8119022298	12.9718893327	19.457833999	-42.3880622807	372.803272658	69.5019807103	31.0669393882	73.7429841656	0.582453579653	-0.844767080613	-0.204986279115	-0.0703972567178	-0.211191770153	0.417546420347	0.605592416047	0.0654052789883	0.0504660346706	0.0756990520059	38.4830446879	-55.8142493235	-13.5435619509	-4.65118744363	-13.9535623309	27.58753335	40.0118409836	4.32136458949	3.33432008197	5.00148012295	0.329622242804	0.226196239287	104.600585137	45.7436838981	63.5598766088	193.482100582	0.247274306335	0.752725693665	-32.597533	283.15
Name_None_CAS_88-99-3_CS_PHTHAC06M_Temperature: Value25	-1.38	197.590073684	-328.849534719	-49.5189078822	-18.2694185955	-41.1061918399	121.089222756	201.529023298	19.7756828075	11.1960568499	20.1529023298	-76.5008509278	530.378558017	69.2945906897	29.4654754454	61.2590941697	0.620027958801	-1.03191370884	-0.155387903875	-0.0573285393798	-0.128989213605	0.379972041199	0.632388189471	0.0620551225901	0.0351326771929	0.0632388189471	62.9678656652	-104.797538359	-15.7806507244	-5.82208546439	-13.0996922949	38.5886283144	64.2231273569	6.30210068373	3.56795151983	6.42231273569	0.286979387021	0.201926657176	102.614880186	24.3339205503	137.860607763	180.818688677	0.43259982466	0.56740017534	-34.417527	298.15
Name_None_CAS_88-99-3_CS_PHTHAC06M_Temperature: Value20	-1.47	197.590073684	-328.849534719	-49.5189078822	-18.2694185955	-41.1061918399	121.089222756	201.529023298	19.7756828075	11.1960568499	20.1529023298	-76.5008509278	530.378558017	69.2945906897	29.4654754454	61.2590941697	0.620027958801	-1.03191370884	-0.155387903875	-0.0573285393798	-0.128989213605	0.379972041199	0.632388189471	0.0620551225901	0.0351326771929	0.0632388189471	62.9678656652	-104.797538359	-15.7806507244	-5.82208546439	-13.0996922949	38.5886283144	64.2231273569	6.30210068373	3.56795151983	6.42231273569	0.286979387021	0.201926657176	102.614880186	24.3339205503	137.860607763	180.818688677	0.43259982466	0.56740017534	-34.417527	293.15
Name_None_CAS_95-55-6_CS_AMPHOM11M_Temperature: Value60	-0.62	124.533866269	-133.667645918	-27.2192358102	-8.91117639454	-22.2779409863	135.812820326	145.773840662	16.500419694	9.71825604411	16.1970934068	11.278954057	279.44148658	43.7196555042	18.6294324386	38.4750343932	0.47833858728	-0.513421728796	-0.10454996054	-0.0342281152531	-0.0855702881327	0.52166141272	0.559922012329	0.0633786429542	0.0373281341553	0.0622135569255	32.421979452	-34.7999287197	-7.08643785484	-2.31999524798	-5.79998811995	35.358417769	37.9517364085	4.29582959477	2.53011576057	4.21685960094	0.471234092899	0.273175229582	64.4490327622	64.6778477708	190.337545293	70.0091413021	0.731092635679	0.268907364321	-24.436352	333.15
Name_Acetamide, N-(4-methoxyphenyl)-_CAS_51-66-1_CS_ACACTA01M_Temperature: Value15	-2.05	123.715430498	-148.920377543	-23.6418568539	-6.47479902361	-21.274339649	228.769425019	275.37736406	14.9440307042	11.9729288722	17.2110852538	105.053994521	424.297741603	38.5858875581	18.4477278958	38.4854249028	0.350980839493	-0.422487307503	-0.0670719790763	-0.0183690133697	-0.0603553296433	0.649019160507	0.78124594504	0.0423962348179	0.0339672150017	0.048827871565	43.6078156442	-52.4921777617	-8.33339649729	-2.28226859833	-7.49888253739	80.6377577244	97.0663503834	5.26754450362	4.22027610362	6.06664689896	0.412687684204	0.183385676064	48.5027747976	46.7609817796	281.189749968	71.2951055488	0.797735691525	0.202264308475	-30.765398	288.15
Name_None_CAS_63-74-1_CS_SULAMD07M_Temperature: Value15	-1.71	183.13487678	-218.636206824	-32.8986837163	-11.5071687802	-27.329525853	138.344211458	165.162715924	14.7068859962	8.69277452229	15.0147923567	-44.7906653215	383.798922748	47.6055697125	20.1999433025	42.3443182097	0.569663419738	-0.68009464635	-0.102335377074	-0.035794455071	-0.0850118307937	0.430336580262	0.513758816565	0.0457475665892	0.027039937714	0.0467053469605	58.8740332117	-70.2869684256	-10.5762388453	-3.69931412766	-8.7858710532	44.4747709626	53.096359326	4.72795630087	2.79454522769	4.82694175691	0.333983804114	0.198975591759	69.7534228353	4.55430038078	196.142166236	125.336922002	0.610124183538	0.389875816462	-38.370593	288.15
Name_None_CAS_554-84-7_CS_MNPHOL21M_Temperature: Value30	-0.92	163.652775681	-179.329109151	-43.9072560319	-11.9552739434	-35.8658218303	120.92029455	132.503274752	12.6451165954	8.83355165016	13.2503274752	-42.7324811305	311.832383904	56.5523726273	20.7888255936	49.1161493055	0.575081737523	-0.630168936947	-0.154291676286	-0.0420112624631	-0.126033787389	0.424918262477	0.465621271348	0.0444353943439	0.0310414180899	0.0465621271348	46.5711728273	-51.032235173	-12.4948226544	-3.40214901153	-10.2064470346	34.4106594734	37.706863712	3.59845965298	2.51379091413	3.7706863712	0.463318823599	0.267476824218	81.6096114233	61.518019995	132.884600319	151.688469912	0.466961263099	0.533038736901	-23.406399	303.15
Name_None_CAS_554-84-7_CS_MNPHOL21M_Temperature: Value35	-0.86	163.652775681	-179.329109151	-43.9072560319	-11.9552739434	-35.8658218303	120.92029455	132.503274752	12.6451165954	8.83355165016	13.2503274752	-42.7324811305	311.832383904	56.5523726273	20.7888255936	49.1161493055	0.575081737523	-0.630168936947	-0.154291676286	-0.0420112624631	-0.126033787389	0.424918262477	0.465621271348	0.0444353943439	0.0310414180899	0.0465621271348	46.5711728273	-51.032235173	-12.4948226544	-3.40214901153	-10.2064470346	34.4106594734	37.706863712	3.59845965298	2.51379091413	3.7706863712	0.463318823599	0.267476824218	81.6096114233	61.518019995	132.884600319	151.688469912	0.466961263099	0.533038736901	-23.406399	308.15
Name_None_CAS_51-28-5_CS_DNOPHL02M_Temperature: Value85	-1.5	226.321502906	-348.807695796	-62.9322759373	-20.5180997527	-58.134615966	93.0822806899	143.458820439	10.955567166	8.43875414347	13.041710949	-133.239222216	492.266516235	73.8878431033	28.9568538962	71.176326915	0.708574896509	-1.0920587473	-0.197030464789	-0.064238749841	-0.182009791216	0.291425103491	0.449145651388	0.0343000544409	0.0264203324346	0.0408314228535	72.2879443374	-111.410497785	-20.1008070447	-6.55355869322	-18.5684162974	29.7308326381	45.8212900385	3.49924960425	2.69537000226	4.16557182168	0.325775499161	0.205723991923	108.344879285	32.6118776034	91.5276593864	227.87612421	0.286557843354	0.713442156646	-32.782729	358.15
Name_5-Hydroxyquinoline_CAS_578-67-6_CS_QEWHORM_Temperature: Value20	-2.54	138.568383022	-133.766439311	-23.7548070509	-7.43146885059	-19.1094913301	156.962081067	151.522722812	14.2834616896	8.41792904508	13.7747929829	18.3936980448	285.289162122	38.0382687404	15.8493978957	32.884284313	0.468880199709	-0.452631642301	-0.0803802312701	-0.02514620235	-0.0646616631858	0.531119800291	0.512714394025	0.0483316051141	0.0284841330014	0.0466103994568	40.9511785427	-39.532057889	-7.02026915209	-2.19622543828	-5.64743684129	46.3870766622	44.7795805926	4.22119806192	2.48775447736	4.07087096296	0.525460439853	0.303650276723	55.6440720587	61.2224528314	226.865123312	68.665340777	0.767653933788	0.232346066212	-24.914449	293.15
Name_3-Hydroxybenzoic acid_CAS_99-06-9_CS_BIDLOP02M_Temperature: Value15	-1.35	177.875352644	-242.441051589	-46.4615404823	-15.1525657243	-34.6344359413	111.999867579	152.653896507	18.1443298784	9.54086853169	16.9615440563	-65.8754850651	395.094948096	64.6058703607	24.693434256	51.5959799976	0.613627313529	-0.836363492547	-0.160281173556	-0.0522727182842	-0.119480498935	0.386372686471	0.52661933776	0.0625935872146	0.03291370861	0.0585132597511	51.5616570201	-70.2776532205	-13.4680492792	-4.39235332628	-10.0396647458	32.4659862795	44.2505818679	5.25959161931	2.76566136675	4.91673131866	0.372667671592	0.24601756252	102.248484732	40.7138480849	135.033739763	154.84148046	0.465834022166	0.534165977834	-26.471035	288.15
Name_None_CAS_58-39-9_CS_PERPAZM_Temperature: Value25	-4.15	241.897822626	-444.12147942	-27.0470534735	-8.37965055509	-29.608098628	379.386275553	696.548617681	20.9464245009	13.1424267487	18.3302267811	137.488452927	1140.6700971	47.9934779743	21.5220773038	47.9383254091	0.38935138262	-0.714844433846	-0.043534115154	-0.0134876308273	-0.0476562955897	0.61064861738	1.12114348287	0.0337147281932	0.0211536506201	0.0295037758649	150.287270581	-275.925612823	-16.8039042257	-5.20614363817	-18.3950408549	235.706660068	432.754579774	13.0136804561	8.16518075045	11.3882784151	0.215167295397	0.114436129596	159.169742265	125.798501024	572.426155916	48.8579422623	0.921359741211	0.0786402587891	-45.882857	298.15
Name_3-Hydroxybenzoic acid_CAS_99-06-9_CS_BIDLOP02M_Temperature: Value10	-1.4	177.875352644	-242.441051589	-46.4615404823	-15.1525657243	-34.6344359413	111.999867579	152.653896507	18.1443298784	9.54086853169	16.9615440563	-65.8754850651	395.094948096	64.6058703607	24.693434256	51.5959799976	0.613627313529	-0.836363492547	-0.160281173556	-0.0522727182842	-0.119480498935	0.386372686471	0.52661933776	0.0625935872146	0.03291370861	0.0585132597511	51.5616570201	-70.2776532205	-13.4680492792	-4.39235332628	-10.0396647458	32.4659862795	44.2505818679	5.25959161931	2.76566136675	4.91673131866	0.372667671592	0.24601756252	102.248484732	40.7138480849	135.033739763	154.84148046	0.465834022166	0.534165977834	-26.471035	283.15
Name_None_CAS_129-00-0_CS_GUQPOZM_Temperature: Value75	-4.96	200.940641738	-126.213019885	-9.77106259135	-4.85434691865	-7.88831374281	163.901166024	102.948119144	10.2918404095	3.959543044	10.2948119144	-37.0394757142	229.161139029	20.0629030009	8.81388996265	18.1831256572	0.550761007821	-0.345939026723	-0.0267816417513	-0.0133053471817	-0.0216211891702	0.449238992179	0.282171935765	0.0282090489373	0.0108527667602	0.0282171935765	73.3115469843	-46.0477863379	-3.56489213958	-1.7710687053	-2.87798664612	59.7979977062	37.5597778941	3.7548936602	1.44460684208	3.75597778941	0.0971684782243	0.100215693578	192.063171774	158.366610338	364.841807761	0.0	1.0	0.0	-26.169132	348.15
Name_None_CAS_63-74-1_CS_SULAMD07M_Temperature: Value50	-0.82	183.13487678	-218.636206824	-32.8986837163	-11.5071687802	-27.329525853	138.344211458	165.162715924	14.7068859962	8.69277452229	15.0147923567	-44.7906653215	383.798922748	47.6055697125	20.1999433025	42.3443182097	0.569663419738	-0.68009464635	-0.102335377074	-0.035794455071	-0.0850118307937	0.430336580262	0.513758816565	0.0457475665892	0.027039937714	0.0467053469605	58.8740332117	-70.2869684256	-10.5762388453	-3.69931412766	-8.7858710532	44.4747709626	53.096359326	4.72795630087	2.79454522769	4.82694175691	0.333983804114	0.198975591759	69.7534228353	4.55430038078	196.142166236	125.336922002	0.610124183538	0.389875816462	-38.370593	323.15
Name_None_CAS_57-13-6_CS_UREAXX23M_Temperature: Value40	1.02	100.379180267	-95.6692549026	-30.2498654847	-11.9586568628	-31.8897516342	84.7164628162	80.7414530987	15.4095388469	10.0926816373	16.1482906197	-15.6627174507	176.410708001	45.6594043315	22.0513385002	48.0380422539	0.54230979506	-0.516863894303	-0.163428295668	-0.0646079867879	-0.172287964768	0.45769020494	0.436214768504	0.083251764278	0.054526846063	0.0872429537008	18.5797489237	-17.7079622595	-5.59911830507	-2.21349528244	-5.9026540865	15.6806481647	14.9448911848	2.85223850247	1.8681113981	2.98897823696	0.369168100426	0.324271661389	68.9581886743	36.8624271032	72.7630223367	112.332620747	0.393110400248	0.606889599752	-22.445395	313.15
Name_None_CAS_315-30-0_CS_ALOPURM_Temperature: Value30	-2.19	122.893511197	-152.644025714	-29.2936248452	-10.9031446938	-30.5288051427	151.125896705	187.711011249	19.7925838871	13.4079293749	20.8567790276	28.2323855083	340.355036962	49.0862087323	24.3110740687	51.3855841703	0.448484697262	-0.557055527133	-0.10690346742	-0.0397896805095	-0.111411105427	0.551515302738	0.685028161639	0.0722305913973	0.0489305829742	0.0761142401821	33.6752071732	-41.8274255458	-8.02702173539	-2.98767325327	-8.36548510917	41.4114287338	51.436460159	5.4235521176	3.6740328685	5.71516223989	0.251559210445	0.210392909467	32.3151684769	46.4848729451	173.263530027	100.755877875	0.632303862538	0.367696137462	-27.81438	303.15
Name_Maleic acid_CAS_110-16-7_CS_MALIAC13M_Temperature: Value80	0.8	149.715019736	-217.140600666	-52.6900784805	-18.0950500555	-54.2851501665	107.326957455	155.662671992	16.8119022298	12.9718893327	19.457833999	-42.3880622807	372.803272658	69.5019807103	31.0669393882	73.7429841656	0.582453579653	-0.844767080613	-0.204986279115	-0.0703972567178	-0.211191770153	0.417546420347	0.605592416047	0.0654052789883	0.0504660346706	0.0756990520059	38.4830446879	-55.8142493235	-13.5435619509	-4.65118744363	-13.9535623309	27.58753335	40.0118409836	4.32136458949	3.33432008197	5.00148012295	0.329622242804	0.226196239287	104.600585137	45.7436838981	63.5598766088	193.482100582	0.247274306335	0.752725693665	-32.597533	353.15
Name_None_CAS_86-73-7_CS_FLUREN02M_Temperature: Value65	-4.07	163.804656691	-93.93120421	-8.59033542909	-4.08396540044	-7.22547724693	181.431277613	104.038912763	10.3825195893	4.52343098968	10.4038912763	17.6266209221	197.970116973	18.9728550184	8.60739639011	17.6293685232	0.4744716306	-0.272078294514	-0.0248825066441	-0.0118294910658	-0.020929099578	0.5255283694	0.301355978405	0.0300736932564	0.0131024338437	0.0301355978405	56.5512536958	-32.4284270457	-2.96569247784	-1.40993161068	-2.49449438813	62.6365966384	35.9179712515	3.58441885084	1.56165092398	3.59179712515	0.108014549923	0.109750074223	162.060940207	122.770438483	345.235934303	0.0	1.0	0.0	-21.710357	338.15
Name_None_CAS_65-85-0_CS_BENZAC12M_Temperature: Value35	-1.43	154.229278939	-154.917315695	-27.6072904765	-10.3278210463	-22.1310450993	121.079734065	121.619886414	16.2488199065	8.10799242762	15.2024858018	-33.1495448744	276.537202109	43.856110383	18.4358134739	37.333530901	0.560204249241	-0.562703392833	-0.100277467037	-0.0375135595222	-0.0803861989761	0.439795750759	0.44175773647	0.0590202976984	0.0294505157646	0.0552197170587	42.4607105611	-42.6501332812	-7.60053589279	-2.84334221874	-6.09287618302	33.3343420802	33.4830508904	4.47344657095	2.23220339269	4.1853813613	0.475517903726	0.333689602209	54.3917470233	29.592115548	171.898215492	103.410797512	0.624382811214	0.375617188786	-24.049796	308.15
Name_None_CAS_86-73-7_CS_FLUREN02M_Temperature: Value60	-4.2	163.804656691	-93.93120421	-8.59033542909	-4.08396540044	-7.22547724693	181.431277613	104.038912763	10.3825195893	4.52343098968	10.4038912763	17.6266209221	197.970116973	18.9728550184	8.60739639011	17.6293685232	0.4744716306	-0.272078294514	-0.0248825066441	-0.0118294910658	-0.020929099578	0.5255283694	0.301355978405	0.0300736932564	0.0131024338437	0.0301355978405	56.5512536958	-32.4284270457	-2.96569247784	-1.40993161068	-2.49449438813	62.6365966384	35.9179712515	3.58441885084	1.56165092398	3.59179712515	0.108014549923	0.109750074223	162.060940207	122.770438483	345.235934303	0.0	1.0	0.0	-21.710357	333.15
Name_None_CAS_15862-07-4_CS_ABESIKM_Temperature: Value25	-6.2	290.210981994	-178.555451794	-20.6961251461	-8.11615689972	-16.2323137994	119.998047824	73.8300993863	7.26750370168	3.35591360847	6.71182721694	-170.21293417	252.38555118	27.9636288478	11.4720705082	22.9441410164	0.707470974305	-0.435279184061	-0.0504526318089	-0.0197854174573	-0.0395708349146	0.292529025695	0.179981653302	0.0177165863582	0.00818098424102	0.016361968482	119.047165367	-73.2450586492	-8.48973741719	-3.32932084769	-6.65864169538	49.2242827781	30.2857734407	2.98119564267	1.37662606549	2.75325213097	0.135888218457	0.106453648612	422.178039632	116.613772688	410.209029819	0.0	1.0	0.0	-27.19638	298.15
Name_None_CAS_100-09-4_CS_ANISIC04M_Temperature: Value60	-2.09	144.511557051	-194.668902483	-34.5374056523	-10.2457317097	-27.8098432119	179.95524529	242.414453291	20.1165141366	12.7586554364	20.2012044409	35.4436882391	437.083355775	54.6539197889	23.004387146	48.0110476529	0.445381641537	-0.599965546797	-0.106443572665	-0.0315771340419	-0.0857093638281	0.554618358463	0.747116350711	0.0619986821195	0.0393219131953	0.0622596958926	46.8892028174	-63.1635963039	-11.2062415731	-3.32439980547	-9.02337090056	58.3895030035	78.6554425005	6.52714101614	4.1397601316	6.55462020837	0.368773237232	0.248821442974	50.072725893	39.9702346685	204.57628548	119.89051686	0.630499897076	0.369500102924	-25.189211	333.15
Name_None_CAS_77-92-9_CS_CITRAC11M_Temperature: Value25	0.3	207.396068918	-533.46256244	-75.3281072538	-25.4029791638	-76.2089374914	129.896793296	334.119525823	25.7219364692	15.9104536106	23.865680416	-77.4992756218	867.582088263	101.050043723	41.3134327744	100.074617907	0.614884250904	-1.58160050864	-0.223331459667	-0.0753143099353	-0.225942929806	0.385115749096	0.990591747568	0.0762599489961	0.0471710355985	0.0707565533977	69.9532136975	-179.93311457	-25.4076329008	-8.56824355093	-25.7047306528	43.8132612035	112.696131187	8.67582557341	5.36648243747	8.0497236562	0.1870539707	0.130790958752	180.851169073	4.33486847398	50.0531422591	287.239719956	0.14839668391	0.85160331609	-60.185843	298.15
Name_None_CAS_88-99-3_CS_PHTHAC06M_Temperature: Value10	-1.67	197.590073684	-328.849534719	-49.5189078822	-18.2694185955	-41.1061918399	121.089222756	201.529023298	19.7756828075	11.1960568499	20.1529023298	-76.5008509278	530.378558017	69.2945906897	29.4654754454	61.2590941697	0.620027958801	-1.03191370884	-0.155387903875	-0.0573285393798	-0.128989213605	0.379972041199	0.632388189471	0.0620551225901	0.0351326771929	0.0632388189471	62.9678656652	-104.797538359	-15.7806507244	-5.82208546439	-13.0996922949	38.5886283144	64.2231273569	6.30210068373	3.56795151983	6.42231273569	0.286979387021	0.201926657176	102.614880186	24.3339205503	137.860607763	180.818688677	0.43259982466	0.56740017534	-34.417527	283.15
Name_None_CAS_120-12-7_CS_ANTCEN19M_Temperature: Value35	-6.16	181.75844081	-114.148116006	-9.42655814951	-4.75617150025	-8.15343685757	174.164193667	109.378769394	10.9256738641	4.55744872476	10.9378769394	-7.59424714276	223.5268854	20.3522320136	9.31362022501	19.091313797	0.510668395892	-0.320710471739	-0.026484851584	-0.0133629363225	-0.0229078908385	0.489331604108	0.307310518632	0.0306967661109	0.012804604943	0.0307310518632	64.6919430916	-40.6278981695	-3.35512541063	-1.6928290904	-2.90199272639	61.9889786417	38.9303797587	3.88869462516	1.62209915661	3.89303797587	0.0981326272998	0.101239177888	183.917196724	131.270316957	355.922634477	0.0	1.0	0.0	-25.582407	308.15
Name_None_CAS_51-28-5_CS_DNOPHL02M_Temperature: Value15	-2.65	226.321502906	-348.807695796	-62.9322759373	-20.5180997527	-58.134615966	93.0822806899	143.458820439	10.955567166	8.43875414347	13.041710949	-133.239222216	492.266516235	73.8878431033	28.9568538962	71.176326915	0.708574896509	-1.0920587473	-0.197030464789	-0.064238749841	-0.182009791216	0.291425103491	0.449145651388	0.0343000544409	0.0264203324346	0.0408314228535	72.2879443374	-111.410497785	-20.1008070447	-6.55355869322	-18.5684162974	29.7308326381	45.8212900385	3.49924960425	2.69537000226	4.16557182168	0.325775499161	0.205723991923	108.344879285	32.6118776034	91.5276593864	227.87612421	0.286557843354	0.713442156646	-32.782729	288.15
Name_None_CAS_100-09-4_CS_ANISIC04M_Temperature: Value65	-2.05	144.511557051	-194.668902483	-34.5374056523	-10.2457317097	-27.8098432119	179.95524529	242.414453291	20.1165141366	12.7586554364	20.2012044409	35.4436882391	437.083355775	54.6539197889	23.004387146	48.0110476529	0.445381641537	-0.599965546797	-0.106443572665	-0.0315771340419	-0.0857093638281	0.554618358463	0.747116350711	0.0619986821195	0.0393219131953	0.0622596958926	46.8892028174	-63.1635963039	-11.2062415731	-3.32439980547	-9.02337090056	58.3895030035	78.6554425005	6.52714101614	4.1397601316	6.55462020837	0.368773237232	0.248821442974	50.072725893	39.9702346685	204.57628548	119.89051686	0.630499897076	0.369500102924	-25.189211	338.15
Name_None_CAS_100-09-4_CS_ANISIC04M_Temperature: Value70	-1.84	144.511557051	-194.668902483	-34.5374056523	-10.2457317097	-27.8098432119	179.95524529	242.414453291	20.1165141366	12.7586554364	20.2012044409	35.4436882391	437.083355775	54.6539197889	23.004387146	48.0110476529	0.445381641537	-0.599965546797	-0.106443572665	-0.0315771340419	-0.0857093638281	0.554618358463	0.747116350711	0.0619986821195	0.0393219131953	0.0622596958926	46.8892028174	-63.1635963039	-11.2062415731	-3.32439980547	-9.02337090056	58.3895030035	78.6554425005	6.52714101614	4.1397601316	6.55462020837	0.368773237232	0.248821442974	50.072725893	39.9702346685	204.57628548	119.89051686	0.630499897076	0.369500102924	-25.189211	343.15
Name_None_CAS_76-57-3_CS_ZZZTSE03M_Temperature: Value50	-1.36	152.231123013	-298.22348137	-31.3631150141	-6.93542979931	-22.9402677977	310.374654078	608.029475422	18.4293413487	14.1402203586	20.2676491807	158.143531065	906.252956792	49.7924563628	21.075650158	43.2079169784	0.329073112684	-0.644660088869	-0.067796634991	-0.01499209509	-0.0495892376053	0.670926887316	1.31435772213	0.0398381132735	0.0305664586542	0.0438119240711	70.4229969585	-137.959905346	-14.5087581931	-3.20836989176	-10.6123004112	143.581108039	281.277947971	8.52551977586	6.54134762723	9.37593159904	0.251583971339	0.107761010524	56.734713403	46.0510888452	389.629563769	72.9762133215	0.842249671458	0.157750328542	-37.255187	323.15
Name_None_CAS_103-84-4_CS_ACANIL02M_Temperature: Value80	-0.48	117.839281046	-101.461342392	-15.5616767153	-5.34007065219	-14.4944774845	199.83454547	172.060462858	12.1204469635	9.05581383462	14.3383719048	81.9952644239	273.521805249	27.6821236788	14.3958844868	28.8328493893	0.370944255428	-0.319388422724	-0.0489863357204	-0.0168099169855	-0.045626917532	0.629055744572	0.541626185402	0.0381537474978	0.0285066413369	0.0451355154502	37.4344553237	-32.231612881	-4.94353738915	-1.69640067795	-4.60451612585	63.4822047295	54.6591056281	3.85034876599	2.87679503306	4.55492546901	0.379016903845	0.256380555423	16.029604655	30.9596897461	269.098354731	48.5754717848	0.847090103967	0.152909896033	-26.419893	353.15
Name_None_CAS_91-20-3_CS_NAPHTA18M_Temperature: Value75	-2.72	134.842368098	-67.5369987811	-7.43944430588	-3.75205548784	-6.75369987811	162.856426683	81.5680890622	10.1901374196	4.53156050345	10.1960111328	28.0140585848	149.105087843	17.6295817255	8.28361599129	16.9497110109	0.452948988918	-0.226863527717	-0.0249898368294	-0.0126035293176	-0.0226863527717	0.547051011082	0.273995362065	0.0342296898687	0.0152219645592	0.0342494202581	40.142410468	-20.1056831402	-2.2147136037	-1.11698239668	-2.01056831402	48.4821619456	24.2827218063	3.03359162846	1.34904010035	3.03534022579	0.123048053462	0.125631875297	132.469759983	143.32660223	297.69879478	0.0	1.0	0.0	-18.48353	348.15
Name_None_CAS_123-30-8_CS_AMPHOL01M_Temperature: Value10	-0.93	126.556307346	-128.335634648	-30.0525694207	-8.55570897653	-21.3892724413	138.998095375	140.952348871	16.9247548498	9.39682325804	15.6613720967	12.4417880291	269.287983518	46.9773242705	17.9525322346	37.050644538	0.476573937578	-0.483274362363	-0.11316916275	-0.0322182908242	-0.0805457270606	0.523426062422	0.530785207951	0.0637336631454	0.03538568053	0.0589761342167	33.6075846079	-34.0800928068	-7.98059212274	-2.27200618712	-5.68001546779	36.9115561967	37.4305168165	4.49444316534	2.49536778777	4.15894631294	0.500921578866	0.289028480368	72.9310335243	64.1070370125	185.977024523	79.5773781985	0.700334931814	0.299665068186	-24.154172	283.15
Name_None_CAS_69-72-7_CS_SALIAC18M_Temperature: Value40	-1.54	171.237297161	-242.083232783	-44.6573357445	-15.130202049	-34.5833189691	110.141534404	155.710345551	15.4308294824	9.73189659696	17.3011495057	-61.0957627571	397.793578335	60.0881652269	24.8620986459	51.8844684748	0.608564959236	-0.860346286313	-0.158708938751	-0.0537716428946	-0.12290661233	0.391435040764	0.553383297122	0.0548400510324	0.0345864560701	0.0614870330135	48.1825505953	-68.1170971819	-12.5656289526	-4.25731857387	-9.73101388313	30.9914962572	43.8135950937	4.34190876983	2.73834969336	4.86817723263	0.358663281073	0.239769395316	101.039874455	40.9866090394	147.430665947	133.948165617	0.523957915127	0.476042084873	-26.595388	313.15
Name_Thiourea_CAS_62-56-6_CS_THIOUR13M_Temperature: Value10	-0.01	120.835891903	-96.0135547434	-19.9407104717	-12.0016943429	-32.0045182478	83.7656271054	66.5583337622	13.2961154103	8.31979172027	13.3116667524	-37.0702647972	162.571888506	33.2368258819	20.3214860632	45.3161850002	0.590591372383	-0.469270977112	-0.0974612044346	-0.0586588721389	-0.156423659037	0.409408627617	0.325307134008	0.0649854188508	0.040663391751	0.0650614268016	24.723207034	-19.6445191459	-4.07989965261	-2.45556489323	-6.54817304862	17.1385745464	13.6179361904	2.72040540984	1.7022420238	2.72358723808	0.473843552408	0.201989328115	46.9979380848	43.9745928265	160.062179132	44.5393398758	0.782311782964	0.217688217036	-14.862445	283.15
Name_None_CAS_103-84-4_CS_ACANIL02M_Temperature: Value10	-1.49	117.839281046	-101.461342392	-15.5616767153	-5.34007065219	-14.4944774845	199.83454547	172.060462858	12.1204469635	9.05581383462	14.3383719048	81.9952644239	273.521805249	27.6821236788	14.3958844868	28.8328493893	0.370944255428	-0.319388422724	-0.0489863357204	-0.0168099169855	-0.045626917532	0.629055744572	0.541626185402	0.0381537474978	0.0285066413369	0.0451355154502	37.4344553237	-32.231612881	-4.94353738915	-1.69640067795	-4.60451612585	63.4822047295	54.6591056281	3.85034876599	2.87679503306	4.55492546901	0.379016903845	0.256380555423	16.029604655	30.9596897461	269.098354731	48.5754717848	0.847090103967	0.152909896033	-26.419893	283.15
Name_d-Sorbitol_CAS_50-70-4_CS_GLUCITM_Temperature: Value10	0.55	164.847911273	-385.416363105	-64.3132696303	-14.8237062733	-64.2360605174	187.766871962	439.001163826	25.1896548816	16.8846601472	21.9500581913	22.9189606891	824.417526931	89.5029245119	31.7083664204	86.1861187087	0.467501418292	-1.09302383629	-0.182389601027	-0.042039378319	-0.182170639382	0.532498581708	1.24498797186	0.0714367521708	0.0478841527638	0.062249398593	58.1278105	-135.903507331	-22.6778096298	-5.22705797427	-22.6505845552	66.2093748553	154.798300222	8.88224469584	5.95378077778	7.73991501111	0.168339241742	0.0901279371571	203.447054875	139.271310335	97.1357341314	255.479049103	0.275472665214	0.724527334786	-52.923591	283.15
Name_None_CAS_91-20-3_CS_NAPHTA18M_Temperature: Value50	-3.21	134.842368098	-67.5369987811	-7.43944430588	-3.75205548784	-6.75369987811	162.856426683	81.5680890622	10.1901374196	4.53156050345	10.1960111328	28.0140585848	149.105087843	17.6295817255	8.28361599129	16.9497110109	0.452948988918	-0.226863527717	-0.0249898368294	-0.0126035293176	-0.0226863527717	0.547051011082	0.273995362065	0.0342296898687	0.0152219645592	0.0342494202581	40.142410468	-20.1056831402	-2.2147136037	-1.11698239668	-2.01056831402	48.4821619456	24.2827218063	3.03359162846	1.34904010035	3.03534022579	0.123048053462	0.125631875297	132.469759983	143.32660223	297.69879478	0.0	1.0	0.0	-18.48353	323.15
Name_None_CAS_60-35-5_CS_ACEMID02M_Temperature: Value20	1.07	73.0770606581	-47.1799424796	-22.3483272264	-5.24221583107	-23.5899712398	123.50451262	79.7368661097	10.1068584695	8.85965178997	11.3909808728	50.4274519619	126.916808589	32.4551856959	14.101867621	34.9809521126	0.371739117963	-0.240001856191	-0.113684751087	-0.0266668729101	-0.120000928095	0.628260882037	0.40561719382	0.0514130510858	0.0450685770911	0.0579453134028	14.3656035547	-9.27470731982	-4.3932693263	-1.03052303554	-4.63735365991	24.2787113978	15.6747985881	1.98682213883	1.74164428757	2.23925694116	0.572970373019	0.33113982555	40.7712027214	26.9663887291	114.574867361	82.0067059175	0.582836251893	0.417163748107	-16.99894	293.15
Name_None_CAS_781-43-1_CS_DMANTR01M_Temperature: Value25	-6.57	202.877760551	-135.716138657	-9.89567088741	-4.52387128858	-8.48225866608	180.248263947	120.578018587	8.78888878204	4.01926728624	8.61271561336	-22.6294966035	256.294157244	18.6845596694	8.54313857481	17.0949742794	0.529532706155	-0.354233672419	-0.0258287619599	-0.0118077890806	-0.0221396045262	0.470467293845	0.314721556034	0.0229399420036	0.0104907185345	0.0224801111453	77.7277498588	-51.996384664	-3.79128904683	-1.73321282213	-3.2497740415	69.0578007887	46.1965769031	3.36725201882	1.53988589677	3.29975549308	0.0921124717084	0.0940787088446	206.195896974	94.2287653964	383.126024498	0.0	1.0	0.0	-27.267902	298.15
Name_None_CAS_91-20-3_CS_NAPHTA18M_Temperature: Value55	-3.08	134.842368098	-67.5369987811	-7.43944430588	-3.75205548784	-6.75369987811	162.856426683	81.5680890622	10.1901374196	4.53156050345	10.1960111328	28.0140585848	149.105087843	17.6295817255	8.28361599129	16.9497110109	0.452948988918	-0.226863527717	-0.0249898368294	-0.0126035293176	-0.0226863527717	0.547051011082	0.273995362065	0.0342296898687	0.0152219645592	0.0342494202581	40.142410468	-20.1056831402	-2.2147136037	-1.11698239668	-2.01056831402	48.4821619456	24.2827218063	3.03359162846	1.34904010035	3.03534022579	0.123048053462	0.125631875297	132.469759983	143.32660223	297.69879478	0.0	1.0	0.0	-18.48353	328.15
Name_None_CAS_107-35-7_CS_TAURIN05M_Temperature: Value20	-0.19	127.539021864	-202.679216476	-52.1224980886	-14.4770868911	-50.669804119	133.359526532	211.928897933	24.4549856589	15.1377784238	21.1928897933	5.820504668	414.608114409	76.5774837475	29.6148653149	71.8626939123	0.488845272034	-0.77685068668	-0.199780713265	-0.0554893347629	-0.19421267167	0.511154727966	0.812303860008	0.0937336976734	0.0580217042863	0.0812303860008	33.2747456684	-52.8787133688	-13.5986840901	-3.77705095491	-13.2196783422	34.7933068872	55.2919418341	6.38027025946	3.94942441672	5.52919418341	0.470550746635	0.216487480777	86.235007978	51.2393305663	79.3864485196	181.512099877	0.30428091305	0.69571908695	-32.740462	293.15
Name_l-Aspartic acid_CAS_56-84-8_CS_LASPRT03M_Temperature: Value70	-0.76	162.987403318	-353.827620083	-72.8890738305	-22.1142262552	-70.7655240167	127.413779741	276.601219075	29.6668214846	17.2875761922	25.1455653704	-35.5736235771	630.428839158	102.555895315	39.4018024474	95.9110893871	0.561249102366	-1.21840970603	-0.250994410775	-0.0761506066271	-0.243681941207	0.438750897634	0.952479656454	0.102158060005	0.0595299785284	0.0865890596777	47.3317347475	-102.751959471	-21.1670732725	-6.42199746697	-20.5503918943	37.001112375	80.3253212551	8.61528005674	5.02033257844	7.30230193228	0.250535856248	0.158725639339	158.534594443	90.7935065816	47.3449566484	243.056226411	0.163032933095	0.836967066905	-30.407021	343.15
Name_None_CAS_107-35-7_CS_TAURIN05M_Temperature: Value25	-0.12	127.539021864	-202.679216476	-52.1224980886	-14.4770868911	-50.669804119	133.359526532	211.928897933	24.4549856589	15.1377784238	21.1928897933	5.820504668	414.608114409	76.5774837475	29.6148653149	71.8626939123	0.488845272034	-0.77685068668	-0.199780713265	-0.0554893347629	-0.19421267167	0.511154727966	0.812303860008	0.0937336976734	0.0580217042863	0.0812303860008	33.2747456684	-52.8787133688	-13.5986840901	-3.77705095491	-13.2196783422	34.7933068872	55.2919418341	6.38027025946	3.94942441672	5.52919418341	0.470550746635	0.216487480777	86.235007978	51.2393305663	79.3864485196	181.512099877	0.30428091305	0.69571908695	-32.740462	298.15
Name_Benzoylaminoacetic acid_CAS_495-69-2_CS_HIPPAC05M_Temperature: Value25	-1.68	196.904654126	-319.940201635	-41.300010495	-14.542736438	-35.5489112928	163.541603616	265.730304186	19.3095059544	12.0786501903	20.4407926297	-33.3630505102	585.670505821	60.6095164494	26.6213866282	55.9897039225	0.546280200992	-0.887622481199	-0.114580217183	-0.0403464764181	-0.0986247201332	0.453719799008	0.737225865102	0.0535711095336	0.0335102665956	0.0567096819309	70.9735457115	-115.32124838	-14.8864342276	-5.24187492638	-12.8134720423	58.9479590082	95.7814937124	6.9600391601	4.35370425965	7.36780720864	0.295369302797	0.198468090499	116.304981746	41.7790760941	216.669671867	143.776585874	0.601115054502	0.398884945498	-36.632048	298.15
Name_None_CAS_479-45-8_CS_MTNANLM_Temperature: Value10	-3.62	312.320244866	-656.900034836	-78.9004972408	-26.2760013934	-72.9888927595	105.626459812	222.163072264	10.2268316365	8.88652289057	13.8851920165	-206.693785055	879.0631071	89.1273288773	35.162524284	86.8740847761	0.747272897168	-1.57173158081	-0.188781240186	-0.0628692632322	-0.174636842312	0.252727102832	0.531558377606	0.0244692242386	0.0212623351042	0.0332223986004	130.533217146	-274.549204862	-32.9762028192	-10.9819681945	-30.5054672069	44.146230805	92.852323954	4.27427058179	3.71409295816	5.80327024712	0.122808694738	0.148423592127	377.349995216	21.3277119608	93.814759733	324.131944945	0.22446584381	0.77553415619	-39.173257	283.15
Name_None_CAS_123-30-8_CS_AMPHOL01M_Temperature: Value85	-0.08	126.556307346	-128.335634648	-30.0525694207	-8.55570897653	-21.3892724413	138.998095375	140.952348871	16.9247548498	9.39682325804	15.6613720967	12.4417880291	269.287983518	46.9773242705	17.9525322346	37.050644538	0.476573937578	-0.483274362363	-0.11316916275	-0.0322182908242	-0.0805457270606	0.523426062422	0.530785207951	0.0637336631454	0.03538568053	0.0589761342167	33.6075846079	-34.0800928068	-7.98059212274	-2.27200618712	-5.68001546779	36.9115561967	37.4305168165	4.49444316534	2.49536778777	4.15894631294	0.500921578866	0.289028480368	72.9310335243	64.1070370125	185.977024523	79.5773781985	0.700334931814	0.299665068186	-24.154172	358.15
Name_None_CAS_479-45-8_CS_MTNANLM_Temperature: Value15	-3.61	312.320244866	-656.900034836	-78.9004972408	-26.2760013934	-72.9888927595	105.626459812	222.163072264	10.2268316365	8.88652289057	13.8851920165	-206.693785055	879.0631071	89.1273288773	35.162524284	86.8740847761	0.747272897168	-1.57173158081	-0.188781240186	-0.0628692632322	-0.174636842312	0.252727102832	0.531558377606	0.0244692242386	0.0212623351042	0.0332223986004	130.533217146	-274.549204862	-32.9762028192	-10.9819681945	-30.5054672069	44.146230805	92.852323954	4.27427058179	3.71409295816	5.80327024712	0.122808694738	0.148423592127	377.349995216	21.3277119608	93.814759733	324.131944945	0.22446584381	0.77553415619	-39.173257	288.15
Name_None_CAS_32598-13-3_CS_FUHDAN01M_Temperature: Value20	-8.83	343.037372543	-213.006657467	-24.6112920243	-9.68212079394	-17.7505547889	98.2162158489	60.9866723614	6.16488634804	2.77212147097	6.09866723614	-244.821156694	273.993329828	30.7761783724	12.4542422649	23.849222025	0.777415485261	-0.482730708759	-0.0557758456176	-0.0219423049436	-0.0402275590632	0.222584514739	0.138212297794	0.0139713002007	0.00628237717245	0.0138212297794	151.366471587	-93.9899519585	-10.8598209207	-4.27227054357	-7.83249599655	43.3382576816	26.9105880236	2.7202782231	1.22320854653	2.69105880236	0.13320456051	0.103960137374	475.363377964	90.0014453967	441.253588392	0.0	1.0	0.0	-32.577736	293.15
Name_None_CAS_32598-13-3_CS_FUHDAN01M_Temperature: Value25	-8.71	343.037372543	-213.006657467	-24.6112920243	-9.68212079394	-17.7505547889	98.2162158489	60.9866723614	6.16488634804	2.77212147097	6.09866723614	-244.821156694	273.993329828	30.7761783724	12.4542422649	23.849222025	0.777415485261	-0.482730708759	-0.0557758456176	-0.0219423049436	-0.0402275590632	0.222584514739	0.138212297794	0.0139713002007	0.00628237717245	0.0138212297794	151.366471587	-93.9899519585	-10.8598209207	-4.27227054357	-7.83249599655	43.3382576816	26.9105880236	2.7202782231	1.22320854653	2.69105880236	0.13320456051	0.103960137374	475.363377964	90.0014453967	441.253588392	0.0	1.0	0.0	-32.577736	298.15
Name_Serine_CAS_56-45-1_CS_LSERIN10M_Temperature: Value25	-0.33	118.553126118	-216.461013898	-59.0224180597	-15.4615009927	-54.1152534746	134.272677881	245.162662045	26.8553079008	17.5116187175	24.5162662045	15.7195517625	461.623675943	85.8777259605	32.9731197102	78.6315196791	0.468912287603	-0.856166619367	-0.233450925998	-0.0611547585262	-0.214041654842	0.531087712397	0.969690032297	0.106220597249	0.0692635737355	0.0969690032297	29.9732894274	-54.7269298732	-14.9223902999	-3.90906641951	-13.6817324683	33.9475977402	61.983447142	6.78971481164	4.42738908157	6.1983447142	0.297851438114	0.188750933764	147.072443018	97.9209356932	64.4287801732	188.397023826	0.254834669382	0.745165330618	-37.622027	298.15
Name_None_CAS_150-13-0_CS_AMBNAC04M_Temperature: Value20	-1.44	154.601449507	-199.542605795	-36.3765696477	-11.7378003409	-28.5060865421	145.044481292	187.207518723	19.8655671682	11.0122069837	18.7207518723	-9.55696821503	386.750124518	56.2421368159	22.7500073246	47.2268384144	0.515947101617	-0.665927967926	-0.121398510404	-0.0391722334074	-0.0951325668466	0.484052898383	0.624762426185	0.0662968027471	0.0367507309521	0.0624762426185	46.3256952407	-59.7921298476	-10.9000910714	-3.51718410869	-8.54173283538	43.4619886042	56.0959712005	5.95263636499	3.29976301179	5.60959712005	0.37006491904	0.259691119804	79.6894632934	37.3875605448	174.28911991	125.356810889	0.581650214455	0.418349785545	-29.957667	293.15
Name_None_CAS_91-20-3_CS_NAPHTA18M_Temperature: Value25	-3.61	134.842368098	-67.5369987811	-7.43944430588	-3.75205548784	-6.75369987811	162.856426683	81.5680890622	10.1901374196	4.53156050345	10.1960111328	28.0140585848	149.105087843	17.6295817255	8.28361599129	16.9497110109	0.452948988918	-0.226863527717	-0.0249898368294	-0.0126035293176	-0.0226863527717	0.547051011082	0.273995362065	0.0342296898687	0.0152219645592	0.0342494202581	40.142410468	-20.1056831402	-2.2147136037	-1.11698239668	-2.01056831402	48.4821619456	24.2827218063	3.03359162846	1.34904010035	3.03534022579	0.123048053462	0.125631875297	132.469759983	143.32660223	297.69879478	0.0	1.0	0.0	-18.48353	298.15
Name_None_CAS_150-13-0_CS_AMBNAC04M_Temperature: Value25	-1.41	154.601449507	-199.542605795	-36.3765696477	-11.7378003409	-28.5060865421	145.044481292	187.207518723	19.8655671682	11.0122069837	18.7207518723	-9.55696821503	386.750124518	56.2421368159	22.7500073246	47.2268384144	0.515947101617	-0.665927967926	-0.121398510404	-0.0391722334074	-0.0951325668466	0.484052898383	0.624762426185	0.0662968027471	0.0367507309521	0.0624762426185	46.3256952407	-59.7921298476	-10.9000910714	-3.51718410869	-8.54173283538	43.4619886042	56.0959712005	5.95263636499	3.29976301179	5.60959712005	0.37006491904	0.259691119804	79.6894632934	37.3875605448	174.28911991	125.356810889	0.581650214455	0.418349785545	-29.957667	298.15
Name_None_CAS_115-43-5_CS_FUFSOPM_Temperature: Value35	-2.11	247.833328513	-463.678758219	-42.5359290095	-15.4559586073	-33.1199113014	168.329435067	314.932555246	15.0256026824	10.4977518415	19.6832847029	-79.5038934457	778.611313465	57.5615316918	25.9537104488	52.8031960042	0.595520191141	-1.11417646843	-0.10220983887	-0.0371392156144	-0.0795840334594	0.404479808859	0.756753325397	0.0361051107819	0.0252251108466	0.0472970828373	103.139002901	-192.965833434	-17.701869768	-6.4321944478	-13.7832738167	70.0524428896	131.063202533	6.25309633676	4.36877341776	8.19145015829	0.147794146087	0.175127543295	37.3444032679	33.1835662703	281.225664419	134.937099161	0.675758835316	0.324241164684	-39.130009	308.15
Name_2-Methoxybenzoic acid_CAS_579-75-9_CS_FUFBOXM_Temperature: Value15	-1.85	137.73174445	-193.137205675	-29.3593273552	-10.1651160882	-27.5910293822	177.1371531	248.394260216	20.7703150328	13.0733821166	20.6995216847	39.40540865	441.531465891	50.129642388	23.2384982048	48.2905510668	0.437425688983	-0.613389277816	-0.0932430214086	-0.0322836462008	-0.0876270396879	0.562574311017	0.788881538154	0.0659649625429	0.0415200809555	0.0657401281795	43.3674425327	-60.8128990269	-9.24433903715	-3.20067889615	-8.68755700384	55.7749801119	78.2116268722	6.53992619617	4.11640141432	6.51763557268	0.353609014261	0.241734550486	23.2352559686	40.9465864353	208.274564419	106.594333132	0.661464393718	0.338535606282	-25.746714	288.15
Name_2-Methoxybenzoic acid_CAS_579-75-9_CS_FUFBOXM_Temperature: Value10	-1.91	137.73174445	-193.137205675	-29.3593273552	-10.1651160882	-27.5910293822	177.1371531	248.394260216	20.7703150328	13.0733821166	20.6995216847	39.40540865	441.531465891	50.129642388	23.2384982048	48.2905510668	0.437425688983	-0.613389277816	-0.0932430214086	-0.0322836462008	-0.0876270396879	0.562574311017	0.788881538154	0.0659649625429	0.0415200809555	0.0657401281795	43.3674425327	-60.8128990269	-9.24433903715	-3.20067889615	-8.68755700384	55.7749801119	78.2116268722	6.53992619617	4.11640141432	6.51763557268	0.353609014261	0.241734550486	23.2352559686	40.9465864353	208.274564419	106.594333132	0.661464393718	0.338535606282	-25.746714	283.15
Name_None_CAS_108-46-3_CS_RESORA03M_Temperature: Value10	0.62	124.443338499	-138.190434398	-38.8512047012	-9.87074531411	-27.6380868795	133.919088923	148.712958811	16.8687974224	10.6223542008	16.5236620901	9.47575042448	286.903393208	55.7200021236	20.4930995149	44.1617489696	0.481661903166	-0.534870475464	-0.150374824578	-0.0382050339617	-0.106974095093	0.518338096834	0.575598241177	0.0652912174217	0.0411141600841	0.0639553601308	32.1514830111	-35.7032160775	-10.0376915549	-2.55022971982	-7.1406432155	34.5996608924	38.4218410275	4.35826344975	2.74441721625	4.2690934475	0.457305390225	0.263938570182	80.1161054784	65.5442452751	150.103969555	108.258457867	0.580982192545	0.419017807455	-22.940187	283.15
Name_None_CAS_591-27-5_CS_MAMPOLM_Temperature: Value40	-0.31	104.071725676	-106.363997752	-28.5046550028	-7.09093318344	-21.2727995503	167.480811737	171.169725181	18.5045510151	11.411315012	17.1169725181	63.4090860611	277.533722932	47.009206018	18.5022481955	38.3897720684	0.383247111839	-0.391688469438	-0.104969208811	-0.0261125646292	-0.0783376938877	0.616752888161	0.630337417617	0.0681435393364	0.0420224945078	0.0630337417617	28.2609411804	-28.8834134789	-7.74051139411	-1.92556089859	-5.77668269578	45.4798393953	46.4815732012	5.02495778186	3.09877154674	4.64815732012	0.496940916587	0.286777481986	73.5574128126	63.6994736367	196.365543798	75.1869936156	0.723121741628	0.276878258372	-23.346918	313.15
Name_Acetamide, N-(4-methoxyphenyl)-_CAS_51-66-1_CS_ACACTA01M_Temperature: Value60	-1.49	123.715430498	-148.920377543	-23.6418568539	-6.47479902361	-21.274339649	228.769425019	275.37736406	14.9440307042	11.9729288722	17.2110852538	105.053994521	424.297741603	38.5858875581	18.4477278958	38.4854249028	0.350980839493	-0.422487307503	-0.0670719790763	-0.0183690133697	-0.0603553296433	0.649019160507	0.78124594504	0.0423962348179	0.0339672150017	0.048827871565	43.6078156442	-52.4921777617	-8.33339649729	-2.28226859833	-7.49888253739	80.6377577244	97.0663503834	5.26754450362	4.22027610362	6.06664689896	0.412687684204	0.183385676064	48.5027747976	46.7609817796	281.189749968	71.2951055488	0.797735691525	0.202264308475	-30.765398	333.15
Name_None_CAS_115-77-5_CS_PERYTO12M_Temperature: Value10	-0.46	109.744903169	-173.626466322	-43.4066165804	-8.2679269677	-43.4066165804	182.435087754	288.628981439	20.2362335889	13.7442372114	16.9781753788	72.6901845847	462.255447761	63.6428501694	22.0121641791	60.3847919592	0.375607182485	-0.594244889164	-0.148561222291	-0.0282973756745	-0.148561222291	0.624392817515	0.987846500124	0.0692594777795	0.0470403095297	0.0581086176544	32.0652648117	-50.7301793538	-12.6825448385	-2.41572282637	-12.6825448385	53.3038822838	84.3316131768	5.91262254631	4.01579110366	4.96068312805	0.25	0.132780780908	109.661064435	121.724936749	118.0914354	174.088555522	0.404173588435	0.595826411565	-34.324266	283.15
Name_None_CAS_439-14-5_CS_DIZPAM10M_Temperature: Value25	-3.75	230.591394382	-310.031972985	-25.7061893893	-9.39490827228	-25.8359977488	240.439704264	323.273104344	14.7868133299	9.79615467709	15.3939573497	9.84830988154	633.305077329	40.4930027192	19.1910629494	41.2299550985	0.489546008841	-0.658198522086	-0.054574293424	-0.0199454097602	-0.0548498768405	0.510453991159	0.686309471441	0.0313924353878	0.0207972567103	0.0326814034019	108.615717834	-146.034700851	-12.1084146301	-4.42529396517	-12.1695584042	113.254578058	152.271685502	6.96504892825	4.61429350005	7.25103264294	0.232947606067	0.184392566602	1.836685489	29.7226126709	414.088644779	56.9424538669	0.879111052263	0.120888947737	-35.287426	298.15
Name_None_CAS_144-62-7_CS_OXALAC08M_Temperature: Value15	-0.13	153.215286892	-217.955668722	-51.3009969954	-27.2444585903	-54.4889171806	62.7625315438	89.2825370814	21.0765793022	11.1603171352	22.3206342703	-90.4527553478	307.238205804	72.3775762976	38.4047757255	76.809551451	0.709402882211	-1.00915765471	-0.23752900815	-0.126144706839	-0.252289413678	0.290597117789	0.41338753085	0.0975867774517	0.0516734413563	0.103346882713	33.0911034138	-47.0735898463	-11.0798774146	-5.88419873079	-11.7683974616	13.5553146423	19.2830475832	4.55207361776	2.4103809479	4.8207618958	0.332372444653	0.291279831179	94.7804335511	35.6849151798	0.0	215.977818435	0.0	1.0	-25.007447	288.15
Name_l-Histidine_CAS_71-00-1_CS_LHISTD04M_Temperature: Value15	-0.59	118.300297968	-240.206715724	-57.1314938985	-12.0103357862	-48.0413431447	200.620705678	407.356884511	26.4490333697	20.3678442256	27.1571256341	82.32040771	647.563600235	83.5805272682	32.3781800117	75.1984687788	0.370939187497	-0.753185625835	-0.179139953923	-0.0376592812917	-0.150637125167	0.629060812503	1.27729713582	0.0829328675982	0.063864856791	0.0851531423881	37.7284497598	-76.6069668613	-18.2204333739	-3.83034834307	-15.3213933723	63.9821568073	129.914666451	8.43515226776	6.49573332254	8.66097776339	0.267861402054	0.169700177585	176.528031922	75.5062305958	164.223830696	154.697172951	0.514935764087	0.485064235913	-40.149991	288.15
Name_None_CAS_124-04-9_CS_ADIPAC11M_Temperature: Value60	0.02	158.371215657	-245.775531724	-54.9331148568	-12.2887765862	-40.9625886207	175.699640931	272.667431985	21.8945382595	13.6333715992	19.4762451418	17.3284252739	518.442963709	76.8276531163	25.9221481854	60.4388337624	0.474064745649	-0.735698810228	-0.164435519511	-0.0367849405114	-0.122616468371	0.525935254351	0.816196404467	0.0655386060402	0.0408098202233	0.0582997431762	52.9072076736	-82.1064424115	-18.3515527353	-4.10532212058	-13.6844070686	58.6961295482	91.0902425669	7.31432715095	4.55451212835	6.50644589764	0.310092062955	0.195141904635	113.62183135	46.2439826902	121.129635732	212.941220856	0.362586658917	0.637413341083	-38.794239	333.15
Name_None_CAS_105-60-2_CS_CAPLACM_Temperature: Value5	0.58	69.4420626875	-52.9497456117	-15.505290163	-2.78682871641	-10.5899491223	206.969131885	157.814478122	10.5574818683	8.30602516434	11.272462723	137.527069197	210.764223734	26.0627720313	11.0928538807	21.8624118454	0.251227388945	-0.191561509271	-0.0560950152071	-0.0100821846985	-0.0383123018542	0.748772611055	0.570940979314	0.0381948418719	0.030049525227	0.0407814985224	19.194563501	-14.6359024368	-4.28583577613	-0.77031065457	-2.92718048736	57.2085849838	43.6216884186	2.9182061749	2.29587833782	3.11583488704	0.467024088317	0.287860110118	10.2147709462	20.1060613649	218.379234161	58.0319604115	0.790052061743	0.209947938257	-20.312245	278.15
Name_None_CAS_461-58-5_CS_CYAMPD03M_Temperature: Value60	0.27	115.969145757	-121.457448093	-26.9785425161	-12.1457448093	-30.3643620233	114.641337365	120.066800453	19.9479224054	12.0066800453	20.0111334088	-1.32780839266	241.524248546	46.9264649215	24.1524248546	50.3754954321	0.502878898597	-0.526677913549	-0.116987494024	-0.0526677913549	-0.131669478387	0.497121101403	0.520647625499	0.0865005013446	0.0520647625499	0.0867746042498	26.7437007304	-28.0093607835	-6.22153472356	-2.80093607835	-7.00234019588	26.4374941954	27.6886628593	4.60020002318	2.76886628593	4.61477714321	0.352545441878	0.199224912222	55.3404626022	127.114047567	155.320101118	75.2903820041	0.673517088275	0.326482911725	-23.990576	333.15
Name_None_CAS_106-46-7_CS_DCLBEN03M_Temperature: Value45	-3.08	199.732296216	-67.2855741813	-14.3261388535	-5.60713118178	-11.2142623636	86.9506809156	29.2918401366	5.30082197022	2.44098667805	4.88197335609	-112.7816153	96.5774143179	19.6269608238	8.04811785982	16.0962357196	0.696700928023	-0.234703765304	-0.0499720597187	-0.0195586471087	-0.0391172942173	0.303299071977	0.102175024236	0.0184901873954	0.00851458535302	0.017029170706	57.2598493085	-19.2896287243	-4.10706013734	-1.60746906036	-3.21493812072	24.9272800685	8.39747193601	1.51965542367	0.699789328001	1.399578656	0.250365117664	0.189662644536	279.899377211	89.3496276228	286.682977132	0.0	1.0	0.0	-17.491785	318.15
Name_None_CAS_106-46-7_CS_DCLBEN03M_Temperature: Value40	-3.16	199.732296216	-67.2855741813	-14.3261388535	-5.60713118178	-11.2142623636	86.9506809156	29.2918401366	5.30082197022	2.44098667805	4.88197335609	-112.7816153	96.5774143179	19.6269608238	8.04811785982	16.0962357196	0.696700928023	-0.234703765304	-0.0499720597187	-0.0195586471087	-0.0391172942173	0.303299071977	0.102175024236	0.0184901873954	0.00851458535302	0.017029170706	57.2598493085	-19.2896287243	-4.10706013734	-1.60746906036	-3.21493812072	24.9272800685	8.39747193601	1.51965542367	0.699789328001	1.399578656	0.250365117664	0.189662644536	279.899377211	89.3496276228	286.682977132	0.0	1.0	0.0	-17.491785	313.15
Name_None_CAS_57-50-1_CS_SUCROS41M_Temperature: Value90	0.37	209.617795377	-859.595545623	-80.9167024106	-19.1021232361	-78.1450496021	267.888644903	1098.55122494	31.62496087	24.4122494432	32.3103301454	58.270849526	1958.14677057	112.541663281	43.5143726793	110.455379747	0.438984226588	-1.80017581568	-0.169456777092	-0.0400039070151	-0.16365234688	0.561015773412	2.30059980825	0.066229391276	0.0511244401833	0.0676647002427	100.093847289	-410.46240907	-38.6382465272	-9.12138686822	-37.3147644609	127.918553219	524.565284888	15.101122489	11.6570063308	15.428390732	0.0959736769559	0.0545141588284	322.998690706	0.0	173.493372682	304.013067597	0.363332005702	0.636667994298	-71.165016	363.15
Name_None_CAS_56-41-7_CS_LALNIN03M_Temperature: Value30	0.29	107.280230074	-155.043699532	-49.2652510692	-11.9264384255	-38.7609248829	136.375185077	197.092355264	24.045214676	15.1609504049	21.8991505849	29.0949550024	352.136054796	73.3104657452	27.0873888304	60.6600754678	0.440294873019	-0.636323635309	-0.202192309326	-0.0489479719469	-0.159080908827	0.559705126981	0.808897906668	0.0986853284632	0.0622229158976	0.0898775451854	26.1394089963	-37.777236976	-12.0037452018	-2.90594130584	-9.44430924399	33.2285523362	48.022619645	5.85874676428	3.694047665	5.33584662722	0.376347164427	0.2384098211	110.048217836	67.4072452232	93.7131680503	149.942247101	0.384613524769	0.615386475231	-23.603808	303.15
Name_None_CAS_100-01-6_CS_NANILI23M_Temperature: Value20	-2.55	148.217788791	-145.257897096	-33.8326751325	-9.07861856847	-29.0515794191	141.478380317	138.653073811	12.3632104371	8.66581711319	12.6048248919	-6.73940847395	283.910970907	46.1958855696	17.7444356817	41.656404311	0.511631856394	-0.501414628792	-0.116786753642	-0.0313384142995	-0.100282925758	0.488368143606	0.478615489594	0.0426764719573	0.0299134680996	0.043510499054	42.9381256063	-42.0806563212	-9.80119637656	-2.63004102008	-8.41613126425	40.9857447894	40.1672643181	3.58157470149	2.51045401988	3.65156948346	0.406846764625	0.274557684894	56.7879170929	24.7799993212	168.739784098	120.956385009	0.582471575714	0.417528424286	-24.338415	293.15
Name_None_CAS_65-45-2_CS_SALMID07M_Temperature: Value45	-1.37	165.151379782	-219.127957727	-40.010600729	-12.8898798663	-31.303993961	119.479267141	158.528786341	13.2517532149	9.32522272592	15.8528786341	-45.672112641	377.656744068	53.2623539438	22.2151025922	47.1568725951	0.580230490172	-0.769867757026	-0.140570248361	-0.0452863386486	-0.109981108147	0.419769509828	0.556963166316	0.0465577173721	0.0327625391951	0.0556963166316	47.0071440674	-62.3705323666	-11.3882431692	-3.6688548451	-8.91007605237	34.0074611001	45.1221510119	3.7718550904	2.65424417717	4.51221510119	0.382205378857	0.220925423341	96.8453172849	5.98069687991	178.20866235	106.421984572	0.626104968939	0.373895031061	-31.055115	318.15
Name_None_CAS_95-55-6_CS_AMPHOM11M_Temperature: Value20	-0.74	124.533866269	-133.667645918	-27.2192358102	-8.91117639454	-22.2779409863	135.812820326	145.773840662	16.500419694	9.71825604411	16.1970934068	11.278954057	279.44148658	43.7196555042	18.6294324386	38.4750343932	0.47833858728	-0.513421728796	-0.10454996054	-0.0342281152531	-0.0855702881327	0.52166141272	0.559922012329	0.0633786429542	0.0373281341553	0.0622135569255	32.421979452	-34.7999287197	-7.08643785484	-2.31999524798	-5.79998811995	35.358417769	37.9517364085	4.29582959477	2.53011576057	4.21685960094	0.471234092899	0.273175229582	64.4490327622	64.6778477708	190.337545293	70.0091413021	0.731092635679	0.268907364321	-24.436352	293.15
Name_None_CAS_88-99-3_CS_PHTHAC06M_Temperature: Value65	-0.72	197.590073684	-328.849534719	-49.5189078822	-18.2694185955	-41.1061918399	121.089222756	201.529023298	19.7756828075	11.1960568499	20.1529023298	-76.5008509278	530.378558017	69.2945906897	29.4654754454	61.2590941697	0.620027958801	-1.03191370884	-0.155387903875	-0.0573285393798	-0.128989213605	0.379972041199	0.632388189471	0.0620551225901	0.0351326771929	0.0632388189471	62.9678656652	-104.797538359	-15.7806507244	-5.82208546439	-13.0996922949	38.5886283144	64.2231273569	6.30210068373	3.56795151983	6.42231273569	0.286979387021	0.201926657176	102.614880186	24.3339205503	137.860607763	180.818688677	0.43259982466	0.56740017534	-34.417527	338.15
Name_None_CAS_65-71-4_CS_THYMIN01M_Temperature: Value30	-1.46	129.962257401	-147.867713256	-29.5209319088	-9.85784755037	-29.5735426511	143.020759734	162.725341286	14.7522074389	10.8483560857	16.2725341286	13.0585023326	310.593054542	44.2731393478	20.7062036361	45.8460767797	0.476081841153	-0.541673671892	-0.108142009048	-0.0361115781261	-0.108334734378	0.523918158847	0.596100603598	0.0540407516694	0.0397400402399	0.0596100603598	35.477489139	-40.3653745013	-8.0587130611	-2.69102496675	-8.07307490026	39.042238505	44.4212546285	4.02710209608	2.96141697524	4.44212546285	0.275845494118	0.285807600811	31.7966241469	38.2692211186	143.469604337	129.513412798	0.525562380556	0.474437619444	-31.124792	303.15
Name_None_CAS_57-13-6_CS_UREAXX23M_Temperature: Value5	0.86	100.379180267	-95.6692549026	-30.2498654847	-11.9586568628	-31.8897516342	84.7164628162	80.7414530987	15.4095388469	10.0926816373	16.1482906197	-15.6627174507	176.410708001	45.6594043315	22.0513385002	48.0380422539	0.54230979506	-0.516863894303	-0.163428295668	-0.0646079867879	-0.172287964768	0.45769020494	0.436214768504	0.083251764278	0.054526846063	0.0872429537008	18.5797489237	-17.7079622595	-5.59911830507	-2.21349528244	-5.9026540865	15.6806481647	14.9448911848	2.85223850247	1.8681113981	2.98897823696	0.369168100426	0.324271661389	68.9581886743	36.8624271032	72.7630223367	112.332620747	0.393110400248	0.606889599752	-22.445395	278.15
Name_None_CAS_106-46-7_CS_DCLBEN03M_Temperature: Value30	-3.2	199.732296216	-67.2855741813	-14.3261388535	-5.60713118178	-11.2142623636	86.9506809156	29.2918401366	5.30082197022	2.44098667805	4.88197335609	-112.7816153	96.5774143179	19.6269608238	8.04811785982	16.0962357196	0.696700928023	-0.234703765304	-0.0499720597187	-0.0195586471087	-0.0391172942173	0.303299071977	0.102175024236	0.0184901873954	0.00851458535302	0.017029170706	57.2598493085	-19.2896287243	-4.10706013734	-1.60746906036	-3.21493812072	24.9272800685	8.39747193601	1.51965542367	0.699789328001	1.399578656	0.250365117664	0.189662644536	279.899377211	89.3496276228	286.682977132	0.0	1.0	0.0	-17.491785	303.15
Name_None_CAS_141-82-2_CS_MALNAC12M_Temperature: Value40	0.82	150.38572961	-220.344660064	-53.0629435984	-20.0313327331	-55.086165016	92.1890285534	135.075051409	19.1022135477	12.2795501281	19.2964359156	-58.1967010563	355.419711473	72.1651571461	32.3108828612	74.3826009317	0.619956217821	-0.90835774395	-0.218748826136	-0.0825779767227	-0.227089435987	0.380043782179	0.556838858388	0.0787477381915	0.0506217143989	0.0795484083411	36.4797819913	-53.4500526276	-12.8717307108	-4.85909569342	-13.3625131569	22.3627313066	32.7657979295	4.63371483171	2.97870890268	4.68082827564	0.328151121459	0.21444335934	103.600458832	25.1168199026	36.9427205602	205.632037603	0.152294166301	0.847705833699	-31.859953	313.15
Name_None_CAS_106-46-7_CS_DCLBEN03M_Temperature: Value35	-3.25	199.732296216	-67.2855741813	-14.3261388535	-5.60713118178	-11.2142623636	86.9506809156	29.2918401366	5.30082197022	2.44098667805	4.88197335609	-112.7816153	96.5774143179	19.6269608238	8.04811785982	16.0962357196	0.696700928023	-0.234703765304	-0.0499720597187	-0.0195586471087	-0.0391172942173	0.303299071977	0.102175024236	0.0184901873954	0.00851458535302	0.017029170706	57.2598493085	-19.2896287243	-4.10706013734	-1.60746906036	-3.21493812072	24.9272800685	8.39747193601	1.51965542367	0.699789328001	1.399578656	0.250365117664	0.189662644536	279.899377211	89.3496276228	286.682977132	0.0	1.0	0.0	-17.491785	308.15
Name_None_CAS_123-31-9_CS_HYQUIN08M_Temperature: Value10	-0.33	138.902259592	-150.313783684	-37.9368037191	-10.7366988346	-25.0522972807	120.049547328	129.912225629	17.1646788523	9.27944468782	16.2390282037	-18.8527122635	280.226009314	55.1014825714	20.0161435224	41.2913254844	0.536401970868	-0.58047010937	-0.146501405688	-0.0414621506693	-0.0967450182283	0.463598029132	0.501684955107	0.0662852252565	0.0358346396505	0.0627106193883	35.9689911065	-38.9240258901	-9.82380387184	-2.78028756358	-6.48733764834	31.0870472006	33.6410055677	4.444824604	2.40292896912	4.20512569597	0.469398752161	0.27084114797	77.2482934987	69.2060753058	148.943596006	110.008210914	0.575178824883	0.424821175117	-23.441066	283.15
Name_None_CAS_298-00-0_CS_MPARAT01M_Temperature: Value20	-3.84	147.121782984	-231.23586466	-34.6209184919	-8.89368710232	-33.0336949515	277.365598375	435.944104716	13.1978372896	16.7670809506	22.944426564	130.243815391	667.179969376	47.8187557815	25.6607680529	55.9781215155	0.346586940967	-0.544741433585	-0.0815593584456	-0.0209515935994	-0.0778202047978	0.653413059033	1.02698954989	0.0310912358509	0.0394995980727	0.0540520815731	62.4513403999	-98.156706666	-14.6961430309	-3.77525794869	-14.0223866666	117.738196533	185.05277143	5.60231539066	7.11741428577	9.73961954894	0.269850898962	0.241465931425	23.7674330413	1.45945647161	293.596816269	130.89056509	0.691650280225	0.308349719775	-25.25283	293.15
Name_None_CAS_63-74-1_CS_SULAMD07M_Temperature: Value10	-1.84	183.13487678	-218.636206824	-32.8986837163	-11.5071687802	-27.329525853	138.344211458	165.162715924	14.7068859962	8.69277452229	15.0147923567	-44.7906653215	383.798922748	47.6055697125	20.1999433025	42.3443182097	0.569663419738	-0.68009464635	-0.102335377074	-0.035794455071	-0.0850118307937	0.430336580262	0.513758816565	0.0457475665892	0.027039937714	0.0467053469605	58.8740332117	-70.2869684256	-10.5762388453	-3.69931412766	-8.7858710532	44.4747709626	53.096359326	4.72795630087	2.79454522769	4.82694175691	0.333983804114	0.198975591759	69.7534228353	4.55430038078	196.142166236	125.336922002	0.610124183538	0.389875816462	-38.370593	283.15
Name_None_CAS_87-86-5_CS_PCPHOL01M_Temperature: Value30	-2.46	306.630711426	-277.33688461	-36.3943759226	-21.3336065085	-46.2228141017	47.267375534	42.7517081161	7.09443929357	3.28859293201	6.10738687373	-259.363335892	320.088592726	43.4888152162	24.6221994405	52.3302009754	0.866437889111	-0.783663135883	-0.102838577725	-0.0602817796833	-0.130610522647	0.133562110889	0.120802314823	0.020046560168	0.00929248575559	0.0172574735461	108.516022177	-98.148992907	-12.8799000151	-7.54992253131	-16.3581654845	16.7278337771	15.1297477166	2.51070849405	1.16382674743	2.16139253094	0.558056752905	0.324234073112	50.1403798437	35.2543993472	314.4862319	39.4118550605	0.888635015241	0.111364984759	-30.180622	303.15
Name_None_CAS_56-41-7_CS_LALNIN03M_Temperature: Value20	0.25	107.280230074	-155.043699532	-49.2652510692	-11.9264384255	-38.7609248829	136.375185077	197.092355264	24.045214676	15.1609504049	21.8991505849	29.0949550024	352.136054796	73.3104657452	27.0873888304	60.6600754678	0.440294873019	-0.636323635309	-0.202192309326	-0.0489479719469	-0.159080908827	0.559705126981	0.808897906668	0.0986853284632	0.0622229158976	0.0898775451854	26.1394089963	-37.777236976	-12.0037452018	-2.90594130584	-9.44430924399	33.2285523362	48.022619645	5.85874676428	3.694047665	5.33584662722	0.376347164427	0.2384098211	110.048217836	67.4072452232	93.7131680503	149.942247101	0.384613524769	0.615386475231	-23.603808	293.15
Name_None_CAS_120-12-7_CS_ANTCEN19M_Temperature: Value75	-5.17	181.75844081	-114.148116006	-9.42655814951	-4.75617150025	-8.15343685757	174.164193667	109.378769394	10.9256738641	4.55744872476	10.9378769394	-7.59424714276	223.5268854	20.3522320136	9.31362022501	19.091313797	0.510668395892	-0.320710471739	-0.026484851584	-0.0133629363225	-0.0229078908385	0.489331604108	0.307310518632	0.0306967661109	0.012804604943	0.0307310518632	64.6919430916	-40.6278981695	-3.35512541063	-1.6928290904	-2.90199272639	61.9889786417	38.9303797587	3.88869462516	1.62209915661	3.89303797587	0.0981326272998	0.101239177888	183.917196724	131.270316957	355.922634477	0.0	1.0	0.0	-25.582407	348.15
Name_None_CAS_121-57-3_CS_AFAZEMM_Temperature: Value80	-0.6	163.596572883	-265.272849715	-56.5988485091	-14.7373805397	-44.2121416192	156.773413433	254.209054676	25.1053659808	14.1227252598	21.1840878897	-6.82315945012	519.481904391	81.7042144899	28.8601057995	65.3962295089	0.510648874335	-0.828020292304	-0.176667137767	-0.0460011273502	-0.138003382051	0.489351125665	0.793485861767	0.0783636640545	0.0440825478759	0.0661238218139	52.411431816	-84.9854592333	-18.1325723224	-4.72141440185	-14.1642432056	50.2254963163	81.4409513682	8.04300575575	4.52449729823	6.78674594735	0.458854703981	0.215879067957	96.7008722614	102.553971304	126.050456357	194.31952996	0.393452763181	0.606547236819	-33.075953	353.15
Name_None_CAS_120-12-7_CS_ANTCEN19M_Temperature: Value70	-5.28	181.75844081	-114.148116006	-9.42655814951	-4.75617150025	-8.15343685757	174.164193667	109.378769394	10.9256738641	4.55744872476	10.9378769394	-7.59424714276	223.5268854	20.3522320136	9.31362022501	19.091313797	0.510668395892	-0.320710471739	-0.026484851584	-0.0133629363225	-0.0229078908385	0.489331604108	0.307310518632	0.0306967661109	0.012804604943	0.0307310518632	64.6919430916	-40.6278981695	-3.35512541063	-1.6928290904	-2.90199272639	61.9889786417	38.9303797587	3.88869462516	1.62209915661	3.89303797587	0.0981326272998	0.101239177888	183.917196724	131.270316957	355.922634477	0.0	1.0	0.0	-25.582407	343.15
Name_None_CAS_86-73-7_CS_FLUREN02M_Temperature: Value25	-4.94	163.804656691	-93.93120421	-8.59033542909	-4.08396540044	-7.22547724693	181.431277613	104.038912763	10.3825195893	4.52343098968	10.4038912763	17.6266209221	197.970116973	18.9728550184	8.60739639011	17.6293685232	0.4744716306	-0.272078294514	-0.0248825066441	-0.0118294910658	-0.020929099578	0.5255283694	0.301355978405	0.0300736932564	0.0131024338437	0.0301355978405	56.5512536958	-32.4284270457	-2.96569247784	-1.40993161068	-2.49449438813	62.6365966384	35.9179712515	3.58441885084	1.56165092398	3.59179712515	0.108014549923	0.109750074223	162.060940207	122.770438483	345.235934303	0.0	1.0	0.0	-21.710357	298.15
Name_None_CAS_147-71-7_CS_TARTACM_Temperature: Value40	0.63	191.089435101	-423.088718005	-66.35398505	-26.4430448753	-70.5147863341	99.1932806627	219.622596759	23.5483072809	13.7264122975	21.9622596759	-91.8961544386	642.711314764	89.9022923309	40.1694571728	92.47704601	0.65828733412	-1.4575057178	-0.228584002583	-0.0910941073625	-0.242917619633	0.34171266588	0.756581721311	0.0811219752404	0.0472863575819	0.0756581721311	55.469960175	-122.815342071	-19.2614149821	-7.67595887947	-20.4692236786	28.7940948963	63.7526438305	6.83566658916	3.9845402394	6.37526438305	0.216450191306	0.151496540552	123.947199154	35.5528595981	20.765878276	269.516837488	0.0715367369406	0.928463263059	-43.993273	313.15
Name_Maleic acid_CAS_110-16-7_CS_MALIAC13M_Temperature: Value40	0.66	149.715019736	-217.140600666	-52.6900784805	-18.0950500555	-54.2851501665	107.326957455	155.662671992	16.8119022298	12.9718893327	19.457833999	-42.3880622807	372.803272658	69.5019807103	31.0669393882	73.7429841656	0.582453579653	-0.844767080613	-0.204986279115	-0.0703972567178	-0.211191770153	0.417546420347	0.605592416047	0.0654052789883	0.0504660346706	0.0756990520059	38.4830446879	-55.8142493235	-13.5435619509	-4.65118744363	-13.9535623309	27.58753335	40.0118409836	4.32136458949	3.33432008197	5.00148012295	0.329622242804	0.226196239287	104.600585137	45.7436838981	63.5598766088	193.482100582	0.247274306335	0.752725693665	-32.597533	313.15
Name_2-Methoxybenzoic acid_CAS_579-75-9_CS_FUFBOXM_Temperature: Value25	-1.61	137.73174445	-193.137205675	-29.3593273552	-10.1651160882	-27.5910293822	177.1371531	248.394260216	20.7703150328	13.0733821166	20.6995216847	39.40540865	441.531465891	50.129642388	23.2384982048	48.2905510668	0.437425688983	-0.613389277816	-0.0932430214086	-0.0322836462008	-0.0876270396879	0.562574311017	0.788881538154	0.0659649625429	0.0415200809555	0.0657401281795	43.3674425327	-60.8128990269	-9.24433903715	-3.20067889615	-8.68755700384	55.7749801119	78.2116268722	6.53992619617	4.11640141432	6.51763557268	0.353609014261	0.241734550486	23.2352559686	40.9465864353	208.274564419	106.594333132	0.661464393718	0.338535606282	-25.746714	298.15
Name_None_CAS_100-09-4_CS_ANISIC04M_Temperature: Value30	-2.69	144.511557051	-194.668902483	-34.5374056523	-10.2457317097	-27.8098432119	179.95524529	242.414453291	20.1165141366	12.7586554364	20.2012044409	35.4436882391	437.083355775	54.6539197889	23.004387146	48.0110476529	0.445381641537	-0.599965546797	-0.106443572665	-0.0315771340419	-0.0857093638281	0.554618358463	0.747116350711	0.0619986821195	0.0393219131953	0.0622596958926	46.8892028174	-63.1635963039	-11.2062415731	-3.32439980547	-9.02337090056	58.3895030035	78.6554425005	6.52714101614	4.1397601316	6.55462020837	0.368773237232	0.248821442974	50.072725893	39.9702346685	204.57628548	119.89051686	0.630499897076	0.369500102924	-25.189211	303.15
Name_None_CAS_87-40-1_CS_GISXEMM_Temperature: Value25	-4.2	233.791486293	-182.354130466	-23.6337302499	-11.3971331541	-30.3923550776	109.383299463	85.3174629124	7.94539513134	5.33234143202	8.53174629124	-124.40818683	267.671593378	31.5791253813	16.7294745861	38.9241013689	0.681260675309	-0.531373917998	-0.0688679099713	-0.0332108698749	-0.0885623196664	0.318739324691	0.24861227122	0.0231526191932	0.0155382669512	0.024861227122	80.2313432204	-62.5793396544	-8.11050031514	-3.9112087284	-10.4298899424	37.5375903586	29.2788020562	2.72665927195	1.82992512851	2.92788020562	0.632860707677	0.199525197347	23.9450024892	20.2460715769	328.020934536	15.1538512206	0.955842177661	0.0441578223388	-23.230816	298.15
Name_None_CAS_57-83-0_CS_PROGST13M_Temperature: Value50	-4.31	178.472325062	-217.185140919	-28.4931147854	-4.09783284753	-11.4307968905	327.721137364	398.807834077	10.8152943747	7.52467611466	11.7296421787	149.248812302	615.992974996	39.30840916	11.6225089622	23.1604390692	0.352577301584	-0.429055602335	-0.0562889821786	-0.00809538872331	-0.0225818738071	0.647422698416	0.787856548297	0.021365930573	0.0148652178924	0.0231722514205	90.34152417	-109.937698469	-14.4230284285	-2.07429619753	-5.78619465627	165.890297232	201.873918374	5.47463130666	3.80894185611	5.93746818746	0.246273903511	0.127533684627	145.107784366	47.975251861	421.411542387	84.7819200378	0.832510835617	0.167489164383	-34.331367	323.15
Name_None_CAS_129-00-0_CS_GUQPOZM_Temperature: Value45	-5.7	200.940641738	-126.213019885	-9.77106259135	-4.85434691865	-7.88831374281	163.901166024	102.948119144	10.2918404095	3.959543044	10.2948119144	-37.0394757142	229.161139029	20.0629030009	8.81388996265	18.1831256572	0.550761007821	-0.345939026723	-0.0267816417513	-0.0133053471817	-0.0216211891702	0.449238992179	0.282171935765	0.0282090489373	0.0108527667602	0.0282171935765	73.3115469843	-46.0477863379	-3.56489213958	-1.7710687053	-2.87798664612	59.7979977062	37.5597778941	3.7548936602	1.44460684208	3.75597778941	0.0971684782243	0.100215693578	192.063171774	158.366610338	364.841807761	0.0	1.0	0.0	-26.169132	318.15
Name_l-Leucine_CAS_61-90-5_CS_LEUCIN03M_Temperature: Value30	-0.77	132.581198673	-212.700041285	-50.72745987	-9.66818369475	-35.4500068808	175.26660262	281.180242645	22.3949754959	12.7809201202	17.5737651653	42.6854039467	493.880283929	73.1224353659	22.449103815	53.023772046	0.43067125416	-0.690925971831	-0.164780971821	-0.0314057259923	-0.115154328639	0.56932874584	0.913374211099	0.0727469074063	0.0415170095954	0.0570858881937	40.8148305044	-65.4792400444	-15.6163369862	-2.97632909293	-10.9132066741	53.9554382567	86.5607194652	6.89424396643	3.93457815751	5.41004496658	0.33902457188	0.214774887107	131.189454167	91.9218305628	163.385974327	144.461826966	0.53073620679	0.46926379321	-22.881391	303.15
Name_None_CAS_76-57-3_CS_ZZZTSE03M_Temperature: Value90	-1.1	152.231123013	-298.22348137	-31.3631150141	-6.93542979931	-22.9402677977	310.374654078	608.029475422	18.4293413487	14.1402203586	20.2676491807	158.143531065	906.252956792	49.7924563628	21.075650158	43.2079169784	0.329073112684	-0.644660088869	-0.067796634991	-0.01499209509	-0.0495892376053	0.670926887316	1.31435772213	0.0398381132735	0.0305664586542	0.0438119240711	70.4229969585	-137.959905346	-14.5087581931	-3.20836989176	-10.6123004112	143.581108039	281.277947971	8.52551977586	6.54134762723	9.37593159904	0.251583971339	0.107761010524	56.734713403	46.0510888452	389.629563769	72.9762133215	0.842249671458	0.157750328542	-37.255187	363.15
Name_None_CAS_65-85-0_CS_BENZAC12M_Temperature: Value40	-1.34	154.229278939	-154.917315695	-27.6072904765	-10.3278210463	-22.1310450993	121.079734065	121.619886414	16.2488199065	8.10799242762	15.2024858018	-33.1495448744	276.537202109	43.856110383	18.4358134739	37.333530901	0.560204249241	-0.562703392833	-0.100277467037	-0.0375135595222	-0.0803861989761	0.439795750759	0.44175773647	0.0590202976984	0.0294505157646	0.0552197170587	42.4607105611	-42.6501332812	-7.60053589279	-2.84334221874	-6.09287618302	33.3343420802	33.4830508904	4.47344657095	2.23220339269	4.1853813613	0.475517903726	0.333689602209	54.3917470233	29.592115548	171.898215492	103.410797512	0.624382811214	0.375617188786	-24.049796	313.15
Name_None_CAS_53-70-3_CS_DBNTHR02M_Temperature: Value25	-8.74	262.408728947	-230.892559637	-12.7614900323	-6.41368221213	-10.4951163471	210.822253485	185.501793065	13.2225761012	5.15282758513	13.250128076	-51.5864754623	416.394352701	25.9840661335	11.5665097973	23.7452444232	0.554504541521	-0.487906684491	-0.0269667255654	-0.0135529634581	-0.0221775765678	0.445495458479	0.391989958289	0.027941061748	0.0108886099525	0.0279992827349	124.179940598	-109.265512833	-6.03913246528	-3.03515313425	-4.96661421968	99.7676221351	87.7851957748	6.25733267865	2.43847766041	6.27037112677	0.0700411726712	0.0722846860922	247.225334113	84.1681773658	473.230982432	0.0	1.0	0.0	-37.324403	298.15
Name_None_CAS_86-73-7_CS_FLUREN02M_Temperature: Value50	-4.41	163.804656691	-93.93120421	-8.59033542909	-4.08396540044	-7.22547724693	181.431277613	104.038912763	10.3825195893	4.52343098968	10.4038912763	17.6266209221	197.970116973	18.9728550184	8.60739639011	17.6293685232	0.4744716306	-0.272078294514	-0.0248825066441	-0.0118294910658	-0.020929099578	0.5255283694	0.301355978405	0.0300736932564	0.0131024338437	0.0301355978405	56.5512536958	-32.4284270457	-2.96569247784	-1.40993161068	-2.49449438813	62.6365966384	35.9179712515	3.58441885084	1.56165092398	3.59179712515	0.108014549923	0.109750074223	162.060940207	122.770438483	345.235934303	0.0	1.0	0.0	-21.710357	323.15
Name_Thiourea_CAS_62-56-6_CS_THIOUR13M_Temperature: Value20	0.2	120.835891903	-96.0135547434	-19.9407104717	-12.0016943429	-32.0045182478	83.7656271054	66.5583337622	13.2961154103	8.31979172027	13.3116667524	-37.0702647972	162.571888506	33.2368258819	20.3214860632	45.3161850002	0.590591372383	-0.469270977112	-0.0974612044346	-0.0586588721389	-0.156423659037	0.409408627617	0.325307134008	0.0649854188508	0.040663391751	0.0650614268016	24.723207034	-19.6445191459	-4.07989965261	-2.45556489323	-6.54817304862	17.1385745464	13.6179361904	2.72040540984	1.7022420238	2.72358723808	0.473843552408	0.201989328115	46.9979380848	43.9745928265	160.062179132	44.5393398758	0.782311782964	0.217688217036	-14.862445	293.15
Name_None_CAS_51-28-5_CS_DNOPHL02M_Temperature: Value65	-1.92	226.321502906	-348.807695796	-62.9322759373	-20.5180997527	-58.134615966	93.0822806899	143.458820439	10.955567166	8.43875414347	13.041710949	-133.239222216	492.266516235	73.8878431033	28.9568538962	71.176326915	0.708574896509	-1.0920587473	-0.197030464789	-0.064238749841	-0.182009791216	0.291425103491	0.449145651388	0.0343000544409	0.0264203324346	0.0408314228535	72.2879443374	-111.410497785	-20.1008070447	-6.55355869322	-18.5684162974	29.7308326381	45.8212900385	3.49924960425	2.69537000226	4.16557182168	0.325775499161	0.205723991923	108.344879285	32.6118776034	91.5276593864	227.87612421	0.286557843354	0.713442156646	-32.782729	338.15
Name_l-Aspartic acid_CAS_56-84-8_CS_LASPRT03M_Temperature: Value35	-1.27	162.987403318	-353.827620083	-72.8890738305	-22.1142262552	-70.7655240167	127.413779741	276.601219075	29.6668214846	17.2875761922	25.1455653704	-35.5736235771	630.428839158	102.555895315	39.4018024474	95.9110893871	0.561249102366	-1.21840970603	-0.250994410775	-0.0761506066271	-0.243681941207	0.438750897634	0.952479656454	0.102158060005	0.0595299785284	0.0865890596777	47.3317347475	-102.751959471	-21.1670732725	-6.42199746697	-20.5503918943	37.001112375	80.3253212551	8.61528005674	5.02033257844	7.30230193228	0.250535856248	0.158725639339	158.534594443	90.7935065816	47.3449566484	243.056226411	0.163032933095	0.836967066905	-30.407021	308.15
Name_None_CAS_59-66-5_CS_ATDZSA03M_Temperature: Value40	-2.29	214.143464855	-323.652016342	-39.2745975075	-17.0343166496	-40.4565020427	153.339982063	231.754886446	14.9557855468	12.1976256024	21.0686260405	-60.8034827917	555.406902788	54.2303830543	29.231942252	61.5251280833	0.582729553265	-0.880725428742	-0.106874466964	-0.0463539699338	-0.110090678593	0.417270446735	0.630653947517	0.0406978482221	0.0331923130272	0.057332177047	78.6941785997	-118.936758567	-14.4327644684	-6.25982939827	-14.8670948209	56.3499051588	85.1660845111	5.49600362409	4.48242550058	7.74237131919	0.198987930417	0.176563046229	31.8220406916	8.26888888433	206.132861061	161.350585857	0.560931010063	0.439068989937	-47.948039	313.15
Name_l-Aspartic acid_CAS_56-84-8_CS_LASPRT03M_Temperature: Value30	-1.34	162.987403318	-353.827620083	-72.8890738305	-22.1142262552	-70.7655240167	127.413779741	276.601219075	29.6668214846	17.2875761922	25.1455653704	-35.5736235771	630.428839158	102.555895315	39.4018024474	95.9110893871	0.561249102366	-1.21840970603	-0.250994410775	-0.0761506066271	-0.243681941207	0.438750897634	0.952479656454	0.102158060005	0.0595299785284	0.0865890596777	47.3317347475	-102.751959471	-21.1670732725	-6.42199746697	-20.5503918943	37.001112375	80.3253212551	8.61528005674	5.02033257844	7.30230193228	0.250535856248	0.158725639339	158.534594443	90.7935065816	47.3449566484	243.056226411	0.163032933095	0.836967066905	-30.407021	303.15
Name_None_CAS_52-31-3_CS_ETCYBA01M_Temperature: Value35	-2.02	187.747130075	-325.95726733	-37.1134654554	-9.87749294941	-25.0736359485	220.56772955	382.938766396	12.8887348286	11.6042050423	19.1469383198	32.8205994746	708.896033726	50.002200284	21.4816979917	44.2205742683	0.459809692568	-0.798298811925	-0.0908942316951	-0.0241908730886	-0.0614076009173	0.540190307432	0.937851653861	0.0315656766458	0.0284197470867	0.046892582693	76.6599430618	-133.093195854	-15.1539794376	-4.03312714709	-10.2379381426	90.0610815291	156.359588646	5.2626619523	4.73816935291	7.8179794323	0.159279753585	0.188722525083	26.3244039853	31.4190022461	273.602262903	134.712596722	0.67007667356	0.32992332644	-36.821645	308.15
Name_None_CAS_492-62-6_CS_GLUCSA15M_Temperature: Value10	0.31	158.245610948	-357.756637101	-60.2502194248	-14.9065265459	-59.6261061834	166.614882607	376.677619906	22.239400798	15.6949008294	20.9265344392	8.36927165905	734.434257006	82.4896202227	30.6014273753	80.5526406226	0.487118668128	-1.10126237015	-0.185464901458	-0.0458859320895	-0.183543728358	0.512881331872	1.1595057798	0.0684583113034	0.0483127408249	0.0644169877665	51.4077472756	-116.220997701	-19.5729160192	-4.84254157088	-19.3701662835	54.1265929975	122.367677514	7.22470271961	5.09865322974	6.79820430632	0.174085306365	0.0944207435934	181.681976305	145.143126626	93.6060392492	231.254454306	0.288142267546	0.711857732454	-47.549087	283.15
Name_None_CAS_505-48-6_CS_SUBRAC01M_Temperature: Value35	-1.59	154.45560537	-256.160854837	-52.4991689071	-9.85234057066	-32.0201068547	245.881640872	407.788705133	24.8199544358	15.6841809666	22.6549280629	91.4260355012	663.94955997	77.3191233428	25.5365215373	54.6750349176	0.385813727851	-0.6398626589	-0.131137358314	-0.0246101022654	-0.0799828323626	0.614186272149	1.01861295435	0.0619976149328	0.0391774213213	0.0565896085752	61.8343317206	-102.550731221	-21.0173727102	-3.9442588931	-12.8188414026	98.4355790079	163.253007261	9.93635221066	6.27896181774	9.06961151452	0.290164284563	0.182601151393	113.479379232	47.8674860015	189.532678105	210.804568137	0.473432536902	0.526567463098	-43.047281	308.15
Name_None_CAS_57-83-0_CS_PROGST13M_Temperature: Value25	-4.42	178.472325062	-217.185140919	-28.4931147854	-4.09783284753	-11.4307968905	327.721137364	398.807834077	10.8152943747	7.52467611466	11.7296421787	149.248812302	615.992974996	39.30840916	11.6225089622	23.1604390692	0.352577301584	-0.429055602335	-0.0562889821786	-0.00809538872331	-0.0225818738071	0.647422698416	0.787856548297	0.021365930573	0.0148652178924	0.0231722514205	90.34152417	-109.937698469	-14.4230284285	-2.07429619753	-5.78619465627	165.890297232	201.873918374	5.47463130666	3.80894185611	5.93746818746	0.246273903511	0.127533684627	145.107784366	47.975251861	421.411542387	84.7819200378	0.832510835617	0.167489164383	-34.331367	298.15
Name_None_CAS_118-92-3_CS_AMBACO06M_Temperature: Value20	-1.59	152.616485566	-202.554099433	-34.594184743	-11.9149470255	-28.936299919	134.804093765	178.913317989	18.494511724	10.5243128229	17.8913317989	-17.8123918012	381.467417422	53.088696467	22.4392598483	46.8276317179	0.530986632625	-0.704730676922	-0.120360848286	-0.0414547457013	-0.100675810989	0.469013367375	0.622479150259	0.0643465118855	0.0366164206035	0.0622479150259	43.8651186967	-58.2182166048	-9.94308062029	-3.42460097675	-8.3168880864	38.745470726	51.4233695063	5.31570327415	3.0249040886	5.14233695063	0.359840291805	0.254134370444	74.8476310183	38.3909671403	168.399199073	119.021380257	0.585898196523	0.414101803477	-27.735205	293.15
Name_None_CAS_57-83-0_CS_PROGST13M_Temperature: Value20	-4.49	178.472325062	-217.185140919	-28.4931147854	-4.09783284753	-11.4307968905	327.721137364	398.807834077	10.8152943747	7.52467611466	11.7296421787	149.248812302	615.992974996	39.30840916	11.6225089622	23.1604390692	0.352577301584	-0.429055602335	-0.0562889821786	-0.00809538872331	-0.0225818738071	0.647422698416	0.787856548297	0.021365930573	0.0148652178924	0.0231722514205	90.34152417	-109.937698469	-14.4230284285	-2.07429619753	-5.78619465627	165.890297232	201.873918374	5.47463130666	3.80894185611	5.93746818746	0.246273903511	0.127533684627	145.107784366	47.975251861	421.411542387	84.7819200378	0.832510835617	0.167489164383	-34.331367	293.15
Name_17a-Ethynyl testosterone_CAS_434-03-7_CS_KEFCEDM_Temperature: Value40	-5.46	199.968612322	-282.719779447	-32.6031942356	-5.54352508719	-14.8799883919	302.250687216	427.328302352	13.8901366897	8.37898632063	13.3540094485	102.282074894	710.048081799	46.4933309253	13.9225114078	28.2339978404	0.398169908058	-0.562940889979	-0.0649182424204	-0.0110380566663	-0.0296284678937	0.601830091942	0.850879890012	0.0276575127689	0.016683919412	0.0265899965629	100.42809641	-141.987329599	-16.3739533717	-2.78406528626	-7.47301734732	151.796128418	214.61252068	6.9758947188	4.20808864078	6.70664127125	0.266677272843	0.150098719952	94.3934205505	92.2246123916	414.367860586	87.8514389512	0.825073550475	0.174926449525	-36.295784	313.15
Name_d-Sorbitol_CAS_50-70-4_CS_GLUCITM_Temperature: Value40	0.61	164.847911273	-385.416363105	-64.3132696303	-14.8237062733	-64.2360605174	187.766871962	439.001163826	25.1896548816	16.8846601472	21.9500581913	22.9189606891	824.417526931	89.5029245119	31.7083664204	86.1861187087	0.467501418292	-1.09302383629	-0.182389601027	-0.042039378319	-0.182170639382	0.532498581708	1.24498797186	0.0714367521708	0.0478841527638	0.062249398593	58.1278105	-135.903507331	-22.6778096298	-5.22705797427	-22.6505845552	66.2093748553	154.798300222	8.88224469584	5.95378077778	7.73991501111	0.168339241742	0.0901279371571	203.447054875	139.271310335	97.1357341314	255.479049103	0.275472665214	0.724527334786	-52.923591	313.15
Name_None_CAS_123-56-8_CS_SUCCIN05M_Temperature: Value20	0.32	112.404721773	-95.0659570674	-31.0732853271	-7.92216308895	-31.6886523558	129.55642951	109.57196256	10.9566020232	9.13099687997	12.1746625066	17.1517077373	204.637919627	42.0298873504	17.0531599689	43.8633148624	0.464556897571	-0.392897605931	-0.12842262141	-0.0327414671609	-0.130965868644	0.535443102429	0.452849401561	0.0452824842546	0.0377374501301	0.0503166001735	27.1975758898	-23.0022684199	-7.5185278919	-1.91685570166	-7.66742280662	31.3476228404	26.5121582093	2.65107203969	2.20934651744	2.94579535659	0.350505067589	0.267883992974	26.3054672067	35.0095194503	110.988436987	130.972714297	0.458703541449	0.541296458551	-22.228152	293.15
Name_None_CAS_479-45-8_CS_MTNANLM_Temperature: Value50	-3.16	312.320244866	-656.900034836	-78.9004972408	-26.2760013934	-72.9888927595	105.626459812	222.163072264	10.2268316365	8.88652289057	13.8851920165	-206.693785055	879.0631071	89.1273288773	35.162524284	86.8740847761	0.747272897168	-1.57173158081	-0.188781240186	-0.0628692632322	-0.174636842312	0.252727102832	0.531558377606	0.0244692242386	0.0212623351042	0.0332223986004	130.533217146	-274.549204862	-32.9762028192	-10.9819681945	-30.5054672069	44.146230805	92.852323954	4.27427058179	3.71409295816	5.80327024712	0.122808694738	0.148423592127	377.349995216	21.3277119608	93.814759733	324.131944945	0.22446584381	0.77553415619	-39.173257	323.15
Name_None_CAS_217-59-4_CS_TRIPHE13M_Temperature: Value10	-7.93	231.627438542	-174.05100311	-11.9400519123	-5.80170010365	-9.66950017276	168.77149501	126.819379378	10.5495006931	4.22731264593	10.5682816148	-62.8559435319	300.870382488	22.4895526054	10.0290127496	20.2377817876	0.578491647036	-0.434693972747	-0.0298203888965	-0.0144897990916	-0.0241496651526	0.421508352964	0.316732560332	0.0263474745037	0.0105577520111	0.0263943800276	92.7433793737	-69.6898360288	-4.78078405224	-2.32299453429	-3.87165755715	67.5759266161	50.7783442567	4.22400882702	1.69261147522	4.23152868806	0.0819868026083	0.0837693530132	225.610973165	111.327528078	400.398933552	0.0	1.0	0.0	-30.206936	283.15
Name_None_CAS_217-59-4_CS_TRIPHE13M_Temperature: Value15	-7.83	231.627438542	-174.05100311	-11.9400519123	-5.80170010365	-9.66950017276	168.77149501	126.819379378	10.5495006931	4.22731264593	10.5682816148	-62.8559435319	300.870382488	22.4895526054	10.0290127496	20.2377817876	0.578491647036	-0.434693972747	-0.0298203888965	-0.0144897990916	-0.0241496651526	0.421508352964	0.316732560332	0.0263474745037	0.0105577520111	0.0263943800276	92.7433793737	-69.6898360288	-4.78078405224	-2.32299453429	-3.87165755715	67.5759266161	50.7783442567	4.22400882702	1.69261147522	4.23152868806	0.0819868026083	0.0837693530132	225.610973165	111.327528078	400.398933552	0.0	1.0	0.0	-30.206936	288.15
Name_Barbital_CAS_57-44-3_CS_DETBAA01M_Temperature: Value20	-1.47	176.647912237	-272.229322257	-36.5394071821	-10.8891728903	-30.247702473	165.178697872	254.55429619	11.0452534539	10.1821718476	15.9096435119	-11.4692143653	526.783618447	47.584660636	21.0713447379	46.1573459849	0.516776362674	-0.796395933513	-0.106894566138	-0.0318558373405	-0.088488437057	0.483223637326	0.744688355623	0.032312444752	0.0297875342249	0.0465430222264	60.3829570228	-93.0552263995	-12.4901416925	-3.72220905598	-10.3394695999	56.4624743557	87.0134321553	3.77556154594	3.48053728621	5.43833950971	0.179628746916	0.21259827832	24.533213083	29.7795038237	207.511830954	134.314779155	0.607067515567	0.392932484433	-32.232875	293.15
Name_None_CAS_91-20-3_CS_NAPHTA18M_Temperature: Value65	-2.91	134.842368098	-67.5369987811	-7.43944430588	-3.75205548784	-6.75369987811	162.856426683	81.5680890622	10.1901374196	4.53156050345	10.1960111328	28.0140585848	149.105087843	17.6295817255	8.28361599129	16.9497110109	0.452948988918	-0.226863527717	-0.0249898368294	-0.0126035293176	-0.0226863527717	0.547051011082	0.273995362065	0.0342296898687	0.0152219645592	0.0342494202581	40.142410468	-20.1056831402	-2.2147136037	-1.11698239668	-2.01056831402	48.4821619456	24.2827218063	3.03359162846	1.34904010035	3.03534022579	0.123048053462	0.125631875297	132.469759983	143.32660223	297.69879478	0.0	1.0	0.0	-18.48353	338.15
Name_None_CAS_94-09-7_CS_QQQAXG04M_Temperature: Value25	-2.19	149.932827731	-195.777234559	-23.7962523676	-8.51205367648	-24.4721543199	204.420336624	266.92518775	16.9207193387	11.6054429456	17.7950125167	54.4875088934	462.702422309	40.7169717062	20.1174966221	42.2671668365	0.423116943244	-0.55249184783	-0.0671540563519	-0.0240213846883	-0.0690614809788	0.576883056756	0.753274457802	0.0477510039157	0.0327510633827	0.0502182971868	53.1291719471	-69.3742825747	-8.43227732624	-3.01627315542	-8.67178532183	72.4369931413	94.5857849252	5.99591044082	4.11242543153	6.30571899501	0.3541149052	0.258552946668	16.2769567079	34.1715372912	282.164946542	72.1882178132	0.796281718142	0.203718281858	-25.576136	298.15
Name_None_CAS_55-21-0_CS_BZAMID12M_Temperature: Value40	-0.89	148.227609341	-136.260339593	-23.9727906619	-8.51627122455	-19.465762799	131.480741048	120.865542558	13.3357171766	7.5540964099	13.4295047287	-16.7468682928	257.125882151	37.3085078385	16.0703676344	32.8952675277	0.529936303778	-0.48715148977	-0.0857063817674	-0.0304469681106	-0.0695930699671	0.470063696222	0.432112743114	0.047677222214	0.0270070464446	0.0480125270127	41.4605000907	-38.1131548109	-6.70538973026	-2.38207217568	-5.44473640155	36.7762611864	33.8071015278	3.73011145271	2.11294384549	3.7563446142	0.397708839911	0.269993224328	52.821325404	31.7611461489	207.807946956	71.9004034325	0.742945095015	0.257054904985	-24.943851	313.15
Name_2-Methoxybenzoic acid_CAS_579-75-9_CS_FUFBOXM_Temperature: Value55	-1.16	137.73174445	-193.137205675	-29.3593273552	-10.1651160882	-27.5910293822	177.1371531	248.394260216	20.7703150328	13.0733821166	20.6995216847	39.40540865	441.531465891	50.129642388	23.2384982048	48.2905510668	0.437425688983	-0.613389277816	-0.0932430214086	-0.0322836462008	-0.0876270396879	0.562574311017	0.788881538154	0.0659649625429	0.0415200809555	0.0657401281795	43.3674425327	-60.8128990269	-9.24433903715	-3.20067889615	-8.68755700384	55.7749801119	78.2116268722	6.53992619617	4.11640141432	6.51763557268	0.353609014261	0.241734550486	23.2352559686	40.9465864353	208.274564419	106.594333132	0.661464393718	0.338535606282	-25.746714	328.15
Name_None_CAS_103-84-4_CS_ACANIL02M_Temperature: Value60	-0.87	117.839281046	-101.461342392	-15.5616767153	-5.34007065219	-14.4944774845	199.83454547	172.060462858	12.1204469635	9.05581383462	14.3383719048	81.9952644239	273.521805249	27.6821236788	14.3958844868	28.8328493893	0.370944255428	-0.319388422724	-0.0489863357204	-0.0168099169855	-0.045626917532	0.629055744572	0.541626185402	0.0381537474978	0.0285066413369	0.0451355154502	37.4344553237	-32.231612881	-4.94353738915	-1.69640067795	-4.60451612585	63.4822047295	54.6591056281	3.85034876599	2.87679503306	4.55492546901	0.379016903845	0.256380555423	16.029604655	30.9596897461	269.098354731	48.5754717848	0.847090103967	0.152909896033	-26.419893	333.15
Name_None_CAS_99-99-0_CS_NITOLU01M_Temperature: Value30	-2.63	149.310897843	-106.310603429	-26.1194471511	-6.25356490757	-17.7184339048	147.659562191	105.134838685	7.61512916765	6.18440227558	9.55771260772	-1.65133565132	211.445442114	33.7345763188	12.4379671832	27.2761465125	0.502780302881	-0.357983765175	-0.0879530144114	-0.0210578685397	-0.0596639608625	0.497219697119	0.354024567537	0.0256427160021	0.020824974561	0.0321840515943	44.3409260204	-31.5711088067	-7.7567042363	-1.85712404745	-5.26185146779	43.8505281123	31.2219414098	2.26146841213	1.83658478881	2.83835830999	0.362790187064	0.377722342929	124.444265634	18.0120116606	199.914523339	97.0559366947	0.673179828446	0.326820171554	-17.139202	303.15
Name_None_CAS_107-35-7_CS_TAURIN05M_Temperature: Value10	-0.34	127.539021864	-202.679216476	-52.1224980886	-14.4770868911	-50.669804119	133.359526532	211.928897933	24.4549856589	15.1377784238	21.1928897933	5.820504668	414.608114409	76.5774837475	29.6148653149	71.8626939123	0.488845272034	-0.77685068668	-0.199780713265	-0.0554893347629	-0.19421267167	0.511154727966	0.812303860008	0.0937336976734	0.0580217042863	0.0812303860008	33.2747456684	-52.8787133688	-13.5986840901	-3.77705095491	-13.2196783422	34.7933068872	55.2919418341	6.38027025946	3.94942441672	5.52919418341	0.470550746635	0.216487480777	86.235007978	51.2393305663	79.3864485196	181.512099877	0.30428091305	0.69571908695	-32.740462	283.15
Name_Acetamide, N-(4-methoxyphenyl)-_CAS_51-66-1_CS_ACACTA01M_Temperature: Value25	-1.87	123.715430498	-148.920377543	-23.6418568539	-6.47479902361	-21.274339649	228.769425019	275.37736406	14.9440307042	11.9729288722	17.2110852538	105.053994521	424.297741603	38.5858875581	18.4477278958	38.4854249028	0.350980839493	-0.422487307503	-0.0670719790763	-0.0183690133697	-0.0603553296433	0.649019160507	0.78124594504	0.0423962348179	0.0339672150017	0.048827871565	43.6078156442	-52.4921777617	-8.33339649729	-2.28226859833	-7.49888253739	80.6377577244	97.0663503834	5.26754450362	4.22027610362	6.06664689896	0.412687684204	0.183385676064	48.5027747976	46.7609817796	281.189749968	71.2951055488	0.797735691525	0.202264308475	-30.765398	298.15
Name_None_CAS_556-88-7_CS_NTRGUA02M_Temperature: Value50	-0.95	136.344233506	-162.921390166	-37.4771453069	-14.8110354696	-40.7303475415	99.0634134171	118.373535965	15.9322276898	10.7612305422	16.9105051378	-37.280820089	281.294926131	53.4093729966	25.5722660119	57.6408526794	0.579183536678	-0.69208197905	-0.159201053138	-0.06291654355	-0.173020494763	0.420816463322	0.502844905473	0.0676793124523	0.0457131732248	0.0718349864961	32.0964751812	-38.3529410925	-8.82240659009	-3.48663100841	-9.58823527312	23.3202850487	27.8660355594	3.75056823069	2.53327595995	3.98086222277	0.305345853544	0.220109671473	71.3912864655	47.8672127383	88.5273769469	146.880269976	0.376059903338	0.623940096662	-19.329362	323.15
Name_None_CAS_57-50-1_CS_SUCROS41M_Temperature: Value40	0.31	209.617795377	-859.595545623	-80.9167024106	-19.1021232361	-78.1450496021	267.888644903	1098.55122494	31.62496087	24.4122494432	32.3103301454	58.270849526	1958.14677057	112.541663281	43.5143726793	110.455379747	0.438984226588	-1.80017581568	-0.169456777092	-0.0400039070151	-0.16365234688	0.561015773412	2.30059980825	0.066229391276	0.0511244401833	0.0676647002427	100.093847289	-410.46240907	-38.6382465272	-9.12138686822	-37.3147644609	127.918553219	524.565284888	15.101122489	11.6570063308	15.428390732	0.0959736769559	0.0545141588284	322.998690706	0.0	173.493372682	304.013067597	0.363332005702	0.636667994298	-71.165016	313.15
Name_None_CAS_108-46-3_CS_RESORA03M_Temperature: Value40	0.8	124.443338499	-138.190434398	-38.8512047012	-9.87074531411	-27.6380868795	133.919088923	148.712958811	16.8687974224	10.6223542008	16.5236620901	9.47575042448	286.903393208	55.7200021236	20.4930995149	44.1617489696	0.481661903166	-0.534870475464	-0.150374824578	-0.0382050339617	-0.106974095093	0.518338096834	0.575598241177	0.0652912174217	0.0411141600841	0.0639553601308	32.1514830111	-35.7032160775	-10.0376915549	-2.55022971982	-7.1406432155	34.5996608924	38.4218410275	4.35826344975	2.74441721625	4.2690934475	0.457305390225	0.263938570182	80.1161054784	65.5442452751	150.103969555	108.258457867	0.580982192545	0.419017807455	-22.940187	313.15
Name_None_CAS_103-82-2_CS_ZZZMLY01M_Temperature: Value40	-0.67	159.46863641	-171.129861442	-31.089880583	-9.50721452455	-21.3912326802	144.642908072	155.219994189	16.0427512787	8.62333301051	15.5219994189	-14.8257283379	326.349855631	47.1326318617	18.1305475351	36.9132320991	0.524375477694	-0.562720700832	-0.102231832849	-0.0312622611573	-0.070340087604	0.475624522306	0.510404807071	0.0527528519382	0.028355822615	0.0510404807071	48.4962533149	-52.04256647	-9.45479160184	-2.89125369278	-6.50532080875	43.987578172	47.2041921673	4.87878586911	2.6224551204	4.72041921673	0.448210549261	0.286373547903	74.7273226812	26.3972985832	200.56143823	103.550106251	0.659499587798	0.340500412202	-24.561549	313.15
Name_None_CAS_124-04-9_CS_ADIPAC11M_Temperature: Value20	-0.89	158.371215657	-245.775531724	-54.9331148568	-12.2887765862	-40.9625886207	175.699640931	272.667431985	21.8945382595	13.6333715992	19.4762451418	17.3284252739	518.442963709	76.8276531163	25.9221481854	60.4388337624	0.474064745649	-0.735698810228	-0.164435519511	-0.0367849405114	-0.122616468371	0.525935254351	0.816196404467	0.0655386060402	0.0408098202233	0.0582997431762	52.9072076736	-82.1064424115	-18.3515527353	-4.10532212058	-13.6844070686	58.6961295482	91.0902425669	7.31432715095	4.55451212835	6.50644589764	0.310092062955	0.195141904635	113.62183135	46.2439826902	121.129635732	212.941220856	0.362586658917	0.637413341083	-38.794239	293.15
Name_None_CAS_55-21-0_CS_BZAMID12M_Temperature: Value30	-0.97	148.227609341	-136.260339593	-23.9727906619	-8.51627122455	-19.465762799	131.480741048	120.865542558	13.3357171766	7.5540964099	13.4295047287	-16.7468682928	257.125882151	37.3085078385	16.0703676344	32.8952675277	0.529936303778	-0.48715148977	-0.0857063817674	-0.0304469681106	-0.0695930699671	0.470063696222	0.432112743114	0.047677222214	0.0270070464446	0.0480125270127	41.4605000907	-38.1131548109	-6.70538973026	-2.38207217568	-5.44473640155	36.7762611864	33.8071015278	3.73011145271	2.11294384549	3.7563446142	0.397708839911	0.269993224328	52.821325404	31.7611461489	207.807946956	71.9004034325	0.742945095015	0.257054904985	-24.943851	303.15
Name_None_CAS_65-85-0_CS_BENZAC12M_Temperature: Value30	-1.49	154.229278939	-154.917315695	-27.6072904765	-10.3278210463	-22.1310450993	121.079734065	121.619886414	16.2488199065	8.10799242762	15.2024858018	-33.1495448744	276.537202109	43.856110383	18.4358134739	37.333530901	0.560204249241	-0.562703392833	-0.100277467037	-0.0375135595222	-0.0803861989761	0.439795750759	0.44175773647	0.0590202976984	0.0294505157646	0.0552197170587	42.4607105611	-42.6501332812	-7.60053589279	-2.84334221874	-6.09287618302	33.3343420802	33.4830508904	4.47344657095	2.23220339269	4.1853813613	0.475517903726	0.333689602209	54.3917470233	29.592115548	171.898215492	103.410797512	0.624382811214	0.375617188786	-24.049796	303.15
Name_None_CAS_144-62-7_CS_OXALAC08M_Temperature: Value60	0.53	153.215286892	-217.955668722	-51.3009969954	-27.2444585903	-54.4889171806	62.7625315438	89.2825370814	21.0765793022	11.1603171352	22.3206342703	-90.4527553478	307.238205804	72.3775762976	38.4047757255	76.809551451	0.709402882211	-1.00915765471	-0.23752900815	-0.126144706839	-0.252289413678	0.290597117789	0.41338753085	0.0975867774517	0.0516734413563	0.103346882713	33.0911034138	-47.0735898463	-11.0798774146	-5.88419873079	-11.7683974616	13.5553146423	19.2830475832	4.55207361776	2.4103809479	4.8207618958	0.332372444653	0.291279831179	94.7804335511	35.6849151798	0.0	215.977818435	0.0	1.0	-25.007447	333.15
Name_None_CAS_591-27-5_CS_MAMPOLM_Temperature: Value30	-0.47	104.071725676	-106.363997752	-28.5046550028	-7.09093318344	-21.2727995503	167.480811737	171.169725181	18.5045510151	11.411315012	17.1169725181	63.4090860611	277.533722932	47.009206018	18.5022481955	38.3897720684	0.383247111839	-0.391688469438	-0.104969208811	-0.0261125646292	-0.0783376938877	0.616752888161	0.630337417617	0.0681435393364	0.0420224945078	0.0630337417617	28.2609411804	-28.8834134789	-7.74051139411	-1.92556089859	-5.77668269578	45.4798393953	46.4815732012	5.02495778186	3.09877154674	4.64815732012	0.496940916587	0.286777481986	73.5574128126	63.6994736367	196.365543798	75.1869936156	0.723121741628	0.276878258372	-23.346918	303.15
Name_None_CAS_461-58-5_CS_CYAMPD03M_Temperature: Value20	-0.43	115.969145757	-121.457448093	-26.9785425161	-12.1457448093	-30.3643620233	114.641337365	120.066800453	19.9479224054	12.0066800453	20.0111334088	-1.32780839266	241.524248546	46.9264649215	24.1524248546	50.3754954321	0.502878898597	-0.526677913549	-0.116987494024	-0.0526677913549	-0.131669478387	0.497121101403	0.520647625499	0.0865005013446	0.0520647625499	0.0867746042498	26.7437007304	-28.0093607835	-6.22153472356	-2.80093607835	-7.00234019588	26.4374941954	27.6886628593	4.60020002318	2.76886628593	4.61477714321	0.352545441878	0.199224912222	55.3404626022	127.114047567	155.320101118	75.2903820041	0.673517088275	0.326482911725	-23.990576	293.15
Name_None_CAS_461-58-5_CS_CYAMPD03M_Temperature: Value25	-0.33	115.969145757	-121.457448093	-26.9785425161	-12.1457448093	-30.3643620233	114.641337365	120.066800453	19.9479224054	12.0066800453	20.0111334088	-1.32780839266	241.524248546	46.9264649215	24.1524248546	50.3754954321	0.502878898597	-0.526677913549	-0.116987494024	-0.0526677913549	-0.131669478387	0.497121101403	0.520647625499	0.0865005013446	0.0520647625499	0.0867746042498	26.7437007304	-28.0093607835	-6.22153472356	-2.80093607835	-7.00234019588	26.4374941954	27.6886628593	4.60020002318	2.76886628593	4.61477714321	0.352545441878	0.199224912222	55.3404626022	127.114047567	155.320101118	75.2903820041	0.673517088275	0.326482911725	-23.990576	298.15
Name_None_CAS_110-94-1_CS_GLURAC04M_Temperature: Value35	0.78	155.111886534	-232.622693177	-54.0756209389	-13.6836878339	-46.5245386353	150.023586081	224.991723162	22.2310233312	13.2348072448	18.7493102635	-5.08830045289	457.614416339	76.3066442702	26.9184950787	65.2738488988	0.508337772743	-0.762358735886	-0.17721840229	-0.0448446315227	-0.152471747177	0.491662227257	0.73735027014	0.072856240347	0.0433735453024	0.061445855845	47.3301388057	-70.9814354234	-16.5003901521	-4.17537855432	-14.1962870847	45.7775178422	68.6529557815	6.78347381089	4.03840916362	5.72107964846	0.320882401881	0.20194303657	105.620651469	43.1658095574	88.6380455708	216.497427044	0.290487516286	0.709512483714	-39.215442	308.15
Name_None_CAS_571-61-9_CS_DIMNAP01M_Temperature: Value25	-4.67	145.094923766	-78.8641727257	-7.18342558595	-3.2860071969	-6.57201439381	200.712863979	109.094471138	9.04588501586	4.5456029641	9.09120592821	55.6179402134	187.958643864	16.2293106018	7.83161016101	15.663220322	0.419582579999	-0.228057827268	-0.0207728855177	-0.00950240946951	-0.019004818939	0.580417420001	0.315477195727	0.0261587082085	0.0131448831553	0.0262897663106	50.1749546006	-27.2718451026	-2.48408451031	-1.13632687928	-2.27265375855	69.4080714647	37.7257177196	3.12813748553	1.57190490499	3.14380980997	0.112883003126	0.115786919711	151.513879329	94.8736430817	345.807787745	0.0	1.0	0.0	-21.279471	298.15
Name_None_CAS_105-60-2_CS_CAPLACM_Temperature: Value10	0.59	69.4420626875	-52.9497456117	-15.505290163	-2.78682871641	-10.5899491223	206.969131885	157.814478122	10.5574818683	8.30602516434	11.272462723	137.527069197	210.764223734	26.0627720313	11.0928538807	21.8624118454	0.251227388945	-0.191561509271	-0.0560950152071	-0.0100821846985	-0.0383123018542	0.748772611055	0.570940979314	0.0381948418719	0.030049525227	0.0407814985224	19.194563501	-14.6359024368	-4.28583577613	-0.77031065457	-2.92718048736	57.2085849838	43.6216884186	2.9182061749	2.29587833782	3.11583488704	0.467024088317	0.287860110118	10.2147709462	20.1060613649	218.379234161	58.0319604115	0.790052061743	0.209947938257	-20.312245	283.15
Name_None_CAS_120-80-9_CS_CATCOL13M_Temperature: Value25	0.62	137.807301966	-159.557479255	-37.1955542888	-11.3969628039	-26.5929132092	117.391607534	135.919568242	15.4463031534	9.70854058875	16.9899460303	-20.4156944316	295.477047497	52.6418574422	21.1055033927	43.5828592395	0.539999572239	-0.625227903863	-0.145751227392	-0.0446591359902	-0.104204650644	0.460000427761	0.532602464911	0.0605265249121	0.0380430332079	0.0665753081139	35.1682731829	-40.7188947085	-9.49226489276	-2.90849247918	-6.78648245141	29.9582102272	34.6865255952	3.94187972056	2.47760897109	4.3358156994	0.435521591305	0.253313117774	72.2844638465	65.6855457497	157.987695533	97.2112139677	0.619076687443	0.380923312557	-21.292064	298.15
Name_None_CAS_120-80-9_CS_CATCOL13M_Temperature: Value20	0.45	137.807301966	-159.557479255	-37.1955542888	-11.3969628039	-26.5929132092	117.391607534	135.919568242	15.4463031534	9.70854058875	16.9899460303	-20.4156944316	295.477047497	52.6418574422	21.1055033927	43.5828592395	0.539999572239	-0.625227903863	-0.145751227392	-0.0446591359902	-0.104204650644	0.460000427761	0.532602464911	0.0605265249121	0.0380430332079	0.0665753081139	35.1682731829	-40.7188947085	-9.49226489276	-2.90849247918	-6.78648245141	29.9582102272	34.6865255952	3.94187972056	2.47760897109	4.3358156994	0.435521591305	0.253313117774	72.2844638465	65.6855457497	157.987695533	97.2112139677	0.619076687443	0.380923312557	-21.292064	293.15
Name_None_CAS_62-44-2_CS_PYRAZB21M_Temperature: Value50	-2.1	139.818880458	-172.182950049	-20.5275763236	-6.62242115572	-21.5228687561	240.702241115	296.417921691	13.6430012641	11.4006892958	16.4676623162	100.883360657	468.600871739	34.1705775878	18.0231104515	37.9905310722	0.367440524405	-0.452492490659	-0.0539459576877	-0.017403557333	-0.0565615613323	0.632559475595	0.778978892067	0.0358534664456	0.029960726618	0.0432766051148	53.2040372088	-65.5192492682	-7.81117636583	-2.5199711257	-8.18990615852	91.592286754	112.793280016	5.19145014265	4.33820307754	6.26629333422	0.401054738842	0.179255027291	31.1477965411	44.8074242315	317.312927825	63.2081937478	0.833890446116	0.166109553884	-32.790919	323.15
Name_None_CAS_553-90-2_CS_DMEOXA05M_Temperature: Value20	0.01	103.876191769	-145.192207381	-31.4424627531	-10.3708719558	-36.2980518452	170.841725906	238.792805883	18.3077404401	17.0566289916	23.8792805883	66.9655341367	383.985013264	49.7502031932	27.4275009474	60.1773324335	0.378119463952	-0.528513788286	-0.114453629451	-0.0377509848776	-0.132128447072	0.621880536048	0.869229091074	0.0666419598509	0.0620877922196	0.0869229091074	28.536651099	-39.8869008744	-8.63780789412	-2.84906434817	-9.9717252186	46.9332831931	65.6006623881	5.02946433104	4.68576159915	6.56006623881	0.329530223376	0.298112370135	45.6682019894	29.3200112904	153.36040979	121.357507886	0.558246841296	0.441753158704	-18.83438	293.15
Name_None_CAS_553-90-2_CS_DMEOXA05M_Temperature: Value25	0.17	103.876191769	-145.192207381	-31.4424627531	-10.3708719558	-36.2980518452	170.841725906	238.792805883	18.3077404401	17.0566289916	23.8792805883	66.9655341367	383.985013264	49.7502031932	27.4275009474	60.1773324335	0.378119463952	-0.528513788286	-0.114453629451	-0.0377509848776	-0.132128447072	0.621880536048	0.869229091074	0.0666419598509	0.0620877922196	0.0869229091074	28.536651099	-39.8869008744	-8.63780789412	-2.84906434817	-9.9717252186	46.9332831931	65.6006623881	5.02946433104	4.68576159915	6.56006623881	0.329530223376	0.298112370135	45.6682019894	29.3200112904	153.36040979	121.357507886	0.558246841296	0.441753158704	-18.83438	298.15
Name_None_CAS_56-04-2_CS_ZZZGEO04M_Temperature: Value25	-2.43	153.730562659	-149.022898667	-20.7639818724	-9.93485991117	-29.8045797335	144.554461668	140.127795804	12.5462391617	9.3418530536	14.0127795804	-9.17610099073	289.150694472	33.3102210341	19.2767129648	43.8173593139	0.515381430917	-0.499598995972	-0.0696112113549	-0.0333065997315	-0.0999197991944	0.484618569083	0.469778179847	0.0420612439058	0.0313185453231	0.0469778179847	45.8555246226	-44.4512989544	-6.19358483796	-2.96341993029	-8.89025979087	43.1184311154	41.7980229804	3.74235525356	2.78653486536	4.17980229804	0.346778691333	0.259290681373	18.4451348998	36.6253303549	226.735206902	71.5498174249	0.760129367586	0.239870632414	-20.123576	298.15
Name_1,2,3,4-Tetrachlorodibenzo-p-dioxin_CAS_30746-58-8_CS_FELSEUM_Temperature: Value25	-8.71	313.859634853	-427.299915508	-28.1250643777	-19.4227234322	-42.7299915508	120.031430319	163.41515231	11.5096815995	7.42796146864	13.6179293592	-193.828204534	590.715067818	39.6347459771	26.8506849008	56.3479209099	0.723360447002	-0.984809206287	-0.0648205658868	-0.0447640548312	-0.0984809206287	0.276639552998	0.376627143141	0.0265266619281	0.0171194155973	0.0313855952617	136.180891281	-185.401615488	-12.2032141409	-8.42734615853	-18.5401615488	52.0805651553	70.9043745011	4.99394800898	3.22292611369	5.9086978751	0.328919943136	0.140592034273	24.6607045592	46.3757315777	417.08139895	16.8096662226	0.961258325944	0.0387416740557	-31.222285	298.15
Name_9,10-Dimethyl-1,2-benzanthracene_CAS_56-56-4_CS_BENANT03M_Temperature: Value25	-7.02	208.75998719	-165.935210778	-9.9681544533	-4.60931141051	-8.29676053891	244.638007742	194.453256706	12.5709031055	5.40147935296	12.1533285442	35.8780205523	360.388467485	22.5390575588	10.0107907635	20.4500890831	0.460434297291	-0.365981351115	-0.0219854400873	-0.0101661486421	-0.0182990675558	0.539565702709	0.428879833788	0.0277259786017	0.0119133287163	0.0268049896118	94.6513596139	-75.2346918555	-4.5195412423	-2.08985255154	-3.76173459277	110.918382194	88.1647166987	5.69962226254	2.4490199083	5.51029479367	0.077534280473	0.0792047951936	215.106407247	130.739691978	453.397994932	0.0	1.0	0.0	-32.933263	298.15
Name_None_CAS_122-88-3_CS_CLPOACM_Temperature: Value25	-2.29	222.341794542	-313.491441454	-41.9537236662	-16.4995495502	-39.1864301818	133.107854971	187.67579622	15.8507243679	9.87767348525	17.06143602	-89.2339395713	501.167237674	57.804448034	26.3772230355	56.2478662017	0.625522615782	-0.881957379572	-0.118030004316	-0.0464188094512	-0.110244672447	0.374477384218	0.527995445986	0.0445934449215	0.0277892339992	0.0479995859987	79.031312942	-111.43042299	-14.9124363729	-5.86475910474	-13.9288028738	47.3131403967	66.7092959883	5.63413442109	3.51101557833	6.06448145349	0.341796838351	0.242009599339	30.5997040568	41.5833441917	237.775256358	117.674393154	0.668942160118	0.331057839882	-26.01229	298.15
Name_None_CAS_85-01-8_CS_PHENAN08M_Temperature: Value45	-4.66	186.530367642	-116.916745606	-9.75298924945	-4.87153106693	-8.35119611474	163.409523981	102.424661391	10.2312210629	4.26769422464	10.2424661391	-23.1208436611	219.341406998	19.9842103123	9.13922529157	18.5936622539	0.533035450108	-0.334105223226	-0.0278704699948	-0.0139210509678	-0.0238646588019	0.466964549892	0.29269215612	0.029237081304	0.012195506505	0.029269215612	65.2744166369	-40.9138332864	-3.41296000095	-1.7047430536	-2.92241666331	57.1835111119	35.8424749068	3.58031238992	1.49343645445	3.58424749068	0.0983236285625	0.100425136932	180.67678317	159.260228006	349.939891623	0.0	1.0	0.0	-24.350477	318.15
Name_2-Methoxybenzoic acid_CAS_579-75-9_CS_FUFBOXM_Temperature: Value5	-1.99	137.73174445	-193.137205675	-29.3593273552	-10.1651160882	-27.5910293822	177.1371531	248.394260216	20.7703150328	13.0733821166	20.6995216847	39.40540865	441.531465891	50.129642388	23.2384982048	48.2905510668	0.437425688983	-0.613389277816	-0.0932430214086	-0.0322836462008	-0.0876270396879	0.562574311017	0.788881538154	0.0659649625429	0.0415200809555	0.0657401281795	43.3674425327	-60.8128990269	-9.24433903715	-3.20067889615	-8.68755700384	55.7749801119	78.2116268722	6.53992619617	4.11640141432	6.51763557268	0.353609014261	0.241734550486	23.2352559686	40.9465864353	208.274564419	106.594333132	0.661464393718	0.338535606282	-25.746714	278.15
Name_None_CAS_65-45-2_CS_SALMID07M_Temperature: Value35	-1.54	165.151379782	-219.127957727	-40.010600729	-12.8898798663	-31.303993961	119.479267141	158.528786341	13.2517532149	9.32522272592	15.8528786341	-45.672112641	377.656744068	53.2623539438	22.2151025922	47.1568725951	0.580230490172	-0.769867757026	-0.140570248361	-0.0452863386486	-0.109981108147	0.419769509828	0.556963166316	0.0465577173721	0.0327625391951	0.0556963166316	47.0071440674	-62.3705323666	-11.3882431692	-3.6688548451	-8.91007605237	34.0074611001	45.1221510119	3.7718550904	2.65424417717	4.51221510119	0.382205378857	0.220925423341	96.8453172849	5.98069687991	178.20866235	106.421984572	0.626104968939	0.373895031061	-31.055115	308.15
Name_None_CAS_85-01-8_CS_PHENAN08M_Temperature: Value40	-4.89	186.530367642	-116.916745606	-9.75298924945	-4.87153106693	-8.35119611474	163.409523981	102.424661391	10.2312210629	4.26769422464	10.2424661391	-23.1208436611	219.341406998	19.9842103123	9.13922529157	18.5936622539	0.533035450108	-0.334105223226	-0.0278704699948	-0.0139210509678	-0.0238646588019	0.466964549892	0.29269215612	0.029237081304	0.012195506505	0.029269215612	65.2744166369	-40.9138332864	-3.41296000095	-1.7047430536	-2.92241666331	57.1835111119	35.8424749068	3.58031238992	1.49343645445	3.58424749068	0.0983236285625	0.100425136932	180.67678317	159.260228006	349.939891623	0.0	1.0	0.0	-24.350477	313.15
Name_None_CAS_88-99-3_CS_PHTHAC06M_Temperature: Value55	-0.89	197.590073684	-328.849534719	-49.5189078822	-18.2694185955	-41.1061918399	121.089222756	201.529023298	19.7756828075	11.1960568499	20.1529023298	-76.5008509278	530.378558017	69.2945906897	29.4654754454	61.2590941697	0.620027958801	-1.03191370884	-0.155387903875	-0.0573285393798	-0.128989213605	0.379972041199	0.632388189471	0.0620551225901	0.0351326771929	0.0632388189471	62.9678656652	-104.797538359	-15.7806507244	-5.82208546439	-13.0996922949	38.5886283144	64.2231273569	6.30210068373	3.56795151983	6.42231273569	0.286979387021	0.201926657176	102.614880186	24.3339205503	137.860607763	180.818688677	0.43259982466	0.56740017534	-34.417527	328.15
Name_None_CAS_107-35-7_CS_TAURIN05M_Temperature: Value60	0.24	127.539021864	-202.679216476	-52.1224980886	-14.4770868911	-50.669804119	133.359526532	211.928897933	24.4549856589	15.1377784238	21.1928897933	5.820504668	414.608114409	76.5774837475	29.6148653149	71.8626939123	0.488845272034	-0.77685068668	-0.199780713265	-0.0554893347629	-0.19421267167	0.511154727966	0.812303860008	0.0937336976734	0.0580217042863	0.0812303860008	33.2747456684	-52.8787133688	-13.5986840901	-3.77705095491	-13.2196783422	34.7933068872	55.2919418341	6.38027025946	3.94942441672	5.52919418341	0.470550746635	0.216487480777	86.235007978	51.2393305663	79.3864485196	181.512099877	0.30428091305	0.69571908695	-32.740462	333.15
Name_None_CAS_147-71-7_CS_TARTACM_Temperature: Value80	0.69	191.089435101	-423.088718005	-66.35398505	-26.4430448753	-70.5147863341	99.1932806627	219.622596759	23.5483072809	13.7264122975	21.9622596759	-91.8961544386	642.711314764	89.9022923309	40.1694571728	92.47704601	0.65828733412	-1.4575057178	-0.228584002583	-0.0910941073625	-0.242917619633	0.34171266588	0.756581721311	0.0811219752404	0.0472863575819	0.0756581721311	55.469960175	-122.815342071	-19.2614149821	-7.67595887947	-20.4692236786	28.7940948963	63.7526438305	6.83566658916	3.9845402394	6.37526438305	0.216450191306	0.151496540552	123.947199154	35.5528595981	20.765878276	269.516837488	0.0715367369406	0.928463263059	-43.993273	353.15
Name_None_CAS_51-28-5_CS_DNOPHL02M_Temperature: Value90	-1.31	226.321502906	-348.807695796	-62.9322759373	-20.5180997527	-58.134615966	93.0822806899	143.458820439	10.955567166	8.43875414347	13.041710949	-133.239222216	492.266516235	73.8878431033	28.9568538962	71.176326915	0.708574896509	-1.0920587473	-0.197030464789	-0.064238749841	-0.182009791216	0.291425103491	0.449145651388	0.0343000544409	0.0264203324346	0.0408314228535	72.2879443374	-111.410497785	-20.1008070447	-6.55355869322	-18.5684162974	29.7308326381	45.8212900385	3.49924960425	2.69537000226	4.16557182168	0.325775499161	0.205723991923	108.344879285	32.6118776034	91.5276593864	227.87612421	0.286557843354	0.713442156646	-32.782729	363.15
Name_None_CAS_51-28-5_CS_DNOPHL02M_Temperature: Value95	-1.18	226.321502906	-348.807695796	-62.9322759373	-20.5180997527	-58.134615966	93.0822806899	143.458820439	10.955567166	8.43875414347	13.041710949	-133.239222216	492.266516235	73.8878431033	28.9568538962	71.176326915	0.708574896509	-1.0920587473	-0.197030464789	-0.064238749841	-0.182009791216	0.291425103491	0.449145651388	0.0343000544409	0.0264203324346	0.0408314228535	72.2879443374	-111.410497785	-20.1008070447	-6.55355869322	-18.5684162974	29.7308326381	45.8212900385	3.49924960425	2.69537000226	4.16557182168	0.325775499161	0.205723991923	108.344879285	32.6118776034	91.5276593864	227.87612421	0.286557843354	0.713442156646	-32.782729	368.15
Name_trans-Cinnamic acid_CAS_140-10-3_CS_CINMAC03M_Temperature: Value25	-2.43	182.097130064	-199.195856893	-31.2050964598	-10.483992468	-22.1328729881	149.337057132	163.359647958	17.2688888377	8.59787620831	16.3359647958	-32.7600729311	362.555504851	48.4739852974	19.0818686764	38.4688377839	0.549421686411	-0.601011798384	-0.0941517129654	-0.031632199915	-0.0667790887094	0.450578313589	0.492887137987	0.052103523127	0.0259414283151	0.0492887137987	60.3532142933	-66.020316922	-10.3424357815	-3.47475352221	-7.33559076912	49.4954061489	54.1429721416	5.72350013568	2.84963011271	5.41429721416	0.437036355526	0.29968141826	63.5452414385	33.4232323274	220.546687271	110.887499925	0.665431315751	0.334568684249	-27.542944	298.15
Name_Diglycine_CAS_556-50-3_CS_GLYGLY04M_Temperature: Value25	0.15	138.231884772	-284.843939897	-64.1421661961	-16.7555258763	-56.9687879794	169.383023965	349.034725075	32.8719570066	20.5314544162	29.0862270896	31.1511391936	633.878664972	97.0141232027	37.2869802925	86.055015069	0.449366662166	-0.925975730717	-0.20851449125	-0.0544691606304	-0.185195146143	0.550633337834	1.13464827342	0.106860740728	0.0667440160833	0.0945540227847	42.5221886185	-87.6222425756	-19.7310866006	-5.15424956327	-17.5244485151	52.1047434586	107.3682851	10.1119040546	6.31578147647	8.94735709166	0.266044552684	0.167150101591	162.764867077	101.475561879	98.2330054247	209.381903312	0.319337595918	0.680662404082	-41.079449	298.15
Name_None_CAS_2104-96-3_CS_BROPOSM_Temperature: Value20	-6.09	226.194152376	-286.026014452	-21.1909298566	-11.9177506022	-40.8608592074	235.234050822	297.457106265	9.92450896962	12.3940460944	17.4974768391	9.03989844576	583.483120717	31.1154388262	24.3117966965	58.3583360465	0.490204436592	-0.619871114226	-0.0459246524372	-0.0258279630928	-0.0885530163181	0.509795563408	0.644644397988	0.0215082409372	0.0268601832495	0.0379202587052	104.372361305	-131.980469916	-9.77809268781	-5.49918624652	-18.8543528452	108.543625402	137.255098072	4.57944834147	5.71896241969	8.07382929838	0.334105237493	0.300171595374	14.7424376695	0.0	437.638962347	23.7892408512	0.94844432853	0.0515556714702	-28.875634	293.15
Name_None_CAS_63-74-1_CS_SULAMD07M_Temperature: Value20	-1.57	183.13487678	-218.636206824	-32.8986837163	-11.5071687802	-27.329525853	138.344211458	165.162715924	14.7068859962	8.69277452229	15.0147923567	-44.7906653215	383.798922748	47.6055697125	20.1999433025	42.3443182097	0.569663419738	-0.68009464635	-0.102335377074	-0.035794455071	-0.0850118307937	0.430336580262	0.513758816565	0.0457475665892	0.027039937714	0.0467053469605	58.8740332117	-70.2869684256	-10.5762388453	-3.69931412766	-8.7858710532	44.4747709626	53.096359326	4.72795630087	2.79454522769	4.82694175691	0.333983804114	0.198975591759	69.7534228353	4.55430038078	196.142166236	125.336922002	0.610124183538	0.389875816462	-38.370593	293.15
Name_None_CAS_57-13-6_CS_UREAXX23M_Temperature: Value50	1.05	100.379180267	-95.6692549026	-30.2498654847	-11.9586568628	-31.8897516342	84.7164628162	80.7414530987	15.4095388469	10.0926816373	16.1482906197	-15.6627174507	176.410708001	45.6594043315	22.0513385002	48.0380422539	0.54230979506	-0.516863894303	-0.163428295668	-0.0646079867879	-0.172287964768	0.45769020494	0.436214768504	0.083251764278	0.054526846063	0.0872429537008	18.5797489237	-17.7079622595	-5.59911830507	-2.21349528244	-5.9026540865	15.6806481647	14.9448911848	2.85223850247	1.8681113981	2.98897823696	0.369168100426	0.324271661389	68.9581886743	36.8624271032	72.7630223367	112.332620747	0.393110400248	0.606889599752	-22.445395	323.15
Name_Thiourea_CAS_62-56-6_CS_THIOUR13M_Temperature: Value60	0.74	120.835891903	-96.0135547434	-19.9407104717	-12.0016943429	-32.0045182478	83.7656271054	66.5583337622	13.2961154103	8.31979172027	13.3116667524	-37.0702647972	162.571888506	33.2368258819	20.3214860632	45.3161850002	0.590591372383	-0.469270977112	-0.0974612044346	-0.0586588721389	-0.156423659037	0.409408627617	0.325307134008	0.0649854188508	0.040663391751	0.0650614268016	24.723207034	-19.6445191459	-4.07989965261	-2.45556489323	-6.54817304862	17.1385745464	13.6179361904	2.72040540984	1.7022420238	2.72358723808	0.473843552408	0.201989328115	46.9979380848	43.9745928265	160.062179132	44.5393398758	0.782311782964	0.217688217036	-14.862445	333.15
Name_None_CAS_57-50-1_CS_SUCROS41M_Temperature: Value20	0.29	209.617795377	-859.595545623	-80.9167024106	-19.1021232361	-78.1450496021	267.888644903	1098.55122494	31.62496087	24.4122494432	32.3103301454	58.270849526	1958.14677057	112.541663281	43.5143726793	110.455379747	0.438984226588	-1.80017581568	-0.169456777092	-0.0400039070151	-0.16365234688	0.561015773412	2.30059980825	0.066229391276	0.0511244401833	0.0676647002427	100.093847289	-410.46240907	-38.6382465272	-9.12138686822	-37.3147644609	127.918553219	524.565284888	15.101122489	11.6570063308	15.428390732	0.0959736769559	0.0545141588284	322.998690706	0.0	173.493372682	304.013067597	0.363332005702	0.636667994298	-71.165016	293.15
Name_None_CAS_315-30-0_CS_ALOPURM_Temperature: Value25	-2.38	122.893511197	-152.644025714	-29.2936248452	-10.9031446938	-30.5288051427	151.125896705	187.711011249	19.7925838871	13.4079293749	20.8567790276	28.2323855083	340.355036962	49.0862087323	24.3110740687	51.3855841703	0.448484697262	-0.557055527133	-0.10690346742	-0.0397896805095	-0.111411105427	0.551515302738	0.685028161639	0.0722305913973	0.0489305829742	0.0761142401821	33.6752071732	-41.8274255458	-8.02702173539	-2.98767325327	-8.36548510917	41.4114287338	51.436460159	5.4235521176	3.6740328685	5.71516223989	0.251559210445	0.210392909467	32.3151684769	46.4848729451	173.263530027	100.755877875	0.632303862538	0.367696137462	-27.81438	298.15
Name_None_CAS_147-71-7_CS_TARTACM_Temperature: Value10	0.57	191.089435101	-423.088718005	-66.35398505	-26.4430448753	-70.5147863341	99.1932806627	219.622596759	23.5483072809	13.7264122975	21.9622596759	-91.8961544386	642.711314764	89.9022923309	40.1694571728	92.47704601	0.65828733412	-1.4575057178	-0.228584002583	-0.0910941073625	-0.242917619633	0.34171266588	0.756581721311	0.0811219752404	0.0472863575819	0.0756581721311	55.469960175	-122.815342071	-19.2614149821	-7.67595887947	-20.4692236786	28.7940948963	63.7526438305	6.83566658916	3.9845402394	6.37526438305	0.216450191306	0.151496540552	123.947199154	35.5528595981	20.765878276	269.516837488	0.0715367369406	0.928463263059	-43.993273	283.15
Name_None_CAS_120-12-7_CS_ANTCEN19M_Temperature: Value45	-5.93	181.75844081	-114.148116006	-9.42655814951	-4.75617150025	-8.15343685757	174.164193667	109.378769394	10.9256738641	4.55744872476	10.9378769394	-7.59424714276	223.5268854	20.3522320136	9.31362022501	19.091313797	0.510668395892	-0.320710471739	-0.026484851584	-0.0133629363225	-0.0229078908385	0.489331604108	0.307310518632	0.0306967661109	0.012804604943	0.0307310518632	64.6919430916	-40.6278981695	-3.35512541063	-1.6928290904	-2.90199272639	61.9889786417	38.9303797587	3.88869462516	1.62209915661	3.89303797587	0.0981326272998	0.101239177888	183.917196724	131.270316957	355.922634477	0.0	1.0	0.0	-25.582407	318.15
Name_None_CAS_120-12-7_CS_ANTCEN19M_Temperature: Value40	-6.07	181.75844081	-114.148116006	-9.42655814951	-4.75617150025	-8.15343685757	174.164193667	109.378769394	10.9256738641	4.55744872476	10.9378769394	-7.59424714276	223.5268854	20.3522320136	9.31362022501	19.091313797	0.510668395892	-0.320710471739	-0.026484851584	-0.0133629363225	-0.0229078908385	0.489331604108	0.307310518632	0.0306967661109	0.012804604943	0.0307310518632	64.6919430916	-40.6278981695	-3.35512541063	-1.6928290904	-2.90199272639	61.9889786417	38.9303797587	3.88869462516	1.62209915661	3.89303797587	0.0981326272998	0.101239177888	183.917196724	131.270316957	355.922634477	0.0	1.0	0.0	-25.582407	313.15
Name_None_CAS_50-78-2_CS_ACSALA19M_Temperature: Value30	-1.55	167.054341764	-264.535033943	-33.3640764227	-12.5969063782	-33.0668792429	174.645019585	276.555076008	17.2020654522	13.1692893337	21.2734673852	7.59067782152	541.090109951	50.566141875	25.766195712	54.3403466281	0.488892753865	-0.77417479769	-0.0976416118866	-0.0368654665566	-0.0967718497112	0.511107246135	0.80935204244	0.0503426912603	0.0385405734495	0.0622578494184	57.0823618912	-90.3914521527	-11.4004836056	-4.30435486441	-11.2989315191	59.676091655	94.4986928497	5.87793477891	4.49993775475	7.26913021921	0.301567055925	0.214081490939	43.0915896072	36.6354364303	208.20465292	133.494708428	0.609321164952	0.390678835048	-29.813687	303.15
Name_None_CAS_51-28-5_CS_DNOPHL02M_Temperature: Value25	-2.43	226.321502906	-348.807695796	-62.9322759373	-20.5180997527	-58.134615966	93.0822806899	143.458820439	10.955567166	8.43875414347	13.041710949	-133.239222216	492.266516235	73.8878431033	28.9568538962	71.176326915	0.708574896509	-1.0920587473	-0.197030464789	-0.064238749841	-0.182009791216	0.291425103491	0.449145651388	0.0343000544409	0.0264203324346	0.0408314228535	72.2879443374	-111.410497785	-20.1008070447	-6.55355869322	-18.5684162974	29.7308326381	45.8212900385	3.49924960425	2.69537000226	4.16557182168	0.325775499161	0.205723991923	108.344879285	32.6118776034	91.5276593864	227.87612421	0.286557843354	0.713442156646	-32.782729	298.15
Name_None_CAS_100-25-4_CS_DNITBZ11M_Temperature: Value35	-3.21	182.265408319	-188.323605627	-47.0809014066	-11.7702253517	-47.0809014066	129.907732332	134.225648066	8.61983809912	8.3891030041	11.1854706721	-52.3576759868	322.549253692	55.7007395058	20.1593283558	58.2663720788	0.583859994934	-0.603266524577	-0.150816631144	-0.0377041577861	-0.150816631144	0.416140005066	0.429971802782	0.0276123630661	0.0268732376739	0.0358309835652	56.8983649468	-58.7895714271	-14.6973928568	-3.67434821419	-14.6973928568	40.5537047968	41.9016421125	2.6908819313	2.61885263203	3.49180350937	0.25	0.260761901146	182.349247053	24.2791267218	117.245589848	194.927550803	0.375578724048	0.624421275952	-25.105195	308.15
Name_None_CAS_72-14-0_CS_SUTHAZ30M_Temperature: Value20	-2.61	203.235468731	-309.608216528	-33.880330442	-12.3843286611	-30.9608216528	208.473679446	317.58808878	17.7231965016	12.7035235512	21.172539252	5.23821071548	627.196305308	51.6035269435	25.0878522123	52.1333609048	0.493638457223	-0.752007133918	-0.0822919058077	-0.0300802853567	-0.0752007133918	0.506361542777	0.771389438845	0.0430478569156	0.0308555775538	0.0514259625897	83.6739017105	-127.468535095	-13.9488419862	-5.09874140382	-12.7468535095	85.8305209821	130.753921503	7.29680213464	5.2301568601	8.71692810017	0.261735994551	0.186756848754	94.9742181297	6.33490776763	377.902384823	33.8067633535	0.917886781231	0.0821132187692	-44.388728	293.15
Name_2-Methoxybenzoic acid_CAS_579-75-9_CS_FUFBOXM_Temperature: Value45	-1.32	137.73174445	-193.137205675	-29.3593273552	-10.1651160882	-27.5910293822	177.1371531	248.394260216	20.7703150328	13.0733821166	20.6995216847	39.40540865	441.531465891	50.129642388	23.2384982048	48.2905510668	0.437425688983	-0.613389277816	-0.0932430214086	-0.0322836462008	-0.0876270396879	0.562574311017	0.788881538154	0.0659649625429	0.0415200809555	0.0657401281795	43.3674425327	-60.8128990269	-9.24433903715	-3.20067889615	-8.68755700384	55.7749801119	78.2116268722	6.53992619617	4.11640141432	6.51763557268	0.353609014261	0.241734550486	23.2352559686	40.9465864353	208.274564419	106.594333132	0.661464393718	0.338535606282	-25.746714	318.15
Name_None_CAS_69-72-7_CS_SALIAC18M_Temperature: Value30	-1.69	171.237297161	-242.083232783	-44.6573357445	-15.130202049	-34.5833189691	110.141534404	155.710345551	15.4308294824	9.73189659696	17.3011495057	-61.0957627571	397.793578335	60.0881652269	24.8620986459	51.8844684748	0.608564959236	-0.860346286313	-0.158708938751	-0.0537716428946	-0.12290661233	0.391435040764	0.553383297122	0.0548400510324	0.0345864560701	0.0614870330135	48.1825505953	-68.1170971819	-12.5656289526	-4.25731857387	-9.73101388313	30.9914962572	43.8135950937	4.34190876983	2.73834969336	4.86817723263	0.358663281073	0.239769395316	101.039874455	40.9866090394	147.430665947	133.948165617	0.523957915127	0.476042084873	-26.595388	303.15
Name_None_CAS_76-57-3_CS_ZZZTSE03M_Temperature: Value40	-1.43	152.231123013	-298.22348137	-31.3631150141	-6.93542979931	-22.9402677977	310.374654078	608.029475422	18.4293413487	14.1402203586	20.2676491807	158.143531065	906.252956792	49.7924563628	21.075650158	43.2079169784	0.329073112684	-0.644660088869	-0.067796634991	-0.01499209509	-0.0495892376053	0.670926887316	1.31435772213	0.0398381132735	0.0305664586542	0.0438119240711	70.4229969585	-137.959905346	-14.5087581931	-3.20836989176	-10.6123004112	143.581108039	281.277947971	8.52551977586	6.54134762723	9.37593159904	0.251583971339	0.107761010524	56.734713403	46.0510888452	389.629563769	72.9762133215	0.842249671458	0.157750328542	-37.255187	313.15
Name_None_CAS_148-24-3_CS_HXQUIN14M_Temperature: Value25	-2.35	138.745317619	-136.057807598	-26.0736717548	-7.55876708878	-19.4368296569	157.657607065	154.603764196	13.0000946709	8.58909801089	14.0548876542	18.9122894462	290.661571794	39.0737664258	16.1478650997	33.491717311	0.468096992521	-0.459029909179	-0.0879669854225	-0.0255016616211	-0.0655757013113	0.531903007479	0.521599995549	0.0438595357478	0.0289777775305	0.0474181814136	41.1245179284	-40.3279320981	-7.72831256538	-2.24044067212	-5.76113315688	46.7301758327	45.8250078748	3.85326608163	2.54583377082	4.1659098068	0.515654931283	0.299005796264	71.1317666546	39.9759714203	233.394621283	63.008303401	0.787423476107	0.212576523893	-22.191695	298.15
Name_None_CAS_148-24-3_CS_HXQUIN14M_Temperature: Value20	-2.42	138.745317619	-136.057807598	-26.0736717548	-7.55876708878	-19.4368296569	157.657607065	154.603764196	13.0000946709	8.58909801089	14.0548876542	18.9122894462	290.661571794	39.0737664258	16.1478650997	33.491717311	0.468096992521	-0.459029909179	-0.0879669854225	-0.0255016616211	-0.0655757013113	0.531903007479	0.521599995549	0.0438595357478	0.0289777775305	0.0474181814136	41.1245179284	-40.3279320981	-7.72831256538	-2.24044067212	-5.76113315688	46.7301758327	45.8250078748	3.85326608163	2.54583377082	4.1659098068	0.515654931283	0.299005796264	71.1317666546	39.9759714203	233.394621283	63.008303401	0.787423476107	0.212576523893	-22.191695	293.15
Name_None_CAS_56-85-9_CS_GLUTAM02M_Temperature: Value30	-0.48	145.545509028	-303.200391538	-64.0021840575	-15.1600195769	-60.6400783077	174.331179887	363.166698528	31.1129774354	18.1583349264	24.2111132352	28.7856708595	666.367090066	95.115161493	33.3183545033	84.8511915429	0.455005050607	-0.947866481196	-0.200083926949	-0.0473933240598	-0.189573296239	0.544994949393	1.13533343039	0.0972655354818	0.0567666715196	0.0756888953594	46.5566155142	-96.9867373229	-20.4728067196	-4.84933686615	-19.3973474646	55.7644805969	116.168561049	9.95231620433	5.80842805246	7.74457073661	0.261087353995	0.165401035752	166.738304661	113.788114239	112.586175297	207.290513617	0.351967427446	0.648032572554	-40.426938	303.15
Name_None_CAS_56-40-6_CS_GLYCIN30M_Temperature: Value40	0.52	101.891547395	-146.830758399	-53.9923291203	-14.6830758399	-48.943586133	111.102448776	160.104122774	25.6511733053	16.0104122774	22.8720175392	9.21090138109	306.934881173	79.6435024255	30.6934881173	71.8156036722	0.478377556301	-0.689365714707	-0.253492258424	-0.0689365714707	-0.229788571569	0.521622443699	0.751683735937	0.120431438286	0.0751683735937	0.107383390848	21.7022878558	-31.2740699923	-11.5000419419	-3.12740699923	-10.4246899974	23.6641545493	34.1012169132	5.46354590878	3.41012169132	4.87160241618	0.377584964946	0.23894270602	135.388516417	99.9851843814	51.7827635479	161.211232624	0.243118418728	0.756881581272	-28.021326	313.15
Name_None_CAS_69-72-7_CS_SALIAC18M_Temperature: Value35	-1.64	171.237297161	-242.083232783	-44.6573357445	-15.130202049	-34.5833189691	110.141534404	155.710345551	15.4308294824	9.73189659696	17.3011495057	-61.0957627571	397.793578335	60.0881652269	24.8620986459	51.8844684748	0.608564959236	-0.860346286313	-0.158708938751	-0.0537716428946	-0.12290661233	0.391435040764	0.553383297122	0.0548400510324	0.0345864560701	0.0614870330135	48.1825505953	-68.1170971819	-12.5656289526	-4.25731857387	-9.73101388313	30.9914962572	43.8135950937	4.34190876983	2.73834969336	4.86817723263	0.358663281073	0.239769395316	101.039874455	40.9866090394	147.430665947	133.948165617	0.523957915127	0.476042084873	-26.595388	308.15
Name_None_CAS_479-45-8_CS_MTNANLM_Temperature: Value95	-2.25	312.320244866	-656.900034836	-78.9004972408	-26.2760013934	-72.9888927595	105.626459812	222.163072264	10.2268316365	8.88652289057	13.8851920165	-206.693785055	879.0631071	89.1273288773	35.162524284	86.8740847761	0.747272897168	-1.57173158081	-0.188781240186	-0.0628692632322	-0.174636842312	0.252727102832	0.531558377606	0.0244692242386	0.0212623351042	0.0332223986004	130.533217146	-274.549204862	-32.9762028192	-10.9819681945	-30.5054672069	44.146230805	92.852323954	4.27427058179	3.71409295816	5.80327024712	0.122808694738	0.148423592127	377.349995216	21.3277119608	93.814759733	324.131944945	0.22446584381	0.77553415619	-39.173257	368.15
Name_None_CAS_60-35-5_CS_ACEMID02M_Temperature: Value30	1.11	73.0770606581	-47.1799424796	-22.3483272264	-5.24221583107	-23.5899712398	123.50451262	79.7368661097	10.1068584695	8.85965178997	11.3909808728	50.4274519619	126.916808589	32.4551856959	14.101867621	34.9809521126	0.371739117963	-0.240001856191	-0.113684751087	-0.0266668729101	-0.120000928095	0.628260882037	0.40561719382	0.0514130510858	0.0450685770911	0.0579453134028	14.3656035547	-9.27470731982	-4.3932693263	-1.03052303554	-4.63735365991	24.2787113978	15.6747985881	1.98682213883	1.74164428757	2.23925694116	0.572970373019	0.33113982555	40.7712027214	26.9663887291	114.574867361	82.0067059175	0.582836251893	0.417163748107	-16.99894	303.15
Name_l-Asparagine_CAS_70-47-3_CS_VIKKEGM_Temperature: Value25	-0.65	156.116981581	-325.076045861	-68.9198515184	-19.1221203448	-65.0152091722	134.591114432	280.253607547	26.8626771556	16.4855063263	23.3544672956	-21.5258671495	605.329653408	95.7825286739	35.6076266711	88.3696764678	0.537023164206	-1.1182215092	-0.237075789989	-0.0657777358354	-0.22364430184	0.462976835794	0.96403784893	0.0924042966947	0.0567081087606	0.0803364874109	45.3844704708	-94.5022383517	-20.0355588124	-5.55895519716	-18.9004476703	39.1267266167	81.4719926508	7.8091977297	4.79247015593	6.7893327209	0.261200142748	0.165481269393	159.043147516	107.419605105	80.7248702348	209.983225778	0.277683598572	0.722316401428	-31.558681	298.15
Name_None_CAS_123-56-8_CS_SUCCIN05M_Temperature: Value60	0.77	112.404721773	-95.0659570674	-31.0732853271	-7.92216308895	-31.6886523558	129.55642951	109.57196256	10.9566020232	9.13099687997	12.1746625066	17.1517077373	204.637919627	42.0298873504	17.0531599689	43.8633148624	0.464556897571	-0.392897605931	-0.12842262141	-0.0327414671609	-0.130965868644	0.535443102429	0.452849401561	0.0452824842546	0.0377374501301	0.0503166001735	27.1975758898	-23.0022684199	-7.5185278919	-1.91685570166	-7.66742280662	31.3476228404	26.5121582093	2.65107203969	2.20934651744	2.94579535659	0.350505067589	0.267883992974	26.3054672067	35.0095194503	110.988436987	130.972714297	0.458703541449	0.541296458551	-22.228152	333.15
Name_None_CAS_118-92-3_CS_AMBACO06M_Temperature: Value10	-1.66	152.616485566	-202.554099433	-34.594184743	-11.9149470255	-28.936299919	134.804093765	178.913317989	18.494511724	10.5243128229	17.8913317989	-17.8123918012	381.467417422	53.088696467	22.4392598483	46.8276317179	0.530986632625	-0.704730676922	-0.120360848286	-0.0414547457013	-0.100675810989	0.469013367375	0.622479150259	0.0643465118855	0.0366164206035	0.0622479150259	43.8651186967	-58.2182166048	-9.94308062029	-3.42460097675	-8.3168880864	38.745470726	51.4233695063	5.31570327415	3.0249040886	5.14233695063	0.359840291805	0.254134370444	74.8476310183	38.3909671403	168.399199073	119.021380257	0.585898196523	0.414101803477	-27.735205	283.15
Name_None_CAS_505-48-6_CS_SUBRAC01M_Temperature: Value65	-0.89	154.45560537	-256.160854837	-52.4991689071	-9.85234057066	-32.0201068547	245.881640872	407.788705133	24.8199544358	15.6841809666	22.6549280629	91.4260355012	663.94955997	77.3191233428	25.5365215373	54.6750349176	0.385813727851	-0.6398626589	-0.131137358314	-0.0246101022654	-0.0799828323626	0.614186272149	1.01861295435	0.0619976149328	0.0391774213213	0.0565896085752	61.8343317206	-102.550731221	-21.0173727102	-3.9442588931	-12.8188414026	98.4355790079	163.253007261	9.93635221066	6.27896181774	9.06961151452	0.290164284563	0.182601151393	113.479379232	47.8674860015	189.532678105	210.804568137	0.473432536902	0.526567463098	-43.047281	338.15
Name_None_CAS_103-84-4_CS_ACANIL02M_Temperature: Value20	-1.38	117.839281046	-101.461342392	-15.5616767153	-5.34007065219	-14.4944774845	199.83454547	172.060462858	12.1204469635	9.05581383462	14.3383719048	81.9952644239	273.521805249	27.6821236788	14.3958844868	28.8328493893	0.370944255428	-0.319388422724	-0.0489863357204	-0.0168099169855	-0.045626917532	0.629055744572	0.541626185402	0.0381537474978	0.0285066413369	0.0451355154502	37.4344553237	-32.231612881	-4.94353738915	-1.69640067795	-4.60451612585	63.4822047295	54.6591056281	3.85034876599	2.87679503306	4.55492546901	0.379016903845	0.256380555423	16.029604655	30.9596897461	269.098354731	48.5754717848	0.847090103967	0.152909896033	-26.419893	293.15
Name_None_CAS_59-66-5_CS_ATDZSA03M_Temperature: Value30	-2.36	214.143464855	-323.652016342	-39.2745975075	-17.0343166496	-40.4565020427	153.339982063	231.754886446	14.9557855468	12.1976256024	21.0686260405	-60.8034827917	555.406902788	54.2303830543	29.231942252	61.5251280833	0.582729553265	-0.880725428742	-0.106874466964	-0.0463539699338	-0.110090678593	0.417270446735	0.630653947517	0.0406978482221	0.0331923130272	0.057332177047	78.6941785997	-118.936758567	-14.4327644684	-6.25982939827	-14.8670948209	56.3499051588	85.1660845111	5.49600362409	4.48242550058	7.74237131919	0.198987930417	0.176563046229	31.8220406916	8.26888888433	206.132861061	161.350585857	0.560931010063	0.439068989937	-47.948039	303.15
Name_None_CAS_103-84-4_CS_ACANIL02M_Temperature: Value25	-1.33	117.839281046	-101.461342392	-15.5616767153	-5.34007065219	-14.4944774845	199.83454547	172.060462858	12.1204469635	9.05581383462	14.3383719048	81.9952644239	273.521805249	27.6821236788	14.3958844868	28.8328493893	0.370944255428	-0.319388422724	-0.0489863357204	-0.0168099169855	-0.045626917532	0.629055744572	0.541626185402	0.0381537474978	0.0285066413369	0.0451355154502	37.4344553237	-32.231612881	-4.94353738915	-1.69640067795	-4.60451612585	63.4822047295	54.6591056281	3.85034876599	2.87679503306	4.55492546901	0.379016903845	0.256380555423	16.029604655	30.9596897461	269.098354731	48.5754717848	0.847090103967	0.152909896033	-26.419893	298.15
Name_None_CAS_217-59-4_CS_TRIPHE13M_Temperature: Value20	-7.67	231.627438542	-174.05100311	-11.9400519123	-5.80170010365	-9.66950017276	168.77149501	126.819379378	10.5495006931	4.22731264593	10.5682816148	-62.8559435319	300.870382488	22.4895526054	10.0290127496	20.2377817876	0.578491647036	-0.434693972747	-0.0298203888965	-0.0144897990916	-0.0241496651526	0.421508352964	0.316732560332	0.0263474745037	0.0105577520111	0.0263943800276	92.7433793737	-69.6898360288	-4.78078405224	-2.32299453429	-3.87165755715	67.5759266161	50.7783442567	4.22400882702	1.69261147522	4.23152868806	0.0819868026083	0.0837693530132	225.610973165	111.327528078	400.398933552	0.0	1.0	0.0	-30.206936	293.15
Name_None_CAS_58-55-9_CS_BAPLOT06M_Temperature: Value25	-1.39	104.448182626	-168.387176951	-26.9540667352	-8.01843699765	-28.0645294918	226.833191162	365.691386277	20.6042323621	17.413875537	24.3794257518	122.385008536	534.078563227	47.5582990972	25.4323125346	52.4439552435	0.315285406576	-0.508290505517	-0.0813630613368	-0.0242043097865	-0.0847150842528	0.684714593424	1.10386944517	0.0621955654389	0.0525652116746	0.0735912963445	34.6017374297	-55.7835353083	-8.92938025718	-2.65635882421	-9.29725588472	75.1456111885	121.146744828	6.82579840273	5.76889261085	8.07644965519	0.210104041205	0.20575082966	45.1057980587	47.304017587	208.383315639	122.898058148	0.629022130815	0.370977869185	-34.307169	298.15
Name_None_CAS_217-59-4_CS_TRIPHE13M_Temperature: Value25	-7.54	231.627438542	-174.05100311	-11.9400519123	-5.80170010365	-9.66950017276	168.77149501	126.819379378	10.5495006931	4.22731264593	10.5682816148	-62.8559435319	300.870382488	22.4895526054	10.0290127496	20.2377817876	0.578491647036	-0.434693972747	-0.0298203888965	-0.0144897990916	-0.0241496651526	0.421508352964	0.316732560332	0.0263474745037	0.0105577520111	0.0263943800276	92.7433793737	-69.6898360288	-4.78078405224	-2.32299453429	-3.87165755715	67.5759266161	50.7783442567	4.22400882702	1.69261147522	4.23152868806	0.0819868026083	0.0837693530132	225.610973165	111.327528078	400.398933552	0.0	1.0	0.0	-30.206936	298.15
Name_None_CAS_58-55-9_CS_BAPLOT06M_Temperature: Value20	-1.54	104.448182626	-168.387176951	-26.9540667352	-8.01843699765	-28.0645294918	226.833191162	365.691386277	20.6042323621	17.413875537	24.3794257518	122.385008536	534.078563227	47.5582990972	25.4323125346	52.4439552435	0.315285406576	-0.508290505517	-0.0813630613368	-0.0242043097865	-0.0847150842528	0.684714593424	1.10386944517	0.0621955654389	0.0525652116746	0.0735912963445	34.6017374297	-55.7835353083	-8.92938025718	-2.65635882421	-9.29725588472	75.1456111885	121.146744828	6.82579840273	5.76889261085	8.07644965519	0.210104041205	0.20575082966	45.1057980587	47.304017587	208.383315639	122.898058148	0.629022130815	0.370977869185	-34.307169	293.15
Name_Thiourea_CAS_62-56-6_CS_THIOUR13M_Temperature: Value80	0.88	120.835891903	-96.0135547434	-19.9407104717	-12.0016943429	-32.0045182478	83.7656271054	66.5583337622	13.2961154103	8.31979172027	13.3116667524	-37.0702647972	162.571888506	33.2368258819	20.3214860632	45.3161850002	0.590591372383	-0.469270977112	-0.0974612044346	-0.0586588721389	-0.156423659037	0.409408627617	0.325307134008	0.0649854188508	0.040663391751	0.0650614268016	24.723207034	-19.6445191459	-4.07989965261	-2.45556489323	-6.54817304862	17.1385745464	13.6179361904	2.72040540984	1.7022420238	2.72358723808	0.473843552408	0.201989328115	46.9979380848	43.9745928265	160.062179132	44.5393398758	0.782311782964	0.217688217036	-14.862445	353.15
Name_Serine_CAS_56-45-1_CS_LSERIN10M_Temperature: Value15	-0.34	118.553126118	-216.461013898	-59.0224180597	-15.4615009927	-54.1152534746	134.272677881	245.162662045	26.8553079008	17.5116187175	24.5162662045	15.7195517625	461.623675943	85.8777259605	32.9731197102	78.6315196791	0.468912287603	-0.856166619367	-0.233450925998	-0.0611547585262	-0.214041654842	0.531087712397	0.969690032297	0.106220597249	0.0692635737355	0.0969690032297	29.9732894274	-54.7269298732	-14.9223902999	-3.90906641951	-13.6817324683	33.9475977402	61.983447142	6.78971481164	4.42738908157	6.1983447142	0.297851438114	0.188750933764	147.072443018	97.9209356932	64.4287801732	188.397023826	0.254834669382	0.745165330618	-37.622027	288.15
Name_None_CAS_492-62-6_CS_GLUCSA15M_Temperature: Value60	0.37	158.245610948	-357.756637101	-60.2502194248	-14.9065265459	-59.6261061834	166.614882607	376.677619906	22.239400798	15.6949008294	20.9265344392	8.36927165905	734.434257006	82.4896202227	30.6014273753	80.5526406226	0.487118668128	-1.10126237015	-0.185464901458	-0.0458859320895	-0.183543728358	0.512881331872	1.1595057798	0.0684583113034	0.0483127408249	0.0644169877665	51.4077472756	-116.220997701	-19.5729160192	-4.84254157088	-19.3701662835	54.1265929975	122.367677514	7.22470271961	5.09865322974	6.79820430632	0.174085306365	0.0944207435934	181.681976305	145.143126626	93.6060392492	231.254454306	0.288142267546	0.711857732454	-47.549087	333.15
Name_None_CAS_150-13-0_CS_AMBNAC04M_Temperature: Value30	-1.35	154.601449507	-199.542605795	-36.3765696477	-11.7378003409	-28.5060865421	145.044481292	187.207518723	19.8655671682	11.0122069837	18.7207518723	-9.55696821503	386.750124518	56.2421368159	22.7500073246	47.2268384144	0.515947101617	-0.665927967926	-0.121398510404	-0.0391722334074	-0.0951325668466	0.484052898383	0.624762426185	0.0662968027471	0.0367507309521	0.0624762426185	46.3256952407	-59.7921298476	-10.9000910714	-3.51718410869	-8.54173283538	43.4619886042	56.0959712005	5.95263636499	3.29976301179	5.60959712005	0.37006491904	0.259691119804	79.6894632934	37.3875605448	174.28911991	125.356810889	0.581650214455	0.418349785545	-29.957667	303.15
Name_None_CAS_91-20-3_CS_NAPHTA18M_Temperature: Value30	-3.53	134.842368098	-67.5369987811	-7.43944430588	-3.75205548784	-6.75369987811	162.856426683	81.5680890622	10.1901374196	4.53156050345	10.1960111328	28.0140585848	149.105087843	17.6295817255	8.28361599129	16.9497110109	0.452948988918	-0.226863527717	-0.0249898368294	-0.0126035293176	-0.0226863527717	0.547051011082	0.273995362065	0.0342296898687	0.0152219645592	0.0342494202581	40.142410468	-20.1056831402	-2.2147136037	-1.11698239668	-2.01056831402	48.4821619456	24.2827218063	3.03359162846	1.34904010035	3.03534022579	0.123048053462	0.125631875297	132.469759983	143.32660223	297.69879478	0.0	1.0	0.0	-18.48353	303.15
Name_None_CAS_60-35-5_CS_ACEMID02M_Temperature: Value40	1.14	73.0770606581	-47.1799424796	-22.3483272264	-5.24221583107	-23.5899712398	123.50451262	79.7368661097	10.1068584695	8.85965178997	11.3909808728	50.4274519619	126.916808589	32.4551856959	14.101867621	34.9809521126	0.371739117963	-0.240001856191	-0.113684751087	-0.0266668729101	-0.120000928095	0.628260882037	0.40561719382	0.0514130510858	0.0450685770911	0.0579453134028	14.3656035547	-9.27470731982	-4.3932693263	-1.03052303554	-4.63735365991	24.2787113978	15.6747985881	1.98682213883	1.74164428757	2.23925694116	0.572970373019	0.33113982555	40.7712027214	26.9663887291	114.574867361	82.0067059175	0.582836251893	0.417163748107	-16.99894	313.15
Name_None_CAS_100-02-7_CS_NITPOL02M_Temperature: Value15	-1.14	156.146135217	-164.169382501	-41.7831131228	-10.9446255001	-32.8338765003	133.992282133	140.877199343	13.6254756909	9.39181328955	14.0877199343	-22.1538530844	305.046581845	55.4085888138	20.3364387896	46.9215964346	0.53817807598	-0.565831247034	-0.144010963817	-0.0377220831356	-0.113166249407	0.46182192402	0.485551691604	0.0469619839227	0.0323701127736	0.0485551691604	45.3039925471	-47.6318448162	-12.1228863134	-3.17545632108	-9.52636896324	38.876308675	40.8738876581	3.9532739526	2.72492584387	4.08738876581	0.483133353342	0.278768234499	74.2279917935	66.3563117016	139.21214403	150.92627332	0.479812860707	0.520187139293	-23.764157	288.15
Name_None_CAS_144-62-7_CS_OXALAC08M_Temperature: Value20	-0.03	153.215286892	-217.955668722	-51.3009969954	-27.2444585903	-54.4889171806	62.7625315438	89.2825370814	21.0765793022	11.1603171352	22.3206342703	-90.4527553478	307.238205804	72.3775762976	38.4047757255	76.809551451	0.709402882211	-1.00915765471	-0.23752900815	-0.126144706839	-0.252289413678	0.290597117789	0.41338753085	0.0975867774517	0.0516734413563	0.103346882713	33.0911034138	-47.0735898463	-11.0798774146	-5.88419873079	-11.7683974616	13.5553146423	19.2830475832	4.55207361776	2.4103809479	4.8207618958	0.332372444653	0.291279831179	94.7804335511	35.6849151798	0.0	215.977818435	0.0	1.0	-25.007447	293.15
Name_Barbital_CAS_57-44-3_CS_DETBAA01M_Temperature: Value10	-1.59	176.647912237	-272.229322257	-36.5394071821	-10.8891728903	-30.247702473	165.178697872	254.55429619	11.0452534539	10.1821718476	15.9096435119	-11.4692143653	526.783618447	47.584660636	21.0713447379	46.1573459849	0.516776362674	-0.796395933513	-0.106894566138	-0.0318558373405	-0.088488437057	0.483223637326	0.744688355623	0.032312444752	0.0297875342249	0.0465430222264	60.3829570228	-93.0552263995	-12.4901416925	-3.72220905598	-10.3394695999	56.4624743557	87.0134321553	3.77556154594	3.48053728621	5.43833950971	0.179628746916	0.21259827832	24.533213083	29.7795038237	207.511830954	134.314779155	0.607067515567	0.392932484433	-32.232875	283.15
Name_None_CAS_115-77-5_CS_PERYTO12M_Temperature: Value20	-0.38	109.744903169	-173.626466322	-43.4066165804	-8.2679269677	-43.4066165804	182.435087754	288.628981439	20.2362335889	13.7442372114	16.9781753788	72.6901845847	462.255447761	63.6428501694	22.0121641791	60.3847919592	0.375607182485	-0.594244889164	-0.148561222291	-0.0282973756745	-0.148561222291	0.624392817515	0.987846500124	0.0692594777795	0.0470403095297	0.0581086176544	32.0652648117	-50.7301793538	-12.6825448385	-2.41572282637	-12.6825448385	53.3038822838	84.3316131768	5.91262254631	4.01579110366	4.96068312805	0.25	0.132780780908	109.661064435	121.724936749	118.0914354	174.088555522	0.404173588435	0.595826411565	-34.324266	293.15
Name_None_CAS_144-62-7_CS_OXALAC08M_Temperature: Value25	0.04	153.215286892	-217.955668722	-51.3009969954	-27.2444585903	-54.4889171806	62.7625315438	89.2825370814	21.0765793022	11.1603171352	22.3206342703	-90.4527553478	307.238205804	72.3775762976	38.4047757255	76.809551451	0.709402882211	-1.00915765471	-0.23752900815	-0.126144706839	-0.252289413678	0.290597117789	0.41338753085	0.0975867774517	0.0516734413563	0.103346882713	33.0911034138	-47.0735898463	-11.0798774146	-5.88419873079	-11.7683974616	13.5553146423	19.2830475832	4.55207361776	2.4103809479	4.8207618958	0.332372444653	0.291279831179	94.7804335511	35.6849151798	0.0	215.977818435	0.0	1.0	-25.007447	298.15
Name_None_CAS_56-81-5_CS_GLCROL01M_Temperature: Value5	0.78	100.878957019	-118.584882292	-39.5569036001	-8.47034873511	-39.5282940972	139.178134691	163.606199029	15.4494569507	11.6861570735	14.8732908208	38.2991776722	282.191081321	55.0063605507	20.1565058086	54.401584918	0.420229022606	-0.493986165735	-0.164781233157	-0.0352847261239	-0.164662055245	0.579770977394	0.681530372061	0.0643574278126	0.0486807408615	0.061957306551	24.2167090368	-28.4671419637	-9.4959152353	-2.03336728312	-9.48904732123	33.4106982436	39.2748283247	3.70875170408	2.80534488034	3.57043893861	0.334825843334	0.179227402768	104.164341414	80.3219448804	93.3632418264	146.693849884	0.388920990258	0.611079009742	-22.241145	278.15
Name_None_CAS_591-27-5_CS_MAMPOLM_Temperature: Value75	0.57	104.071725676	-106.363997752	-28.5046550028	-7.09093318344	-21.2727995503	167.480811737	171.169725181	18.5045510151	11.411315012	17.1169725181	63.4090860611	277.533722932	47.009206018	18.5022481955	38.3897720684	0.383247111839	-0.391688469438	-0.104969208811	-0.0261125646292	-0.0783376938877	0.616752888161	0.630337417617	0.0681435393364	0.0420224945078	0.0630337417617	28.2609411804	-28.8834134789	-7.74051139411	-1.92556089859	-5.77668269578	45.4798393953	46.4815732012	5.02495778186	3.09877154674	4.64815732012	0.496940916587	0.286777481986	73.5574128126	63.6994736367	196.365543798	75.1869936156	0.723121741628	0.276878258372	-23.346918	348.15
Name_None_CAS_591-27-5_CS_MAMPOLM_Temperature: Value70	0.47	104.071725676	-106.363997752	-28.5046550028	-7.09093318344	-21.2727995503	167.480811737	171.169725181	18.5045510151	11.411315012	17.1169725181	63.4090860611	277.533722932	47.009206018	18.5022481955	38.3897720684	0.383247111839	-0.391688469438	-0.104969208811	-0.0261125646292	-0.0783376938877	0.616752888161	0.630337417617	0.0681435393364	0.0420224945078	0.0630337417617	28.2609411804	-28.8834134789	-7.74051139411	-1.92556089859	-5.77668269578	45.4798393953	46.4815732012	5.02495778186	3.09877154674	4.64815732012	0.496940916587	0.286777481986	73.5574128126	63.6994736367	196.365543798	75.1869936156	0.723121741628	0.276878258372	-23.346918	343.15
Name_l-Leucine_CAS_61-90-5_CS_LEUCIN03M_Temperature: Value20	-0.8	132.581198673	-212.700041285	-50.72745987	-9.66818369475	-35.4500068808	175.26660262	281.180242645	22.3949754959	12.7809201202	17.5737651653	42.6854039467	493.880283929	73.1224353659	22.449103815	53.023772046	0.43067125416	-0.690925971831	-0.164780971821	-0.0314057259923	-0.115154328639	0.56932874584	0.913374211099	0.0727469074063	0.0415170095954	0.0570858881937	40.8148305044	-65.4792400444	-15.6163369862	-2.97632909293	-10.9132066741	53.9554382567	86.5607194652	6.89424396643	3.93457815751	5.41004496658	0.33902457188	0.214774887107	131.189454167	91.9218305628	163.385974327	144.461826966	0.53073620679	0.46926379321	-22.881391	293.15
Name_None_CAS_70-55-3_CS_KUSVEZ02M_Temperature: Value15	-1.93	187.943698643	-174.752701553	-25.744693883	-8.73763507763	-19.4169668392	140.118129695	130.283813065	9.68578060826	6.51419065325	11.8439830059	-47.8255689478	305.036514618	35.4304744913	15.2518257309	31.2609498451	0.572891090667	-0.532682215539	-0.0784751277327	-0.0266341107769	-0.0591869128377	0.427108909333	0.397131887379	0.0295242535754	0.019856594369	0.0361028988527	61.6571534013	-57.3296907783	-8.44585134526	-2.86648453892	-6.36996564204	45.967409811	42.7411459169	3.17753489522	2.13705729584	3.88555871972	0.24158421183	0.255476266382	90.5878883108	5.12355919916	224.089656488	103.97217185	0.683071412555	0.316928587445	-28.203705	288.15
Name_None_CAS_57-50-1_CS_SUCROS41M_Temperature: Value10	0.28	209.617795377	-859.595545623	-80.9167024106	-19.1021232361	-78.1450496021	267.888644903	1098.55122494	31.62496087	24.4122494432	32.3103301454	58.270849526	1958.14677057	112.541663281	43.5143726793	110.455379747	0.438984226588	-1.80017581568	-0.169456777092	-0.0400039070151	-0.16365234688	0.561015773412	2.30059980825	0.066229391276	0.0511244401833	0.0676647002427	100.093847289	-410.46240907	-38.6382465272	-9.12138686822	-37.3147644609	127.918553219	524.565284888	15.101122489	11.6570063308	15.428390732	0.0959736769559	0.0545141588284	322.998690706	0.0	173.493372682	304.013067597	0.363332005702	0.636667994298	-71.165016	283.15
Name_None_CAS_120-80-9_CS_CATCOL13M_Temperature: Value60	0.86	137.807301966	-159.557479255	-37.1955542888	-11.3969628039	-26.5929132092	117.391607534	135.919568242	15.4463031534	9.70854058875	16.9899460303	-20.4156944316	295.477047497	52.6418574422	21.1055033927	43.5828592395	0.539999572239	-0.625227903863	-0.145751227392	-0.0446591359902	-0.104204650644	0.460000427761	0.532602464911	0.0605265249121	0.0380430332079	0.0665753081139	35.1682731829	-40.7188947085	-9.49226489276	-2.90849247918	-6.78648245141	29.9582102272	34.6865255952	3.94187972056	2.47760897109	4.3358156994	0.435521591305	0.253313117774	72.2844638465	65.6855457497	157.987695533	97.2112139677	0.619076687443	0.380923312557	-21.292064	333.15
Name_5-Butyl-5-ethylbarbituric acid_CAS_77-28-1_CS_ETBBAR02M_Temperature: Value20	-1.83	186.90118177	-307.997092415	-37.6434193709	-9.93539007789	-27.999735674	216.093860707	356.1041196	12.4777233363	11.4872296645	17.80520598	29.1926789371	664.101212015	50.1211427072	21.4226197424	45.8049416541	0.463780349806	-0.764270176928	-0.0934091375903	-0.0246538766751	-0.0694791069935	0.536219650194	0.883643921305	0.0309624735323	0.0285046426227	0.0441821960652	75.3202496861	-124.12130134	-15.1701113883	-4.00391294646	-11.2837546673	87.0847545744	143.508194804	5.02846064593	4.62929660659	7.17540974021	0.167983803943	0.198816108985	29.2902767633	35.0520039949	265.891988238	137.103054238	0.659789724966	0.340210275034	-33.848523	293.15
Name_l-Leucine_CAS_61-90-5_CS_LEUCIN03M_Temperature: Value25	-0.78	132.581198673	-212.700041285	-50.72745987	-9.66818369475	-35.4500068808	175.26660262	281.180242645	22.3949754959	12.7809201202	17.5737651653	42.6854039467	493.880283929	73.1224353659	22.449103815	53.023772046	0.43067125416	-0.690925971831	-0.164780971821	-0.0314057259923	-0.115154328639	0.56932874584	0.913374211099	0.0727469074063	0.0415170095954	0.0570858881937	40.8148305044	-65.4792400444	-15.6163369862	-2.97632909293	-10.9132066741	53.9554382567	86.5607194652	6.89424396643	3.93457815751	5.41004496658	0.33902457188	0.214774887107	131.189454167	91.9218305628	163.385974327	144.461826966	0.53073620679	0.46926379321	-22.881391	298.15
Name_5-Butyl-5-ethylbarbituric acid_CAS_77-28-1_CS_ETBBAR02M_Temperature: Value25	-1.64	186.90118177	-307.997092415	-37.6434193709	-9.93539007789	-27.999735674	216.093860707	356.1041196	12.4777233363	11.4872296645	17.80520598	29.1926789371	664.101212015	50.1211427072	21.4226197424	45.8049416541	0.463780349806	-0.764270176928	-0.0934091375903	-0.0246538766751	-0.0694791069935	0.536219650194	0.883643921305	0.0309624735323	0.0285046426227	0.0441821960652	75.3202496861	-124.12130134	-15.1701113883	-4.00391294646	-11.2837546673	87.0847545744	143.508194804	5.02846064593	4.62929660659	7.17540974021	0.167983803943	0.198816108985	29.2902767633	35.0520039949	265.891988238	137.103054238	0.659789724966	0.340210275034	-33.848523	298.15
Name_None_CAS_95-55-6_CS_AMPHOM11M_Temperature: Value90	-0.57	124.533866269	-133.667645918	-27.2192358102	-8.91117639454	-22.2779409863	135.812820326	145.773840662	16.500419694	9.71825604411	16.1970934068	11.278954057	279.44148658	43.7196555042	18.6294324386	38.4750343932	0.47833858728	-0.513421728796	-0.10454996054	-0.0342281152531	-0.0855702881327	0.52166141272	0.559922012329	0.0633786429542	0.0373281341553	0.0622135569255	32.421979452	-34.7999287197	-7.08643785484	-2.31999524798	-5.79998811995	35.358417769	37.9517364085	4.29582959477	2.53011576057	4.21685960094	0.471234092899	0.273175229582	64.4490327622	64.6778477708	190.337545293	70.0091413021	0.731092635679	0.268907364321	-24.436352	363.15
Name_None_CAS_68-96-2_CS_HPRGDOM_Temperature: Value20	-4.81	190.799632766	-293.058764244	-33.0250057077	-5.42701415266	-15.4241454865	320.7129767	492.599211362	13.2316684072	9.12220761781	14.0742631818	129.913343934	785.657975606	46.2566741149	14.5492217705	29.4984086683	0.37301061447	-0.572925786814	-0.0645634244329	-0.0106097367929	-0.0301539887797	0.62698938553	0.963024571136	0.0258677267429	0.0178337883544	0.0275149877467	97.5964180414	-149.903253225	-16.8927068472	-2.77598617084	-7.88964490659	164.048731602	251.970708025	6.76816523457	4.66612422268	7.19916308642	0.248384362398	0.137718729655	58.5625449874	104.97736116	400.158643504	111.353965962	0.782304553394	0.217695446606	-36.351122	293.15
Name_l-Aspartic acid_CAS_56-84-8_CS_LASPRT03M_Temperature: Value60	-0.88	162.987403318	-353.827620083	-72.8890738305	-22.1142262552	-70.7655240167	127.413779741	276.601219075	29.6668214846	17.2875761922	25.1455653704	-35.5736235771	630.428839158	102.555895315	39.4018024474	95.9110893871	0.561249102366	-1.21840970603	-0.250994410775	-0.0761506066271	-0.243681941207	0.438750897634	0.952479656454	0.102158060005	0.0595299785284	0.0865890596777	47.3317347475	-102.751959471	-21.1670732725	-6.42199746697	-20.5503918943	37.001112375	80.3253212551	8.61528005674	5.02033257844	7.30230193228	0.250535856248	0.158725639339	158.534594443	90.7935065816	47.3449566484	243.056226411	0.163032933095	0.836967066905	-30.407021	333.15
Name_l-Aspartic acid_CAS_56-84-8_CS_LASPRT03M_Temperature: Value65	-0.84	162.987403318	-353.827620083	-72.8890738305	-22.1142262552	-70.7655240167	127.413779741	276.601219075	29.6668214846	17.2875761922	25.1455653704	-35.5736235771	630.428839158	102.555895315	39.4018024474	95.9110893871	0.561249102366	-1.21840970603	-0.250994410775	-0.0761506066271	-0.243681941207	0.438750897634	0.952479656454	0.102158060005	0.0595299785284	0.0865890596777	47.3317347475	-102.751959471	-21.1670732725	-6.42199746697	-20.5503918943	37.001112375	80.3253212551	8.61528005674	5.02033257844	7.30230193228	0.250535856248	0.158725639339	158.534594443	90.7935065816	47.3449566484	243.056226411	0.163032933095	0.836967066905	-30.407021	338.15
Name_None_CAS_68-96-2_CS_HPRGDOM_Temperature: Value25	-4.71	190.799632766	-293.058764244	-33.0250057077	-5.42701415266	-15.4241454865	320.7129767	492.599211362	13.2316684072	9.12220761781	14.0742631818	129.913343934	785.657975606	46.2566741149	14.5492217705	29.4984086683	0.37301061447	-0.572925786814	-0.0645634244329	-0.0106097367929	-0.0301539887797	0.62698938553	0.963024571136	0.0258677267429	0.0178337883544	0.0275149877467	97.5964180414	-149.903253225	-16.8927068472	-2.77598617084	-7.88964490659	164.048731602	251.970708025	6.76816523457	4.66612422268	7.19916308642	0.248384362398	0.137718729655	58.5625449874	104.97736116	400.158643504	111.353965962	0.782304553394	0.217695446606	-36.351122	298.15
Name_l-Tyrosine_CAS_60-18-4_CS_LTYROS11M_Temperature: Value50	-2.22	163.829549265	-350.168423571	-62.3618139126	-14.5903509821	-38.907602619	195.134250884	417.078929432	30.661077797	17.3782887263	27.8052619622	31.3047016191	767.247353003	93.0228917096	31.9686397085	66.7128645812	0.456395740175	-0.975497873118	-0.173727305892	-0.0406457447132	-0.108388652569	0.543604259825	1.16189690788	0.0854155148356	0.0484123711616	0.0774597938585	58.8088775806	-125.697788017	-22.3856337062	-5.23740783404	-13.9664208908	70.0461322363	149.716237471	11.0062170027	6.23817656128	9.98108249806	0.254463367829	0.161211451129	139.119849944	52.988050378	176.394109899	182.56969025	0.49139804578	0.50860195422	-33.536674	323.15
Name_None_CAS_461-58-5_CS_CYAMPD03M_Temperature: Value75	0.47	115.969145757	-121.457448093	-26.9785425161	-12.1457448093	-30.3643620233	114.641337365	120.066800453	19.9479224054	12.0066800453	20.0111334088	-1.32780839266	241.524248546	46.9264649215	24.1524248546	50.3754954321	0.502878898597	-0.526677913549	-0.116987494024	-0.0526677913549	-0.131669478387	0.497121101403	0.520647625499	0.0865005013446	0.0520647625499	0.0867746042498	26.7437007304	-28.0093607835	-6.22153472356	-2.80093607835	-7.00234019588	26.4374941954	27.6886628593	4.60020002318	2.76886628593	4.61477714321	0.352545441878	0.199224912222	55.3404626022	127.114047567	155.320101118	75.2903820041	0.673517088275	0.326482911725	-23.990576	348.15
Name_None_CAS_95-55-6_CS_AMPHOM11M_Temperature: Value30	-0.7	124.533866269	-133.667645918	-27.2192358102	-8.91117639454	-22.2779409863	135.812820326	145.773840662	16.500419694	9.71825604411	16.1970934068	11.278954057	279.44148658	43.7196555042	18.6294324386	38.4750343932	0.47833858728	-0.513421728796	-0.10454996054	-0.0342281152531	-0.0855702881327	0.52166141272	0.559922012329	0.0633786429542	0.0373281341553	0.0622135569255	32.421979452	-34.7999287197	-7.08643785484	-2.31999524798	-5.79998811995	35.358417769	37.9517364085	4.29582959477	2.53011576057	4.21685960094	0.471234092899	0.273175229582	64.4490327622	64.6778477708	190.337545293	70.0091413021	0.731092635679	0.268907364321	-24.436352	303.15
Name_2-Methoxybenzoic acid_CAS_579-75-9_CS_FUFBOXM_Temperature: Value65	-0.77	137.73174445	-193.137205675	-29.3593273552	-10.1651160882	-27.5910293822	177.1371531	248.394260216	20.7703150328	13.0733821166	20.6995216847	39.40540865	441.531465891	50.129642388	23.2384982048	48.2905510668	0.437425688983	-0.613389277816	-0.0932430214086	-0.0322836462008	-0.0876270396879	0.562574311017	0.788881538154	0.0659649625429	0.0415200809555	0.0657401281795	43.3674425327	-60.8128990269	-9.24433903715	-3.20067889615	-8.68755700384	55.7749801119	78.2116268722	6.53992619617	4.11640141432	6.51763557268	0.353609014261	0.241734550486	23.2352559686	40.9465864353	208.274564419	106.594333132	0.661464393718	0.338535606282	-25.746714	338.15
Name_None_CAS_65-71-4_CS_THYMIN01M_Temperature: Value20	-1.66	129.962257401	-147.867713256	-29.5209319088	-9.85784755037	-29.5735426511	143.020759734	162.725341286	14.7522074389	10.8483560857	16.2725341286	13.0585023326	310.593054542	44.2731393478	20.7062036361	45.8460767797	0.476081841153	-0.541673671892	-0.108142009048	-0.0361115781261	-0.108334734378	0.523918158847	0.596100603598	0.0540407516694	0.0397400402399	0.0596100603598	35.477489139	-40.3653745013	-8.0587130611	-2.69102496675	-8.07307490026	39.042238505	44.4212546285	4.02710209608	2.96141697524	4.44212546285	0.275845494118	0.285807600811	31.7966241469	38.2692211186	143.469604337	129.513412798	0.525562380556	0.474437619444	-31.124792	293.15
Name_None_CAS_461-58-5_CS_CYAMPD03M_Temperature: Value80	0.52	115.969145757	-121.457448093	-26.9785425161	-12.1457448093	-30.3643620233	114.641337365	120.066800453	19.9479224054	12.0066800453	20.0111334088	-1.32780839266	241.524248546	46.9264649215	24.1524248546	50.3754954321	0.502878898597	-0.526677913549	-0.116987494024	-0.0526677913549	-0.131669478387	0.497121101403	0.520647625499	0.0865005013446	0.0520647625499	0.0867746042498	26.7437007304	-28.0093607835	-6.22153472356	-2.80093607835	-7.00234019588	26.4374941954	27.6886628593	4.60020002318	2.76886628593	4.61477714321	0.352545441878	0.199224912222	55.3404626022	127.114047567	155.320101118	75.2903820041	0.673517088275	0.326482911725	-23.990576	353.15
Name_None_CAS_65-71-4_CS_THYMIN01M_Temperature: Value25	-1.56	129.962257401	-147.867713256	-29.5209319088	-9.85784755037	-29.5735426511	143.020759734	162.725341286	14.7522074389	10.8483560857	16.2725341286	13.0585023326	310.593054542	44.2731393478	20.7062036361	45.8460767797	0.476081841153	-0.541673671892	-0.108142009048	-0.0361115781261	-0.108334734378	0.523918158847	0.596100603598	0.0540407516694	0.0397400402399	0.0596100603598	35.477489139	-40.3653745013	-8.0587130611	-2.69102496675	-8.07307490026	39.042238505	44.4212546285	4.02710209608	2.96141697524	4.44212546285	0.275845494118	0.285807600811	31.7966241469	38.2692211186	143.469604337	129.513412798	0.525562380556	0.474437619444	-31.124792	298.15
Name_None_CAS_106-46-7_CS_DCLBEN03M_Temperature: Value20	-3.33	199.732296216	-67.2855741813	-14.3261388535	-5.60713118178	-11.2142623636	86.9506809156	29.2918401366	5.30082197022	2.44098667805	4.88197335609	-112.7816153	96.5774143179	19.6269608238	8.04811785982	16.0962357196	0.696700928023	-0.234703765304	-0.0499720597187	-0.0195586471087	-0.0391172942173	0.303299071977	0.102175024236	0.0184901873954	0.00851458535302	0.017029170706	57.2598493085	-19.2896287243	-4.10706013734	-1.60746906036	-3.21493812072	24.9272800685	8.39747193601	1.51965542367	0.699789328001	1.399578656	0.250365117664	0.189662644536	279.899377211	89.3496276228	286.682977132	0.0	1.0	0.0	-17.491785	293.15
Name_None_CAS_106-46-7_CS_DCLBEN03M_Temperature: Value25	-3.3	199.732296216	-67.2855741813	-14.3261388535	-5.60713118178	-11.2142623636	86.9506809156	29.2918401366	5.30082197022	2.44098667805	4.88197335609	-112.7816153	96.5774143179	19.6269608238	8.04811785982	16.0962357196	0.696700928023	-0.234703765304	-0.0499720597187	-0.0195586471087	-0.0391172942173	0.303299071977	0.102175024236	0.0184901873954	0.00851458535302	0.017029170706	57.2598493085	-19.2896287243	-4.10706013734	-1.60746906036	-3.21493812072	24.9272800685	8.39747193601	1.51965542367	0.699789328001	1.399578656	0.250365117664	0.189662644536	279.899377211	89.3496276228	286.682977132	0.0	1.0	0.0	-17.491785	298.15
Name_Maleic acid_CAS_110-16-7_CS_MALIAC13M_Temperature: Value25	0.58	149.715019736	-217.140600666	-52.6900784805	-18.0950500555	-54.2851501665	107.326957455	155.662671992	16.8119022298	12.9718893327	19.457833999	-42.3880622807	372.803272658	69.5019807103	31.0669393882	73.7429841656	0.582453579653	-0.844767080613	-0.204986279115	-0.0703972567178	-0.211191770153	0.417546420347	0.605592416047	0.0654052789883	0.0504660346706	0.0756990520059	38.4830446879	-55.8142493235	-13.5435619509	-4.65118744363	-13.9535623309	27.58753335	40.0118409836	4.32136458949	3.33432008197	5.00148012295	0.329622242804	0.226196239287	104.600585137	45.7436838981	63.5598766088	193.482100582	0.247274306335	0.752725693665	-32.597533	298.15
Name_None_CAS_68-96-2_CS_HPRGDOM_Temperature: Value50	-4.37	190.799632766	-293.058764244	-33.0250057077	-5.42701415266	-15.4241454865	320.7129767	492.599211362	13.2316684072	9.12220761781	14.0742631818	129.913343934	785.657975606	46.2566741149	14.5492217705	29.4984086683	0.37301061447	-0.572925786814	-0.0645634244329	-0.0106097367929	-0.0301539887797	0.62698938553	0.963024571136	0.0258677267429	0.0178337883544	0.0275149877467	97.5964180414	-149.903253225	-16.8927068472	-2.77598617084	-7.88964490659	164.048731602	251.970708025	6.76816523457	4.66612422268	7.19916308642	0.248384362398	0.137718729655	58.5625449874	104.97736116	400.158643504	111.353965962	0.782304553394	0.217695446606	-36.351122	323.15
Name_None_CAS_57-13-6_CS_UREAXX23M_Temperature: Value10	0.88	100.379180267	-95.6692549026	-30.2498654847	-11.9586568628	-31.8897516342	84.7164628162	80.7414530987	15.4095388469	10.0926816373	16.1482906197	-15.6627174507	176.410708001	45.6594043315	22.0513385002	48.0380422539	0.54230979506	-0.516863894303	-0.163428295668	-0.0646079867879	-0.172287964768	0.45769020494	0.436214768504	0.083251764278	0.054526846063	0.0872429537008	18.5797489237	-17.7079622595	-5.59911830507	-2.21349528244	-5.9026540865	15.6806481647	14.9448911848	2.85223850247	1.8681113981	2.98897823696	0.369168100426	0.324271661389	68.9581886743	36.8624271032	72.7630223367	112.332620747	0.393110400248	0.606889599752	-22.445395	283.15
Name_None_CAS_95-55-6_CS_AMPHOM11M_Temperature: Value80	-0.57	124.533866269	-133.667645918	-27.2192358102	-8.91117639454	-22.2779409863	135.812820326	145.773840662	16.500419694	9.71825604411	16.1970934068	11.278954057	279.44148658	43.7196555042	18.6294324386	38.4750343932	0.47833858728	-0.513421728796	-0.10454996054	-0.0342281152531	-0.0855702881327	0.52166141272	0.559922012329	0.0633786429542	0.0373281341553	0.0622135569255	32.421979452	-34.7999287197	-7.08643785484	-2.31999524798	-5.79998811995	35.358417769	37.9517364085	4.29582959477	2.53011576057	4.21685960094	0.471234092899	0.273175229582	64.4490327622	64.6778477708	190.337545293	70.0091413021	0.731092635679	0.268907364321	-24.436352	353.15
Name_Maleic acid_CAS_110-16-7_CS_MALIAC13M_Temperature: Value30	0.61	149.715019736	-217.140600666	-52.6900784805	-18.0950500555	-54.2851501665	107.326957455	155.662671992	16.8119022298	12.9718893327	19.457833999	-42.3880622807	372.803272658	69.5019807103	31.0669393882	73.7429841656	0.582453579653	-0.844767080613	-0.204986279115	-0.0703972567178	-0.211191770153	0.417546420347	0.605592416047	0.0654052789883	0.0504660346706	0.0756990520059	38.4830446879	-55.8142493235	-13.5435619509	-4.65118744363	-13.9535623309	27.58753335	40.0118409836	4.32136458949	3.33432008197	5.00148012295	0.329622242804	0.226196239287	104.600585137	45.7436838981	63.5598766088	193.482100582	0.247274306335	0.752725693665	-32.597533	303.15
Name_None_CAS_608-93-5_CS_PNCLBZM_Temperature: Value20	-6.0	306.039784731	-131.545176612	-24.0970522866	-10.962098051	-21.9241961019	37.7193674952	16.2129275552	2.67310217534	1.35107729626	2.70215459253	-268.320417236	147.758104167	26.7701544619	12.3131753472	24.6263506945	0.890273852344	-0.382666689046	-0.0700986493902	-0.0318888907538	-0.0637777815077	0.109726147656	0.0471636244451	0.00777609020163	0.00393030203709	0.00786060407419	105.203976947	-45.2198583914	-8.28358226517	-3.76832153262	-7.53664306524	12.9663777927	5.57334223147	0.91890333761	0.464445185956	0.928890371911	0.192163732575	0.188086088252	328.878977543	29.1389378524	343.759152226	0.0	1.0	0.0	-24.268427	293.15
Name_None_CAS_52-01-7_CS_ATPRCL01M_Temperature: Value25	-4.32	239.356448702	-444.879575651	-44.8802996055	-7.29310779755	-22.2439787825	352.851567875	655.82714247	13.0408046406	10.7512646307	15.9957839627	113.495119173	1100.70671812	57.9211042461	18.0443724282	38.2397627452	0.404176306301	-0.751221805849	-0.0757846877267	-0.0123151115713	-0.0375610902924	0.595823693699	1.10742699206	0.0220206486159	0.0181545408534	0.0270104144404	141.748807741	-263.461251112	-26.5784732128	-4.31903690347	-13.1730625556	208.961527157	388.386091259	7.72286905075	6.36698510261	9.47283149413	0.246656535431	0.164639986239	31.0159408078	36.1582685689	443.330837478	148.877179099	0.748606612995	0.251393387005	-37.696576	298.15
Name_None_CAS_608-93-5_CS_PNCLBZM_Temperature: Value25	-5.48	306.039784731	-131.545176612	-24.0970522866	-10.962098051	-21.9241961019	37.7193674952	16.2129275552	2.67310217534	1.35107729626	2.70215459253	-268.320417236	147.758104167	26.7701544619	12.3131753472	24.6263506945	0.890273852344	-0.382666689046	-0.0700986493902	-0.0318888907538	-0.0637777815077	0.109726147656	0.0471636244451	0.00777609020163	0.00393030203709	0.00786060407419	105.203976947	-45.2198583914	-8.28358226517	-3.76832153262	-7.53664306524	12.9663777927	5.57334223147	0.91890333761	0.464445185956	0.928890371911	0.192163732575	0.188086088252	328.878977543	29.1389378524	343.759152226	0.0	1.0	0.0	-24.268427	298.15
Name_None_CAS_32598-13-3_CS_FUHDAN01M_Temperature: Value5	-9.3	343.037372543	-213.006657467	-24.6112920243	-9.68212079394	-17.7505547889	98.2162158489	60.9866723614	6.16488634804	2.77212147097	6.09866723614	-244.821156694	273.993329828	30.7761783724	12.4542422649	23.849222025	0.777415485261	-0.482730708759	-0.0557758456176	-0.0219423049436	-0.0402275590632	0.222584514739	0.138212297794	0.0139713002007	0.00628237717245	0.0138212297794	151.366471587	-93.9899519585	-10.8598209207	-4.27227054357	-7.83249599655	43.3382576816	26.9105880236	2.7202782231	1.22320854653	2.69105880236	0.13320456051	0.103960137374	475.363377964	90.0014453967	441.253588392	0.0	1.0	0.0	-32.577736	278.15
Name_None_CAS_129-00-0_CS_GUQPOZM_Temperature: Value55	-5.42	200.940641738	-126.213019885	-9.77106259135	-4.85434691865	-7.88831374281	163.901166024	102.948119144	10.2918404095	3.959543044	10.2948119144	-37.0394757142	229.161139029	20.0629030009	8.81388996265	18.1831256572	0.550761007821	-0.345939026723	-0.0267816417513	-0.0133053471817	-0.0216211891702	0.449238992179	0.282171935765	0.0282090489373	0.0108527667602	0.0282171935765	73.3115469843	-46.0477863379	-3.56489213958	-1.7710687053	-2.87798664612	59.7979977062	37.5597778941	3.7548936602	1.44460684208	3.75597778941	0.0971684782243	0.100215693578	192.063171774	158.366610338	364.841807761	0.0	1.0	0.0	-26.169132	328.15
Name_None_CAS_87-86-5_CS_PCPHOL01M_Temperature: Value25	-4.09	306.630711426	-277.33688461	-36.3943759226	-21.3336065085	-46.2228141017	47.267375534	42.7517081161	7.09443929357	3.28859293201	6.10738687373	-259.363335892	320.088592726	43.4888152162	24.6221994405	52.3302009754	0.866437889111	-0.783663135883	-0.102838577725	-0.0602817796833	-0.130610522647	0.133562110889	0.120802314823	0.020046560168	0.00929248575559	0.0172574735461	108.516022177	-98.148992907	-12.8799000151	-7.54992253131	-16.3581654845	16.7278337771	15.1297477166	2.51070849405	1.16382674743	2.16139253094	0.558056752905	0.324234073112	50.1403798437	35.2543993472	314.4862319	39.4118550605	0.888635015241	0.111364984759	-30.180622	298.15
Name_None_CAS_554-84-7_CS_MNPHOL21M_Temperature: Value10	-1.29	163.652775681	-179.329109151	-43.9072560319	-11.9552739434	-35.8658218303	120.92029455	132.503274752	12.6451165954	8.83355165016	13.2503274752	-42.7324811305	311.832383904	56.5523726273	20.7888255936	49.1161493055	0.575081737523	-0.630168936947	-0.154291676286	-0.0420112624631	-0.126033787389	0.424918262477	0.465621271348	0.0444353943439	0.0310414180899	0.0465621271348	46.5711728273	-51.032235173	-12.4948226544	-3.40214901153	-10.2064470346	34.4106594734	37.706863712	3.59845965298	2.51379091413	3.7706863712	0.463318823599	0.267476824218	81.6096114233	61.518019995	132.884600319	151.688469912	0.466961263099	0.533038736901	-23.406399	283.15
Name_None_CAS_76-57-3_CS_ZZZTSE03M_Temperature: Value80	-1.2	152.231123013	-298.22348137	-31.3631150141	-6.93542979931	-22.9402677977	310.374654078	608.029475422	18.4293413487	14.1402203586	20.2676491807	158.143531065	906.252956792	49.7924563628	21.075650158	43.2079169784	0.329073112684	-0.644660088869	-0.067796634991	-0.01499209509	-0.0495892376053	0.670926887316	1.31435772213	0.0398381132735	0.0305664586542	0.0438119240711	70.4229969585	-137.959905346	-14.5087581931	-3.20836989176	-10.6123004112	143.581108039	281.277947971	8.52551977586	6.54134762723	9.37593159904	0.251583971339	0.107761010524	56.734713403	46.0510888452	389.629563769	72.9762133215	0.842249671458	0.157750328542	-37.255187	353.15
Name_None_CAS_110-15-6_CS_SUCACB16M_Temperature: Value35	-0.05	153.08952879	-224.639372811	-54.6639402427	-16.0456694865	-56.1598432028	120.474227725	176.780575196	20.2361069318	12.6271839426	17.6780575196	-32.6153010653	401.419948007	74.9000471745	28.6728534291	73.8379007224	0.559611882584	-0.821159117249	-0.199821573366	-0.0586542226606	-0.205289779312	0.440388117416	0.646213436488	0.0739721781483	0.0461581026063	0.0646213436488	41.879746579	-61.4531906874	-14.9540728387	-4.38951362053	-15.3632976719	32.9573822997	48.3607582295	5.53586542951	3.45433987354	4.83607582295	0.327945979424	0.206786264549	106.733040674	42.9544896443	61.0120400503	212.551716465	0.223026766512	0.776973233488	-28.988496	308.15
Name_None_CAS_86-73-7_CS_FLUREN02M_Temperature: Value45	-4.47	163.804656691	-93.93120421	-8.59033542909	-4.08396540044	-7.22547724693	181.431277613	104.038912763	10.3825195893	4.52343098968	10.4038912763	17.6266209221	197.970116973	18.9728550184	8.60739639011	17.6293685232	0.4744716306	-0.272078294514	-0.0248825066441	-0.0118294910658	-0.020929099578	0.5255283694	0.301355978405	0.0300736932564	0.0131024338437	0.0301355978405	56.5512536958	-32.4284270457	-2.96569247784	-1.40993161068	-2.49449438813	62.6365966384	35.9179712515	3.58441885084	1.56165092398	3.59179712515	0.108014549923	0.109750074223	162.060940207	122.770438483	345.235934303	0.0	1.0	0.0	-21.710357	318.15
Name_None_CAS_50-06-6_CS_PHBARB09M_Temperature: Value35	-2.11	227.070397631	-400.279065556	-39.2284533663	-13.8027263985	-30.7906973505	166.746224779	293.939781389	14.3699644995	10.1358545307	18.3712363368	-60.3241728521	694.218846945	53.5984178659	23.9385809291	49.1619336873	0.576589165387	-1.01640977749	-0.0996109639209	-0.0350486130169	-0.0781853674993	0.423410834613	0.746387441927	0.0364889740093	0.0257374979975	0.0466492151204	89.4240970444	-157.636549619	-15.4488170071	-5.4357430903	-12.1258884322	65.6674350421	115.758371899	5.65913088336	3.9916679965	7.23489824366	0.156866039395	0.185869942934	44.3218092515	44.1024499452	258.003419587	135.813202824	0.655135931052	0.344864068948	-36.928008	308.15
Name_None_CAS_123-30-8_CS_AMPHOL01M_Temperature: Value40	-0.69	126.556307346	-128.335634648	-30.0525694207	-8.55570897653	-21.3892724413	138.998095375	140.952348871	16.9247548498	9.39682325804	15.6613720967	12.4417880291	269.287983518	46.9773242705	17.9525322346	37.050644538	0.476573937578	-0.483274362363	-0.11316916275	-0.0322182908242	-0.0805457270606	0.523426062422	0.530785207951	0.0637336631454	0.03538568053	0.0589761342167	33.6075846079	-34.0800928068	-7.98059212274	-2.27200618712	-5.68001546779	36.9115561967	37.4305168165	4.49444316534	2.49536778777	4.15894631294	0.500921578866	0.289028480368	72.9310335243	64.1070370125	185.977024523	79.5773781985	0.700334931814	0.299665068186	-24.154172	313.15
Name_None_CAS_315-30-0_CS_ALOPURM_Temperature: Value15	-2.6	122.893511197	-152.644025714	-29.2936248452	-10.9031446938	-30.5288051427	151.125896705	187.711011249	19.7925838871	13.4079293749	20.8567790276	28.2323855083	340.355036962	49.0862087323	24.3110740687	51.3855841703	0.448484697262	-0.557055527133	-0.10690346742	-0.0397896805095	-0.111411105427	0.551515302738	0.685028161639	0.0722305913973	0.0489305829742	0.0761142401821	33.6752071732	-41.8274255458	-8.02702173539	-2.98767325327	-8.36548510917	41.4114287338	51.436460159	5.4235521176	3.6740328685	5.71516223989	0.251559210445	0.210392909467	32.3151684769	46.4848729451	173.263530027	100.755877875	0.632303862538	0.367696137462	-27.81438	288.15
Name_None_CAS_65-85-0_CS_BENZAC12M_Temperature: Value50	-1.2	154.229278939	-154.917315695	-27.6072904765	-10.3278210463	-22.1310450993	121.079734065	121.619886414	16.2488199065	8.10799242762	15.2024858018	-33.1495448744	276.537202109	43.856110383	18.4358134739	37.333530901	0.560204249241	-0.562703392833	-0.100277467037	-0.0375135595222	-0.0803861989761	0.439795750759	0.44175773647	0.0590202976984	0.0294505157646	0.0552197170587	42.4607105611	-42.6501332812	-7.60053589279	-2.84334221874	-6.09287618302	33.3343420802	33.4830508904	4.47344657095	2.23220339269	4.1853813613	0.475517903726	0.333689602209	54.3917470233	29.592115548	171.898215492	103.410797512	0.624382811214	0.375617188786	-24.049796	323.15
Name_None_CAS_51-28-5_CS_DNOPHL02M_Temperature: Value75	-1.79	226.321502906	-348.807695796	-62.9322759373	-20.5180997527	-58.134615966	93.0822806899	143.458820439	10.955567166	8.43875414347	13.041710949	-133.239222216	492.266516235	73.8878431033	28.9568538962	71.176326915	0.708574896509	-1.0920587473	-0.197030464789	-0.064238749841	-0.182009791216	0.291425103491	0.449145651388	0.0343000544409	0.0264203324346	0.0408314228535	72.2879443374	-111.410497785	-20.1008070447	-6.55355869322	-18.5684162974	29.7308326381	45.8212900385	3.49924960425	2.69537000226	4.16557182168	0.325775499161	0.205723991923	108.344879285	32.6118776034	91.5276593864	227.87612421	0.286557843354	0.713442156646	-32.782729	348.15
Name_None_CAS_129-00-0_CS_GUQPOZM_Temperature: Value5	-6.61	200.940641738	-126.213019885	-9.77106259135	-4.85434691865	-7.88831374281	163.901166024	102.948119144	10.2918404095	3.959543044	10.2948119144	-37.0394757142	229.161139029	20.0629030009	8.81388996265	18.1831256572	0.550761007821	-0.345939026723	-0.0267816417513	-0.0133053471817	-0.0216211891702	0.449238992179	0.282171935765	0.0282090489373	0.0108527667602	0.0282171935765	73.3115469843	-46.0477863379	-3.56489213958	-1.7710687053	-2.87798664612	59.7979977062	37.5597778941	3.7548936602	1.44460684208	3.75597778941	0.0971684782243	0.100215693578	192.063171774	158.366610338	364.841807761	0.0	1.0	0.0	-26.169132	278.15
Name_None_CAS_76-57-3_CS_ZZZTSE03M_Temperature: Value30	-1.48	152.231123013	-298.22348137	-31.3631150141	-6.93542979931	-22.9402677977	310.374654078	608.029475422	18.4293413487	14.1402203586	20.2676491807	158.143531065	906.252956792	49.7924563628	21.075650158	43.2079169784	0.329073112684	-0.644660088869	-0.067796634991	-0.01499209509	-0.0495892376053	0.670926887316	1.31435772213	0.0398381132735	0.0305664586542	0.0438119240711	70.4229969585	-137.959905346	-14.5087581931	-3.20836989176	-10.6123004112	143.581108039	281.277947971	8.52551977586	6.54134762723	9.37593159904	0.251583971339	0.107761010524	56.734713403	46.0510888452	389.629563769	72.9762133215	0.842249671458	0.157750328542	-37.255187	303.15
Name_None_CAS_52-31-3_CS_ETCYBA01M_Temperature: Value20	-2.16	187.747130075	-325.95726733	-37.1134654554	-9.87749294941	-25.0736359485	220.56772955	382.938766396	12.8887348286	11.6042050423	19.1469383198	32.8205994746	708.896033726	50.002200284	21.4816979917	44.2205742683	0.459809692568	-0.798298811925	-0.0908942316951	-0.0241908730886	-0.0614076009173	0.540190307432	0.937851653861	0.0315656766458	0.0284197470867	0.046892582693	76.6599430618	-133.093195854	-15.1539794376	-4.03312714709	-10.2379381426	90.0610815291	156.359588646	5.2626619523	4.73816935291	7.8179794323	0.159279753585	0.188722525083	26.3244039853	31.4190022461	273.602262903	134.712596722	0.67007667356	0.32992332644	-36.821645	293.15
Name_None_CAS_57-83-0_CS_PROGST13M_Temperature: Value35	-4.37	178.472325062	-217.185140919	-28.4931147854	-4.09783284753	-11.4307968905	327.721137364	398.807834077	10.8152943747	7.52467611466	11.7296421787	149.248812302	615.992974996	39.30840916	11.6225089622	23.1604390692	0.352577301584	-0.429055602335	-0.0562889821786	-0.00809538872331	-0.0225818738071	0.647422698416	0.787856548297	0.021365930573	0.0148652178924	0.0231722514205	90.34152417	-109.937698469	-14.4230284285	-2.07429619753	-5.78619465627	165.890297232	201.873918374	5.47463130666	3.80894185611	5.93746818746	0.246273903511	0.127533684627	145.107784366	47.975251861	421.411542387	84.7819200378	0.832510835617	0.167489164383	-34.331367	308.15
Name_None_CAS_56-40-6_CS_GLYCIN30M_Temperature: Value10	0.31	101.891547395	-146.830758399	-53.9923291203	-14.6830758399	-48.943586133	111.102448776	160.104122774	25.6511733053	16.0104122774	22.8720175392	9.21090138109	306.934881173	79.6435024255	30.6934881173	71.8156036722	0.478377556301	-0.689365714707	-0.253492258424	-0.0689365714707	-0.229788571569	0.521622443699	0.751683735937	0.120431438286	0.0751683735937	0.107383390848	21.7022878558	-31.2740699923	-11.5000419419	-3.12740699923	-10.4246899974	23.6641545493	34.1012169132	5.46354590878	3.41012169132	4.87160241618	0.377584964946	0.23894270602	135.388516417	99.9851843814	51.7827635479	161.211232624	0.243118418728	0.756881581272	-28.021326	283.15
Name_3-Hydroxybenzoic acid_CAS_99-06-9_CS_BIDLOP02M_Temperature: Value40	-0.85	177.875352644	-242.441051589	-46.4615404823	-15.1525657243	-34.6344359413	111.999867579	152.653896507	18.1443298784	9.54086853169	16.9615440563	-65.8754850651	395.094948096	64.6058703607	24.693434256	51.5959799976	0.613627313529	-0.836363492547	-0.160281173556	-0.0522727182842	-0.119480498935	0.386372686471	0.52661933776	0.0625935872146	0.03291370861	0.0585132597511	51.5616570201	-70.2776532205	-13.4680492792	-4.39235332628	-10.0396647458	32.4659862795	44.2505818679	5.25959161931	2.76566136675	4.91673131866	0.372667671592	0.24601756252	102.248484732	40.7138480849	135.033739763	154.84148046	0.465834022166	0.534165977834	-26.471035	313.15
Name_None_CAS_505-48-6_CS_SUBRAC01M_Temperature: Value20	-2.04	154.45560537	-256.160854837	-52.4991689071	-9.85234057066	-32.0201068547	245.881640872	407.788705133	24.8199544358	15.6841809666	22.6549280629	91.4260355012	663.94955997	77.3191233428	25.5365215373	54.6750349176	0.385813727851	-0.6398626589	-0.131137358314	-0.0246101022654	-0.0799828323626	0.614186272149	1.01861295435	0.0619976149328	0.0391774213213	0.0565896085752	61.8343317206	-102.550731221	-21.0173727102	-3.9442588931	-12.8188414026	98.4355790079	163.253007261	9.93635221066	6.27896181774	9.06961151452	0.290164284563	0.182601151393	113.479379232	47.8674860015	189.532678105	210.804568137	0.473432536902	0.526567463098	-43.047281	293.15
Name_None_CAS_123-30-8_CS_AMPHOL01M_Temperature: Value30	-0.77	126.556307346	-128.335634648	-30.0525694207	-8.55570897653	-21.3892724413	138.998095375	140.952348871	16.9247548498	9.39682325804	15.6613720967	12.4417880291	269.287983518	46.9773242705	17.9525322346	37.050644538	0.476573937578	-0.483274362363	-0.11316916275	-0.0322182908242	-0.0805457270606	0.523426062422	0.530785207951	0.0637336631454	0.03538568053	0.0589761342167	33.6075846079	-34.0800928068	-7.98059212274	-2.27200618712	-5.68001546779	36.9115561967	37.4305168165	4.49444316534	2.49536778777	4.15894631294	0.500921578866	0.289028480368	72.9310335243	64.1070370125	185.977024523	79.5773781985	0.700334931814	0.299665068186	-24.154172	303.15
Name_None_CAS_479-45-8_CS_MTNANLM_Temperature: Value40	-3.43	312.320244866	-656.900034836	-78.9004972408	-26.2760013934	-72.9888927595	105.626459812	222.163072264	10.2268316365	8.88652289057	13.8851920165	-206.693785055	879.0631071	89.1273288773	35.162524284	86.8740847761	0.747272897168	-1.57173158081	-0.188781240186	-0.0628692632322	-0.174636842312	0.252727102832	0.531558377606	0.0244692242386	0.0212623351042	0.0332223986004	130.533217146	-274.549204862	-32.9762028192	-10.9819681945	-30.5054672069	44.146230805	92.852323954	4.27427058179	3.71409295816	5.80327024712	0.122808694738	0.148423592127	377.349995216	21.3277119608	93.814759733	324.131944945	0.22446584381	0.77553415619	-39.173257	313.15
Name_None_CAS_129-00-0_CS_GUQPOZM_Temperature: Value15	-6.45	200.940641738	-126.213019885	-9.77106259135	-4.85434691865	-7.88831374281	163.901166024	102.948119144	10.2918404095	3.959543044	10.2948119144	-37.0394757142	229.161139029	20.0629030009	8.81388996265	18.1831256572	0.550761007821	-0.345939026723	-0.0267816417513	-0.0133053471817	-0.0216211891702	0.449238992179	0.282171935765	0.0282090489373	0.0108527667602	0.0282171935765	73.3115469843	-46.0477863379	-3.56489213958	-1.7710687053	-2.87798664612	59.7979977062	37.5597778941	3.7548936602	1.44460684208	3.75597778941	0.0971684782243	0.100215693578	192.063171774	158.366610338	364.841807761	0.0	1.0	0.0	-26.169132	288.15
Name_None_CAS_123-56-8_CS_SUCCIN05M_Temperature: Value10	0.14	112.404721773	-95.0659570674	-31.0732853271	-7.92216308895	-31.6886523558	129.55642951	109.57196256	10.9566020232	9.13099687997	12.1746625066	17.1517077373	204.637919627	42.0298873504	17.0531599689	43.8633148624	0.464556897571	-0.392897605931	-0.12842262141	-0.0327414671609	-0.130965868644	0.535443102429	0.452849401561	0.0452824842546	0.0377374501301	0.0503166001735	27.1975758898	-23.0022684199	-7.5185278919	-1.91685570166	-7.66742280662	31.3476228404	26.5121582093	2.65107203969	2.20934651744	2.94579535659	0.350505067589	0.267883992974	26.3054672067	35.0095194503	110.988436987	130.972714297	0.458703541449	0.541296458551	-22.228152	283.15
Name_d-Sorbitol_CAS_50-70-4_CS_GLUCITM_Temperature: Value30	0.61	164.847911273	-385.416363105	-64.3132696303	-14.8237062733	-64.2360605174	187.766871962	439.001163826	25.1896548816	16.8846601472	21.9500581913	22.9189606891	824.417526931	89.5029245119	31.7083664204	86.1861187087	0.467501418292	-1.09302383629	-0.182389601027	-0.042039378319	-0.182170639382	0.532498581708	1.24498797186	0.0714367521708	0.0478841527638	0.062249398593	58.1278105	-135.903507331	-22.6778096298	-5.22705797427	-22.6505845552	66.2093748553	154.798300222	8.88224469584	5.95378077778	7.73991501111	0.168339241742	0.0901279371571	203.447054875	139.271310335	97.1357341314	255.479049103	0.275472665214	0.724527334786	-52.923591	303.15
Name_Barbital_CAS_57-44-3_CS_DETBAA01M_Temperature: Value35	-1.29	176.647912237	-272.229322257	-36.5394071821	-10.8891728903	-30.247702473	165.178697872	254.55429619	11.0452534539	10.1821718476	15.9096435119	-11.4692143653	526.783618447	47.584660636	21.0713447379	46.1573459849	0.516776362674	-0.796395933513	-0.106894566138	-0.0318558373405	-0.088488437057	0.483223637326	0.744688355623	0.032312444752	0.0297875342249	0.0465430222264	60.3829570228	-93.0552263995	-12.4901416925	-3.72220905598	-10.3394695999	56.4624743557	87.0134321553	3.77556154594	3.48053728621	5.43833950971	0.179628746916	0.21259827832	24.533213083	29.7795038237	207.511830954	134.314779155	0.607067515567	0.392932484433	-32.232875	308.15
Name_None_CAS_492-62-6_CS_GLUCSA15M_Temperature: Value20	0.32	158.245610948	-357.756637101	-60.2502194248	-14.9065265459	-59.6261061834	166.614882607	376.677619906	22.239400798	15.6949008294	20.9265344392	8.36927165905	734.434257006	82.4896202227	30.6014273753	80.5526406226	0.487118668128	-1.10126237015	-0.185464901458	-0.0458859320895	-0.183543728358	0.512881331872	1.1595057798	0.0684583113034	0.0483127408249	0.0644169877665	51.4077472756	-116.220997701	-19.5729160192	-4.84254157088	-19.3701662835	54.1265929975	122.367677514	7.22470271961	5.09865322974	6.79820430632	0.174085306365	0.0944207435934	181.681976305	145.143126626	93.6060392492	231.254454306	0.288142267546	0.711857732454	-47.549087	293.15
Name_Barbital_CAS_57-44-3_CS_DETBAA01M_Temperature: Value30	-1.35	176.647912237	-272.229322257	-36.5394071821	-10.8891728903	-30.247702473	165.178697872	254.55429619	11.0452534539	10.1821718476	15.9096435119	-11.4692143653	526.783618447	47.584660636	21.0713447379	46.1573459849	0.516776362674	-0.796395933513	-0.106894566138	-0.0318558373405	-0.088488437057	0.483223637326	0.744688355623	0.032312444752	0.0297875342249	0.0465430222264	60.3829570228	-93.0552263995	-12.4901416925	-3.72220905598	-10.3394695999	56.4624743557	87.0134321553	3.77556154594	3.48053728621	5.43833950971	0.179628746916	0.21259827832	24.533213083	29.7795038237	207.511830954	134.314779155	0.607067515567	0.392932484433	-32.232875	303.15
Name_None_CAS_103-84-4_CS_ACANIL02M_Temperature: Value70	-0.71	117.839281046	-101.461342392	-15.5616767153	-5.34007065219	-14.4944774845	199.83454547	172.060462858	12.1204469635	9.05581383462	14.3383719048	81.9952644239	273.521805249	27.6821236788	14.3958844868	28.8328493893	0.370944255428	-0.319388422724	-0.0489863357204	-0.0168099169855	-0.045626917532	0.629055744572	0.541626185402	0.0381537474978	0.0285066413369	0.0451355154502	37.4344553237	-32.231612881	-4.94353738915	-1.69640067795	-4.60451612585	63.4822047295	54.6591056281	3.85034876599	2.87679503306	4.55492546901	0.379016903845	0.256380555423	16.029604655	30.9596897461	269.098354731	48.5754717848	0.847090103967	0.152909896033	-26.419893	343.15
Name_None_CAS_69-72-7_CS_SALIAC18M_Temperature: Value25	-1.79	171.237297161	-242.083232783	-44.6573357445	-15.130202049	-34.5833189691	110.141534404	155.710345551	15.4308294824	9.73189659696	17.3011495057	-61.0957627571	397.793578335	60.0881652269	24.8620986459	51.8844684748	0.608564959236	-0.860346286313	-0.158708938751	-0.0537716428946	-0.12290661233	0.391435040764	0.553383297122	0.0548400510324	0.0345864560701	0.0614870330135	48.1825505953	-68.1170971819	-12.5656289526	-4.25731857387	-9.73101388313	30.9914962572	43.8135950937	4.34190876983	2.73834969336	4.86817723263	0.358663281073	0.239769395316	101.039874455	40.9866090394	147.430665947	133.948165617	0.523957915127	0.476042084873	-26.595388	298.15
Name_None_CAS_528-29-0_CS_ZZZFYW02M_Temperature: Value25	-3.1	196.855654867	-224.839367939	-44.2300507656	-14.0524604962	-37.4732279898	115.984146985	132.471695144	8.71520981628	8.27948094653	13.2471695144	-80.8715078822	357.311063083	52.9452605819	22.3319414427	50.7203975042	0.629253866361	-0.718704482637	-0.141382428015	-0.0449190301648	-0.119784080439	0.370746133639	0.423448980469	0.0278583791598	0.0264655612793	0.0423448980469	61.5842840623	-70.3387033146	-13.8369203174	-4.39616895716	-11.7231172191	36.2844575609	41.4424188601	2.72646451203	2.59015117875	4.14424188601	0.225965544666	0.30252370313	196.828452762	13.4310957621	140.174508746	172.665293106	0.44807121062	0.55192878938	-20.179732	298.15
Name_None_CAS_69-72-7_CS_SALIAC18M_Temperature: Value20	-1.84	171.237297161	-242.083232783	-44.6573357445	-15.130202049	-34.5833189691	110.141534404	155.710345551	15.4308294824	9.73189659696	17.3011495057	-61.0957627571	397.793578335	60.0881652269	24.8620986459	51.8844684748	0.608564959236	-0.860346286313	-0.158708938751	-0.0537716428946	-0.12290661233	0.391435040764	0.553383297122	0.0548400510324	0.0345864560701	0.0614870330135	48.1825505953	-68.1170971819	-12.5656289526	-4.25731857387	-9.73101388313	30.9914962572	43.8135950937	4.34190876983	2.73834969336	4.86817723263	0.358663281073	0.239769395316	101.039874455	40.9866090394	147.430665947	133.948165617	0.523957915127	0.476042084873	-26.595388	293.15
Name_None_CAS_100-02-7_CS_NITPOL02M_Temperature: Value25	-0.95	156.146135217	-164.169382501	-41.7831131228	-10.9446255001	-32.8338765003	133.992282133	140.877199343	13.6254756909	9.39181328955	14.0877199343	-22.1538530844	305.046581845	55.4085888138	20.3364387896	46.9215964346	0.53817807598	-0.565831247034	-0.144010963817	-0.0377220831356	-0.113166249407	0.46182192402	0.485551691604	0.0469619839227	0.0323701127736	0.0485551691604	45.3039925471	-47.6318448162	-12.1228863134	-3.17545632108	-9.52636896324	38.876308675	40.8738876581	3.9532739526	2.72492584387	4.08738876581	0.483133353342	0.278768234499	74.2279917935	66.3563117016	139.21214403	150.92627332	0.479812860707	0.520187139293	-23.764157	298.15
Name_None_CAS_110-15-6_CS_SUCACB16M_Temperature: Value50	0.18	153.08952879	-224.639372811	-54.6639402427	-16.0456694865	-56.1598432028	120.474227725	176.780575196	20.2361069318	12.6271839426	17.6780575196	-32.6153010653	401.419948007	74.9000471745	28.6728534291	73.8379007224	0.559611882584	-0.821159117249	-0.199821573366	-0.0586542226606	-0.205289779312	0.440388117416	0.646213436488	0.0739721781483	0.0461581026063	0.0646213436488	41.879746579	-61.4531906874	-14.9540728387	-4.38951362053	-15.3632976719	32.9573822997	48.3607582295	5.53586542951	3.45433987354	4.83607582295	0.327945979424	0.206786264549	106.733040674	42.9544896443	61.0120400503	212.551716465	0.223026766512	0.776973233488	-28.988496	323.15
Name_None_CAS_99-99-0_CS_NITOLU01M_Temperature: Value40	-2.52	149.310897843	-106.310603429	-26.1194471511	-6.25356490757	-17.7184339048	147.659562191	105.134838685	7.61512916765	6.18440227558	9.55771260772	-1.65133565132	211.445442114	33.7345763188	12.4379671832	27.2761465125	0.502780302881	-0.357983765175	-0.0879530144114	-0.0210578685397	-0.0596639608625	0.497219697119	0.354024567537	0.0256427160021	0.020824974561	0.0321840515943	44.3409260204	-31.5711088067	-7.7567042363	-1.85712404745	-5.26185146779	43.8505281123	31.2219414098	2.26146841213	1.83658478881	2.83835830999	0.362790187064	0.377722342929	124.444265634	18.0120116606	199.914523339	97.0559366947	0.673179828446	0.326820171554	-17.139202	313.15
Name_None_CAS_118-92-3_CS_AMBACO06M_Temperature: Value40	-1.19	152.616485566	-202.554099433	-34.594184743	-11.9149470255	-28.936299919	134.804093765	178.913317989	18.494511724	10.5243128229	17.8913317989	-17.8123918012	381.467417422	53.088696467	22.4392598483	46.8276317179	0.530986632625	-0.704730676922	-0.120360848286	-0.0414547457013	-0.100675810989	0.469013367375	0.622479150259	0.0643465118855	0.0366164206035	0.0622479150259	43.8651186967	-58.2182166048	-9.94308062029	-3.42460097675	-8.3168880864	38.745470726	51.4233695063	5.31570327415	3.0249040886	5.14233695063	0.359840291805	0.254134370444	74.8476310183	38.3909671403	168.399199073	119.021380257	0.585898196523	0.414101803477	-27.735205	313.15
Name_None_CAS_123-56-8_CS_SUCCIN05M_Temperature: Value80	0.84	112.404721773	-95.0659570674	-31.0732853271	-7.92216308895	-31.6886523558	129.55642951	109.57196256	10.9566020232	9.13099687997	12.1746625066	17.1517077373	204.637919627	42.0298873504	17.0531599689	43.8633148624	0.464556897571	-0.392897605931	-0.12842262141	-0.0327414671609	-0.130965868644	0.535443102429	0.452849401561	0.0452824842546	0.0377374501301	0.0503166001735	27.1975758898	-23.0022684199	-7.5185278919	-1.91685570166	-7.66742280662	31.3476228404	26.5121582093	2.65107203969	2.20934651744	2.94579535659	0.350505067589	0.267883992974	26.3054672067	35.0095194503	110.988436987	130.972714297	0.458703541449	0.541296458551	-22.228152	353.15
Name_None_CAS_115-77-5_CS_PERYTO12M_Temperature: Value60	0.12	109.744903169	-173.626466322	-43.4066165804	-8.2679269677	-43.4066165804	182.435087754	288.628981439	20.2362335889	13.7442372114	16.9781753788	72.6901845847	462.255447761	63.6428501694	22.0121641791	60.3847919592	0.375607182485	-0.594244889164	-0.148561222291	-0.0282973756745	-0.148561222291	0.624392817515	0.987846500124	0.0692594777795	0.0470403095297	0.0581086176544	32.0652648117	-50.7301793538	-12.6825448385	-2.41572282637	-12.6825448385	53.3038822838	84.3316131768	5.91262254631	4.01579110366	4.96068312805	0.25	0.132780780908	109.661064435	121.724936749	118.0914354	174.088555522	0.404173588435	0.595826411565	-34.324266	333.15
Name_None_CAS_479-45-8_CS_MTNANLM_Temperature: Value35	-3.48	312.320244866	-656.900034836	-78.9004972408	-26.2760013934	-72.9888927595	105.626459812	222.163072264	10.2268316365	8.88652289057	13.8851920165	-206.693785055	879.0631071	89.1273288773	35.162524284	86.8740847761	0.747272897168	-1.57173158081	-0.188781240186	-0.0628692632322	-0.174636842312	0.252727102832	0.531558377606	0.0244692242386	0.0212623351042	0.0332223986004	130.533217146	-274.549204862	-32.9762028192	-10.9819681945	-30.5054672069	44.146230805	92.852323954	4.27427058179	3.71409295816	5.80327024712	0.122808694738	0.148423592127	377.349995216	21.3277119608	93.814759733	324.131944945	0.22446584381	0.77553415619	-39.173257	308.15
Name_None_CAS_479-45-8_CS_MTNANLM_Temperature: Value30	-3.53	312.320244866	-656.900034836	-78.9004972408	-26.2760013934	-72.9888927595	105.626459812	222.163072264	10.2268316365	8.88652289057	13.8851920165	-206.693785055	879.0631071	89.1273288773	35.162524284	86.8740847761	0.747272897168	-1.57173158081	-0.188781240186	-0.0628692632322	-0.174636842312	0.252727102832	0.531558377606	0.0244692242386	0.0212623351042	0.0332223986004	130.533217146	-274.549204862	-32.9762028192	-10.9819681945	-30.5054672069	44.146230805	92.852323954	4.27427058179	3.71409295816	5.80327024712	0.122808694738	0.148423592127	377.349995216	21.3277119608	93.814759733	324.131944945	0.22446584381	0.77553415619	-39.173257	303.15
Name_None_CAS_108-46-3_CS_RESORA03M_Temperature: Value30	0.76	124.443338499	-138.190434398	-38.8512047012	-9.87074531411	-27.6380868795	133.919088923	148.712958811	16.8687974224	10.6223542008	16.5236620901	9.47575042448	286.903393208	55.7200021236	20.4930995149	44.1617489696	0.481661903166	-0.534870475464	-0.150374824578	-0.0382050339617	-0.106974095093	0.518338096834	0.575598241177	0.0652912174217	0.0411141600841	0.0639553601308	32.1514830111	-35.7032160775	-10.0376915549	-2.55022971982	-7.1406432155	34.5996608924	38.4218410275	4.35826344975	2.74441721625	4.2690934475	0.457305390225	0.263938570182	80.1161054784	65.5442452751	150.103969555	108.258457867	0.580982192545	0.419017807455	-22.940187	303.15
Name_None_CAS_55-21-0_CS_BZAMID12M_Temperature: Value20	-1.09	148.227609341	-136.260339593	-23.9727906619	-8.51627122455	-19.465762799	131.480741048	120.865542558	13.3357171766	7.5540964099	13.4295047287	-16.7468682928	257.125882151	37.3085078385	16.0703676344	32.8952675277	0.529936303778	-0.48715148977	-0.0857063817674	-0.0304469681106	-0.0695930699671	0.470063696222	0.432112743114	0.047677222214	0.0270070464446	0.0480125270127	41.4605000907	-38.1131548109	-6.70538973026	-2.38207217568	-5.44473640155	36.7762611864	33.8071015278	3.73011145271	2.11294384549	3.7563446142	0.397708839911	0.269993224328	52.821325404	31.7611461489	207.807946956	71.9004034325	0.742945095015	0.257054904985	-24.943851	293.15
Name_None_CAS_124-04-9_CS_ADIPAC11M_Temperature: Value30	-0.7	158.371215657	-245.775531724	-54.9331148568	-12.2887765862	-40.9625886207	175.699640931	272.667431985	21.8945382595	13.6333715992	19.4762451418	17.3284252739	518.442963709	76.8276531163	25.9221481854	60.4388337624	0.474064745649	-0.735698810228	-0.164435519511	-0.0367849405114	-0.122616468371	0.525935254351	0.816196404467	0.0655386060402	0.0408098202233	0.0582997431762	52.9072076736	-82.1064424115	-18.3515527353	-4.10532212058	-13.6844070686	58.6961295482	91.0902425669	7.31432715095	4.55451212835	6.50644589764	0.310092062955	0.195141904635	113.62183135	46.2439826902	121.129635732	212.941220856	0.362586658917	0.637413341083	-38.794239	303.15
Name_None_CAS_94-09-7_CS_QQQAXG04M_Temperature: Value40	-1.93	149.932827731	-195.777234559	-23.7962523676	-8.51205367648	-24.4721543199	204.420336624	266.92518775	16.9207193387	11.6054429456	17.7950125167	54.4875088934	462.702422309	40.7169717062	20.1174966221	42.2671668365	0.423116943244	-0.55249184783	-0.0671540563519	-0.0240213846883	-0.0690614809788	0.576883056756	0.753274457802	0.0477510039157	0.0327510633827	0.0502182971868	53.1291719471	-69.3742825747	-8.43227732624	-3.01627315542	-8.67178532183	72.4369931413	94.5857849252	5.99591044082	4.11242543153	6.30571899501	0.3541149052	0.258552946668	16.2769567079	34.1715372912	282.164946542	72.1882178132	0.796281718142	0.203718281858	-25.576136	313.15
Name_None_CAS_479-45-8_CS_MTNANLM_Temperature: Value45	-3.33	312.320244866	-656.900034836	-78.9004972408	-26.2760013934	-72.9888927595	105.626459812	222.163072264	10.2268316365	8.88652289057	13.8851920165	-206.693785055	879.0631071	89.1273288773	35.162524284	86.8740847761	0.747272897168	-1.57173158081	-0.188781240186	-0.0628692632322	-0.174636842312	0.252727102832	0.531558377606	0.0244692242386	0.0212623351042	0.0332223986004	130.533217146	-274.549204862	-32.9762028192	-10.9819681945	-30.5054672069	44.146230805	92.852323954	4.27427058179	3.71409295816	5.80327024712	0.122808694738	0.148423592127	377.349995216	21.3277119608	93.814759733	324.131944945	0.22446584381	0.77553415619	-39.173257	318.15
Name_None_CAS_492-62-6_CS_GLUCSA15M_Temperature: Value50	0.36	158.245610948	-357.756637101	-60.2502194248	-14.9065265459	-59.6261061834	166.614882607	376.677619906	22.239400798	15.6949008294	20.9265344392	8.36927165905	734.434257006	82.4896202227	30.6014273753	80.5526406226	0.487118668128	-1.10126237015	-0.185464901458	-0.0458859320895	-0.183543728358	0.512881331872	1.1595057798	0.0684583113034	0.0483127408249	0.0644169877665	51.4077472756	-116.220997701	-19.5729160192	-4.84254157088	-19.3701662835	54.1265929975	122.367677514	7.22470271961	5.09865322974	6.79820430632	0.174085306365	0.0944207435934	181.681976305	145.143126626	93.6060392492	231.254454306	0.288142267546	0.711857732454	-47.549087	323.15
Name_None_CAS_461-58-5_CS_CYAMPD03M_Temperature: Value30	-0.25	115.969145757	-121.457448093	-26.9785425161	-12.1457448093	-30.3643620233	114.641337365	120.066800453	19.9479224054	12.0066800453	20.0111334088	-1.32780839266	241.524248546	46.9264649215	24.1524248546	50.3754954321	0.502878898597	-0.526677913549	-0.116987494024	-0.0526677913549	-0.131669478387	0.497121101403	0.520647625499	0.0865005013446	0.0520647625499	0.0867746042498	26.7437007304	-28.0093607835	-6.22153472356	-2.80093607835	-7.00234019588	26.4374941954	27.6886628593	4.60020002318	2.76886628593	4.61477714321	0.352545441878	0.199224912222	55.3404626022	127.114047567	155.320101118	75.2903820041	0.673517088275	0.326482911725	-23.990576	303.15
Name_None_CAS_591-27-5_CS_MAMPOLM_Temperature: Value20	-0.62	104.071725676	-106.363997752	-28.5046550028	-7.09093318344	-21.2727995503	167.480811737	171.169725181	18.5045510151	11.411315012	17.1169725181	63.4090860611	277.533722932	47.009206018	18.5022481955	38.3897720684	0.383247111839	-0.391688469438	-0.104969208811	-0.0261125646292	-0.0783376938877	0.616752888161	0.630337417617	0.0681435393364	0.0420224945078	0.0630337417617	28.2609411804	-28.8834134789	-7.74051139411	-1.92556089859	-5.77668269578	45.4798393953	46.4815732012	5.02495778186	3.09877154674	4.64815732012	0.496940916587	0.286777481986	73.5574128126	63.6994736367	196.365543798	75.1869936156	0.723121741628	0.276878258372	-23.346918	293.15
Name_l-Aspartic acid_CAS_56-84-8_CS_LASPRT03M_Temperature: Value25	-1.43	162.987403318	-353.827620083	-72.8890738305	-22.1142262552	-70.7655240167	127.413779741	276.601219075	29.6668214846	17.2875761922	25.1455653704	-35.5736235771	630.428839158	102.555895315	39.4018024474	95.9110893871	0.561249102366	-1.21840970603	-0.250994410775	-0.0761506066271	-0.243681941207	0.438750897634	0.952479656454	0.102158060005	0.0595299785284	0.0865890596777	47.3317347475	-102.751959471	-21.1670732725	-6.42199746697	-20.5503918943	37.001112375	80.3253212551	8.61528005674	5.02033257844	7.30230193228	0.250535856248	0.158725639339	158.534594443	90.7935065816	47.3449566484	243.056226411	0.163032933095	0.836967066905	-30.407021	298.15
Name_l-Aspartic acid_CAS_56-84-8_CS_LASPRT03M_Temperature: Value20	-1.5	162.987403318	-353.827620083	-72.8890738305	-22.1142262552	-70.7655240167	127.413779741	276.601219075	29.6668214846	17.2875761922	25.1455653704	-35.5736235771	630.428839158	102.555895315	39.4018024474	95.9110893871	0.561249102366	-1.21840970603	-0.250994410775	-0.0761506066271	-0.243681941207	0.438750897634	0.952479656454	0.102158060005	0.0595299785284	0.0865890596777	47.3317347475	-102.751959471	-21.1670732725	-6.42199746697	-20.5503918943	37.001112375	80.3253212551	8.61528005674	5.02033257844	7.30230193228	0.250535856248	0.158725639339	158.534594443	90.7935065816	47.3449566484	243.056226411	0.163032933095	0.836967066905	-30.407021	293.15
Name_None_CAS_141-82-2_CS_MALNAC12M_Temperature: Value80	0.9	150.38572961	-220.344660064	-53.0629435984	-20.0313327331	-55.086165016	92.1890285534	135.075051409	19.1022135477	12.2795501281	19.2964359156	-58.1967010563	355.419711473	72.1651571461	32.3108828612	74.3826009317	0.619956217821	-0.90835774395	-0.218748826136	-0.0825779767227	-0.227089435987	0.380043782179	0.556838858388	0.0787477381915	0.0506217143989	0.0795484083411	36.4797819913	-53.4500526276	-12.8717307108	-4.85909569342	-13.3625131569	22.3627313066	32.7657979295	4.63371483171	2.97870890268	4.68082827564	0.328151121459	0.21444335934	103.600458832	25.1168199026	36.9427205602	205.632037603	0.152294166301	0.847705833699	-31.859953	353.15
Name_None_CAS_124-04-9_CS_ADIPAC11M_Temperature: Value40	-0.49	158.371215657	-245.775531724	-54.9331148568	-12.2887765862	-40.9625886207	175.699640931	272.667431985	21.8945382595	13.6333715992	19.4762451418	17.3284252739	518.442963709	76.8276531163	25.9221481854	60.4388337624	0.474064745649	-0.735698810228	-0.164435519511	-0.0367849405114	-0.122616468371	0.525935254351	0.816196404467	0.0655386060402	0.0408098202233	0.0582997431762	52.9072076736	-82.1064424115	-18.3515527353	-4.10532212058	-13.6844070686	58.6961295482	91.0902425669	7.31432715095	4.55451212835	6.50644589764	0.310092062955	0.195141904635	113.62183135	46.2439826902	121.129635732	212.941220856	0.362586658917	0.637413341083	-38.794239	313.15
Name_1,2,3,4-Tetrachlorodibenzo-p-dioxin_CAS_30746-58-8_CS_FELSEUM_Temperature: Value15	-8.85	313.859634853	-427.299915508	-28.1250643777	-19.4227234322	-42.7299915508	120.031430319	163.41515231	11.5096815995	7.42796146864	13.6179293592	-193.828204534	590.715067818	39.6347459771	26.8506849008	56.3479209099	0.723360447002	-0.984809206287	-0.0648205658868	-0.0447640548312	-0.0984809206287	0.276639552998	0.376627143141	0.0265266619281	0.0171194155973	0.0313855952617	136.180891281	-185.401615488	-12.2032141409	-8.42734615853	-18.5401615488	52.0805651553	70.9043745011	4.99394800898	3.22292611369	5.9086978751	0.328919943136	0.140592034273	24.6607045592	46.3757315777	417.08139895	16.8096662226	0.961258325944	0.0387416740557	-31.222285	288.15
Name_None_CAS_144-62-7_CS_OXALAC08M_Temperature: Value80	0.71	153.215286892	-217.955668722	-51.3009969954	-27.2444585903	-54.4889171806	62.7625315438	89.2825370814	21.0765793022	11.1603171352	22.3206342703	-90.4527553478	307.238205804	72.3775762976	38.4047757255	76.809551451	0.709402882211	-1.00915765471	-0.23752900815	-0.126144706839	-0.252289413678	0.290597117789	0.41338753085	0.0975867774517	0.0516734413563	0.103346882713	33.0911034138	-47.0735898463	-11.0798774146	-5.88419873079	-11.7683974616	13.5553146423	19.2830475832	4.55207361776	2.4103809479	4.8207618958	0.332372444653	0.291279831179	94.7804335511	35.6849151798	0.0	215.977818435	0.0	1.0	-25.007447	353.15
Name_None_CAS_99-76-3_CS_CEBGOF04M_Temperature: Value15	-1.99	148.04250857	-199.320922725	-34.9190151684	-10.4905748802	-28.4744175321	170.298928509	229.286438722	17.9030468805	12.0677073011	19.1072032268	22.256419939	428.607361446	52.8220620489	22.5582821814	47.5816207589	0.465043162236	-0.626123085181	-0.109690449	-0.0329538465885	-0.0894461550259	0.534956837764	0.720253199916	0.0562385061926	0.0379080631535	0.060021099993	47.1280649268	-63.45210898	-11.1161694701	-3.33958468316	-9.06458699714	54.2132056344	72.9913744053	5.69928167202	3.84165128449	6.08261453378	0.377283961704	0.250558521913	99.7752237346	32.6219056211	210.132897594	108.208539484	0.660086539543	0.339913460457	-26.51154	288.15
Name_None_CAS_553-90-2_CS_DMEOXA05M_Temperature: Value10	-0.16	103.876191769	-145.192207381	-31.4424627531	-10.3708719558	-36.2980518452	170.841725906	238.792805883	18.3077404401	17.0566289916	23.8792805883	66.9655341367	383.985013264	49.7502031932	27.4275009474	60.1773324335	0.378119463952	-0.528513788286	-0.114453629451	-0.0377509848776	-0.132128447072	0.621880536048	0.869229091074	0.0666419598509	0.0620877922196	0.0869229091074	28.536651099	-39.8869008744	-8.63780789412	-2.84906434817	-9.9717252186	46.9332831931	65.6006623881	5.02946433104	4.68576159915	6.56006623881	0.329530223376	0.298112370135	45.6682019894	29.3200112904	153.36040979	121.357507886	0.558246841296	0.441753158704	-18.83438	283.15
Name_None_CAS_461-58-5_CS_CYAMPD03M_Temperature: Value40	-0.07	115.969145757	-121.457448093	-26.9785425161	-12.1457448093	-30.3643620233	114.641337365	120.066800453	19.9479224054	12.0066800453	20.0111334088	-1.32780839266	241.524248546	46.9264649215	24.1524248546	50.3754954321	0.502878898597	-0.526677913549	-0.116987494024	-0.0526677913549	-0.131669478387	0.497121101403	0.520647625499	0.0865005013446	0.0520647625499	0.0867746042498	26.7437007304	-28.0093607835	-6.22153472356	-2.80093607835	-7.00234019588	26.4374941954	27.6886628593	4.60020002318	2.76886628593	4.61477714321	0.352545441878	0.199224912222	55.3404626022	127.114047567	155.320101118	75.2903820041	0.673517088275	0.326482911725	-23.990576	313.15
Name_l-Tyrosine_CAS_60-18-4_CS_LTYROS11M_Temperature: Value25	-2.58	163.829549265	-350.168423571	-62.3618139126	-14.5903509821	-38.907602619	195.134250884	417.078929432	30.661077797	17.3782887263	27.8052619622	31.3047016191	767.247353003	93.0228917096	31.9686397085	66.7128645812	0.456395740175	-0.975497873118	-0.173727305892	-0.0406457447132	-0.108388652569	0.543604259825	1.16189690788	0.0854155148356	0.0484123711616	0.0774597938585	58.8088775806	-125.697788017	-22.3856337062	-5.23740783404	-13.9664208908	70.0461322363	149.716237471	11.0062170027	6.23817656128	9.98108249806	0.254463367829	0.161211451129	139.119849944	52.988050378	176.394109899	182.56969025	0.49139804578	0.50860195422	-33.536674	298.15
Name_None_CAS_115-77-5_CS_PERYTO12M_Temperature: Value80	0.32	109.744903169	-173.626466322	-43.4066165804	-8.2679269677	-43.4066165804	182.435087754	288.628981439	20.2362335889	13.7442372114	16.9781753788	72.6901845847	462.255447761	63.6428501694	22.0121641791	60.3847919592	0.375607182485	-0.594244889164	-0.148561222291	-0.0282973756745	-0.148561222291	0.624392817515	0.987846500124	0.0692594777795	0.0470403095297	0.0581086176544	32.0652648117	-50.7301793538	-12.6825448385	-2.41572282637	-12.6825448385	53.3038822838	84.3316131768	5.91262254631	4.01579110366	4.96068312805	0.25	0.132780780908	109.661064435	121.724936749	118.0914354	174.088555522	0.404173588435	0.595826411565	-34.324266	353.15
Name_None_CAS_141-82-2_CS_MALNAC12M_Temperature: Value30	0.79	150.38572961	-220.344660064	-53.0629435984	-20.0313327331	-55.086165016	92.1890285534	135.075051409	19.1022135477	12.2795501281	19.2964359156	-58.1967010563	355.419711473	72.1651571461	32.3108828612	74.3826009317	0.619956217821	-0.90835774395	-0.218748826136	-0.0825779767227	-0.227089435987	0.380043782179	0.556838858388	0.0787477381915	0.0506217143989	0.0795484083411	36.4797819913	-53.4500526276	-12.8717307108	-4.85909569342	-13.3625131569	22.3627313066	32.7657979295	4.63371483171	2.97870890268	4.68082827564	0.328151121459	0.21444335934	103.600458832	25.1168199026	36.9427205602	205.632037603	0.152294166301	0.847705833699	-31.859953	303.15
Name_None_CAS_123-31-9_CS_HYQUIN08M_Temperature: Value40	0.02	138.902259592	-150.313783684	-37.9368037191	-10.7366988346	-25.0522972807	120.049547328	129.912225629	17.1646788523	9.27944468782	16.2390282037	-18.8527122635	280.226009314	55.1014825714	20.0161435224	41.2913254844	0.536401970868	-0.58047010937	-0.146501405688	-0.0414621506693	-0.0967450182283	0.463598029132	0.501684955107	0.0662852252565	0.0358346396505	0.0627106193883	35.9689911065	-38.9240258901	-9.82380387184	-2.78028756358	-6.48733764834	31.0870472006	33.6410055677	4.444824604	2.40292896912	4.20512569597	0.469398752161	0.27084114797	77.2482934987	69.2060753058	148.943596006	110.008210914	0.575178824883	0.424821175117	-23.441066	313.15
Name_None_CAS_85-01-8_CS_PHENAN08M_Temperature: Value55	-4.5	186.530367642	-116.916745606	-9.75298924945	-4.87153106693	-8.35119611474	163.409523981	102.424661391	10.2312210629	4.26769422464	10.2424661391	-23.1208436611	219.341406998	19.9842103123	9.13922529157	18.5936622539	0.533035450108	-0.334105223226	-0.0278704699948	-0.0139210509678	-0.0238646588019	0.466964549892	0.29269215612	0.029237081304	0.012195506505	0.029269215612	65.2744166369	-40.9138332864	-3.41296000095	-1.7047430536	-2.92241666331	57.1835111119	35.8424749068	3.58031238992	1.49343645445	3.58424749068	0.0983236285625	0.100425136932	180.67678317	159.260228006	349.939891623	0.0	1.0	0.0	-24.350477	328.15
Name_None_CAS_88-99-3_CS_PHTHAC06M_Temperature: Value40	-1.15	197.590073684	-328.849534719	-49.5189078822	-18.2694185955	-41.1061918399	121.089222756	201.529023298	19.7756828075	11.1960568499	20.1529023298	-76.5008509278	530.378558017	69.2945906897	29.4654754454	61.2590941697	0.620027958801	-1.03191370884	-0.155387903875	-0.0573285393798	-0.128989213605	0.379972041199	0.632388189471	0.0620551225901	0.0351326771929	0.0632388189471	62.9678656652	-104.797538359	-15.7806507244	-5.82208546439	-13.0996922949	38.5886283144	64.2231273569	6.30210068373	3.56795151983	6.42231273569	0.286979387021	0.201926657176	102.614880186	24.3339205503	137.860607763	180.818688677	0.43259982466	0.56740017534	-34.417527	313.15
Name_None_CAS_95-55-6_CS_AMPHOM11M_Temperature: Value40	-0.67	124.533866269	-133.667645918	-27.2192358102	-8.91117639454	-22.2779409863	135.812820326	145.773840662	16.500419694	9.71825604411	16.1970934068	11.278954057	279.44148658	43.7196555042	18.6294324386	38.4750343932	0.47833858728	-0.513421728796	-0.10454996054	-0.0342281152531	-0.0855702881327	0.52166141272	0.559922012329	0.0633786429542	0.0373281341553	0.0622135569255	32.421979452	-34.7999287197	-7.08643785484	-2.31999524798	-5.79998811995	35.358417769	37.9517364085	4.29582959477	2.53011576057	4.21685960094	0.471234092899	0.273175229582	64.4490327622	64.6778477708	190.337545293	70.0091413021	0.731092635679	0.268907364321	-24.436352	313.15
Name_None_CAS_65-45-2_CS_SALMID07M_Temperature: Value25	-1.79	165.151379782	-219.127957727	-40.010600729	-12.8898798663	-31.303993961	119.479267141	158.528786341	13.2517532149	9.32522272592	15.8528786341	-45.672112641	377.656744068	53.2623539438	22.2151025922	47.1568725951	0.580230490172	-0.769867757026	-0.140570248361	-0.0452863386486	-0.109981108147	0.419769509828	0.556963166316	0.0465577173721	0.0327625391951	0.0556963166316	47.0071440674	-62.3705323666	-11.3882431692	-3.6688548451	-8.91007605237	34.0074611001	45.1221510119	3.7718550904	2.65424417717	4.51221510119	0.382205378857	0.220925423341	96.8453172849	5.98069687991	178.20866235	106.421984572	0.626104968939	0.373895031061	-31.055115	298.15
Name_None_CAS_88-99-3_CS_PHTHAC06M_Temperature: Value45	-1.07	197.590073684	-328.849534719	-49.5189078822	-18.2694185955	-41.1061918399	121.089222756	201.529023298	19.7756828075	11.1960568499	20.1529023298	-76.5008509278	530.378558017	69.2945906897	29.4654754454	61.2590941697	0.620027958801	-1.03191370884	-0.155387903875	-0.0573285393798	-0.128989213605	0.379972041199	0.632388189471	0.0620551225901	0.0351326771929	0.0632388189471	62.9678656652	-104.797538359	-15.7806507244	-5.82208546439	-13.0996922949	38.5886283144	64.2231273569	6.30210068373	3.56795151983	6.42231273569	0.286979387021	0.201926657176	102.614880186	24.3339205503	137.860607763	180.818688677	0.43259982466	0.56740017534	-34.417527	318.15
Name_None_CAS_50-23-7_CS_ZZZPNG03M_Temperature: Value35	-2.97	203.435921762	-448.514994504	-46.8041367767	-8.00919633042	-23.6060523423	330.434657291	728.508992979	22.0555646486	13.0090891603	19.6894322427	126.998735529	1177.02398748	68.8597014254	21.0182854908	43.295484585	0.381058499464	-0.840119332479	-0.0876694438937	-0.0150021309371	-0.0442168069726	0.618941500536	1.36457977188	0.0413125680905	0.0243674959265	0.0368805343752	108.608453351	-239.448959829	-24.9873516031	-4.27587428267	-12.6025768331	176.409341827	388.929517927	11.7748170703	6.94516996298	10.5116085926	0.178152593987	0.0959458172304	49.0601222964	145.077875607	349.311056868	184.559522185	0.654299132737	0.345700867263	-48.241379	308.15
Name_None_CAS_65-85-0_CS_BENZAC12M_Temperature: Value80	-0.66	154.229278939	-154.917315695	-27.6072904765	-10.3278210463	-22.1310450993	121.079734065	121.619886414	16.2488199065	8.10799242762	15.2024858018	-33.1495448744	276.537202109	43.856110383	18.4358134739	37.333530901	0.560204249241	-0.562703392833	-0.100277467037	-0.0375135595222	-0.0803861989761	0.439795750759	0.44175773647	0.0590202976984	0.0294505157646	0.0552197170587	42.4607105611	-42.6501332812	-7.60053589279	-2.84334221874	-6.09287618302	33.3343420802	33.4830508904	4.47344657095	2.23220339269	4.1853813613	0.475517903726	0.333689602209	54.3917470233	29.592115548	171.898215492	103.410797512	0.624382811214	0.375617188786	-24.049796	353.15
Name_None_CAS_123-31-9_CS_HYQUIN08M_Temperature: Value30	-0.1	138.902259592	-150.313783684	-37.9368037191	-10.7366988346	-25.0522972807	120.049547328	129.912225629	17.1646788523	9.27944468782	16.2390282037	-18.8527122635	280.226009314	55.1014825714	20.0161435224	41.2913254844	0.536401970868	-0.58047010937	-0.146501405688	-0.0414621506693	-0.0967450182283	0.463598029132	0.501684955107	0.0662852252565	0.0358346396505	0.0627106193883	35.9689911065	-38.9240258901	-9.82380387184	-2.78028756358	-6.48733764834	31.0870472006	33.6410055677	4.444824604	2.40292896912	4.20512569597	0.469398752161	0.27084114797	77.2482934987	69.2060753058	148.943596006	110.008210914	0.575178824883	0.424821175117	-23.441066	303.15
Name_None_CAS_62-44-2_CS_PYRAZB21M_Temperature: Value25	-2.55	139.818880458	-172.182950049	-20.5275763236	-6.62242115572	-21.5228687561	240.702241115	296.417921691	13.6430012641	11.4006892958	16.4676623162	100.883360657	468.600871739	34.1705775878	18.0231104515	37.9905310722	0.367440524405	-0.452492490659	-0.0539459576877	-0.017403557333	-0.0565615613323	0.632559475595	0.778978892067	0.0358534664456	0.029960726618	0.0432766051148	53.2040372088	-65.5192492682	-7.81117636583	-2.5199711257	-8.18990615852	91.592286754	112.793280016	5.19145014265	4.33820307754	6.26629333422	0.401054738842	0.179255027291	31.1477965411	44.8074242315	317.312927825	63.2081937478	0.833890446116	0.166109553884	-32.790919	298.15
Name_None_CAS_63-74-1_CS_SULAMD07M_Temperature: Value30	-1.32	183.13487678	-218.636206824	-32.8986837163	-11.5071687802	-27.329525853	138.344211458	165.162715924	14.7068859962	8.69277452229	15.0147923567	-44.7906653215	383.798922748	47.6055697125	20.1999433025	42.3443182097	0.569663419738	-0.68009464635	-0.102335377074	-0.035794455071	-0.0850118307937	0.430336580262	0.513758816565	0.0457475665892	0.027039937714	0.0467053469605	58.8740332117	-70.2869684256	-10.5762388453	-3.69931412766	-8.7858710532	44.4747709626	53.096359326	4.72795630087	2.79454522769	4.82694175691	0.333983804114	0.198975591759	69.7534228353	4.55430038078	196.142166236	125.336922002	0.610124183538	0.389875816462	-38.370593	303.15
Name_None_CAS_57-13-6_CS_UREAXX23M_Temperature: Value60	1.07	100.379180267	-95.6692549026	-30.2498654847	-11.9586568628	-31.8897516342	84.7164628162	80.7414530987	15.4095388469	10.0926816373	16.1482906197	-15.6627174507	176.410708001	45.6594043315	22.0513385002	48.0380422539	0.54230979506	-0.516863894303	-0.163428295668	-0.0646079867879	-0.172287964768	0.45769020494	0.436214768504	0.083251764278	0.054526846063	0.0872429537008	18.5797489237	-17.7079622595	-5.59911830507	-2.21349528244	-5.9026540865	15.6806481647	14.9448911848	2.85223850247	1.8681113981	2.98897823696	0.369168100426	0.324271661389	68.9581886743	36.8624271032	72.7630223367	112.332620747	0.393110400248	0.606889599752	-22.445395	333.15
Name_None_CAS_85-01-8_CS_PHENAN08M_Temperature: Value25	-5.2	186.530367642	-116.916745606	-9.75298924945	-4.87153106693	-8.35119611474	163.409523981	102.424661391	10.2312210629	4.26769422464	10.2424661391	-23.1208436611	219.341406998	19.9842103123	9.13922529157	18.5936622539	0.533035450108	-0.334105223226	-0.0278704699948	-0.0139210509678	-0.0238646588019	0.466964549892	0.29269215612	0.029237081304	0.012195506505	0.029269215612	65.2744166369	-40.9138332864	-3.41296000095	-1.7047430536	-2.92241666331	57.1835111119	35.8424749068	3.58031238992	1.49343645445	3.58424749068	0.0983236285625	0.100425136932	180.67678317	159.260228006	349.939891623	0.0	1.0	0.0	-24.350477	298.15
Name_Maleic acid_CAS_110-16-7_CS_MALIAC13M_Temperature: Value60	0.71	149.715019736	-217.140600666	-52.6900784805	-18.0950500555	-54.2851501665	107.326957455	155.662671992	16.8119022298	12.9718893327	19.457833999	-42.3880622807	372.803272658	69.5019807103	31.0669393882	73.7429841656	0.582453579653	-0.844767080613	-0.204986279115	-0.0703972567178	-0.211191770153	0.417546420347	0.605592416047	0.0654052789883	0.0504660346706	0.0756990520059	38.4830446879	-55.8142493235	-13.5435619509	-4.65118744363	-13.9535623309	27.58753335	40.0118409836	4.32136458949	3.33432008197	5.00148012295	0.329622242804	0.226196239287	104.600585137	45.7436838981	63.5598766088	193.482100582	0.247274306335	0.752725693665	-32.597533	333.15
Name_1,2,3,4-Tetrachlorodibenzo-p-dioxin_CAS_30746-58-8_CS_FELSEUM_Temperature: Value5	-10.4	313.859634853	-427.299915508	-28.1250643777	-19.4227234322	-42.7299915508	120.031430319	163.41515231	11.5096815995	7.42796146864	13.6179293592	-193.828204534	590.715067818	39.6347459771	26.8506849008	56.3479209099	0.723360447002	-0.984809206287	-0.0648205658868	-0.0447640548312	-0.0984809206287	0.276639552998	0.376627143141	0.0265266619281	0.0171194155973	0.0313855952617	136.180891281	-185.401615488	-12.2032141409	-8.42734615853	-18.5401615488	52.0805651553	70.9043745011	4.99394800898	3.22292611369	5.9086978751	0.328919943136	0.140592034273	24.6607045592	46.3757315777	417.08139895	16.8096662226	0.961258325944	0.0387416740557	-31.222285	278.15
Name_None_CAS_86-74-8_CS_CRBZOL11M_Temperature: Value25	-5.14	157.927272726	-122.898483908	-11.1593616068	-5.58629472308	-13.6553871009	178.728967124	139.086294032	12.2396609877	6.32210427419	10.6989456948	20.8016943988	261.98477794	23.3990225945	11.9083989973	24.3543327957	0.46910543763	-0.365056307772	-0.0331476452412	-0.0165934685351	-0.0405618119746	0.53089456237	0.413140401301	0.0363565546658	0.0187791091501	0.0317800308693	53.1672018055	-41.3745414757	-3.75686871767	-1.88066097617	-4.59717127507	60.1702220243	46.8242687635	4.12055824515	2.12837585289	3.60186682796	0.45555389032	0.21401735794	20.2864959163	84.4941226328	327.414647714	9.24159213562	0.972548876148	0.0274511238518	-26.645901	298.15
Name_None_CAS_147-71-7_CS_TARTACM_Temperature: Value20	0.59	191.089435101	-423.088718005	-66.35398505	-26.4430448753	-70.5147863341	99.1932806627	219.622596759	23.5483072809	13.7264122975	21.9622596759	-91.8961544386	642.711314764	89.9022923309	40.1694571728	92.47704601	0.65828733412	-1.4575057178	-0.228584002583	-0.0910941073625	-0.242917619633	0.34171266588	0.756581721311	0.0811219752404	0.0472863575819	0.0756581721311	55.469960175	-122.815342071	-19.2614149821	-7.67595887947	-20.4692236786	28.7940948963	63.7526438305	6.83566658916	3.9845402394	6.37526438305	0.216450191306	0.151496540552	123.947199154	35.5528595981	20.765878276	269.516837488	0.0715367369406	0.928463263059	-43.993273	293.15
Name_None_CAS_65-85-0_CS_BENZAC12M_Temperature: Value10	-1.79	154.229278939	-154.917315695	-27.6072904765	-10.3278210463	-22.1310450993	121.079734065	121.619886414	16.2488199065	8.10799242762	15.2024858018	-33.1495448744	276.537202109	43.856110383	18.4358134739	37.333530901	0.560204249241	-0.562703392833	-0.100277467037	-0.0375135595222	-0.0803861989761	0.439795750759	0.44175773647	0.0590202976984	0.0294505157646	0.0552197170587	42.4607105611	-42.6501332812	-7.60053589279	-2.84334221874	-6.09287618302	33.3343420802	33.4830508904	4.47344657095	2.23220339269	4.1853813613	0.475517903726	0.333689602209	54.3917470233	29.592115548	171.898215492	103.410797512	0.624382811214	0.375617188786	-24.049796	283.15
Name_None_CAS_129-00-0_CS_GUQPOZM_Temperature: Value10	-6.54	200.940641738	-126.213019885	-9.77106259135	-4.85434691865	-7.88831374281	163.901166024	102.948119144	10.2918404095	3.959543044	10.2948119144	-37.0394757142	229.161139029	20.0629030009	8.81388996265	18.1831256572	0.550761007821	-0.345939026723	-0.0267816417513	-0.0133053471817	-0.0216211891702	0.449238992179	0.282171935765	0.0282090489373	0.0108527667602	0.0282171935765	73.3115469843	-46.0477863379	-3.56489213958	-1.7710687053	-2.87798664612	59.7979977062	37.5597778941	3.7548936602	1.44460684208	3.75597778941	0.0971684782243	0.100215693578	192.063171774	158.366610338	364.841807761	0.0	1.0	0.0	-26.169132	283.15
Name_None_CAS_552-16-9_CS_NBZOAO04M_Temperature: Value20	-1.41	197.955326357	-276.555678815	-46.3215880556	-16.2679811068	-39.5079541165	112.674535663	157.413206651	14.0388653326	9.25960039126	15.7413206651	-85.2807906936	433.968885467	60.3604533883	25.527581498	55.2492747816	0.637270753911	-0.890306157355	-0.14912149062	-0.0523709504326	-0.127186593908	0.362729246089	0.506754906394	0.0451948349116	0.0298091121408	0.0506754906394	61.4908357125	-85.9064523514	-14.3888685063	-5.05332072655	-12.2723503359	35.0000754664	48.8972426623	4.3608908012	2.8763083919	4.88972426623	0.341756578567	0.244960636128	83.1011691288	25.2666344235	134.459317491	176.170544529	0.432860242787	0.567139757213	-32.916922	293.15
Name_None_CAS_120-12-7_CS_ANTCEN19M_Temperature: Value55	-5.65	181.75844081	-114.148116006	-9.42655814951	-4.75617150025	-8.15343685757	174.164193667	109.378769394	10.9256738641	4.55744872476	10.9378769394	-7.59424714276	223.5268854	20.3522320136	9.31362022501	19.091313797	0.510668395892	-0.320710471739	-0.026484851584	-0.0133629363225	-0.0229078908385	0.489331604108	0.307310518632	0.0306967661109	0.012804604943	0.0307310518632	64.6919430916	-40.6278981695	-3.35512541063	-1.6928290904	-2.90199272639	61.9889786417	38.9303797587	3.88869462516	1.62209915661	3.89303797587	0.0981326272998	0.101239177888	183.917196724	131.270316957	355.922634477	0.0	1.0	0.0	-25.582407	328.15
Name_None_CAS_552-16-9_CS_NBZOAO04M_Temperature: Value25	-1.36	197.955326357	-276.555678815	-46.3215880556	-16.2679811068	-39.5079541165	112.674535663	157.413206651	14.0388653326	9.25960039126	15.7413206651	-85.2807906936	433.968885467	60.3604533883	25.527581498	55.2492747816	0.637270753911	-0.890306157355	-0.14912149062	-0.0523709504326	-0.127186593908	0.362729246089	0.506754906394	0.0451948349116	0.0298091121408	0.0506754906394	61.4908357125	-85.9064523514	-14.3888685063	-5.05332072655	-12.2723503359	35.0000754664	48.8972426623	4.3608908012	2.8763083919	4.88972426623	0.341756578567	0.244960636128	83.1011691288	25.2666344235	134.459317491	176.170544529	0.432860242787	0.567139757213	-32.916922	298.15
Name_None_CAS_120-12-7_CS_ANTCEN19M_Temperature: Value50	-5.77	181.75844081	-114.148116006	-9.42655814951	-4.75617150025	-8.15343685757	174.164193667	109.378769394	10.9256738641	4.55744872476	10.9378769394	-7.59424714276	223.5268854	20.3522320136	9.31362022501	19.091313797	0.510668395892	-0.320710471739	-0.026484851584	-0.0133629363225	-0.0229078908385	0.489331604108	0.307310518632	0.0306967661109	0.012804604943	0.0307310518632	64.6919430916	-40.6278981695	-3.35512541063	-1.6928290904	-2.90199272639	61.9889786417	38.9303797587	3.88869462516	1.62209915661	3.89303797587	0.0981326272998	0.101239177888	183.917196724	131.270316957	355.922634477	0.0	1.0	0.0	-25.582407	323.15
Name_None_CAS_148-24-3_CS_HXQUIN14M_Temperature: Value30	-2.27	138.745317619	-136.057807598	-26.0736717548	-7.55876708878	-19.4368296569	157.657607065	154.603764196	13.0000946709	8.58909801089	14.0548876542	18.9122894462	290.661571794	39.0737664258	16.1478650997	33.491717311	0.468096992521	-0.459029909179	-0.0879669854225	-0.0255016616211	-0.0655757013113	0.531903007479	0.521599995549	0.0438595357478	0.0289777775305	0.0474181814136	41.1245179284	-40.3279320981	-7.72831256538	-2.24044067212	-5.76113315688	46.7301758327	45.8250078748	3.85326608163	2.54583377082	4.1659098068	0.515654931283	0.299005796264	71.1317666546	39.9759714203	233.394621283	63.008303401	0.787423476107	0.212576523893	-22.191695	303.15
Name_None_CAS_100-25-4_CS_DNITBZ11M_Temperature: Value25	-3.43	182.265408319	-188.323605627	-47.0809014066	-11.7702253517	-47.0809014066	129.907732332	134.225648066	8.61983809912	8.3891030041	11.1854706721	-52.3576759868	322.549253692	55.7007395058	20.1593283558	58.2663720788	0.583859994934	-0.603266524577	-0.150816631144	-0.0377041577861	-0.150816631144	0.416140005066	0.429971802782	0.0276123630661	0.0268732376739	0.0358309835652	56.8983649468	-58.7895714271	-14.6973928568	-3.67434821419	-14.6973928568	40.5537047968	41.9016421125	2.6908819313	2.61885263203	3.49180350937	0.25	0.260761901146	182.349247053	24.2791267218	117.245589848	194.927550803	0.375578724048	0.624421275952	-25.105195	298.15
Name_None_CAS_56-85-9_CS_GLUTAM02M_Temperature: Value25	-0.55	145.545509028	-303.200391538	-64.0021840575	-15.1600195769	-60.6400783077	174.331179887	363.166698528	31.1129774354	18.1583349264	24.2111132352	28.7856708595	666.367090066	95.115161493	33.3183545033	84.8511915429	0.455005050607	-0.947866481196	-0.200083926949	-0.0473933240598	-0.189573296239	0.544994949393	1.13533343039	0.0972655354818	0.0567666715196	0.0756888953594	46.5566155142	-96.9867373229	-20.4728067196	-4.84933686615	-19.3973474646	55.7644805969	116.168561049	9.95231620433	5.80842805246	7.74457073661	0.261087353995	0.165401035752	166.738304661	113.788114239	112.586175297	207.290513617	0.351967427446	0.648032572554	-40.426938	298.15
Name_None_CAS_103-82-2_CS_ZZZMLY01M_Temperature: Value30	-0.84	159.46863641	-171.129861442	-31.089880583	-9.50721452455	-21.3912326802	144.642908072	155.219994189	16.0427512787	8.62333301051	15.5219994189	-14.8257283379	326.349855631	47.1326318617	18.1305475351	36.9132320991	0.524375477694	-0.562720700832	-0.102231832849	-0.0312622611573	-0.070340087604	0.475624522306	0.510404807071	0.0527528519382	0.028355822615	0.0510404807071	48.4962533149	-52.04256647	-9.45479160184	-2.89125369278	-6.50532080875	43.987578172	47.2041921673	4.87878586911	2.6224551204	4.72041921673	0.448210549261	0.286373547903	74.7273226812	26.3972985832	200.56143823	103.550106251	0.659499587798	0.340500412202	-24.561549	303.15
Name_None_CAS_100-09-4_CS_ANISIC04M_Temperature: Value55	-2.21	144.511557051	-194.668902483	-34.5374056523	-10.2457317097	-27.8098432119	179.95524529	242.414453291	20.1165141366	12.7586554364	20.2012044409	35.4436882391	437.083355775	54.6539197889	23.004387146	48.0110476529	0.445381641537	-0.599965546797	-0.106443572665	-0.0315771340419	-0.0857093638281	0.554618358463	0.747116350711	0.0619986821195	0.0393219131953	0.0622596958926	46.8892028174	-63.1635963039	-11.2062415731	-3.32439980547	-9.02337090056	58.3895030035	78.6554425005	6.52714101614	4.1397601316	6.55462020837	0.368773237232	0.248821442974	50.072725893	39.9702346685	204.57628548	119.89051686	0.630499897076	0.369500102924	-25.189211	328.15
Name_None_CAS_56-85-9_CS_GLUTAM02M_Temperature: Value20	-0.61	145.545509028	-303.200391538	-64.0021840575	-15.1600195769	-60.6400783077	174.331179887	363.166698528	31.1129774354	18.1583349264	24.2111132352	28.7856708595	666.367090066	95.115161493	33.3183545033	84.8511915429	0.455005050607	-0.947866481196	-0.200083926949	-0.0473933240598	-0.189573296239	0.544994949393	1.13533343039	0.0972655354818	0.0567666715196	0.0756888953594	46.5566155142	-96.9867373229	-20.4728067196	-4.84933686615	-19.3973474646	55.7644805969	116.168561049	9.95231620433	5.80842805246	7.74457073661	0.261087353995	0.165401035752	166.738304661	113.788114239	112.586175297	207.290513617	0.351967427446	0.648032572554	-40.426938	293.15
Name_None_CAS_100-09-4_CS_ANISIC04M_Temperature: Value50	-2.29	144.511557051	-194.668902483	-34.5374056523	-10.2457317097	-27.8098432119	179.95524529	242.414453291	20.1165141366	12.7586554364	20.2012044409	35.4436882391	437.083355775	54.6539197889	23.004387146	48.0110476529	0.445381641537	-0.599965546797	-0.106443572665	-0.0315771340419	-0.0857093638281	0.554618358463	0.747116350711	0.0619986821195	0.0393219131953	0.0622596958926	46.8892028174	-63.1635963039	-11.2062415731	-3.32439980547	-9.02337090056	58.3895030035	78.6554425005	6.52714101614	4.1397601316	6.55462020837	0.368773237232	0.248821442974	50.072725893	39.9702346685	204.57628548	119.89051686	0.630499897076	0.369500102924	-25.189211	323.15
Name_None_CAS_76-57-3_CS_ZZZTSE03M_Temperature: Value70	-1.22	152.231123013	-298.22348137	-31.3631150141	-6.93542979931	-22.9402677977	310.374654078	608.029475422	18.4293413487	14.1402203586	20.2676491807	158.143531065	906.252956792	49.7924563628	21.075650158	43.2079169784	0.329073112684	-0.644660088869	-0.067796634991	-0.01499209509	-0.0495892376053	0.670926887316	1.31435772213	0.0398381132735	0.0305664586542	0.0438119240711	70.4229969585	-137.959905346	-14.5087581931	-3.20836989176	-10.6123004112	143.581108039	281.277947971	8.52551977586	6.54134762723	9.37593159904	0.251583971339	0.107761010524	56.734713403	46.0510888452	389.629563769	72.9762133215	0.842249671458	0.157750328542	-37.255187	343.15
Name_None_CAS_101-42-8_CS_JODTOLM_Temperature: Value25	-1.61	119.620056214	-137.117273928	-13.6618947411	-5.71321974698	-17.139659241	231.890024557	265.809338539	13.6587101352	11.0753891058	16.6130836587	112.269968343	402.926612466	27.3206048763	16.7886088528	33.7527428996	0.340303344791	-0.390080630481	-0.0388662957008	-0.0162533596034	-0.0487600788101	0.659696655209	0.756192647321	0.0388572359154	0.0315080269717	0.0472620404576	42.0476556218	-48.1981040335	-4.80229372392	-2.00825433473	-6.02476300418	81.5116812622	93.4346620595	4.80117430286	3.89311091915	5.83966637872	0.28845917451	0.279877969598	6.82286097172	32.411931791	307.177800858	44.3322799131	0.873880487821	0.126119512179	-32.42917	298.15
Name_5-Butyl-5-ethylbarbituric acid_CAS_77-28-1_CS_ETBBAR02M_Temperature: Value37	-1.64	186.90118177	-307.997092415	-37.6434193709	-9.93539007789	-27.999735674	216.093860707	356.1041196	12.4777233363	11.4872296645	17.80520598	29.1926789371	664.101212015	50.1211427072	21.4226197424	45.8049416541	0.463780349806	-0.764270176928	-0.0934091375903	-0.0246538766751	-0.0694791069935	0.536219650194	0.883643921305	0.0309624735323	0.0285046426227	0.0441821960652	75.3202496861	-124.12130134	-15.1701113883	-4.00391294646	-11.2837546673	87.0847545744	143.508194804	5.02846064593	4.62929660659	7.17540974021	0.167983803943	0.198816108985	29.2902767633	35.0520039949	265.891988238	137.103054238	0.659789724966	0.340210275034	-33.848523	310.15
Name_None_CAS_62-23-7_CS_NBZOAC02M_Temperature: Value37	-2.46	192.228192133	-254.199368778	-48.2805856951	-14.9529040458	-42.3665614631	127.288792043	168.324584603	16.5875170999	9.90144615313	15.3022349639	-64.9394000905	422.523953382	64.8681027951	24.8543501989	57.668796427	0.601621202168	-0.795573886107	-0.151104911745	-0.0467984638886	-0.132595647684	0.398378797832	0.526809506033	0.051914351729	0.0309887944725	0.0478917732757	61.4201722242	-81.2210156916	-15.4264671356	-4.77770680539	-13.5368359486	40.670930953	53.7825636352	5.29999343874	3.16368021383	4.88932396683	0.361195706187	0.253471738953	76.8298752461	39.1437250837	117.823011136	201.693973041	0.368753515371	0.631246484629	-26.780189	310.15
Name_None_CAS_479-45-8_CS_MTNANLM_Temperature: Value85	-2.48	312.320244866	-656.900034836	-78.9004972408	-26.2760013934	-72.9888927595	105.626459812	222.163072264	10.2268316365	8.88652289057	13.8851920165	-206.693785055	879.0631071	89.1273288773	35.162524284	86.8740847761	0.747272897168	-1.57173158081	-0.188781240186	-0.0628692632322	-0.174636842312	0.252727102832	0.531558377606	0.0244692242386	0.0212623351042	0.0332223986004	130.533217146	-274.549204862	-32.9762028192	-10.9819681945	-30.5054672069	44.146230805	92.852323954	4.27427058179	3.71409295816	5.80327024712	0.122808694738	0.148423592127	377.349995216	21.3277119608	93.814759733	324.131944945	0.22446584381	0.77553415619	-39.173257	358.15
Name_None_CAS_65-85-0_CS_BENZAC12M_Temperature: Value60	-1.03	154.229278939	-154.917315695	-27.6072904765	-10.3278210463	-22.1310450993	121.079734065	121.619886414	16.2488199065	8.10799242762	15.2024858018	-33.1495448744	276.537202109	43.856110383	18.4358134739	37.333530901	0.560204249241	-0.562703392833	-0.100277467037	-0.0375135595222	-0.0803861989761	0.439795750759	0.44175773647	0.0590202976984	0.0294505157646	0.0552197170587	42.4607105611	-42.6501332812	-7.60053589279	-2.84334221874	-6.09287618302	33.3343420802	33.4830508904	4.47344657095	2.23220339269	4.1853813613	0.475517903726	0.333689602209	54.3917470233	29.592115548	171.898215492	103.410797512	0.624382811214	0.375617188786	-24.049796	333.15
Name_None_CAS_99-65-0_CS_DNBENZ11M_Temperature: Value35	-2.33	201.60393175	-218.100563788	-48.1520145709	-13.6312852368	-43.6201127577	110.583114995	119.631792478	8.82159634429	7.4769870299	10.875617498	-91.0208167549	337.732356267	56.9736109152	21.1082722667	54.4957302557	0.645779297546	-0.698621438852	-0.154240911251	-0.0436638399282	-0.13972428777	0.354220702454	0.383205497235	0.0282574066934	0.0239503435772	0.034836863385	62.9381360654	-68.0881709027	-15.0324352238	-4.25551068142	-13.6176341805	34.5226160904	37.3474959907	2.75398811031	2.33421849942	3.39522690825	0.238768300231	0.254940117049	190.663637797	25.0188872442	116.536211835	195.650834911	0.373289709006	0.626710290994	-23.089753	308.15
Name_None_CAS_69-72-7_CS_SALIAC18M_Temperature: Value60	-1.21	171.237297161	-242.083232783	-44.6573357445	-15.130202049	-34.5833189691	110.141534404	155.710345551	15.4308294824	9.73189659696	17.3011495057	-61.0957627571	397.793578335	60.0881652269	24.8620986459	51.8844684748	0.608564959236	-0.860346286313	-0.158708938751	-0.0537716428946	-0.12290661233	0.391435040764	0.553383297122	0.0548400510324	0.0345864560701	0.0614870330135	48.1825505953	-68.1170971819	-12.5656289526	-4.25731857387	-9.73101388313	30.9914962572	43.8135950937	4.34190876983	2.73834969336	4.86817723263	0.358663281073	0.239769395316	101.039874455	40.9866090394	147.430665947	133.948165617	0.523957915127	0.476042084873	-26.595388	333.15
Name_None_CAS_99-65-0_CS_DNBENZ11M_Temperature: Value30	-2.41	201.60393175	-218.100563788	-48.1520145709	-13.6312852368	-43.6201127577	110.583114995	119.631792478	8.82159634429	7.4769870299	10.875617498	-91.0208167549	337.732356267	56.9736109152	21.1082722667	54.4957302557	0.645779297546	-0.698621438852	-0.154240911251	-0.0436638399282	-0.13972428777	0.354220702454	0.383205497235	0.0282574066934	0.0239503435772	0.034836863385	62.9381360654	-68.0881709027	-15.0324352238	-4.25551068142	-13.6176341805	34.5226160904	37.3474959907	2.75398811031	2.33421849942	3.39522690825	0.238768300231	0.254940117049	190.663637797	25.0188872442	116.536211835	195.650834911	0.373289709006	0.626710290994	-23.089753	303.15
Name_Fludrocortisone_CAS_127-31-1_CS_FPRTOD10M_Temperature: Value35	-3.62	212.886638757	-507.570806077	-51.3873711898	-9.06376439423	-29.8571062398	324.104839736	772.740627212	21.4987464557	13.7989397716	19.8138622362	111.218200979	1280.31143329	72.8861176455	22.8627041659	49.670968476	0.396443234732	-0.945212031114	-0.0956949472161	-0.0168787862699	-0.0556007077126	0.603556765268	1.43901841679	0.0400355449141	0.0256967574427	0.0368979081229	114.318310897	-272.561197595	-27.5945804311	-4.86716424276	-16.0330116232	174.041537076	414.955131898	11.544643645	7.4099130696	10.6398751769	0.163459651908	0.0887211459187	100.015832612	240.532707282	336.087237932	200.904240561	0.625870710044	0.374129289956	-39.273144	308.15
Name_l-Aspartic acid_CAS_56-84-8_CS_LASPRT03M_Temperature: Value55	-0.99	162.987403318	-353.827620083	-72.8890738305	-22.1142262552	-70.7655240167	127.413779741	276.601219075	29.6668214846	17.2875761922	25.1455653704	-35.5736235771	630.428839158	102.555895315	39.4018024474	95.9110893871	0.561249102366	-1.21840970603	-0.250994410775	-0.0761506066271	-0.243681941207	0.438750897634	0.952479656454	0.102158060005	0.0595299785284	0.0865890596777	47.3317347475	-102.751959471	-21.1670732725	-6.42199746697	-20.5503918943	37.001112375	80.3253212551	8.61528005674	5.02033257844	7.30230193228	0.250535856248	0.158725639339	158.534594443	90.7935065816	47.3449566484	243.056226411	0.163032933095	0.836967066905	-30.407021	328.15
Name_l-Aspartic acid_CAS_56-84-8_CS_LASPRT03M_Temperature: Value50	-1.04	162.987403318	-353.827620083	-72.8890738305	-22.1142262552	-70.7655240167	127.413779741	276.601219075	29.6668214846	17.2875761922	25.1455653704	-35.5736235771	630.428839158	102.555895315	39.4018024474	95.9110893871	0.561249102366	-1.21840970603	-0.250994410775	-0.0761506066271	-0.243681941207	0.438750897634	0.952479656454	0.102158060005	0.0595299785284	0.0865890596777	47.3317347475	-102.751959471	-21.1670732725	-6.42199746697	-20.5503918943	37.001112375	80.3253212551	8.61528005674	5.02033257844	7.30230193228	0.250535856248	0.158725639339	158.534594443	90.7935065816	47.3449566484	243.056226411	0.163032933095	0.836967066905	-30.407021	323.15
Name_None_CAS_505-48-6_CS_SUBRAC01M_Temperature: Value50	-1.25	154.45560537	-256.160854837	-52.4991689071	-9.85234057066	-32.0201068547	245.881640872	407.788705133	24.8199544358	15.6841809666	22.6549280629	91.4260355012	663.94955997	77.3191233428	25.5365215373	54.6750349176	0.385813727851	-0.6398626589	-0.131137358314	-0.0246101022654	-0.0799828323626	0.614186272149	1.01861295435	0.0619976149328	0.0391774213213	0.0565896085752	61.8343317206	-102.550731221	-21.0173727102	-3.9442588931	-12.8188414026	98.4355790079	163.253007261	9.93635221066	6.27896181774	9.06961151452	0.290164284563	0.182601151393	113.479379232	47.8674860015	189.532678105	210.804568137	0.473432536902	0.526567463098	-43.047281	323.15
Name_None_CAS_107-35-7_CS_TAURIN05M_Temperature: Value40	0.06	127.539021864	-202.679216476	-52.1224980886	-14.4770868911	-50.669804119	133.359526532	211.928897933	24.4549856589	15.1377784238	21.1928897933	5.820504668	414.608114409	76.5774837475	29.6148653149	71.8626939123	0.488845272034	-0.77685068668	-0.199780713265	-0.0554893347629	-0.19421267167	0.511154727966	0.812303860008	0.0937336976734	0.0580217042863	0.0812303860008	33.2747456684	-52.8787133688	-13.5986840901	-3.77705095491	-13.2196783422	34.7933068872	55.2919418341	6.38027025946	3.94942441672	5.52919418341	0.470550746635	0.216487480777	86.235007978	51.2393305663	79.3864485196	181.512099877	0.30428091305	0.69571908695	-32.740462	313.15
Name_None_CAS_103-84-4_CS_ACANIL02M_Temperature: Value30	-1.27	117.839281046	-101.461342392	-15.5616767153	-5.34007065219	-14.4944774845	199.83454547	172.060462858	12.1204469635	9.05581383462	14.3383719048	81.9952644239	273.521805249	27.6821236788	14.3958844868	28.8328493893	0.370944255428	-0.319388422724	-0.0489863357204	-0.0168099169855	-0.045626917532	0.629055744572	0.541626185402	0.0381537474978	0.0285066413369	0.0451355154502	37.4344553237	-32.231612881	-4.94353738915	-1.69640067795	-4.60451612585	63.4822047295	54.6591056281	3.85034876599	2.87679503306	4.55492546901	0.379016903845	0.256380555423	16.029604655	30.9596897461	269.098354731	48.5754717848	0.847090103967	0.152909896033	-26.419893	303.15
Name_None_CAS_110-94-1_CS_GLURAC04M_Temperature: Value50	0.86	155.111886534	-232.622693177	-54.0756209389	-13.6836878339	-46.5245386353	150.023586081	224.991723162	22.2310233312	13.2348072448	18.7493102635	-5.08830045289	457.614416339	76.3066442702	26.9184950787	65.2738488988	0.508337772743	-0.762358735886	-0.17721840229	-0.0448446315227	-0.152471747177	0.491662227257	0.73735027014	0.072856240347	0.0433735453024	0.061445855845	47.3301388057	-70.9814354234	-16.5003901521	-4.17537855432	-14.1962870847	45.7775178422	68.6529557815	6.78347381089	4.03840916362	5.72107964846	0.320882401881	0.20194303657	105.620651469	43.1658095574	88.6380455708	216.497427044	0.290487516286	0.709512483714	-39.215442	323.15
Name_None_CAS_110-15-6_CS_SUCACB16M_Temperature: Value15	-0.39	153.08952879	-224.639372811	-54.6639402427	-16.0456694865	-56.1598432028	120.474227725	176.780575196	20.2361069318	12.6271839426	17.6780575196	-32.6153010653	401.419948007	74.9000471745	28.6728534291	73.8379007224	0.559611882584	-0.821159117249	-0.199821573366	-0.0586542226606	-0.205289779312	0.440388117416	0.646213436488	0.0739721781483	0.0461581026063	0.0646213436488	41.879746579	-61.4531906874	-14.9540728387	-4.38951362053	-15.3632976719	32.9573822997	48.3607582295	5.53586542951	3.45433987354	4.83607582295	0.327945979424	0.206786264549	106.733040674	42.9544896443	61.0120400503	212.551716465	0.223026766512	0.776973233488	-28.988496	288.15
Name_None_CAS_479-45-8_CS_MTNANLM_Temperature: Value70	-2.73	312.320244866	-656.900034836	-78.9004972408	-26.2760013934	-72.9888927595	105.626459812	222.163072264	10.2268316365	8.88652289057	13.8851920165	-206.693785055	879.0631071	89.1273288773	35.162524284	86.8740847761	0.747272897168	-1.57173158081	-0.188781240186	-0.0628692632322	-0.174636842312	0.252727102832	0.531558377606	0.0244692242386	0.0212623351042	0.0332223986004	130.533217146	-274.549204862	-32.9762028192	-10.9819681945	-30.5054672069	44.146230805	92.852323954	4.27427058179	3.71409295816	5.80327024712	0.122808694738	0.148423592127	377.349995216	21.3277119608	93.814759733	324.131944945	0.22446584381	0.77553415619	-39.173257	343.15
Name_None_CAS_110-15-6_CS_SUCACB16M_Temperature: Value10	-0.41	153.08952879	-224.639372811	-54.6639402427	-16.0456694865	-56.1598432028	120.474227725	176.780575196	20.2361069318	12.6271839426	17.6780575196	-32.6153010653	401.419948007	74.9000471745	28.6728534291	73.8379007224	0.559611882584	-0.821159117249	-0.199821573366	-0.0586542226606	-0.205289779312	0.440388117416	0.646213436488	0.0739721781483	0.0461581026063	0.0646213436488	41.879746579	-61.4531906874	-14.9540728387	-4.38951362053	-15.3632976719	32.9573822997	48.3607582295	5.53586542951	3.45433987354	4.83607582295	0.327945979424	0.206786264549	106.733040674	42.9544896443	61.0120400503	212.551716465	0.223026766512	0.776973233488	-28.988496	283.15
Name_None_CAS_69-72-7_CS_SALIAC18M_Temperature: Value15	-1.99	171.237297161	-242.083232783	-44.6573357445	-15.130202049	-34.5833189691	110.141534404	155.710345551	15.4308294824	9.73189659696	17.3011495057	-61.0957627571	397.793578335	60.0881652269	24.8620986459	51.8844684748	0.608564959236	-0.860346286313	-0.158708938751	-0.0537716428946	-0.12290661233	0.391435040764	0.553383297122	0.0548400510324	0.0345864560701	0.0614870330135	48.1825505953	-68.1170971819	-12.5656289526	-4.25731857387	-9.73101388313	30.9914962572	43.8135950937	4.34190876983	2.73834969336	4.86817723263	0.358663281073	0.239769395316	101.039874455	40.9866090394	147.430665947	133.948165617	0.523957915127	0.476042084873	-26.595388	288.15
Name_None_CAS_69-72-7_CS_SALIAC18M_Temperature: Value10	-1.96	171.237297161	-242.083232783	-44.6573357445	-15.130202049	-34.5833189691	110.141534404	155.710345551	15.4308294824	9.73189659696	17.3011495057	-61.0957627571	397.793578335	60.0881652269	24.8620986459	51.8844684748	0.608564959236	-0.860346286313	-0.158708938751	-0.0537716428946	-0.12290661233	0.391435040764	0.553383297122	0.0548400510324	0.0345864560701	0.0614870330135	48.1825505953	-68.1170971819	-12.5656289526	-4.25731857387	-9.73101388313	30.9914962572	43.8135950937	4.34190876983	2.73834969336	4.86817723263	0.358663281073	0.239769395316	101.039874455	40.9866090394	147.430665947	133.948165617	0.523957915127	0.476042084873	-26.595388	283.15
Name_None_CAS_55-21-0_CS_BZAMID12M_Temperature: Value60	-0.4	148.227609341	-136.260339593	-23.9727906619	-8.51627122455	-19.465762799	131.480741048	120.865542558	13.3357171766	7.5540964099	13.4295047287	-16.7468682928	257.125882151	37.3085078385	16.0703676344	32.8952675277	0.529936303778	-0.48715148977	-0.0857063817674	-0.0304469681106	-0.0695930699671	0.470063696222	0.432112743114	0.047677222214	0.0270070464446	0.0480125270127	41.4605000907	-38.1131548109	-6.70538973026	-2.38207217568	-5.44473640155	36.7762611864	33.8071015278	3.73011145271	2.11294384549	3.7563446142	0.397708839911	0.269993224328	52.821325404	31.7611461489	207.807946956	71.9004034325	0.742945095015	0.257054904985	-24.943851	333.15
Name_None_CAS_103-84-4_CS_ACANIL02M_Temperature: Value40	-1.15	117.839281046	-101.461342392	-15.5616767153	-5.34007065219	-14.4944774845	199.83454547	172.060462858	12.1204469635	9.05581383462	14.3383719048	81.9952644239	273.521805249	27.6821236788	14.3958844868	28.8328493893	0.370944255428	-0.319388422724	-0.0489863357204	-0.0168099169855	-0.045626917532	0.629055744572	0.541626185402	0.0381537474978	0.0285066413369	0.0451355154502	37.4344553237	-32.231612881	-4.94353738915	-1.69640067795	-4.60451612585	63.4822047295	54.6591056281	3.85034876599	2.87679503306	4.55492546901	0.379016903845	0.256380555423	16.029604655	30.9596897461	269.098354731	48.5754717848	0.847090103967	0.152909896033	-26.419893	313.15
Name_None_CAS_141-90-2_CS_TURCIL02M_Temperature: Value25	-2.26	136.736195371	-129.604036968	-20.501628716	-10.800336414	-32.4010092421	133.086296467	126.14451675	13.816432095	10.5120430625	15.7680645938	-3.64989890345	255.748553719	34.318060811	21.3123794766	48.1690738359	0.506763518635	-0.480330739241	-0.075981911576	-0.0400275616035	-0.12008268481	0.493236481365	0.467509272082	0.051205635234	0.0389591060068	0.0584386590103	36.8945009593	-34.970084207	-5.53180054689	-2.91417368392	-8.74252105175	35.9096761422	34.0366278412	3.72798413617	2.83638565344	4.25457848016	0.35740233581	0.264891932456	18.4355619741	34.7806970787	198.10561248	71.7168793577	0.734207186105	0.265792813895	-20.425445	298.15
Name_2-Methoxybenzoic acid_CAS_579-75-9_CS_FUFBOXM_Temperature: Value35	-1.51	137.73174445	-193.137205675	-29.3593273552	-10.1651160882	-27.5910293822	177.1371531	248.394260216	20.7703150328	13.0733821166	20.6995216847	39.40540865	441.531465891	50.129642388	23.2384982048	48.2905510668	0.437425688983	-0.613389277816	-0.0932430214086	-0.0322836462008	-0.0876270396879	0.562574311017	0.788881538154	0.0659649625429	0.0415200809555	0.0657401281795	43.3674425327	-60.8128990269	-9.24433903715	-3.20067889615	-8.68755700384	55.7749801119	78.2116268722	6.53992619617	4.11640141432	6.51763557268	0.353609014261	0.241734550486	23.2352559686	40.9465864353	208.274564419	106.594333132	0.661464393718	0.338535606282	-25.746714	308.15
Name_None_CAS_99-99-0_CS_NITOLU01M_Temperature: Value10	-2.88	149.310897843	-106.310603429	-26.1194471511	-6.25356490757	-17.7184339048	147.659562191	105.134838685	7.61512916765	6.18440227558	9.55771260772	-1.65133565132	211.445442114	33.7345763188	12.4379671832	27.2761465125	0.502780302881	-0.357983765175	-0.0879530144114	-0.0210578685397	-0.0596639608625	0.497219697119	0.354024567537	0.0256427160021	0.020824974561	0.0321840515943	44.3409260204	-31.5711088067	-7.7567042363	-1.85712404745	-5.26185146779	43.8505281123	31.2219414098	2.26146841213	1.83658478881	2.83835830999	0.362790187064	0.377722342929	124.444265634	18.0120116606	199.914523339	97.0559366947	0.673179828446	0.326820171554	-17.139202	283.15
Name_2-Methoxybenzoic acid_CAS_579-75-9_CS_FUFBOXM_Temperature: Value30	-1.56	137.73174445	-193.137205675	-29.3593273552	-10.1651160882	-27.5910293822	177.1371531	248.394260216	20.7703150328	13.0733821166	20.6995216847	39.40540865	441.531465891	50.129642388	23.2384982048	48.2905510668	0.437425688983	-0.613389277816	-0.0932430214086	-0.0322836462008	-0.0876270396879	0.562574311017	0.788881538154	0.0659649625429	0.0415200809555	0.0657401281795	43.3674425327	-60.8128990269	-9.24433903715	-3.20067889615	-8.68755700384	55.7749801119	78.2116268722	6.53992619617	4.11640141432	6.51763557268	0.353609014261	0.241734550486	23.2352559686	40.9465864353	208.274564419	106.594333132	0.661464393718	0.338535606282	-25.746714	303.15
Name_Acetamide, N-(4-methoxyphenyl)-_CAS_51-66-1_CS_ACACTA01M_Temperature: Value40	-1.67	123.715430498	-148.920377543	-23.6418568539	-6.47479902361	-21.274339649	228.769425019	275.37736406	14.9440307042	11.9729288722	17.2110852538	105.053994521	424.297741603	38.5858875581	18.4477278958	38.4854249028	0.350980839493	-0.422487307503	-0.0670719790763	-0.0183690133697	-0.0603553296433	0.649019160507	0.78124594504	0.0423962348179	0.0339672150017	0.048827871565	43.6078156442	-52.4921777617	-8.33339649729	-2.28226859833	-7.49888253739	80.6377577244	97.0663503834	5.26754450362	4.22027610362	6.06664689896	0.412687684204	0.183385676064	48.5027747976	46.7609817796	281.189749968	71.2951055488	0.797735691525	0.202264308475	-30.765398	313.15
Name_None_CAS_144-62-7_CS_OXALAC08M_Temperature: Value30	0.15	153.215286892	-217.955668722	-51.3009969954	-27.2444585903	-54.4889171806	62.7625315438	89.2825370814	21.0765793022	11.1603171352	22.3206342703	-90.4527553478	307.238205804	72.3775762976	38.4047757255	76.809551451	0.709402882211	-1.00915765471	-0.23752900815	-0.126144706839	-0.252289413678	0.290597117789	0.41338753085	0.0975867774517	0.0516734413563	0.103346882713	33.0911034138	-47.0735898463	-11.0798774146	-5.88419873079	-11.7683974616	13.5553146423	19.2830475832	4.55207361776	2.4103809479	4.8207618958	0.332372444653	0.291279831179	94.7804335511	35.6849151798	0.0	215.977818435	0.0	1.0	-25.007447	303.15
Name_None_CAS_591-27-5_CS_MAMPOLM_Temperature: Value60	0.2	104.071725676	-106.363997752	-28.5046550028	-7.09093318344	-21.2727995503	167.480811737	171.169725181	18.5045510151	11.411315012	17.1169725181	63.4090860611	277.533722932	47.009206018	18.5022481955	38.3897720684	0.383247111839	-0.391688469438	-0.104969208811	-0.0261125646292	-0.0783376938877	0.616752888161	0.630337417617	0.0681435393364	0.0420224945078	0.0630337417617	28.2609411804	-28.8834134789	-7.74051139411	-1.92556089859	-5.77668269578	45.4798393953	46.4815732012	5.02495778186	3.09877154674	4.64815732012	0.496940916587	0.286777481986	73.5574128126	63.6994736367	196.365543798	75.1869936156	0.723121741628	0.276878258372	-23.346918	333.15
Name_None_CAS_110-15-6_CS_SUCACB16M_Temperature: Value65	0.38	153.08952879	-224.639372811	-54.6639402427	-16.0456694865	-56.1598432028	120.474227725	176.780575196	20.2361069318	12.6271839426	17.6780575196	-32.6153010653	401.419948007	74.9000471745	28.6728534291	73.8379007224	0.559611882584	-0.821159117249	-0.199821573366	-0.0586542226606	-0.205289779312	0.440388117416	0.646213436488	0.0739721781483	0.0461581026063	0.0646213436488	41.879746579	-61.4531906874	-14.9540728387	-4.38951362053	-15.3632976719	32.9573822997	48.3607582295	5.53586542951	3.45433987354	4.83607582295	0.327945979424	0.206786264549	106.733040674	42.9544896443	61.0120400503	212.551716465	0.223026766512	0.776973233488	-28.988496	338.15
Name_None_CAS_591-27-5_CS_MAMPOLM_Temperature: Value65	0.33	104.071725676	-106.363997752	-28.5046550028	-7.09093318344	-21.2727995503	167.480811737	171.169725181	18.5045510151	11.411315012	17.1169725181	63.4090860611	277.533722932	47.009206018	18.5022481955	38.3897720684	0.383247111839	-0.391688469438	-0.104969208811	-0.0261125646292	-0.0783376938877	0.616752888161	0.630337417617	0.0681435393364	0.0420224945078	0.0630337417617	28.2609411804	-28.8834134789	-7.74051139411	-1.92556089859	-5.77668269578	45.4798393953	46.4815732012	5.02495778186	3.09877154674	4.64815732012	0.496940916587	0.286777481986	73.5574128126	63.6994736367	196.365543798	75.1869936156	0.723121741628	0.276878258372	-23.346918	338.15
Name_None_CAS_58-94-6_CS_QQQAUG15M_Temperature: Value25	-3.02	280.286064695	-462.190779025	-46.5487079937	-20.095251262	-46.2190779025	122.165943412	201.451230254	14.1198343843	8.75874914148	15.4962484811	-158.120121283	663.642009279	60.6685423779	28.8540004035	61.7153263836	0.696445934047	-1.14843700544	-0.115662754952	-0.0499320437149	-0.114843700544	0.303554065953	0.500559634927	0.0350845171593	0.0217634623882	0.0385045873021	112.801689581	-186.009607148	-18.7336210069	-8.08737422381	-18.6009607148	49.1659292485	81.0744521515	5.68255570209	3.5249761805	6.23649631935	0.208913697203	0.173009086328	37.9900657746	3.78288736902	301.598286337	100.85372177	0.749401867207	0.250598132793	-55.287662	298.15
Name_None_CAS_57-50-1_CS_SUCROS41M_Temperature: Value60	0.34	209.617795377	-859.595545623	-80.9167024106	-19.1021232361	-78.1450496021	267.888644903	1098.55122494	31.62496087	24.4122494432	32.3103301454	58.270849526	1958.14677057	112.541663281	43.5143726793	110.455379747	0.438984226588	-1.80017581568	-0.169456777092	-0.0400039070151	-0.16365234688	0.561015773412	2.30059980825	0.066229391276	0.0511244401833	0.0676647002427	100.093847289	-410.46240907	-38.6382465272	-9.12138686822	-37.3147644609	127.918553219	524.565284888	15.101122489	11.6570063308	15.428390732	0.0959736769559	0.0545141588284	322.998690706	0.0	173.493372682	304.013067597	0.363332005702	0.636667994298	-71.165016	333.15
Name_None_CAS_69-72-7_CS_SALIAC18M_Temperature: Value80	-0.8	171.237297161	-242.083232783	-44.6573357445	-15.130202049	-34.5833189691	110.141534404	155.710345551	15.4308294824	9.73189659696	17.3011495057	-61.0957627571	397.793578335	60.0881652269	24.8620986459	51.8844684748	0.608564959236	-0.860346286313	-0.158708938751	-0.0537716428946	-0.12290661233	0.391435040764	0.553383297122	0.0548400510324	0.0345864560701	0.0614870330135	48.1825505953	-68.1170971819	-12.5656289526	-4.25731857387	-9.73101388313	30.9914962572	43.8135950937	4.34190876983	2.73834969336	4.86817723263	0.358663281073	0.239769395316	101.039874455	40.9866090394	147.430665947	133.948165617	0.523957915127	0.476042084873	-26.595388	353.15
Name_17a-Ethynyl testosterone_CAS_434-03-7_CS_KEFCEDM_Temperature: Value35	-5.49	199.968612322	-282.719779447	-32.6031942356	-5.54352508719	-14.8799883919	302.250687216	427.328302352	13.8901366897	8.37898632063	13.3540094485	102.282074894	710.048081799	46.4933309253	13.9225114078	28.2339978404	0.398169908058	-0.562940889979	-0.0649182424204	-0.0110380566663	-0.0296284678937	0.601830091942	0.850879890012	0.0276575127689	0.016683919412	0.0265899965629	100.42809641	-141.987329599	-16.3739533717	-2.78406528626	-7.47301734732	151.796128418	214.61252068	6.9758947188	4.20808864078	6.70664127125	0.266677272843	0.150098719952	94.3934205505	92.2246123916	414.367860586	87.8514389512	0.825073550475	0.174926449525	-36.295784	308.15
Name_3-Hydroxybenzoic acid_CAS_99-06-9_CS_BIDLOP02M_Temperature: Value80	-0.1	177.875352644	-242.441051589	-46.4615404823	-15.1525657243	-34.6344359413	111.999867579	152.653896507	18.1443298784	9.54086853169	16.9615440563	-65.8754850651	395.094948096	64.6058703607	24.693434256	51.5959799976	0.613627313529	-0.836363492547	-0.160281173556	-0.0522727182842	-0.119480498935	0.386372686471	0.52661933776	0.0625935872146	0.03291370861	0.0585132597511	51.5616570201	-70.2776532205	-13.4680492792	-4.39235332628	-10.0396647458	32.4659862795	44.2505818679	5.25959161931	2.76566136675	4.91673131866	0.372667671592	0.24601756252	102.248484732	40.7138480849	135.033739763	154.84148046	0.465834022166	0.534165977834	-26.471035	353.15
Name_None_CAS_115-77-5_CS_PERYTO12M_Temperature: Value30	-0.26	109.744903169	-173.626466322	-43.4066165804	-8.2679269677	-43.4066165804	182.435087754	288.628981439	20.2362335889	13.7442372114	16.9781753788	72.6901845847	462.255447761	63.6428501694	22.0121641791	60.3847919592	0.375607182485	-0.594244889164	-0.148561222291	-0.0282973756745	-0.148561222291	0.624392817515	0.987846500124	0.0692594777795	0.0470403095297	0.0581086176544	32.0652648117	-50.7301793538	-12.6825448385	-2.41572282637	-12.6825448385	53.3038822838	84.3316131768	5.91262254631	4.01579110366	4.96068312805	0.25	0.132780780908	109.661064435	121.724936749	118.0914354	174.088555522	0.404173588435	0.595826411565	-34.324266	303.15
Name_3-Hydroxybenzoic acid_CAS_99-06-9_CS_BIDLOP02M_Temperature: Value20	-1.21	177.875352644	-242.441051589	-46.4615404823	-15.1525657243	-34.6344359413	111.999867579	152.653896507	18.1443298784	9.54086853169	16.9615440563	-65.8754850651	395.094948096	64.6058703607	24.693434256	51.5959799976	0.613627313529	-0.836363492547	-0.160281173556	-0.0522727182842	-0.119480498935	0.386372686471	0.52661933776	0.0625935872146	0.03291370861	0.0585132597511	51.5616570201	-70.2776532205	-13.4680492792	-4.39235332628	-10.0396647458	32.4659862795	44.2505818679	5.25959161931	2.76566136675	4.91673131866	0.372667671592	0.24601756252	102.248484732	40.7138480849	135.033739763	154.84148046	0.465834022166	0.534165977834	-26.471035	293.15
Name_None_CAS_144-62-7_CS_OXALAC08M_Temperature: Value40	0.3	153.215286892	-217.955668722	-51.3009969954	-27.2444585903	-54.4889171806	62.7625315438	89.2825370814	21.0765793022	11.1603171352	22.3206342703	-90.4527553478	307.238205804	72.3775762976	38.4047757255	76.809551451	0.709402882211	-1.00915765471	-0.23752900815	-0.126144706839	-0.252289413678	0.290597117789	0.41338753085	0.0975867774517	0.0516734413563	0.103346882713	33.0911034138	-47.0735898463	-11.0798774146	-5.88419873079	-11.7683974616	13.5553146423	19.2830475832	4.55207361776	2.4103809479	4.8207618958	0.332372444653	0.291279831179	94.7804335511	35.6849151798	0.0	215.977818435	0.0	1.0	-25.007447	313.15
Name_None_CAS_2051-24-3_CS_DCLBPHM_Temperature: Value60	-10.77	503.198519218	-409.366066883	-40.9119806046	-18.6075484947	-40.9366066883	32.7892794183	26.6749957298	2.6116330526	1.2124998059	2.22291631082	-470.4092398	436.041062613	43.5236136572	19.8200483006	43.1595229991	0.938824578653	-0.763760048129	-0.0763300595809	-0.034716365824	-0.0763760048129	0.0611754213467	0.0497679159818	0.00487256064269	0.00226217799917	0.00414732633182	269.708266593	-219.415217025	-21.9283224221	-9.9734189557	-21.9415217025	17.5746536943	14.2974722399	1.39980345071	0.649885101812	1.19145601999	0.100687081095	0.0994332084092	437.50610897	54.6435353249	535.987798637	0.0	1.0	0.0	-43.332592	333.15
Name_None_CAS_553-90-2_CS_DMEOXA05M_Temperature: Value50	0.56	103.876191769	-145.192207381	-31.4424627531	-10.3708719558	-36.2980518452	170.841725906	238.792805883	18.3077404401	17.0566289916	23.8792805883	66.9655341367	383.985013264	49.7502031932	27.4275009474	60.1773324335	0.378119463952	-0.528513788286	-0.114453629451	-0.0377509848776	-0.132128447072	0.621880536048	0.869229091074	0.0666419598509	0.0620877922196	0.0869229091074	28.536651099	-39.8869008744	-8.63780789412	-2.84906434817	-9.9717252186	46.9332831931	65.6006623881	5.02946433104	4.68576159915	6.56006623881	0.329530223376	0.298112370135	45.6682019894	29.3200112904	153.36040979	121.357507886	0.558246841296	0.441753158704	-18.83438	323.15
Name_None_CAS_591-27-5_CS_MAMPOLM_Temperature: Value10	-0.74	104.071725676	-106.363997752	-28.5046550028	-7.09093318344	-21.2727995503	167.480811737	171.169725181	18.5045510151	11.411315012	17.1169725181	63.4090860611	277.533722932	47.009206018	18.5022481955	38.3897720684	0.383247111839	-0.391688469438	-0.104969208811	-0.0261125646292	-0.0783376938877	0.616752888161	0.630337417617	0.0681435393364	0.0420224945078	0.0630337417617	28.2609411804	-28.8834134789	-7.74051139411	-1.92556089859	-5.77668269578	45.4798393953	46.4815732012	5.02495778186	3.09877154674	4.64815732012	0.496940916587	0.286777481986	73.5574128126	63.6994736367	196.365543798	75.1869936156	0.723121741628	0.276878258372	-23.346918	283.15
Name_None_CAS_88-99-3_CS_PHTHAC06M_Temperature: Value85	-0.37	197.590073684	-328.849534719	-49.5189078822	-18.2694185955	-41.1061918399	121.089222756	201.529023298	19.7756828075	11.1960568499	20.1529023298	-76.5008509278	530.378558017	69.2945906897	29.4654754454	61.2590941697	0.620027958801	-1.03191370884	-0.155387903875	-0.0573285393798	-0.128989213605	0.379972041199	0.632388189471	0.0620551225901	0.0351326771929	0.0632388189471	62.9678656652	-104.797538359	-15.7806507244	-5.82208546439	-13.0996922949	38.5886283144	64.2231273569	6.30210068373	3.56795151983	6.42231273569	0.286979387021	0.201926657176	102.614880186	24.3339205503	137.860607763	180.818688677	0.43259982466	0.56740017534	-34.417527	358.15
Name_None_CAS_88-99-3_CS_PHTHAC06M_Temperature: Value80	-0.45	197.590073684	-328.849534719	-49.5189078822	-18.2694185955	-41.1061918399	121.089222756	201.529023298	19.7756828075	11.1960568499	20.1529023298	-76.5008509278	530.378558017	69.2945906897	29.4654754454	61.2590941697	0.620027958801	-1.03191370884	-0.155387903875	-0.0573285393798	-0.128989213605	0.379972041199	0.632388189471	0.0620551225901	0.0351326771929	0.0632388189471	62.9678656652	-104.797538359	-15.7806507244	-5.82208546439	-13.0996922949	38.5886283144	64.2231273569	6.30210068373	3.56795151983	6.42231273569	0.286979387021	0.201926657176	102.614880186	24.3339205503	137.860607763	180.818688677	0.43259982466	0.56740017534	-34.417527	353.15
Name_None_CAS_141-82-2_CS_MALNAC12M_Temperature: Value60	0.86	150.38572961	-220.344660064	-53.0629435984	-20.0313327331	-55.086165016	92.1890285534	135.075051409	19.1022135477	12.2795501281	19.2964359156	-58.1967010563	355.419711473	72.1651571461	32.3108828612	74.3826009317	0.619956217821	-0.90835774395	-0.218748826136	-0.0825779767227	-0.227089435987	0.380043782179	0.556838858388	0.0787477381915	0.0506217143989	0.0795484083411	36.4797819913	-53.4500526276	-12.8717307108	-4.85909569342	-13.3625131569	22.3627313066	32.7657979295	4.63371483171	2.97870890268	4.68082827564	0.328151121459	0.21444335934	103.600458832	25.1168199026	36.9427205602	205.632037603	0.152294166301	0.847705833699	-31.859953	333.15
Name_None_CAS_53-16-7_CS_ESTRON13M_Temperature: Value25	-5.53	167.786266972	-218.339509285	-35.2334630526	-5.19855974487	-13.6462193303	290.497443376	378.023007365	15.003401255	9.00054779439	14.5393464371	122.711176404	596.362516649	50.2368643075	14.1991075393	28.1855657674	0.366118767007	-0.476428693306	-0.0768813341103	-0.0113435403168	-0.0297767933317	0.633881232993	0.824866777563	0.0327382381616	0.0196396851801	0.0317256452909	76.8937129733	-100.061440431	-16.1469221761	-2.38241524835	-6.25384002691	133.130246197	173.241786412	6.87581439497	4.12480443838	6.66314563123	0.390346422904	0.225231187876	96.8659296983	72.5791933069	361.178951632	97.1047587161	0.788112131146	0.211887868854	-34.161578	298.15
Name_None_CAS_68-96-2_CS_HPRGDOM_Temperature: Value42	-4.45	190.799632766	-293.058764244	-33.0250057077	-5.42701415266	-15.4241454865	320.7129767	492.599211362	13.2316684072	9.12220761781	14.0742631818	129.913343934	785.657975606	46.2566741149	14.5492217705	29.4984086683	0.37301061447	-0.572925786814	-0.0645634244329	-0.0106097367929	-0.0301539887797	0.62698938553	0.963024571136	0.0258677267429	0.0178337883544	0.0275149877467	97.5964180414	-149.903253225	-16.8927068472	-2.77598617084	-7.88964490659	164.048731602	251.970708025	6.76816523457	4.66612422268	7.19916308642	0.248384362398	0.137718729655	58.5625449874	104.97736116	400.158643504	111.353965962	0.782304553394	0.217695446606	-36.351122	315.15
Name_None_CAS_85-01-8_CS_PHENAN08M_Temperature: Value60	-4.39	186.530367642	-116.916745606	-9.75298924945	-4.87153106693	-8.35119611474	163.409523981	102.424661391	10.2312210629	4.26769422464	10.2424661391	-23.1208436611	219.341406998	19.9842103123	9.13922529157	18.5936622539	0.533035450108	-0.334105223226	-0.0278704699948	-0.0139210509678	-0.0238646588019	0.466964549892	0.29269215612	0.029237081304	0.012195506505	0.029269215612	65.2744166369	-40.9138332864	-3.41296000095	-1.7047430536	-2.92241666331	57.1835111119	35.8424749068	3.58031238992	1.49343645445	3.58424749068	0.0983236285625	0.100425136932	180.67678317	159.260228006	349.939891623	0.0	1.0	0.0	-24.350477	333.15
Name_None_CAS_85-01-8_CS_PHENAN08M_Temperature: Value65	-4.26	186.530367642	-116.916745606	-9.75298924945	-4.87153106693	-8.35119611474	163.409523981	102.424661391	10.2312210629	4.26769422464	10.2424661391	-23.1208436611	219.341406998	19.9842103123	9.13922529157	18.5936622539	0.533035450108	-0.334105223226	-0.0278704699948	-0.0139210509678	-0.0238646588019	0.466964549892	0.29269215612	0.029237081304	0.012195506505	0.029269215612	65.2744166369	-40.9138332864	-3.41296000095	-1.7047430536	-2.92241666331	57.1835111119	35.8424749068	3.58031238992	1.49343645445	3.58424749068	0.0983236285625	0.100425136932	180.67678317	159.260228006	349.939891623	0.0	1.0	0.0	-24.350477	338.15
Name_None_CAS_60-35-5_CS_ACEMID02M_Temperature: Value10	1.03	73.0770606581	-47.1799424796	-22.3483272264	-5.24221583107	-23.5899712398	123.50451262	79.7368661097	10.1068584695	8.85965178997	11.3909808728	50.4274519619	126.916808589	32.4551856959	14.101867621	34.9809521126	0.371739117963	-0.240001856191	-0.113684751087	-0.0266668729101	-0.120000928095	0.628260882037	0.40561719382	0.0514130510858	0.0450685770911	0.0579453134028	14.3656035547	-9.27470731982	-4.3932693263	-1.03052303554	-4.63735365991	24.2787113978	15.6747985881	1.98682213883	1.74164428757	2.23925694116	0.572970373019	0.33113982555	40.7712027214	26.9663887291	114.574867361	82.0067059175	0.582836251893	0.417163748107	-16.99894	283.15
Name_None_CAS_65-45-2_CS_SALMID07M_Temperature: Value15	-1.97	165.151379782	-219.127957727	-40.010600729	-12.8898798663	-31.303993961	119.479267141	158.528786341	13.2517532149	9.32522272592	15.8528786341	-45.672112641	377.656744068	53.2623539438	22.2151025922	47.1568725951	0.580230490172	-0.769867757026	-0.140570248361	-0.0452863386486	-0.109981108147	0.419769509828	0.556963166316	0.0465577173721	0.0327625391951	0.0556963166316	47.0071440674	-62.3705323666	-11.3882431692	-3.6688548451	-8.91007605237	34.0074611001	45.1221510119	3.7718550904	2.65424417717	4.51221510119	0.382205378857	0.220925423341	96.8453172849	5.98069687991	178.20866235	106.421984572	0.626104968939	0.373895031061	-31.055115	288.15
Name_None_CAS_88-99-3_CS_PHTHAC06M_Temperature: Value35	-1.22	197.590073684	-328.849534719	-49.5189078822	-18.2694185955	-41.1061918399	121.089222756	201.529023298	19.7756828075	11.1960568499	20.1529023298	-76.5008509278	530.378558017	69.2945906897	29.4654754454	61.2590941697	0.620027958801	-1.03191370884	-0.155387903875	-0.0573285393798	-0.128989213605	0.379972041199	0.632388189471	0.0620551225901	0.0351326771929	0.0632388189471	62.9678656652	-104.797538359	-15.7806507244	-5.82208546439	-13.0996922949	38.5886283144	64.2231273569	6.30210068373	3.56795151983	6.42231273569	0.286979387021	0.201926657176	102.614880186	24.3339205503	137.860607763	180.818688677	0.43259982466	0.56740017534	-34.417527	308.15
Name_None_CAS_57-13-6_CS_UREAXX23M_Temperature: Value20	0.93	100.379180267	-95.6692549026	-30.2498654847	-11.9586568628	-31.8897516342	84.7164628162	80.7414530987	15.4095388469	10.0926816373	16.1482906197	-15.6627174507	176.410708001	45.6594043315	22.0513385002	48.0380422539	0.54230979506	-0.516863894303	-0.163428295668	-0.0646079867879	-0.172287964768	0.45769020494	0.436214768504	0.083251764278	0.054526846063	0.0872429537008	18.5797489237	-17.7079622595	-5.59911830507	-2.21349528244	-5.9026540865	15.6806481647	14.9448911848	2.85223850247	1.8681113981	2.98897823696	0.369168100426	0.324271661389	68.9581886743	36.8624271032	72.7630223367	112.332620747	0.393110400248	0.606889599752	-22.445395	293.15
Name_Maleic acid_CAS_110-16-7_CS_MALIAC13M_Temperature: Value20	0.55	149.715019736	-217.140600666	-52.6900784805	-18.0950500555	-54.2851501665	107.326957455	155.662671992	16.8119022298	12.9718893327	19.457833999	-42.3880622807	372.803272658	69.5019807103	31.0669393882	73.7429841656	0.582453579653	-0.844767080613	-0.204986279115	-0.0703972567178	-0.211191770153	0.417546420347	0.605592416047	0.0654052789883	0.0504660346706	0.0756990520059	38.4830446879	-55.8142493235	-13.5435619509	-4.65118744363	-13.9535623309	27.58753335	40.0118409836	4.32136458949	3.33432008197	5.00148012295	0.329622242804	0.226196239287	104.600585137	45.7436838981	63.5598766088	193.482100582	0.247274306335	0.752725693665	-32.597533	293.15
Name_l-Histidine_CAS_71-00-1_CS_LHISTD04M_Temperature: Value20	-0.58	118.300297968	-240.206715724	-57.1314938985	-12.0103357862	-48.0413431447	200.620705678	407.356884511	26.4490333697	20.3678442256	27.1571256341	82.32040771	647.563600235	83.5805272682	32.3781800117	75.1984687788	0.370939187497	-0.753185625835	-0.179139953923	-0.0376592812917	-0.150637125167	0.629060812503	1.27729713582	0.0829328675982	0.063864856791	0.0851531423881	37.7284497598	-76.6069668613	-18.2204333739	-3.83034834307	-15.3213933723	63.9821568073	129.914666451	8.43515226776	6.49573332254	8.66097776339	0.267861402054	0.169700177585	176.528031922	75.5062305958	164.223830696	154.697172951	0.514935764087	0.485064235913	-40.149991	293.15
Name_None_CAS_121-57-3_CS_AFAZEMM_Temperature: Value60	-0.77	163.596572883	-265.272849715	-56.5988485091	-14.7373805397	-44.2121416192	156.773413433	254.209054676	25.1053659808	14.1227252598	21.1840878897	-6.82315945012	519.481904391	81.7042144899	28.8601057995	65.3962295089	0.510648874335	-0.828020292304	-0.176667137767	-0.0460011273502	-0.138003382051	0.489351125665	0.793485861767	0.0783636640545	0.0440825478759	0.0661238218139	52.411431816	-84.9854592333	-18.1325723224	-4.72141440185	-14.1642432056	50.2254963163	81.4409513682	8.04300575575	4.52449729823	6.78674594735	0.458854703981	0.215879067957	96.7008722614	102.553971304	126.050456357	194.31952996	0.393452763181	0.606547236819	-33.075953	333.15
Name_None_CAS_56-40-6_CS_GLYCIN30M_Temperature: Value30	0.45	101.891547395	-146.830758399	-53.9923291203	-14.6830758399	-48.943586133	111.102448776	160.104122774	25.6511733053	16.0104122774	22.8720175392	9.21090138109	306.934881173	79.6435024255	30.6934881173	71.8156036722	0.478377556301	-0.689365714707	-0.253492258424	-0.0689365714707	-0.229788571569	0.521622443699	0.751683735937	0.120431438286	0.0751683735937	0.107383390848	21.7022878558	-31.2740699923	-11.5000419419	-3.12740699923	-10.4246899974	23.6641545493	34.1012169132	5.46354590878	3.41012169132	4.87160241618	0.377584964946	0.23894270602	135.388516417	99.9851843814	51.7827635479	161.211232624	0.243118418728	0.756881581272	-28.021326	303.15
Name_3-Hydroxy-5-methyl isoxazole_CAS_10004-44-1_CS_NEZNAHM_Temperature: Value25	-0.07	117.558390706	-105.026426962	-29.1679635361	-8.75220224686	-26.2566067406	125.446424943	112.073580693	13.057879525	9.33946505775	14.0091975866	7.88803423679	217.100007655	42.2258430612	18.0916673046	40.2658043272	0.483769798521	-0.432198953267	-0.120030393053	-0.0360165794389	-0.108049738317	0.516230201479	0.461199011196	0.0537350648388	0.038433250933	0.0576498763995	28.5672550615	-25.5219275222	-7.08795560195	-2.12682729352	-6.38048188055	30.484085367	27.2344198154	3.17312760675	2.26953498462	3.40430247693	0.549704180588	0.330133427078	69.2041774862	62.1284904569	149.400859979	93.6039556702	0.614806169909	0.385193830091	-14.65113	298.15
Name_None_CAS_147-71-7_CS_TARTACM_Temperature: Value60	0.66	191.089435101	-423.088718005	-66.35398505	-26.4430448753	-70.5147863341	99.1932806627	219.622596759	23.5483072809	13.7264122975	21.9622596759	-91.8961544386	642.711314764	89.9022923309	40.1694571728	92.47704601	0.65828733412	-1.4575057178	-0.228584002583	-0.0910941073625	-0.242917619633	0.34171266588	0.756581721311	0.0811219752404	0.0472863575819	0.0756581721311	55.469960175	-122.815342071	-19.2614149821	-7.67595887947	-20.4692236786	28.7940948963	63.7526438305	6.83566658916	3.9845402394	6.37526438305	0.216450191306	0.151496540552	123.947199154	35.5528595981	20.765878276	269.516837488	0.0715367369406	0.928463263059	-43.993273	333.15
Name_None_CAS_77-92-9_CS_CITRAC11M_Temperature: Value40	0.33	207.396068918	-533.46256244	-75.3281072538	-25.4029791638	-76.2089374914	129.896793296	334.119525823	25.7219364692	15.9104536106	23.865680416	-77.4992756218	867.582088263	101.050043723	41.3134327744	100.074617907	0.614884250904	-1.58160050864	-0.223331459667	-0.0753143099353	-0.225942929806	0.385115749096	0.990591747568	0.0762599489961	0.0471710355985	0.0707565533977	69.9532136975	-179.93311457	-25.4076329008	-8.56824355093	-25.7047306528	43.8132612035	112.696131187	8.67582557341	5.36648243747	8.0497236562	0.1870539707	0.130790958752	180.851169073	4.33486847398	50.0531422591	287.239719956	0.14839668391	0.85160331609	-60.185843	313.15
Name_None_CAS_62-44-2_CS_PYRAZB21M_Temperature: Value15	-2.58	139.818880458	-172.182950049	-20.5275763236	-6.62242115572	-21.5228687561	240.702241115	296.417921691	13.6430012641	11.4006892958	16.4676623162	100.883360657	468.600871739	34.1705775878	18.0231104515	37.9905310722	0.367440524405	-0.452492490659	-0.0539459576877	-0.017403557333	-0.0565615613323	0.632559475595	0.778978892067	0.0358534664456	0.029960726618	0.0432766051148	53.2040372088	-65.5192492682	-7.81117636583	-2.5199711257	-8.18990615852	91.592286754	112.793280016	5.19145014265	4.33820307754	6.26629333422	0.401054738842	0.179255027291	31.1477965411	44.8074242315	317.312927825	63.2081937478	0.833890446116	0.166109553884	-32.790919	288.15
Name_None_CAS_198-55-0_CS_PERLEN04M_Temperature: Value25	-8.8	247.620480449	-186.39383644	-11.9047975834	-5.82480738876	-9.31969182202	170.108146814	128.047203676	10.6604174083	4.00147511489	10.6706003064	-77.5123336345	314.441040117	22.5652149916	9.82628250365	19.9902921284	0.592778335713	-0.446207954819	-0.0284988789525	-0.0139439985881	-0.022310397741	0.407221664287	0.306532028977	0.0255199589219	0.00957912590552	0.025544335748	103.43816338	-77.8620414265	-4.97297475234	-2.43318879458	-3.89310207132	71.0590426548	53.4889826166	4.45316153	1.67153070677	4.45741521805	0.0810514368999	0.0836241254917	230.254846034	109.316171378	417.728627263	0.0	1.0	0.0	-33.615679	298.15
Name_None_CAS_129-00-0_CS_GUQPOZM_Temperature: Value60	-5.33	200.940641738	-126.213019885	-9.77106259135	-4.85434691865	-7.88831374281	163.901166024	102.948119144	10.2918404095	3.959543044	10.2948119144	-37.0394757142	229.161139029	20.0629030009	8.81388996265	18.1831256572	0.550761007821	-0.345939026723	-0.0267816417513	-0.0133053471817	-0.0216211891702	0.449238992179	0.282171935765	0.0282090489373	0.0108527667602	0.0282171935765	73.3115469843	-46.0477863379	-3.56489213958	-1.7710687053	-2.87798664612	59.7979977062	37.5597778941	3.7548936602	1.44460684208	3.75597778941	0.0971684782243	0.100215693578	192.063171774	158.366610338	364.841807761	0.0	1.0	0.0	-26.169132	333.15
Name_None_CAS_100-09-4_CS_ANISIC04M_Temperature: Value10	-2.97	144.511557051	-194.668902483	-34.5374056523	-10.2457317097	-27.8098432119	179.95524529	242.414453291	20.1165141366	12.7586554364	20.2012044409	35.4436882391	437.083355775	54.6539197889	23.004387146	48.0110476529	0.445381641537	-0.599965546797	-0.106443572665	-0.0315771340419	-0.0857093638281	0.554618358463	0.747116350711	0.0619986821195	0.0393219131953	0.0622596958926	46.8892028174	-63.1635963039	-11.2062415731	-3.32439980547	-9.02337090056	58.3895030035	78.6554425005	6.52714101614	4.1397601316	6.55462020837	0.368773237232	0.248821442974	50.072725893	39.9702346685	204.57628548	119.89051686	0.630499897076	0.369500102924	-25.189211	283.15
Name_None_CAS_554-84-7_CS_MNPHOL21M_Temperature: Value20	-1.08	163.652775681	-179.329109151	-43.9072560319	-11.9552739434	-35.8658218303	120.92029455	132.503274752	12.6451165954	8.83355165016	13.2503274752	-42.7324811305	311.832383904	56.5523726273	20.7888255936	49.1161493055	0.575081737523	-0.630168936947	-0.154291676286	-0.0420112624631	-0.126033787389	0.424918262477	0.465621271348	0.0444353943439	0.0310414180899	0.0465621271348	46.5711728273	-51.032235173	-12.4948226544	-3.40214901153	-10.2064470346	34.4106594734	37.706863712	3.59845965298	2.51379091413	3.7706863712	0.463318823599	0.267476824218	81.6096114233	61.518019995	132.884600319	151.688469912	0.466961263099	0.533038736901	-23.406399	293.15
Name_None_CAS_100-09-4_CS_ANISIC04M_Temperature: Value15	-2.9	144.511557051	-194.668902483	-34.5374056523	-10.2457317097	-27.8098432119	179.95524529	242.414453291	20.1165141366	12.7586554364	20.2012044409	35.4436882391	437.083355775	54.6539197889	23.004387146	48.0110476529	0.445381641537	-0.599965546797	-0.106443572665	-0.0315771340419	-0.0857093638281	0.554618358463	0.747116350711	0.0619986821195	0.0393219131953	0.0622596958926	46.8892028174	-63.1635963039	-11.2062415731	-3.32439980547	-9.02337090056	58.3895030035	78.6554425005	6.52714101614	4.1397601316	6.55462020837	0.368773237232	0.248821442974	50.072725893	39.9702346685	204.57628548	119.89051686	0.630499897076	0.369500102924	-25.189211	288.15
Name_l-Aspartic acid_CAS_56-84-8_CS_LASPRT03M_Temperature: Value10	-1.66	162.987403318	-353.827620083	-72.8890738305	-22.1142262552	-70.7655240167	127.413779741	276.601219075	29.6668214846	17.2875761922	25.1455653704	-35.5736235771	630.428839158	102.555895315	39.4018024474	95.9110893871	0.561249102366	-1.21840970603	-0.250994410775	-0.0761506066271	-0.243681941207	0.438750897634	0.952479656454	0.102158060005	0.0595299785284	0.0865890596777	47.3317347475	-102.751959471	-21.1670732725	-6.42199746697	-20.5503918943	37.001112375	80.3253212551	8.61528005674	5.02033257844	7.30230193228	0.250535856248	0.158725639339	158.534594443	90.7935065816	47.3449566484	243.056226411	0.163032933095	0.836967066905	-30.407021	283.15
Name_None_CAS_86-73-7_CS_FLUREN02M_Temperature: Value70	-3.95	163.804656691	-93.93120421	-8.59033542909	-4.08396540044	-7.22547724693	181.431277613	104.038912763	10.3825195893	4.52343098968	10.4038912763	17.6266209221	197.970116973	18.9728550184	8.60739639011	17.6293685232	0.4744716306	-0.272078294514	-0.0248825066441	-0.0118294910658	-0.020929099578	0.5255283694	0.301355978405	0.0300736932564	0.0131024338437	0.0301355978405	56.5512536958	-32.4284270457	-2.96569247784	-1.40993161068	-2.49449438813	62.6365966384	35.9179712515	3.58441885084	1.56165092398	3.59179712515	0.108014549923	0.109750074223	162.060940207	122.770438483	345.235934303	0.0	1.0	0.0	-21.710357	343.15
Name_None_CAS_86-73-7_CS_FLUREN02M_Temperature: Value75	-3.89	163.804656691	-93.93120421	-8.59033542909	-4.08396540044	-7.22547724693	181.431277613	104.038912763	10.3825195893	4.52343098968	10.4038912763	17.6266209221	197.970116973	18.9728550184	8.60739639011	17.6293685232	0.4744716306	-0.272078294514	-0.0248825066441	-0.0118294910658	-0.020929099578	0.5255283694	0.301355978405	0.0300736932564	0.0131024338437	0.0301355978405	56.5512536958	-32.4284270457	-2.96569247784	-1.40993161068	-2.49449438813	62.6365966384	35.9179712515	3.58441885084	1.56165092398	3.59179712515	0.108014549923	0.109750074223	162.060940207	122.770438483	345.235934303	0.0	1.0	0.0	-21.710357	348.15
Name_l-Aspartic acid_CAS_56-84-8_CS_LASPRT03M_Temperature: Value15	-1.59	162.987403318	-353.827620083	-72.8890738305	-22.1142262552	-70.7655240167	127.413779741	276.601219075	29.6668214846	17.2875761922	25.1455653704	-35.5736235771	630.428839158	102.555895315	39.4018024474	95.9110893871	0.561249102366	-1.21840970603	-0.250994410775	-0.0761506066271	-0.243681941207	0.438750897634	0.952479656454	0.102158060005	0.0595299785284	0.0865890596777	47.3317347475	-102.751959471	-21.1670732725	-6.42199746697	-20.5503918943	37.001112375	80.3253212551	8.61528005674	5.02033257844	7.30230193228	0.250535856248	0.158725639339	158.534594443	90.7935065816	47.3449566484	243.056226411	0.163032933095	0.836967066905	-30.407021	288.15
Name_None_CAS_65-85-0_CS_BENZAC12M_Temperature: Value20	-1.63	154.229278939	-154.917315695	-27.6072904765	-10.3278210463	-22.1310450993	121.079734065	121.619886414	16.2488199065	8.10799242762	15.2024858018	-33.1495448744	276.537202109	43.856110383	18.4358134739	37.333530901	0.560204249241	-0.562703392833	-0.100277467037	-0.0375135595222	-0.0803861989761	0.439795750759	0.44175773647	0.0590202976984	0.0294505157646	0.0552197170587	42.4607105611	-42.6501332812	-7.60053589279	-2.84334221874	-6.09287618302	33.3343420802	33.4830508904	4.47344657095	2.23220339269	4.1853813613	0.475517903726	0.333689602209	54.3917470233	29.592115548	171.898215492	103.410797512	0.624382811214	0.375617188786	-24.049796	293.15
Name_Thiourea_CAS_62-56-6_CS_THIOUR13M_Temperature: Value40	0.49	120.835891903	-96.0135547434	-19.9407104717	-12.0016943429	-32.0045182478	83.7656271054	66.5583337622	13.2961154103	8.31979172027	13.3116667524	-37.0702647972	162.571888506	33.2368258819	20.3214860632	45.3161850002	0.590591372383	-0.469270977112	-0.0974612044346	-0.0586588721389	-0.156423659037	0.409408627617	0.325307134008	0.0649854188508	0.040663391751	0.0650614268016	24.723207034	-19.6445191459	-4.07989965261	-2.45556489323	-6.54817304862	17.1385745464	13.6179361904	2.72040540984	1.7022420238	2.72358723808	0.473843552408	0.201989328115	46.9979380848	43.9745928265	160.062179132	44.5393398758	0.782311782964	0.217688217036	-14.862445	313.15
Name_None_CAS_65-85-0_CS_BENZAC12M_Temperature: Value25	-1.56	154.229278939	-154.917315695	-27.6072904765	-10.3278210463	-22.1310450993	121.079734065	121.619886414	16.2488199065	8.10799242762	15.2024858018	-33.1495448744	276.537202109	43.856110383	18.4358134739	37.333530901	0.560204249241	-0.562703392833	-0.100277467037	-0.0375135595222	-0.0803861989761	0.439795750759	0.44175773647	0.0590202976984	0.0294505157646	0.0552197170587	42.4607105611	-42.6501332812	-7.60053589279	-2.84334221874	-6.09287618302	33.3343420802	33.4830508904	4.47344657095	2.23220339269	4.1853813613	0.475517903726	0.333689602209	54.3917470233	29.592115548	171.898215492	103.410797512	0.624382811214	0.375617188786	-24.049796	298.15
Name_None_CAS_107-35-7_CS_TAURIN05M_Temperature: Value80	0.35	127.539021864	-202.679216476	-52.1224980886	-14.4770868911	-50.669804119	133.359526532	211.928897933	24.4549856589	15.1377784238	21.1928897933	5.820504668	414.608114409	76.5774837475	29.6148653149	71.8626939123	0.488845272034	-0.77685068668	-0.199780713265	-0.0554893347629	-0.19421267167	0.511154727966	0.812303860008	0.0937336976734	0.0580217042863	0.0812303860008	33.2747456684	-52.8787133688	-13.5986840901	-3.77705095491	-13.2196783422	34.7933068872	55.2919418341	6.38027025946	3.94942441672	5.52919418341	0.470550746635	0.216487480777	86.235007978	51.2393305663	79.3864485196	181.512099877	0.30428091305	0.69571908695	-32.740462	353.15
Name_None_CAS_505-48-6_CS_SUBRAC01M_Temperature: Value15	-2.13	154.45560537	-256.160854837	-52.4991689071	-9.85234057066	-32.0201068547	245.881640872	407.788705133	24.8199544358	15.6841809666	22.6549280629	91.4260355012	663.94955997	77.3191233428	25.5365215373	54.6750349176	0.385813727851	-0.6398626589	-0.131137358314	-0.0246101022654	-0.0799828323626	0.614186272149	1.01861295435	0.0619976149328	0.0391774213213	0.0565896085752	61.8343317206	-102.550731221	-21.0173727102	-3.9442588931	-12.8188414026	98.4355790079	163.253007261	9.93635221066	6.27896181774	9.06961151452	0.290164284563	0.182601151393	113.479379232	47.8674860015	189.532678105	210.804568137	0.473432536902	0.526567463098	-43.047281	288.15
Name_None_CAS_56-40-6_CS_GLYCIN30M_Temperature: Value20	0.39	101.891547395	-146.830758399	-53.9923291203	-14.6830758399	-48.943586133	111.102448776	160.104122774	25.6511733053	16.0104122774	22.8720175392	9.21090138109	306.934881173	79.6435024255	30.6934881173	71.8156036722	0.478377556301	-0.689365714707	-0.253492258424	-0.0689365714707	-0.229788571569	0.521622443699	0.751683735937	0.120431438286	0.0751683735937	0.107383390848	21.7022878558	-31.2740699923	-11.5000419419	-3.12740699923	-10.4246899974	23.6641545493	34.1012169132	5.46354590878	3.41012169132	4.87160241618	0.377584964946	0.23894270602	135.388516417	99.9851843814	51.7827635479	161.211232624	0.243118418728	0.756881581272	-28.021326	293.15
Name_None_CAS_85-44-9_CS_PHTHAOM_Temperature: Value25	-1.38	188.851772558	-206.443359576	-36.428352976	-13.7628906384	-29.4919085109	106.235930015	116.131831876	12.5767329428	7.74212212505	14.5164789845	-82.6158425423	322.575191452	49.0050859188	21.5050127635	44.0083874954	0.639985234596	-0.699600009679	-0.12344924122	-0.0466400006453	-0.0999428585256	0.360014765404	0.393550225452	0.0426203221386	0.0262366816968	0.0491937781815	55.727835691	-60.9188966889	-10.7495589882	-4.06125977926	-8.70269952699	31.348916519	34.2690754639	3.71123922997	2.28460503092	4.28363443298	0.35279411411	0.316885998864	66.48037758	32.0558879346	155.065498141	140.022204433	0.525489530022	0.474510469978	-23.056082	298.15
Name_l-Threonine_CAS_72-19-5_CS_LTHREO03M_Temperature: Value25	-0.12	136.310624856	-252.895224567	-58.8162164118	-14.8761896804	-50.5790449133	133.005544262	246.763354068	22.1369450378	14.5154914158	20.563612839	-3.30508059448	499.658578635	80.9531614496	29.3916810962	71.1426577524	0.506136060463	-0.939027260767	-0.218390958866	-0.0552368976922	-0.187805452153	0.493863939537	0.916258963867	0.0821968659006	0.0538975861098	0.0763549136556	36.7106552963	-68.1087730684	-15.840158086	-4.00639841579	-13.6217546137	35.8205436519	66.4573611963	5.96183723355	3.90925654096	5.53811343303	0.293122469714	0.185761538895	144.082309464	67.3236480411	91.1702970765	178.145872041	0.338525151962	0.661474848038	-24.257987	298.15
Name_2-Methoxybenzoic acid_CAS_579-75-9_CS_FUFBOXM_Temperature: Value70	-0.58	137.73174445	-193.137205675	-29.3593273552	-10.1651160882	-27.5910293822	177.1371531	248.394260216	20.7703150328	13.0733821166	20.6995216847	39.40540865	441.531465891	50.129642388	23.2384982048	48.2905510668	0.437425688983	-0.613389277816	-0.0932430214086	-0.0322836462008	-0.0876270396879	0.562574311017	0.788881538154	0.0659649625429	0.0415200809555	0.0657401281795	43.3674425327	-60.8128990269	-9.24433903715	-3.20067889615	-8.68755700384	55.7749801119	78.2116268722	6.53992619617	4.11640141432	6.51763557268	0.353609014261	0.241734550486	23.2352559686	40.9465864353	208.274564419	106.594333132	0.661464393718	0.338535606282	-25.746714	343.15
Name_None_CAS_123-30-8_CS_AMPHOL01M_Temperature: Value20	-0.84	126.556307346	-128.335634648	-30.0525694207	-8.55570897653	-21.3892724413	138.998095375	140.952348871	16.9247548498	9.39682325804	15.6613720967	12.4417880291	269.287983518	46.9773242705	17.9525322346	37.050644538	0.476573937578	-0.483274362363	-0.11316916275	-0.0322182908242	-0.0805457270606	0.523426062422	0.530785207951	0.0637336631454	0.03538568053	0.0589761342167	33.6075846079	-34.0800928068	-7.98059212274	-2.27200618712	-5.68001546779	36.9115561967	37.4305168165	4.49444316534	2.49536778777	4.15894631294	0.500921578866	0.289028480368	72.9310335243	64.1070370125	185.977024523	79.5773781985	0.700334931814	0.299665068186	-24.154172	293.15
Name_d-Sorbitol_CAS_50-70-4_CS_GLUCITM_Temperature: Value20	0.58	164.847911273	-385.416363105	-64.3132696303	-14.8237062733	-64.2360605174	187.766871962	439.001163826	25.1896548816	16.8846601472	21.9500581913	22.9189606891	824.417526931	89.5029245119	31.7083664204	86.1861187087	0.467501418292	-1.09302383629	-0.182389601027	-0.042039378319	-0.182170639382	0.532498581708	1.24498797186	0.0714367521708	0.0478841527638	0.062249398593	58.1278105	-135.903507331	-22.6778096298	-5.22705797427	-22.6505845552	66.2093748553	154.798300222	8.88224469584	5.95378077778	7.73991501111	0.168339241742	0.0901279371571	203.447054875	139.271310335	97.1357341314	255.479049103	0.275472665214	0.724527334786	-52.923591	293.15
Name_None_CAS_110-94-1_CS_GLURAC04M_Temperature: Value15	0.65	155.111886534	-232.622693177	-54.0756209389	-13.6836878339	-46.5245386353	150.023586081	224.991723162	22.2310233312	13.2348072448	18.7493102635	-5.08830045289	457.614416339	76.3066442702	26.9184950787	65.2738488988	0.508337772743	-0.762358735886	-0.17721840229	-0.0448446315227	-0.152471747177	0.491662227257	0.73735027014	0.072856240347	0.0433735453024	0.061445855845	47.3301388057	-70.9814354234	-16.5003901521	-4.17537855432	-14.1962870847	45.7775178422	68.6529557815	6.78347381089	4.03840916362	5.72107964846	0.320882401881	0.20194303657	105.620651469	43.1658095574	88.6380455708	216.497427044	0.290487516286	0.709512483714	-39.215442	288.15
Name_None_CAS_492-62-6_CS_GLUCSA15M_Temperature: Value30	0.34	158.245610948	-357.756637101	-60.2502194248	-14.9065265459	-59.6261061834	166.614882607	376.677619906	22.239400798	15.6949008294	20.9265344392	8.36927165905	734.434257006	82.4896202227	30.6014273753	80.5526406226	0.487118668128	-1.10126237015	-0.185464901458	-0.0458859320895	-0.183543728358	0.512881331872	1.1595057798	0.0684583113034	0.0483127408249	0.0644169877665	51.4077472756	-116.220997701	-19.5729160192	-4.84254157088	-19.3701662835	54.1265929975	122.367677514	7.22470271961	5.09865322974	6.79820430632	0.174085306365	0.0944207435934	181.681976305	145.143126626	93.6060392492	231.254454306	0.288142267546	0.711857732454	-47.549087	303.15
Name_None_CAS_100-02-7_CS_NITPOL02M_Temperature: Value35	-0.71	156.146135217	-164.169382501	-41.7831131228	-10.9446255001	-32.8338765003	133.992282133	140.877199343	13.6254756909	9.39181328955	14.0877199343	-22.1538530844	305.046581845	55.4085888138	20.3364387896	46.9215964346	0.53817807598	-0.565831247034	-0.144010963817	-0.0377220831356	-0.113166249407	0.46182192402	0.485551691604	0.0469619839227	0.0323701127736	0.0485551691604	45.3039925471	-47.6318448162	-12.1228863134	-3.17545632108	-9.52636896324	38.876308675	40.8738876581	3.9532739526	2.72492584387	4.08738876581	0.483133353342	0.278768234499	74.2279917935	66.3563117016	139.21214403	150.92627332	0.479812860707	0.520187139293	-23.764157	308.15
Name_None_CAS_69-72-7_CS_SALIAC18M_Temperature: Value50	-1.37	171.237297161	-242.083232783	-44.6573357445	-15.130202049	-34.5833189691	110.141534404	155.710345551	15.4308294824	9.73189659696	17.3011495057	-61.0957627571	397.793578335	60.0881652269	24.8620986459	51.8844684748	0.608564959236	-0.860346286313	-0.158708938751	-0.0537716428946	-0.12290661233	0.391435040764	0.553383297122	0.0548400510324	0.0345864560701	0.0614870330135	48.1825505953	-68.1170971819	-12.5656289526	-4.25731857387	-9.73101388313	30.9914962572	43.8135950937	4.34190876983	2.73834969336	4.86817723263	0.358663281073	0.239769395316	101.039874455	40.9866090394	147.430665947	133.948165617	0.523957915127	0.476042084873	-26.595388	323.15
Name_None_CAS_100-02-7_CS_NITPOL02M_Temperature: Value30	-0.85	156.146135217	-164.169382501	-41.7831131228	-10.9446255001	-32.8338765003	133.992282133	140.877199343	13.6254756909	9.39181328955	14.0877199343	-22.1538530844	305.046581845	55.4085888138	20.3364387896	46.9215964346	0.53817807598	-0.565831247034	-0.144010963817	-0.0377220831356	-0.113166249407	0.46182192402	0.485551691604	0.0469619839227	0.0323701127736	0.0485551691604	45.3039925471	-47.6318448162	-12.1228863134	-3.17545632108	-9.52636896324	38.876308675	40.8738876581	3.9532739526	2.72492584387	4.08738876581	0.483133353342	0.278768234499	74.2279917935	66.3563117016	139.21214403	150.92627332	0.479812860707	0.520187139293	-23.764157	303.15
Name_None_CAS_91-20-3_CS_NAPHTA18M_Temperature: Value45	-3.29	134.842368098	-67.5369987811	-7.43944430588	-3.75205548784	-6.75369987811	162.856426683	81.5680890622	10.1901374196	4.53156050345	10.1960111328	28.0140585848	149.105087843	17.6295817255	8.28361599129	16.9497110109	0.452948988918	-0.226863527717	-0.0249898368294	-0.0126035293176	-0.0226863527717	0.547051011082	0.273995362065	0.0342296898687	0.0152219645592	0.0342494202581	40.142410468	-20.1056831402	-2.2147136037	-1.11698239668	-2.01056831402	48.4821619456	24.2827218063	3.03359162846	1.34904010035	3.03534022579	0.123048053462	0.125631875297	132.469759983	143.32660223	297.69879478	0.0	1.0	0.0	-18.48353	318.15
Name_None_CAS_110-15-6_CS_SUCACB16M_Temperature: Value20	-0.3	153.08952879	-224.639372811	-54.6639402427	-16.0456694865	-56.1598432028	120.474227725	176.780575196	20.2361069318	12.6271839426	17.6780575196	-32.6153010653	401.419948007	74.9000471745	28.6728534291	73.8379007224	0.559611882584	-0.821159117249	-0.199821573366	-0.0586542226606	-0.205289779312	0.440388117416	0.646213436488	0.0739721781483	0.0461581026063	0.0646213436488	41.879746579	-61.4531906874	-14.9540728387	-4.38951362053	-15.3632976719	32.9573822997	48.3607582295	5.53586542951	3.45433987354	4.83607582295	0.327945979424	0.206786264549	106.733040674	42.9544896443	61.0120400503	212.551716465	0.223026766512	0.776973233488	-28.988496	293.15
Name_None_CAS_91-20-3_CS_NAPHTA18M_Temperature: Value40	-3.37	134.842368098	-67.5369987811	-7.43944430588	-3.75205548784	-6.75369987811	162.856426683	81.5680890622	10.1901374196	4.53156050345	10.1960111328	28.0140585848	149.105087843	17.6295817255	8.28361599129	16.9497110109	0.452948988918	-0.226863527717	-0.0249898368294	-0.0126035293176	-0.0226863527717	0.547051011082	0.273995362065	0.0342296898687	0.0152219645592	0.0342494202581	40.142410468	-20.1056831402	-2.2147136037	-1.11698239668	-2.01056831402	48.4821619456	24.2827218063	3.03359162846	1.34904010035	3.03534022579	0.123048053462	0.125631875297	132.469759983	143.32660223	297.69879478	0.0	1.0	0.0	-18.48353	313.15
Name_None_CAS_110-15-6_CS_SUCACB16M_Temperature: Value25	-0.22	153.08952879	-224.639372811	-54.6639402427	-16.0456694865	-56.1598432028	120.474227725	176.780575196	20.2361069318	12.6271839426	17.6780575196	-32.6153010653	401.419948007	74.9000471745	28.6728534291	73.8379007224	0.559611882584	-0.821159117249	-0.199821573366	-0.0586542226606	-0.205289779312	0.440388117416	0.646213436488	0.0739721781483	0.0461581026063	0.0646213436488	41.879746579	-61.4531906874	-14.9540728387	-4.38951362053	-15.3632976719	32.9573822997	48.3607582295	5.53586542951	3.45433987354	4.83607582295	0.327945979424	0.206786264549	106.733040674	42.9544896443	61.0120400503	212.551716465	0.223026766512	0.776973233488	-28.988496	298.15
Name_None_CAS_32598-13-3_CS_FUHDAN01M_Temperature: Value30	-8.39	343.037372543	-213.006657467	-24.6112920243	-9.68212079394	-17.7505547889	98.2162158489	60.9866723614	6.16488634804	2.77212147097	6.09866723614	-244.821156694	273.993329828	30.7761783724	12.4542422649	23.849222025	0.777415485261	-0.482730708759	-0.0557758456176	-0.0219423049436	-0.0402275590632	0.222584514739	0.138212297794	0.0139713002007	0.00628237717245	0.0138212297794	151.366471587	-93.9899519585	-10.8598209207	-4.27227054357	-7.83249599655	43.3382576816	26.9105880236	2.7202782231	1.22320854653	2.69105880236	0.13320456051	0.103960137374	475.363377964	90.0014453967	441.253588392	0.0	1.0	0.0	-32.577736	303.15
Name_None_CAS_99-76-3_CS_CEBGOF04M_Temperature: Value30	-1.74	148.04250857	-199.320922725	-34.9190151684	-10.4905748802	-28.4744175321	170.298928509	229.286438722	17.9030468805	12.0677073011	19.1072032268	22.256419939	428.607361446	52.8220620489	22.5582821814	47.5816207589	0.465043162236	-0.626123085181	-0.109690449	-0.0329538465885	-0.0894461550259	0.534956837764	0.720253199916	0.0562385061926	0.0379080631535	0.060021099993	47.1280649268	-63.45210898	-11.1161694701	-3.33958468316	-9.06458699714	54.2132056344	72.9913744053	5.69928167202	3.84165128449	6.08261453378	0.377283961704	0.250558521913	99.7752237346	32.6219056211	210.132897594	108.208539484	0.660086539543	0.339913460457	-26.51154	303.15
Name_None_CAS_107-35-7_CS_TAURIN05M_Temperature: Value30	-0.05	127.539021864	-202.679216476	-52.1224980886	-14.4770868911	-50.669804119	133.359526532	211.928897933	24.4549856589	15.1377784238	21.1928897933	5.820504668	414.608114409	76.5774837475	29.6148653149	71.8626939123	0.488845272034	-0.77685068668	-0.199780713265	-0.0554893347629	-0.19421267167	0.511154727966	0.812303860008	0.0937336976734	0.0580217042863	0.0812303860008	33.2747456684	-52.8787133688	-13.5986840901	-3.77705095491	-13.2196783422	34.7933068872	55.2919418341	6.38027025946	3.94942441672	5.52919418341	0.470550746635	0.216487480777	86.235007978	51.2393305663	79.3864485196	181.512099877	0.30428091305	0.69571908695	-32.740462	303.15
Name_None_CAS_479-45-8_CS_MTNANLM_Temperature: Value20	-3.59	312.320244866	-656.900034836	-78.9004972408	-26.2760013934	-72.9888927595	105.626459812	222.163072264	10.2268316365	8.88652289057	13.8851920165	-206.693785055	879.0631071	89.1273288773	35.162524284	86.8740847761	0.747272897168	-1.57173158081	-0.188781240186	-0.0628692632322	-0.174636842312	0.252727102832	0.531558377606	0.0244692242386	0.0212623351042	0.0332223986004	130.533217146	-274.549204862	-32.9762028192	-10.9819681945	-30.5054672069	44.146230805	92.852323954	4.27427058179	3.71409295816	5.80327024712	0.122808694738	0.148423592127	377.349995216	21.3277119608	93.814759733	324.131944945	0.22446584381	0.77553415619	-39.173257	293.15
Name_None_CAS_492-62-6_CS_GLUCSA15M_Temperature: Value40	0.35	158.245610948	-357.756637101	-60.2502194248	-14.9065265459	-59.6261061834	166.614882607	376.677619906	22.239400798	15.6949008294	20.9265344392	8.36927165905	734.434257006	82.4896202227	30.6014273753	80.5526406226	0.487118668128	-1.10126237015	-0.185464901458	-0.0458859320895	-0.183543728358	0.512881331872	1.1595057798	0.0684583113034	0.0483127408249	0.0644169877665	51.4077472756	-116.220997701	-19.5729160192	-4.84254157088	-19.3701662835	54.1265929975	122.367677514	7.22470271961	5.09865322974	6.79820430632	0.174085306365	0.0944207435934	181.681976305	145.143126626	93.6060392492	231.254454306	0.288142267546	0.711857732454	-47.549087	313.15
Name_None_CAS_110-94-1_CS_GLURAC04M_Temperature: Value65	0.93	155.111886534	-232.622693177	-54.0756209389	-13.6836878339	-46.5245386353	150.023586081	224.991723162	22.2310233312	13.2348072448	18.7493102635	-5.08830045289	457.614416339	76.3066442702	26.9184950787	65.2738488988	0.508337772743	-0.762358735886	-0.17721840229	-0.0448446315227	-0.152471747177	0.491662227257	0.73735027014	0.072856240347	0.0433735453024	0.061445855845	47.3301388057	-70.9814354234	-16.5003901521	-4.17537855432	-14.1962870847	45.7775178422	68.6529557815	6.78347381089	4.03840916362	5.72107964846	0.320882401881	0.20194303657	105.620651469	43.1658095574	88.6380455708	216.497427044	0.290487516286	0.709512483714	-39.215442	338.15
Name_None_CAS_108-46-3_CS_RESORA03M_Temperature: Value20	0.7	124.443338499	-138.190434398	-38.8512047012	-9.87074531411	-27.6380868795	133.919088923	148.712958811	16.8687974224	10.6223542008	16.5236620901	9.47575042448	286.903393208	55.7200021236	20.4930995149	44.1617489696	0.481661903166	-0.534870475464	-0.150374824578	-0.0382050339617	-0.106974095093	0.518338096834	0.575598241177	0.0652912174217	0.0411141600841	0.0639553601308	32.1514830111	-35.7032160775	-10.0376915549	-2.55022971982	-7.1406432155	34.5996608924	38.4218410275	4.35826344975	2.74441721625	4.2690934475	0.457305390225	0.263938570182	80.1161054784	65.5442452751	150.103969555	108.258457867	0.580982192545	0.419017807455	-22.940187	293.15
Name_None_CAS_55-21-0_CS_BZAMID12M_Temperature: Value10	-1.31	148.227609341	-136.260339593	-23.9727906619	-8.51627122455	-19.465762799	131.480741048	120.865542558	13.3357171766	7.5540964099	13.4295047287	-16.7468682928	257.125882151	37.3085078385	16.0703676344	32.8952675277	0.529936303778	-0.48715148977	-0.0857063817674	-0.0304469681106	-0.0695930699671	0.470063696222	0.432112743114	0.047677222214	0.0270070464446	0.0480125270127	41.4605000907	-38.1131548109	-6.70538973026	-2.38207217568	-5.44473640155	36.7762611864	33.8071015278	3.73011145271	2.11294384549	3.7563446142	0.397708839911	0.269993224328	52.821325404	31.7611461489	207.807946956	71.9004034325	0.742945095015	0.257054904985	-24.943851	283.15
Name_None_CAS_94-09-7_CS_QQQAXG04M_Temperature: Value50	-1.77	149.932827731	-195.777234559	-23.7962523676	-8.51205367648	-24.4721543199	204.420336624	266.92518775	16.9207193387	11.6054429456	17.7950125167	54.4875088934	462.702422309	40.7169717062	20.1174966221	42.2671668365	0.423116943244	-0.55249184783	-0.0671540563519	-0.0240213846883	-0.0690614809788	0.576883056756	0.753274457802	0.0477510039157	0.0327510633827	0.0502182971868	53.1291719471	-69.3742825747	-8.43227732624	-3.01627315542	-8.67178532183	72.4369931413	94.5857849252	5.99591044082	4.11242543153	6.30571899501	0.3541149052	0.258552946668	16.2769567079	34.1715372912	282.164946542	72.1882178132	0.796281718142	0.203718281858	-25.576136	323.15
Name_None_CAS_115-43-5_CS_FUFSOPM_Temperature: Value20	-2.35	247.833328513	-463.678758219	-42.5359290095	-15.4559586073	-33.1199113014	168.329435067	314.932555246	15.0256026824	10.4977518415	19.6832847029	-79.5038934457	778.611313465	57.5615316918	25.9537104488	52.8031960042	0.595520191141	-1.11417646843	-0.10220983887	-0.0371392156144	-0.0795840334594	0.404479808859	0.756753325397	0.0361051107819	0.0252251108466	0.0472970828373	103.139002901	-192.965833434	-17.701869768	-6.4321944478	-13.7832738167	70.0524428896	131.063202533	6.25309633676	4.36877341776	8.19145015829	0.147794146087	0.175127543295	37.3444032679	33.1835662703	281.225664419	134.937099161	0.675758835316	0.324241164684	-39.130009	293.15
Name_None_CAS_92-69-3_CS_BOPSAA10M_Temperature: Value25	-3.48	183.940218403	-180.157907069	-24.7036946589	-7.83295248126	-15.0131589224	172.580245916	169.031526523	16.3816173697	7.34919680537	15.3665024112	-11.3599724867	349.189433592	41.0853120286	15.1821492866	30.3796613336	0.515931725698	-0.50532276573	-0.0692910986362	-0.0219705550318	-0.0421102304775	0.484068274302	0.474114513585	0.0459486032619	0.0206136745037	0.0431013194168	65.5784520717	-64.2299806788	-8.80737269018	-2.7926078556	-5.3524983899	61.5283894061	60.2631983206	5.84038183094	2.62013905742	5.4784725746	0.51863070322	0.299245373958	67.6117908056	73.7782515837	299.377113222	57.1433510966	0.839719295761	0.160280704239	-30.175074	298.15
Name_None_CAS_591-27-5_CS_MAMPOLM_Temperature: Value50	-0.17	104.071725676	-106.363997752	-28.5046550028	-7.09093318344	-21.2727995503	167.480811737	171.169725181	18.5045510151	11.411315012	17.1169725181	63.4090860611	277.533722932	47.009206018	18.5022481955	38.3897720684	0.383247111839	-0.391688469438	-0.104969208811	-0.0261125646292	-0.0783376938877	0.616752888161	0.630337417617	0.0681435393364	0.0420224945078	0.0630337417617	28.2609411804	-28.8834134789	-7.74051139411	-1.92556089859	-5.77668269578	45.4798393953	46.4815732012	5.02495778186	3.09877154674	4.64815732012	0.496940916587	0.286777481986	73.5574128126	63.6994736367	196.365543798	75.1869936156	0.723121741628	0.276878258372	-23.346918	323.15
Name_None_CAS_591-27-5_CS_MAMPOLM_Temperature: Value55	-0.05	104.071725676	-106.363997752	-28.5046550028	-7.09093318344	-21.2727995503	167.480811737	171.169725181	18.5045510151	11.411315012	17.1169725181	63.4090860611	277.533722932	47.009206018	18.5022481955	38.3897720684	0.383247111839	-0.391688469438	-0.104969208811	-0.0261125646292	-0.0783376938877	0.616752888161	0.630337417617	0.0681435393364	0.0420224945078	0.0630337417617	28.2609411804	-28.8834134789	-7.74051139411	-1.92556089859	-5.77668269578	45.4798393953	46.4815732012	5.02495778186	3.09877154674	4.64815732012	0.496940916587	0.286777481986	73.5574128126	63.6994736367	196.365543798	75.1869936156	0.723121741628	0.276878258372	-23.346918	328.15
Name_None_CAS_2051-24-3_CS_DCLBPHM_Temperature: Value25	-11.89	503.198519218	-409.366066883	-40.9119806046	-18.6075484947	-40.9366066883	32.7892794183	26.6749957298	2.6116330526	1.2124998059	2.22291631082	-470.4092398	436.041062613	43.5236136572	19.8200483006	43.1595229991	0.938824578653	-0.763760048129	-0.0763300595809	-0.034716365824	-0.0763760048129	0.0611754213467	0.0497679159818	0.00487256064269	0.00226217799917	0.00414732633182	269.708266593	-219.415217025	-21.9283224221	-9.9734189557	-21.9415217025	17.5746536943	14.2974722399	1.39980345071	0.649885101812	1.19145601999	0.100687081095	0.0994332084092	437.50610897	54.6435353249	535.987798637	0.0	1.0	0.0	-43.332592	298.15
Name_None_CAS_57-50-1_CS_SUCROS41M_Temperature: Value30	0.3	209.617795377	-859.595545623	-80.9167024106	-19.1021232361	-78.1450496021	267.888644903	1098.55122494	31.62496087	24.4122494432	32.3103301454	58.270849526	1958.14677057	112.541663281	43.5143726793	110.455379747	0.438984226588	-1.80017581568	-0.169456777092	-0.0400039070151	-0.16365234688	0.561015773412	2.30059980825	0.066229391276	0.0511244401833	0.0676647002427	100.093847289	-410.46240907	-38.6382465272	-9.12138686822	-37.3147644609	127.918553219	524.565284888	15.101122489	11.6570063308	15.428390732	0.0959736769559	0.0545141588284	322.998690706	0.0	173.493372682	304.013067597	0.363332005702	0.636667994298	-71.165016	303.15
Name_3-Hydroxybenzoic acid_CAS_99-06-9_CS_BIDLOP02M_Temperature: Value30	-1.03	177.875352644	-242.441051589	-46.4615404823	-15.1525657243	-34.6344359413	111.999867579	152.653896507	18.1443298784	9.54086853169	16.9615440563	-65.8754850651	395.094948096	64.6058703607	24.693434256	51.5959799976	0.613627313529	-0.836363492547	-0.160281173556	-0.0522727182842	-0.119480498935	0.386372686471	0.52661933776	0.0625935872146	0.03291370861	0.0585132597511	51.5616570201	-70.2776532205	-13.4680492792	-4.39235332628	-10.0396647458	32.4659862795	44.2505818679	5.25959161931	2.76566136675	4.91673131866	0.372667671592	0.24601756252	102.248484732	40.7138480849	135.033739763	154.84148046	0.465834022166	0.534165977834	-26.471035	303.15
Name_l-Aspartic acid_CAS_56-84-8_CS_LASPRT03M_Temperature: Value5	-1.75	162.987403318	-353.827620083	-72.8890738305	-22.1142262552	-70.7655240167	127.413779741	276.601219075	29.6668214846	17.2875761922	25.1455653704	-35.5736235771	630.428839158	102.555895315	39.4018024474	95.9110893871	0.561249102366	-1.21840970603	-0.250994410775	-0.0761506066271	-0.243681941207	0.438750897634	0.952479656454	0.102158060005	0.0595299785284	0.0865890596777	47.3317347475	-102.751959471	-21.1670732725	-6.42199746697	-20.5503918943	37.001112375	80.3253212551	8.61528005674	5.02033257844	7.30230193228	0.250535856248	0.158725639339	158.534594443	90.7935065816	47.3449566484	243.056226411	0.163032933095	0.836967066905	-30.407021	278.15
Name_None_CAS_55-21-0_CS_BZAMID12M_Temperature: Value80	-0.26	148.227609341	-136.260339593	-23.9727906619	-8.51627122455	-19.465762799	131.480741048	120.865542558	13.3357171766	7.5540964099	13.4295047287	-16.7468682928	257.125882151	37.3085078385	16.0703676344	32.8952675277	0.529936303778	-0.48715148977	-0.0857063817674	-0.0304469681106	-0.0695930699671	0.470063696222	0.432112743114	0.047677222214	0.0270070464446	0.0480125270127	41.4605000907	-38.1131548109	-6.70538973026	-2.38207217568	-5.44473640155	36.7762611864	33.8071015278	3.73011145271	2.11294384549	3.7563446142	0.397708839911	0.269993224328	52.821325404	31.7611461489	207.807946956	71.9004034325	0.742945095015	0.257054904985	-24.943851	353.15
Name_None_CAS_120-80-9_CS_CATCOL13M_Temperature: Value40	0.76	137.807301966	-159.557479255	-37.1955542888	-11.3969628039	-26.5929132092	117.391607534	135.919568242	15.4463031534	9.70854058875	16.9899460303	-20.4156944316	295.477047497	52.6418574422	21.1055033927	43.5828592395	0.539999572239	-0.625227903863	-0.145751227392	-0.0446591359902	-0.104204650644	0.460000427761	0.532602464911	0.0605265249121	0.0380430332079	0.0665753081139	35.1682731829	-40.7188947085	-9.49226489276	-2.90849247918	-6.78648245141	29.9582102272	34.6865255952	3.94187972056	2.47760897109	4.3358156994	0.435521591305	0.253313117774	72.2844638465	65.6855457497	157.987695533	97.2112139677	0.619076687443	0.380923312557	-21.292064	313.15
Name_None_CAS_68-96-2_CS_HPRGDOM_Temperature: Value35	-4.56	190.799632766	-293.058764244	-33.0250057077	-5.42701415266	-15.4241454865	320.7129767	492.599211362	13.2316684072	9.12220761781	14.0742631818	129.913343934	785.657975606	46.2566741149	14.5492217705	29.4984086683	0.37301061447	-0.572925786814	-0.0645634244329	-0.0106097367929	-0.0301539887797	0.62698938553	0.963024571136	0.0258677267429	0.0178337883544	0.0275149877467	97.5964180414	-149.903253225	-16.8927068472	-2.77598617084	-7.88964490659	164.048731602	251.970708025	6.76816523457	4.66612422268	7.19916308642	0.248384362398	0.137718729655	58.5625449874	104.97736116	400.158643504	111.353965962	0.782304553394	0.217695446606	-36.351122	308.15
Name_None_CAS_129-00-0_CS_GUQPOZM_Temperature: Value50	-5.55	200.940641738	-126.213019885	-9.77106259135	-4.85434691865	-7.88831374281	163.901166024	102.948119144	10.2918404095	3.959543044	10.2948119144	-37.0394757142	229.161139029	20.0629030009	8.81388996265	18.1831256572	0.550761007821	-0.345939026723	-0.0267816417513	-0.0133053471817	-0.0216211891702	0.449238992179	0.282171935765	0.0282090489373	0.0108527667602	0.0282171935765	73.3115469843	-46.0477863379	-3.56489213958	-1.7710687053	-2.87798664612	59.7979977062	37.5597778941	3.7548936602	1.44460684208	3.75597778941	0.0971684782243	0.100215693578	192.063171774	158.366610338	364.841807761	0.0	1.0	0.0	-26.169132	323.15
Name_None_CAS_99-76-3_CS_CEBGOF04M_Temperature: Value25	-1.86	148.04250857	-199.320922725	-34.9190151684	-10.4905748802	-28.4744175321	170.298928509	229.286438722	17.9030468805	12.0677073011	19.1072032268	22.256419939	428.607361446	52.8220620489	22.5582821814	47.5816207589	0.465043162236	-0.626123085181	-0.109690449	-0.0329538465885	-0.0894461550259	0.534956837764	0.720253199916	0.0562385061926	0.0379080631535	0.060021099993	47.1280649268	-63.45210898	-11.1161694701	-3.33958468316	-9.06458699714	54.2132056344	72.9913744053	5.69928167202	3.84165128449	6.08261453378	0.377283961704	0.250558521913	99.7752237346	32.6219056211	210.132897594	108.208539484	0.660086539543	0.339913460457	-26.51154	298.15
Name_None_CAS_57-50-1_CS_SUCROS41M_Temperature: Value80	0.36	209.617795377	-859.595545623	-80.9167024106	-19.1021232361	-78.1450496021	267.888644903	1098.55122494	31.62496087	24.4122494432	32.3103301454	58.270849526	1958.14677057	112.541663281	43.5143726793	110.455379747	0.438984226588	-1.80017581568	-0.169456777092	-0.0400039070151	-0.16365234688	0.561015773412	2.30059980825	0.066229391276	0.0511244401833	0.0676647002427	100.093847289	-410.46240907	-38.6382465272	-9.12138686822	-37.3147644609	127.918553219	524.565284888	15.101122489	11.6570063308	15.428390732	0.0959736769559	0.0545141588284	322.998690706	0.0	173.493372682	304.013067597	0.363332005702	0.636667994298	-71.165016	353.15
Name_None_CAS_461-58-5_CS_CYAMPD03M_Temperature: Value50	0.1	115.969145757	-121.457448093	-26.9785425161	-12.1457448093	-30.3643620233	114.641337365	120.066800453	19.9479224054	12.0066800453	20.0111334088	-1.32780839266	241.524248546	46.9264649215	24.1524248546	50.3754954321	0.502878898597	-0.526677913549	-0.116987494024	-0.0526677913549	-0.131669478387	0.497121101403	0.520647625499	0.0865005013446	0.0520647625499	0.0867746042498	26.7437007304	-28.0093607835	-6.22153472356	-2.80093607835	-7.00234019588	26.4374941954	27.6886628593	4.60020002318	2.76886628593	4.61477714321	0.352545441878	0.199224912222	55.3404626022	127.114047567	155.320101118	75.2903820041	0.673517088275	0.326482911725	-23.990576	323.15
Name_None_CAS_57-50-1_CS_SUCROS41M_Temperature: Value85	0.37	209.617795377	-859.595545623	-80.9167024106	-19.1021232361	-78.1450496021	267.888644903	1098.55122494	31.62496087	24.4122494432	32.3103301454	58.270849526	1958.14677057	112.541663281	43.5143726793	110.455379747	0.438984226588	-1.80017581568	-0.169456777092	-0.0400039070151	-0.16365234688	0.561015773412	2.30059980825	0.066229391276	0.0511244401833	0.0676647002427	100.093847289	-410.46240907	-38.6382465272	-9.12138686822	-37.3147644609	127.918553219	524.565284888	15.101122489	11.6570063308	15.428390732	0.0959736769559	0.0545141588284	322.998690706	0.0	173.493372682	304.013067597	0.363332005702	0.636667994298	-71.165016	358.15
Name_None_CAS_141-82-2_CS_MALNAC12M_Temperature: Value25	0.78	150.38572961	-220.344660064	-53.0629435984	-20.0313327331	-55.086165016	92.1890285534	135.075051409	19.1022135477	12.2795501281	19.2964359156	-58.1967010563	355.419711473	72.1651571461	32.3108828612	74.3826009317	0.619956217821	-0.90835774395	-0.218748826136	-0.0825779767227	-0.227089435987	0.380043782179	0.556838858388	0.0787477381915	0.0506217143989	0.0795484083411	36.4797819913	-53.4500526276	-12.8717307108	-4.85909569342	-13.3625131569	22.3627313066	32.7657979295	4.63371483171	2.97870890268	4.68082827564	0.328151121459	0.21444335934	103.600458832	25.1168199026	36.9427205602	205.632037603	0.152294166301	0.847705833699	-31.859953	298.15
Name_None_CAS_103-90-2_CS_HXACAN32M_Temperature: Value25	-1.01	142.079477611	-172.688492548	-32.5407120613	-8.63442462742	-24.6697846498	184.17146912	223.848608593	15.7243898258	11.1924304296	17.2191237379	42.0919915094	396.537101141	48.2651018871	19.8268550571	41.8889083877	0.435491387947	-0.529311851133	-0.0997413567295	-0.0264655925567	-0.0756159787333	0.564508612053	0.686124012315	0.0481972235892	0.0343062006157	0.052778770178	46.3535640817	-56.3397841835	-10.6164381173	-2.81698920918	-8.04854059765	60.0861161615	73.0308204779	5.13009706744	3.6515410239	5.61775542138	0.417927700728	0.241141557076	89.0188381166	72.7600651489	220.440099276	105.810847456	0.675676504495	0.324323495505	-33.477862	298.15
Name_None_CAS_141-82-2_CS_MALNAC12M_Temperature: Value20	0.76	150.38572961	-220.344660064	-53.0629435984	-20.0313327331	-55.086165016	92.1890285534	135.075051409	19.1022135477	12.2795501281	19.2964359156	-58.1967010563	355.419711473	72.1651571461	32.3108828612	74.3826009317	0.619956217821	-0.90835774395	-0.218748826136	-0.0825779767227	-0.227089435987	0.380043782179	0.556838858388	0.0787477381915	0.0506217143989	0.0795484083411	36.4797819913	-53.4500526276	-12.8717307108	-4.85909569342	-13.3625131569	22.3627313066	32.7657979295	4.63371483171	2.97870890268	4.68082827564	0.328151121459	0.21444335934	103.600458832	25.1168199026	36.9427205602	205.632037603	0.152294166301	0.847705833699	-31.859953	293.15
Name_None_CAS_56-41-7_CS_LALNIN03M_Temperature: Value25	0.27	107.280230074	-155.043699532	-49.2652510692	-11.9264384255	-38.7609248829	136.375185077	197.092355264	24.045214676	15.1609504049	21.8991505849	29.0949550024	352.136054796	73.3104657452	27.0873888304	60.6600754678	0.440294873019	-0.636323635309	-0.202192309326	-0.0489479719469	-0.159080908827	0.559705126981	0.808897906668	0.0986853284632	0.0622229158976	0.0898775451854	26.1394089963	-37.777236976	-12.0037452018	-2.90594130584	-9.44430924399	33.2285523362	48.022619645	5.85874676428	3.694047665	5.33584662722	0.376347164427	0.2384098211	110.048217836	67.4072452232	93.7131680503	149.942247101	0.384613524769	0.615386475231	-23.603808	298.15
Name_None_CAS_100-09-4_CS_ANISIC04M_Temperature: Value5	-3.03	144.511557051	-194.668902483	-34.5374056523	-10.2457317097	-27.8098432119	179.95524529	242.414453291	20.1165141366	12.7586554364	20.2012044409	35.4436882391	437.083355775	54.6539197889	23.004387146	48.0110476529	0.445381641537	-0.599965546797	-0.106443572665	-0.0315771340419	-0.0857093638281	0.554618358463	0.747116350711	0.0619986821195	0.0393219131953	0.0622596958926	46.8892028174	-63.1635963039	-11.2062415731	-3.32439980547	-9.02337090056	58.3895030035	78.6554425005	6.52714101614	4.1397601316	6.55462020837	0.368773237232	0.248821442974	50.072725893	39.9702346685	204.57628548	119.89051686	0.630499897076	0.369500102924	-25.189211	278.15
Name_l-Tyrosine_CAS_60-18-4_CS_LTYROS11M_Temperature: Value35	-2.42	163.829549265	-350.168423571	-62.3618139126	-14.5903509821	-38.907602619	195.134250884	417.078929432	30.661077797	17.3782887263	27.8052619622	31.3047016191	767.247353003	93.0228917096	31.9686397085	66.7128645812	0.456395740175	-0.975497873118	-0.173727305892	-0.0406457447132	-0.108388652569	0.543604259825	1.16189690788	0.0854155148356	0.0484123711616	0.0774597938585	58.8088775806	-125.697788017	-22.3856337062	-5.23740783404	-13.9664208908	70.0461322363	149.716237471	11.0062170027	6.23817656128	9.98108249806	0.254463367829	0.161211451129	139.119849944	52.988050378	176.394109899	182.56969025	0.49139804578	0.50860195422	-33.536674	308.15
Name_Pregna-4,6-diene-3,20-dione, 6,17-dimethyl-_CAS_977-79-7_CS_TUTDODM_Temperature: Value25	-5.27	217.10134833	-280.702568388	-30.2969941674	-4.92460646295	-13.3667889709	314.881364609	407.127862002	10.0220503549	7.14259407021	11.3091072778	97.7800162792	687.83043039	40.3190445223	12.0672005332	24.6758962487	0.408098502168	-0.52765355257	-0.0569510877525	-0.00925707986964	-0.0251263596462	0.591901497832	0.765302804207	0.0188390526818	0.0134263649861	0.021258411228	115.494164267	-149.32891386	-16.1174771511	-2.61980550632	-7.11090066001	167.511442599	216.584984541	5.331557537	3.7997365709	6.01624957059	0.231554260793	0.120287527128	150.439875185	50.0797313231	448.353575498	83.6291374415	0.84279726501	0.15720273499	-32.244258	298.15
Name_None_CAS_88-99-3_CS_PHTHAC06M_Temperature: Value75	0.45	197.590073684	-328.849534719	-49.5189078822	-18.2694185955	-41.1061918399	121.089222756	201.529023298	19.7756828075	11.1960568499	20.1529023298	-76.5008509278	530.378558017	69.2945906897	29.4654754454	61.2590941697	0.620027958801	-1.03191370884	-0.155387903875	-0.0573285393798	-0.128989213605	0.379972041199	0.632388189471	0.0620551225901	0.0351326771929	0.0632388189471	62.9678656652	-104.797538359	-15.7806507244	-5.82208546439	-13.0996922949	38.5886283144	64.2231273569	6.30210068373	3.56795151983	6.42231273569	0.286979387021	0.201926657176	102.614880186	24.3339205503	137.860607763	180.818688677	0.43259982466	0.56740017534	-34.417527	348.15
Name_None_CAS_121-57-3_CS_AFAZEMM_Temperature: Value20	-1.19	163.596572883	-265.272849715	-56.5988485091	-14.7373805397	-44.2121416192	156.773413433	254.209054676	25.1053659808	14.1227252598	21.1840878897	-6.82315945012	519.481904391	81.7042144899	28.8601057995	65.3962295089	0.510648874335	-0.828020292304	-0.176667137767	-0.0460011273502	-0.138003382051	0.489351125665	0.793485861767	0.0783636640545	0.0440825478759	0.0661238218139	52.411431816	-84.9854592333	-18.1325723224	-4.72141440185	-14.1642432056	50.2254963163	81.4409513682	8.04300575575	4.52449729823	6.78674594735	0.458854703981	0.215879067957	96.7008722614	102.553971304	126.050456357	194.31952996	0.393452763181	0.606547236819	-33.075953	293.15
Name_None_CAS_86-73-7_CS_FLUREN02M_Temperature: Value40	-4.63	163.804656691	-93.93120421	-8.59033542909	-4.08396540044	-7.22547724693	181.431277613	104.038912763	10.3825195893	4.52343098968	10.4038912763	17.6266209221	197.970116973	18.9728550184	8.60739639011	17.6293685232	0.4744716306	-0.272078294514	-0.0248825066441	-0.0118294910658	-0.020929099578	0.5255283694	0.301355978405	0.0300736932564	0.0131024338437	0.0301355978405	56.5512536958	-32.4284270457	-2.96569247784	-1.40993161068	-2.49449438813	62.6365966384	35.9179712515	3.58441885084	1.56165092398	3.59179712515	0.108014549923	0.109750074223	162.060940207	122.770438483	345.235934303	0.0	1.0	0.0	-21.710357	313.15
Name_None_CAS_65-85-0_CS_BENZAC12M_Temperature: Value95	-0.28	154.229278939	-154.917315695	-27.6072904765	-10.3278210463	-22.1310450993	121.079734065	121.619886414	16.2488199065	8.10799242762	15.2024858018	-33.1495448744	276.537202109	43.856110383	18.4358134739	37.333530901	0.560204249241	-0.562703392833	-0.100277467037	-0.0375135595222	-0.0803861989761	0.439795750759	0.44175773647	0.0590202976984	0.0294505157646	0.0552197170587	42.4607105611	-42.6501332812	-7.60053589279	-2.84334221874	-6.09287618302	33.3343420802	33.4830508904	4.47344657095	2.23220339269	4.1853813613	0.475517903726	0.333689602209	54.3917470233	29.592115548	171.898215492	103.410797512	0.624382811214	0.375617188786	-24.049796	368.15
Name_17a-Ethynyl testosterone_CAS_434-03-7_CS_KEFCEDM_Temperature: Value50	-5.38	199.968612322	-282.719779447	-32.6031942356	-5.54352508719	-14.8799883919	302.250687216	427.328302352	13.8901366897	8.37898632063	13.3540094485	102.282074894	710.048081799	46.4933309253	13.9225114078	28.2339978404	0.398169908058	-0.562940889979	-0.0649182424204	-0.0110380566663	-0.0296284678937	0.601830091942	0.850879890012	0.0276575127689	0.016683919412	0.0265899965629	100.42809641	-141.987329599	-16.3739533717	-2.78406528626	-7.47301734732	151.796128418	214.61252068	6.9758947188	4.20808864078	6.70664127125	0.266677272843	0.150098719952	94.3934205505	92.2246123916	414.367860586	87.8514389512	0.825073550475	0.174926449525	-36.295784	323.15
Name_None_CAS_141-82-2_CS_MALNAC12M_Temperature: Value50	0.84	150.38572961	-220.344660064	-53.0629435984	-20.0313327331	-55.086165016	92.1890285534	135.075051409	19.1022135477	12.2795501281	19.2964359156	-58.1967010563	355.419711473	72.1651571461	32.3108828612	74.3826009317	0.619956217821	-0.90835774395	-0.218748826136	-0.0825779767227	-0.227089435987	0.380043782179	0.556838858388	0.0787477381915	0.0506217143989	0.0795484083411	36.4797819913	-53.4500526276	-12.8717307108	-4.85909569342	-13.3625131569	22.3627313066	32.7657979295	4.63371483171	2.97870890268	4.68082827564	0.328151121459	0.21444335934	103.600458832	25.1168199026	36.9427205602	205.632037603	0.152294166301	0.847705833699	-31.859953	323.15
Name_l-Tyrosine_CAS_60-18-4_CS_LTYROS11M_Temperature: Value45	-2.3	163.829549265	-350.168423571	-62.3618139126	-14.5903509821	-38.907602619	195.134250884	417.078929432	30.661077797	17.3782887263	27.8052619622	31.3047016191	767.247353003	93.0228917096	31.9686397085	66.7128645812	0.456395740175	-0.975497873118	-0.173727305892	-0.0406457447132	-0.108388652569	0.543604259825	1.16189690788	0.0854155148356	0.0484123711616	0.0774597938585	58.8088775806	-125.697788017	-22.3856337062	-5.23740783404	-13.9664208908	70.0461322363	149.716237471	11.0062170027	6.23817656128	9.98108249806	0.254463367829	0.161211451129	139.119849944	52.988050378	176.394109899	182.56969025	0.49139804578	0.50860195422	-33.536674	318.15
Name_1,2,3,4-Tetrachlorodibenzo-p-dioxin_CAS_30746-58-8_CS_FELSEUM_Temperature: Value40	-8.44	313.859634853	-427.299915508	-28.1250643777	-19.4227234322	-42.7299915508	120.031430319	163.41515231	11.5096815995	7.42796146864	13.6179293592	-193.828204534	590.715067818	39.6347459771	26.8506849008	56.3479209099	0.723360447002	-0.984809206287	-0.0648205658868	-0.0447640548312	-0.0984809206287	0.276639552998	0.376627143141	0.0265266619281	0.0171194155973	0.0313855952617	136.180891281	-185.401615488	-12.2032141409	-8.42734615853	-18.5401615488	52.0805651553	70.9043745011	4.99394800898	3.22292611369	5.9086978751	0.328919943136	0.140592034273	24.6607045592	46.3757315777	417.08139895	16.8096662226	0.961258325944	0.0387416740557	-31.222285	313.15
Name_None_CAS_123-31-9_CS_HYQUIN08M_Temperature: Value20	-0.21	138.902259592	-150.313783684	-37.9368037191	-10.7366988346	-25.0522972807	120.049547328	129.912225629	17.1646788523	9.27944468782	16.2390282037	-18.8527122635	280.226009314	55.1014825714	20.0161435224	41.2913254844	0.536401970868	-0.58047010937	-0.146501405688	-0.0414621506693	-0.0967450182283	0.463598029132	0.501684955107	0.0662852252565	0.0358346396505	0.0627106193883	35.9689911065	-38.9240258901	-9.82380387184	-2.78028756358	-6.48733764834	31.0870472006	33.6410055677	4.444824604	2.40292896912	4.20512569597	0.469398752161	0.27084114797	77.2482934987	69.2060753058	148.943596006	110.008210914	0.575178824883	0.424821175117	-23.441066	293.15
Name_None_CAS_123-31-9_CS_HYQUIN08M_Temperature: Value25	-0.18	138.902259592	-150.313783684	-37.9368037191	-10.7366988346	-25.0522972807	120.049547328	129.912225629	17.1646788523	9.27944468782	16.2390282037	-18.8527122635	280.226009314	55.1014825714	20.0161435224	41.2913254844	0.536401970868	-0.58047010937	-0.146501405688	-0.0414621506693	-0.0967450182283	0.463598029132	0.501684955107	0.0662852252565	0.0358346396505	0.0627106193883	35.9689911065	-38.9240258901	-9.82380387184	-2.78028756358	-6.48733764834	31.0870472006	33.6410055677	4.444824604	2.40292896912	4.20512569597	0.469398752161	0.27084114797	77.2482934987	69.2060753058	148.943596006	110.008210914	0.575178824883	0.424821175117	-23.441066	298.15
Name_None_CAS_85-01-8_CS_PHENAN08M_Temperature: Value30	-5.08	186.530367642	-116.916745606	-9.75298924945	-4.87153106693	-8.35119611474	163.409523981	102.424661391	10.2312210629	4.26769422464	10.2424661391	-23.1208436611	219.341406998	19.9842103123	9.13922529157	18.5936622539	0.533035450108	-0.334105223226	-0.0278704699948	-0.0139210509678	-0.0238646588019	0.466964549892	0.29269215612	0.029237081304	0.012195506505	0.029269215612	65.2744166369	-40.9138332864	-3.41296000095	-1.7047430536	-2.92241666331	57.1835111119	35.8424749068	3.58031238992	1.49343645445	3.58424749068	0.0983236285625	0.100425136932	180.67678317	159.260228006	349.939891623	0.0	1.0	0.0	-24.350477	303.15
Name_None_CAS_129-00-0_CS_GUQPOZM_Temperature: Value29	-6.1	200.940641738	-126.213019885	-9.77106259135	-4.85434691865	-7.88831374281	163.901166024	102.948119144	10.2918404095	3.959543044	10.2948119144	-37.0394757142	229.161139029	20.0629030009	8.81388996265	18.1831256572	0.550761007821	-0.345939026723	-0.0267816417513	-0.0133053471817	-0.0216211891702	0.449238992179	0.282171935765	0.0282090489373	0.0108527667602	0.0282171935765	73.3115469843	-46.0477863379	-3.56489213958	-1.7710687053	-2.87798664612	59.7979977062	37.5597778941	3.7548936602	1.44460684208	3.75597778941	0.0971684782243	0.100215693578	192.063171774	158.366610338	364.841807761	0.0	1.0	0.0	-26.169132	302.15
Name_None_CAS_62-23-7_CS_NBZOAC02M_Temperature: Value25	-2.78	192.228192133	-254.199368778	-48.2805856951	-14.9529040458	-42.3665614631	127.288792043	168.324584603	16.5875170999	9.90144615313	15.3022349639	-64.9394000905	422.523953382	64.8681027951	24.8543501989	57.668796427	0.601621202168	-0.795573886107	-0.151104911745	-0.0467984638886	-0.132595647684	0.398378797832	0.526809506033	0.051914351729	0.0309887944725	0.0478917732757	61.4201722242	-81.2210156916	-15.4264671356	-4.77770680539	-13.5368359486	40.670930953	53.7825636352	5.29999343874	3.16368021383	4.88932396683	0.361195706187	0.253471738953	76.8298752461	39.1437250837	117.823011136	201.693973041	0.368753515371	0.631246484629	-26.780189	298.15
Name_2-Methoxybenzoic acid_CAS_579-75-9_CS_FUFBOXM_Temperature: Value40	-1.43	137.73174445	-193.137205675	-29.3593273552	-10.1651160882	-27.5910293822	177.1371531	248.394260216	20.7703150328	13.0733821166	20.6995216847	39.40540865	441.531465891	50.129642388	23.2384982048	48.2905510668	0.437425688983	-0.613389277816	-0.0932430214086	-0.0322836462008	-0.0876270396879	0.562574311017	0.788881538154	0.0659649625429	0.0415200809555	0.0657401281795	43.3674425327	-60.8128990269	-9.24433903715	-3.20067889615	-8.68755700384	55.7749801119	78.2116268722	6.53992619617	4.11640141432	6.51763557268	0.353609014261	0.241734550486	23.2352559686	40.9465864353	208.274564419	106.594333132	0.661464393718	0.338535606282	-25.746714	313.15
Name_None_CAS_129-00-0_CS_GUQPOZM_Temperature: Value20	-6.34	200.940641738	-126.213019885	-9.77106259135	-4.85434691865	-7.88831374281	163.901166024	102.948119144	10.2918404095	3.959543044	10.2948119144	-37.0394757142	229.161139029	20.0629030009	8.81388996265	18.1831256572	0.550761007821	-0.345939026723	-0.0267816417513	-0.0133053471817	-0.0216211891702	0.449238992179	0.282171935765	0.0282090489373	0.0108527667602	0.0282171935765	73.3115469843	-46.0477863379	-3.56489213958	-1.7710687053	-2.87798664612	59.7979977062	37.5597778941	3.7548936602	1.44460684208	3.75597778941	0.0971684782243	0.100215693578	192.063171774	158.366610338	364.841807761	0.0	1.0	0.0	-26.169132	293.15
Name_None_CAS_57-13-6_CS_UREAXX23M_Temperature: Value70	1.1	100.379180267	-95.6692549026	-30.2498654847	-11.9586568628	-31.8897516342	84.7164628162	80.7414530987	15.4095388469	10.0926816373	16.1482906197	-15.6627174507	176.410708001	45.6594043315	22.0513385002	48.0380422539	0.54230979506	-0.516863894303	-0.163428295668	-0.0646079867879	-0.172287964768	0.45769020494	0.436214768504	0.083251764278	0.054526846063	0.0872429537008	18.5797489237	-17.7079622595	-5.59911830507	-2.21349528244	-5.9026540865	15.6806481647	14.9448911848	2.85223850247	1.8681113981	2.98897823696	0.369168100426	0.324271661389	68.9581886743	36.8624271032	72.7630223367	112.332620747	0.393110400248	0.606889599752	-22.445395	343.15
Name_None_CAS_315-30-0_CS_ALOPURM_Temperature: Value40	-2.1	122.893511197	-152.644025714	-29.2936248452	-10.9031446938	-30.5288051427	151.125896705	187.711011249	19.7925838871	13.4079293749	20.8567790276	28.2323855083	340.355036962	49.0862087323	24.3110740687	51.3855841703	0.448484697262	-0.557055527133	-0.10690346742	-0.0397896805095	-0.111411105427	0.551515302738	0.685028161639	0.0722305913973	0.0489305829742	0.0761142401821	33.6752071732	-41.8274255458	-8.02702173539	-2.98767325327	-8.36548510917	41.4114287338	51.436460159	5.4235521176	3.6740328685	5.71516223989	0.251559210445	0.210392909467	32.3151684769	46.4848729451	173.263530027	100.755877875	0.632303862538	0.367696137462	-27.81438	313.15
Name_None_CAS_120-12-7_CS_ANTCEN19M_Temperature: Value60	-5.55	181.75844081	-114.148116006	-9.42655814951	-4.75617150025	-8.15343685757	174.164193667	109.378769394	10.9256738641	4.55744872476	10.9378769394	-7.59424714276	223.5268854	20.3522320136	9.31362022501	19.091313797	0.510668395892	-0.320710471739	-0.026484851584	-0.0133629363225	-0.0229078908385	0.489331604108	0.307310518632	0.0306967661109	0.012804604943	0.0307310518632	64.6919430916	-40.6278981695	-3.35512541063	-1.6928290904	-2.90199272639	61.9889786417	38.9303797587	3.88869462516	1.62209915661	3.89303797587	0.0981326272998	0.101239177888	183.917196724	131.270316957	355.922634477	0.0	1.0	0.0	-25.582407	333.15
Name_None_CAS_86-73-7_CS_FLUREN02M_Temperature: Value30	-4.88	163.804656691	-93.93120421	-8.59033542909	-4.08396540044	-7.22547724693	181.431277613	104.038912763	10.3825195893	4.52343098968	10.4038912763	17.6266209221	197.970116973	18.9728550184	8.60739639011	17.6293685232	0.4744716306	-0.272078294514	-0.0248825066441	-0.0118294910658	-0.020929099578	0.5255283694	0.301355978405	0.0300736932564	0.0131024338437	0.0301355978405	56.5512536958	-32.4284270457	-2.96569247784	-1.40993161068	-2.49449438813	62.6365966384	35.9179712515	3.58441885084	1.56165092398	3.59179712515	0.108014549923	0.109750074223	162.060940207	122.770438483	345.235934303	0.0	1.0	0.0	-21.710357	303.15
Name_None_CAS_120-12-7_CS_ANTCEN19M_Temperature: Value65	-5.43	181.75844081	-114.148116006	-9.42655814951	-4.75617150025	-8.15343685757	174.164193667	109.378769394	10.9256738641	4.55744872476	10.9378769394	-7.59424714276	223.5268854	20.3522320136	9.31362022501	19.091313797	0.510668395892	-0.320710471739	-0.026484851584	-0.0133629363225	-0.0229078908385	0.489331604108	0.307310518632	0.0306967661109	0.012804604943	0.0307310518632	64.6919430916	-40.6278981695	-3.35512541063	-1.6928290904	-2.90199272639	61.9889786417	38.9303797587	3.88869462516	1.62209915661	3.89303797587	0.0981326272998	0.101239177888	183.917196724	131.270316957	355.922634477	0.0	1.0	0.0	-25.582407	338.15
Name_3-Hydroxybenzoic acid_CAS_99-06-9_CS_BIDLOP02M_Temperature: Value60	-0.51	177.875352644	-242.441051589	-46.4615404823	-15.1525657243	-34.6344359413	111.999867579	152.653896507	18.1443298784	9.54086853169	16.9615440563	-65.8754850651	395.094948096	64.6058703607	24.693434256	51.5959799976	0.613627313529	-0.836363492547	-0.160281173556	-0.0522727182842	-0.119480498935	0.386372686471	0.52661933776	0.0625935872146	0.03291370861	0.0585132597511	51.5616570201	-70.2776532205	-13.4680492792	-4.39235332628	-10.0396647458	32.4659862795	44.2505818679	5.25959161931	2.76566136675	4.91673131866	0.372667671592	0.24601756252	102.248484732	40.7138480849	135.033739763	154.84148046	0.465834022166	0.534165977834	-26.471035	333.15
Name_None_CAS_50-78-2_CS_ACSALA19M_Temperature: Value15	-1.77	167.054341764	-264.535033943	-33.3640764227	-12.5969063782	-33.0668792429	174.645019585	276.555076008	17.2020654522	13.1692893337	21.2734673852	7.59067782152	541.090109951	50.566141875	25.766195712	54.3403466281	0.488892753865	-0.77417479769	-0.0976416118866	-0.0368654665566	-0.0967718497112	0.511107246135	0.80935204244	0.0503426912603	0.0385405734495	0.0622578494184	57.0823618912	-90.3914521527	-11.4004836056	-4.30435486441	-11.2989315191	59.676091655	94.4986928497	5.87793477891	4.49993775475	7.26913021921	0.301567055925	0.214081490939	43.0915896072	36.6354364303	208.20465292	133.494708428	0.609321164952	0.390678835048	-29.813687	288.15
Name_None_CAS_147-71-7_CS_TARTACM_Temperature: Value30	0.61	191.089435101	-423.088718005	-66.35398505	-26.4430448753	-70.5147863341	99.1932806627	219.622596759	23.5483072809	13.7264122975	21.9622596759	-91.8961544386	642.711314764	89.9022923309	40.1694571728	92.47704601	0.65828733412	-1.4575057178	-0.228584002583	-0.0910941073625	-0.242917619633	0.34171266588	0.756581721311	0.0811219752404	0.0472863575819	0.0756581721311	55.469960175	-122.815342071	-19.2614149821	-7.67595887947	-20.4692236786	28.7940948963	63.7526438305	6.83566658916	3.9845402394	6.37526438305	0.216450191306	0.151496540552	123.947199154	35.5528595981	20.765878276	269.516837488	0.0715367369406	0.928463263059	-43.993273	303.15
Name_None_CAS_100-09-4_CS_ANISIC04M_Temperature: Value40	-2.51	144.511557051	-194.668902483	-34.5374056523	-10.2457317097	-27.8098432119	179.95524529	242.414453291	20.1165141366	12.7586554364	20.2012044409	35.4436882391	437.083355775	54.6539197889	23.004387146	48.0110476529	0.445381641537	-0.599965546797	-0.106443572665	-0.0315771340419	-0.0857093638281	0.554618358463	0.747116350711	0.0619986821195	0.0393219131953	0.0622596958926	46.8892028174	-63.1635963039	-11.2062415731	-3.32439980547	-9.02337090056	58.3895030035	78.6554425005	6.52714101614	4.1397601316	6.55462020837	0.368773237232	0.248821442974	50.072725893	39.9702346685	204.57628548	119.89051686	0.630499897076	0.369500102924	-25.189211	313.15
Name_17a-Ethynyl testosterone_CAS_434-03-7_CS_KEFCEDM_Temperature: Value25	-5.66	199.968612322	-282.719779447	-32.6031942356	-5.54352508719	-14.8799883919	302.250687216	427.328302352	13.8901366897	8.37898632063	13.3540094485	102.282074894	710.048081799	46.4933309253	13.9225114078	28.2339978404	0.398169908058	-0.562940889979	-0.0649182424204	-0.0110380566663	-0.0296284678937	0.601830091942	0.850879890012	0.0276575127689	0.016683919412	0.0265899965629	100.42809641	-141.987329599	-16.3739533717	-2.78406528626	-7.47301734732	151.796128418	214.61252068	6.9758947188	4.20808864078	6.70664127125	0.266677272843	0.150098719952	94.3934205505	92.2246123916	414.367860586	87.8514389512	0.825073550475	0.174926449525	-36.295784	298.15
Name_None_CAS_100-09-4_CS_ANISIC04M_Temperature: Value45	-2.41	144.511557051	-194.668902483	-34.5374056523	-10.2457317097	-27.8098432119	179.95524529	242.414453291	20.1165141366	12.7586554364	20.2012044409	35.4436882391	437.083355775	54.6539197889	23.004387146	48.0110476529	0.445381641537	-0.599965546797	-0.106443572665	-0.0315771340419	-0.0857093638281	0.554618358463	0.747116350711	0.0619986821195	0.0393219131953	0.0622596958926	46.8892028174	-63.1635963039	-11.2062415731	-3.32439980547	-9.02337090056	58.3895030035	78.6554425005	6.52714101614	4.1397601316	6.55462020837	0.368773237232	0.248821442974	50.072725893	39.9702346685	204.57628548	119.89051686	0.630499897076	0.369500102924	-25.189211	318.15
Name_None_CAS_77-92-9_CS_CITRAC11M_Temperature: Value10	0.26	207.396068918	-533.46256244	-75.3281072538	-25.4029791638	-76.2089374914	129.896793296	334.119525823	25.7219364692	15.9104536106	23.865680416	-77.4992756218	867.582088263	101.050043723	41.3134327744	100.074617907	0.614884250904	-1.58160050864	-0.223331459667	-0.0753143099353	-0.225942929806	0.385115749096	0.990591747568	0.0762599489961	0.0471710355985	0.0707565533977	69.9532136975	-179.93311457	-25.4076329008	-8.56824355093	-25.7047306528	43.8132612035	112.696131187	8.67582557341	5.36648243747	8.0497236562	0.1870539707	0.130790958752	180.851169073	4.33486847398	50.0531422591	287.239719956	0.14839668391	0.85160331609	-60.185843	283.15
Name_17a-Ethynyl testosterone_CAS_434-03-7_CS_KEFCEDM_Temperature: Value20	-5.8	199.968612322	-282.719779447	-32.6031942356	-5.54352508719	-14.8799883919	302.250687216	427.328302352	13.8901366897	8.37898632063	13.3540094485	102.282074894	710.048081799	46.4933309253	13.9225114078	28.2339978404	0.398169908058	-0.562940889979	-0.0649182424204	-0.0110380566663	-0.0296284678937	0.601830091942	0.850879890012	0.0276575127689	0.016683919412	0.0265899965629	100.42809641	-141.987329599	-16.3739533717	-2.78406528626	-7.47301734732	151.796128418	214.61252068	6.9758947188	4.20808864078	6.70664127125	0.266677272843	0.150098719952	94.3934205505	92.2246123916	414.367860586	87.8514389512	0.825073550475	0.174926449525	-36.295784	293.15
Name_None_CAS_103-82-2_CS_ZZZMLY01M_Temperature: Value25	-0.9	159.46863641	-171.129861442	-31.089880583	-9.50721452455	-21.3912326802	144.642908072	155.219994189	16.0427512787	8.62333301051	15.5219994189	-14.8257283379	326.349855631	47.1326318617	18.1305475351	36.9132320991	0.524375477694	-0.562720700832	-0.102231832849	-0.0312622611573	-0.070340087604	0.475624522306	0.510404807071	0.0527528519382	0.028355822615	0.0510404807071	48.4962533149	-52.04256647	-9.45479160184	-2.89125369278	-6.50532080875	43.987578172	47.2041921673	4.87878586911	2.6224551204	4.72041921673	0.448210549261	0.286373547903	74.7273226812	26.3972985832	200.56143823	103.550106251	0.659499587798	0.340500412202	-24.561549	298.15
Name_None_CAS_76-57-3_CS_ZZZTSE03M_Temperature: Value60	-1.3	152.231123013	-298.22348137	-31.3631150141	-6.93542979931	-22.9402677977	310.374654078	608.029475422	18.4293413487	14.1402203586	20.2676491807	158.143531065	906.252956792	49.7924563628	21.075650158	43.2079169784	0.329073112684	-0.644660088869	-0.067796634991	-0.01499209509	-0.0495892376053	0.670926887316	1.31435772213	0.0398381132735	0.0305664586542	0.0438119240711	70.4229969585	-137.959905346	-14.5087581931	-3.20836989176	-10.6123004112	143.581108039	281.277947971	8.52551977586	6.54134762723	9.37593159904	0.251583971339	0.107761010524	56.734713403	46.0510888452	389.629563769	72.9762133215	0.842249671458	0.157750328542	-37.255187	333.15
Name_Thiourea_CAS_62-56-6_CS_THIOUR13M_Temperature: Value30	0.34	120.835891903	-96.0135547434	-19.9407104717	-12.0016943429	-32.0045182478	83.7656271054	66.5583337622	13.2961154103	8.31979172027	13.3116667524	-37.0702647972	162.571888506	33.2368258819	20.3214860632	45.3161850002	0.590591372383	-0.469270977112	-0.0974612044346	-0.0586588721389	-0.156423659037	0.409408627617	0.325307134008	0.0649854188508	0.040663391751	0.0650614268016	24.723207034	-19.6445191459	-4.07989965261	-2.45556489323	-6.54817304862	17.1385745464	13.6179361904	2.72040540984	1.7022420238	2.72358723808	0.473843552408	0.201989328115	46.9979380848	43.9745928265	160.062179132	44.5393398758	0.782311782964	0.217688217036	-14.862445	303.15
Name_None_CAS_556-88-7_CS_NTRGUA02M_Temperature: Value20	-1.59	136.344233506	-162.921390166	-37.4771453069	-14.8110354696	-40.7303475415	99.0634134171	118.373535965	15.9322276898	10.7612305422	16.9105051378	-37.280820089	281.294926131	53.4093729966	25.5722660119	57.6408526794	0.579183536678	-0.69208197905	-0.159201053138	-0.06291654355	-0.173020494763	0.420816463322	0.502844905473	0.0676793124523	0.0457131732248	0.0718349864961	32.0964751812	-38.3529410925	-8.82240659009	-3.48663100841	-9.58823527312	23.3202850487	27.8660355594	3.75056823069	2.53327595995	3.98086222277	0.305345853544	0.220109671473	71.3912864655	47.8672127383	88.5273769469	146.880269976	0.376059903338	0.623940096662	-19.329362	293.15
Name_None_CAS_56-40-6_CS_GLYCIN30M_Temperature: Value60	0.62	101.891547395	-146.830758399	-53.9923291203	-14.6830758399	-48.943586133	111.102448776	160.104122774	25.6511733053	16.0104122774	22.8720175392	9.21090138109	306.934881173	79.6435024255	30.6934881173	71.8156036722	0.478377556301	-0.689365714707	-0.253492258424	-0.0689365714707	-0.229788571569	0.521622443699	0.751683735937	0.120431438286	0.0751683735937	0.107383390848	21.7022878558	-31.2740699923	-11.5000419419	-3.12740699923	-10.4246899974	23.6641545493	34.1012169132	5.46354590878	3.41012169132	4.87160241618	0.377584964946	0.23894270602	135.388516417	99.9851843814	51.7827635479	161.211232624	0.243118418728	0.756881581272	-28.021326	333.15
Name_None_CAS_65-85-0_CS_BENZAC12M_Temperature: Value75	-0.78	154.229278939	-154.917315695	-27.6072904765	-10.3278210463	-22.1310450993	121.079734065	121.619886414	16.2488199065	8.10799242762	15.2024858018	-33.1495448744	276.537202109	43.856110383	18.4358134739	37.333530901	0.560204249241	-0.562703392833	-0.100277467037	-0.0375135595222	-0.0803861989761	0.439795750759	0.44175773647	0.0590202976984	0.0294505157646	0.0552197170587	42.4607105611	-42.6501332812	-7.60053589279	-2.84334221874	-6.09287618302	33.3343420802	33.4830508904	4.47344657095	2.23220339269	4.1853813613	0.475517903726	0.333689602209	54.3917470233	29.592115548	171.898215492	103.410797512	0.624382811214	0.375617188786	-24.049796	348.15
Name_None_CAS_123-56-8_CS_SUCCIN05M_Temperature: Value40	0.66	112.404721773	-95.0659570674	-31.0732853271	-7.92216308895	-31.6886523558	129.55642951	109.57196256	10.9566020232	9.13099687997	12.1746625066	17.1517077373	204.637919627	42.0298873504	17.0531599689	43.8633148624	0.464556897571	-0.392897605931	-0.12842262141	-0.0327414671609	-0.130965868644	0.535443102429	0.452849401561	0.0452824842546	0.0377374501301	0.0503166001735	27.1975758898	-23.0022684199	-7.5185278919	-1.91685570166	-7.66742280662	31.3476228404	26.5121582093	2.65107203969	2.20934651744	2.94579535659	0.350505067589	0.267883992974	26.3054672067	35.0095194503	110.988436987	130.972714297	0.458703541449	0.541296458551	-22.228152	313.15
Name_None_CAS_123-30-8_CS_AMPHOL01M_Temperature: Value60	-0.57	126.556307346	-128.335634648	-30.0525694207	-8.55570897653	-21.3892724413	138.998095375	140.952348871	16.9247548498	9.39682325804	15.6613720967	12.4417880291	269.287983518	46.9773242705	17.9525322346	37.050644538	0.476573937578	-0.483274362363	-0.11316916275	-0.0322182908242	-0.0805457270606	0.523426062422	0.530785207951	0.0637336631454	0.03538568053	0.0589761342167	33.6075846079	-34.0800928068	-7.98059212274	-2.27200618712	-5.68001546779	36.9115561967	37.4305168165	4.49444316534	2.49536778777	4.15894631294	0.500921578866	0.289028480368	72.9310335243	64.1070370125	185.977024523	79.5773781985	0.700334931814	0.299665068186	-24.154172	333.15
Name_None_CAS_51-28-5_CS_DNOPHL02M_Temperature: Value55	-2.13	226.321502906	-348.807695796	-62.9322759373	-20.5180997527	-58.134615966	93.0822806899	143.458820439	10.955567166	8.43875414347	13.041710949	-133.239222216	492.266516235	73.8878431033	28.9568538962	71.176326915	0.708574896509	-1.0920587473	-0.197030464789	-0.064238749841	-0.182009791216	0.291425103491	0.449145651388	0.0343000544409	0.0264203324346	0.0408314228535	72.2879443374	-111.410497785	-20.1008070447	-6.55355869322	-18.5684162974	29.7308326381	45.8212900385	3.49924960425	2.69537000226	4.16557182168	0.325775499161	0.205723991923	108.344879285	32.6118776034	91.5276593864	227.87612421	0.286557843354	0.713442156646	-32.782729	328.15
Name_2-Methoxybenzoic acid_CAS_579-75-9_CS_FUFBOXM_Temperature: Value20	-1.77	137.73174445	-193.137205675	-29.3593273552	-10.1651160882	-27.5910293822	177.1371531	248.394260216	20.7703150328	13.0733821166	20.6995216847	39.40540865	441.531465891	50.129642388	23.2384982048	48.2905510668	0.437425688983	-0.613389277816	-0.0932430214086	-0.0322836462008	-0.0876270396879	0.562574311017	0.788881538154	0.0659649625429	0.0415200809555	0.0657401281795	43.3674425327	-60.8128990269	-9.24433903715	-3.20067889615	-8.68755700384	55.7749801119	78.2116268722	6.53992619617	4.11640141432	6.51763557268	0.353609014261	0.241734550486	23.2352559686	40.9465864353	208.274564419	106.594333132	0.661464393718	0.338535606282	-25.746714	293.15
Name_Grifulvin_CAS_126-07-8_CS_GRISFLM_Temperature: Value25	-4.61	188.984968712	-504.924489444	-46.357208744	-12.3152314499	-63.1155611806	346.680919431	926.251899488	22.6574178796	22.5915097436	28.0682393784	157.69595072	1431.17638893	69.0146266237	34.9067411935	91.183800559	0.352803814644	-0.942610871106	-0.0865412746456	-0.0229905090514	-0.117826358888	0.647196185356	1.72915976169	0.0422976679702	0.042174628334	0.0523987806574	101.232801111	-270.470825083	-24.8319753937	-6.59684939228	-33.8088531354	185.705142609	496.161546384	12.1368058715	12.1015011313	15.0351983753	0.185707377855	0.0863566148259	54.7390558659	0.0	420.672936256	114.992951887	0.785327095802	0.214672904198	-37.335424	298.15
Name_None_CAS_110-94-1_CS_GLURAC04M_Temperature: Value20	0.69	155.111886534	-232.622693177	-54.0756209389	-13.6836878339	-46.5245386353	150.023586081	224.991723162	22.2310233312	13.2348072448	18.7493102635	-5.08830045289	457.614416339	76.3066442702	26.9184950787	65.2738488988	0.508337772743	-0.762358735886	-0.17721840229	-0.0448446315227	-0.152471747177	0.491662227257	0.73735027014	0.072856240347	0.0433735453024	0.061445855845	47.3301388057	-70.9814354234	-16.5003901521	-4.17537855432	-14.1962870847	45.7775178422	68.6529557815	6.78347381089	4.03840916362	5.72107964846	0.320882401881	0.20194303657	105.620651469	43.1658095574	88.6380455708	216.497427044	0.290487516286	0.709512483714	-39.215442	293.15
Name_None_CAS_144-82-1_CS_FOLHAPM_Temperature: Value35	-2.48	268.743518232	-427.004290978	-38.2398123689	-15.8149737399	-35.5836909149	161.053427819	255.896422016	15.1259410809	9.47764525983	17.0597614677	-107.690090413	682.900712994	53.3657534497	25.2926189998	52.6434523826	0.625280194988	-0.993502385025	-0.0889718103402	-0.0367963846306	-0.0827918654188	0.374719805012	0.595389111921	0.0351932260568	0.0220514485897	0.0396926074614	115.505143407	-183.525140213	-16.4353545737	-6.7972274153	-15.2937616844	69.2202714276	109.983500688	6.50108328271	4.07346298843	7.33223337918	0.250947102325	0.179090923663	105.024729921	4.21664125862	384.619977173	45.1769688777	0.894887645683	0.105112354317	-39.550748	308.15
Name_None_CAS_479-45-8_CS_MTNANLM_Temperature: Value60	-2.91	312.320244866	-656.900034836	-78.9004972408	-26.2760013934	-72.9888927595	105.626459812	222.163072264	10.2268316365	8.88652289057	13.8851920165	-206.693785055	879.0631071	89.1273288773	35.162524284	86.8740847761	0.747272897168	-1.57173158081	-0.188781240186	-0.0628692632322	-0.174636842312	0.252727102832	0.531558377606	0.0244692242386	0.0212623351042	0.0332223986004	130.533217146	-274.549204862	-32.9762028192	-10.9819681945	-30.5054672069	44.146230805	92.852323954	4.27427058179	3.71409295816	5.80327024712	0.122808694738	0.148423592127	377.349995216	21.3277119608	93.814759733	324.131944945	0.22446584381	0.77553415619	-39.173257	333.15
Name_None_CAS_118-92-3_CS_AMBACO06M_Temperature: Value30	-1.36	152.616485566	-202.554099433	-34.594184743	-11.9149470255	-28.936299919	134.804093765	178.913317989	18.494511724	10.5243128229	17.8913317989	-17.8123918012	381.467417422	53.088696467	22.4392598483	46.8276317179	0.530986632625	-0.704730676922	-0.120360848286	-0.0414547457013	-0.100675810989	0.469013367375	0.622479150259	0.0643465118855	0.0366164206035	0.0622479150259	43.8651186967	-58.2182166048	-9.94308062029	-3.42460097675	-8.3168880864	38.745470726	51.4233695063	5.31570327415	3.0249040886	5.14233695063	0.359840291805	0.254134370444	74.8476310183	38.3909671403	168.399199073	119.021380257	0.585898196523	0.414101803477	-27.735205	303.15
Name_None_CAS_479-45-8_CS_MTNANLM_Temperature: Value65	-2.81	312.320244866	-656.900034836	-78.9004972408	-26.2760013934	-72.9888927595	105.626459812	222.163072264	10.2268316365	8.88652289057	13.8851920165	-206.693785055	879.0631071	89.1273288773	35.162524284	86.8740847761	0.747272897168	-1.57173158081	-0.188781240186	-0.0628692632322	-0.174636842312	0.252727102832	0.531558377606	0.0244692242386	0.0212623351042	0.0332223986004	130.533217146	-274.549204862	-32.9762028192	-10.9819681945	-30.5054672069	44.146230805	92.852323954	4.27427058179	3.71409295816	5.80327024712	0.122808694738	0.148423592127	377.349995216	21.3277119608	93.814759733	324.131944945	0.22446584381	0.77553415619	-39.173257	338.15
Name_None_CAS_107-35-7_CS_TAURIN05M_Temperature: Value75	0.32	127.539021864	-202.679216476	-52.1224980886	-14.4770868911	-50.669804119	133.359526532	211.928897933	24.4549856589	15.1377784238	21.1928897933	5.820504668	414.608114409	76.5774837475	29.6148653149	71.8626939123	0.488845272034	-0.77685068668	-0.199780713265	-0.0554893347629	-0.19421267167	0.511154727966	0.812303860008	0.0937336976734	0.0580217042863	0.0812303860008	33.2747456684	-52.8787133688	-13.5986840901	-3.77705095491	-13.2196783422	34.7933068872	55.2919418341	6.38027025946	3.94942441672	5.52919418341	0.470550746635	0.216487480777	86.235007978	51.2393305663	79.3864485196	181.512099877	0.30428091305	0.69571908695	-32.740462	348.15
Name_None_CAS_123-56-8_CS_SUCCIN05M_Temperature: Value30	0.52	112.404721773	-95.0659570674	-31.0732853271	-7.92216308895	-31.6886523558	129.55642951	109.57196256	10.9566020232	9.13099687997	12.1746625066	17.1517077373	204.637919627	42.0298873504	17.0531599689	43.8633148624	0.464556897571	-0.392897605931	-0.12842262141	-0.0327414671609	-0.130965868644	0.535443102429	0.452849401561	0.0452824842546	0.0377374501301	0.0503166001735	27.1975758898	-23.0022684199	-7.5185278919	-1.91685570166	-7.66742280662	31.3476228404	26.5121582093	2.65107203969	2.20934651744	2.94579535659	0.350505067589	0.267883992974	26.3054672067	35.0095194503	110.988436987	130.972714297	0.458703541449	0.541296458551	-22.228152	303.15
Name_None_CAS_63-74-1_CS_SULAMD07M_Temperature: Value25	-1.46	183.13487678	-218.636206824	-32.8986837163	-11.5071687802	-27.329525853	138.344211458	165.162715924	14.7068859962	8.69277452229	15.0147923567	-44.7906653215	383.798922748	47.6055697125	20.1999433025	42.3443182097	0.569663419738	-0.68009464635	-0.102335377074	-0.035794455071	-0.0850118307937	0.430336580262	0.513758816565	0.0457475665892	0.027039937714	0.0467053469605	58.8740332117	-70.2869684256	-10.5762388453	-3.69931412766	-8.7858710532	44.4747709626	53.096359326	4.72795630087	2.79454522769	4.82694175691	0.333983804114	0.198975591759	69.7534228353	4.55430038078	196.142166236	125.336922002	0.610124183538	0.389875816462	-38.370593	298.15
Name_None_CAS_60-35-5_CS_ACEMID02M_Temperature: Value60	1.18	73.0770606581	-47.1799424796	-22.3483272264	-5.24221583107	-23.5899712398	123.50451262	79.7368661097	10.1068584695	8.85965178997	11.3909808728	50.4274519619	126.916808589	32.4551856959	14.101867621	34.9809521126	0.371739117963	-0.240001856191	-0.113684751087	-0.0266668729101	-0.120000928095	0.628260882037	0.40561719382	0.0514130510858	0.0450685770911	0.0579453134028	14.3656035547	-9.27470731982	-4.3932693263	-1.03052303554	-4.63735365991	24.2787113978	15.6747985881	1.98682213883	1.74164428757	2.23925694116	0.572970373019	0.33113982555	40.7712027214	26.9663887291	114.574867361	82.0067059175	0.582836251893	0.417163748107	-16.99894	333.15
Name_None_CAS_91-20-3_CS_NAPHTA18M_Temperature: Value15	-3.77	134.842368098	-67.5369987811	-7.43944430588	-3.75205548784	-6.75369987811	162.856426683	81.5680890622	10.1901374196	4.53156050345	10.1960111328	28.0140585848	149.105087843	17.6295817255	8.28361599129	16.9497110109	0.452948988918	-0.226863527717	-0.0249898368294	-0.0126035293176	-0.0226863527717	0.547051011082	0.273995362065	0.0342296898687	0.0152219645592	0.0342494202581	40.142410468	-20.1056831402	-2.2147136037	-1.11698239668	-2.01056831402	48.4821619456	24.2827218063	3.03359162846	1.34904010035	3.03534022579	0.123048053462	0.125631875297	132.469759983	143.32660223	297.69879478	0.0	1.0	0.0	-18.48353	288.15
Name_None_CAS_94-09-7_CS_QQQAXG04M_Temperature: Value15	-2.37	149.932827731	-195.777234559	-23.7962523676	-8.51205367648	-24.4721543199	204.420336624	266.92518775	16.9207193387	11.6054429456	17.7950125167	54.4875088934	462.702422309	40.7169717062	20.1174966221	42.2671668365	0.423116943244	-0.55249184783	-0.0671540563519	-0.0240213846883	-0.0690614809788	0.576883056756	0.753274457802	0.0477510039157	0.0327510633827	0.0502182971868	53.1291719471	-69.3742825747	-8.43227732624	-3.01627315542	-8.67178532183	72.4369931413	94.5857849252	5.99591044082	4.11242543153	6.30571899501	0.3541149052	0.258552946668	16.2769567079	34.1715372912	282.164946542	72.1882178132	0.796281718142	0.203718281858	-25.576136	288.15
Name_None_CAS_91-20-3_CS_NAPHTA18M_Temperature: Value10	-3.88	134.842368098	-67.5369987811	-7.43944430588	-3.75205548784	-6.75369987811	162.856426683	81.5680890622	10.1901374196	4.53156050345	10.1960111328	28.0140585848	149.105087843	17.6295817255	8.28361599129	16.9497110109	0.452948988918	-0.226863527717	-0.0249898368294	-0.0126035293176	-0.0226863527717	0.547051011082	0.273995362065	0.0342296898687	0.0152219645592	0.0342494202581	40.142410468	-20.1056831402	-2.2147136037	-1.11698239668	-2.01056831402	48.4821619456	24.2827218063	3.03359162846	1.34904010035	3.03534022579	0.123048053462	0.125631875297	132.469759983	143.32660223	297.69879478	0.0	1.0	0.0	-18.48353	283.15
Name_None_CAS_99-99-0_CS_NITOLU01M_Temperature: Value20	-2.75	149.310897843	-106.310603429	-26.1194471511	-6.25356490757	-17.7184339048	147.659562191	105.134838685	7.61512916765	6.18440227558	9.55771260772	-1.65133565132	211.445442114	33.7345763188	12.4379671832	27.2761465125	0.502780302881	-0.357983765175	-0.0879530144114	-0.0210578685397	-0.0596639608625	0.497219697119	0.354024567537	0.0256427160021	0.020824974561	0.0321840515943	44.3409260204	-31.5711088067	-7.7567042363	-1.85712404745	-5.26185146779	43.8505281123	31.2219414098	2.26146841213	1.83658478881	2.83835830999	0.362790187064	0.377722342929	124.444265634	18.0120116606	199.914523339	97.0559366947	0.673179828446	0.326820171554	-17.139202	293.15
Name_None_CAS_103-84-4_CS_ACANIL02M_Temperature: Value50	-1.01	117.839281046	-101.461342392	-15.5616767153	-5.34007065219	-14.4944774845	199.83454547	172.060462858	12.1204469635	9.05581383462	14.3383719048	81.9952644239	273.521805249	27.6821236788	14.3958844868	28.8328493893	0.370944255428	-0.319388422724	-0.0489863357204	-0.0168099169855	-0.045626917532	0.629055744572	0.541626185402	0.0381537474978	0.0285066413369	0.0451355154502	37.4344553237	-32.231612881	-4.94353738915	-1.69640067795	-4.60451612585	63.4822047295	54.6591056281	3.85034876599	2.87679503306	4.55492546901	0.379016903845	0.256380555423	16.029604655	30.9596897461	269.098354731	48.5754717848	0.847090103967	0.152909896033	-26.419893	323.15
Name_None_CAS_124-04-9_CS_ADIPAC11M_Temperature: Value80	0.45	158.371215657	-245.775531724	-54.9331148568	-12.2887765862	-40.9625886207	175.699640931	272.667431985	21.8945382595	13.6333715992	19.4762451418	17.3284252739	518.442963709	76.8276531163	25.9221481854	60.4388337624	0.474064745649	-0.735698810228	-0.164435519511	-0.0367849405114	-0.122616468371	0.525935254351	0.816196404467	0.0655386060402	0.0408098202233	0.0582997431762	52.9072076736	-82.1064424115	-18.3515527353	-4.10532212058	-13.6844070686	58.6961295482	91.0902425669	7.31432715095	4.55451212835	6.50644589764	0.310092062955	0.195141904635	113.62183135	46.2439826902	121.129635732	212.941220856	0.362586658917	0.637413341083	-38.794239	353.15
Name_l-Histidine_CAS_71-00-1_CS_LHISTD04M_Temperature: Value25	-0.56	118.300297968	-240.206715724	-57.1314938985	-12.0103357862	-48.0413431447	200.620705678	407.356884511	26.4490333697	20.3678442256	27.1571256341	82.32040771	647.563600235	83.5805272682	32.3781800117	75.1984687788	0.370939187497	-0.753185625835	-0.179139953923	-0.0376592812917	-0.150637125167	0.629060812503	1.27729713582	0.0829328675982	0.063864856791	0.0851531423881	37.7284497598	-76.6069668613	-18.2204333739	-3.83034834307	-15.3213933723	63.9821568073	129.914666451	8.43515226776	6.49573332254	8.66097776339	0.267861402054	0.169700177585	176.528031922	75.5062305958	164.223830696	154.697172951	0.514935764087	0.485064235913	-40.149991	298.15
Name_None_CAS_59-66-5_CS_ATDZSA03M_Temperature: Value15	-2.57	214.143464855	-323.652016342	-39.2745975075	-17.0343166496	-40.4565020427	153.339982063	231.754886446	14.9557855468	12.1976256024	21.0686260405	-60.8034827917	555.406902788	54.2303830543	29.231942252	61.5251280833	0.582729553265	-0.880725428742	-0.106874466964	-0.0463539699338	-0.110090678593	0.417270446735	0.630653947517	0.0406978482221	0.0331923130272	0.057332177047	78.6941785997	-118.936758567	-14.4327644684	-6.25982939827	-14.8670948209	56.3499051588	85.1660845111	5.49600362409	4.48242550058	7.74237131919	0.198987930417	0.176563046229	31.8220406916	8.26888888433	206.132861061	161.350585857	0.560931010063	0.439068989937	-47.948039	288.15
Name_None_CAS_56-40-6_CS_GLYCIN30M_Temperature: Value80	0.68	101.891547395	-146.830758399	-53.9923291203	-14.6830758399	-48.943586133	111.102448776	160.104122774	25.6511733053	16.0104122774	22.8720175392	9.21090138109	306.934881173	79.6435024255	30.6934881173	71.8156036722	0.478377556301	-0.689365714707	-0.253492258424	-0.0689365714707	-0.229788571569	0.521622443699	0.751683735937	0.120431438286	0.0751683735937	0.107383390848	21.7022878558	-31.2740699923	-11.5000419419	-3.12740699923	-10.4246899974	23.6641545493	34.1012169132	5.46354590878	3.41012169132	4.87160241618	0.377584964946	0.23894270602	135.388516417	99.9851843814	51.7827635479	161.211232624	0.243118418728	0.756881581272	-28.021326	353.15
Name_None_CAS_99-65-0_CS_DNBENZ11M_Temperature: Value25	-2.5	201.60393175	-218.100563788	-48.1520145709	-13.6312852368	-43.6201127577	110.583114995	119.631792478	8.82159634429	7.4769870299	10.875617498	-91.0208167549	337.732356267	56.9736109152	21.1082722667	54.4957302557	0.645779297546	-0.698621438852	-0.154240911251	-0.0436638399282	-0.13972428777	0.354220702454	0.383205497235	0.0282574066934	0.0239503435772	0.034836863385	62.9381360654	-68.0881709027	-15.0324352238	-4.25551068142	-13.6176341805	34.5226160904	37.3474959907	2.75398811031	2.33421849942	3.39522690825	0.238768300231	0.254940117049	190.663637797	25.0188872442	116.536211835	195.650834911	0.373289709006	0.626710290994	-23.089753	298.15
Name_None_CAS_57-50-1_CS_SUCROS41M_Temperature: Value70	0.35	209.617795377	-859.595545623	-80.9167024106	-19.1021232361	-78.1450496021	267.888644903	1098.55122494	31.62496087	24.4122494432	32.3103301454	58.270849526	1958.14677057	112.541663281	43.5143726793	110.455379747	0.438984226588	-1.80017581568	-0.169456777092	-0.0400039070151	-0.16365234688	0.561015773412	2.30059980825	0.066229391276	0.0511244401833	0.0676647002427	100.093847289	-410.46240907	-38.6382465272	-9.12138686822	-37.3147644609	127.918553219	524.565284888	15.101122489	11.6570063308	15.428390732	0.0959736769559	0.0545141588284	322.998690706	0.0	173.493372682	304.013067597	0.363332005702	0.636667994298	-71.165016	343.15
Name_None_CAS_62-44-2_CS_PYRAZB21M_Temperature: Value40	-2.26	139.818880458	-172.182950049	-20.5275763236	-6.62242115572	-21.5228687561	240.702241115	296.417921691	13.6430012641	11.4006892958	16.4676623162	100.883360657	468.600871739	34.1705775878	18.0231104515	37.9905310722	0.367440524405	-0.452492490659	-0.0539459576877	-0.017403557333	-0.0565615613323	0.632559475595	0.778978892067	0.0358534664456	0.029960726618	0.0432766051148	53.2040372088	-65.5192492682	-7.81117636583	-2.5199711257	-8.18990615852	91.592286754	112.793280016	5.19145014265	4.33820307754	6.26629333422	0.401054738842	0.179255027291	31.1477965411	44.8074242315	317.312927825	63.2081937478	0.833890446116	0.166109553884	-32.790919	313.15
Name_None_CAS_57-50-1_CS_SUCROS41M_Temperature: Value75	0.36	209.617795377	-859.595545623	-80.9167024106	-19.1021232361	-78.1450496021	267.888644903	1098.55122494	31.62496087	24.4122494432	32.3103301454	58.270849526	1958.14677057	112.541663281	43.5143726793	110.455379747	0.438984226588	-1.80017581568	-0.169456777092	-0.0400039070151	-0.16365234688	0.561015773412	2.30059980825	0.066229391276	0.0511244401833	0.0676647002427	100.093847289	-410.46240907	-38.6382465272	-9.12138686822	-37.3147644609	127.918553219	524.565284888	15.101122489	11.6570063308	15.428390732	0.0959736769559	0.0545141588284	322.998690706	0.0	173.493372682	304.013067597	0.363332005702	0.636667994298	-71.165016	348.15
Name_None_CAS_124-04-9_CS_ADIPAC11M_Temperature: Value10	-1.17	158.371215657	-245.775531724	-54.9331148568	-12.2887765862	-40.9625886207	175.699640931	272.667431985	21.8945382595	13.6333715992	19.4762451418	17.3284252739	518.442963709	76.8276531163	25.9221481854	60.4388337624	0.474064745649	-0.735698810228	-0.164435519511	-0.0367849405114	-0.122616468371	0.525935254351	0.816196404467	0.0655386060402	0.0408098202233	0.0582997431762	52.9072076736	-82.1064424115	-18.3515527353	-4.10532212058	-13.6844070686	58.6961295482	91.0902425669	7.31432715095	4.55451212835	6.50644589764	0.310092062955	0.195141904635	113.62183135	46.2439826902	121.129635732	212.941220856	0.362586658917	0.637413341083	-38.794239	283.15
Name_None_CAS_115-77-5_CS_PERYTO12M_Temperature: Value40	-0.07	109.744903169	-173.626466322	-43.4066165804	-8.2679269677	-43.4066165804	182.435087754	288.628981439	20.2362335889	13.7442372114	16.9781753788	72.6901845847	462.255447761	63.6428501694	22.0121641791	60.3847919592	0.375607182485	-0.594244889164	-0.148561222291	-0.0282973756745	-0.148561222291	0.624392817515	0.987846500124	0.0692594777795	0.0470403095297	0.0581086176544	32.0652648117	-50.7301793538	-12.6825448385	-2.41572282637	-12.6825448385	53.3038822838	84.3316131768	5.91262254631	4.01579110366	4.96068312805	0.25	0.132780780908	109.661064435	121.724936749	118.0914354	174.088555522	0.404173588435	0.595826411565	-34.324266	313.15
Name_None_CAS_144-62-7_CS_OXALAC08M_Temperature: Value50	0.45	153.215286892	-217.955668722	-51.3009969954	-27.2444585903	-54.4889171806	62.7625315438	89.2825370814	21.0765793022	11.1603171352	22.3206342703	-90.4527553478	307.238205804	72.3775762976	38.4047757255	76.809551451	0.709402882211	-1.00915765471	-0.23752900815	-0.126144706839	-0.252289413678	0.290597117789	0.41338753085	0.0975867774517	0.0516734413563	0.103346882713	33.0911034138	-47.0735898463	-11.0798774146	-5.88419873079	-11.7683974616	13.5553146423	19.2830475832	4.55207361776	2.4103809479	4.8207618958	0.332372444653	0.291279831179	94.7804335511	35.6849151798	0.0	215.977818435	0.0	1.0	-25.007447	323.15
Name_None_CAS_553-90-2_CS_DMEOXA05M_Temperature: Value45	0.47	103.876191769	-145.192207381	-31.4424627531	-10.3708719558	-36.2980518452	170.841725906	238.792805883	18.3077404401	17.0566289916	23.8792805883	66.9655341367	383.985013264	49.7502031932	27.4275009474	60.1773324335	0.378119463952	-0.528513788286	-0.114453629451	-0.0377509848776	-0.132128447072	0.621880536048	0.869229091074	0.0666419598509	0.0620877922196	0.0869229091074	28.536651099	-39.8869008744	-8.63780789412	-2.84906434817	-9.9717252186	46.9332831931	65.6006623881	5.02946433104	4.68576159915	6.56006623881	0.329530223376	0.298112370135	45.6682019894	29.3200112904	153.36040979	121.357507886	0.558246841296	0.441753158704	-18.83438	318.15
Name_None_CAS_95-55-6_CS_AMPHOM11M_Temperature: Value10	-0.77	124.533866269	-133.667645918	-27.2192358102	-8.91117639454	-22.2779409863	135.812820326	145.773840662	16.500419694	9.71825604411	16.1970934068	11.278954057	279.44148658	43.7196555042	18.6294324386	38.4750343932	0.47833858728	-0.513421728796	-0.10454996054	-0.0342281152531	-0.0855702881327	0.52166141272	0.559922012329	0.0633786429542	0.0373281341553	0.0622135569255	32.421979452	-34.7999287197	-7.08643785484	-2.31999524798	-5.79998811995	35.358417769	37.9517364085	4.29582959477	2.53011576057	4.21685960094	0.471234092899	0.273175229582	64.4490327622	64.6778477708	190.337545293	70.0091413021	0.731092635679	0.268907364321	-24.436352	283.15
Name_None_CAS_2051-24-3_CS_DCLBPHM_Temperature: Value70	-10.45	503.198519218	-409.366066883	-40.9119806046	-18.6075484947	-40.9366066883	32.7892794183	26.6749957298	2.6116330526	1.2124998059	2.22291631082	-470.4092398	436.041062613	43.5236136572	19.8200483006	43.1595229991	0.938824578653	-0.763760048129	-0.0763300595809	-0.034716365824	-0.0763760048129	0.0611754213467	0.0497679159818	0.00487256064269	0.00226217799917	0.00414732633182	269.708266593	-219.415217025	-21.9283224221	-9.9734189557	-21.9415217025	17.5746536943	14.2974722399	1.39980345071	0.649885101812	1.19145601999	0.100687081095	0.0994332084092	437.50610897	54.6435353249	535.987798637	0.0	1.0	0.0	-43.332592	343.15
Name_l-Aspartic acid_CAS_56-84-8_CS_LASPRT03M_Temperature: Value40	-1.19	162.987403318	-353.827620083	-72.8890738305	-22.1142262552	-70.7655240167	127.413779741	276.601219075	29.6668214846	17.2875761922	25.1455653704	-35.5736235771	630.428839158	102.555895315	39.4018024474	95.9110893871	0.561249102366	-1.21840970603	-0.250994410775	-0.0761506066271	-0.243681941207	0.438750897634	0.952479656454	0.102158060005	0.0595299785284	0.0865890596777	47.3317347475	-102.751959471	-21.1670732725	-6.42199746697	-20.5503918943	37.001112375	80.3253212551	8.61528005674	5.02033257844	7.30230193228	0.250535856248	0.158725639339	158.534594443	90.7935065816	47.3449566484	243.056226411	0.163032933095	0.836967066905	-30.407021	313.15
Name_l-Aspartic acid_CAS_56-84-8_CS_LASPRT03M_Temperature: Value45	-1.12	162.987403318	-353.827620083	-72.8890738305	-22.1142262552	-70.7655240167	127.413779741	276.601219075	29.6668214846	17.2875761922	25.1455653704	-35.5736235771	630.428839158	102.555895315	39.4018024474	95.9110893871	0.561249102366	-1.21840970603	-0.250994410775	-0.0761506066271	-0.243681941207	0.438750897634	0.952479656454	0.102158060005	0.0595299785284	0.0865890596777	47.3317347475	-102.751959471	-21.1670732725	-6.42199746697	-20.5503918943	37.001112375	80.3253212551	8.61528005674	5.02033257844	7.30230193228	0.250535856248	0.158725639339	158.534594443	90.7935065816	47.3449566484	243.056226411	0.163032933095	0.836967066905	-30.407021	318.15
Name_None_CAS_461-58-5_CS_CYAMPD03M_Temperature: Value10	-0.65	115.969145757	-121.457448093	-26.9785425161	-12.1457448093	-30.3643620233	114.641337365	120.066800453	19.9479224054	12.0066800453	20.0111334088	-1.32780839266	241.524248546	46.9264649215	24.1524248546	50.3754954321	0.502878898597	-0.526677913549	-0.116987494024	-0.0526677913549	-0.131669478387	0.497121101403	0.520647625499	0.0865005013446	0.0520647625499	0.0867746042498	26.7437007304	-28.0093607835	-6.22153472356	-2.80093607835	-7.00234019588	26.4374941954	27.6886628593	4.60020002318	2.76886628593	4.61477714321	0.352545441878	0.199224912222	55.3404626022	127.114047567	155.320101118	75.2903820041	0.673517088275	0.326482911725	-23.990576	283.15
Name_None_CAS_77-92-9_CS_CITRAC11M_Temperature: Value35	0.32	207.396068918	-533.46256244	-75.3281072538	-25.4029791638	-76.2089374914	129.896793296	334.119525823	25.7219364692	15.9104536106	23.865680416	-77.4992756218	867.582088263	101.050043723	41.3134327744	100.074617907	0.614884250904	-1.58160050864	-0.223331459667	-0.0753143099353	-0.225942929806	0.385115749096	0.990591747568	0.0762599489961	0.0471710355985	0.0707565533977	69.9532136975	-179.93311457	-25.4076329008	-8.56824355093	-25.7047306528	43.8132612035	112.696131187	8.67582557341	5.36648243747	8.0497236562	0.1870539707	0.130790958752	180.851169073	4.33486847398	50.0531422591	287.239719956	0.14839668391	0.85160331609	-60.185843	308.15
Name_1,2,3,4-Tetrachlorodibenzo-p-dioxin_CAS_30746-58-8_CS_FELSEUM_Temperature: Value35	-8.45	313.859634853	-427.299915508	-28.1250643777	-19.4227234322	-42.7299915508	120.031430319	163.41515231	11.5096815995	7.42796146864	13.6179293592	-193.828204534	590.715067818	39.6347459771	26.8506849008	56.3479209099	0.723360447002	-0.984809206287	-0.0648205658868	-0.0447640548312	-0.0984809206287	0.276639552998	0.376627143141	0.0265266619281	0.0171194155973	0.0313855952617	136.180891281	-185.401615488	-12.2032141409	-8.42734615853	-18.5401615488	52.0805651553	70.9043745011	4.99394800898	3.22292611369	5.9086978751	0.328919943136	0.140592034273	24.6607045592	46.3757315777	417.08139895	16.8096662226	0.961258325944	0.0387416740557	-31.222285	308.15
