# Supplementary material for: The influence of solid state information and descriptor selection on statistical models of temperature dependent aqueous solubility
Source: J Cheminform. 2018 Aug 29;10:44. doi: 10.1186/s13321-018-0298-3 (PMC6115327; doi:10.1186/s13321-018-0298-3)
Supplement: Supplementary file 2 — Additional file 2. All QSPR ready datasets, prior to feature selection, associated with all considered sets of descriptors. N.B. In the case of the temperature (T) values, these were replaced with (1/T) using additional scripts prior to both feature selection and modelling. [file 13321_2018_298_MOESM2_ESM.zip › all_QSPR_input/extra_qspr_input/Klimenko_QSPRin_CD_True_extra_3D_C.IntegSub.SiRMSSub.Absolv.Ind.Rdk_MPD.csv]

ID_Chemical	Endpoint_Solubility_Value	D_AlphaH2_A_	D_BalabanJ	D_BertzCT	D_BetaH2_B_	D_Chi0	D_Chi0n	D_Chi0v	D_Chi1	D_Chi1n	D_Chi1v	D_Chi2n	D_Chi2v	D_Chi3n	D_Chi3v	D_Chi4n	D_Chi4v	D_EState_VSA1	D_EState_VSA10	D_EState_VSA11	D_EState_VSA2	D_EState_VSA3	D_EState_VSA4	D_EState_VSA5	D_EState_VSA6	D_EState_VSA7	D_EState_VSA8	D_EState_VSA9	D_ExactMolWt	D_Fr2_att_/B_C/1_2s/	D_Fr2_att_/B_D/1_2s/	D_Fr2_att_/B_E/1_2s/	D_Fr2_att_/C_D/1_2d/	D_Fr2_att_/C_D/1_2s/	D_Fr2_att_/C_E/1_2d/	D_Fr2_att_/C_E/1_2s/	D_Fr2_att_/C_F/1_2d/	D_Fr2_att_/C_F/1_2s/	D_Fr2_att_/C_G/1_2s/	D_Fr2_att_/D_D/1_2s/	D_Fr2_att_/D_E/1_2a/	D_Fr2_att_/D_E/1_2d/	D_Fr2_att_/D_E/1_2s/	D_Fr2_att_/D_E/1_2t/	D_Fr2_att_/D_F/1_2s/	D_Fr2_att_/E_E/1_2a/	D_Fr2_att_/E_E/1_2d/	D_Fr2_att_/E_E/1_2s/	D_Fr2_att_/E_E/1_2t/
Name_None_CAS_141-82-2_CS_MALNAC12M_Temperature: Value15	0.75	1.14	3.31802	83.10803	0.69	5.861807	3.418031	3.418031	3.125898	1.562569	1.562569	0.964254	0.964254	0.302451	0.302451	0.129368	0.129368	18.359432	9.589074	0.0	0.0	0.0	0.0	0.0	0.0	0.0	0.0	10.213055	104.010959	2.0	0.0	2.0	0.0	0.0	2.0	2.0	0.0	0.0	0.0	0.0	0.0	0.0	0.0	0.0	0.0	0.0	0.0	2.0	0.0
Name_None_CAS_141-82-2_CS_MALNAC12M_Temperature: Value10	0.73	1.14	3.31802	83.10803	0.69	5.861807	3.418031	3.418031	3.125898	1.562569	1.562569	0.964254	0.964254	0.302451	0.302451	0.129368	0.129368	18.359432	9.589074	0.0	0.0	0.0	0.0	0.0	0.0	0.0	0.0	10.213055	104.010959	2.0	0.0	2.0	0.0	0.0	2.0	2.0	0.0	0.0	0.0	0.0	0.0	0.0	0.0	0.0	0.0	0.0	0.0	2.0	0.0
Name_None_CAS_123-31-9_CS_HYQUIN08M_Temperature: Value60	0.37	1.0	3.032456	145.388339	0.65	5.983128	4.203828	4.203828	3.787694	2.268581	2.268581	1.516398	1.516398	0.849709	0.849709	0.452632	0.452632	0.0	0.0	0.0	11.499024	0.0	0.0	24.265468	0.0	0.0	0.0	10.213055	110.036779	2.0	0.0	4.0	0.0	0.0	0.0	2.0	0.0	0.0	0.0	0.0	0.0	0.0	0.0	0.0	0.0	6.0	0.0	0.0	0.0
Name_None_CAS_553-90-2_CS_DMEOXA05M_Temperature: Value30	0.27	0.0	3.643225	92.605938	0.69	6.568914	4.632993	4.632993	3.718744	1.882993	1.882993	0.983163	0.983163	0.537457	0.537457	0.166667	0.166667	11.938611	9.589074	0.0	0.0	0.0	14.219595	0.0	0.0	0.0	9.473726	0.0	118.026609	0.0	0.0	6.0	0.0	0.0	2.0	4.0	0.0	0.0	0.0	0.0	0.0	0.0	0.0	0.0	0.0	0.0	0.0	1.0	0.0
Name_None_CAS_2051-24-3_CS_DCLBPHM_Temperature: Value80	-10.0	0.0	3.026914	669.959814	0.0	16.928203	9.779645	17.338934	10.106836	5.139822	8.919467	3.889822	7.669467	2.669608	7.223109	1.648786	4.303501	0.0	0.0	0.0	61.353236	0.0	0.0	0.0	0.0	0.0	0.0	116.009399	493.688527	0.0	0.0	0.0	0.0	0.0	0.0	0.0	0.0	0.0	0.0	0.0	0.0	0.0	0.0	0.0	0.0	12.0	0.0	1.0	0.0
Name_None_CAS_85-01-8_CS_PHENAN08M_Temperature: Value70	-4.15	0.0	2.610319	539.009099	0.23	9.380469	7.773503	7.773503	6.94949	4.815384	4.815384	3.507834	3.507834	2.654202	2.654202	1.954807	1.954807	0.0	0.0	0.0	0.0	0.0	0.0	21.544897	0.0	0.0	60.663671	0.0	178.07825	0.0	0.0	10.0	0.0	0.0	0.0	0.0	0.0	0.0	0.0	0.0	0.0	0.0	0.0	0.0	0.0	16.0	0.0	0.0	0.0
Name_None_CAS_85-01-8_CS_PHENAN08M_Temperature: Value75	-4.07	0.0	2.610319	539.009099	0.23	9.380469	7.773503	7.773503	6.94949	4.815384	4.815384	3.507834	3.507834	2.654202	2.654202	1.954807	1.954807	0.0	0.0	0.0	0.0	0.0	0.0	21.544897	0.0	0.0	60.663671	0.0	178.07825	0.0	0.0	10.0	0.0	0.0	0.0	0.0	0.0	0.0	0.0	0.0	0.0	0.0	0.0	0.0	0.0	16.0	0.0	0.0	0.0
Name_None_CAS_57-13-6_CS_UREAXX23M_Temperature: Value30	0.98	0.72	2.803039	29.01955	0.69	3.57735	2.062949	2.062949	1.732051	0.781474	0.781474	0.402369	0.402369	0.0	0.0	0.0	0.0	6.031115	0.0	0.0	0.0	0.0	0.0	0.0	0.0	0.0	11.467335	4.794537	60.032363	0.0	4.0	0.0	0.0	0.0	1.0	0.0	0.0	0.0	0.0	0.0	0.0	0.0	2.0	0.0	0.0	0.0	0.0	0.0	0.0
Name_Maleic acid_CAS_110-16-7_CS_MALIAC13M_Temperature: Value10	0.46	1.14	3.668626	118.973737	0.75	6.568914	3.865624	3.865624	3.625898	1.766145	1.766145	1.009809	1.009809	0.368487	0.368487	0.142577	0.142577	11.938611	9.589074	0.0	0.0	12.15204	0.0	0.0	0.0	0.0	0.0	10.213055	116.010959	2.0	0.0	2.0	0.0	0.0	2.0	2.0	0.0	0.0	0.0	0.0	0.0	0.0	0.0	0.0	0.0	0.0	1.0	2.0	0.0
Name_None_CAS_88-99-3_CS_PHTHAC06M_Temperature: Value25	-1.38	1.14	3.267076	296.584675	0.77	9.137828	6.020325	6.020325	5.625898	3.182812	3.182812	2.155889	2.155889	1.387881	1.387881	0.856105	0.856105	11.938611	9.589074	0.0	11.126903	0.0	0.0	24.265468	0.0	0.0	0.0	10.213055	166.026609	2.0	0.0	4.0	0.0	0.0	2.0	2.0	0.0	0.0	0.0	0.0	0.0	0.0	0.0	0.0	0.0	6.0	0.0	2.0	0.0
Name_None_CAS_88-99-3_CS_PHTHAC06M_Temperature: Value20	-1.47	1.14	3.267076	296.584675	0.77	9.137828	6.020325	6.020325	5.625898	3.182812	3.182812	2.155889	2.155889	1.387881	1.387881	0.856105	0.856105	11.938611	9.589074	0.0	11.126903	0.0	0.0	24.265468	0.0	0.0	0.0	10.213055	166.026609	2.0	0.0	4.0	0.0	0.0	2.0	2.0	0.0	0.0	0.0	0.0	0.0	0.0	0.0	0.0	0.0	6.0	0.0	2.0	0.0
Name_None_CAS_95-55-6_CS_AMPHOM11M_Temperature: Value60	-0.62	0.51	3.134862	164.638339	0.55	5.983128	4.333965	4.333965	3.80453	2.339632	2.339632	1.558816	1.558816	0.936755	0.936755	0.48753	0.48753	0.0	0.0	0.0	5.749512	5.687386	0.0	0.0	24.265468	0.0	0.0	10.840195	109.052764	1.0	2.0	4.0	0.0	0.0	0.0	1.0	0.0	0.0	0.0	0.0	0.0	0.0	1.0	0.0	0.0	6.0	0.0	0.0	0.0
Name_Acetamide, N-(4-methoxyphenyl)-_CAS_51-66-1_CS_ACACTA01M_Temperature: Value15	-2.05	0.41	2.709148	266.361954	0.87	8.974691	7.125898	7.125898	5.719545	3.637864	3.637864	2.409688	2.409688	1.410387	1.410387	0.877615	0.877615	0.0	4.794537	0.0	5.90718	0.0	11.436898	6.923737	31.375266	0.0	5.316789	4.736863	165.078979	0.0	1.0	10.0	0.0	0.0	1.0	2.0	0.0	0.0	0.0	0.0	0.0	0.0	2.0	0.0	0.0	6.0	0.0	1.0	0.0
Name_None_CAS_63-74-1_CS_SULAMD07M_Temperature: Value15	-1.71	0.67	3.201516	341.349962	1.18	8.483128	5.688846	6.505343	4.999019	2.883202	4.429522	2.114045	3.675468	1.208633	2.137864	0.657506	1.172946	10.023291	8.417797	0.0	4.895483	5.687386	0.0	24.265468	0.0	0.0	0.0	10.872641	172.030648	0.0	4.0	4.0	0.0	0.0	0.0	0.0	2.0	0.0	0.0	0.0	0.0	0.0	1.0	0.0	1.0	6.0	0.0	0.0	0.0
Name_None_CAS_554-84-7_CS_MNPHOL21M_Temperature: Value30	-0.92	0.69	3.069899	258.924771	0.49	7.560478	5.020325	5.020325	4.698377	2.633729	2.633729	1.776962	1.776962	1.040556	1.040556	0.606593	0.606593	4.923311	10.114318	0.0	11.436898	0.0	6.066367	18.199101	0.0	0.0	0.0	5.106527	139.026943	1.0	0.0	4.0	1.0	1.0	0.0	1.0	0.0	0.0	0.0	0.0	0.0	0.0	1.0	0.0	0.0	6.0	0.0	0.0	0.0
Name_None_CAS_554-84-7_CS_MNPHOL21M_Temperature: Value35	-0.86	0.69	3.069899	258.924771	0.49	7.560478	5.020325	5.020325	4.698377	2.633729	2.633729	1.776962	1.776962	1.040556	1.040556	0.606593	0.606593	4.923311	10.114318	0.0	11.436898	0.0	6.066367	18.199101	0.0	0.0	0.0	5.106527	139.026943	1.0	0.0	4.0	1.0	1.0	0.0	1.0	0.0	0.0	0.0	0.0	0.0	0.0	1.0	0.0	0.0	6.0	0.0	0.0	0.0
Name_None_CAS_51-28-5_CS_DNOPHL02M_Temperature: Value85	-1.5	0.28	3.267052	375.287403	0.45	10.008072	6.206685	6.206685	6.019745	3.139151	3.139151	2.187237	2.187237	1.366512	1.366512	0.771623	0.771623	26.970906	20.228637	0.0	0.0	6.066367	12.132734	0.0	0.0	0.0	0.0	5.106527	184.012021	1.0	0.0	3.0	2.0	2.0	0.0	1.0	0.0	0.0	0.0	0.0	0.0	0.0	2.0	0.0	0.0	6.0	0.0	0.0	0.0
Name_5-Hydroxyquinoline_CAS_578-67-6_CS_QEWHORM_Temperature: Value20	-2.54	0.13	2.902382	391.11568	1.03	7.681798	5.87235	5.87235	5.37701	3.442158	3.442158	2.387505	2.387505	1.664073	1.664073	1.124027	1.124027	0.0	4.794537	0.0	5.42879	0.0	11.257379	0.0	12.132734	24.395945	4.983979	0.0	145.052764	0.0	1.0	6.0	0.0	0.0	1.0	0.0	0.0	0.0	0.0	0.0	0.0	0.0	2.0	0.0	0.0	6.0	2.0	1.0	0.0
Name_3-Hydroxybenzoic acid_CAS_99-06-9_CS_BIDLOP02M_Temperature: Value15	-1.35	1.06	3.069899	254.783061	0.72	7.560478	5.112077	5.112077	4.698377	2.722705	2.722705	1.855481	1.855481	1.093105	1.093105	0.638942	0.638942	5.969305	4.794537	0.0	11.312963	0.0	0.0	24.265468	0.0	0.0	0.0	10.213055	138.031694	2.0	0.0	4.0	0.0	0.0	1.0	2.0	0.0	0.0	0.0	0.0	0.0	0.0	0.0	0.0	0.0	6.0	0.0	1.0	0.0
Name_None_CAS_58-39-9_CS_PERPAZM_Temperature: Value25	-4.15	0.23	1.410021	779.772079	1.84	18.639617	15.48048	17.052906	13.241515	9.63965	10.834111	7.093913	8.614126	5.324948	6.690313	3.873718	5.116168	0.0	0.0	0.0	6.606882	0.0	57.25675	21.16574	0.0	17.828252	51.097932	16.707467	403.148511	1.0	0.0	25.0	0.0	0.0	0.0	1.0	0.0	0.0	0.0	0.0	0.0	0.0	9.0	0.0	0.0	12.0	0.0	5.0	0.0
Name_3-Hydroxybenzoic acid_CAS_99-06-9_CS_BIDLOP02M_Temperature: Value10	-1.4	1.06	3.069899	254.783061	0.72	7.560478	5.112077	5.112077	4.698377	2.722705	2.722705	1.855481	1.855481	1.093105	1.093105	0.638942	0.638942	5.969305	4.794537	0.0	11.312963	0.0	0.0	24.265468	0.0	0.0	0.0	10.213055	138.031694	2.0	0.0	4.0	0.0	0.0	1.0	2.0	0.0	0.0	0.0	0.0	0.0	0.0	0.0	0.0	0.0	6.0	0.0	1.0	0.0
Name_None_CAS_129-00-0_CS_GUQPOZM_Temperature: Value75	-4.96	0.0	2.505956	666.619806	0.25	10.535169	8.773503	8.773503	7.932653	5.559401	5.559401	4.289601	4.289601	3.392734	3.392734	2.669587	2.669587	0.0	0.0	0.0	0.0	0.0	0.0	32.317345	0.0	0.0	60.663671	0.0	202.07825	0.0	0.0	10.0	0.0	0.0	0.0	0.0	0.0	0.0	0.0	0.0	0.0	0.0	0.0	0.0	0.0	19.0	0.0	0.0	0.0
Name_None_CAS_63-74-1_CS_SULAMD07M_Temperature: Value50	-0.82	0.67	3.201516	341.349962	1.18	8.483128	5.688846	6.505343	4.999019	2.883202	4.429522	2.114045	3.675468	1.208633	2.137864	0.657506	1.172946	10.023291	8.417797	0.0	4.895483	5.687386	0.0	24.265468	0.0	0.0	0.0	10.872641	172.030648	0.0	4.0	4.0	0.0	0.0	0.0	0.0	2.0	0.0	0.0	0.0	0.0	0.0	1.0	0.0	1.0	6.0	0.0	0.0	0.0
Name_None_CAS_57-13-6_CS_UREAXX23M_Temperature: Value40	1.02	0.72	2.803039	29.01955	0.69	3.57735	2.062949	2.062949	1.732051	0.781474	0.781474	0.402369	0.402369	0.0	0.0	0.0	0.0	6.031115	0.0	0.0	0.0	0.0	0.0	0.0	0.0	0.0	11.467335	4.794537	60.032363	0.0	4.0	0.0	0.0	0.0	1.0	0.0	0.0	0.0	0.0	0.0	0.0	0.0	2.0	0.0	0.0	0.0	0.0	0.0	0.0
Name_None_CAS_315-30-0_CS_ALOPURM_Temperature: Value30	-2.19	0.27	2.929586	362.1908	1.54	6.974691	4.957376	4.957376	4.87701	2.745086	2.745086	1.854779	1.854779	1.254429	1.254429	0.785732	0.785732	0.0	4.794537	0.0	5.559267	11.387856	0.0	12.524164	0.0	0.0	20.165321	0.0	136.038511	0.0	2.0	2.0	0.0	0.0	1.0	0.0	0.0	0.0	0.0	1.0	4.0	0.0	2.0	0.0	0.0	2.0	1.0	0.0	0.0
Name_Maleic acid_CAS_110-16-7_CS_MALIAC13M_Temperature: Value80	0.8	1.14	3.668626	118.973737	0.75	6.568914	3.865624	3.865624	3.625898	1.766145	1.766145	1.009809	1.009809	0.368487	0.368487	0.142577	0.142577	11.938611	9.589074	0.0	0.0	12.15204	0.0	0.0	0.0	0.0	0.0	10.213055	116.010959	2.0	0.0	2.0	0.0	0.0	2.0	2.0	0.0	0.0	0.0	0.0	0.0	0.0	0.0	0.0	0.0	0.0	1.0	2.0	0.0
Name_None_CAS_86-73-7_CS_FLUREN02M_Temperature: Value65	-4.07	0.0	2.320728	411.600419	0.19	8.673362	7.325909	7.325909	6.44949	4.611807	4.611807	3.491071	3.491071	2.705801	2.705801	2.079609	2.079609	0.0	0.0	0.0	0.0	0.0	6.420822	22.253806	0.0	0.0	48.530937	0.0	166.07825	0.0	0.0	10.0	0.0	0.0	0.0	0.0	0.0	0.0	0.0	0.0	0.0	0.0	0.0	0.0	0.0	12.0	0.0	3.0	0.0
Name_None_CAS_65-85-0_CS_BENZAC12M_Temperature: Value35	-1.43	0.57	2.981455	203.415953	0.44	6.690234	4.742213	4.742213	4.30453	2.588415	2.588415	1.671178	1.671178	1.02074	1.02074	0.58073	0.58073	5.969305	4.794537	0.0	0.0	5.563451	0.0	0.0	30.331835	0.0	0.0	5.106527	122.036779	1.0	0.0	5.0	0.0	0.0	1.0	1.0	0.0	0.0	0.0	0.0	0.0	0.0	0.0	0.0	0.0	6.0	0.0	1.0	0.0
Name_None_CAS_86-73-7_CS_FLUREN02M_Temperature: Value60	-4.2	0.0	2.320728	411.600419	0.19	8.673362	7.325909	7.325909	6.44949	4.611807	4.611807	3.491071	3.491071	2.705801	2.705801	2.079609	2.079609	0.0	0.0	0.0	0.0	0.0	6.420822	22.253806	0.0	0.0	48.530937	0.0	166.07825	0.0	0.0	10.0	0.0	0.0	0.0	0.0	0.0	0.0	0.0	0.0	0.0	0.0	0.0	0.0	0.0	12.0	0.0	3.0	0.0
Name_None_CAS_15862-07-4_CS_ABESIKM_Temperature: Value25	-6.2	0.0	2.590265	477.725947	0.13	10.836499	7.675345	9.943132	7.181541	4.382331	5.516224	3.112189	4.333789	2.094759	3.129618	1.361497	2.017444	0.0	0.0	0.0	0.0	15.0679	11.126903	0.0	12.132734	30.331835	0.0	34.80282	255.961333	0.0	0.0	7.0	0.0	0.0	0.0	0.0	0.0	0.0	0.0	0.0	0.0	0.0	0.0	0.0	0.0	12.0	0.0	1.0	0.0
Name_None_CAS_100-09-4_CS_ANISIC04M_Temperature: Value60	-2.09	0.57	2.913802	250.54461	0.66	8.267585	6.073111	6.073111	5.236382	3.111471	3.111471	2.033654	2.033654	1.336969	1.336969	0.733596	0.733596	5.969305	4.794537	0.0	5.563451	5.749512	0.0	19.242532	12.132734	0.0	0.0	9.84339	152.047344	1.0	0.0	7.0	0.0	0.0	1.0	3.0	0.0	0.0	0.0	0.0	0.0	0.0	0.0	0.0	0.0	6.0	0.0	1.0	0.0
Name_None_CAS_77-92-9_CS_CITRAC11M_Temperature: Value25	0.3	1.63	4.619312	227.367322	1.33	10.646264	6.427813	6.427813	5.77638	3.171013	3.171013	2.477768	2.477768	1.285437	1.285437	0.714077	0.714077	36.35061	14.383612	0.0	0.0	0.0	0.0	0.0	0.0	0.0	0.0	20.42611	192.027003	4.0	0.0	4.0	0.0	0.0	3.0	4.0	0.0	0.0	0.0	0.0	0.0	0.0	0.0	0.0	0.0	0.0	0.0	5.0	0.0
Name_None_CAS_88-99-3_CS_PHTHAC06M_Temperature: Value10	-1.67	1.14	3.267076	296.584675	0.77	9.137828	6.020325	6.020325	5.625898	3.182812	3.182812	2.155889	2.155889	1.387881	1.387881	0.856105	0.856105	11.938611	9.589074	0.0	11.126903	0.0	0.0	24.265468	0.0	0.0	0.0	10.213055	166.026609	2.0	0.0	4.0	0.0	0.0	2.0	2.0	0.0	0.0	0.0	0.0	0.0	0.0	0.0	0.0	0.0	6.0	0.0	2.0	0.0
Name_None_CAS_120-12-7_CS_ANTCEN19M_Temperature: Value35	-6.16	0.0	2.523733	488.759099	0.23	9.380469	7.773503	7.773503	6.932653	4.809401	4.809401	3.546509	3.546509	2.614031	2.614031	1.882639	1.882639	0.0	0.0	0.0	0.0	0.0	0.0	21.544897	0.0	0.0	60.663671	0.0	178.07825	0.0	0.0	10.0	0.0	0.0	0.0	0.0	0.0	0.0	0.0	0.0	0.0	0.0	0.0	0.0	0.0	16.0	0.0	0.0	0.0
Name_None_CAS_51-28-5_CS_DNOPHL02M_Temperature: Value15	-2.65	0.28	3.267052	375.287403	0.45	10.008072	6.206685	6.206685	6.019745	3.139151	3.139151	2.187237	2.187237	1.366512	1.366512	0.771623	0.771623	26.970906	20.228637	0.0	0.0	6.066367	12.132734	0.0	0.0	0.0	0.0	5.106527	184.012021	1.0	0.0	3.0	2.0	2.0	0.0	1.0	0.0	0.0	0.0	0.0	0.0	0.0	2.0	0.0	0.0	6.0	0.0	0.0	0.0
Name_None_CAS_100-09-4_CS_ANISIC04M_Temperature: Value65	-2.05	0.57	2.913802	250.54461	0.66	8.267585	6.073111	6.073111	5.236382	3.111471	3.111471	2.033654	2.033654	1.336969	1.336969	0.733596	0.733596	5.969305	4.794537	0.0	5.563451	5.749512	0.0	19.242532	12.132734	0.0	0.0	9.84339	152.047344	1.0	0.0	7.0	0.0	0.0	1.0	3.0	0.0	0.0	0.0	0.0	0.0	0.0	0.0	0.0	0.0	6.0	0.0	1.0	0.0
Name_None_CAS_100-09-4_CS_ANISIC04M_Temperature: Value70	-1.84	0.57	2.913802	250.54461	0.66	8.267585	6.073111	6.073111	5.236382	3.111471	3.111471	2.033654	2.033654	1.336969	1.336969	0.733596	0.733596	5.969305	4.794537	0.0	5.563451	5.749512	0.0	19.242532	12.132734	0.0	0.0	9.84339	152.047344	1.0	0.0	7.0	0.0	0.0	1.0	3.0	0.0	0.0	0.0	0.0	0.0	0.0	0.0	0.0	0.0	6.0	0.0	1.0	0.0
Name_None_CAS_76-57-3_CS_ZZZTSE03M_Temperature: Value50	-1.36	0.23	1.822365	685.154996	1.58	15.060113	12.951046	12.951046	10.663869	8.102094	8.102094	7.113245	7.113245	6.35431	6.35431	5.388741	5.388741	6.103966	5.106527	0.0	11.518957	11.959747	30.885423	11.126903	7.109798	12.142387	24.089969	9.473726	299.152144	1.0	0.0	20.0	0.0	0.0	0.0	5.0	0.0	0.0	0.0	0.0	0.0	0.0	3.0	0.0	0.0	6.0	1.0	11.0	0.0
Name_None_CAS_103-84-4_CS_ACANIL02M_Temperature: Value80	-0.48	0.41	2.674242	217.959017	0.67	7.397341	5.795	5.795	4.787694	3.114808	3.114808	2.047212	2.047212	1.094158	1.094158	0.724749	0.724749	0.0	4.794537	0.0	5.90718	0.0	5.687386	6.923737	0.0	30.331835	5.316789	0.0	135.068414	0.0	1.0	8.0	0.0	0.0	1.0	0.0	0.0	0.0	0.0	0.0	0.0	0.0	2.0	0.0	0.0	6.0	0.0	1.0	0.0
Name_None_CAS_91-20-3_CS_NAPHTA18M_Temperature: Value75	-2.72	0.0	2.888052	271.015182	0.17	6.811555	5.618802	5.618802	4.966326	3.404701	3.404701	2.347151	2.347151	1.658689	1.658689	1.132906	1.132906	0.0	0.0	0.0	0.0	0.0	0.0	10.772448	0.0	0.0	48.530937	0.0	128.0626	0.0	0.0	8.0	0.0	0.0	0.0	0.0	0.0	0.0	0.0	0.0	0.0	0.0	0.0	0.0	0.0	11.0	0.0	0.0	0.0
Name_None_CAS_123-30-8_CS_AMPHOL01M_Temperature: Value10	-0.93	0.73	3.032456	147.388339	0.69	5.983128	4.333965	4.333965	3.787694	2.333649	2.333649	1.591532	1.591532	0.893088	0.893088	0.474322	0.474322	0.0	0.0	0.0	5.749512	5.687386	0.0	0.0	24.265468	0.0	0.0	10.840195	109.052764	1.0	2.0	4.0	0.0	0.0	0.0	1.0	0.0	0.0	0.0	0.0	0.0	0.0	1.0	0.0	0.0	6.0	0.0	0.0	0.0
Name_None_CAS_69-72-7_CS_SALIAC18M_Temperature: Value40	-1.54	0.7	3.152941	254.783061	0.4	7.560478	5.112077	5.112077	4.715214	2.728688	2.728688	1.822302	1.822302	1.134458	1.134458	0.654489	0.654489	5.969305	4.794537	0.0	11.312963	0.0	0.0	12.132734	12.132734	0.0	0.0	10.213055	138.031694	2.0	0.0	4.0	0.0	0.0	1.0	2.0	0.0	0.0	0.0	0.0	0.0	0.0	0.0	0.0	0.0	6.0	0.0	1.0	0.0
Name_Thiourea_CAS_62-56-6_CS_THIOUR13M_Temperature: Value10	-0.01	0.42	2.803039	29.01955	0.82	3.57735	2.062949	2.879445	1.732051	0.781474	1.189723	0.402369	0.873773	0.0	0.0	0.0	0.0	0.0	0.0	0.0	5.112437	0.0	0.0	0.0	0.0	0.0	23.685208	0.0	76.009519	0.0	4.0	0.0	0.0	0.0	0.0	0.0	0.0	0.0	0.0	0.0	0.0	0.0	2.0	0.0	0.0	0.0	0.0	0.0	0.0
Name_None_CAS_103-84-4_CS_ACANIL02M_Temperature: Value10	-1.49	0.41	2.674242	217.959017	0.67	7.397341	5.795	5.795	4.787694	3.114808	3.114808	2.047212	2.047212	1.094158	1.094158	0.724749	0.724749	0.0	4.794537	0.0	5.90718	0.0	5.687386	6.923737	0.0	30.331835	5.316789	0.0	135.068414	0.0	1.0	8.0	0.0	0.0	1.0	0.0	0.0	0.0	0.0	0.0	0.0	0.0	2.0	0.0	0.0	6.0	0.0	1.0	0.0
Name_d-Sorbitol_CAS_50-70-4_CS_GLUCITM_Temperature: Value10	0.55	1.62	3.985164	104.605938	1.81	9.723615	6.406896	6.406896	5.540111	3.481748	3.481748	2.481029	2.481029	1.512478	1.512478	0.671209	0.671209	37.629629	0.0	0.0	0.0	0.0	0.0	0.0	0.0	0.0	0.0	30.639164	182.079038	6.0	0.0	8.0	0.0	0.0	0.0	6.0	0.0	0.0	0.0	0.0	0.0	0.0	0.0	0.0	0.0	0.0	0.0	5.0	0.0
Name_None_CAS_91-20-3_CS_NAPHTA18M_Temperature: Value50	-3.21	0.0	2.888052	271.015182	0.17	6.811555	5.618802	5.618802	4.966326	3.404701	3.404701	2.347151	2.347151	1.658689	1.658689	1.132906	1.132906	0.0	0.0	0.0	0.0	0.0	0.0	10.772448	0.0	0.0	48.530937	0.0	128.0626	0.0	0.0	8.0	0.0	0.0	0.0	0.0	0.0	0.0	0.0	0.0	0.0	0.0	0.0	0.0	0.0	11.0	0.0	0.0	0.0
Name_None_CAS_60-35-5_CS_ACEMID02M_Temperature: Value20	1.07	0.49	2.803039	29.01955	0.57	3.57735	2.485599	2.485599	1.732051	0.992799	0.992799	0.61065	0.61065	0.0	0.0	0.0	0.0	0.0	4.794537	0.0	5.90718	0.0	0.0	6.923737	0.0	0.0	5.733667	0.0	59.037114	0.0	2.0	3.0	0.0	0.0	1.0	0.0	0.0	0.0	0.0	0.0	0.0	0.0	1.0	0.0	0.0	0.0	0.0	1.0	0.0
Name_None_CAS_781-43-1_CS_DMANTR01M_Temperature: Value25	-6.57	0.0	2.666148	560.998447	0.23	11.120956	9.618802	9.618802	7.787694	5.654701	5.654701	4.341168	4.341168	3.470156	3.470156	2.564423	2.564423	0.0	0.0	0.0	0.0	0.0	0.0	32.6718	0.0	0.0	62.378411	0.0	206.10955	0.0	0.0	14.0	0.0	0.0	0.0	0.0	0.0	0.0	0.0	0.0	0.0	0.0	0.0	0.0	0.0	16.0	0.0	2.0	0.0
Name_None_CAS_91-20-3_CS_NAPHTA18M_Temperature: Value55	-3.08	0.0	2.888052	271.015182	0.17	6.811555	5.618802	5.618802	4.966326	3.404701	3.404701	2.347151	2.347151	1.658689	1.658689	1.132906	1.132906	0.0	0.0	0.0	0.0	0.0	0.0	10.772448	0.0	0.0	48.530937	0.0	128.0626	0.0	0.0	8.0	0.0	0.0	0.0	0.0	0.0	0.0	0.0	0.0	0.0	0.0	0.0	0.0	0.0	11.0	0.0	0.0	0.0
Name_None_CAS_107-35-7_CS_TAURIN05M_Temperature: Value20	-0.19	0.52	3.602197	125.870334	1.34	5.914214	3.663522	4.480019	3.06066	1.712831	3.321996	1.074714	2.64679	0.375805	1.127415	0.14893	0.446789	10.118127	8.417797	0.0	12.29761	0.0	0.0	0.0	0.0	0.0	0.0	10.286417	125.014664	1.0	2.0	4.0	0.0	0.0	0.0	0.0	2.0	1.0	0.0	0.0	0.0	0.0	1.0	0.0	0.0	0.0	0.0	1.0	0.0
Name_l-Aspartic acid_CAS_56-84-8_CS_LASPRT03M_Temperature: Value70	-0.76	1.18	3.632432	132.529325	1.26	7.439158	4.572731	4.572731	4.036581	2.239272	2.239272	1.542593	1.542593	0.711731	0.711731	0.275438	0.275438	24.401273	9.589074	0.0	0.0	0.0	0.0	0.0	0.0	0.0	0.0	15.946722	133.037508	2.0	2.0	3.0	0.0	0.0	2.0	2.0	0.0	0.0	0.0	0.0	0.0	0.0	1.0	0.0	0.0	0.0	0.0	3.0	0.0
Name_None_CAS_107-35-7_CS_TAURIN05M_Temperature: Value25	-0.12	0.52	3.602197	125.870334	1.34	5.914214	3.663522	4.480019	3.06066	1.712831	3.321996	1.074714	2.64679	0.375805	1.127415	0.14893	0.446789	10.118127	8.417797	0.0	12.29761	0.0	0.0	0.0	0.0	0.0	0.0	10.286417	125.014664	1.0	2.0	4.0	0.0	0.0	0.0	0.0	2.0	1.0	0.0	0.0	0.0	0.0	1.0	0.0	0.0	0.0	0.0	1.0	0.0
Name_Benzoylaminoacetic acid_CAS_495-69-2_CS_HIPPAC05M_Temperature: Value25	-1.68	0.83	2.544573	307.89567	1.01	9.681798	6.857568	6.857568	6.198377	3.749645	3.749645	2.442441	2.442441	1.436149	1.436149	0.847481	0.847481	5.969305	9.589074	0.0	12.451936	5.563451	0.0	0.0	30.331835	0.0	5.316789	5.106527	179.058243	1.0	1.0	7.0	0.0	0.0	2.0	1.0	0.0	0.0	0.0	0.0	0.0	0.0	2.0	0.0	0.0	6.0	0.0	2.0	0.0
Name_None_CAS_479-45-8_CS_MTNANLM_Temperature: Value10	-3.62	0.0	3.769455	592.636917	0.96	15.610366	9.656755	9.656755	9.162479	4.656935	4.656935	3.365399	3.365399	2.227211	2.227211	1.386716	1.386716	42.551792	40.457273	0.0	5.008913	12.132734	7.047672	0.0	0.0	0.0	0.0	0.0	287.013812	0.0	0.0	5.0	4.0	4.0	0.0	0.0	0.0	0.0	0.0	1.0	0.0	0.0	5.0	0.0	0.0	6.0	0.0	0.0	0.0
Name_None_CAS_123-30-8_CS_AMPHOL01M_Temperature: Value85	-0.08	0.73	3.032456	147.388339	0.69	5.983128	4.333965	4.333965	3.787694	2.333649	2.333649	1.591532	1.591532	0.893088	0.893088	0.474322	0.474322	0.0	0.0	0.0	5.749512	5.687386	0.0	0.0	24.265468	0.0	0.0	10.840195	109.052764	1.0	2.0	4.0	0.0	0.0	0.0	1.0	0.0	0.0	0.0	0.0	0.0	0.0	1.0	0.0	0.0	6.0	0.0	0.0	0.0
Name_None_CAS_479-45-8_CS_MTNANLM_Temperature: Value15	-3.61	0.0	3.769455	592.636917	0.96	15.610366	9.656755	9.656755	9.162479	4.656935	4.656935	3.365399	3.365399	2.227211	2.227211	1.386716	1.386716	42.551792	40.457273	0.0	5.008913	12.132734	7.047672	0.0	0.0	0.0	0.0	0.0	287.013812	0.0	0.0	5.0	4.0	4.0	0.0	0.0	0.0	0.0	0.0	1.0	0.0	0.0	5.0	0.0	0.0	6.0	0.0	0.0	0.0
Name_None_CAS_32598-13-3_CS_FUHDAN01M_Temperature: Value20	-8.83	0.0	2.50208	485.037124	0.18	11.706742	7.97596	10.999675	7.575387	4.481997	5.993855	3.257776	4.886576	2.172535	3.650594	1.351385	1.947568	0.0	0.0	0.0	0.0	20.090533	11.126903	0.0	24.265468	12.132734	0.0	46.40376	289.922361	0.0	0.0	6.0	0.0	0.0	0.0	0.0	0.0	0.0	0.0	0.0	0.0	0.0	0.0	0.0	0.0	12.0	0.0	1.0	0.0
Name_None_CAS_32598-13-3_CS_FUHDAN01M_Temperature: Value25	-8.71	0.0	2.50208	485.037124	0.18	11.706742	7.97596	10.999675	7.575387	4.481997	5.993855	3.257776	4.886576	2.172535	3.650594	1.351385	1.947568	0.0	0.0	0.0	0.0	20.090533	11.126903	0.0	24.265468	12.132734	0.0	46.40376	289.922361	0.0	0.0	6.0	0.0	0.0	0.0	0.0	0.0	0.0	0.0	0.0	0.0	0.0	0.0	0.0	0.0	12.0	0.0	1.0	0.0
Name_Serine_CAS_56-45-1_CS_LSERIN10M_Temperature: Value25	-0.33	1.03	3.343417	72.580271	1.3	5.861807	3.664483	3.664483	3.180739	1.774215	1.774215	1.127305	1.127305	0.513894	0.513894	0.078093	0.078093	18.618028	4.794537	0.0	0.0	0.0	0.0	0.0	0.0	0.0	0.0	15.946722	105.042593	2.0	2.0	3.0	0.0	0.0	1.0	2.0	0.0	0.0	0.0	0.0	0.0	0.0	1.0	0.0	0.0	0.0	0.0	2.0	0.0
Name_None_CAS_150-13-0_CS_AMBNAC04M_Temperature: Value20	-1.44	0.8	3.003401	240.287949	0.76	7.560478	5.242213	5.242213	4.698377	2.787773	2.787773	1.927161	1.927161	1.157634	1.157634	0.625697	0.625697	5.969305	4.794537	0.0	5.563451	5.687386	0.0	12.132734	12.132734	0.0	0.0	10.840195	137.047678	1.0	2.0	4.0	0.0	0.0	1.0	1.0	0.0	0.0	0.0	0.0	0.0	0.0	1.0	0.0	0.0	6.0	0.0	1.0	0.0
Name_None_CAS_91-20-3_CS_NAPHTA18M_Temperature: Value25	-3.61	0.0	2.888052	271.015182	0.17	6.811555	5.618802	5.618802	4.966326	3.404701	3.404701	2.347151	2.347151	1.658689	1.658689	1.132906	1.132906	0.0	0.0	0.0	0.0	0.0	0.0	10.772448	0.0	0.0	48.530937	0.0	128.0626	0.0	0.0	8.0	0.0	0.0	0.0	0.0	0.0	0.0	0.0	0.0	0.0	0.0	0.0	0.0	0.0	11.0	0.0	0.0	0.0
Name_None_CAS_150-13-0_CS_AMBNAC04M_Temperature: Value25	-1.41	0.8	3.003401	240.287949	0.76	7.560478	5.242213	5.242213	4.698377	2.787773	2.787773	1.927161	1.927161	1.157634	1.157634	0.625697	0.625697	5.969305	4.794537	0.0	5.563451	5.687386	0.0	12.132734	12.132734	0.0	0.0	10.840195	137.047678	1.0	2.0	4.0	0.0	0.0	1.0	1.0	0.0	0.0	0.0	0.0	0.0	0.0	1.0	0.0	0.0	6.0	0.0	1.0	0.0
Name_None_CAS_115-43-5_CS_FUFSOPM_Temperature: Value35	-2.11	0.52	2.560321	502.297711	1.34	13.173362	9.60306	9.60306	8.608226	5.443106	5.443106	4.001527	4.001527	2.946475	2.946475	2.058594	2.058594	23.260464	14.383612	0.0	6.420822	5.563451	0.0	6.07602	30.331835	0.0	17.212513	0.0	244.084792	0.0	2.0	10.0	0.0	0.0	3.0	0.0	0.0	0.0	0.0	0.0	0.0	0.0	4.0	0.0	0.0	6.0	1.0	5.0	0.0
Name_2-Methoxybenzoic acid_CAS_579-75-9_CS_FUFBOXM_Temperature: Value15	-1.85	0.57	3.121219	267.79461	0.66	8.267585	6.073111	6.073111	5.253219	3.117454	3.117454	2.005436	2.005436	1.337383	1.337383	0.821324	0.821324	5.969305	4.794537	0.0	5.563451	5.749512	0.0	13.176165	18.199101	0.0	0.0	9.84339	152.047344	1.0	0.0	7.0	0.0	0.0	1.0	3.0	0.0	0.0	0.0	0.0	0.0	0.0	0.0	0.0	0.0	6.0	0.0	1.0	0.0
Name_2-Methoxybenzoic acid_CAS_579-75-9_CS_FUFBOXM_Temperature: Value10	-1.91	0.57	3.121219	267.79461	0.66	8.267585	6.073111	6.073111	5.253219	3.117454	3.117454	2.005436	2.005436	1.337383	1.337383	0.821324	0.821324	5.969305	4.794537	0.0	5.563451	5.749512	0.0	13.176165	18.199101	0.0	0.0	9.84339	152.047344	1.0	0.0	7.0	0.0	0.0	1.0	3.0	0.0	0.0	0.0	0.0	0.0	0.0	0.0	0.0	0.0	6.0	0.0	1.0	0.0
Name_None_CAS_108-46-3_CS_RESORA03M_Temperature: Value10	0.62	1.0	3.07766	166.388339	0.61	5.983128	4.203828	4.203828	3.787694	2.268581	2.268581	1.519852	1.519852	0.829737	0.829737	0.493031	0.493031	0.0	0.0	0.0	11.499024	0.0	0.0	18.199101	6.066367	0.0	0.0	10.213055	110.036779	2.0	0.0	4.0	0.0	0.0	0.0	2.0	0.0	0.0	0.0	0.0	0.0	0.0	0.0	0.0	0.0	6.0	0.0	0.0	0.0
Name_None_CAS_591-27-5_CS_MAMPOLM_Temperature: Value40	-0.31	0.73	3.07766	168.388339	0.65	5.983128	4.333965	4.333965	3.787694	2.333649	2.333649	1.594987	1.594987	0.870211	0.870211	0.524798	0.524798	0.0	0.0	0.0	5.749512	5.687386	0.0	6.066367	18.199101	0.0	0.0	10.840195	109.052764	1.0	2.0	4.0	0.0	0.0	0.0	1.0	0.0	0.0	0.0	0.0	0.0	0.0	1.0	0.0	0.0	6.0	0.0	0.0	0.0
Name_Acetamide, N-(4-methoxyphenyl)-_CAS_51-66-1_CS_ACACTA01M_Temperature: Value60	-1.49	0.41	2.709148	266.361954	0.87	8.974691	7.125898	7.125898	5.719545	3.637864	3.637864	2.409688	2.409688	1.410387	1.410387	0.877615	0.877615	0.0	4.794537	0.0	5.90718	0.0	11.436898	6.923737	31.375266	0.0	5.316789	4.736863	165.078979	0.0	1.0	10.0	0.0	0.0	1.0	2.0	0.0	0.0	0.0	0.0	0.0	0.0	2.0	0.0	0.0	6.0	0.0	1.0	0.0
Name_None_CAS_115-77-5_CS_PERYTO12M_Temperature: Value10	-0.46	1.25	3.824684	51.848471	1.18	7.328427	5.117282	5.117282	4.242641	2.679125	2.679125	2.132456	2.132456	1.341641	1.341641	0.3	0.3	31.842518	0.0	0.0	0.0	0.0	0.0	0.0	0.0	0.0	0.0	20.42611	136.073559	4.0	0.0	8.0	0.0	0.0	0.0	4.0	0.0	0.0	0.0	0.0	0.0	0.0	0.0	0.0	0.0	0.0	0.0	4.0	0.0
Name_None_CAS_439-14-5_CS_DIZPAM10M_Temperature: Value25	-3.75	0.0	2.229963	694.87799	1.04	14.11252	11.006549	11.762478	9.664704	6.329639	6.707603	4.645087	5.081522	3.368834	3.603931	2.305497	2.4776	0.0	4.794537	0.0	12.451936	5.022633	22.525974	0.0	18.013949	42.464569	4.992405	11.60094	284.071641	0.0	0.0	13.0	0.0	0.0	1.0	0.0	0.0	0.0	0.0	0.0	0.0	1.0	4.0	0.0	0.0	12.0	0.0	3.0	0.0
Name_None_CAS_144-62-7_CS_OXALAC08M_Temperature: Value15	-0.13	1.14	3.567703	71.548875	0.68	5.154701	2.710924	2.710924	2.642734	1.105462	1.105462	0.610305	0.610305	0.182954	0.182954	0.0	0.0	11.938611	0.0	0.0	0.0	0.0	0.0	0.0	0.0	0.0	0.0	19.802129	89.995309	2.0	0.0	0.0	0.0	0.0	2.0	2.0	0.0	0.0	0.0	0.0	0.0	0.0	0.0	0.0	0.0	0.0	0.0	1.0	0.0
Name_l-Histidine_CAS_71-00-1_CS_LHISTD04M_Temperature: Value15	-0.59	1.13	2.498761	231.985251	1.41	8.267585	5.819183	5.819183	5.198377	3.159372	3.159372	2.209395	2.209395	1.301102	1.301102	0.715164	0.715164	12.011146	4.794537	0.0	6.420822	5.693928	0.0	6.32732	6.196844	0.0	9.967957	10.840195	155.069477	1.0	3.0	5.0	0.0	0.0	1.0	1.0	0.0	0.0	0.0	0.0	0.0	1.0	4.0	0.0	0.0	0.0	1.0	3.0	0.0
Name_None_CAS_124-04-9_CS_ADIPAC11M_Temperature: Value60	0.02	1.14	3.05509	113.709506	0.7	7.983128	5.539351	5.539351	4.625898	3.062569	3.062569	1.994584	1.994584	1.031284	1.031284	0.552451	0.552451	11.938611	9.589074	0.0	12.841643	12.841643	0.0	0.0	0.0	0.0	0.0	10.213055	146.057909	2.0	0.0	8.0	0.0	0.0	2.0	2.0	0.0	0.0	0.0	0.0	0.0	0.0	0.0	0.0	0.0	0.0	0.0	5.0	0.0
Name_None_CAS_105-60-2_CS_CAPLACM_Temperature: Value5	0.58	0.26	2.266697	80.529325	0.69	5.819991	4.943782	4.943782	3.893847	3.161231	3.161231	2.160613	2.160613	1.402784	1.402784	0.90353	0.90353	0.0	4.794537	0.0	5.90718	0.0	25.807221	6.420822	0.0	0.0	5.316789	0.0	113.084064	0.0	1.0	10.0	0.0	0.0	1.0	0.0	0.0	0.0	0.0	0.0	0.0	0.0	2.0	0.0	0.0	0.0	0.0	5.0	0.0
Name_None_CAS_461-58-5_CS_CYAMPD03M_Temperature: Value60	0.27	0.55	3.507223	92.605938	1.21	4.991564	3.049128	3.049128	2.770056	1.248171	1.248171	0.636669	0.636669	0.179099	0.179099	0.057735	0.057735	0.0	0.0	0.0	5.959555	0.0	0.0	6.193156	0.0	0.0	4.992405	16.729227	84.043596	0.0	4.0	0.0	0.0	0.0	0.0	0.0	0.0	0.0	0.0	0.0	0.0	1.0	3.0	1.0	0.0	0.0	0.0	0.0	0.0
Name_None_CAS_106-46-7_CS_DCLBEN03M_Temperature: Value45	-3.08	0.0	3.032456	145.388339	0.1	5.983128	4.06533	5.577188	3.787694	2.199332	2.955261	1.436436	2.309307	0.803543	1.307496	0.429549	0.681526	0.0	0.0	0.0	0.0	0.0	10.045267	0.0	24.265468	0.0	0.0	23.20188	145.969005	0.0	0.0	4.0	0.0	0.0	0.0	0.0	0.0	0.0	0.0	0.0	0.0	0.0	0.0	0.0	0.0	6.0	0.0	0.0	0.0
Name_None_CAS_106-46-7_CS_DCLBEN03M_Temperature: Value40	-3.16	0.0	3.032456	145.388339	0.1	5.983128	4.06533	5.577188	3.787694	2.199332	2.955261	1.436436	2.309307	0.803543	1.307496	0.429549	0.681526	0.0	0.0	0.0	0.0	0.0	10.045267	0.0	24.265468	0.0	0.0	23.20188	145.969005	0.0	0.0	4.0	0.0	0.0	0.0	0.0	0.0	0.0	0.0	0.0	0.0	0.0	0.0	0.0	0.0	6.0	0.0	0.0	0.0
Name_None_CAS_57-50-1_CS_SUCROS41M_Temperature: Value90	0.37	2.01	2.17727	393.203227	3.43	17.361443	12.042576	12.042576	10.806897	7.04946	7.04946	5.559383	5.559383	4.070325	4.070325	2.631316	2.631316	74.625548	30.639164	0.0	0.0	0.0	0.0	0.0	0.0	0.0	0.0	24.423644	342.116212	8.0	0.0	14.0	0.0	0.0	0.0	14.0	0.0	0.0	0.0	0.0	0.0	0.0	0.0	0.0	0.0	0.0	0.0	10.0	0.0
Name_None_CAS_56-41-7_CS_LALNIN03M_Temperature: Value30	0.29	0.78	3.257586	59.813538	0.93	5.154701	3.510162	3.510162	2.642734	1.62709	1.62709	1.126913	1.126913	0.389528	0.389528	0.0	0.0	12.011146	4.794537	0.0	0.0	0.0	0.0	6.923737	0.0	0.0	0.0	10.840195	89.047678	1.0	2.0	4.0	0.0	0.0	1.0	1.0	0.0	0.0	0.0	0.0	0.0	0.0	1.0	0.0	0.0	0.0	0.0	2.0	0.0
Name_None_CAS_100-01-6_CS_NANILI23M_Temperature: Value20	-2.55	0.28	3.003401	242.429658	0.53	7.560478	5.150462	5.150462	4.698377	2.698798	2.698798	1.848642	1.848642	1.103907	1.103907	0.596038	0.596038	4.923311	10.114318	0.0	5.687386	5.687386	0.0	24.265468	0.0	0.0	0.0	5.733667	138.042927	0.0	2.0	4.0	1.0	1.0	0.0	0.0	0.0	0.0	0.0	0.0	0.0	0.0	2.0	0.0	0.0	6.0	0.0	0.0	0.0
Name_None_CAS_65-45-2_CS_SALMID07M_Temperature: Value45	-1.37	0.62	3.152941	257.537949	0.61	7.560478	5.242213	5.242213	4.715214	2.793756	2.793756	1.8814	1.8814	1.169509	1.169509	0.682001	0.682001	5.90718	4.794537	0.0	11.312963	0.0	0.0	12.132734	12.132734	0.0	0.0	10.840195	137.047678	1.0	2.0	4.0	0.0	0.0	1.0	1.0	0.0	0.0	0.0	0.0	0.0	0.0	1.0	0.0	0.0	6.0	0.0	1.0	0.0
Name_None_CAS_95-55-6_CS_AMPHOM11M_Temperature: Value20	-0.74	0.51	3.134862	164.638339	0.55	5.983128	4.333965	4.333965	3.80453	2.339632	2.339632	1.558816	1.558816	0.936755	0.936755	0.48753	0.48753	0.0	0.0	0.0	5.749512	5.687386	0.0	0.0	24.265468	0.0	0.0	10.840195	109.052764	1.0	2.0	4.0	0.0	0.0	0.0	1.0	0.0	0.0	0.0	0.0	0.0	0.0	1.0	0.0	0.0	6.0	0.0	0.0	0.0
Name_None_CAS_88-99-3_CS_PHTHAC06M_Temperature: Value65	-0.72	1.14	3.267076	296.584675	0.77	9.137828	6.020325	6.020325	5.625898	3.182812	3.182812	2.155889	2.155889	1.387881	1.387881	0.856105	0.856105	11.938611	9.589074	0.0	11.126903	0.0	0.0	24.265468	0.0	0.0	0.0	10.213055	166.026609	2.0	0.0	4.0	0.0	0.0	2.0	2.0	0.0	0.0	0.0	0.0	0.0	0.0	0.0	0.0	0.0	6.0	0.0	2.0	0.0
Name_None_CAS_65-71-4_CS_THYMIN01M_Temperature: Value30	-1.46	0.44	3.523898	309.2243	0.9	6.853371	4.893847	4.893847	4.198377	2.485599	2.485599	1.754936	1.754936	1.004988	1.004988	0.477131	0.477131	5.689743	9.589074	0.0	5.559267	5.563451	0.0	6.196844	6.923737	0.0	9.967957	0.0	126.042927	0.0	2.0	4.0	0.0	0.0	2.0	0.0	0.0	0.0	0.0	0.0	0.0	0.0	4.0	0.0	0.0	0.0	1.0	2.0	0.0
Name_None_CAS_57-13-6_CS_UREAXX23M_Temperature: Value5	0.86	0.72	2.803039	29.01955	0.69	3.57735	2.062949	2.062949	1.732051	0.781474	0.781474	0.402369	0.402369	0.0	0.0	0.0	0.0	6.031115	0.0	0.0	0.0	0.0	0.0	0.0	0.0	0.0	11.467335	4.794537	60.032363	0.0	4.0	0.0	0.0	0.0	1.0	0.0	0.0	0.0	0.0	0.0	0.0	0.0	2.0	0.0	0.0	0.0	0.0	0.0	0.0
Name_None_CAS_106-46-7_CS_DCLBEN03M_Temperature: Value30	-3.2	0.0	3.032456	145.388339	0.1	5.983128	4.06533	5.577188	3.787694	2.199332	2.955261	1.436436	2.309307	0.803543	1.307496	0.429549	0.681526	0.0	0.0	0.0	0.0	0.0	10.045267	0.0	24.265468	0.0	0.0	23.20188	145.969005	0.0	0.0	4.0	0.0	0.0	0.0	0.0	0.0	0.0	0.0	0.0	0.0	0.0	0.0	0.0	0.0	6.0	0.0	0.0	0.0
Name_None_CAS_141-82-2_CS_MALNAC12M_Temperature: Value40	0.82	1.14	3.31802	83.10803	0.69	5.861807	3.418031	3.418031	3.125898	1.562569	1.562569	0.964254	0.964254	0.302451	0.302451	0.129368	0.129368	18.359432	9.589074	0.0	0.0	0.0	0.0	0.0	0.0	0.0	0.0	10.213055	104.010959	2.0	0.0	2.0	0.0	0.0	2.0	2.0	0.0	0.0	0.0	0.0	0.0	0.0	0.0	0.0	0.0	0.0	0.0	2.0	0.0
Name_None_CAS_106-46-7_CS_DCLBEN03M_Temperature: Value35	-3.25	0.0	3.032456	145.388339	0.1	5.983128	4.06533	5.577188	3.787694	2.199332	2.955261	1.436436	2.309307	0.803543	1.307496	0.429549	0.681526	0.0	0.0	0.0	0.0	0.0	10.045267	0.0	24.265468	0.0	0.0	23.20188	145.969005	0.0	0.0	4.0	0.0	0.0	0.0	0.0	0.0	0.0	0.0	0.0	0.0	0.0	0.0	0.0	0.0	6.0	0.0	0.0	0.0
Name_None_CAS_123-31-9_CS_HYQUIN08M_Temperature: Value10	-0.33	1.0	3.032456	145.388339	0.65	5.983128	4.203828	4.203828	3.787694	2.268581	2.268581	1.516398	1.516398	0.849709	0.849709	0.452632	0.452632	0.0	0.0	0.0	11.499024	0.0	0.0	24.265468	0.0	0.0	0.0	10.213055	110.036779	2.0	0.0	4.0	0.0	0.0	0.0	2.0	0.0	0.0	0.0	0.0	0.0	0.0	0.0	0.0	0.0	6.0	0.0	0.0	0.0
Name_None_CAS_298-00-0_CS_MPARAT01M_Temperature: Value20	-3.84	0.0	2.832681	412.941776	1.03	12.181798	8.653318	10.364242	7.504149	4.16104	6.717078	2.65466	5.803599	1.711966	4.158852	0.906883	1.843139	11.641918	10.114318	0.0	5.687386	5.749512	0.0	38.485063	0.0	0.0	0.0	25.378098	263.00173	0.0	0.0	10.0	1.0	1.0	0.0	3.0	0.0	0.0	3.0	0.0	0.0	0.0	1.0	0.0	0.0	6.0	0.0	0.0	0.0
Name_None_CAS_63-74-1_CS_SULAMD07M_Temperature: Value10	-1.84	0.67	3.201516	341.349962	1.18	8.483128	5.688846	6.505343	4.999019	2.883202	4.429522	2.114045	3.675468	1.208633	2.137864	0.657506	1.172946	10.023291	8.417797	0.0	4.895483	5.687386	0.0	24.265468	0.0	0.0	0.0	10.872641	172.030648	0.0	4.0	4.0	0.0	0.0	0.0	0.0	2.0	0.0	0.0	0.0	0.0	0.0	1.0	0.0	1.0	6.0	0.0	0.0	0.0
Name_None_CAS_87-86-5_CS_PCPHOL01M_Temperature: Value30	-2.46	0.7	3.603567	230.203225	0.0	9.464102	5.337036	9.116681	5.464102	2.668518	4.55834	1.918518	3.80834	1.186632	3.443431	0.593316	1.721715	0.0	5.106527	0.0	30.862678	0.0	0.0	0.0	0.0	0.0	0.0	58.004699	263.847003	1.0	0.0	0.0	0.0	0.0	0.0	1.0	0.0	0.0	0.0	0.0	0.0	0.0	0.0	0.0	0.0	6.0	0.0	0.0	0.0
Name_None_CAS_56-41-7_CS_LALNIN03M_Temperature: Value20	0.25	0.78	3.257586	59.813538	0.93	5.154701	3.510162	3.510162	2.642734	1.62709	1.62709	1.126913	1.126913	0.389528	0.389528	0.0	0.0	12.011146	4.794537	0.0	0.0	0.0	0.0	6.923737	0.0	0.0	0.0	10.840195	89.047678	1.0	2.0	4.0	0.0	0.0	1.0	1.0	0.0	0.0	0.0	0.0	0.0	0.0	1.0	0.0	0.0	0.0	0.0	2.0	0.0
Name_None_CAS_120-12-7_CS_ANTCEN19M_Temperature: Value75	-5.17	0.0	2.523733	488.759099	0.23	9.380469	7.773503	7.773503	6.932653	4.809401	4.809401	3.546509	3.546509	2.614031	2.614031	1.882639	1.882639	0.0	0.0	0.0	0.0	0.0	0.0	21.544897	0.0	0.0	60.663671	0.0	178.07825	0.0	0.0	10.0	0.0	0.0	0.0	0.0	0.0	0.0	0.0	0.0	0.0	0.0	0.0	0.0	0.0	16.0	0.0	0.0	0.0
Name_None_CAS_121-57-3_CS_AFAZEMM_Temperature: Value80	-0.6	0.54	3.201516	340.595074	1.19	8.483128	5.55871	6.375206	4.999019	2.830074	4.270137	2.044102	3.465639	1.177959	2.045843	0.639797	1.119818	10.118127	8.417797	0.0	4.895483	5.687386	0.0	24.265468	0.0	0.0	0.0	10.286417	173.014664	1.0	2.0	4.0	0.0	0.0	0.0	0.0	2.0	1.0	0.0	0.0	0.0	0.0	1.0	0.0	0.0	6.0	0.0	0.0	0.0
Name_None_CAS_120-12-7_CS_ANTCEN19M_Temperature: Value70	-5.28	0.0	2.523733	488.759099	0.23	9.380469	7.773503	7.773503	6.932653	4.809401	4.809401	3.546509	3.546509	2.614031	2.614031	1.882639	1.882639	0.0	0.0	0.0	0.0	0.0	0.0	21.544897	0.0	0.0	60.663671	0.0	178.07825	0.0	0.0	10.0	0.0	0.0	0.0	0.0	0.0	0.0	0.0	0.0	0.0	0.0	0.0	0.0	0.0	16.0	0.0	0.0	0.0
Name_None_CAS_86-73-7_CS_FLUREN02M_Temperature: Value25	-4.94	0.0	2.320728	411.600419	0.19	8.673362	7.325909	7.325909	6.44949	4.611807	4.611807	3.491071	3.491071	2.705801	2.705801	2.079609	2.079609	0.0	0.0	0.0	0.0	0.0	6.420822	22.253806	0.0	0.0	48.530937	0.0	166.07825	0.0	0.0	10.0	0.0	0.0	0.0	0.0	0.0	0.0	0.0	0.0	0.0	0.0	0.0	0.0	0.0	12.0	0.0	3.0	0.0
Name_None_CAS_147-71-7_CS_TARTACM_Temperature: Value40	0.63	1.23	4.069512	133.826806	1.3	8.309401	4.760052	4.760052	4.464102	2.282543	2.282543	1.56615	1.56615	0.805104	0.805104	0.270102	0.270102	24.146543	9.589074	0.0	0.0	0.0	0.0	0.0	0.0	0.0	0.0	20.42611	150.016438	4.0	0.0	2.0	0.0	0.0	2.0	4.0	0.0	0.0	0.0	0.0	0.0	0.0	0.0	0.0	0.0	0.0	0.0	3.0	0.0
Name_Maleic acid_CAS_110-16-7_CS_MALIAC13M_Temperature: Value40	0.66	1.14	3.668626	118.973737	0.75	6.568914	3.865624	3.865624	3.625898	1.766145	1.766145	1.009809	1.009809	0.368487	0.368487	0.142577	0.142577	11.938611	9.589074	0.0	0.0	12.15204	0.0	0.0	0.0	0.0	0.0	10.213055	116.010959	2.0	0.0	2.0	0.0	0.0	2.0	2.0	0.0	0.0	0.0	0.0	0.0	0.0	0.0	0.0	0.0	0.0	1.0	2.0	0.0
Name_2-Methoxybenzoic acid_CAS_579-75-9_CS_FUFBOXM_Temperature: Value25	-1.61	0.57	3.121219	267.79461	0.66	8.267585	6.073111	6.073111	5.253219	3.117454	3.117454	2.005436	2.005436	1.337383	1.337383	0.821324	0.821324	5.969305	4.794537	0.0	5.563451	5.749512	0.0	13.176165	18.199101	0.0	0.0	9.84339	152.047344	1.0	0.0	7.0	0.0	0.0	1.0	3.0	0.0	0.0	0.0	0.0	0.0	0.0	0.0	0.0	0.0	6.0	0.0	1.0	0.0
Name_None_CAS_100-09-4_CS_ANISIC04M_Temperature: Value30	-2.69	0.57	2.913802	250.54461	0.66	8.267585	6.073111	6.073111	5.236382	3.111471	3.111471	2.033654	2.033654	1.336969	1.336969	0.733596	0.733596	5.969305	4.794537	0.0	5.563451	5.749512	0.0	19.242532	12.132734	0.0	0.0	9.84339	152.047344	1.0	0.0	7.0	0.0	0.0	1.0	3.0	0.0	0.0	0.0	0.0	0.0	0.0	0.0	0.0	0.0	6.0	0.0	1.0	0.0
Name_None_CAS_87-40-1_CS_GISXEMM_Temperature: Value25	-4.2	0.0	3.247713	249.383351	0.21	8.430721	5.696842	7.964629	5.147066	2.83402	3.967913	1.902683	3.153519	1.167178	1.946899	0.723963	1.695244	0.0	0.0	0.0	0.0	20.817412	0.0	7.109798	12.132734	0.0	0.0	39.539683	209.940598	0.0	0.0	5.0	0.0	0.0	0.0	2.0	0.0	0.0	0.0	0.0	0.0	0.0	0.0	0.0	0.0	6.0	0.0	0.0	0.0
Name_None_CAS_57-83-0_CS_PROGST13M_Temperature: Value50	-4.31	0.0	1.669603	588.64899	1.04	16.405413	14.860102	14.860102	10.859844	9.604172	9.604172	9.253952	9.253952	8.452747	8.452747	7.227105	7.227105	0.0	9.589074	0.0	10.829981	17.484396	43.437005	31.256391	6.923737	6.07602	13.847474	0.0	314.22458	0.0	0.0	30.0	0.0	0.0	2.0	0.0	0.0	0.0	0.0	0.0	0.0	0.0	0.0	0.0	0.0	0.0	1.0	23.0	0.0
Name_None_CAS_129-00-0_CS_GUQPOZM_Temperature: Value45	-5.7	0.0	2.505956	666.619806	0.25	10.535169	8.773503	8.773503	7.932653	5.559401	5.559401	4.289601	4.289601	3.392734	3.392734	2.669587	2.669587	0.0	0.0	0.0	0.0	0.0	0.0	32.317345	0.0	0.0	60.663671	0.0	202.07825	0.0	0.0	10.0	0.0	0.0	0.0	0.0	0.0	0.0	0.0	0.0	0.0	0.0	0.0	0.0	0.0	19.0	0.0	0.0	0.0
Name_l-Leucine_CAS_61-90-5_CS_LEUCIN03M_Temperature: Value30	-0.77	0.78	3.501688	101.230983	0.97	7.439158	5.794619	5.794619	4.036581	3.020937	3.020937	2.57428	2.57428	1.042536	1.042536	0.608685	0.608685	12.011146	4.794537	0.0	0.0	12.338728	0.0	0.0	0.0	13.847474	0.0	10.840195	131.094629	1.0	2.0	10.0	0.0	0.0	1.0	1.0	0.0	0.0	0.0	0.0	0.0	0.0	1.0	0.0	0.0	0.0	0.0	5.0	0.0
Name_None_CAS_76-57-3_CS_ZZZTSE03M_Temperature: Value90	-1.1	0.23	1.822365	685.154996	1.58	15.060113	12.951046	12.951046	10.663869	8.102094	8.102094	7.113245	7.113245	6.35431	6.35431	5.388741	5.388741	6.103966	5.106527	0.0	11.518957	11.959747	30.885423	11.126903	7.109798	12.142387	24.089969	9.473726	299.152144	1.0	0.0	20.0	0.0	0.0	0.0	5.0	0.0	0.0	0.0	0.0	0.0	0.0	3.0	0.0	0.0	6.0	1.0	11.0	0.0
Name_None_CAS_65-85-0_CS_BENZAC12M_Temperature: Value40	-1.34	0.57	2.981455	203.415953	0.44	6.690234	4.742213	4.742213	4.30453	2.588415	2.588415	1.671178	1.671178	1.02074	1.02074	0.58073	0.58073	5.969305	4.794537	0.0	0.0	5.563451	0.0	0.0	30.331835	0.0	0.0	5.106527	122.036779	1.0	0.0	5.0	0.0	0.0	1.0	1.0	0.0	0.0	0.0	0.0	0.0	0.0	0.0	0.0	0.0	6.0	0.0	1.0	0.0
Name_None_CAS_53-70-3_CS_DBNTHR02M_Temperature: Value25	-8.74	0.0	2.019425	1070.797817	0.35	14.518297	12.082904	12.082904	10.898979	7.630768	7.630768	5.867877	5.867877	4.608511	4.608511	3.509829	3.509829	0.0	0.0	0.0	0.0	0.0	0.0	43.089794	0.0	0.0	84.929139	0.0	278.10955	0.0	0.0	14.0	0.0	0.0	0.0	0.0	0.0	0.0	0.0	0.0	0.0	0.0	0.0	0.0	0.0	26.0	0.0	0.0	0.0
Name_None_CAS_86-73-7_CS_FLUREN02M_Temperature: Value50	-4.41	0.0	2.320728	411.600419	0.19	8.673362	7.325909	7.325909	6.44949	4.611807	4.611807	3.491071	3.491071	2.705801	2.705801	2.079609	2.079609	0.0	0.0	0.0	0.0	0.0	6.420822	22.253806	0.0	0.0	48.530937	0.0	166.07825	0.0	0.0	10.0	0.0	0.0	0.0	0.0	0.0	0.0	0.0	0.0	0.0	0.0	0.0	0.0	0.0	12.0	0.0	3.0	0.0
Name_Thiourea_CAS_62-56-6_CS_THIOUR13M_Temperature: Value20	0.2	0.42	2.803039	29.01955	0.82	3.57735	2.062949	2.879445	1.732051	0.781474	1.189723	0.402369	0.873773	0.0	0.0	0.0	0.0	0.0	0.0	0.0	5.112437	0.0	0.0	0.0	0.0	0.0	23.685208	0.0	76.009519	0.0	4.0	0.0	0.0	0.0	0.0	0.0	0.0	0.0	0.0	0.0	0.0	0.0	2.0	0.0	0.0	0.0	0.0	0.0	0.0
Name_None_CAS_51-28-5_CS_DNOPHL02M_Temperature: Value65	-1.92	0.28	3.267052	375.287403	0.45	10.008072	6.206685	6.206685	6.019745	3.139151	3.139151	2.187237	2.187237	1.366512	1.366512	0.771623	0.771623	26.970906	20.228637	0.0	0.0	6.066367	12.132734	0.0	0.0	0.0	0.0	5.106527	184.012021	1.0	0.0	3.0	2.0	2.0	0.0	1.0	0.0	0.0	0.0	0.0	0.0	0.0	2.0	0.0	0.0	6.0	0.0	0.0	0.0
Name_l-Aspartic acid_CAS_56-84-8_CS_LASPRT03M_Temperature: Value35	-1.27	1.18	3.632432	132.529325	1.26	7.439158	4.572731	4.572731	4.036581	2.239272	2.239272	1.542593	1.542593	0.711731	0.711731	0.275438	0.275438	24.401273	9.589074	0.0	0.0	0.0	0.0	0.0	0.0	0.0	0.0	15.946722	133.037508	2.0	2.0	3.0	0.0	0.0	2.0	2.0	0.0	0.0	0.0	0.0	0.0	0.0	1.0	0.0	0.0	0.0	0.0	3.0	0.0
Name_None_CAS_59-66-5_CS_ATDZSA03M_Temperature: Value40	-2.29	0.85	2.938691	422.352468	1.5	10.060478	6.513019	8.146012	5.892865	3.032746	5.395562	2.099318	4.811974	0.932817	3.08151	0.525847	1.90536	10.023291	13.212334	0.0	15.378394	11.336786	0.0	6.923737	0.0	0.0	15.514152	5.138974	221.988132	0.0	3.0	3.0	0.0	0.0	1.0	0.0	2.0	0.0	0.0	1.0	0.0	2.0	2.0	0.0	1.0	0.0	0.0	1.0	0.0
Name_l-Aspartic acid_CAS_56-84-8_CS_LASPRT03M_Temperature: Value30	-1.34	1.18	3.632432	132.529325	1.26	7.439158	4.572731	4.572731	4.036581	2.239272	2.239272	1.542593	1.542593	0.711731	0.711731	0.275438	0.275438	24.401273	9.589074	0.0	0.0	0.0	0.0	0.0	0.0	0.0	0.0	15.946722	133.037508	2.0	2.0	3.0	0.0	0.0	2.0	2.0	0.0	0.0	0.0	0.0	0.0	0.0	1.0	0.0	0.0	0.0	0.0	3.0	0.0
Name_None_CAS_52-31-3_CS_ETCYBA01M_Temperature: Value35	-2.02	0.52	2.408673	391.973804	1.28	12.466255	9.837629	9.837629	8.108226	5.973509	5.973509	4.4714	4.4714	3.598845	3.598845	2.619571	2.619571	23.260464	14.383612	0.0	0.0	6.420822	31.256391	0.0	6.923737	6.07602	10.633577	0.0	236.116092	0.0	2.0	14.0	0.0	0.0	3.0	0.0	0.0	0.0	0.0	0.0	0.0	0.0	4.0	0.0	0.0	0.0	1.0	10.0	0.0
Name_None_CAS_492-62-6_CS_GLUCSA15M_Temperature: Value10	0.31	1.31	2.634409	146.218849	1.85	9.300965	6.238174	6.238174	5.574586	3.562009	3.562009	2.719449	2.719449	1.867059	1.867059	1.081734	1.081734	37.312774	0.0	0.0	0.0	0.0	0.0	0.0	0.0	0.0	4.736863	25.532637	180.063388	5.0	0.0	7.0	0.0	0.0	0.0	7.0	0.0	0.0	0.0	0.0	0.0	0.0	0.0	0.0	0.0	0.0	0.0	5.0	0.0
Name_None_CAS_505-48-6_CS_SUBRAC01M_Temperature: Value35	-1.59	1.14	3.007306	135.13685	0.7	9.397341	6.953564	6.953564	5.625898	4.062569	4.062569	2.701691	2.701691	1.531284	1.531284	0.906005	0.906005	11.938611	9.589074	0.0	12.841643	12.841643	12.841643	0.0	0.0	0.0	0.0	10.213055	174.089209	2.0	0.0	12.0	0.0	0.0	2.0	2.0	0.0	0.0	0.0	0.0	0.0	0.0	0.0	0.0	0.0	0.0	0.0	7.0	0.0
Name_None_CAS_57-83-0_CS_PROGST13M_Temperature: Value25	-4.42	0.0	1.669603	588.64899	1.04	16.405413	14.860102	14.860102	10.859844	9.604172	9.604172	9.253952	9.253952	8.452747	8.452747	7.227105	7.227105	0.0	9.589074	0.0	10.829981	17.484396	43.437005	31.256391	6.923737	6.07602	13.847474	0.0	314.22458	0.0	0.0	30.0	0.0	0.0	2.0	0.0	0.0	0.0	0.0	0.0	0.0	0.0	0.0	0.0	0.0	0.0	1.0	23.0	0.0
Name_None_CAS_118-92-3_CS_AMBACO06M_Temperature: Value20	-1.59	0.75	3.152941	257.537949	0.71	7.560478	5.242213	5.242213	4.715214	2.793756	2.793756	1.892403	1.892403	1.191199	1.191199	0.691772	0.691772	5.969305	4.794537	0.0	5.563451	5.687386	0.0	6.066367	18.199101	0.0	0.0	10.840195	137.047678	1.0	2.0	4.0	0.0	0.0	1.0	1.0	0.0	0.0	0.0	0.0	0.0	0.0	1.0	0.0	0.0	6.0	0.0	1.0	0.0
Name_None_CAS_57-83-0_CS_PROGST13M_Temperature: Value20	-4.49	0.0	1.669603	588.64899	1.04	16.405413	14.860102	14.860102	10.859844	9.604172	9.604172	9.253952	9.253952	8.452747	8.452747	7.227105	7.227105	0.0	9.589074	0.0	10.829981	17.484396	43.437005	31.256391	6.923737	6.07602	13.847474	0.0	314.22458	0.0	0.0	30.0	0.0	0.0	2.0	0.0	0.0	0.0	0.0	0.0	0.0	0.0	0.0	0.0	0.0	0.0	1.0	23.0	0.0
Name_17a-Ethynyl testosterone_CAS_434-03-7_CS_KEFCEDM_Temperature: Value40	-5.46	0.4	1.70241	626.243053	1.08	16.457819	14.399067	14.399067	10.839101	9.280285	9.280285	8.9683	8.9683	8.352348	8.352348	6.812482	6.812482	5.601051	9.901065	0.0	10.829981	29.957785	38.52493	11.993926	0.0	6.07602	19.767909	6.42335	312.20893	1.0	0.0	27.0	0.0	0.0	1.0	1.0	0.0	0.0	0.0	0.0	0.0	0.0	0.0	0.0	0.0	0.0	1.0	22.0	1.0
Name_d-Sorbitol_CAS_50-70-4_CS_GLUCITM_Temperature: Value40	0.61	1.62	3.985164	104.605938	1.81	9.723615	6.406896	6.406896	5.540111	3.481748	3.481748	2.481029	2.481029	1.512478	1.512478	0.671209	0.671209	37.629629	0.0	0.0	0.0	0.0	0.0	0.0	0.0	0.0	0.0	30.639164	182.079038	6.0	0.0	8.0	0.0	0.0	0.0	6.0	0.0	0.0	0.0	0.0	0.0	0.0	0.0	0.0	0.0	0.0	0.0	5.0	0.0
Name_None_CAS_123-56-8_CS_SUCCIN05M_Temperature: Value20	0.32	0.34	2.553705	104.858202	0.89	5.276021	3.73071	3.73071	3.287694	2.115355	2.115355	1.471353	1.471353	0.857963	0.857963	0.507564	0.507564	0.0	9.589074	0.0	11.814359	12.841643	0.0	0.0	0.0	0.0	5.316789	0.0	99.032028	0.0	1.0	4.0	0.0	0.0	2.0	0.0	0.0	0.0	0.0	0.0	0.0	0.0	2.0	0.0	0.0	0.0	0.0	3.0	0.0
Name_None_CAS_479-45-8_CS_MTNANLM_Temperature: Value50	-3.16	0.0	3.769455	592.636917	0.96	15.610366	9.656755	9.656755	9.162479	4.656935	4.656935	3.365399	3.365399	2.227211	2.227211	1.386716	1.386716	42.551792	40.457273	0.0	5.008913	12.132734	7.047672	0.0	0.0	0.0	0.0	0.0	287.013812	0.0	0.0	5.0	4.0	4.0	0.0	0.0	0.0	0.0	0.0	1.0	0.0	0.0	5.0	0.0	0.0	6.0	0.0	0.0	0.0
Name_None_CAS_217-59-4_CS_TRIPHE13M_Temperature: Value10	-7.93	0.0	2.463012	651.536074	0.29	11.949383	9.928203	9.928203	8.94949	6.232051	6.232051	4.636751	4.636751	3.651709	3.651709	2.858547	2.858547	0.0	0.0	0.0	0.0	0.0	0.0	32.317345	0.0	0.0	72.796405	0.0	228.0939	0.0	0.0	12.0	0.0	0.0	0.0	0.0	0.0	0.0	0.0	0.0	0.0	0.0	0.0	0.0	0.0	21.0	0.0	0.0	0.0
Name_None_CAS_217-59-4_CS_TRIPHE13M_Temperature: Value15	-7.83	0.0	2.463012	651.536074	0.29	11.949383	9.928203	9.928203	8.94949	6.232051	6.232051	4.636751	4.636751	3.651709	3.651709	2.858547	2.858547	0.0	0.0	0.0	0.0	0.0	0.0	32.317345	0.0	0.0	72.796405	0.0	228.0939	0.0	0.0	12.0	0.0	0.0	0.0	0.0	0.0	0.0	0.0	0.0	0.0	0.0	0.0	0.0	0.0	21.0	0.0	0.0	0.0
Name_Barbital_CAS_57-44-3_CS_DETBAA01M_Temperature: Value20	-1.47	0.52	3.007364	246.562704	1.21	10.060478	7.638958	7.638958	6.063715	4.233693	4.233693	3.026586	3.026586	2.530522	2.530522	1.472098	1.472098	23.260464	14.383612	0.0	0.0	12.841643	0.0	0.0	13.847474	0.0	10.633577	0.0	184.084792	0.0	2.0	10.0	0.0	0.0	3.0	0.0	0.0	0.0	0.0	0.0	0.0	0.0	4.0	0.0	0.0	0.0	0.0	6.0	0.0
Name_None_CAS_91-20-3_CS_NAPHTA18M_Temperature: Value65	-2.91	0.0	2.888052	271.015182	0.17	6.811555	5.618802	5.618802	4.966326	3.404701	3.404701	2.347151	2.347151	1.658689	1.658689	1.132906	1.132906	0.0	0.0	0.0	0.0	0.0	0.0	10.772448	0.0	0.0	48.530937	0.0	128.0626	0.0	0.0	8.0	0.0	0.0	0.0	0.0	0.0	0.0	0.0	0.0	0.0	0.0	0.0	0.0	0.0	11.0	0.0	0.0	0.0
Name_None_CAS_94-09-7_CS_QQQAXG04M_Temperature: Value25	-2.19	0.23	2.753743	266.361954	0.76	8.974691	6.910355	6.910355	5.736382	3.764073	3.764073	2.342479	2.342479	1.421818	1.421818	0.83363	0.83363	0.0	4.794537	0.0	5.969305	17.85772	0.0	0.0	31.189205	0.0	0.0	10.47053	165.078979	0.0	2.0	9.0	0.0	0.0	1.0	2.0	0.0	0.0	0.0	0.0	0.0	0.0	1.0	0.0	0.0	6.0	0.0	2.0	0.0
Name_None_CAS_55-21-0_CS_BZAMID12M_Temperature: Value40	-0.89	0.49	2.981455	205.415953	0.66	6.690234	4.87235	4.87235	4.30453	2.653483	2.653483	1.730276	1.730276	1.058307	1.058307	0.602419	0.602419	0.0	4.794537	0.0	5.90718	5.563451	0.0	0.0	24.265468	6.066367	0.0	5.733667	121.052764	0.0	2.0	5.0	0.0	0.0	1.0	0.0	0.0	0.0	0.0	0.0	0.0	0.0	1.0	0.0	0.0	6.0	0.0	1.0	0.0
Name_2-Methoxybenzoic acid_CAS_579-75-9_CS_FUFBOXM_Temperature: Value55	-1.16	0.57	3.121219	267.79461	0.66	8.267585	6.073111	6.073111	5.253219	3.117454	3.117454	2.005436	2.005436	1.337383	1.337383	0.821324	0.821324	5.969305	4.794537	0.0	5.563451	5.749512	0.0	13.176165	18.199101	0.0	0.0	9.84339	152.047344	1.0	0.0	7.0	0.0	0.0	1.0	3.0	0.0	0.0	0.0	0.0	0.0	0.0	0.0	0.0	0.0	6.0	0.0	1.0	0.0
Name_None_CAS_103-84-4_CS_ACANIL02M_Temperature: Value60	-0.87	0.41	2.674242	217.959017	0.67	7.397341	5.795	5.795	4.787694	3.114808	3.114808	2.047212	2.047212	1.094158	1.094158	0.724749	0.724749	0.0	4.794537	0.0	5.90718	0.0	5.687386	6.923737	0.0	30.331835	5.316789	0.0	135.068414	0.0	1.0	8.0	0.0	0.0	1.0	0.0	0.0	0.0	0.0	0.0	0.0	0.0	2.0	0.0	0.0	6.0	0.0	1.0	0.0
Name_None_CAS_99-99-0_CS_NITOLU01M_Temperature: Value30	-2.63	0.0	3.003401	240.287949	0.21	7.560478	5.573111	5.573111	4.698377	2.910122	2.910122	2.092659	2.092659	1.24479	1.24479	0.66648	0.66648	4.923311	10.114318	0.0	5.687386	0.0	5.563451	12.132734	12.132734	6.923737	0.0	0.0	137.047678	0.0	0.0	7.0	1.0	1.0	0.0	0.0	0.0	0.0	0.0	0.0	0.0	0.0	1.0	0.0	0.0	6.0	0.0	1.0	0.0
Name_None_CAS_107-35-7_CS_TAURIN05M_Temperature: Value10	-0.34	0.52	3.602197	125.870334	1.34	5.914214	3.663522	4.480019	3.06066	1.712831	3.321996	1.074714	2.64679	0.375805	1.127415	0.14893	0.446789	10.118127	8.417797	0.0	12.29761	0.0	0.0	0.0	0.0	0.0	0.0	10.286417	125.014664	1.0	2.0	4.0	0.0	0.0	0.0	0.0	2.0	1.0	0.0	0.0	0.0	0.0	1.0	0.0	0.0	0.0	0.0	1.0	0.0
Name_Acetamide, N-(4-methoxyphenyl)-_CAS_51-66-1_CS_ACACTA01M_Temperature: Value25	-1.87	0.41	2.709148	266.361954	0.87	8.974691	7.125898	7.125898	5.719545	3.637864	3.637864	2.409688	2.409688	1.410387	1.410387	0.877615	0.877615	0.0	4.794537	0.0	5.90718	0.0	11.436898	6.923737	31.375266	0.0	5.316789	4.736863	165.078979	0.0	1.0	10.0	0.0	0.0	1.0	2.0	0.0	0.0	0.0	0.0	0.0	0.0	2.0	0.0	0.0	6.0	0.0	1.0	0.0
Name_None_CAS_556-88-7_CS_NTRGUA02M_Temperature: Value50	-0.95	0.55	3.679228	102.257422	1.25	5.861807	3.365624	3.365624	3.125898	1.366105	1.366105	0.7627	0.7627	0.19712	0.19712	0.094281	0.094281	10.991868	10.114318	0.0	0.0	0.0	0.0	0.0	0.0	0.0	16.568742	0.0	104.033425	0.0	4.0	0.0	1.0	1.0	0.0	0.0	0.0	0.0	0.0	1.0	0.0	1.0	2.0	0.0	0.0	0.0	0.0	0.0	0.0
Name_None_CAS_57-50-1_CS_SUCROS41M_Temperature: Value40	0.31	2.01	2.17727	393.203227	3.43	17.361443	12.042576	12.042576	10.806897	7.04946	7.04946	5.559383	5.559383	4.070325	4.070325	2.631316	2.631316	74.625548	30.639164	0.0	0.0	0.0	0.0	0.0	0.0	0.0	0.0	24.423644	342.116212	8.0	0.0	14.0	0.0	0.0	0.0	14.0	0.0	0.0	0.0	0.0	0.0	0.0	0.0	0.0	0.0	0.0	0.0	10.0	0.0
Name_None_CAS_108-46-3_CS_RESORA03M_Temperature: Value40	0.8	1.0	3.07766	166.388339	0.61	5.983128	4.203828	4.203828	3.787694	2.268581	2.268581	1.519852	1.519852	0.829737	0.829737	0.493031	0.493031	0.0	0.0	0.0	11.499024	0.0	0.0	18.199101	6.066367	0.0	0.0	10.213055	110.036779	2.0	0.0	4.0	0.0	0.0	0.0	2.0	0.0	0.0	0.0	0.0	0.0	0.0	0.0	0.0	0.0	6.0	0.0	0.0	0.0
Name_None_CAS_103-82-2_CS_ZZZMLY01M_Temperature: Value40	-0.67	0.57	2.674242	215.959017	0.45	7.397341	5.44932	5.44932	4.787694	3.045521	3.045521	2.056114	2.056114	1.198175	1.198175	0.770482	0.770482	5.969305	4.794537	0.0	6.420822	0.0	5.563451	0.0	12.132734	18.199101	0.0	5.106527	136.052429	1.0	0.0	7.0	0.0	0.0	1.0	1.0	0.0	0.0	0.0	0.0	0.0	0.0	0.0	0.0	0.0	6.0	0.0	2.0	0.0
Name_None_CAS_124-04-9_CS_ADIPAC11M_Temperature: Value20	-0.89	1.14	3.05509	113.709506	0.7	7.983128	5.539351	5.539351	4.625898	3.062569	3.062569	1.994584	1.994584	1.031284	1.031284	0.552451	0.552451	11.938611	9.589074	0.0	12.841643	12.841643	0.0	0.0	0.0	0.0	0.0	10.213055	146.057909	2.0	0.0	8.0	0.0	0.0	2.0	2.0	0.0	0.0	0.0	0.0	0.0	0.0	0.0	0.0	0.0	0.0	0.0	5.0	0.0
Name_None_CAS_55-21-0_CS_BZAMID12M_Temperature: Value30	-0.97	0.49	2.981455	205.415953	0.66	6.690234	4.87235	4.87235	4.30453	2.653483	2.653483	1.730276	1.730276	1.058307	1.058307	0.602419	0.602419	0.0	4.794537	0.0	5.90718	5.563451	0.0	0.0	24.265468	6.066367	0.0	5.733667	121.052764	0.0	2.0	5.0	0.0	0.0	1.0	0.0	0.0	0.0	0.0	0.0	0.0	0.0	1.0	0.0	0.0	6.0	0.0	1.0	0.0
Name_None_CAS_65-85-0_CS_BENZAC12M_Temperature: Value30	-1.49	0.57	2.981455	203.415953	0.44	6.690234	4.742213	4.742213	4.30453	2.588415	2.588415	1.671178	1.671178	1.02074	1.02074	0.58073	0.58073	5.969305	4.794537	0.0	0.0	5.563451	0.0	0.0	30.331835	0.0	0.0	5.106527	122.036779	1.0	0.0	5.0	0.0	0.0	1.0	1.0	0.0	0.0	0.0	0.0	0.0	0.0	0.0	0.0	0.0	6.0	0.0	1.0	0.0
Name_None_CAS_144-62-7_CS_OXALAC08M_Temperature: Value60	0.53	1.14	3.567703	71.548875	0.68	5.154701	2.710924	2.710924	2.642734	1.105462	1.105462	0.610305	0.610305	0.182954	0.182954	0.0	0.0	11.938611	0.0	0.0	0.0	0.0	0.0	0.0	0.0	0.0	0.0	19.802129	89.995309	2.0	0.0	0.0	0.0	0.0	2.0	2.0	0.0	0.0	0.0	0.0	0.0	0.0	0.0	0.0	0.0	0.0	0.0	1.0	0.0
Name_None_CAS_591-27-5_CS_MAMPOLM_Temperature: Value30	-0.47	0.73	3.07766	168.388339	0.65	5.983128	4.333965	4.333965	3.787694	2.333649	2.333649	1.594987	1.594987	0.870211	0.870211	0.524798	0.524798	0.0	0.0	0.0	5.749512	5.687386	0.0	6.066367	18.199101	0.0	0.0	10.840195	109.052764	1.0	2.0	4.0	0.0	0.0	0.0	1.0	0.0	0.0	0.0	0.0	0.0	0.0	1.0	0.0	0.0	6.0	0.0	0.0	0.0
Name_None_CAS_461-58-5_CS_CYAMPD03M_Temperature: Value20	-0.43	0.55	3.507223	92.605938	1.21	4.991564	3.049128	3.049128	2.770056	1.248171	1.248171	0.636669	0.636669	0.179099	0.179099	0.057735	0.057735	0.0	0.0	0.0	5.959555	0.0	0.0	6.193156	0.0	0.0	4.992405	16.729227	84.043596	0.0	4.0	0.0	0.0	0.0	0.0	0.0	0.0	0.0	0.0	0.0	0.0	1.0	3.0	1.0	0.0	0.0	0.0	0.0	0.0
Name_None_CAS_461-58-5_CS_CYAMPD03M_Temperature: Value25	-0.33	0.55	3.507223	92.605938	1.21	4.991564	3.049128	3.049128	2.770056	1.248171	1.248171	0.636669	0.636669	0.179099	0.179099	0.057735	0.057735	0.0	0.0	0.0	5.959555	0.0	0.0	6.193156	0.0	0.0	4.992405	16.729227	84.043596	0.0	4.0	0.0	0.0	0.0	0.0	0.0	0.0	0.0	0.0	0.0	0.0	1.0	3.0	1.0	0.0	0.0	0.0	0.0	0.0
Name_None_CAS_110-94-1_CS_GLURAC04M_Temperature: Value35	0.78	1.14	3.102826	104.126402	0.69	7.276021	4.832244	4.832244	4.125898	2.562569	2.562569	1.64103	1.64103	0.781284	0.781284	0.39084	0.39084	11.938611	9.589074	0.0	19.262465	0.0	0.0	0.0	0.0	0.0	0.0	10.213055	132.042259	2.0	0.0	6.0	0.0	0.0	2.0	2.0	0.0	0.0	0.0	0.0	0.0	0.0	0.0	0.0	0.0	0.0	0.0	4.0	0.0
Name_None_CAS_571-61-9_CS_DIMNAP01M_Temperature: Value25	-4.67	0.0	2.943373	372.057866	0.17	8.552042	7.464102	7.464102	5.787694	4.238034	4.238034	3.244943	3.244943	2.358084	2.358084	1.624198	1.624198	0.0	0.0	0.0	0.0	0.0	0.0	21.899351	0.0	0.0	50.245677	0.0	156.0939	0.0	0.0	12.0	0.0	0.0	0.0	0.0	0.0	0.0	0.0	0.0	0.0	0.0	0.0	0.0	0.0	11.0	0.0	2.0	0.0
Name_None_CAS_105-60-2_CS_CAPLACM_Temperature: Value10	0.59	0.26	2.266697	80.529325	0.69	5.819991	4.943782	4.943782	3.893847	3.161231	3.161231	2.160613	2.160613	1.402784	1.402784	0.90353	0.90353	0.0	4.794537	0.0	5.90718	0.0	25.807221	6.420822	0.0	0.0	5.316789	0.0	113.084064	0.0	1.0	10.0	0.0	0.0	1.0	0.0	0.0	0.0	0.0	0.0	0.0	0.0	2.0	0.0	0.0	0.0	0.0	5.0	0.0
Name_None_CAS_120-80-9_CS_CATCOL13M_Temperature: Value25	0.62	0.77	3.134862	162.638339	0.53	5.983128	4.203828	4.203828	3.80453	2.274564	2.274564	1.488714	1.488714	0.881732	0.881732	0.464163	0.464163	0.0	0.0	0.0	11.499024	0.0	0.0	12.132734	12.132734	0.0	0.0	10.213055	110.036779	2.0	0.0	4.0	0.0	0.0	0.0	2.0	0.0	0.0	0.0	0.0	0.0	0.0	0.0	0.0	0.0	6.0	0.0	0.0	0.0
Name_None_CAS_120-80-9_CS_CATCOL13M_Temperature: Value20	0.45	0.77	3.134862	162.638339	0.53	5.983128	4.203828	4.203828	3.80453	2.274564	2.274564	1.488714	1.488714	0.881732	0.881732	0.464163	0.464163	0.0	0.0	0.0	11.499024	0.0	0.0	12.132734	12.132734	0.0	0.0	10.213055	110.036779	2.0	0.0	4.0	0.0	0.0	0.0	2.0	0.0	0.0	0.0	0.0	0.0	0.0	0.0	0.0	0.0	6.0	0.0	0.0	0.0
Name_None_CAS_62-44-2_CS_PYRAZB21M_Temperature: Value50	-2.1	0.41	2.635973	279.481149	0.87	9.681798	7.833004	7.833004	6.219545	4.225397	4.225397	2.638576	2.638576	1.485689	1.485689	1.004424	1.004424	0.0	4.794537	0.0	5.90718	6.606882	11.436898	6.923737	0.0	31.189205	5.316789	4.736863	179.094629	0.0	1.0	12.0	0.0	0.0	1.0	2.0	0.0	0.0	0.0	0.0	0.0	0.0	2.0	0.0	0.0	6.0	0.0	2.0	0.0
Name_None_CAS_553-90-2_CS_DMEOXA05M_Temperature: Value20	0.01	0.0	3.643225	92.605938	0.69	6.568914	4.632993	4.632993	3.718744	1.882993	1.882993	0.983163	0.983163	0.537457	0.537457	0.166667	0.166667	11.938611	9.589074	0.0	0.0	0.0	14.219595	0.0	0.0	0.0	9.473726	0.0	118.026609	0.0	0.0	6.0	0.0	0.0	2.0	4.0	0.0	0.0	0.0	0.0	0.0	0.0	0.0	0.0	0.0	0.0	0.0	1.0	0.0
Name_None_CAS_553-90-2_CS_DMEOXA05M_Temperature: Value25	0.17	0.0	3.643225	92.605938	0.69	6.568914	4.632993	4.632993	3.718744	1.882993	1.882993	0.983163	0.983163	0.537457	0.537457	0.166667	0.166667	11.938611	9.589074	0.0	0.0	0.0	14.219595	0.0	0.0	0.0	9.473726	0.0	118.026609	0.0	0.0	6.0	0.0	0.0	2.0	4.0	0.0	0.0	0.0	0.0	0.0	0.0	0.0	0.0	0.0	0.0	0.0	1.0	0.0
Name_None_CAS_56-04-2_CS_ZZZGEO04M_Temperature: Value25	-2.43	0.39	3.515622	282.9743	1.02	6.853371	4.893847	5.710343	4.181541	2.485599	2.893847	1.770725	2.178973	0.895031	1.099156	0.591035	0.852614	0.0	4.794537	0.0	5.559267	4.771066	5.693928	6.066367	6.923737	0.0	22.18583	0.0	142.020084	0.0	2.0	4.0	0.0	0.0	1.0	0.0	0.0	0.0	0.0	0.0	0.0	0.0	4.0	0.0	0.0	0.0	1.0	2.0	0.0
Name_1,2,3,4-Tetrachlorodibenzo-p-dioxin_CAS_30746-58-8_CS_FELSEUM_Temperature: Value25	-8.71	0.0	2.247275	599.01105	0.22	12.861443	8.637756	11.661471	8.592224	4.899776	6.411634	3.565036	5.076894	2.456249	4.223624	1.612432	2.507565	0.0	0.0	0.0	31.589557	11.499024	0.0	0.0	12.132734	12.132734	0.0	55.877485	319.89654	0.0	0.0	4.0	0.0	0.0	0.0	4.0	0.0	0.0	0.0	0.0	0.0	0.0	0.0	0.0	0.0	12.0	0.0	0.0	0.0
Name_9,10-Dimethyl-1,2-benzanthracene_CAS_56-56-4_CS_BENANT03M_Temperature: Value25	-7.02	0.0	2.382578	961.558818	0.29	13.68987	11.773503	11.773503	9.770857	7.065384	7.065384	5.504843	5.504843	4.443108	4.443108	3.404932	3.404932	0.0	0.0	0.0	0.0	0.0	0.0	43.444248	0.0	0.0	74.511145	0.0	256.125201	0.0	0.0	16.0	0.0	0.0	0.0	0.0	0.0	0.0	0.0	0.0	0.0	0.0	0.0	0.0	0.0	21.0	0.0	2.0	0.0
Name_None_CAS_122-88-3_CS_CLPOACM_Temperature: Value25	-2.29	0.57	2.529889	268.136391	0.65	8.974691	6.158183	6.914111	5.681541	3.284433	3.662398	2.136334	2.57277	1.175949	1.427925	0.675893	0.801881	5.969305	4.794537	0.0	6.606882	10.772145	0.0	0.0	24.265468	0.0	0.0	21.44433	186.008372	1.0	0.0	6.0	0.0	0.0	1.0	3.0	0.0	0.0	0.0	0.0	0.0	0.0	0.0	0.0	0.0	6.0	0.0	1.0	0.0
Name_None_CAS_85-01-8_CS_PHENAN08M_Temperature: Value45	-4.66	0.0	2.610319	539.009099	0.23	9.380469	7.773503	7.773503	6.94949	4.815384	4.815384	3.507834	3.507834	2.654202	2.654202	1.954807	1.954807	0.0	0.0	0.0	0.0	0.0	0.0	21.544897	0.0	0.0	60.663671	0.0	178.07825	0.0	0.0	10.0	0.0	0.0	0.0	0.0	0.0	0.0	0.0	0.0	0.0	0.0	0.0	0.0	0.0	16.0	0.0	0.0	0.0
Name_2-Methoxybenzoic acid_CAS_579-75-9_CS_FUFBOXM_Temperature: Value5	-1.99	0.57	3.121219	267.79461	0.66	8.267585	6.073111	6.073111	5.253219	3.117454	3.117454	2.005436	2.005436	1.337383	1.337383	0.821324	0.821324	5.969305	4.794537	0.0	5.563451	5.749512	0.0	13.176165	18.199101	0.0	0.0	9.84339	152.047344	1.0	0.0	7.0	0.0	0.0	1.0	3.0	0.0	0.0	0.0	0.0	0.0	0.0	0.0	0.0	0.0	6.0	0.0	1.0	0.0
Name_None_CAS_65-45-2_CS_SALMID07M_Temperature: Value35	-1.54	0.62	3.152941	257.537949	0.61	7.560478	5.242213	5.242213	4.715214	2.793756	2.793756	1.8814	1.8814	1.169509	1.169509	0.682001	0.682001	5.90718	4.794537	0.0	11.312963	0.0	0.0	12.132734	12.132734	0.0	0.0	10.840195	137.047678	1.0	2.0	4.0	0.0	0.0	1.0	1.0	0.0	0.0	0.0	0.0	0.0	0.0	1.0	0.0	0.0	6.0	0.0	1.0	0.0
Name_None_CAS_85-01-8_CS_PHENAN08M_Temperature: Value40	-4.89	0.0	2.610319	539.009099	0.23	9.380469	7.773503	7.773503	6.94949	4.815384	4.815384	3.507834	3.507834	2.654202	2.654202	1.954807	1.954807	0.0	0.0	0.0	0.0	0.0	0.0	21.544897	0.0	0.0	60.663671	0.0	178.07825	0.0	0.0	10.0	0.0	0.0	0.0	0.0	0.0	0.0	0.0	0.0	0.0	0.0	0.0	0.0	0.0	16.0	0.0	0.0	0.0
Name_None_CAS_88-99-3_CS_PHTHAC06M_Temperature: Value55	-0.89	1.14	3.267076	296.584675	0.77	9.137828	6.020325	6.020325	5.625898	3.182812	3.182812	2.155889	2.155889	1.387881	1.387881	0.856105	0.856105	11.938611	9.589074	0.0	11.126903	0.0	0.0	24.265468	0.0	0.0	0.0	10.213055	166.026609	2.0	0.0	4.0	0.0	0.0	2.0	2.0	0.0	0.0	0.0	0.0	0.0	0.0	0.0	0.0	0.0	6.0	0.0	2.0	0.0
Name_None_CAS_107-35-7_CS_TAURIN05M_Temperature: Value60	0.24	0.52	3.602197	125.870334	1.34	5.914214	3.663522	4.480019	3.06066	1.712831	3.321996	1.074714	2.64679	0.375805	1.127415	0.14893	0.446789	10.118127	8.417797	0.0	12.29761	0.0	0.0	0.0	0.0	0.0	0.0	10.286417	125.014664	1.0	2.0	4.0	0.0	0.0	0.0	0.0	2.0	1.0	0.0	0.0	0.0	0.0	1.0	0.0	0.0	0.0	0.0	1.0	0.0
Name_None_CAS_147-71-7_CS_TARTACM_Temperature: Value80	0.69	1.23	4.069512	133.826806	1.3	8.309401	4.760052	4.760052	4.464102	2.282543	2.282543	1.56615	1.56615	0.805104	0.805104	0.270102	0.270102	24.146543	9.589074	0.0	0.0	0.0	0.0	0.0	0.0	0.0	0.0	20.42611	150.016438	4.0	0.0	2.0	0.0	0.0	2.0	4.0	0.0	0.0	0.0	0.0	0.0	0.0	0.0	0.0	0.0	0.0	0.0	3.0	0.0
Name_None_CAS_51-28-5_CS_DNOPHL02M_Temperature: Value90	-1.31	0.28	3.267052	375.287403	0.45	10.008072	6.206685	6.206685	6.019745	3.139151	3.139151	2.187237	2.187237	1.366512	1.366512	0.771623	0.771623	26.970906	20.228637	0.0	0.0	6.066367	12.132734	0.0	0.0	0.0	0.0	5.106527	184.012021	1.0	0.0	3.0	2.0	2.0	0.0	1.0	0.0	0.0	0.0	0.0	0.0	0.0	2.0	0.0	0.0	6.0	0.0	0.0	0.0
Name_None_CAS_51-28-5_CS_DNOPHL02M_Temperature: Value95	-1.18	0.28	3.267052	375.287403	0.45	10.008072	6.206685	6.206685	6.019745	3.139151	3.139151	2.187237	2.187237	1.366512	1.366512	0.771623	0.771623	26.970906	20.228637	0.0	0.0	6.066367	12.132734	0.0	0.0	0.0	0.0	5.106527	184.012021	1.0	0.0	3.0	2.0	2.0	0.0	1.0	0.0	0.0	0.0	0.0	0.0	0.0	2.0	0.0	0.0	6.0	0.0	0.0	0.0
Name_trans-Cinnamic acid_CAS_140-10-3_CS_CINMAC03M_Temperature: Value25	-2.43	0.57	2.721774	262.151039	0.51	8.104448	5.896914	5.896914	5.287694	3.249098	3.249098	2.082255	2.082255	1.217933	1.217933	0.731664	0.731664	5.969305	4.794537	0.0	0.0	0.0	11.639472	0.0	6.07602	30.331835	0.0	5.106527	148.052429	1.0	0.0	7.0	0.0	0.0	1.0	1.0	0.0	0.0	0.0	0.0	0.0	0.0	0.0	0.0	0.0	6.0	1.0	2.0	0.0
Name_Diglycine_CAS_556-50-3_CS_GLYGLY04M_Temperature: Value25	0.15	1.04	3.276212	122.981155	1.46	7.276021	4.755274	4.755274	4.163902	2.350764	2.350764	1.374592	1.374592	0.622178	0.622178	0.246366	0.246366	11.876485	9.589074	0.0	13.089513	0.0	0.0	0.0	0.0	0.0	5.316789	10.840195	132.053492	1.0	3.0	4.0	0.0	0.0	2.0	1.0	0.0	0.0	0.0	0.0	0.0	0.0	3.0	0.0	0.0	0.0	0.0	2.0	0.0
Name_None_CAS_2104-96-3_CS_BROPOSM_Temperature: Value20	-6.09	0.0	3.063767	435.536754	0.77	12.344935	8.368801	13.177579	7.414833	3.972565	8.077531	2.600388	7.418064	1.632175	5.557381	0.843795	2.659654	6.718607	0.0	0.0	0.0	20.267498	0.0	14.219595	12.132734	0.0	15.929944	48.579977	363.849219	0.0	0.0	8.0	0.0	0.0	0.0	3.0	0.0	0.0	3.0	0.0	0.0	0.0	0.0	0.0	0.0	6.0	0.0	0.0	0.0
Name_None_CAS_63-74-1_CS_SULAMD07M_Temperature: Value20	-1.57	0.67	3.201516	341.349962	1.18	8.483128	5.688846	6.505343	4.999019	2.883202	4.429522	2.114045	3.675468	1.208633	2.137864	0.657506	1.172946	10.023291	8.417797	0.0	4.895483	5.687386	0.0	24.265468	0.0	0.0	0.0	10.872641	172.030648	0.0	4.0	4.0	0.0	0.0	0.0	0.0	2.0	0.0	0.0	0.0	0.0	0.0	1.0	0.0	1.0	6.0	0.0	0.0	0.0
Name_None_CAS_57-13-6_CS_UREAXX23M_Temperature: Value50	1.05	0.72	2.803039	29.01955	0.69	3.57735	2.062949	2.062949	1.732051	0.781474	0.781474	0.402369	0.402369	0.0	0.0	0.0	0.0	6.031115	0.0	0.0	0.0	0.0	0.0	0.0	0.0	0.0	11.467335	4.794537	60.032363	0.0	4.0	0.0	0.0	0.0	1.0	0.0	0.0	0.0	0.0	0.0	0.0	0.0	2.0	0.0	0.0	0.0	0.0	0.0	0.0
Name_Thiourea_CAS_62-56-6_CS_THIOUR13M_Temperature: Value60	0.74	0.42	2.803039	29.01955	0.82	3.57735	2.062949	2.879445	1.732051	0.781474	1.189723	0.402369	0.873773	0.0	0.0	0.0	0.0	0.0	0.0	0.0	5.112437	0.0	0.0	0.0	0.0	0.0	23.685208	0.0	76.009519	0.0	4.0	0.0	0.0	0.0	0.0	0.0	0.0	0.0	0.0	0.0	0.0	0.0	2.0	0.0	0.0	0.0	0.0	0.0	0.0
Name_None_CAS_57-50-1_CS_SUCROS41M_Temperature: Value20	0.29	2.01	2.17727	393.203227	3.43	17.361443	12.042576	12.042576	10.806897	7.04946	7.04946	5.559383	5.559383	4.070325	4.070325	2.631316	2.631316	74.625548	30.639164	0.0	0.0	0.0	0.0	0.0	0.0	0.0	0.0	24.423644	342.116212	8.0	0.0	14.0	0.0	0.0	0.0	14.0	0.0	0.0	0.0	0.0	0.0	0.0	0.0	0.0	0.0	0.0	0.0	10.0	0.0
Name_None_CAS_315-30-0_CS_ALOPURM_Temperature: Value25	-2.38	0.27	2.929586	362.1908	1.54	6.974691	4.957376	4.957376	4.87701	2.745086	2.745086	1.854779	1.854779	1.254429	1.254429	0.785732	0.785732	0.0	4.794537	0.0	5.559267	11.387856	0.0	12.524164	0.0	0.0	20.165321	0.0	136.038511	0.0	2.0	2.0	0.0	0.0	1.0	0.0	0.0	0.0	0.0	1.0	4.0	0.0	2.0	0.0	0.0	2.0	1.0	0.0	0.0
Name_None_CAS_147-71-7_CS_TARTACM_Temperature: Value10	0.57	1.23	4.069512	133.826806	1.3	8.309401	4.760052	4.760052	4.464102	2.282543	2.282543	1.56615	1.56615	0.805104	0.805104	0.270102	0.270102	24.146543	9.589074	0.0	0.0	0.0	0.0	0.0	0.0	0.0	0.0	20.42611	150.016438	4.0	0.0	2.0	0.0	0.0	2.0	4.0	0.0	0.0	0.0	0.0	0.0	0.0	0.0	0.0	0.0	0.0	0.0	3.0	0.0
Name_None_CAS_120-12-7_CS_ANTCEN19M_Temperature: Value45	-5.93	0.0	2.523733	488.759099	0.23	9.380469	7.773503	7.773503	6.932653	4.809401	4.809401	3.546509	3.546509	2.614031	2.614031	1.882639	1.882639	0.0	0.0	0.0	0.0	0.0	0.0	21.544897	0.0	0.0	60.663671	0.0	178.07825	0.0	0.0	10.0	0.0	0.0	0.0	0.0	0.0	0.0	0.0	0.0	0.0	0.0	0.0	0.0	0.0	16.0	0.0	0.0	0.0
Name_None_CAS_120-12-7_CS_ANTCEN19M_Temperature: Value40	-6.07	0.0	2.523733	488.759099	0.23	9.380469	7.773503	7.773503	6.932653	4.809401	4.809401	3.546509	3.546509	2.614031	2.614031	1.882639	1.882639	0.0	0.0	0.0	0.0	0.0	0.0	21.544897	0.0	0.0	60.663671	0.0	178.07825	0.0	0.0	10.0	0.0	0.0	0.0	0.0	0.0	0.0	0.0	0.0	0.0	0.0	0.0	0.0	0.0	16.0	0.0	0.0	0.0
Name_None_CAS_50-78-2_CS_ACSALA19M_Temperature: Value30	-1.55	0.57	3.043527	343.222868	0.77	9.844935	6.98136	6.98136	6.109061	3.617454	3.617454	2.394956	2.394956	1.371155	1.371155	0.887171	0.887171	11.938611	9.589074	0.0	11.312963	0.0	0.0	19.056471	12.132734	0.0	4.736863	5.106527	180.042259	1.0	0.0	7.0	0.0	0.0	2.0	3.0	0.0	0.0	0.0	0.0	0.0	0.0	0.0	0.0	0.0	6.0	0.0	2.0	0.0
Name_None_CAS_51-28-5_CS_DNOPHL02M_Temperature: Value25	-2.43	0.28	3.267052	375.287403	0.45	10.008072	6.206685	6.206685	6.019745	3.139151	3.139151	2.187237	2.187237	1.366512	1.366512	0.771623	0.771623	26.970906	20.228637	0.0	0.0	6.066367	12.132734	0.0	0.0	0.0	0.0	5.106527	184.012021	1.0	0.0	3.0	2.0	2.0	0.0	1.0	0.0	0.0	0.0	0.0	0.0	0.0	2.0	0.0	0.0	6.0	0.0	0.0	0.0
Name_None_CAS_100-25-4_CS_DNITBZ11M_Temperature: Value35	-3.21	0.0	3.00615	285.8249	0.31	9.137828	5.836821	5.836821	5.609061	2.998878	2.998878	2.030617	2.030617	1.271346	1.271346	0.696065	0.696065	9.846622	20.228637	0.0	11.374773	0.0	24.265468	0.0	0.0	0.0	0.0	0.0	168.017107	0.0	0.0	4.0	2.0	2.0	0.0	0.0	0.0	0.0	0.0	0.0	0.0	0.0	2.0	0.0	0.0	6.0	0.0	0.0	0.0
Name_None_CAS_72-14-0_CS_SUTHAZ30M_Temperature: Value20	-2.61	0.59	2.288913	561.311383	1.21	11.596012	8.121659	9.754652	7.577317	4.356589	6.719405	3.011792	5.58876	1.844395	4.016981	1.094692	2.883428	10.023291	8.417797	0.0	4.895483	10.818945	0.0	41.799098	5.380063	0.0	9.706073	5.733667	255.013619	0.0	3.0	6.0	0.0	0.0	0.0	0.0	2.0	0.0	0.0	0.0	0.0	1.0	3.0	0.0	1.0	6.0	1.0	0.0	0.0
Name_2-Methoxybenzoic acid_CAS_579-75-9_CS_FUFBOXM_Temperature: Value45	-1.32	0.57	3.121219	267.79461	0.66	8.267585	6.073111	6.073111	5.253219	3.117454	3.117454	2.005436	2.005436	1.337383	1.337383	0.821324	0.821324	5.969305	4.794537	0.0	5.563451	5.749512	0.0	13.176165	18.199101	0.0	0.0	9.84339	152.047344	1.0	0.0	7.0	0.0	0.0	1.0	3.0	0.0	0.0	0.0	0.0	0.0	0.0	0.0	0.0	0.0	6.0	0.0	1.0	0.0
Name_None_CAS_69-72-7_CS_SALIAC18M_Temperature: Value30	-1.69	0.7	3.152941	254.783061	0.4	7.560478	5.112077	5.112077	4.715214	2.728688	2.728688	1.822302	1.822302	1.134458	1.134458	0.654489	0.654489	5.969305	4.794537	0.0	11.312963	0.0	0.0	12.132734	12.132734	0.0	0.0	10.213055	138.031694	2.0	0.0	4.0	0.0	0.0	1.0	2.0	0.0	0.0	0.0	0.0	0.0	0.0	0.0	0.0	0.0	6.0	0.0	1.0	0.0
Name_None_CAS_76-57-3_CS_ZZZTSE03M_Temperature: Value40	-1.43	0.23	1.822365	685.154996	1.58	15.060113	12.951046	12.951046	10.663869	8.102094	8.102094	7.113245	7.113245	6.35431	6.35431	5.388741	5.388741	6.103966	5.106527	0.0	11.518957	11.959747	30.885423	11.126903	7.109798	12.142387	24.089969	9.473726	299.152144	1.0	0.0	20.0	0.0	0.0	0.0	5.0	0.0	0.0	0.0	0.0	0.0	0.0	3.0	0.0	0.0	6.0	1.0	11.0	0.0
Name_None_CAS_148-24-3_CS_HXQUIN14M_Temperature: Value25	-2.35	0.07	2.913161	378.724446	0.73	7.681798	5.858529	5.858529	5.37701	3.404771	3.404771	2.35226	2.35226	1.611419	1.611419	1.088109	1.088109	0.0	5.106527	0.0	5.749512	5.516701	5.386224	0.0	18.329578	18.199101	4.983979	0.0	145.052764	1.0	0.0	6.0	0.0	0.0	0.0	1.0	0.0	0.0	0.0	0.0	2.0	0.0	0.0	0.0	0.0	9.0	0.0	0.0	0.0
Name_None_CAS_148-24-3_CS_HXQUIN14M_Temperature: Value20	-2.42	0.07	2.913161	378.724446	0.73	7.681798	5.858529	5.858529	5.37701	3.404771	3.404771	2.35226	2.35226	1.611419	1.611419	1.088109	1.088109	0.0	5.106527	0.0	5.749512	5.516701	5.386224	0.0	18.329578	18.199101	4.983979	0.0	145.052764	1.0	0.0	6.0	0.0	0.0	0.0	1.0	0.0	0.0	0.0	0.0	2.0	0.0	0.0	0.0	0.0	9.0	0.0	0.0	0.0
Name_None_CAS_56-85-9_CS_GLUTAM02M_Temperature: Value30	-0.48	1.27	3.49073	145.82849	1.48	8.146264	5.409975	5.409975	4.536581	2.80434	2.80434	1.949719	1.949719	1.018939	1.018939	0.421236	0.421236	17.918326	9.589074	0.0	12.841643	0.0	0.0	0.0	0.0	0.0	0.0	16.573862	146.069142	1.0	4.0	5.0	0.0	0.0	2.0	1.0	0.0	0.0	0.0	0.0	0.0	0.0	2.0	0.0	0.0	0.0	0.0	4.0	0.0
Name_None_CAS_56-40-6_CS_GLYCIN30M_Temperature: Value40	0.52	0.78	2.847379	42.912609	0.9	4.284457	2.639919	2.639919	2.270056	1.189533	1.189533	0.597863	0.597863	0.17462	0.17462	0.0	0.0	5.969305	4.794537	0.0	6.544756	0.0	0.0	0.0	0.0	0.0	5.733667	5.106527	75.032028	1.0	2.0	2.0	0.0	0.0	1.0	1.0	0.0	0.0	0.0	0.0	0.0	0.0	1.0	0.0	0.0	0.0	0.0	1.0	0.0
Name_None_CAS_69-72-7_CS_SALIAC18M_Temperature: Value35	-1.64	0.7	3.152941	254.783061	0.4	7.560478	5.112077	5.112077	4.715214	2.728688	2.728688	1.822302	1.822302	1.134458	1.134458	0.654489	0.654489	5.969305	4.794537	0.0	11.312963	0.0	0.0	12.132734	12.132734	0.0	0.0	10.213055	138.031694	2.0	0.0	4.0	0.0	0.0	1.0	2.0	0.0	0.0	0.0	0.0	0.0	0.0	0.0	0.0	0.0	6.0	0.0	1.0	0.0
Name_None_CAS_479-45-8_CS_MTNANLM_Temperature: Value95	-2.25	0.0	3.769455	592.636917	0.96	15.610366	9.656755	9.656755	9.162479	4.656935	4.656935	3.365399	3.365399	2.227211	2.227211	1.386716	1.386716	42.551792	40.457273	0.0	5.008913	12.132734	7.047672	0.0	0.0	0.0	0.0	0.0	287.013812	0.0	0.0	5.0	4.0	4.0	0.0	0.0	0.0	0.0	0.0	1.0	0.0	0.0	5.0	0.0	0.0	6.0	0.0	0.0	0.0
Name_None_CAS_60-35-5_CS_ACEMID02M_Temperature: Value30	1.11	0.49	2.803039	29.01955	0.57	3.57735	2.485599	2.485599	1.732051	0.992799	0.992799	0.61065	0.61065	0.0	0.0	0.0	0.0	0.0	4.794537	0.0	5.90718	0.0	0.0	6.923737	0.0	0.0	5.733667	0.0	59.037114	0.0	2.0	3.0	0.0	0.0	1.0	0.0	0.0	0.0	0.0	0.0	0.0	0.0	1.0	0.0	0.0	0.0	0.0	1.0	0.0
Name_l-Asparagine_CAS_70-47-3_CS_VIKKEGM_Temperature: Value25	-0.65	1.27	3.632432	133.774438	1.48	7.439158	4.702868	4.702868	4.036581	2.30434	2.30434	1.615168	1.615168	0.738295	0.738295	0.304056	0.304056	17.918326	9.589074	0.0	6.420822	0.0	0.0	0.0	0.0	0.0	5.733667	10.840195	132.053492	1.0	4.0	3.0	0.0	0.0	2.0	1.0	0.0	0.0	0.0	0.0	0.0	0.0	2.0	0.0	0.0	0.0	0.0	3.0	0.0
Name_None_CAS_123-56-8_CS_SUCCIN05M_Temperature: Value60	0.77	0.34	2.553705	104.858202	0.89	5.276021	3.73071	3.73071	3.287694	2.115355	2.115355	1.471353	1.471353	0.857963	0.857963	0.507564	0.507564	0.0	9.589074	0.0	11.814359	12.841643	0.0	0.0	0.0	0.0	5.316789	0.0	99.032028	0.0	1.0	4.0	0.0	0.0	2.0	0.0	0.0	0.0	0.0	0.0	0.0	0.0	2.0	0.0	0.0	0.0	0.0	3.0	0.0
Name_None_CAS_118-92-3_CS_AMBACO06M_Temperature: Value10	-1.66	0.75	3.152941	257.537949	0.71	7.560478	5.242213	5.242213	4.715214	2.793756	2.793756	1.892403	1.892403	1.191199	1.191199	0.691772	0.691772	5.969305	4.794537	0.0	5.563451	5.687386	0.0	6.066367	18.199101	0.0	0.0	10.840195	137.047678	1.0	2.0	4.0	0.0	0.0	1.0	1.0	0.0	0.0	0.0	0.0	0.0	0.0	1.0	0.0	0.0	6.0	0.0	1.0	0.0
Name_None_CAS_505-48-6_CS_SUBRAC01M_Temperature: Value65	-0.89	1.14	3.007306	135.13685	0.7	9.397341	6.953564	6.953564	5.625898	4.062569	4.062569	2.701691	2.701691	1.531284	1.531284	0.906005	0.906005	11.938611	9.589074	0.0	12.841643	12.841643	12.841643	0.0	0.0	0.0	0.0	10.213055	174.089209	2.0	0.0	12.0	0.0	0.0	2.0	2.0	0.0	0.0	0.0	0.0	0.0	0.0	0.0	0.0	0.0	0.0	0.0	7.0	0.0
Name_None_CAS_103-84-4_CS_ACANIL02M_Temperature: Value20	-1.38	0.41	2.674242	217.959017	0.67	7.397341	5.795	5.795	4.787694	3.114808	3.114808	2.047212	2.047212	1.094158	1.094158	0.724749	0.724749	0.0	4.794537	0.0	5.90718	0.0	5.687386	6.923737	0.0	30.331835	5.316789	0.0	135.068414	0.0	1.0	8.0	0.0	0.0	1.0	0.0	0.0	0.0	0.0	0.0	0.0	0.0	2.0	0.0	0.0	6.0	0.0	1.0	0.0
Name_None_CAS_59-66-5_CS_ATDZSA03M_Temperature: Value30	-2.36	0.85	2.938691	422.352468	1.5	10.060478	6.513019	8.146012	5.892865	3.032746	5.395562	2.099318	4.811974	0.932817	3.08151	0.525847	1.90536	10.023291	13.212334	0.0	15.378394	11.336786	0.0	6.923737	0.0	0.0	15.514152	5.138974	221.988132	0.0	3.0	3.0	0.0	0.0	1.0	0.0	2.0	0.0	0.0	1.0	0.0	2.0	2.0	0.0	1.0	0.0	0.0	1.0	0.0
Name_None_CAS_103-84-4_CS_ACANIL02M_Temperature: Value25	-1.33	0.41	2.674242	217.959017	0.67	7.397341	5.795	5.795	4.787694	3.114808	3.114808	2.047212	2.047212	1.094158	1.094158	0.724749	0.724749	0.0	4.794537	0.0	5.90718	0.0	5.687386	6.923737	0.0	30.331835	5.316789	0.0	135.068414	0.0	1.0	8.0	0.0	0.0	1.0	0.0	0.0	0.0	0.0	0.0	0.0	0.0	2.0	0.0	0.0	6.0	0.0	1.0	0.0
Name_None_CAS_217-59-4_CS_TRIPHE13M_Temperature: Value20	-7.67	0.0	2.463012	651.536074	0.29	11.949383	9.928203	9.928203	8.94949	6.232051	6.232051	4.636751	4.636751	3.651709	3.651709	2.858547	2.858547	0.0	0.0	0.0	0.0	0.0	0.0	32.317345	0.0	0.0	72.796405	0.0	228.0939	0.0	0.0	12.0	0.0	0.0	0.0	0.0	0.0	0.0	0.0	0.0	0.0	0.0	0.0	0.0	0.0	21.0	0.0	0.0	0.0
Name_None_CAS_58-55-9_CS_BAPLOT06M_Temperature: Value25	-1.39	0.35	3.211854	574.170559	1.29	9.585422	7.235488	7.235488	6.125898	3.717583	3.717583	2.806904	2.806904	2.029396	2.029396	1.268923	1.268923	0.0	9.589074	0.0	11.24901	11.163878	4.5671	17.942092	7.047672	0.0	9.967957	0.0	180.064725	0.0	1.0	7.0	0.0	0.0	2.0	0.0	0.0	0.0	0.0	0.0	0.0	1.0	9.0	0.0	0.0	0.0	1.0	1.0	0.0
Name_None_CAS_217-59-4_CS_TRIPHE13M_Temperature: Value25	-7.54	0.0	2.463012	651.536074	0.29	11.949383	9.928203	9.928203	8.94949	6.232051	6.232051	4.636751	4.636751	3.651709	3.651709	2.858547	2.858547	0.0	0.0	0.0	0.0	0.0	0.0	32.317345	0.0	0.0	72.796405	0.0	228.0939	0.0	0.0	12.0	0.0	0.0	0.0	0.0	0.0	0.0	0.0	0.0	0.0	0.0	0.0	0.0	0.0	21.0	0.0	0.0	0.0
Name_None_CAS_58-55-9_CS_BAPLOT06M_Temperature: Value20	-1.54	0.35	3.211854	574.170559	1.29	9.585422	7.235488	7.235488	6.125898	3.717583	3.717583	2.806904	2.806904	2.029396	2.029396	1.268923	1.268923	0.0	9.589074	0.0	11.24901	11.163878	4.5671	17.942092	7.047672	0.0	9.967957	0.0	180.064725	0.0	1.0	7.0	0.0	0.0	2.0	0.0	0.0	0.0	0.0	0.0	0.0	1.0	9.0	0.0	0.0	0.0	1.0	1.0	0.0
Name_Thiourea_CAS_62-56-6_CS_THIOUR13M_Temperature: Value80	0.88	0.42	2.803039	29.01955	0.82	3.57735	2.062949	2.879445	1.732051	0.781474	1.189723	0.402369	0.873773	0.0	0.0	0.0	0.0	0.0	0.0	0.0	5.112437	0.0	0.0	0.0	0.0	0.0	23.685208	0.0	76.009519	0.0	4.0	0.0	0.0	0.0	0.0	0.0	0.0	0.0	0.0	0.0	0.0	0.0	2.0	0.0	0.0	0.0	0.0	0.0	0.0
Name_Serine_CAS_56-45-1_CS_LSERIN10M_Temperature: Value15	-0.34	1.03	3.343417	72.580271	1.3	5.861807	3.664483	3.664483	3.180739	1.774215	1.774215	1.127305	1.127305	0.513894	0.513894	0.078093	0.078093	18.618028	4.794537	0.0	0.0	0.0	0.0	0.0	0.0	0.0	0.0	15.946722	105.042593	2.0	2.0	3.0	0.0	0.0	1.0	2.0	0.0	0.0	0.0	0.0	0.0	0.0	1.0	0.0	0.0	0.0	0.0	2.0	0.0
Name_None_CAS_492-62-6_CS_GLUCSA15M_Temperature: Value60	0.37	1.31	2.634409	146.218849	1.85	9.300965	6.238174	6.238174	5.574586	3.562009	3.562009	2.719449	2.719449	1.867059	1.867059	1.081734	1.081734	37.312774	0.0	0.0	0.0	0.0	0.0	0.0	0.0	0.0	4.736863	25.532637	180.063388	5.0	0.0	7.0	0.0	0.0	0.0	7.0	0.0	0.0	0.0	0.0	0.0	0.0	0.0	0.0	0.0	0.0	0.0	5.0	0.0
Name_None_CAS_150-13-0_CS_AMBNAC04M_Temperature: Value30	-1.35	0.8	3.003401	240.287949	0.76	7.560478	5.242213	5.242213	4.698377	2.787773	2.787773	1.927161	1.927161	1.157634	1.157634	0.625697	0.625697	5.969305	4.794537	0.0	5.563451	5.687386	0.0	12.132734	12.132734	0.0	0.0	10.840195	137.047678	1.0	2.0	4.0	0.0	0.0	1.0	1.0	0.0	0.0	0.0	0.0	0.0	0.0	1.0	0.0	0.0	6.0	0.0	1.0	0.0
Name_None_CAS_91-20-3_CS_NAPHTA18M_Temperature: Value30	-3.53	0.0	2.888052	271.015182	0.17	6.811555	5.618802	5.618802	4.966326	3.404701	3.404701	2.347151	2.347151	1.658689	1.658689	1.132906	1.132906	0.0	0.0	0.0	0.0	0.0	0.0	10.772448	0.0	0.0	48.530937	0.0	128.0626	0.0	0.0	8.0	0.0	0.0	0.0	0.0	0.0	0.0	0.0	0.0	0.0	0.0	0.0	0.0	0.0	11.0	0.0	0.0	0.0
Name_None_CAS_60-35-5_CS_ACEMID02M_Temperature: Value40	1.14	0.49	2.803039	29.01955	0.57	3.57735	2.485599	2.485599	1.732051	0.992799	0.992799	0.61065	0.61065	0.0	0.0	0.0	0.0	0.0	4.794537	0.0	5.90718	0.0	0.0	6.923737	0.0	0.0	5.733667	0.0	59.037114	0.0	2.0	3.0	0.0	0.0	1.0	0.0	0.0	0.0	0.0	0.0	0.0	0.0	1.0	0.0	0.0	0.0	0.0	1.0	0.0
Name_None_CAS_100-02-7_CS_NITPOL02M_Temperature: Value15	-1.14	0.67	3.003401	241.674771	0.49	7.560478	5.020325	5.020325	4.698377	2.633729	2.633729	1.773508	1.773508	1.060528	1.060528	0.574349	0.574349	4.923311	10.114318	0.0	11.436898	0.0	0.0	24.265468	0.0	0.0	0.0	5.106527	139.026943	1.0	0.0	4.0	1.0	1.0	0.0	1.0	0.0	0.0	0.0	0.0	0.0	0.0	1.0	0.0	0.0	6.0	0.0	0.0	0.0
Name_None_CAS_144-62-7_CS_OXALAC08M_Temperature: Value20	-0.03	1.14	3.567703	71.548875	0.68	5.154701	2.710924	2.710924	2.642734	1.105462	1.105462	0.610305	0.610305	0.182954	0.182954	0.0	0.0	11.938611	0.0	0.0	0.0	0.0	0.0	0.0	0.0	0.0	0.0	19.802129	89.995309	2.0	0.0	0.0	0.0	0.0	2.0	2.0	0.0	0.0	0.0	0.0	0.0	0.0	0.0	0.0	0.0	0.0	0.0	1.0	0.0
Name_Barbital_CAS_57-44-3_CS_DETBAA01M_Temperature: Value10	-1.59	0.52	3.007364	246.562704	1.21	10.060478	7.638958	7.638958	6.063715	4.233693	4.233693	3.026586	3.026586	2.530522	2.530522	1.472098	1.472098	23.260464	14.383612	0.0	0.0	12.841643	0.0	0.0	13.847474	0.0	10.633577	0.0	184.084792	0.0	2.0	10.0	0.0	0.0	3.0	0.0	0.0	0.0	0.0	0.0	0.0	0.0	4.0	0.0	0.0	0.0	0.0	6.0	0.0
Name_None_CAS_115-77-5_CS_PERYTO12M_Temperature: Value20	-0.38	1.25	3.824684	51.848471	1.18	7.328427	5.117282	5.117282	4.242641	2.679125	2.679125	2.132456	2.132456	1.341641	1.341641	0.3	0.3	31.842518	0.0	0.0	0.0	0.0	0.0	0.0	0.0	0.0	0.0	20.42611	136.073559	4.0	0.0	8.0	0.0	0.0	0.0	4.0	0.0	0.0	0.0	0.0	0.0	0.0	0.0	0.0	0.0	0.0	0.0	4.0	0.0
Name_None_CAS_144-62-7_CS_OXALAC08M_Temperature: Value25	0.04	1.14	3.567703	71.548875	0.68	5.154701	2.710924	2.710924	2.642734	1.105462	1.105462	0.610305	0.610305	0.182954	0.182954	0.0	0.0	11.938611	0.0	0.0	0.0	0.0	0.0	0.0	0.0	0.0	0.0	19.802129	89.995309	2.0	0.0	0.0	0.0	0.0	2.0	2.0	0.0	0.0	0.0	0.0	0.0	0.0	0.0	0.0	0.0	0.0	0.0	1.0	0.0
Name_None_CAS_56-81-5_CS_GLCROL01M_Temperature: Value5	0.78	0.81	2.754185	25.219281	0.89	4.991564	3.333205	3.333205	2.80806	1.707151	1.707151	1.018972	1.018972	0.421498	0.421498	0.057735	0.057735	6.103966	0.0	0.0	13.213764	0.0	0.0	0.0	0.0	0.0	0.0	15.319582	92.047344	3.0	0.0	5.0	0.0	0.0	0.0	3.0	0.0	0.0	0.0	0.0	0.0	0.0	0.0	0.0	0.0	0.0	0.0	2.0	0.0
Name_None_CAS_591-27-5_CS_MAMPOLM_Temperature: Value75	0.57	0.73	3.07766	168.388339	0.65	5.983128	4.333965	4.333965	3.787694	2.333649	2.333649	1.594987	1.594987	0.870211	0.870211	0.524798	0.524798	0.0	0.0	0.0	5.749512	5.687386	0.0	6.066367	18.199101	0.0	0.0	10.840195	109.052764	1.0	2.0	4.0	0.0	0.0	0.0	1.0	0.0	0.0	0.0	0.0	0.0	0.0	1.0	0.0	0.0	6.0	0.0	0.0	0.0
Name_None_CAS_591-27-5_CS_MAMPOLM_Temperature: Value70	0.47	0.73	3.07766	168.388339	0.65	5.983128	4.333965	4.333965	3.787694	2.333649	2.333649	1.594987	1.594987	0.870211	0.870211	0.524798	0.524798	0.0	0.0	0.0	5.749512	5.687386	0.0	6.066367	18.199101	0.0	0.0	10.840195	109.052764	1.0	2.0	4.0	0.0	0.0	0.0	1.0	0.0	0.0	0.0	0.0	0.0	0.0	1.0	0.0	0.0	6.0	0.0	0.0	0.0
Name_l-Leucine_CAS_61-90-5_CS_LEUCIN03M_Temperature: Value20	-0.8	0.78	3.501688	101.230983	0.97	7.439158	5.794619	5.794619	4.036581	3.020937	3.020937	2.57428	2.57428	1.042536	1.042536	0.608685	0.608685	12.011146	4.794537	0.0	0.0	12.338728	0.0	0.0	0.0	13.847474	0.0	10.840195	131.094629	1.0	2.0	10.0	0.0	0.0	1.0	1.0	0.0	0.0	0.0	0.0	0.0	0.0	1.0	0.0	0.0	0.0	0.0	5.0	0.0
Name_None_CAS_70-55-3_CS_KUSVEZ02M_Temperature: Value15	-1.93	0.44	3.201516	339.208253	0.88	8.483128	6.111496	6.927993	4.999019	3.094527	4.640846	2.358062	3.919485	1.349516	2.278747	0.727948	1.243388	10.023291	8.417797	0.0	4.895483	0.0	5.563451	12.132734	12.132734	6.923737	0.0	5.138974	171.0354	0.0	2.0	7.0	0.0	0.0	0.0	0.0	2.0	0.0	0.0	0.0	0.0	0.0	0.0	0.0	1.0	6.0	0.0	1.0	0.0
Name_None_CAS_57-50-1_CS_SUCROS41M_Temperature: Value10	0.28	2.01	2.17727	393.203227	3.43	17.361443	12.042576	12.042576	10.806897	7.04946	7.04946	5.559383	5.559383	4.070325	4.070325	2.631316	2.631316	74.625548	30.639164	0.0	0.0	0.0	0.0	0.0	0.0	0.0	0.0	24.423644	342.116212	8.0	0.0	14.0	0.0	0.0	0.0	14.0	0.0	0.0	0.0	0.0	0.0	0.0	0.0	0.0	0.0	0.0	0.0	10.0	0.0
Name_None_CAS_120-80-9_CS_CATCOL13M_Temperature: Value60	0.86	0.77	3.134862	162.638339	0.53	5.983128	4.203828	4.203828	3.80453	2.274564	2.274564	1.488714	1.488714	0.881732	0.881732	0.464163	0.464163	0.0	0.0	0.0	11.499024	0.0	0.0	12.132734	12.132734	0.0	0.0	10.213055	110.036779	2.0	0.0	4.0	0.0	0.0	0.0	2.0	0.0	0.0	0.0	0.0	0.0	0.0	0.0	0.0	0.0	6.0	0.0	0.0	0.0
Name_5-Butyl-5-ethylbarbituric acid_CAS_77-28-1_CS_ETBBAR02M_Temperature: Value20	-1.83	0.52	2.89134	279.042626	1.21	11.474691	9.053172	9.053172	7.063715	5.233693	5.233693	3.776586	3.776586	2.884075	2.884075	1.783376	1.783376	23.260464	14.383612	0.0	0.0	12.841643	12.841643	0.0	6.923737	6.923737	10.633577	0.0	212.116092	0.0	2.0	14.0	0.0	0.0	3.0	0.0	0.0	0.0	0.0	0.0	0.0	0.0	4.0	0.0	0.0	0.0	0.0	8.0	0.0
Name_l-Leucine_CAS_61-90-5_CS_LEUCIN03M_Temperature: Value25	-0.78	0.78	3.501688	101.230983	0.97	7.439158	5.794619	5.794619	4.036581	3.020937	3.020937	2.57428	2.57428	1.042536	1.042536	0.608685	0.608685	12.011146	4.794537	0.0	0.0	12.338728	0.0	0.0	0.0	13.847474	0.0	10.840195	131.094629	1.0	2.0	10.0	0.0	0.0	1.0	1.0	0.0	0.0	0.0	0.0	0.0	0.0	1.0	0.0	0.0	0.0	0.0	5.0	0.0
Name_5-Butyl-5-ethylbarbituric acid_CAS_77-28-1_CS_ETBBAR02M_Temperature: Value25	-1.64	0.52	2.89134	279.042626	1.21	11.474691	9.053172	9.053172	7.063715	5.233693	5.233693	3.776586	3.776586	2.884075	2.884075	1.783376	1.783376	23.260464	14.383612	0.0	0.0	12.841643	12.841643	0.0	6.923737	6.923737	10.633577	0.0	212.116092	0.0	2.0	14.0	0.0	0.0	3.0	0.0	0.0	0.0	0.0	0.0	0.0	0.0	4.0	0.0	0.0	0.0	0.0	8.0	0.0
Name_None_CAS_95-55-6_CS_AMPHOM11M_Temperature: Value90	-0.57	0.51	3.134862	164.638339	0.55	5.983128	4.333965	4.333965	3.80453	2.339632	2.339632	1.558816	1.558816	0.936755	0.936755	0.48753	0.48753	0.0	0.0	0.0	5.749512	5.687386	0.0	0.0	24.265468	0.0	0.0	10.840195	109.052764	1.0	2.0	4.0	0.0	0.0	0.0	1.0	0.0	0.0	0.0	0.0	0.0	0.0	1.0	0.0	0.0	6.0	0.0	0.0	0.0
Name_None_CAS_68-96-2_CS_HPRGDOM_Temperature: Value20	-4.81	0.17	1.697583	634.995115	1.32	17.328063	15.229966	15.229966	11.221816	9.695734	9.695734	9.380149	9.380149	8.695991	8.695991	7.153613	7.153613	5.601051	14.695602	0.0	16.613226	36.378606	38.52493	5.573105	6.923737	6.07602	13.847474	0.0	330.219495	1.0	0.0	29.0	0.0	0.0	2.0	1.0	0.0	0.0	0.0	0.0	0.0	0.0	0.0	0.0	0.0	0.0	1.0	23.0	0.0
Name_l-Aspartic acid_CAS_56-84-8_CS_LASPRT03M_Temperature: Value60	-0.88	1.18	3.632432	132.529325	1.26	7.439158	4.572731	4.572731	4.036581	2.239272	2.239272	1.542593	1.542593	0.711731	0.711731	0.275438	0.275438	24.401273	9.589074	0.0	0.0	0.0	0.0	0.0	0.0	0.0	0.0	15.946722	133.037508	2.0	2.0	3.0	0.0	0.0	2.0	2.0	0.0	0.0	0.0	0.0	0.0	0.0	1.0	0.0	0.0	0.0	0.0	3.0	0.0
Name_l-Aspartic acid_CAS_56-84-8_CS_LASPRT03M_Temperature: Value65	-0.84	1.18	3.632432	132.529325	1.26	7.439158	4.572731	4.572731	4.036581	2.239272	2.239272	1.542593	1.542593	0.711731	0.711731	0.275438	0.275438	24.401273	9.589074	0.0	0.0	0.0	0.0	0.0	0.0	0.0	0.0	15.946722	133.037508	2.0	2.0	3.0	0.0	0.0	2.0	2.0	0.0	0.0	0.0	0.0	0.0	0.0	1.0	0.0	0.0	0.0	0.0	3.0	0.0
Name_None_CAS_68-96-2_CS_HPRGDOM_Temperature: Value25	-4.71	0.17	1.697583	634.995115	1.32	17.328063	15.229966	15.229966	11.221816	9.695734	9.695734	9.380149	9.380149	8.695991	8.695991	7.153613	7.153613	5.601051	14.695602	0.0	16.613226	36.378606	38.52493	5.573105	6.923737	6.07602	13.847474	0.0	330.219495	1.0	0.0	29.0	0.0	0.0	2.0	1.0	0.0	0.0	0.0	0.0	0.0	0.0	0.0	0.0	0.0	0.0	1.0	23.0	0.0
Name_l-Tyrosine_CAS_60-18-4_CS_LTYROS11M_Temperature: Value50	-2.22	1.28	2.641764	294.233053	1.29	9.844935	6.973884	6.973884	6.092224	3.856515	3.856515	2.815302	2.815302	1.709153	1.709153	0.973275	0.973275	12.011146	4.794537	0.0	12.170333	0.0	5.563451	12.132734	12.132734	0.0	0.0	15.946722	181.073893	2.0	2.0	7.0	0.0	0.0	1.0	2.0	0.0	0.0	0.0	0.0	0.0	0.0	1.0	0.0	0.0	6.0	0.0	3.0	0.0
Name_None_CAS_461-58-5_CS_CYAMPD03M_Temperature: Value75	0.47	0.55	3.507223	92.605938	1.21	4.991564	3.049128	3.049128	2.770056	1.248171	1.248171	0.636669	0.636669	0.179099	0.179099	0.057735	0.057735	0.0	0.0	0.0	5.959555	0.0	0.0	6.193156	0.0	0.0	4.992405	16.729227	84.043596	0.0	4.0	0.0	0.0	0.0	0.0	0.0	0.0	0.0	0.0	0.0	0.0	1.0	3.0	1.0	0.0	0.0	0.0	0.0	0.0
Name_None_CAS_95-55-6_CS_AMPHOM11M_Temperature: Value30	-0.7	0.51	3.134862	164.638339	0.55	5.983128	4.333965	4.333965	3.80453	2.339632	2.339632	1.558816	1.558816	0.936755	0.936755	0.48753	0.48753	0.0	0.0	0.0	5.749512	5.687386	0.0	0.0	24.265468	0.0	0.0	10.840195	109.052764	1.0	2.0	4.0	0.0	0.0	0.0	1.0	0.0	0.0	0.0	0.0	0.0	0.0	1.0	0.0	0.0	6.0	0.0	0.0	0.0
Name_2-Methoxybenzoic acid_CAS_579-75-9_CS_FUFBOXM_Temperature: Value65	-0.77	0.57	3.121219	267.79461	0.66	8.267585	6.073111	6.073111	5.253219	3.117454	3.117454	2.005436	2.005436	1.337383	1.337383	0.821324	0.821324	5.969305	4.794537	0.0	5.563451	5.749512	0.0	13.176165	18.199101	0.0	0.0	9.84339	152.047344	1.0	0.0	7.0	0.0	0.0	1.0	3.0	0.0	0.0	0.0	0.0	0.0	0.0	0.0	0.0	0.0	6.0	0.0	1.0	0.0
Name_None_CAS_65-71-4_CS_THYMIN01M_Temperature: Value20	-1.66	0.44	3.523898	309.2243	0.9	6.853371	4.893847	4.893847	4.198377	2.485599	2.485599	1.754936	1.754936	1.004988	1.004988	0.477131	0.477131	5.689743	9.589074	0.0	5.559267	5.563451	0.0	6.196844	6.923737	0.0	9.967957	0.0	126.042927	0.0	2.0	4.0	0.0	0.0	2.0	0.0	0.0	0.0	0.0	0.0	0.0	0.0	4.0	0.0	0.0	0.0	1.0	2.0	0.0
Name_None_CAS_461-58-5_CS_CYAMPD03M_Temperature: Value80	0.52	0.55	3.507223	92.605938	1.21	4.991564	3.049128	3.049128	2.770056	1.248171	1.248171	0.636669	0.636669	0.179099	0.179099	0.057735	0.057735	0.0	0.0	0.0	5.959555	0.0	0.0	6.193156	0.0	0.0	4.992405	16.729227	84.043596	0.0	4.0	0.0	0.0	0.0	0.0	0.0	0.0	0.0	0.0	0.0	0.0	1.0	3.0	1.0	0.0	0.0	0.0	0.0	0.0
Name_None_CAS_65-71-4_CS_THYMIN01M_Temperature: Value25	-1.56	0.44	3.523898	309.2243	0.9	6.853371	4.893847	4.893847	4.198377	2.485599	2.485599	1.754936	1.754936	1.004988	1.004988	0.477131	0.477131	5.689743	9.589074	0.0	5.559267	5.563451	0.0	6.196844	6.923737	0.0	9.967957	0.0	126.042927	0.0	2.0	4.0	0.0	0.0	2.0	0.0	0.0	0.0	0.0	0.0	0.0	0.0	4.0	0.0	0.0	0.0	1.0	2.0	0.0
Name_None_CAS_106-46-7_CS_DCLBEN03M_Temperature: Value20	-3.33	0.0	3.032456	145.388339	0.1	5.983128	4.06533	5.577188	3.787694	2.199332	2.955261	1.436436	2.309307	0.803543	1.307496	0.429549	0.681526	0.0	0.0	0.0	0.0	0.0	10.045267	0.0	24.265468	0.0	0.0	23.20188	145.969005	0.0	0.0	4.0	0.0	0.0	0.0	0.0	0.0	0.0	0.0	0.0	0.0	0.0	0.0	0.0	0.0	6.0	0.0	0.0	0.0
Name_None_CAS_106-46-7_CS_DCLBEN03M_Temperature: Value25	-3.3	0.0	3.032456	145.388339	0.1	5.983128	4.06533	5.577188	3.787694	2.199332	2.955261	1.436436	2.309307	0.803543	1.307496	0.429549	0.681526	0.0	0.0	0.0	0.0	0.0	10.045267	0.0	24.265468	0.0	0.0	23.20188	145.969005	0.0	0.0	4.0	0.0	0.0	0.0	0.0	0.0	0.0	0.0	0.0	0.0	0.0	0.0	0.0	0.0	6.0	0.0	0.0	0.0
Name_Maleic acid_CAS_110-16-7_CS_MALIAC13M_Temperature: Value25	0.58	1.14	3.668626	118.973737	0.75	6.568914	3.865624	3.865624	3.625898	1.766145	1.766145	1.009809	1.009809	0.368487	0.368487	0.142577	0.142577	11.938611	9.589074	0.0	0.0	12.15204	0.0	0.0	0.0	0.0	0.0	10.213055	116.010959	2.0	0.0	2.0	0.0	0.0	2.0	2.0	0.0	0.0	0.0	0.0	0.0	0.0	0.0	0.0	0.0	0.0	1.0	2.0	0.0
Name_None_CAS_68-96-2_CS_HPRGDOM_Temperature: Value50	-4.37	0.17	1.697583	634.995115	1.32	17.328063	15.229966	15.229966	11.221816	9.695734	9.695734	9.380149	9.380149	8.695991	8.695991	7.153613	7.153613	5.601051	14.695602	0.0	16.613226	36.378606	38.52493	5.573105	6.923737	6.07602	13.847474	0.0	330.219495	1.0	0.0	29.0	0.0	0.0	2.0	1.0	0.0	0.0	0.0	0.0	0.0	0.0	0.0	0.0	0.0	0.0	1.0	23.0	0.0
Name_None_CAS_57-13-6_CS_UREAXX23M_Temperature: Value10	0.88	0.72	2.803039	29.01955	0.69	3.57735	2.062949	2.062949	1.732051	0.781474	0.781474	0.402369	0.402369	0.0	0.0	0.0	0.0	6.031115	0.0	0.0	0.0	0.0	0.0	0.0	0.0	0.0	11.467335	4.794537	60.032363	0.0	4.0	0.0	0.0	0.0	1.0	0.0	0.0	0.0	0.0	0.0	0.0	0.0	2.0	0.0	0.0	0.0	0.0	0.0	0.0
Name_None_CAS_95-55-6_CS_AMPHOM11M_Temperature: Value80	-0.57	0.51	3.134862	164.638339	0.55	5.983128	4.333965	4.333965	3.80453	2.339632	2.339632	1.558816	1.558816	0.936755	0.936755	0.48753	0.48753	0.0	0.0	0.0	5.749512	5.687386	0.0	0.0	24.265468	0.0	0.0	10.840195	109.052764	1.0	2.0	4.0	0.0	0.0	0.0	1.0	0.0	0.0	0.0	0.0	0.0	0.0	1.0	0.0	0.0	6.0	0.0	0.0	0.0
Name_Maleic acid_CAS_110-16-7_CS_MALIAC13M_Temperature: Value30	0.61	1.14	3.668626	118.973737	0.75	6.568914	3.865624	3.865624	3.625898	1.766145	1.766145	1.009809	1.009809	0.368487	0.368487	0.142577	0.142577	11.938611	9.589074	0.0	0.0	12.15204	0.0	0.0	0.0	0.0	0.0	10.213055	116.010959	2.0	0.0	2.0	0.0	0.0	2.0	2.0	0.0	0.0	0.0	0.0	0.0	0.0	0.0	0.0	0.0	0.0	1.0	2.0	0.0
Name_None_CAS_608-93-5_CS_PNCLBZM_Temperature: Value20	-6.0	0.0	3.455546	267.264384	0.0	8.593858	4.967173	8.746817	5.036581	2.522261	4.412084	1.78216	3.730453	1.058224	3.204463	0.544018	1.653855	0.0	0.0	0.0	15.0679	10.045267	0.0	6.066367	0.0	0.0	0.0	58.004699	247.852088	0.0	0.0	1.0	0.0	0.0	0.0	0.0	0.0	0.0	0.0	0.0	0.0	0.0	0.0	0.0	0.0	6.0	0.0	0.0	0.0
Name_None_CAS_52-01-7_CS_ATPRCL01M_Temperature: Value25	-4.32	0.0	1.557221	817.6983	1.63	20.604084	17.791954	18.60845	13.683925	11.314766	12.194419	10.658879	12.074995	9.610106	10.725719	8.129573	9.355303	0.0	14.383612	0.0	38.548797	30.595361	44.945751	17.334989	6.923737	6.07602	13.847474	4.736863	416.202131	0.0	0.0	32.0	0.0	0.0	3.0	2.0	0.0	0.0	0.0	0.0	0.0	0.0	0.0	0.0	0.0	0.0	1.0	25.0	0.0
Name_None_CAS_608-93-5_CS_PNCLBZM_Temperature: Value25	-5.48	0.0	3.455546	267.264384	0.0	8.593858	4.967173	8.746817	5.036581	2.522261	4.412084	1.78216	3.730453	1.058224	3.204463	0.544018	1.653855	0.0	0.0	0.0	15.0679	10.045267	0.0	6.066367	0.0	0.0	0.0	58.004699	247.852088	0.0	0.0	1.0	0.0	0.0	0.0	0.0	0.0	0.0	0.0	0.0	0.0	0.0	0.0	0.0	0.0	6.0	0.0	0.0	0.0
Name_None_CAS_32598-13-3_CS_FUHDAN01M_Temperature: Value5	-9.3	0.0	2.50208	485.037124	0.18	11.706742	7.97596	10.999675	7.575387	4.481997	5.993855	3.257776	4.886576	2.172535	3.650594	1.351385	1.947568	0.0	0.0	0.0	0.0	20.090533	11.126903	0.0	24.265468	12.132734	0.0	46.40376	289.922361	0.0	0.0	6.0	0.0	0.0	0.0	0.0	0.0	0.0	0.0	0.0	0.0	0.0	0.0	0.0	0.0	12.0	0.0	1.0	0.0
Name_None_CAS_129-00-0_CS_GUQPOZM_Temperature: Value55	-5.42	0.0	2.505956	666.619806	0.25	10.535169	8.773503	8.773503	7.932653	5.559401	5.559401	4.289601	4.289601	3.392734	3.392734	2.669587	2.669587	0.0	0.0	0.0	0.0	0.0	0.0	32.317345	0.0	0.0	60.663671	0.0	202.07825	0.0	0.0	10.0	0.0	0.0	0.0	0.0	0.0	0.0	0.0	0.0	0.0	0.0	0.0	0.0	0.0	19.0	0.0	0.0	0.0
Name_None_CAS_87-86-5_CS_PCPHOL01M_Temperature: Value25	-4.09	0.7	3.603567	230.203225	0.0	9.464102	5.337036	9.116681	5.464102	2.668518	4.55834	1.918518	3.80834	1.186632	3.443431	0.593316	1.721715	0.0	5.106527	0.0	30.862678	0.0	0.0	0.0	0.0	0.0	0.0	58.004699	263.847003	1.0	0.0	0.0	0.0	0.0	0.0	1.0	0.0	0.0	0.0	0.0	0.0	0.0	0.0	0.0	0.0	6.0	0.0	0.0	0.0
Name_None_CAS_554-84-7_CS_MNPHOL21M_Temperature: Value10	-1.29	0.69	3.069899	258.924771	0.49	7.560478	5.020325	5.020325	4.698377	2.633729	2.633729	1.776962	1.776962	1.040556	1.040556	0.606593	0.606593	4.923311	10.114318	0.0	11.436898	0.0	6.066367	18.199101	0.0	0.0	0.0	5.106527	139.026943	1.0	0.0	4.0	1.0	1.0	0.0	1.0	0.0	0.0	0.0	0.0	0.0	0.0	1.0	0.0	0.0	6.0	0.0	0.0	0.0
Name_None_CAS_76-57-3_CS_ZZZTSE03M_Temperature: Value80	-1.2	0.23	1.822365	685.154996	1.58	15.060113	12.951046	12.951046	10.663869	8.102094	8.102094	7.113245	7.113245	6.35431	6.35431	5.388741	5.388741	6.103966	5.106527	0.0	11.518957	11.959747	30.885423	11.126903	7.109798	12.142387	24.089969	9.473726	299.152144	1.0	0.0	20.0	0.0	0.0	0.0	5.0	0.0	0.0	0.0	0.0	0.0	0.0	3.0	0.0	0.0	6.0	1.0	11.0	0.0
Name_None_CAS_110-15-6_CS_SUCACB16M_Temperature: Value35	-0.05	0.97	3.181846	92.605938	0.69	6.568914	4.125137	4.125137	3.625898	2.062569	2.062569	1.287477	1.287477	0.552731	0.552731	0.213865	0.213865	11.938611	9.589074	0.0	12.841643	0.0	0.0	0.0	0.0	0.0	0.0	10.213055	118.026609	2.0	0.0	4.0	0.0	0.0	2.0	2.0	0.0	0.0	0.0	0.0	0.0	0.0	0.0	0.0	0.0	0.0	0.0	3.0	0.0
Name_None_CAS_86-73-7_CS_FLUREN02M_Temperature: Value45	-4.47	0.0	2.320728	411.600419	0.19	8.673362	7.325909	7.325909	6.44949	4.611807	4.611807	3.491071	3.491071	2.705801	2.705801	2.079609	2.079609	0.0	0.0	0.0	0.0	0.0	6.420822	22.253806	0.0	0.0	48.530937	0.0	166.07825	0.0	0.0	10.0	0.0	0.0	0.0	0.0	0.0	0.0	0.0	0.0	0.0	0.0	0.0	0.0	0.0	12.0	0.0	3.0	0.0
Name_None_CAS_50-06-6_CS_PHBARB09M_Temperature: Value35	-2.11	0.52	2.535973	461.783925	1.29	12.466255	9.318603	9.318603	8.108226	5.333716	5.333716	3.862281	3.862281	3.026281	3.026281	2.064079	2.064079	23.260464	14.383612	0.0	0.0	11.984273	0.0	0.0	37.255573	0.0	10.633577	0.0	232.084792	0.0	2.0	10.0	0.0	0.0	3.0	0.0	0.0	0.0	0.0	0.0	0.0	0.0	4.0	0.0	0.0	6.0	0.0	5.0	0.0
Name_None_CAS_123-30-8_CS_AMPHOL01M_Temperature: Value40	-0.69	0.73	3.032456	147.388339	0.69	5.983128	4.333965	4.333965	3.787694	2.333649	2.333649	1.591532	1.591532	0.893088	0.893088	0.474322	0.474322	0.0	0.0	0.0	5.749512	5.687386	0.0	0.0	24.265468	0.0	0.0	10.840195	109.052764	1.0	2.0	4.0	0.0	0.0	0.0	1.0	0.0	0.0	0.0	0.0	0.0	0.0	1.0	0.0	0.0	6.0	0.0	0.0	0.0
Name_None_CAS_315-30-0_CS_ALOPURM_Temperature: Value15	-2.6	0.27	2.929586	362.1908	1.54	6.974691	4.957376	4.957376	4.87701	2.745086	2.745086	1.854779	1.854779	1.254429	1.254429	0.785732	0.785732	0.0	4.794537	0.0	5.559267	11.387856	0.0	12.524164	0.0	0.0	20.165321	0.0	136.038511	0.0	2.0	2.0	0.0	0.0	1.0	0.0	0.0	0.0	0.0	1.0	4.0	0.0	2.0	0.0	0.0	2.0	1.0	0.0	0.0
Name_None_CAS_65-85-0_CS_BENZAC12M_Temperature: Value50	-1.2	0.57	2.981455	203.415953	0.44	6.690234	4.742213	4.742213	4.30453	2.588415	2.588415	1.671178	1.671178	1.02074	1.02074	0.58073	0.58073	5.969305	4.794537	0.0	0.0	5.563451	0.0	0.0	30.331835	0.0	0.0	5.106527	122.036779	1.0	0.0	5.0	0.0	0.0	1.0	1.0	0.0	0.0	0.0	0.0	0.0	0.0	0.0	0.0	0.0	6.0	0.0	1.0	0.0
Name_None_CAS_51-28-5_CS_DNOPHL02M_Temperature: Value75	-1.79	0.28	3.267052	375.287403	0.45	10.008072	6.206685	6.206685	6.019745	3.139151	3.139151	2.187237	2.187237	1.366512	1.366512	0.771623	0.771623	26.970906	20.228637	0.0	0.0	6.066367	12.132734	0.0	0.0	0.0	0.0	5.106527	184.012021	1.0	0.0	3.0	2.0	2.0	0.0	1.0	0.0	0.0	0.0	0.0	0.0	0.0	2.0	0.0	0.0	6.0	0.0	0.0	0.0
Name_None_CAS_129-00-0_CS_GUQPOZM_Temperature: Value5	-6.61	0.0	2.505956	666.619806	0.25	10.535169	8.773503	8.773503	7.932653	5.559401	5.559401	4.289601	4.289601	3.392734	3.392734	2.669587	2.669587	0.0	0.0	0.0	0.0	0.0	0.0	32.317345	0.0	0.0	60.663671	0.0	202.07825	0.0	0.0	10.0	0.0	0.0	0.0	0.0	0.0	0.0	0.0	0.0	0.0	0.0	0.0	0.0	0.0	19.0	0.0	0.0	0.0
Name_None_CAS_76-57-3_CS_ZZZTSE03M_Temperature: Value30	-1.48	0.23	1.822365	685.154996	1.58	15.060113	12.951046	12.951046	10.663869	8.102094	8.102094	7.113245	7.113245	6.35431	6.35431	5.388741	5.388741	6.103966	5.106527	0.0	11.518957	11.959747	30.885423	11.126903	7.109798	12.142387	24.089969	9.473726	299.152144	1.0	0.0	20.0	0.0	0.0	0.0	5.0	0.0	0.0	0.0	0.0	0.0	0.0	3.0	0.0	0.0	6.0	1.0	11.0	0.0
Name_None_CAS_52-31-3_CS_ETCYBA01M_Temperature: Value20	-2.16	0.52	2.408673	391.973804	1.28	12.466255	9.837629	9.837629	8.108226	5.973509	5.973509	4.4714	4.4714	3.598845	3.598845	2.619571	2.619571	23.260464	14.383612	0.0	0.0	6.420822	31.256391	0.0	6.923737	6.07602	10.633577	0.0	236.116092	0.0	2.0	14.0	0.0	0.0	3.0	0.0	0.0	0.0	0.0	0.0	0.0	0.0	4.0	0.0	0.0	0.0	1.0	10.0	0.0
Name_None_CAS_57-83-0_CS_PROGST13M_Temperature: Value35	-4.37	0.0	1.669603	588.64899	1.04	16.405413	14.860102	14.860102	10.859844	9.604172	9.604172	9.253952	9.253952	8.452747	8.452747	7.227105	7.227105	0.0	9.589074	0.0	10.829981	17.484396	43.437005	31.256391	6.923737	6.07602	13.847474	0.0	314.22458	0.0	0.0	30.0	0.0	0.0	2.0	0.0	0.0	0.0	0.0	0.0	0.0	0.0	0.0	0.0	0.0	0.0	1.0	23.0	0.0
Name_None_CAS_56-40-6_CS_GLYCIN30M_Temperature: Value10	0.31	0.78	2.847379	42.912609	0.9	4.284457	2.639919	2.639919	2.270056	1.189533	1.189533	0.597863	0.597863	0.17462	0.17462	0.0	0.0	5.969305	4.794537	0.0	6.544756	0.0	0.0	0.0	0.0	0.0	5.733667	5.106527	75.032028	1.0	2.0	2.0	0.0	0.0	1.0	1.0	0.0	0.0	0.0	0.0	0.0	0.0	1.0	0.0	0.0	0.0	0.0	1.0	0.0
Name_3-Hydroxybenzoic acid_CAS_99-06-9_CS_BIDLOP02M_Temperature: Value40	-0.85	1.06	3.069899	254.783061	0.72	7.560478	5.112077	5.112077	4.698377	2.722705	2.722705	1.855481	1.855481	1.093105	1.093105	0.638942	0.638942	5.969305	4.794537	0.0	11.312963	0.0	0.0	24.265468	0.0	0.0	0.0	10.213055	138.031694	2.0	0.0	4.0	0.0	0.0	1.0	2.0	0.0	0.0	0.0	0.0	0.0	0.0	0.0	0.0	0.0	6.0	0.0	1.0	0.0
Name_None_CAS_505-48-6_CS_SUBRAC01M_Temperature: Value20	-2.04	1.14	3.007306	135.13685	0.7	9.397341	6.953564	6.953564	5.625898	4.062569	4.062569	2.701691	2.701691	1.531284	1.531284	0.906005	0.906005	11.938611	9.589074	0.0	12.841643	12.841643	12.841643	0.0	0.0	0.0	0.0	10.213055	174.089209	2.0	0.0	12.0	0.0	0.0	2.0	2.0	0.0	0.0	0.0	0.0	0.0	0.0	0.0	0.0	0.0	0.0	0.0	7.0	0.0
Name_None_CAS_123-30-8_CS_AMPHOL01M_Temperature: Value30	-0.77	0.73	3.032456	147.388339	0.69	5.983128	4.333965	4.333965	3.787694	2.333649	2.333649	1.591532	1.591532	0.893088	0.893088	0.474322	0.474322	0.0	0.0	0.0	5.749512	5.687386	0.0	0.0	24.265468	0.0	0.0	10.840195	109.052764	1.0	2.0	4.0	0.0	0.0	0.0	1.0	0.0	0.0	0.0	0.0	0.0	0.0	1.0	0.0	0.0	6.0	0.0	0.0	0.0
Name_None_CAS_479-45-8_CS_MTNANLM_Temperature: Value40	-3.43	0.0	3.769455	592.636917	0.96	15.610366	9.656755	9.656755	9.162479	4.656935	4.656935	3.365399	3.365399	2.227211	2.227211	1.386716	1.386716	42.551792	40.457273	0.0	5.008913	12.132734	7.047672	0.0	0.0	0.0	0.0	0.0	287.013812	0.0	0.0	5.0	4.0	4.0	0.0	0.0	0.0	0.0	0.0	1.0	0.0	0.0	5.0	0.0	0.0	6.0	0.0	0.0	0.0
Name_None_CAS_129-00-0_CS_GUQPOZM_Temperature: Value15	-6.45	0.0	2.505956	666.619806	0.25	10.535169	8.773503	8.773503	7.932653	5.559401	5.559401	4.289601	4.289601	3.392734	3.392734	2.669587	2.669587	0.0	0.0	0.0	0.0	0.0	0.0	32.317345	0.0	0.0	60.663671	0.0	202.07825	0.0	0.0	10.0	0.0	0.0	0.0	0.0	0.0	0.0	0.0	0.0	0.0	0.0	0.0	0.0	0.0	19.0	0.0	0.0	0.0
Name_None_CAS_123-56-8_CS_SUCCIN05M_Temperature: Value10	0.14	0.34	2.553705	104.858202	0.89	5.276021	3.73071	3.73071	3.287694	2.115355	2.115355	1.471353	1.471353	0.857963	0.857963	0.507564	0.507564	0.0	9.589074	0.0	11.814359	12.841643	0.0	0.0	0.0	0.0	5.316789	0.0	99.032028	0.0	1.0	4.0	0.0	0.0	2.0	0.0	0.0	0.0	0.0	0.0	0.0	0.0	2.0	0.0	0.0	0.0	0.0	3.0	0.0
Name_d-Sorbitol_CAS_50-70-4_CS_GLUCITM_Temperature: Value30	0.61	1.62	3.985164	104.605938	1.81	9.723615	6.406896	6.406896	5.540111	3.481748	3.481748	2.481029	2.481029	1.512478	1.512478	0.671209	0.671209	37.629629	0.0	0.0	0.0	0.0	0.0	0.0	0.0	0.0	0.0	30.639164	182.079038	6.0	0.0	8.0	0.0	0.0	0.0	6.0	0.0	0.0	0.0	0.0	0.0	0.0	0.0	0.0	0.0	0.0	0.0	5.0	0.0
Name_Barbital_CAS_57-44-3_CS_DETBAA01M_Temperature: Value35	-1.29	0.52	3.007364	246.562704	1.21	10.060478	7.638958	7.638958	6.063715	4.233693	4.233693	3.026586	3.026586	2.530522	2.530522	1.472098	1.472098	23.260464	14.383612	0.0	0.0	12.841643	0.0	0.0	13.847474	0.0	10.633577	0.0	184.084792	0.0	2.0	10.0	0.0	0.0	3.0	0.0	0.0	0.0	0.0	0.0	0.0	0.0	4.0	0.0	0.0	0.0	0.0	6.0	0.0
Name_None_CAS_492-62-6_CS_GLUCSA15M_Temperature: Value20	0.32	1.31	2.634409	146.218849	1.85	9.300965	6.238174	6.238174	5.574586	3.562009	3.562009	2.719449	2.719449	1.867059	1.867059	1.081734	1.081734	37.312774	0.0	0.0	0.0	0.0	0.0	0.0	0.0	0.0	4.736863	25.532637	180.063388	5.0	0.0	7.0	0.0	0.0	0.0	7.0	0.0	0.0	0.0	0.0	0.0	0.0	0.0	0.0	0.0	0.0	0.0	5.0	0.0
Name_Barbital_CAS_57-44-3_CS_DETBAA01M_Temperature: Value30	-1.35	0.52	3.007364	246.562704	1.21	10.060478	7.638958	7.638958	6.063715	4.233693	4.233693	3.026586	3.026586	2.530522	2.530522	1.472098	1.472098	23.260464	14.383612	0.0	0.0	12.841643	0.0	0.0	13.847474	0.0	10.633577	0.0	184.084792	0.0	2.0	10.0	0.0	0.0	3.0	0.0	0.0	0.0	0.0	0.0	0.0	0.0	4.0	0.0	0.0	0.0	0.0	6.0	0.0
Name_None_CAS_103-84-4_CS_ACANIL02M_Temperature: Value70	-0.71	0.41	2.674242	217.959017	0.67	7.397341	5.795	5.795	4.787694	3.114808	3.114808	2.047212	2.047212	1.094158	1.094158	0.724749	0.724749	0.0	4.794537	0.0	5.90718	0.0	5.687386	6.923737	0.0	30.331835	5.316789	0.0	135.068414	0.0	1.0	8.0	0.0	0.0	1.0	0.0	0.0	0.0	0.0	0.0	0.0	0.0	2.0	0.0	0.0	6.0	0.0	1.0	0.0
Name_None_CAS_69-72-7_CS_SALIAC18M_Temperature: Value25	-1.79	0.7	3.152941	254.783061	0.4	7.560478	5.112077	5.112077	4.715214	2.728688	2.728688	1.822302	1.822302	1.134458	1.134458	0.654489	0.654489	5.969305	4.794537	0.0	11.312963	0.0	0.0	12.132734	12.132734	0.0	0.0	10.213055	138.031694	2.0	0.0	4.0	0.0	0.0	1.0	2.0	0.0	0.0	0.0	0.0	0.0	0.0	0.0	0.0	0.0	6.0	0.0	1.0	0.0
Name_None_CAS_528-29-0_CS_ZZZFYW02M_Temperature: Value25	-3.1	0.0	3.267076	303.0749	0.31	9.137828	5.836821	5.836821	5.625898	3.004861	3.004861	2.002934	2.002934	1.275125	1.275125	0.772938	0.772938	21.221395	20.228637	0.0	0.0	0.0	12.132734	12.132734	0.0	0.0	0.0	0.0	168.017107	0.0	0.0	4.0	2.0	2.0	0.0	0.0	0.0	0.0	0.0	0.0	0.0	0.0	2.0	0.0	0.0	6.0	0.0	0.0	0.0
Name_None_CAS_69-72-7_CS_SALIAC18M_Temperature: Value20	-1.84	0.7	3.152941	254.783061	0.4	7.560478	5.112077	5.112077	4.715214	2.728688	2.728688	1.822302	1.822302	1.134458	1.134458	0.654489	0.654489	5.969305	4.794537	0.0	11.312963	0.0	0.0	12.132734	12.132734	0.0	0.0	10.213055	138.031694	2.0	0.0	4.0	0.0	0.0	1.0	2.0	0.0	0.0	0.0	0.0	0.0	0.0	0.0	0.0	0.0	6.0	0.0	1.0	0.0
Name_None_CAS_100-02-7_CS_NITPOL02M_Temperature: Value25	-0.95	0.67	3.003401	241.674771	0.49	7.560478	5.020325	5.020325	4.698377	2.633729	2.633729	1.773508	1.773508	1.060528	1.060528	0.574349	0.574349	4.923311	10.114318	0.0	11.436898	0.0	0.0	24.265468	0.0	0.0	0.0	5.106527	139.026943	1.0	0.0	4.0	1.0	1.0	0.0	1.0	0.0	0.0	0.0	0.0	0.0	0.0	1.0	0.0	0.0	6.0	0.0	0.0	0.0
Name_None_CAS_110-15-6_CS_SUCACB16M_Temperature: Value50	0.18	0.97	3.181846	92.605938	0.69	6.568914	4.125137	4.125137	3.625898	2.062569	2.062569	1.287477	1.287477	0.552731	0.552731	0.213865	0.213865	11.938611	9.589074	0.0	12.841643	0.0	0.0	0.0	0.0	0.0	0.0	10.213055	118.026609	2.0	0.0	4.0	0.0	0.0	2.0	2.0	0.0	0.0	0.0	0.0	0.0	0.0	0.0	0.0	0.0	0.0	0.0	3.0	0.0
Name_None_CAS_99-99-0_CS_NITOLU01M_Temperature: Value40	-2.52	0.0	3.003401	240.287949	0.21	7.560478	5.573111	5.573111	4.698377	2.910122	2.910122	2.092659	2.092659	1.24479	1.24479	0.66648	0.66648	4.923311	10.114318	0.0	5.687386	0.0	5.563451	12.132734	12.132734	6.923737	0.0	0.0	137.047678	0.0	0.0	7.0	1.0	1.0	0.0	0.0	0.0	0.0	0.0	0.0	0.0	0.0	1.0	0.0	0.0	6.0	0.0	1.0	0.0
Name_None_CAS_118-92-3_CS_AMBACO06M_Temperature: Value40	-1.19	0.75	3.152941	257.537949	0.71	7.560478	5.242213	5.242213	4.715214	2.793756	2.793756	1.892403	1.892403	1.191199	1.191199	0.691772	0.691772	5.969305	4.794537	0.0	5.563451	5.687386	0.0	6.066367	18.199101	0.0	0.0	10.840195	137.047678	1.0	2.0	4.0	0.0	0.0	1.0	1.0	0.0	0.0	0.0	0.0	0.0	0.0	1.0	0.0	0.0	6.0	0.0	1.0	0.0
Name_None_CAS_123-56-8_CS_SUCCIN05M_Temperature: Value80	0.84	0.34	2.553705	104.858202	0.89	5.276021	3.73071	3.73071	3.287694	2.115355	2.115355	1.471353	1.471353	0.857963	0.857963	0.507564	0.507564	0.0	9.589074	0.0	11.814359	12.841643	0.0	0.0	0.0	0.0	5.316789	0.0	99.032028	0.0	1.0	4.0	0.0	0.0	2.0	0.0	0.0	0.0	0.0	0.0	0.0	0.0	2.0	0.0	0.0	0.0	0.0	3.0	0.0
Name_None_CAS_115-77-5_CS_PERYTO12M_Temperature: Value60	0.12	1.25	3.824684	51.848471	1.18	7.328427	5.117282	5.117282	4.242641	2.679125	2.679125	2.132456	2.132456	1.341641	1.341641	0.3	0.3	31.842518	0.0	0.0	0.0	0.0	0.0	0.0	0.0	0.0	0.0	20.42611	136.073559	4.0	0.0	8.0	0.0	0.0	0.0	4.0	0.0	0.0	0.0	0.0	0.0	0.0	0.0	0.0	0.0	0.0	0.0	4.0	0.0
Name_None_CAS_479-45-8_CS_MTNANLM_Temperature: Value35	-3.48	0.0	3.769455	592.636917	0.96	15.610366	9.656755	9.656755	9.162479	4.656935	4.656935	3.365399	3.365399	2.227211	2.227211	1.386716	1.386716	42.551792	40.457273	0.0	5.008913	12.132734	7.047672	0.0	0.0	0.0	0.0	0.0	287.013812	0.0	0.0	5.0	4.0	4.0	0.0	0.0	0.0	0.0	0.0	1.0	0.0	0.0	5.0	0.0	0.0	6.0	0.0	0.0	0.0
Name_None_CAS_479-45-8_CS_MTNANLM_Temperature: Value30	-3.53	0.0	3.769455	592.636917	0.96	15.610366	9.656755	9.656755	9.162479	4.656935	4.656935	3.365399	3.365399	2.227211	2.227211	1.386716	1.386716	42.551792	40.457273	0.0	5.008913	12.132734	7.047672	0.0	0.0	0.0	0.0	0.0	287.013812	0.0	0.0	5.0	4.0	4.0	0.0	0.0	0.0	0.0	0.0	1.0	0.0	0.0	5.0	0.0	0.0	6.0	0.0	0.0	0.0
Name_None_CAS_108-46-3_CS_RESORA03M_Temperature: Value30	0.76	1.0	3.07766	166.388339	0.61	5.983128	4.203828	4.203828	3.787694	2.268581	2.268581	1.519852	1.519852	0.829737	0.829737	0.493031	0.493031	0.0	0.0	0.0	11.499024	0.0	0.0	18.199101	6.066367	0.0	0.0	10.213055	110.036779	2.0	0.0	4.0	0.0	0.0	0.0	2.0	0.0	0.0	0.0	0.0	0.0	0.0	0.0	0.0	0.0	6.0	0.0	0.0	0.0
Name_None_CAS_55-21-0_CS_BZAMID12M_Temperature: Value20	-1.09	0.49	2.981455	205.415953	0.66	6.690234	4.87235	4.87235	4.30453	2.653483	2.653483	1.730276	1.730276	1.058307	1.058307	0.602419	0.602419	0.0	4.794537	0.0	5.90718	5.563451	0.0	0.0	24.265468	6.066367	0.0	5.733667	121.052764	0.0	2.0	5.0	0.0	0.0	1.0	0.0	0.0	0.0	0.0	0.0	0.0	0.0	1.0	0.0	0.0	6.0	0.0	1.0	0.0
Name_None_CAS_124-04-9_CS_ADIPAC11M_Temperature: Value30	-0.7	1.14	3.05509	113.709506	0.7	7.983128	5.539351	5.539351	4.625898	3.062569	3.062569	1.994584	1.994584	1.031284	1.031284	0.552451	0.552451	11.938611	9.589074	0.0	12.841643	12.841643	0.0	0.0	0.0	0.0	0.0	10.213055	146.057909	2.0	0.0	8.0	0.0	0.0	2.0	2.0	0.0	0.0	0.0	0.0	0.0	0.0	0.0	0.0	0.0	0.0	0.0	5.0	0.0
Name_None_CAS_94-09-7_CS_QQQAXG04M_Temperature: Value40	-1.93	0.23	2.753743	266.361954	0.76	8.974691	6.910355	6.910355	5.736382	3.764073	3.764073	2.342479	2.342479	1.421818	1.421818	0.83363	0.83363	0.0	4.794537	0.0	5.969305	17.85772	0.0	0.0	31.189205	0.0	0.0	10.47053	165.078979	0.0	2.0	9.0	0.0	0.0	1.0	2.0	0.0	0.0	0.0	0.0	0.0	0.0	1.0	0.0	0.0	6.0	0.0	2.0	0.0
Name_None_CAS_479-45-8_CS_MTNANLM_Temperature: Value45	-3.33	0.0	3.769455	592.636917	0.96	15.610366	9.656755	9.656755	9.162479	4.656935	4.656935	3.365399	3.365399	2.227211	2.227211	1.386716	1.386716	42.551792	40.457273	0.0	5.008913	12.132734	7.047672	0.0	0.0	0.0	0.0	0.0	287.013812	0.0	0.0	5.0	4.0	4.0	0.0	0.0	0.0	0.0	0.0	1.0	0.0	0.0	5.0	0.0	0.0	6.0	0.0	0.0	0.0
Name_None_CAS_492-62-6_CS_GLUCSA15M_Temperature: Value50	0.36	1.31	2.634409	146.218849	1.85	9.300965	6.238174	6.238174	5.574586	3.562009	3.562009	2.719449	2.719449	1.867059	1.867059	1.081734	1.081734	37.312774	0.0	0.0	0.0	0.0	0.0	0.0	0.0	0.0	4.736863	25.532637	180.063388	5.0	0.0	7.0	0.0	0.0	0.0	7.0	0.0	0.0	0.0	0.0	0.0	0.0	0.0	0.0	0.0	0.0	0.0	5.0	0.0
Name_None_CAS_461-58-5_CS_CYAMPD03M_Temperature: Value30	-0.25	0.55	3.507223	92.605938	1.21	4.991564	3.049128	3.049128	2.770056	1.248171	1.248171	0.636669	0.636669	0.179099	0.179099	0.057735	0.057735	0.0	0.0	0.0	5.959555	0.0	0.0	6.193156	0.0	0.0	4.992405	16.729227	84.043596	0.0	4.0	0.0	0.0	0.0	0.0	0.0	0.0	0.0	0.0	0.0	0.0	1.0	3.0	1.0	0.0	0.0	0.0	0.0	0.0
Name_None_CAS_591-27-5_CS_MAMPOLM_Temperature: Value20	-0.62	0.73	3.07766	168.388339	0.65	5.983128	4.333965	4.333965	3.787694	2.333649	2.333649	1.594987	1.594987	0.870211	0.870211	0.524798	0.524798	0.0	0.0	0.0	5.749512	5.687386	0.0	6.066367	18.199101	0.0	0.0	10.840195	109.052764	1.0	2.0	4.0	0.0	0.0	0.0	1.0	0.0	0.0	0.0	0.0	0.0	0.0	1.0	0.0	0.0	6.0	0.0	0.0	0.0
Name_l-Aspartic acid_CAS_56-84-8_CS_LASPRT03M_Temperature: Value25	-1.43	1.18	3.632432	132.529325	1.26	7.439158	4.572731	4.572731	4.036581	2.239272	2.239272	1.542593	1.542593	0.711731	0.711731	0.275438	0.275438	24.401273	9.589074	0.0	0.0	0.0	0.0	0.0	0.0	0.0	0.0	15.946722	133.037508	2.0	2.0	3.0	0.0	0.0	2.0	2.0	0.0	0.0	0.0	0.0	0.0	0.0	1.0	0.0	0.0	0.0	0.0	3.0	0.0
Name_l-Aspartic acid_CAS_56-84-8_CS_LASPRT03M_Temperature: Value20	-1.5	1.18	3.632432	132.529325	1.26	7.439158	4.572731	4.572731	4.036581	2.239272	2.239272	1.542593	1.542593	0.711731	0.711731	0.275438	0.275438	24.401273	9.589074	0.0	0.0	0.0	0.0	0.0	0.0	0.0	0.0	15.946722	133.037508	2.0	2.0	3.0	0.0	0.0	2.0	2.0	0.0	0.0	0.0	0.0	0.0	0.0	1.0	0.0	0.0	0.0	0.0	3.0	0.0
Name_None_CAS_141-82-2_CS_MALNAC12M_Temperature: Value80	0.9	1.14	3.31802	83.10803	0.69	5.861807	3.418031	3.418031	3.125898	1.562569	1.562569	0.964254	0.964254	0.302451	0.302451	0.129368	0.129368	18.359432	9.589074	0.0	0.0	0.0	0.0	0.0	0.0	0.0	0.0	10.213055	104.010959	2.0	0.0	2.0	0.0	0.0	2.0	2.0	0.0	0.0	0.0	0.0	0.0	0.0	0.0	0.0	0.0	0.0	0.0	2.0	0.0
Name_None_CAS_124-04-9_CS_ADIPAC11M_Temperature: Value40	-0.49	1.14	3.05509	113.709506	0.7	7.983128	5.539351	5.539351	4.625898	3.062569	3.062569	1.994584	1.994584	1.031284	1.031284	0.552451	0.552451	11.938611	9.589074	0.0	12.841643	12.841643	0.0	0.0	0.0	0.0	0.0	10.213055	146.057909	2.0	0.0	8.0	0.0	0.0	2.0	2.0	0.0	0.0	0.0	0.0	0.0	0.0	0.0	0.0	0.0	0.0	0.0	5.0	0.0
Name_1,2,3,4-Tetrachlorodibenzo-p-dioxin_CAS_30746-58-8_CS_FELSEUM_Temperature: Value15	-8.85	0.0	2.247275	599.01105	0.22	12.861443	8.637756	11.661471	8.592224	4.899776	6.411634	3.565036	5.076894	2.456249	4.223624	1.612432	2.507565	0.0	0.0	0.0	31.589557	11.499024	0.0	0.0	12.132734	12.132734	0.0	55.877485	319.89654	0.0	0.0	4.0	0.0	0.0	0.0	4.0	0.0	0.0	0.0	0.0	0.0	0.0	0.0	0.0	0.0	12.0	0.0	0.0	0.0
Name_None_CAS_144-62-7_CS_OXALAC08M_Temperature: Value80	0.71	1.14	3.567703	71.548875	0.68	5.154701	2.710924	2.710924	2.642734	1.105462	1.105462	0.610305	0.610305	0.182954	0.182954	0.0	0.0	11.938611	0.0	0.0	0.0	0.0	0.0	0.0	0.0	0.0	0.0	19.802129	89.995309	2.0	0.0	0.0	0.0	0.0	2.0	2.0	0.0	0.0	0.0	0.0	0.0	0.0	0.0	0.0	0.0	0.0	0.0	1.0	0.0
Name_None_CAS_99-76-3_CS_CEBGOF04M_Temperature: Value15	-1.99	0.66	2.895348	250.54461	0.72	8.267585	6.073111	6.073111	5.236382	3.111471	3.111471	2.038456	2.038456	1.288402	1.288402	0.715364	0.715364	5.969305	4.794537	0.0	5.749512	5.563451	0.0	31.375266	0.0	0.0	4.736863	5.106527	152.047344	1.0	0.0	7.0	0.0	0.0	1.0	3.0	0.0	0.0	0.0	0.0	0.0	0.0	0.0	0.0	0.0	6.0	0.0	1.0	0.0
Name_None_CAS_553-90-2_CS_DMEOXA05M_Temperature: Value10	-0.16	0.0	3.643225	92.605938	0.69	6.568914	4.632993	4.632993	3.718744	1.882993	1.882993	0.983163	0.983163	0.537457	0.537457	0.166667	0.166667	11.938611	9.589074	0.0	0.0	0.0	14.219595	0.0	0.0	0.0	9.473726	0.0	118.026609	0.0	0.0	6.0	0.0	0.0	2.0	4.0	0.0	0.0	0.0	0.0	0.0	0.0	0.0	0.0	0.0	0.0	0.0	1.0	0.0
Name_None_CAS_461-58-5_CS_CYAMPD03M_Temperature: Value40	-0.07	0.55	3.507223	92.605938	1.21	4.991564	3.049128	3.049128	2.770056	1.248171	1.248171	0.636669	0.636669	0.179099	0.179099	0.057735	0.057735	0.0	0.0	0.0	5.959555	0.0	0.0	6.193156	0.0	0.0	4.992405	16.729227	84.043596	0.0	4.0	0.0	0.0	0.0	0.0	0.0	0.0	0.0	0.0	0.0	0.0	1.0	3.0	1.0	0.0	0.0	0.0	0.0	0.0
Name_l-Tyrosine_CAS_60-18-4_CS_LTYROS11M_Temperature: Value25	-2.58	1.28	2.641764	294.233053	1.29	9.844935	6.973884	6.973884	6.092224	3.856515	3.856515	2.815302	2.815302	1.709153	1.709153	0.973275	0.973275	12.011146	4.794537	0.0	12.170333	0.0	5.563451	12.132734	12.132734	0.0	0.0	15.946722	181.073893	2.0	2.0	7.0	0.0	0.0	1.0	2.0	0.0	0.0	0.0	0.0	0.0	0.0	1.0	0.0	0.0	6.0	0.0	3.0	0.0
Name_None_CAS_115-77-5_CS_PERYTO12M_Temperature: Value80	0.32	1.25	3.824684	51.848471	1.18	7.328427	5.117282	5.117282	4.242641	2.679125	2.679125	2.132456	2.132456	1.341641	1.341641	0.3	0.3	31.842518	0.0	0.0	0.0	0.0	0.0	0.0	0.0	0.0	0.0	20.42611	136.073559	4.0	0.0	8.0	0.0	0.0	0.0	4.0	0.0	0.0	0.0	0.0	0.0	0.0	0.0	0.0	0.0	0.0	0.0	4.0	0.0
Name_None_CAS_141-82-2_CS_MALNAC12M_Temperature: Value30	0.79	1.14	3.31802	83.10803	0.69	5.861807	3.418031	3.418031	3.125898	1.562569	1.562569	0.964254	0.964254	0.302451	0.302451	0.129368	0.129368	18.359432	9.589074	0.0	0.0	0.0	0.0	0.0	0.0	0.0	0.0	10.213055	104.010959	2.0	0.0	2.0	0.0	0.0	2.0	2.0	0.0	0.0	0.0	0.0	0.0	0.0	0.0	0.0	0.0	0.0	0.0	2.0	0.0
Name_None_CAS_123-31-9_CS_HYQUIN08M_Temperature: Value40	0.02	1.0	3.032456	145.388339	0.65	5.983128	4.203828	4.203828	3.787694	2.268581	2.268581	1.516398	1.516398	0.849709	0.849709	0.452632	0.452632	0.0	0.0	0.0	11.499024	0.0	0.0	24.265468	0.0	0.0	0.0	10.213055	110.036779	2.0	0.0	4.0	0.0	0.0	0.0	2.0	0.0	0.0	0.0	0.0	0.0	0.0	0.0	0.0	0.0	6.0	0.0	0.0	0.0
Name_None_CAS_85-01-8_CS_PHENAN08M_Temperature: Value55	-4.5	0.0	2.610319	539.009099	0.23	9.380469	7.773503	7.773503	6.94949	4.815384	4.815384	3.507834	3.507834	2.654202	2.654202	1.954807	1.954807	0.0	0.0	0.0	0.0	0.0	0.0	21.544897	0.0	0.0	60.663671	0.0	178.07825	0.0	0.0	10.0	0.0	0.0	0.0	0.0	0.0	0.0	0.0	0.0	0.0	0.0	0.0	0.0	0.0	16.0	0.0	0.0	0.0
Name_None_CAS_88-99-3_CS_PHTHAC06M_Temperature: Value40	-1.15	1.14	3.267076	296.584675	0.77	9.137828	6.020325	6.020325	5.625898	3.182812	3.182812	2.155889	2.155889	1.387881	1.387881	0.856105	0.856105	11.938611	9.589074	0.0	11.126903	0.0	0.0	24.265468	0.0	0.0	0.0	10.213055	166.026609	2.0	0.0	4.0	0.0	0.0	2.0	2.0	0.0	0.0	0.0	0.0	0.0	0.0	0.0	0.0	0.0	6.0	0.0	2.0	0.0
Name_None_CAS_95-55-6_CS_AMPHOM11M_Temperature: Value40	-0.67	0.51	3.134862	164.638339	0.55	5.983128	4.333965	4.333965	3.80453	2.339632	2.339632	1.558816	1.558816	0.936755	0.936755	0.48753	0.48753	0.0	0.0	0.0	5.749512	5.687386	0.0	0.0	24.265468	0.0	0.0	10.840195	109.052764	1.0	2.0	4.0	0.0	0.0	0.0	1.0	0.0	0.0	0.0	0.0	0.0	0.0	1.0	0.0	0.0	6.0	0.0	0.0	0.0
Name_None_CAS_65-45-2_CS_SALMID07M_Temperature: Value25	-1.79	0.62	3.152941	257.537949	0.61	7.560478	5.242213	5.242213	4.715214	2.793756	2.793756	1.8814	1.8814	1.169509	1.169509	0.682001	0.682001	5.90718	4.794537	0.0	11.312963	0.0	0.0	12.132734	12.132734	0.0	0.0	10.840195	137.047678	1.0	2.0	4.0	0.0	0.0	1.0	1.0	0.0	0.0	0.0	0.0	0.0	0.0	1.0	0.0	0.0	6.0	0.0	1.0	0.0
Name_None_CAS_88-99-3_CS_PHTHAC06M_Temperature: Value45	-1.07	1.14	3.267076	296.584675	0.77	9.137828	6.020325	6.020325	5.625898	3.182812	3.182812	2.155889	2.155889	1.387881	1.387881	0.856105	0.856105	11.938611	9.589074	0.0	11.126903	0.0	0.0	24.265468	0.0	0.0	0.0	10.213055	166.026609	2.0	0.0	4.0	0.0	0.0	2.0	2.0	0.0	0.0	0.0	0.0	0.0	0.0	0.0	0.0	0.0	6.0	0.0	2.0	0.0
Name_None_CAS_50-23-7_CS_ZZZPNG03M_Temperature: Value35	-2.97	0.73	1.735083	683.888922	1.9	18.905413	15.701743	15.701743	12.170505	9.957047	9.957047	9.55734	9.55734	8.653267	8.653267	7.28102	7.28102	29.510135	24.908657	0.0	28.951954	19.262465	25.683286	5.573105	6.07602	6.923737	6.923737	0.0	362.209324	3.0	0.0	27.0	0.0	0.0	2.0	3.0	0.0	0.0	0.0	0.0	0.0	0.0	0.0	0.0	0.0	0.0	1.0	23.0	0.0
Name_None_CAS_65-85-0_CS_BENZAC12M_Temperature: Value80	-0.66	0.57	2.981455	203.415953	0.44	6.690234	4.742213	4.742213	4.30453	2.588415	2.588415	1.671178	1.671178	1.02074	1.02074	0.58073	0.58073	5.969305	4.794537	0.0	0.0	5.563451	0.0	0.0	30.331835	0.0	0.0	5.106527	122.036779	1.0	0.0	5.0	0.0	0.0	1.0	1.0	0.0	0.0	0.0	0.0	0.0	0.0	0.0	0.0	0.0	6.0	0.0	1.0	0.0
Name_None_CAS_123-31-9_CS_HYQUIN08M_Temperature: Value30	-0.1	1.0	3.032456	145.388339	0.65	5.983128	4.203828	4.203828	3.787694	2.268581	2.268581	1.516398	1.516398	0.849709	0.849709	0.452632	0.452632	0.0	0.0	0.0	11.499024	0.0	0.0	24.265468	0.0	0.0	0.0	10.213055	110.036779	2.0	0.0	4.0	0.0	0.0	0.0	2.0	0.0	0.0	0.0	0.0	0.0	0.0	0.0	0.0	0.0	6.0	0.0	0.0	0.0
Name_None_CAS_62-44-2_CS_PYRAZB21M_Temperature: Value25	-2.55	0.41	2.635973	279.481149	0.87	9.681798	7.833004	7.833004	6.219545	4.225397	4.225397	2.638576	2.638576	1.485689	1.485689	1.004424	1.004424	0.0	4.794537	0.0	5.90718	6.606882	11.436898	6.923737	0.0	31.189205	5.316789	4.736863	179.094629	0.0	1.0	12.0	0.0	0.0	1.0	2.0	0.0	0.0	0.0	0.0	0.0	0.0	2.0	0.0	0.0	6.0	0.0	2.0	0.0
Name_None_CAS_63-74-1_CS_SULAMD07M_Temperature: Value30	-1.32	0.67	3.201516	341.349962	1.18	8.483128	5.688846	6.505343	4.999019	2.883202	4.429522	2.114045	3.675468	1.208633	2.137864	0.657506	1.172946	10.023291	8.417797	0.0	4.895483	5.687386	0.0	24.265468	0.0	0.0	0.0	10.872641	172.030648	0.0	4.0	4.0	0.0	0.0	0.0	0.0	2.0	0.0	0.0	0.0	0.0	0.0	1.0	0.0	1.0	6.0	0.0	0.0	0.0
Name_None_CAS_57-13-6_CS_UREAXX23M_Temperature: Value60	1.07	0.72	2.803039	29.01955	0.69	3.57735	2.062949	2.062949	1.732051	0.781474	0.781474	0.402369	0.402369	0.0	0.0	0.0	0.0	6.031115	0.0	0.0	0.0	0.0	0.0	0.0	0.0	0.0	11.467335	4.794537	60.032363	0.0	4.0	0.0	0.0	0.0	1.0	0.0	0.0	0.0	0.0	0.0	0.0	0.0	2.0	0.0	0.0	0.0	0.0	0.0	0.0
Name_None_CAS_85-01-8_CS_PHENAN08M_Temperature: Value25	-5.2	0.0	2.610319	539.009099	0.23	9.380469	7.773503	7.773503	6.94949	4.815384	4.815384	3.507834	3.507834	2.654202	2.654202	1.954807	1.954807	0.0	0.0	0.0	0.0	0.0	0.0	21.544897	0.0	0.0	60.663671	0.0	178.07825	0.0	0.0	10.0	0.0	0.0	0.0	0.0	0.0	0.0	0.0	0.0	0.0	0.0	0.0	0.0	0.0	16.0	0.0	0.0	0.0
Name_Maleic acid_CAS_110-16-7_CS_MALIAC13M_Temperature: Value60	0.71	1.14	3.668626	118.973737	0.75	6.568914	3.865624	3.865624	3.625898	1.766145	1.766145	1.009809	1.009809	0.368487	0.368487	0.142577	0.142577	11.938611	9.589074	0.0	0.0	12.15204	0.0	0.0	0.0	0.0	0.0	10.213055	116.010959	2.0	0.0	2.0	0.0	0.0	2.0	2.0	0.0	0.0	0.0	0.0	0.0	0.0	0.0	0.0	0.0	0.0	1.0	2.0	0.0
Name_1,2,3,4-Tetrachlorodibenzo-p-dioxin_CAS_30746-58-8_CS_FELSEUM_Temperature: Value5	-10.4	0.0	2.247275	599.01105	0.22	12.861443	8.637756	11.661471	8.592224	4.899776	6.411634	3.565036	5.076894	2.456249	4.223624	1.612432	2.507565	0.0	0.0	0.0	31.589557	11.499024	0.0	0.0	12.132734	12.132734	0.0	55.877485	319.89654	0.0	0.0	4.0	0.0	0.0	0.0	4.0	0.0	0.0	0.0	0.0	0.0	0.0	0.0	0.0	0.0	12.0	0.0	0.0	0.0
Name_None_CAS_86-74-8_CS_CRBZOL11M_Temperature: Value25	-5.14	0.31	2.642438	512.884136	0.39	8.673362	7.118802	7.118802	6.44949	4.404701	4.404701	3.216168	3.216168	2.413639	2.413639	1.799056	1.799056	0.0	0.0	0.0	0.0	0.0	0.0	21.80585	0.0	0.0	53.514915	0.0	167.073499	0.0	1.0	8.0	0.0	0.0	0.0	0.0	0.0	0.0	0.0	0.0	0.0	0.0	2.0	0.0	0.0	12.0	0.0	1.0	0.0
Name_None_CAS_147-71-7_CS_TARTACM_Temperature: Value20	0.59	1.23	4.069512	133.826806	1.3	8.309401	4.760052	4.760052	4.464102	2.282543	2.282543	1.56615	1.56615	0.805104	0.805104	0.270102	0.270102	24.146543	9.589074	0.0	0.0	0.0	0.0	0.0	0.0	0.0	0.0	20.42611	150.016438	4.0	0.0	2.0	0.0	0.0	2.0	4.0	0.0	0.0	0.0	0.0	0.0	0.0	0.0	0.0	0.0	0.0	0.0	3.0	0.0
Name_None_CAS_65-85-0_CS_BENZAC12M_Temperature: Value10	-1.79	0.57	2.981455	203.415953	0.44	6.690234	4.742213	4.742213	4.30453	2.588415	2.588415	1.671178	1.671178	1.02074	1.02074	0.58073	0.58073	5.969305	4.794537	0.0	0.0	5.563451	0.0	0.0	30.331835	0.0	0.0	5.106527	122.036779	1.0	0.0	5.0	0.0	0.0	1.0	1.0	0.0	0.0	0.0	0.0	0.0	0.0	0.0	0.0	0.0	6.0	0.0	1.0	0.0
Name_None_CAS_129-00-0_CS_GUQPOZM_Temperature: Value10	-6.54	0.0	2.505956	666.619806	0.25	10.535169	8.773503	8.773503	7.932653	5.559401	5.559401	4.289601	4.289601	3.392734	3.392734	2.669587	2.669587	0.0	0.0	0.0	0.0	0.0	0.0	32.317345	0.0	0.0	60.663671	0.0	202.07825	0.0	0.0	10.0	0.0	0.0	0.0	0.0	0.0	0.0	0.0	0.0	0.0	0.0	0.0	0.0	0.0	19.0	0.0	0.0	0.0
Name_None_CAS_552-16-9_CS_NBZOAO04M_Temperature: Value20	-1.41	0.57	3.267076	300.93319	0.54	9.137828	5.928573	5.928573	5.625898	3.093836	3.093836	2.079411	2.079411	1.331155	1.331155	0.813695	0.813695	10.892616	14.908855	0.0	11.250838	0.0	6.066367	18.199101	0.0	0.0	0.0	5.106527	167.021858	1.0	0.0	4.0	1.0	1.0	1.0	1.0	0.0	0.0	0.0	0.0	0.0	0.0	1.0	0.0	0.0	6.0	0.0	1.0	0.0
Name_None_CAS_120-12-7_CS_ANTCEN19M_Temperature: Value55	-5.65	0.0	2.523733	488.759099	0.23	9.380469	7.773503	7.773503	6.932653	4.809401	4.809401	3.546509	3.546509	2.614031	2.614031	1.882639	1.882639	0.0	0.0	0.0	0.0	0.0	0.0	21.544897	0.0	0.0	60.663671	0.0	178.07825	0.0	0.0	10.0	0.0	0.0	0.0	0.0	0.0	0.0	0.0	0.0	0.0	0.0	0.0	0.0	0.0	16.0	0.0	0.0	0.0
Name_None_CAS_552-16-9_CS_NBZOAO04M_Temperature: Value25	-1.36	0.57	3.267076	300.93319	0.54	9.137828	5.928573	5.928573	5.625898	3.093836	3.093836	2.079411	2.079411	1.331155	1.331155	0.813695	0.813695	10.892616	14.908855	0.0	11.250838	0.0	6.066367	18.199101	0.0	0.0	0.0	5.106527	167.021858	1.0	0.0	4.0	1.0	1.0	1.0	1.0	0.0	0.0	0.0	0.0	0.0	0.0	1.0	0.0	0.0	6.0	0.0	1.0	0.0
Name_None_CAS_120-12-7_CS_ANTCEN19M_Temperature: Value50	-5.77	0.0	2.523733	488.759099	0.23	9.380469	7.773503	7.773503	6.932653	4.809401	4.809401	3.546509	3.546509	2.614031	2.614031	1.882639	1.882639	0.0	0.0	0.0	0.0	0.0	0.0	21.544897	0.0	0.0	60.663671	0.0	178.07825	0.0	0.0	10.0	0.0	0.0	0.0	0.0	0.0	0.0	0.0	0.0	0.0	0.0	0.0	0.0	0.0	16.0	0.0	0.0	0.0
Name_None_CAS_148-24-3_CS_HXQUIN14M_Temperature: Value30	-2.27	0.07	2.913161	378.724446	0.73	7.681798	5.858529	5.858529	5.37701	3.404771	3.404771	2.35226	2.35226	1.611419	1.611419	1.088109	1.088109	0.0	5.106527	0.0	5.749512	5.516701	5.386224	0.0	18.329578	18.199101	4.983979	0.0	145.052764	1.0	0.0	6.0	0.0	0.0	0.0	1.0	0.0	0.0	0.0	0.0	2.0	0.0	0.0	0.0	0.0	9.0	0.0	0.0	0.0
Name_None_CAS_100-25-4_CS_DNITBZ11M_Temperature: Value25	-3.43	0.0	3.00615	285.8249	0.31	9.137828	5.836821	5.836821	5.609061	2.998878	2.998878	2.030617	2.030617	1.271346	1.271346	0.696065	0.696065	9.846622	20.228637	0.0	11.374773	0.0	24.265468	0.0	0.0	0.0	0.0	0.0	168.017107	0.0	0.0	4.0	2.0	2.0	0.0	0.0	0.0	0.0	0.0	0.0	0.0	0.0	2.0	0.0	0.0	6.0	0.0	0.0	0.0
Name_None_CAS_56-85-9_CS_GLUTAM02M_Temperature: Value25	-0.55	1.27	3.49073	145.82849	1.48	8.146264	5.409975	5.409975	4.536581	2.80434	2.80434	1.949719	1.949719	1.018939	1.018939	0.421236	0.421236	17.918326	9.589074	0.0	12.841643	0.0	0.0	0.0	0.0	0.0	0.0	16.573862	146.069142	1.0	4.0	5.0	0.0	0.0	2.0	1.0	0.0	0.0	0.0	0.0	0.0	0.0	2.0	0.0	0.0	0.0	0.0	4.0	0.0
Name_None_CAS_103-82-2_CS_ZZZMLY01M_Temperature: Value30	-0.84	0.57	2.674242	215.959017	0.45	7.397341	5.44932	5.44932	4.787694	3.045521	3.045521	2.056114	2.056114	1.198175	1.198175	0.770482	0.770482	5.969305	4.794537	0.0	6.420822	0.0	5.563451	0.0	12.132734	18.199101	0.0	5.106527	136.052429	1.0	0.0	7.0	0.0	0.0	1.0	1.0	0.0	0.0	0.0	0.0	0.0	0.0	0.0	0.0	0.0	6.0	0.0	2.0	0.0
Name_None_CAS_100-09-4_CS_ANISIC04M_Temperature: Value55	-2.21	0.57	2.913802	250.54461	0.66	8.267585	6.073111	6.073111	5.236382	3.111471	3.111471	2.033654	2.033654	1.336969	1.336969	0.733596	0.733596	5.969305	4.794537	0.0	5.563451	5.749512	0.0	19.242532	12.132734	0.0	0.0	9.84339	152.047344	1.0	0.0	7.0	0.0	0.0	1.0	3.0	0.0	0.0	0.0	0.0	0.0	0.0	0.0	0.0	0.0	6.0	0.0	1.0	0.0
Name_None_CAS_56-85-9_CS_GLUTAM02M_Temperature: Value20	-0.61	1.27	3.49073	145.82849	1.48	8.146264	5.409975	5.409975	4.536581	2.80434	2.80434	1.949719	1.949719	1.018939	1.018939	0.421236	0.421236	17.918326	9.589074	0.0	12.841643	0.0	0.0	0.0	0.0	0.0	0.0	16.573862	146.069142	1.0	4.0	5.0	0.0	0.0	2.0	1.0	0.0	0.0	0.0	0.0	0.0	0.0	2.0	0.0	0.0	0.0	0.0	4.0	0.0
Name_None_CAS_100-09-4_CS_ANISIC04M_Temperature: Value50	-2.29	0.57	2.913802	250.54461	0.66	8.267585	6.073111	6.073111	5.236382	3.111471	3.111471	2.033654	2.033654	1.336969	1.336969	0.733596	0.733596	5.969305	4.794537	0.0	5.563451	5.749512	0.0	19.242532	12.132734	0.0	0.0	9.84339	152.047344	1.0	0.0	7.0	0.0	0.0	1.0	3.0	0.0	0.0	0.0	0.0	0.0	0.0	0.0	0.0	0.0	6.0	0.0	1.0	0.0
Name_None_CAS_76-57-3_CS_ZZZTSE03M_Temperature: Value70	-1.22	0.23	1.822365	685.154996	1.58	15.060113	12.951046	12.951046	10.663869	8.102094	8.102094	7.113245	7.113245	6.35431	6.35431	5.388741	5.388741	6.103966	5.106527	0.0	11.518957	11.959747	30.885423	11.126903	7.109798	12.142387	24.089969	9.473726	299.152144	1.0	0.0	20.0	0.0	0.0	0.0	5.0	0.0	0.0	0.0	0.0	0.0	0.0	3.0	0.0	0.0	6.0	1.0	11.0	0.0
Name_None_CAS_101-42-8_CS_JODTOLM_Temperature: Value25	-1.61	0.31	2.589783	256.490862	0.85	8.974691	7.242213	7.242213	5.698377	3.732842	3.732842	2.690605	2.690605	1.43124	1.43124	0.756765	0.756765	0.0	4.794537	0.0	6.031115	0.0	5.687386	4.89991	14.095344	30.331835	5.316789	0.0	164.094963	0.0	1.0	11.0	0.0	0.0	1.0	0.0	0.0	0.0	0.0	0.0	0.0	0.0	5.0	0.0	0.0	6.0	0.0	0.0	0.0
Name_5-Butyl-5-ethylbarbituric acid_CAS_77-28-1_CS_ETBBAR02M_Temperature: Value37	-1.64	0.52	2.89134	279.042626	1.21	11.474691	9.053172	9.053172	7.063715	5.233693	5.233693	3.776586	3.776586	2.884075	2.884075	1.783376	1.783376	23.260464	14.383612	0.0	0.0	12.841643	12.841643	0.0	6.923737	6.923737	10.633577	0.0	212.116092	0.0	2.0	14.0	0.0	0.0	3.0	0.0	0.0	0.0	0.0	0.0	0.0	0.0	4.0	0.0	0.0	0.0	0.0	8.0	0.0
Name_None_CAS_62-23-7_CS_NBZOAC02M_Temperature: Value37	-2.46	0.66	3.00615	283.68319	0.54	9.137828	5.928573	5.928573	5.609061	3.087853	3.087853	2.109136	2.109136	1.325074	1.325074	0.725723	0.725723	10.892616	14.908855	0.0	11.250838	0.0	12.132734	12.132734	0.0	0.0	0.0	5.106527	167.021858	1.0	0.0	4.0	1.0	1.0	1.0	1.0	0.0	0.0	0.0	0.0	0.0	0.0	1.0	0.0	0.0	6.0	0.0	1.0	0.0
Name_None_CAS_479-45-8_CS_MTNANLM_Temperature: Value85	-2.48	0.0	3.769455	592.636917	0.96	15.610366	9.656755	9.656755	9.162479	4.656935	4.656935	3.365399	3.365399	2.227211	2.227211	1.386716	1.386716	42.551792	40.457273	0.0	5.008913	12.132734	7.047672	0.0	0.0	0.0	0.0	0.0	287.013812	0.0	0.0	5.0	4.0	4.0	0.0	0.0	0.0	0.0	0.0	1.0	0.0	0.0	5.0	0.0	0.0	6.0	0.0	0.0	0.0
Name_None_CAS_65-85-0_CS_BENZAC12M_Temperature: Value60	-1.03	0.57	2.981455	203.415953	0.44	6.690234	4.742213	4.742213	4.30453	2.588415	2.588415	1.671178	1.671178	1.02074	1.02074	0.58073	0.58073	5.969305	4.794537	0.0	0.0	5.563451	0.0	0.0	30.331835	0.0	0.0	5.106527	122.036779	1.0	0.0	5.0	0.0	0.0	1.0	1.0	0.0	0.0	0.0	0.0	0.0	0.0	0.0	0.0	0.0	6.0	0.0	1.0	0.0
Name_None_CAS_99-65-0_CS_DNBENZ11M_Temperature: Value35	-2.33	0.0	3.121806	306.8249	0.31	9.137828	5.836821	5.836821	5.609061	2.998878	2.998878	2.034072	2.034072	1.251375	1.251375	0.720156	0.720156	9.846622	20.228637	0.0	11.374773	0.0	6.066367	18.199101	0.0	0.0	0.0	0.0	168.017107	0.0	0.0	4.0	2.0	2.0	0.0	0.0	0.0	0.0	0.0	0.0	0.0	0.0	2.0	0.0	0.0	6.0	0.0	0.0	0.0
Name_None_CAS_69-72-7_CS_SALIAC18M_Temperature: Value60	-1.21	0.7	3.152941	254.783061	0.4	7.560478	5.112077	5.112077	4.715214	2.728688	2.728688	1.822302	1.822302	1.134458	1.134458	0.654489	0.654489	5.969305	4.794537	0.0	11.312963	0.0	0.0	12.132734	12.132734	0.0	0.0	10.213055	138.031694	2.0	0.0	4.0	0.0	0.0	1.0	2.0	0.0	0.0	0.0	0.0	0.0	0.0	0.0	0.0	0.0	6.0	0.0	1.0	0.0
Name_None_CAS_99-65-0_CS_DNBENZ11M_Temperature: Value30	-2.41	0.0	3.121806	306.8249	0.31	9.137828	5.836821	5.836821	5.609061	2.998878	2.998878	2.034072	2.034072	1.251375	1.251375	0.720156	0.720156	9.846622	20.228637	0.0	11.374773	0.0	6.066367	18.199101	0.0	0.0	0.0	0.0	168.017107	0.0	0.0	4.0	2.0	2.0	0.0	0.0	0.0	0.0	0.0	0.0	0.0	0.0	2.0	0.0	0.0	6.0	0.0	0.0	0.0
Name_Fludrocortisone_CAS_127-31-1_CS_FPRTOD10M_Temperature: Value35	-3.62	0.8	1.797655	734.083611	1.88	19.828063	16.002357	16.002357	12.542513	10.018038	10.018038	9.605336	9.605336	8.798593	8.798593	7.163867	7.163867	46.511791	24.908657	4.390415	30.963616	25.683286	5.573105	0.0	12.999757	6.923737	0.0	0.0	380.199902	3.0	0.0	26.0	0.0	0.0	2.0	4.0	0.0	0.0	0.0	0.0	0.0	0.0	0.0	0.0	0.0	0.0	1.0	23.0	0.0
Name_l-Aspartic acid_CAS_56-84-8_CS_LASPRT03M_Temperature: Value55	-0.99	1.18	3.632432	132.529325	1.26	7.439158	4.572731	4.572731	4.036581	2.239272	2.239272	1.542593	1.542593	0.711731	0.711731	0.275438	0.275438	24.401273	9.589074	0.0	0.0	0.0	0.0	0.0	0.0	0.0	0.0	15.946722	133.037508	2.0	2.0	3.0	0.0	0.0	2.0	2.0	0.0	0.0	0.0	0.0	0.0	0.0	1.0	0.0	0.0	0.0	0.0	3.0	0.0
Name_l-Aspartic acid_CAS_56-84-8_CS_LASPRT03M_Temperature: Value50	-1.04	1.18	3.632432	132.529325	1.26	7.439158	4.572731	4.572731	4.036581	2.239272	2.239272	1.542593	1.542593	0.711731	0.711731	0.275438	0.275438	24.401273	9.589074	0.0	0.0	0.0	0.0	0.0	0.0	0.0	0.0	15.946722	133.037508	2.0	2.0	3.0	0.0	0.0	2.0	2.0	0.0	0.0	0.0	0.0	0.0	0.0	1.0	0.0	0.0	0.0	0.0	3.0	0.0
Name_None_CAS_505-48-6_CS_SUBRAC01M_Temperature: Value50	-1.25	1.14	3.007306	135.13685	0.7	9.397341	6.953564	6.953564	5.625898	4.062569	4.062569	2.701691	2.701691	1.531284	1.531284	0.906005	0.906005	11.938611	9.589074	0.0	12.841643	12.841643	12.841643	0.0	0.0	0.0	0.0	10.213055	174.089209	2.0	0.0	12.0	0.0	0.0	2.0	2.0	0.0	0.0	0.0	0.0	0.0	0.0	0.0	0.0	0.0	0.0	0.0	7.0	0.0
Name_None_CAS_107-35-7_CS_TAURIN05M_Temperature: Value40	0.06	0.52	3.602197	125.870334	1.34	5.914214	3.663522	4.480019	3.06066	1.712831	3.321996	1.074714	2.64679	0.375805	1.127415	0.14893	0.446789	10.118127	8.417797	0.0	12.29761	0.0	0.0	0.0	0.0	0.0	0.0	10.286417	125.014664	1.0	2.0	4.0	0.0	0.0	0.0	0.0	2.0	1.0	0.0	0.0	0.0	0.0	1.0	0.0	0.0	0.0	0.0	1.0	0.0
Name_None_CAS_103-84-4_CS_ACANIL02M_Temperature: Value30	-1.27	0.41	2.674242	217.959017	0.67	7.397341	5.795	5.795	4.787694	3.114808	3.114808	2.047212	2.047212	1.094158	1.094158	0.724749	0.724749	0.0	4.794537	0.0	5.90718	0.0	5.687386	6.923737	0.0	30.331835	5.316789	0.0	135.068414	0.0	1.0	8.0	0.0	0.0	1.0	0.0	0.0	0.0	0.0	0.0	0.0	0.0	2.0	0.0	0.0	6.0	0.0	1.0	0.0
Name_None_CAS_110-94-1_CS_GLURAC04M_Temperature: Value50	0.86	1.14	3.102826	104.126402	0.69	7.276021	4.832244	4.832244	4.125898	2.562569	2.562569	1.64103	1.64103	0.781284	0.781284	0.39084	0.39084	11.938611	9.589074	0.0	19.262465	0.0	0.0	0.0	0.0	0.0	0.0	10.213055	132.042259	2.0	0.0	6.0	0.0	0.0	2.0	2.0	0.0	0.0	0.0	0.0	0.0	0.0	0.0	0.0	0.0	0.0	0.0	4.0	0.0
Name_None_CAS_110-15-6_CS_SUCACB16M_Temperature: Value15	-0.39	0.97	3.181846	92.605938	0.69	6.568914	4.125137	4.125137	3.625898	2.062569	2.062569	1.287477	1.287477	0.552731	0.552731	0.213865	0.213865	11.938611	9.589074	0.0	12.841643	0.0	0.0	0.0	0.0	0.0	0.0	10.213055	118.026609	2.0	0.0	4.0	0.0	0.0	2.0	2.0	0.0	0.0	0.0	0.0	0.0	0.0	0.0	0.0	0.0	0.0	0.0	3.0	0.0
Name_None_CAS_479-45-8_CS_MTNANLM_Temperature: Value70	-2.73	0.0	3.769455	592.636917	0.96	15.610366	9.656755	9.656755	9.162479	4.656935	4.656935	3.365399	3.365399	2.227211	2.227211	1.386716	1.386716	42.551792	40.457273	0.0	5.008913	12.132734	7.047672	0.0	0.0	0.0	0.0	0.0	287.013812	0.0	0.0	5.0	4.0	4.0	0.0	0.0	0.0	0.0	0.0	1.0	0.0	0.0	5.0	0.0	0.0	6.0	0.0	0.0	0.0
Name_None_CAS_110-15-6_CS_SUCACB16M_Temperature: Value10	-0.41	0.97	3.181846	92.605938	0.69	6.568914	4.125137	4.125137	3.625898	2.062569	2.062569	1.287477	1.287477	0.552731	0.552731	0.213865	0.213865	11.938611	9.589074	0.0	12.841643	0.0	0.0	0.0	0.0	0.0	0.0	10.213055	118.026609	2.0	0.0	4.0	0.0	0.0	2.0	2.0	0.0	0.0	0.0	0.0	0.0	0.0	0.0	0.0	0.0	0.0	0.0	3.0	0.0
Name_None_CAS_69-72-7_CS_SALIAC18M_Temperature: Value15	-1.99	0.7	3.152941	254.783061	0.4	7.560478	5.112077	5.112077	4.715214	2.728688	2.728688	1.822302	1.822302	1.134458	1.134458	0.654489	0.654489	5.969305	4.794537	0.0	11.312963	0.0	0.0	12.132734	12.132734	0.0	0.0	10.213055	138.031694	2.0	0.0	4.0	0.0	0.0	1.0	2.0	0.0	0.0	0.0	0.0	0.0	0.0	0.0	0.0	0.0	6.0	0.0	1.0	0.0
Name_None_CAS_69-72-7_CS_SALIAC18M_Temperature: Value10	-1.96	0.7	3.152941	254.783061	0.4	7.560478	5.112077	5.112077	4.715214	2.728688	2.728688	1.822302	1.822302	1.134458	1.134458	0.654489	0.654489	5.969305	4.794537	0.0	11.312963	0.0	0.0	12.132734	12.132734	0.0	0.0	10.213055	138.031694	2.0	0.0	4.0	0.0	0.0	1.0	2.0	0.0	0.0	0.0	0.0	0.0	0.0	0.0	0.0	0.0	6.0	0.0	1.0	0.0
Name_None_CAS_55-21-0_CS_BZAMID12M_Temperature: Value60	-0.4	0.49	2.981455	205.415953	0.66	6.690234	4.87235	4.87235	4.30453	2.653483	2.653483	1.730276	1.730276	1.058307	1.058307	0.602419	0.602419	0.0	4.794537	0.0	5.90718	5.563451	0.0	0.0	24.265468	6.066367	0.0	5.733667	121.052764	0.0	2.0	5.0	0.0	0.0	1.0	0.0	0.0	0.0	0.0	0.0	0.0	0.0	1.0	0.0	0.0	6.0	0.0	1.0	0.0
Name_None_CAS_103-84-4_CS_ACANIL02M_Temperature: Value40	-1.15	0.41	2.674242	217.959017	0.67	7.397341	5.795	5.795	4.787694	3.114808	3.114808	2.047212	2.047212	1.094158	1.094158	0.724749	0.724749	0.0	4.794537	0.0	5.90718	0.0	5.687386	6.923737	0.0	30.331835	5.316789	0.0	135.068414	0.0	1.0	8.0	0.0	0.0	1.0	0.0	0.0	0.0	0.0	0.0	0.0	0.0	2.0	0.0	0.0	6.0	0.0	1.0	0.0
Name_None_CAS_141-90-2_CS_TURCIL02M_Temperature: Value25	-2.26	0.39	3.502117	248.361954	1.0	5.983128	3.971197	4.787694	3.787694	2.068932	2.47718	1.296046	1.704294	0.685867	0.90578	0.382688	0.551322	0.0	4.794537	0.0	5.559267	4.771066	0.0	12.263211	0.0	0.0	22.18583	0.0	128.004434	0.0	2.0	2.0	0.0	0.0	1.0	0.0	0.0	0.0	0.0	0.0	0.0	0.0	4.0	0.0	0.0	0.0	1.0	1.0	0.0
Name_2-Methoxybenzoic acid_CAS_579-75-9_CS_FUFBOXM_Temperature: Value35	-1.51	0.57	3.121219	267.79461	0.66	8.267585	6.073111	6.073111	5.253219	3.117454	3.117454	2.005436	2.005436	1.337383	1.337383	0.821324	0.821324	5.969305	4.794537	0.0	5.563451	5.749512	0.0	13.176165	18.199101	0.0	0.0	9.84339	152.047344	1.0	0.0	7.0	0.0	0.0	1.0	3.0	0.0	0.0	0.0	0.0	0.0	0.0	0.0	0.0	0.0	6.0	0.0	1.0	0.0
Name_None_CAS_99-99-0_CS_NITOLU01M_Temperature: Value10	-2.88	0.0	3.003401	240.287949	0.21	7.560478	5.573111	5.573111	4.698377	2.910122	2.910122	2.092659	2.092659	1.24479	1.24479	0.66648	0.66648	4.923311	10.114318	0.0	5.687386	0.0	5.563451	12.132734	12.132734	6.923737	0.0	0.0	137.047678	0.0	0.0	7.0	1.0	1.0	0.0	0.0	0.0	0.0	0.0	0.0	0.0	0.0	1.0	0.0	0.0	6.0	0.0	1.0	0.0
Name_2-Methoxybenzoic acid_CAS_579-75-9_CS_FUFBOXM_Temperature: Value30	-1.56	0.57	3.121219	267.79461	0.66	8.267585	6.073111	6.073111	5.253219	3.117454	3.117454	2.005436	2.005436	1.337383	1.337383	0.821324	0.821324	5.969305	4.794537	0.0	5.563451	5.749512	0.0	13.176165	18.199101	0.0	0.0	9.84339	152.047344	1.0	0.0	7.0	0.0	0.0	1.0	3.0	0.0	0.0	0.0	0.0	0.0	0.0	0.0	0.0	0.0	6.0	0.0	1.0	0.0
Name_Acetamide, N-(4-methoxyphenyl)-_CAS_51-66-1_CS_ACACTA01M_Temperature: Value40	-1.67	0.41	2.709148	266.361954	0.87	8.974691	7.125898	7.125898	5.719545	3.637864	3.637864	2.409688	2.409688	1.410387	1.410387	0.877615	0.877615	0.0	4.794537	0.0	5.90718	0.0	11.436898	6.923737	31.375266	0.0	5.316789	4.736863	165.078979	0.0	1.0	10.0	0.0	0.0	1.0	2.0	0.0	0.0	0.0	0.0	0.0	0.0	2.0	0.0	0.0	6.0	0.0	1.0	0.0
Name_None_CAS_144-62-7_CS_OXALAC08M_Temperature: Value30	0.15	1.14	3.567703	71.548875	0.68	5.154701	2.710924	2.710924	2.642734	1.105462	1.105462	0.610305	0.610305	0.182954	0.182954	0.0	0.0	11.938611	0.0	0.0	0.0	0.0	0.0	0.0	0.0	0.0	0.0	19.802129	89.995309	2.0	0.0	0.0	0.0	0.0	2.0	2.0	0.0	0.0	0.0	0.0	0.0	0.0	0.0	0.0	0.0	0.0	0.0	1.0	0.0
Name_None_CAS_591-27-5_CS_MAMPOLM_Temperature: Value60	0.2	0.73	3.07766	168.388339	0.65	5.983128	4.333965	4.333965	3.787694	2.333649	2.333649	1.594987	1.594987	0.870211	0.870211	0.524798	0.524798	0.0	0.0	0.0	5.749512	5.687386	0.0	6.066367	18.199101	0.0	0.0	10.840195	109.052764	1.0	2.0	4.0	0.0	0.0	0.0	1.0	0.0	0.0	0.0	0.0	0.0	0.0	1.0	0.0	0.0	6.0	0.0	0.0	0.0
Name_None_CAS_110-15-6_CS_SUCACB16M_Temperature: Value65	0.38	0.97	3.181846	92.605938	0.69	6.568914	4.125137	4.125137	3.625898	2.062569	2.062569	1.287477	1.287477	0.552731	0.552731	0.213865	0.213865	11.938611	9.589074	0.0	12.841643	0.0	0.0	0.0	0.0	0.0	0.0	10.213055	118.026609	2.0	0.0	4.0	0.0	0.0	2.0	2.0	0.0	0.0	0.0	0.0	0.0	0.0	0.0	0.0	0.0	0.0	0.0	3.0	0.0
Name_None_CAS_591-27-5_CS_MAMPOLM_Temperature: Value65	0.33	0.73	3.07766	168.388339	0.65	5.983128	4.333965	4.333965	3.787694	2.333649	2.333649	1.594987	1.594987	0.870211	0.870211	0.524798	0.524798	0.0	0.0	0.0	5.749512	5.687386	0.0	6.066367	18.199101	0.0	0.0	10.840195	109.052764	1.0	2.0	4.0	0.0	0.0	0.0	1.0	0.0	0.0	0.0	0.0	0.0	0.0	1.0	0.0	0.0	6.0	0.0	0.0	0.0
Name_None_CAS_58-94-6_CS_QQQAUG15M_Temperature: Value25	-3.02	0.64	2.822318	723.730856	1.66	12.844935	8.084069	10.472991	7.716162	4.133748	7.498095	3.177711	6.715534	2.030057	4.682163	1.301055	3.442354	24.942066	16.835594	0.0	15.605503	0.0	12.404902	6.066367	0.0	0.0	9.7145	16.739914	294.948825	0.0	3.0	3.0	0.0	0.0	0.0	0.0	4.0	0.0	0.0	0.0	0.0	1.0	2.0	0.0	2.0	6.0	0.0	0.0	0.0
Name_None_CAS_57-50-1_CS_SUCROS41M_Temperature: Value60	0.34	2.01	2.17727	393.203227	3.43	17.361443	12.042576	12.042576	10.806897	7.04946	7.04946	5.559383	5.559383	4.070325	4.070325	2.631316	2.631316	74.625548	30.639164	0.0	0.0	0.0	0.0	0.0	0.0	0.0	0.0	24.423644	342.116212	8.0	0.0	14.0	0.0	0.0	0.0	14.0	0.0	0.0	0.0	0.0	0.0	0.0	0.0	0.0	0.0	0.0	0.0	10.0	0.0
Name_None_CAS_69-72-7_CS_SALIAC18M_Temperature: Value80	-0.8	0.7	3.152941	254.783061	0.4	7.560478	5.112077	5.112077	4.715214	2.728688	2.728688	1.822302	1.822302	1.134458	1.134458	0.654489	0.654489	5.969305	4.794537	0.0	11.312963	0.0	0.0	12.132734	12.132734	0.0	0.0	10.213055	138.031694	2.0	0.0	4.0	0.0	0.0	1.0	2.0	0.0	0.0	0.0	0.0	0.0	0.0	0.0	0.0	0.0	6.0	0.0	1.0	0.0
Name_17a-Ethynyl testosterone_CAS_434-03-7_CS_KEFCEDM_Temperature: Value35	-5.49	0.4	1.70241	626.243053	1.08	16.457819	14.399067	14.399067	10.839101	9.280285	9.280285	8.9683	8.9683	8.352348	8.352348	6.812482	6.812482	5.601051	9.901065	0.0	10.829981	29.957785	38.52493	11.993926	0.0	6.07602	19.767909	6.42335	312.20893	1.0	0.0	27.0	0.0	0.0	1.0	1.0	0.0	0.0	0.0	0.0	0.0	0.0	0.0	0.0	0.0	0.0	1.0	22.0	1.0
Name_3-Hydroxybenzoic acid_CAS_99-06-9_CS_BIDLOP02M_Temperature: Value80	-0.1	1.06	3.069899	254.783061	0.72	7.560478	5.112077	5.112077	4.698377	2.722705	2.722705	1.855481	1.855481	1.093105	1.093105	0.638942	0.638942	5.969305	4.794537	0.0	11.312963	0.0	0.0	24.265468	0.0	0.0	0.0	10.213055	138.031694	2.0	0.0	4.0	0.0	0.0	1.0	2.0	0.0	0.0	0.0	0.0	0.0	0.0	0.0	0.0	0.0	6.0	0.0	1.0	0.0
Name_None_CAS_115-77-5_CS_PERYTO12M_Temperature: Value30	-0.26	1.25	3.824684	51.848471	1.18	7.328427	5.117282	5.117282	4.242641	2.679125	2.679125	2.132456	2.132456	1.341641	1.341641	0.3	0.3	31.842518	0.0	0.0	0.0	0.0	0.0	0.0	0.0	0.0	0.0	20.42611	136.073559	4.0	0.0	8.0	0.0	0.0	0.0	4.0	0.0	0.0	0.0	0.0	0.0	0.0	0.0	0.0	0.0	0.0	0.0	4.0	0.0
Name_3-Hydroxybenzoic acid_CAS_99-06-9_CS_BIDLOP02M_Temperature: Value20	-1.21	1.06	3.069899	254.783061	0.72	7.560478	5.112077	5.112077	4.698377	2.722705	2.722705	1.855481	1.855481	1.093105	1.093105	0.638942	0.638942	5.969305	4.794537	0.0	11.312963	0.0	0.0	24.265468	0.0	0.0	0.0	10.213055	138.031694	2.0	0.0	4.0	0.0	0.0	1.0	2.0	0.0	0.0	0.0	0.0	0.0	0.0	0.0	0.0	0.0	6.0	0.0	1.0	0.0
Name_None_CAS_144-62-7_CS_OXALAC08M_Temperature: Value40	0.3	1.14	3.567703	71.548875	0.68	5.154701	2.710924	2.710924	2.642734	1.105462	1.105462	0.610305	0.610305	0.182954	0.182954	0.0	0.0	11.938611	0.0	0.0	0.0	0.0	0.0	0.0	0.0	0.0	0.0	19.802129	89.995309	2.0	0.0	0.0	0.0	0.0	2.0	2.0	0.0	0.0	0.0	0.0	0.0	0.0	0.0	0.0	0.0	0.0	0.0	1.0	0.0
Name_None_CAS_2051-24-3_CS_DCLBPHM_Temperature: Value60	-10.77	0.0	3.026914	669.959814	0.0	16.928203	9.779645	17.338934	10.106836	5.139822	8.919467	3.889822	7.669467	2.669608	7.223109	1.648786	4.303501	0.0	0.0	0.0	61.353236	0.0	0.0	0.0	0.0	0.0	0.0	116.009399	493.688527	0.0	0.0	0.0	0.0	0.0	0.0	0.0	0.0	0.0	0.0	0.0	0.0	0.0	0.0	0.0	0.0	12.0	0.0	1.0	0.0
Name_None_CAS_553-90-2_CS_DMEOXA05M_Temperature: Value50	0.56	0.0	3.643225	92.605938	0.69	6.568914	4.632993	4.632993	3.718744	1.882993	1.882993	0.983163	0.983163	0.537457	0.537457	0.166667	0.166667	11.938611	9.589074	0.0	0.0	0.0	14.219595	0.0	0.0	0.0	9.473726	0.0	118.026609	0.0	0.0	6.0	0.0	0.0	2.0	4.0	0.0	0.0	0.0	0.0	0.0	0.0	0.0	0.0	0.0	0.0	0.0	1.0	0.0
Name_None_CAS_591-27-5_CS_MAMPOLM_Temperature: Value10	-0.74	0.73	3.07766	168.388339	0.65	5.983128	4.333965	4.333965	3.787694	2.333649	2.333649	1.594987	1.594987	0.870211	0.870211	0.524798	0.524798	0.0	0.0	0.0	5.749512	5.687386	0.0	6.066367	18.199101	0.0	0.0	10.840195	109.052764	1.0	2.0	4.0	0.0	0.0	0.0	1.0	0.0	0.0	0.0	0.0	0.0	0.0	1.0	0.0	0.0	6.0	0.0	0.0	0.0
Name_None_CAS_88-99-3_CS_PHTHAC06M_Temperature: Value85	-0.37	1.14	3.267076	296.584675	0.77	9.137828	6.020325	6.020325	5.625898	3.182812	3.182812	2.155889	2.155889	1.387881	1.387881	0.856105	0.856105	11.938611	9.589074	0.0	11.126903	0.0	0.0	24.265468	0.0	0.0	0.0	10.213055	166.026609	2.0	0.0	4.0	0.0	0.0	2.0	2.0	0.0	0.0	0.0	0.0	0.0	0.0	0.0	0.0	0.0	6.0	0.0	2.0	0.0
Name_None_CAS_88-99-3_CS_PHTHAC06M_Temperature: Value80	-0.45	1.14	3.267076	296.584675	0.77	9.137828	6.020325	6.020325	5.625898	3.182812	3.182812	2.155889	2.155889	1.387881	1.387881	0.856105	0.856105	11.938611	9.589074	0.0	11.126903	0.0	0.0	24.265468	0.0	0.0	0.0	10.213055	166.026609	2.0	0.0	4.0	0.0	0.0	2.0	2.0	0.0	0.0	0.0	0.0	0.0	0.0	0.0	0.0	0.0	6.0	0.0	2.0	0.0
Name_None_CAS_141-82-2_CS_MALNAC12M_Temperature: Value60	0.86	1.14	3.31802	83.10803	0.69	5.861807	3.418031	3.418031	3.125898	1.562569	1.562569	0.964254	0.964254	0.302451	0.302451	0.129368	0.129368	18.359432	9.589074	0.0	0.0	0.0	0.0	0.0	0.0	0.0	0.0	10.213055	104.010959	2.0	0.0	2.0	0.0	0.0	2.0	2.0	0.0	0.0	0.0	0.0	0.0	0.0	0.0	0.0	0.0	0.0	0.0	2.0	0.0
Name_None_CAS_53-16-7_CS_ESTRON13M_Temperature: Value25	-5.53	0.5	1.728441	576.780996	0.95	13.905413	12.062204	12.062204	9.593172	7.945187	7.945187	7.216626	7.216626	6.419142	6.419142	5.339787	5.339787	0.0	9.901065	0.0	5.41499	29.286475	32.104108	17.547725	0.0	12.132734	12.990104	0.0	270.16198	1.0	0.0	21.0	0.0	0.0	1.0	1.0	0.0	0.0	0.0	0.0	0.0	0.0	0.0	0.0	0.0	6.0	0.0	15.0	0.0
Name_None_CAS_68-96-2_CS_HPRGDOM_Temperature: Value42	-4.45	0.17	1.697583	634.995115	1.32	17.328063	15.229966	15.229966	11.221816	9.695734	9.695734	9.380149	9.380149	8.695991	8.695991	7.153613	7.153613	5.601051	14.695602	0.0	16.613226	36.378606	38.52493	5.573105	6.923737	6.07602	13.847474	0.0	330.219495	1.0	0.0	29.0	0.0	0.0	2.0	1.0	0.0	0.0	0.0	0.0	0.0	0.0	0.0	0.0	0.0	0.0	1.0	23.0	0.0
Name_None_CAS_85-01-8_CS_PHENAN08M_Temperature: Value60	-4.39	0.0	2.610319	539.009099	0.23	9.380469	7.773503	7.773503	6.94949	4.815384	4.815384	3.507834	3.507834	2.654202	2.654202	1.954807	1.954807	0.0	0.0	0.0	0.0	0.0	0.0	21.544897	0.0	0.0	60.663671	0.0	178.07825	0.0	0.0	10.0	0.0	0.0	0.0	0.0	0.0	0.0	0.0	0.0	0.0	0.0	0.0	0.0	0.0	16.0	0.0	0.0	0.0
Name_None_CAS_85-01-8_CS_PHENAN08M_Temperature: Value65	-4.26	0.0	2.610319	539.009099	0.23	9.380469	7.773503	7.773503	6.94949	4.815384	4.815384	3.507834	3.507834	2.654202	2.654202	1.954807	1.954807	0.0	0.0	0.0	0.0	0.0	0.0	21.544897	0.0	0.0	60.663671	0.0	178.07825	0.0	0.0	10.0	0.0	0.0	0.0	0.0	0.0	0.0	0.0	0.0	0.0	0.0	0.0	0.0	0.0	16.0	0.0	0.0	0.0
Name_None_CAS_60-35-5_CS_ACEMID02M_Temperature: Value10	1.03	0.49	2.803039	29.01955	0.57	3.57735	2.485599	2.485599	1.732051	0.992799	0.992799	0.61065	0.61065	0.0	0.0	0.0	0.0	0.0	4.794537	0.0	5.90718	0.0	0.0	6.923737	0.0	0.0	5.733667	0.0	59.037114	0.0	2.0	3.0	0.0	0.0	1.0	0.0	0.0	0.0	0.0	0.0	0.0	0.0	1.0	0.0	0.0	0.0	0.0	1.0	0.0
Name_None_CAS_65-45-2_CS_SALMID07M_Temperature: Value15	-1.97	0.62	3.152941	257.537949	0.61	7.560478	5.242213	5.242213	4.715214	2.793756	2.793756	1.8814	1.8814	1.169509	1.169509	0.682001	0.682001	5.90718	4.794537	0.0	11.312963	0.0	0.0	12.132734	12.132734	0.0	0.0	10.840195	137.047678	1.0	2.0	4.0	0.0	0.0	1.0	1.0	0.0	0.0	0.0	0.0	0.0	0.0	1.0	0.0	0.0	6.0	0.0	1.0	0.0
Name_None_CAS_88-99-3_CS_PHTHAC06M_Temperature: Value35	-1.22	1.14	3.267076	296.584675	0.77	9.137828	6.020325	6.020325	5.625898	3.182812	3.182812	2.155889	2.155889	1.387881	1.387881	0.856105	0.856105	11.938611	9.589074	0.0	11.126903	0.0	0.0	24.265468	0.0	0.0	0.0	10.213055	166.026609	2.0	0.0	4.0	0.0	0.0	2.0	2.0	0.0	0.0	0.0	0.0	0.0	0.0	0.0	0.0	0.0	6.0	0.0	2.0	0.0
Name_None_CAS_57-13-6_CS_UREAXX23M_Temperature: Value20	0.93	0.72	2.803039	29.01955	0.69	3.57735	2.062949	2.062949	1.732051	0.781474	0.781474	0.402369	0.402369	0.0	0.0	0.0	0.0	6.031115	0.0	0.0	0.0	0.0	0.0	0.0	0.0	0.0	11.467335	4.794537	60.032363	0.0	4.0	0.0	0.0	0.0	1.0	0.0	0.0	0.0	0.0	0.0	0.0	0.0	2.0	0.0	0.0	0.0	0.0	0.0	0.0
Name_Maleic acid_CAS_110-16-7_CS_MALIAC13M_Temperature: Value20	0.55	1.14	3.668626	118.973737	0.75	6.568914	3.865624	3.865624	3.625898	1.766145	1.766145	1.009809	1.009809	0.368487	0.368487	0.142577	0.142577	11.938611	9.589074	0.0	0.0	12.15204	0.0	0.0	0.0	0.0	0.0	10.213055	116.010959	2.0	0.0	2.0	0.0	0.0	2.0	2.0	0.0	0.0	0.0	0.0	0.0	0.0	0.0	0.0	0.0	0.0	1.0	2.0	0.0
Name_l-Histidine_CAS_71-00-1_CS_LHISTD04M_Temperature: Value20	-0.58	1.13	2.498761	231.985251	1.41	8.267585	5.819183	5.819183	5.198377	3.159372	3.159372	2.209395	2.209395	1.301102	1.301102	0.715164	0.715164	12.011146	4.794537	0.0	6.420822	5.693928	0.0	6.32732	6.196844	0.0	9.967957	10.840195	155.069477	1.0	3.0	5.0	0.0	0.0	1.0	1.0	0.0	0.0	0.0	0.0	0.0	1.0	4.0	0.0	0.0	0.0	1.0	3.0	0.0
Name_None_CAS_121-57-3_CS_AFAZEMM_Temperature: Value60	-0.77	0.54	3.201516	340.595074	1.19	8.483128	5.55871	6.375206	4.999019	2.830074	4.270137	2.044102	3.465639	1.177959	2.045843	0.639797	1.119818	10.118127	8.417797	0.0	4.895483	5.687386	0.0	24.265468	0.0	0.0	0.0	10.286417	173.014664	1.0	2.0	4.0	0.0	0.0	0.0	0.0	2.0	1.0	0.0	0.0	0.0	0.0	1.0	0.0	0.0	6.0	0.0	0.0	0.0
Name_None_CAS_56-40-6_CS_GLYCIN30M_Temperature: Value30	0.45	0.78	2.847379	42.912609	0.9	4.284457	2.639919	2.639919	2.270056	1.189533	1.189533	0.597863	0.597863	0.17462	0.17462	0.0	0.0	5.969305	4.794537	0.0	6.544756	0.0	0.0	0.0	0.0	0.0	5.733667	5.106527	75.032028	1.0	2.0	2.0	0.0	0.0	1.0	1.0	0.0	0.0	0.0	0.0	0.0	0.0	1.0	0.0	0.0	0.0	0.0	1.0	0.0
Name_3-Hydroxy-5-methyl isoxazole_CAS_10004-44-1_CS_NEZNAHM_Temperature: Value25	-0.07	0.26	3.296344	197.454754	0.86	5.276021	3.893847	3.893847	3.287694	1.939723	1.939723	1.323363	1.323363	0.646968	0.646968	0.374329	0.374329	0.0	4.794537	0.0	5.559267	5.760247	0.0	6.066367	6.923737	0.0	9.679758	0.0	99.032028	0.0	1.0	4.0	0.0	1.0	1.0	1.0	0.0	0.0	0.0	0.0	0.0	0.0	1.0	0.0	0.0	0.0	1.0	2.0	0.0
Name_None_CAS_147-71-7_CS_TARTACM_Temperature: Value60	0.66	1.23	4.069512	133.826806	1.3	8.309401	4.760052	4.760052	4.464102	2.282543	2.282543	1.56615	1.56615	0.805104	0.805104	0.270102	0.270102	24.146543	9.589074	0.0	0.0	0.0	0.0	0.0	0.0	0.0	0.0	20.42611	150.016438	4.0	0.0	2.0	0.0	0.0	2.0	4.0	0.0	0.0	0.0	0.0	0.0	0.0	0.0	0.0	0.0	0.0	0.0	3.0	0.0
Name_None_CAS_77-92-9_CS_CITRAC11M_Temperature: Value40	0.33	1.63	4.619312	227.367322	1.33	10.646264	6.427813	6.427813	5.77638	3.171013	3.171013	2.477768	2.477768	1.285437	1.285437	0.714077	0.714077	36.35061	14.383612	0.0	0.0	0.0	0.0	0.0	0.0	0.0	0.0	20.42611	192.027003	4.0	0.0	4.0	0.0	0.0	3.0	4.0	0.0	0.0	0.0	0.0	0.0	0.0	0.0	0.0	0.0	0.0	0.0	5.0	0.0
Name_None_CAS_62-44-2_CS_PYRAZB21M_Temperature: Value15	-2.58	0.41	2.635973	279.481149	0.87	9.681798	7.833004	7.833004	6.219545	4.225397	4.225397	2.638576	2.638576	1.485689	1.485689	1.004424	1.004424	0.0	4.794537	0.0	5.90718	6.606882	11.436898	6.923737	0.0	31.189205	5.316789	4.736863	179.094629	0.0	1.0	12.0	0.0	0.0	1.0	2.0	0.0	0.0	0.0	0.0	0.0	0.0	2.0	0.0	0.0	6.0	0.0	2.0	0.0
Name_None_CAS_198-55-0_CS_PERLEN04M_Temperature: Value25	-8.8	0.0	2.317611	917.00497	0.31	13.104084	10.928203	10.928203	9.932653	6.976068	6.976068	5.418518	5.418518	4.389743	4.389743	3.579772	3.579772	0.0	0.0	0.0	0.0	0.0	0.0	43.089794	0.0	0.0	72.796405	0.0	252.0939	0.0	0.0	12.0	0.0	0.0	0.0	0.0	0.0	0.0	0.0	0.0	0.0	0.0	0.0	0.0	0.0	24.0	0.0	0.0	0.0
Name_None_CAS_129-00-0_CS_GUQPOZM_Temperature: Value60	-5.33	0.0	2.505956	666.619806	0.25	10.535169	8.773503	8.773503	7.932653	5.559401	5.559401	4.289601	4.289601	3.392734	3.392734	2.669587	2.669587	0.0	0.0	0.0	0.0	0.0	0.0	32.317345	0.0	0.0	60.663671	0.0	202.07825	0.0	0.0	10.0	0.0	0.0	0.0	0.0	0.0	0.0	0.0	0.0	0.0	0.0	0.0	0.0	0.0	19.0	0.0	0.0	0.0
Name_None_CAS_100-09-4_CS_ANISIC04M_Temperature: Value10	-2.97	0.57	2.913802	250.54461	0.66	8.267585	6.073111	6.073111	5.236382	3.111471	3.111471	2.033654	2.033654	1.336969	1.336969	0.733596	0.733596	5.969305	4.794537	0.0	5.563451	5.749512	0.0	19.242532	12.132734	0.0	0.0	9.84339	152.047344	1.0	0.0	7.0	0.0	0.0	1.0	3.0	0.0	0.0	0.0	0.0	0.0	0.0	0.0	0.0	0.0	6.0	0.0	1.0	0.0
Name_None_CAS_554-84-7_CS_MNPHOL21M_Temperature: Value20	-1.08	0.69	3.069899	258.924771	0.49	7.560478	5.020325	5.020325	4.698377	2.633729	2.633729	1.776962	1.776962	1.040556	1.040556	0.606593	0.606593	4.923311	10.114318	0.0	11.436898	0.0	6.066367	18.199101	0.0	0.0	0.0	5.106527	139.026943	1.0	0.0	4.0	1.0	1.0	0.0	1.0	0.0	0.0	0.0	0.0	0.0	0.0	1.0	0.0	0.0	6.0	0.0	0.0	0.0
Name_None_CAS_100-09-4_CS_ANISIC04M_Temperature: Value15	-2.9	0.57	2.913802	250.54461	0.66	8.267585	6.073111	6.073111	5.236382	3.111471	3.111471	2.033654	2.033654	1.336969	1.336969	0.733596	0.733596	5.969305	4.794537	0.0	5.563451	5.749512	0.0	19.242532	12.132734	0.0	0.0	9.84339	152.047344	1.0	0.0	7.0	0.0	0.0	1.0	3.0	0.0	0.0	0.0	0.0	0.0	0.0	0.0	0.0	0.0	6.0	0.0	1.0	0.0
Name_l-Aspartic acid_CAS_56-84-8_CS_LASPRT03M_Temperature: Value10	-1.66	1.18	3.632432	132.529325	1.26	7.439158	4.572731	4.572731	4.036581	2.239272	2.239272	1.542593	1.542593	0.711731	0.711731	0.275438	0.275438	24.401273	9.589074	0.0	0.0	0.0	0.0	0.0	0.0	0.0	0.0	15.946722	133.037508	2.0	2.0	3.0	0.0	0.0	2.0	2.0	0.0	0.0	0.0	0.0	0.0	0.0	1.0	0.0	0.0	0.0	0.0	3.0	0.0
Name_None_CAS_86-73-7_CS_FLUREN02M_Temperature: Value70	-3.95	0.0	2.320728	411.600419	0.19	8.673362	7.325909	7.325909	6.44949	4.611807	4.611807	3.491071	3.491071	2.705801	2.705801	2.079609	2.079609	0.0	0.0	0.0	0.0	0.0	6.420822	22.253806	0.0	0.0	48.530937	0.0	166.07825	0.0	0.0	10.0	0.0	0.0	0.0	0.0	0.0	0.0	0.0	0.0	0.0	0.0	0.0	0.0	0.0	12.0	0.0	3.0	0.0
Name_None_CAS_86-73-7_CS_FLUREN02M_Temperature: Value75	-3.89	0.0	2.320728	411.600419	0.19	8.673362	7.325909	7.325909	6.44949	4.611807	4.611807	3.491071	3.491071	2.705801	2.705801	2.079609	2.079609	0.0	0.0	0.0	0.0	0.0	6.420822	22.253806	0.0	0.0	48.530937	0.0	166.07825	0.0	0.0	10.0	0.0	0.0	0.0	0.0	0.0	0.0	0.0	0.0	0.0	0.0	0.0	0.0	0.0	12.0	0.0	3.0	0.0
Name_l-Aspartic acid_CAS_56-84-8_CS_LASPRT03M_Temperature: Value15	-1.59	1.18	3.632432	132.529325	1.26	7.439158	4.572731	4.572731	4.036581	2.239272	2.239272	1.542593	1.542593	0.711731	0.711731	0.275438	0.275438	24.401273	9.589074	0.0	0.0	0.0	0.0	0.0	0.0	0.0	0.0	15.946722	133.037508	2.0	2.0	3.0	0.0	0.0	2.0	2.0	0.0	0.0	0.0	0.0	0.0	0.0	1.0	0.0	0.0	0.0	0.0	3.0	0.0
Name_None_CAS_65-85-0_CS_BENZAC12M_Temperature: Value20	-1.63	0.57	2.981455	203.415953	0.44	6.690234	4.742213	4.742213	4.30453	2.588415	2.588415	1.671178	1.671178	1.02074	1.02074	0.58073	0.58073	5.969305	4.794537	0.0	0.0	5.563451	0.0	0.0	30.331835	0.0	0.0	5.106527	122.036779	1.0	0.0	5.0	0.0	0.0	1.0	1.0	0.0	0.0	0.0	0.0	0.0	0.0	0.0	0.0	0.0	6.0	0.0	1.0	0.0
Name_Thiourea_CAS_62-56-6_CS_THIOUR13M_Temperature: Value40	0.49	0.42	2.803039	29.01955	0.82	3.57735	2.062949	2.879445	1.732051	0.781474	1.189723	0.402369	0.873773	0.0	0.0	0.0	0.0	0.0	0.0	0.0	5.112437	0.0	0.0	0.0	0.0	0.0	23.685208	0.0	76.009519	0.0	4.0	0.0	0.0	0.0	0.0	0.0	0.0	0.0	0.0	0.0	0.0	0.0	2.0	0.0	0.0	0.0	0.0	0.0	0.0
Name_None_CAS_65-85-0_CS_BENZAC12M_Temperature: Value25	-1.56	0.57	2.981455	203.415953	0.44	6.690234	4.742213	4.742213	4.30453	2.588415	2.588415	1.671178	1.671178	1.02074	1.02074	0.58073	0.58073	5.969305	4.794537	0.0	0.0	5.563451	0.0	0.0	30.331835	0.0	0.0	5.106527	122.036779	1.0	0.0	5.0	0.0	0.0	1.0	1.0	0.0	0.0	0.0	0.0	0.0	0.0	0.0	0.0	0.0	6.0	0.0	1.0	0.0
Name_None_CAS_107-35-7_CS_TAURIN05M_Temperature: Value80	0.35	0.52	3.602197	125.870334	1.34	5.914214	3.663522	4.480019	3.06066	1.712831	3.321996	1.074714	2.64679	0.375805	1.127415	0.14893	0.446789	10.118127	8.417797	0.0	12.29761	0.0	0.0	0.0	0.0	0.0	0.0	10.286417	125.014664	1.0	2.0	4.0	0.0	0.0	0.0	0.0	2.0	1.0	0.0	0.0	0.0	0.0	1.0	0.0	0.0	0.0	0.0	1.0	0.0
Name_None_CAS_505-48-6_CS_SUBRAC01M_Temperature: Value15	-2.13	1.14	3.007306	135.13685	0.7	9.397341	6.953564	6.953564	5.625898	4.062569	4.062569	2.701691	2.701691	1.531284	1.531284	0.906005	0.906005	11.938611	9.589074	0.0	12.841643	12.841643	12.841643	0.0	0.0	0.0	0.0	10.213055	174.089209	2.0	0.0	12.0	0.0	0.0	2.0	2.0	0.0	0.0	0.0	0.0	0.0	0.0	0.0	0.0	0.0	0.0	0.0	7.0	0.0
Name_None_CAS_56-40-6_CS_GLYCIN30M_Temperature: Value20	0.39	0.78	2.847379	42.912609	0.9	4.284457	2.639919	2.639919	2.270056	1.189533	1.189533	0.597863	0.597863	0.17462	0.17462	0.0	0.0	5.969305	4.794537	0.0	6.544756	0.0	0.0	0.0	0.0	0.0	5.733667	5.106527	75.032028	1.0	2.0	2.0	0.0	0.0	1.0	1.0	0.0	0.0	0.0	0.0	0.0	0.0	1.0	0.0	0.0	0.0	0.0	1.0	0.0
Name_None_CAS_85-44-9_CS_PHTHAOM_Temperature: Value25	-1.38	0.0	2.694677	307.945337	0.6	7.844935	5.534146	5.534146	5.287694	3.143847	3.143847	2.222561	2.222561	1.552287	1.552287	1.033265	1.033265	11.938611	9.589074	0.0	0.0	11.126903	0.0	0.0	24.265468	0.0	4.736863	0.0	148.016044	0.0	0.0	4.0	0.0	0.0	2.0	2.0	0.0	0.0	0.0	0.0	0.0	0.0	0.0	0.0	0.0	6.0	0.0	2.0	0.0
Name_l-Threonine_CAS_72-19-5_CS_LTHREO03M_Temperature: Value25	-0.12	1.03	3.637683	91.284213	1.33	6.732051	4.534726	4.534726	3.553418	2.218622	2.218622	1.604625	1.604625	0.804873	0.804873	0.206339	0.206339	18.115113	4.794537	0.0	0.0	0.0	0.0	6.923737	0.0	0.0	0.0	15.946722	119.058243	2.0	2.0	5.0	0.0	0.0	1.0	2.0	0.0	0.0	0.0	0.0	0.0	0.0	1.0	0.0	0.0	0.0	0.0	3.0	0.0
Name_2-Methoxybenzoic acid_CAS_579-75-9_CS_FUFBOXM_Temperature: Value70	-0.58	0.57	3.121219	267.79461	0.66	8.267585	6.073111	6.073111	5.253219	3.117454	3.117454	2.005436	2.005436	1.337383	1.337383	0.821324	0.821324	5.969305	4.794537	0.0	5.563451	5.749512	0.0	13.176165	18.199101	0.0	0.0	9.84339	152.047344	1.0	0.0	7.0	0.0	0.0	1.0	3.0	0.0	0.0	0.0	0.0	0.0	0.0	0.0	0.0	0.0	6.0	0.0	1.0	0.0
Name_None_CAS_123-30-8_CS_AMPHOL01M_Temperature: Value20	-0.84	0.73	3.032456	147.388339	0.69	5.983128	4.333965	4.333965	3.787694	2.333649	2.333649	1.591532	1.591532	0.893088	0.893088	0.474322	0.474322	0.0	0.0	0.0	5.749512	5.687386	0.0	0.0	24.265468	0.0	0.0	10.840195	109.052764	1.0	2.0	4.0	0.0	0.0	0.0	1.0	0.0	0.0	0.0	0.0	0.0	0.0	1.0	0.0	0.0	6.0	0.0	0.0	0.0
Name_d-Sorbitol_CAS_50-70-4_CS_GLUCITM_Temperature: Value20	0.58	1.62	3.985164	104.605938	1.81	9.723615	6.406896	6.406896	5.540111	3.481748	3.481748	2.481029	2.481029	1.512478	1.512478	0.671209	0.671209	37.629629	0.0	0.0	0.0	0.0	0.0	0.0	0.0	0.0	0.0	30.639164	182.079038	6.0	0.0	8.0	0.0	0.0	0.0	6.0	0.0	0.0	0.0	0.0	0.0	0.0	0.0	0.0	0.0	0.0	0.0	5.0	0.0
Name_None_CAS_110-94-1_CS_GLURAC04M_Temperature: Value15	0.65	1.14	3.102826	104.126402	0.69	7.276021	4.832244	4.832244	4.125898	2.562569	2.562569	1.64103	1.64103	0.781284	0.781284	0.39084	0.39084	11.938611	9.589074	0.0	19.262465	0.0	0.0	0.0	0.0	0.0	0.0	10.213055	132.042259	2.0	0.0	6.0	0.0	0.0	2.0	2.0	0.0	0.0	0.0	0.0	0.0	0.0	0.0	0.0	0.0	0.0	0.0	4.0	0.0
Name_None_CAS_492-62-6_CS_GLUCSA15M_Temperature: Value30	0.34	1.31	2.634409	146.218849	1.85	9.300965	6.238174	6.238174	5.574586	3.562009	3.562009	2.719449	2.719449	1.867059	1.867059	1.081734	1.081734	37.312774	0.0	0.0	0.0	0.0	0.0	0.0	0.0	0.0	4.736863	25.532637	180.063388	5.0	0.0	7.0	0.0	0.0	0.0	7.0	0.0	0.0	0.0	0.0	0.0	0.0	0.0	0.0	0.0	0.0	0.0	5.0	0.0
Name_None_CAS_100-02-7_CS_NITPOL02M_Temperature: Value35	-0.71	0.67	3.003401	241.674771	0.49	7.560478	5.020325	5.020325	4.698377	2.633729	2.633729	1.773508	1.773508	1.060528	1.060528	0.574349	0.574349	4.923311	10.114318	0.0	11.436898	0.0	0.0	24.265468	0.0	0.0	0.0	5.106527	139.026943	1.0	0.0	4.0	1.0	1.0	0.0	1.0	0.0	0.0	0.0	0.0	0.0	0.0	1.0	0.0	0.0	6.0	0.0	0.0	0.0
Name_None_CAS_69-72-7_CS_SALIAC18M_Temperature: Value50	-1.37	0.7	3.152941	254.783061	0.4	7.560478	5.112077	5.112077	4.715214	2.728688	2.728688	1.822302	1.822302	1.134458	1.134458	0.654489	0.654489	5.969305	4.794537	0.0	11.312963	0.0	0.0	12.132734	12.132734	0.0	0.0	10.213055	138.031694	2.0	0.0	4.0	0.0	0.0	1.0	2.0	0.0	0.0	0.0	0.0	0.0	0.0	0.0	0.0	0.0	6.0	0.0	1.0	0.0
Name_None_CAS_100-02-7_CS_NITPOL02M_Temperature: Value30	-0.85	0.67	3.003401	241.674771	0.49	7.560478	5.020325	5.020325	4.698377	2.633729	2.633729	1.773508	1.773508	1.060528	1.060528	0.574349	0.574349	4.923311	10.114318	0.0	11.436898	0.0	0.0	24.265468	0.0	0.0	0.0	5.106527	139.026943	1.0	0.0	4.0	1.0	1.0	0.0	1.0	0.0	0.0	0.0	0.0	0.0	0.0	1.0	0.0	0.0	6.0	0.0	0.0	0.0
Name_None_CAS_91-20-3_CS_NAPHTA18M_Temperature: Value45	-3.29	0.0	2.888052	271.015182	0.17	6.811555	5.618802	5.618802	4.966326	3.404701	3.404701	2.347151	2.347151	1.658689	1.658689	1.132906	1.132906	0.0	0.0	0.0	0.0	0.0	0.0	10.772448	0.0	0.0	48.530937	0.0	128.0626	0.0	0.0	8.0	0.0	0.0	0.0	0.0	0.0	0.0	0.0	0.0	0.0	0.0	0.0	0.0	0.0	11.0	0.0	0.0	0.0
Name_None_CAS_110-15-6_CS_SUCACB16M_Temperature: Value20	-0.3	0.97	3.181846	92.605938	0.69	6.568914	4.125137	4.125137	3.625898	2.062569	2.062569	1.287477	1.287477	0.552731	0.552731	0.213865	0.213865	11.938611	9.589074	0.0	12.841643	0.0	0.0	0.0	0.0	0.0	0.0	10.213055	118.026609	2.0	0.0	4.0	0.0	0.0	2.0	2.0	0.0	0.0	0.0	0.0	0.0	0.0	0.0	0.0	0.0	0.0	0.0	3.0	0.0
Name_None_CAS_91-20-3_CS_NAPHTA18M_Temperature: Value40	-3.37	0.0	2.888052	271.015182	0.17	6.811555	5.618802	5.618802	4.966326	3.404701	3.404701	2.347151	2.347151	1.658689	1.658689	1.132906	1.132906	0.0	0.0	0.0	0.0	0.0	0.0	10.772448	0.0	0.0	48.530937	0.0	128.0626	0.0	0.0	8.0	0.0	0.0	0.0	0.0	0.0	0.0	0.0	0.0	0.0	0.0	0.0	0.0	0.0	11.0	0.0	0.0	0.0
Name_None_CAS_110-15-6_CS_SUCACB16M_Temperature: Value25	-0.22	0.97	3.181846	92.605938	0.69	6.568914	4.125137	4.125137	3.625898	2.062569	2.062569	1.287477	1.287477	0.552731	0.552731	0.213865	0.213865	11.938611	9.589074	0.0	12.841643	0.0	0.0	0.0	0.0	0.0	0.0	10.213055	118.026609	2.0	0.0	4.0	0.0	0.0	2.0	2.0	0.0	0.0	0.0	0.0	0.0	0.0	0.0	0.0	0.0	0.0	0.0	3.0	0.0
Name_None_CAS_32598-13-3_CS_FUHDAN01M_Temperature: Value30	-8.39	0.0	2.50208	485.037124	0.18	11.706742	7.97596	10.999675	7.575387	4.481997	5.993855	3.257776	4.886576	2.172535	3.650594	1.351385	1.947568	0.0	0.0	0.0	0.0	20.090533	11.126903	0.0	24.265468	12.132734	0.0	46.40376	289.922361	0.0	0.0	6.0	0.0	0.0	0.0	0.0	0.0	0.0	0.0	0.0	0.0	0.0	0.0	0.0	0.0	12.0	0.0	1.0	0.0
Name_None_CAS_99-76-3_CS_CEBGOF04M_Temperature: Value30	-1.74	0.66	2.895348	250.54461	0.72	8.267585	6.073111	6.073111	5.236382	3.111471	3.111471	2.038456	2.038456	1.288402	1.288402	0.715364	0.715364	5.969305	4.794537	0.0	5.749512	5.563451	0.0	31.375266	0.0	0.0	4.736863	5.106527	152.047344	1.0	0.0	7.0	0.0	0.0	1.0	3.0	0.0	0.0	0.0	0.0	0.0	0.0	0.0	0.0	0.0	6.0	0.0	1.0	0.0
Name_None_CAS_107-35-7_CS_TAURIN05M_Temperature: Value30	-0.05	0.52	3.602197	125.870334	1.34	5.914214	3.663522	4.480019	3.06066	1.712831	3.321996	1.074714	2.64679	0.375805	1.127415	0.14893	0.446789	10.118127	8.417797	0.0	12.29761	0.0	0.0	0.0	0.0	0.0	0.0	10.286417	125.014664	1.0	2.0	4.0	0.0	0.0	0.0	0.0	2.0	1.0	0.0	0.0	0.0	0.0	1.0	0.0	0.0	0.0	0.0	1.0	0.0
Name_None_CAS_479-45-8_CS_MTNANLM_Temperature: Value20	-3.59	0.0	3.769455	592.636917	0.96	15.610366	9.656755	9.656755	9.162479	4.656935	4.656935	3.365399	3.365399	2.227211	2.227211	1.386716	1.386716	42.551792	40.457273	0.0	5.008913	12.132734	7.047672	0.0	0.0	0.0	0.0	0.0	287.013812	0.0	0.0	5.0	4.0	4.0	0.0	0.0	0.0	0.0	0.0	1.0	0.0	0.0	5.0	0.0	0.0	6.0	0.0	0.0	0.0
Name_None_CAS_492-62-6_CS_GLUCSA15M_Temperature: Value40	0.35	1.31	2.634409	146.218849	1.85	9.300965	6.238174	6.238174	5.574586	3.562009	3.562009	2.719449	2.719449	1.867059	1.867059	1.081734	1.081734	37.312774	0.0	0.0	0.0	0.0	0.0	0.0	0.0	0.0	4.736863	25.532637	180.063388	5.0	0.0	7.0	0.0	0.0	0.0	7.0	0.0	0.0	0.0	0.0	0.0	0.0	0.0	0.0	0.0	0.0	0.0	5.0	0.0
Name_None_CAS_110-94-1_CS_GLURAC04M_Temperature: Value65	0.93	1.14	3.102826	104.126402	0.69	7.276021	4.832244	4.832244	4.125898	2.562569	2.562569	1.64103	1.64103	0.781284	0.781284	0.39084	0.39084	11.938611	9.589074	0.0	19.262465	0.0	0.0	0.0	0.0	0.0	0.0	10.213055	132.042259	2.0	0.0	6.0	0.0	0.0	2.0	2.0	0.0	0.0	0.0	0.0	0.0	0.0	0.0	0.0	0.0	0.0	0.0	4.0	0.0
Name_None_CAS_108-46-3_CS_RESORA03M_Temperature: Value20	0.7	1.0	3.07766	166.388339	0.61	5.983128	4.203828	4.203828	3.787694	2.268581	2.268581	1.519852	1.519852	0.829737	0.829737	0.493031	0.493031	0.0	0.0	0.0	11.499024	0.0	0.0	18.199101	6.066367	0.0	0.0	10.213055	110.036779	2.0	0.0	4.0	0.0	0.0	0.0	2.0	0.0	0.0	0.0	0.0	0.0	0.0	0.0	0.0	0.0	6.0	0.0	0.0	0.0
Name_None_CAS_55-21-0_CS_BZAMID12M_Temperature: Value10	-1.31	0.49	2.981455	205.415953	0.66	6.690234	4.87235	4.87235	4.30453	2.653483	2.653483	1.730276	1.730276	1.058307	1.058307	0.602419	0.602419	0.0	4.794537	0.0	5.90718	5.563451	0.0	0.0	24.265468	6.066367	0.0	5.733667	121.052764	0.0	2.0	5.0	0.0	0.0	1.0	0.0	0.0	0.0	0.0	0.0	0.0	0.0	1.0	0.0	0.0	6.0	0.0	1.0	0.0
Name_None_CAS_94-09-7_CS_QQQAXG04M_Temperature: Value50	-1.77	0.23	2.753743	266.361954	0.76	8.974691	6.910355	6.910355	5.736382	3.764073	3.764073	2.342479	2.342479	1.421818	1.421818	0.83363	0.83363	0.0	4.794537	0.0	5.969305	17.85772	0.0	0.0	31.189205	0.0	0.0	10.47053	165.078979	0.0	2.0	9.0	0.0	0.0	1.0	2.0	0.0	0.0	0.0	0.0	0.0	0.0	1.0	0.0	0.0	6.0	0.0	2.0	0.0
Name_None_CAS_115-43-5_CS_FUFSOPM_Temperature: Value20	-2.35	0.52	2.560321	502.297711	1.34	13.173362	9.60306	9.60306	8.608226	5.443106	5.443106	4.001527	4.001527	2.946475	2.946475	2.058594	2.058594	23.260464	14.383612	0.0	6.420822	5.563451	0.0	6.07602	30.331835	0.0	17.212513	0.0	244.084792	0.0	2.0	10.0	0.0	0.0	3.0	0.0	0.0	0.0	0.0	0.0	0.0	0.0	4.0	0.0	0.0	6.0	1.0	5.0	0.0
Name_None_CAS_92-69-3_CS_BOPSAA10M_Temperature: Value25	-3.48	0.5	2.423856	375.629048	0.49	9.096012	7.143366	7.143366	6.360173	4.205658	4.205658	2.912899	2.912899	1.974427	1.974427	1.284483	1.284483	0.0	0.0	0.0	0.0	5.749512	5.563451	5.563451	12.132734	42.464569	0.0	5.106527	170.073165	1.0	0.0	9.0	0.0	0.0	0.0	1.0	0.0	0.0	0.0	0.0	0.0	0.0	0.0	0.0	0.0	12.0	0.0	1.0	0.0
Name_None_CAS_591-27-5_CS_MAMPOLM_Temperature: Value50	-0.17	0.73	3.07766	168.388339	0.65	5.983128	4.333965	4.333965	3.787694	2.333649	2.333649	1.594987	1.594987	0.870211	0.870211	0.524798	0.524798	0.0	0.0	0.0	5.749512	5.687386	0.0	6.066367	18.199101	0.0	0.0	10.840195	109.052764	1.0	2.0	4.0	0.0	0.0	0.0	1.0	0.0	0.0	0.0	0.0	0.0	0.0	1.0	0.0	0.0	6.0	0.0	0.0	0.0
Name_None_CAS_591-27-5_CS_MAMPOLM_Temperature: Value55	-0.05	0.73	3.07766	168.388339	0.65	5.983128	4.333965	4.333965	3.787694	2.333649	2.333649	1.594987	1.594987	0.870211	0.870211	0.524798	0.524798	0.0	0.0	0.0	5.749512	5.687386	0.0	6.066367	18.199101	0.0	0.0	10.840195	109.052764	1.0	2.0	4.0	0.0	0.0	0.0	1.0	0.0	0.0	0.0	0.0	0.0	0.0	1.0	0.0	0.0	6.0	0.0	0.0	0.0
Name_None_CAS_2051-24-3_CS_DCLBPHM_Temperature: Value25	-11.89	0.0	3.026914	669.959814	0.0	16.928203	9.779645	17.338934	10.106836	5.139822	8.919467	3.889822	7.669467	2.669608	7.223109	1.648786	4.303501	0.0	0.0	0.0	61.353236	0.0	0.0	0.0	0.0	0.0	0.0	116.009399	493.688527	0.0	0.0	0.0	0.0	0.0	0.0	0.0	0.0	0.0	0.0	0.0	0.0	0.0	0.0	0.0	0.0	12.0	0.0	1.0	0.0
Name_None_CAS_57-50-1_CS_SUCROS41M_Temperature: Value30	0.3	2.01	2.17727	393.203227	3.43	17.361443	12.042576	12.042576	10.806897	7.04946	7.04946	5.559383	5.559383	4.070325	4.070325	2.631316	2.631316	74.625548	30.639164	0.0	0.0	0.0	0.0	0.0	0.0	0.0	0.0	24.423644	342.116212	8.0	0.0	14.0	0.0	0.0	0.0	14.0	0.0	0.0	0.0	0.0	0.0	0.0	0.0	0.0	0.0	0.0	0.0	10.0	0.0
Name_3-Hydroxybenzoic acid_CAS_99-06-9_CS_BIDLOP02M_Temperature: Value30	-1.03	1.06	3.069899	254.783061	0.72	7.560478	5.112077	5.112077	4.698377	2.722705	2.722705	1.855481	1.855481	1.093105	1.093105	0.638942	0.638942	5.969305	4.794537	0.0	11.312963	0.0	0.0	24.265468	0.0	0.0	0.0	10.213055	138.031694	2.0	0.0	4.0	0.0	0.0	1.0	2.0	0.0	0.0	0.0	0.0	0.0	0.0	0.0	0.0	0.0	6.0	0.0	1.0	0.0
Name_l-Aspartic acid_CAS_56-84-8_CS_LASPRT03M_Temperature: Value5	-1.75	1.18	3.632432	132.529325	1.26	7.439158	4.572731	4.572731	4.036581	2.239272	2.239272	1.542593	1.542593	0.711731	0.711731	0.275438	0.275438	24.401273	9.589074	0.0	0.0	0.0	0.0	0.0	0.0	0.0	0.0	15.946722	133.037508	2.0	2.0	3.0	0.0	0.0	2.0	2.0	0.0	0.0	0.0	0.0	0.0	0.0	1.0	0.0	0.0	0.0	0.0	3.0	0.0
Name_None_CAS_55-21-0_CS_BZAMID12M_Temperature: Value80	-0.26	0.49	2.981455	205.415953	0.66	6.690234	4.87235	4.87235	4.30453	2.653483	2.653483	1.730276	1.730276	1.058307	1.058307	0.602419	0.602419	0.0	4.794537	0.0	5.90718	5.563451	0.0	0.0	24.265468	6.066367	0.0	5.733667	121.052764	0.0	2.0	5.0	0.0	0.0	1.0	0.0	0.0	0.0	0.0	0.0	0.0	0.0	1.0	0.0	0.0	6.0	0.0	1.0	0.0
Name_None_CAS_120-80-9_CS_CATCOL13M_Temperature: Value40	0.76	0.77	3.134862	162.638339	0.53	5.983128	4.203828	4.203828	3.80453	2.274564	2.274564	1.488714	1.488714	0.881732	0.881732	0.464163	0.464163	0.0	0.0	0.0	11.499024	0.0	0.0	12.132734	12.132734	0.0	0.0	10.213055	110.036779	2.0	0.0	4.0	0.0	0.0	0.0	2.0	0.0	0.0	0.0	0.0	0.0	0.0	0.0	0.0	0.0	6.0	0.0	0.0	0.0
Name_None_CAS_68-96-2_CS_HPRGDOM_Temperature: Value35	-4.56	0.17	1.697583	634.995115	1.32	17.328063	15.229966	15.229966	11.221816	9.695734	9.695734	9.380149	9.380149	8.695991	8.695991	7.153613	7.153613	5.601051	14.695602	0.0	16.613226	36.378606	38.52493	5.573105	6.923737	6.07602	13.847474	0.0	330.219495	1.0	0.0	29.0	0.0	0.0	2.0	1.0	0.0	0.0	0.0	0.0	0.0	0.0	0.0	0.0	0.0	0.0	1.0	23.0	0.0
Name_None_CAS_129-00-0_CS_GUQPOZM_Temperature: Value50	-5.55	0.0	2.505956	666.619806	0.25	10.535169	8.773503	8.773503	7.932653	5.559401	5.559401	4.289601	4.289601	3.392734	3.392734	2.669587	2.669587	0.0	0.0	0.0	0.0	0.0	0.0	32.317345	0.0	0.0	60.663671	0.0	202.07825	0.0	0.0	10.0	0.0	0.0	0.0	0.0	0.0	0.0	0.0	0.0	0.0	0.0	0.0	0.0	0.0	19.0	0.0	0.0	0.0
Name_None_CAS_99-76-3_CS_CEBGOF04M_Temperature: Value25	-1.86	0.66	2.895348	250.54461	0.72	8.267585	6.073111	6.073111	5.236382	3.111471	3.111471	2.038456	2.038456	1.288402	1.288402	0.715364	0.715364	5.969305	4.794537	0.0	5.749512	5.563451	0.0	31.375266	0.0	0.0	4.736863	5.106527	152.047344	1.0	0.0	7.0	0.0	0.0	1.0	3.0	0.0	0.0	0.0	0.0	0.0	0.0	0.0	0.0	0.0	6.0	0.0	1.0	0.0
Name_None_CAS_57-50-1_CS_SUCROS41M_Temperature: Value80	0.36	2.01	2.17727	393.203227	3.43	17.361443	12.042576	12.042576	10.806897	7.04946	7.04946	5.559383	5.559383	4.070325	4.070325	2.631316	2.631316	74.625548	30.639164	0.0	0.0	0.0	0.0	0.0	0.0	0.0	0.0	24.423644	342.116212	8.0	0.0	14.0	0.0	0.0	0.0	14.0	0.0	0.0	0.0	0.0	0.0	0.0	0.0	0.0	0.0	0.0	0.0	10.0	0.0
Name_None_CAS_461-58-5_CS_CYAMPD03M_Temperature: Value50	0.1	0.55	3.507223	92.605938	1.21	4.991564	3.049128	3.049128	2.770056	1.248171	1.248171	0.636669	0.636669	0.179099	0.179099	0.057735	0.057735	0.0	0.0	0.0	5.959555	0.0	0.0	6.193156	0.0	0.0	4.992405	16.729227	84.043596	0.0	4.0	0.0	0.0	0.0	0.0	0.0	0.0	0.0	0.0	0.0	0.0	1.0	3.0	1.0	0.0	0.0	0.0	0.0	0.0
Name_None_CAS_57-50-1_CS_SUCROS41M_Temperature: Value85	0.37	2.01	2.17727	393.203227	3.43	17.361443	12.042576	12.042576	10.806897	7.04946	7.04946	5.559383	5.559383	4.070325	4.070325	2.631316	2.631316	74.625548	30.639164	0.0	0.0	0.0	0.0	0.0	0.0	0.0	0.0	24.423644	342.116212	8.0	0.0	14.0	0.0	0.0	0.0	14.0	0.0	0.0	0.0	0.0	0.0	0.0	0.0	0.0	0.0	0.0	0.0	10.0	0.0
Name_None_CAS_141-82-2_CS_MALNAC12M_Temperature: Value25	0.78	1.14	3.31802	83.10803	0.69	5.861807	3.418031	3.418031	3.125898	1.562569	1.562569	0.964254	0.964254	0.302451	0.302451	0.129368	0.129368	18.359432	9.589074	0.0	0.0	0.0	0.0	0.0	0.0	0.0	0.0	10.213055	104.010959	2.0	0.0	2.0	0.0	0.0	2.0	2.0	0.0	0.0	0.0	0.0	0.0	0.0	0.0	0.0	0.0	0.0	0.0	2.0	0.0
Name_None_CAS_103-90-2_CS_HXACAN32M_Temperature: Value25	-1.01	0.91	2.736298	253.299498	0.93	8.267585	6.164863	6.164863	5.181541	3.249098	3.249098	2.22806	2.22806	1.187673	1.187673	0.748027	0.748027	0.0	4.794537	0.0	11.656692	5.687386	0.0	19.056471	12.132734	0.0	5.316789	5.106527	151.063329	1.0	1.0	7.0	0.0	0.0	1.0	1.0	0.0	0.0	0.0	0.0	0.0	0.0	2.0	0.0	0.0	6.0	0.0	1.0	0.0
Name_None_CAS_141-82-2_CS_MALNAC12M_Temperature: Value20	0.76	1.14	3.31802	83.10803	0.69	5.861807	3.418031	3.418031	3.125898	1.562569	1.562569	0.964254	0.964254	0.302451	0.302451	0.129368	0.129368	18.359432	9.589074	0.0	0.0	0.0	0.0	0.0	0.0	0.0	0.0	10.213055	104.010959	2.0	0.0	2.0	0.0	0.0	2.0	2.0	0.0	0.0	0.0	0.0	0.0	0.0	0.0	0.0	0.0	0.0	0.0	2.0	0.0
Name_None_CAS_56-41-7_CS_LALNIN03M_Temperature: Value25	0.27	0.78	3.257586	59.813538	0.93	5.154701	3.510162	3.510162	2.642734	1.62709	1.62709	1.126913	1.126913	0.389528	0.389528	0.0	0.0	12.011146	4.794537	0.0	0.0	0.0	0.0	6.923737	0.0	0.0	0.0	10.840195	89.047678	1.0	2.0	4.0	0.0	0.0	1.0	1.0	0.0	0.0	0.0	0.0	0.0	0.0	1.0	0.0	0.0	0.0	0.0	2.0	0.0
Name_None_CAS_100-09-4_CS_ANISIC04M_Temperature: Value5	-3.03	0.57	2.913802	250.54461	0.66	8.267585	6.073111	6.073111	5.236382	3.111471	3.111471	2.033654	2.033654	1.336969	1.336969	0.733596	0.733596	5.969305	4.794537	0.0	5.563451	5.749512	0.0	19.242532	12.132734	0.0	0.0	9.84339	152.047344	1.0	0.0	7.0	0.0	0.0	1.0	3.0	0.0	0.0	0.0	0.0	0.0	0.0	0.0	0.0	0.0	6.0	0.0	1.0	0.0
Name_l-Tyrosine_CAS_60-18-4_CS_LTYROS11M_Temperature: Value35	-2.42	1.28	2.641764	294.233053	1.29	9.844935	6.973884	6.973884	6.092224	3.856515	3.856515	2.815302	2.815302	1.709153	1.709153	0.973275	0.973275	12.011146	4.794537	0.0	12.170333	0.0	5.563451	12.132734	12.132734	0.0	0.0	15.946722	181.073893	2.0	2.0	7.0	0.0	0.0	1.0	2.0	0.0	0.0	0.0	0.0	0.0	0.0	1.0	0.0	0.0	6.0	0.0	3.0	0.0
Name_Pregna-4,6-diene-3,20-dione, 6,17-dimethyl-_CAS_977-79-7_CS_TUTDODM_Temperature: Value25	-5.27	0.0	1.797169	713.604435	1.13	18.198306	16.445889	16.445889	11.6325	10.082334	10.082334	9.964918	9.964918	9.212193	9.212193	7.2614	7.2614	0.0	9.589074	0.0	16.244971	35.74103	19.262465	23.987852	6.923737	6.07602	33.770969	0.0	340.24023	0.0	0.0	32.0	0.0	0.0	2.0	0.0	0.0	0.0	0.0	0.0	0.0	0.0	0.0	0.0	0.0	0.0	2.0	24.0	0.0
Name_None_CAS_88-99-3_CS_PHTHAC06M_Temperature: Value75	0.45	1.14	3.267076	296.584675	0.77	9.137828	6.020325	6.020325	5.625898	3.182812	3.182812	2.155889	2.155889	1.387881	1.387881	0.856105	0.856105	11.938611	9.589074	0.0	11.126903	0.0	0.0	24.265468	0.0	0.0	0.0	10.213055	166.026609	2.0	0.0	4.0	0.0	0.0	2.0	2.0	0.0	0.0	0.0	0.0	0.0	0.0	0.0	0.0	0.0	6.0	0.0	2.0	0.0
Name_None_CAS_121-57-3_CS_AFAZEMM_Temperature: Value20	-1.19	0.54	3.201516	340.595074	1.19	8.483128	5.55871	6.375206	4.999019	2.830074	4.270137	2.044102	3.465639	1.177959	2.045843	0.639797	1.119818	10.118127	8.417797	0.0	4.895483	5.687386	0.0	24.265468	0.0	0.0	0.0	10.286417	173.014664	1.0	2.0	4.0	0.0	0.0	0.0	0.0	2.0	1.0	0.0	0.0	0.0	0.0	1.0	0.0	0.0	6.0	0.0	0.0	0.0
Name_None_CAS_86-73-7_CS_FLUREN02M_Temperature: Value40	-4.63	0.0	2.320728	411.600419	0.19	8.673362	7.325909	7.325909	6.44949	4.611807	4.611807	3.491071	3.491071	2.705801	2.705801	2.079609	2.079609	0.0	0.0	0.0	0.0	0.0	6.420822	22.253806	0.0	0.0	48.530937	0.0	166.07825	0.0	0.0	10.0	0.0	0.0	0.0	0.0	0.0	0.0	0.0	0.0	0.0	0.0	0.0	0.0	0.0	12.0	0.0	3.0	0.0
Name_None_CAS_65-85-0_CS_BENZAC12M_Temperature: Value95	-0.28	0.57	2.981455	203.415953	0.44	6.690234	4.742213	4.742213	4.30453	2.588415	2.588415	1.671178	1.671178	1.02074	1.02074	0.58073	0.58073	5.969305	4.794537	0.0	0.0	5.563451	0.0	0.0	30.331835	0.0	0.0	5.106527	122.036779	1.0	0.0	5.0	0.0	0.0	1.0	1.0	0.0	0.0	0.0	0.0	0.0	0.0	0.0	0.0	0.0	6.0	0.0	1.0	0.0
Name_17a-Ethynyl testosterone_CAS_434-03-7_CS_KEFCEDM_Temperature: Value50	-5.38	0.4	1.70241	626.243053	1.08	16.457819	14.399067	14.399067	10.839101	9.280285	9.280285	8.9683	8.9683	8.352348	8.352348	6.812482	6.812482	5.601051	9.901065	0.0	10.829981	29.957785	38.52493	11.993926	0.0	6.07602	19.767909	6.42335	312.20893	1.0	0.0	27.0	0.0	0.0	1.0	1.0	0.0	0.0	0.0	0.0	0.0	0.0	0.0	0.0	0.0	0.0	1.0	22.0	1.0
Name_None_CAS_141-82-2_CS_MALNAC12M_Temperature: Value50	0.84	1.14	3.31802	83.10803	0.69	5.861807	3.418031	3.418031	3.125898	1.562569	1.562569	0.964254	0.964254	0.302451	0.302451	0.129368	0.129368	18.359432	9.589074	0.0	0.0	0.0	0.0	0.0	0.0	0.0	0.0	10.213055	104.010959	2.0	0.0	2.0	0.0	0.0	2.0	2.0	0.0	0.0	0.0	0.0	0.0	0.0	0.0	0.0	0.0	0.0	0.0	2.0	0.0
Name_l-Tyrosine_CAS_60-18-4_CS_LTYROS11M_Temperature: Value45	-2.3	1.28	2.641764	294.233053	1.29	9.844935	6.973884	6.973884	6.092224	3.856515	3.856515	2.815302	2.815302	1.709153	1.709153	0.973275	0.973275	12.011146	4.794537	0.0	12.170333	0.0	5.563451	12.132734	12.132734	0.0	0.0	15.946722	181.073893	2.0	2.0	7.0	0.0	0.0	1.0	2.0	0.0	0.0	0.0	0.0	0.0	0.0	1.0	0.0	0.0	6.0	0.0	3.0	0.0
Name_1,2,3,4-Tetrachlorodibenzo-p-dioxin_CAS_30746-58-8_CS_FELSEUM_Temperature: Value40	-8.44	0.0	2.247275	599.01105	0.22	12.861443	8.637756	11.661471	8.592224	4.899776	6.411634	3.565036	5.076894	2.456249	4.223624	1.612432	2.507565	0.0	0.0	0.0	31.589557	11.499024	0.0	0.0	12.132734	12.132734	0.0	55.877485	319.89654	0.0	0.0	4.0	0.0	0.0	0.0	4.0	0.0	0.0	0.0	0.0	0.0	0.0	0.0	0.0	0.0	12.0	0.0	0.0	0.0
Name_None_CAS_123-31-9_CS_HYQUIN08M_Temperature: Value20	-0.21	1.0	3.032456	145.388339	0.65	5.983128	4.203828	4.203828	3.787694	2.268581	2.268581	1.516398	1.516398	0.849709	0.849709	0.452632	0.452632	0.0	0.0	0.0	11.499024	0.0	0.0	24.265468	0.0	0.0	0.0	10.213055	110.036779	2.0	0.0	4.0	0.0	0.0	0.0	2.0	0.0	0.0	0.0	0.0	0.0	0.0	0.0	0.0	0.0	6.0	0.0	0.0	0.0
Name_None_CAS_123-31-9_CS_HYQUIN08M_Temperature: Value25	-0.18	1.0	3.032456	145.388339	0.65	5.983128	4.203828	4.203828	3.787694	2.268581	2.268581	1.516398	1.516398	0.849709	0.849709	0.452632	0.452632	0.0	0.0	0.0	11.499024	0.0	0.0	24.265468	0.0	0.0	0.0	10.213055	110.036779	2.0	0.0	4.0	0.0	0.0	0.0	2.0	0.0	0.0	0.0	0.0	0.0	0.0	0.0	0.0	0.0	6.0	0.0	0.0	0.0
Name_None_CAS_85-01-8_CS_PHENAN08M_Temperature: Value30	-5.08	0.0	2.610319	539.009099	0.23	9.380469	7.773503	7.773503	6.94949	4.815384	4.815384	3.507834	3.507834	2.654202	2.654202	1.954807	1.954807	0.0	0.0	0.0	0.0	0.0	0.0	21.544897	0.0	0.0	60.663671	0.0	178.07825	0.0	0.0	10.0	0.0	0.0	0.0	0.0	0.0	0.0	0.0	0.0	0.0	0.0	0.0	0.0	0.0	16.0	0.0	0.0	0.0
Name_None_CAS_129-00-0_CS_GUQPOZM_Temperature: Value29	-6.1	0.0	2.505956	666.619806	0.25	10.535169	8.773503	8.773503	7.932653	5.559401	5.559401	4.289601	4.289601	3.392734	3.392734	2.669587	2.669587	0.0	0.0	0.0	0.0	0.0	0.0	32.317345	0.0	0.0	60.663671	0.0	202.07825	0.0	0.0	10.0	0.0	0.0	0.0	0.0	0.0	0.0	0.0	0.0	0.0	0.0	0.0	0.0	0.0	19.0	0.0	0.0	0.0
Name_None_CAS_62-23-7_CS_NBZOAC02M_Temperature: Value25	-2.78	0.66	3.00615	283.68319	0.54	9.137828	5.928573	5.928573	5.609061	3.087853	3.087853	2.109136	2.109136	1.325074	1.325074	0.725723	0.725723	10.892616	14.908855	0.0	11.250838	0.0	12.132734	12.132734	0.0	0.0	0.0	5.106527	167.021858	1.0	0.0	4.0	1.0	1.0	1.0	1.0	0.0	0.0	0.0	0.0	0.0	0.0	1.0	0.0	0.0	6.0	0.0	1.0	0.0
Name_2-Methoxybenzoic acid_CAS_579-75-9_CS_FUFBOXM_Temperature: Value40	-1.43	0.57	3.121219	267.79461	0.66	8.267585	6.073111	6.073111	5.253219	3.117454	3.117454	2.005436	2.005436	1.337383	1.337383	0.821324	0.821324	5.969305	4.794537	0.0	5.563451	5.749512	0.0	13.176165	18.199101	0.0	0.0	9.84339	152.047344	1.0	0.0	7.0	0.0	0.0	1.0	3.0	0.0	0.0	0.0	0.0	0.0	0.0	0.0	0.0	0.0	6.0	0.0	1.0	0.0
Name_None_CAS_129-00-0_CS_GUQPOZM_Temperature: Value20	-6.34	0.0	2.505956	666.619806	0.25	10.535169	8.773503	8.773503	7.932653	5.559401	5.559401	4.289601	4.289601	3.392734	3.392734	2.669587	2.669587	0.0	0.0	0.0	0.0	0.0	0.0	32.317345	0.0	0.0	60.663671	0.0	202.07825	0.0	0.0	10.0	0.0	0.0	0.0	0.0	0.0	0.0	0.0	0.0	0.0	0.0	0.0	0.0	0.0	19.0	0.0	0.0	0.0
Name_None_CAS_57-13-6_CS_UREAXX23M_Temperature: Value70	1.1	0.72	2.803039	29.01955	0.69	3.57735	2.062949	2.062949	1.732051	0.781474	0.781474	0.402369	0.402369	0.0	0.0	0.0	0.0	6.031115	0.0	0.0	0.0	0.0	0.0	0.0	0.0	0.0	11.467335	4.794537	60.032363	0.0	4.0	0.0	0.0	0.0	1.0	0.0	0.0	0.0	0.0	0.0	0.0	0.0	2.0	0.0	0.0	0.0	0.0	0.0	0.0
Name_None_CAS_315-30-0_CS_ALOPURM_Temperature: Value40	-2.1	0.27	2.929586	362.1908	1.54	6.974691	4.957376	4.957376	4.87701	2.745086	2.745086	1.854779	1.854779	1.254429	1.254429	0.785732	0.785732	0.0	4.794537	0.0	5.559267	11.387856	0.0	12.524164	0.0	0.0	20.165321	0.0	136.038511	0.0	2.0	2.0	0.0	0.0	1.0	0.0	0.0	0.0	0.0	1.0	4.0	0.0	2.0	0.0	0.0	2.0	1.0	0.0	0.0
Name_None_CAS_120-12-7_CS_ANTCEN19M_Temperature: Value60	-5.55	0.0	2.523733	488.759099	0.23	9.380469	7.773503	7.773503	6.932653	4.809401	4.809401	3.546509	3.546509	2.614031	2.614031	1.882639	1.882639	0.0	0.0	0.0	0.0	0.0	0.0	21.544897	0.0	0.0	60.663671	0.0	178.07825	0.0	0.0	10.0	0.0	0.0	0.0	0.0	0.0	0.0	0.0	0.0	0.0	0.0	0.0	0.0	0.0	16.0	0.0	0.0	0.0
Name_None_CAS_86-73-7_CS_FLUREN02M_Temperature: Value30	-4.88	0.0	2.320728	411.600419	0.19	8.673362	7.325909	7.325909	6.44949	4.611807	4.611807	3.491071	3.491071	2.705801	2.705801	2.079609	2.079609	0.0	0.0	0.0	0.0	0.0	6.420822	22.253806	0.0	0.0	48.530937	0.0	166.07825	0.0	0.0	10.0	0.0	0.0	0.0	0.0	0.0	0.0	0.0	0.0	0.0	0.0	0.0	0.0	0.0	12.0	0.0	3.0	0.0
Name_None_CAS_120-12-7_CS_ANTCEN19M_Temperature: Value65	-5.43	0.0	2.523733	488.759099	0.23	9.380469	7.773503	7.773503	6.932653	4.809401	4.809401	3.546509	3.546509	2.614031	2.614031	1.882639	1.882639	0.0	0.0	0.0	0.0	0.0	0.0	21.544897	0.0	0.0	60.663671	0.0	178.07825	0.0	0.0	10.0	0.0	0.0	0.0	0.0	0.0	0.0	0.0	0.0	0.0	0.0	0.0	0.0	0.0	16.0	0.0	0.0	0.0
Name_3-Hydroxybenzoic acid_CAS_99-06-9_CS_BIDLOP02M_Temperature: Value60	-0.51	1.06	3.069899	254.783061	0.72	7.560478	5.112077	5.112077	4.698377	2.722705	2.722705	1.855481	1.855481	1.093105	1.093105	0.638942	0.638942	5.969305	4.794537	0.0	11.312963	0.0	0.0	24.265468	0.0	0.0	0.0	10.213055	138.031694	2.0	0.0	4.0	0.0	0.0	1.0	2.0	0.0	0.0	0.0	0.0	0.0	0.0	0.0	0.0	0.0	6.0	0.0	1.0	0.0
Name_None_CAS_50-78-2_CS_ACSALA19M_Temperature: Value15	-1.77	0.57	3.043527	343.222868	0.77	9.844935	6.98136	6.98136	6.109061	3.617454	3.617454	2.394956	2.394956	1.371155	1.371155	0.887171	0.887171	11.938611	9.589074	0.0	11.312963	0.0	0.0	19.056471	12.132734	0.0	4.736863	5.106527	180.042259	1.0	0.0	7.0	0.0	0.0	2.0	3.0	0.0	0.0	0.0	0.0	0.0	0.0	0.0	0.0	0.0	6.0	0.0	2.0	0.0
Name_None_CAS_147-71-7_CS_TARTACM_Temperature: Value30	0.61	1.23	4.069512	133.826806	1.3	8.309401	4.760052	4.760052	4.464102	2.282543	2.282543	1.56615	1.56615	0.805104	0.805104	0.270102	0.270102	24.146543	9.589074	0.0	0.0	0.0	0.0	0.0	0.0	0.0	0.0	20.42611	150.016438	4.0	0.0	2.0	0.0	0.0	2.0	4.0	0.0	0.0	0.0	0.0	0.0	0.0	0.0	0.0	0.0	0.0	0.0	3.0	0.0
Name_None_CAS_100-09-4_CS_ANISIC04M_Temperature: Value40	-2.51	0.57	2.913802	250.54461	0.66	8.267585	6.073111	6.073111	5.236382	3.111471	3.111471	2.033654	2.033654	1.336969	1.336969	0.733596	0.733596	5.969305	4.794537	0.0	5.563451	5.749512	0.0	19.242532	12.132734	0.0	0.0	9.84339	152.047344	1.0	0.0	7.0	0.0	0.0	1.0	3.0	0.0	0.0	0.0	0.0	0.0	0.0	0.0	0.0	0.0	6.0	0.0	1.0	0.0
Name_17a-Ethynyl testosterone_CAS_434-03-7_CS_KEFCEDM_Temperature: Value25	-5.66	0.4	1.70241	626.243053	1.08	16.457819	14.399067	14.399067	10.839101	9.280285	9.280285	8.9683	8.9683	8.352348	8.352348	6.812482	6.812482	5.601051	9.901065	0.0	10.829981	29.957785	38.52493	11.993926	0.0	6.07602	19.767909	6.42335	312.20893	1.0	0.0	27.0	0.0	0.0	1.0	1.0	0.0	0.0	0.0	0.0	0.0	0.0	0.0	0.0	0.0	0.0	1.0	22.0	1.0
Name_None_CAS_100-09-4_CS_ANISIC04M_Temperature: Value45	-2.41	0.57	2.913802	250.54461	0.66	8.267585	6.073111	6.073111	5.236382	3.111471	3.111471	2.033654	2.033654	1.336969	1.336969	0.733596	0.733596	5.969305	4.794537	0.0	5.563451	5.749512	0.0	19.242532	12.132734	0.0	0.0	9.84339	152.047344	1.0	0.0	7.0	0.0	0.0	1.0	3.0	0.0	0.0	0.0	0.0	0.0	0.0	0.0	0.0	0.0	6.0	0.0	1.0	0.0
Name_None_CAS_77-92-9_CS_CITRAC11M_Temperature: Value10	0.26	1.63	4.619312	227.367322	1.33	10.646264	6.427813	6.427813	5.77638	3.171013	3.171013	2.477768	2.477768	1.285437	1.285437	0.714077	0.714077	36.35061	14.383612	0.0	0.0	0.0	0.0	0.0	0.0	0.0	0.0	20.42611	192.027003	4.0	0.0	4.0	0.0	0.0	3.0	4.0	0.0	0.0	0.0	0.0	0.0	0.0	0.0	0.0	0.0	0.0	0.0	5.0	0.0
Name_17a-Ethynyl testosterone_CAS_434-03-7_CS_KEFCEDM_Temperature: Value20	-5.8	0.4	1.70241	626.243053	1.08	16.457819	14.399067	14.399067	10.839101	9.280285	9.280285	8.9683	8.9683	8.352348	8.352348	6.812482	6.812482	5.601051	9.901065	0.0	10.829981	29.957785	38.52493	11.993926	0.0	6.07602	19.767909	6.42335	312.20893	1.0	0.0	27.0	0.0	0.0	1.0	1.0	0.0	0.0	0.0	0.0	0.0	0.0	0.0	0.0	0.0	0.0	1.0	22.0	1.0
Name_None_CAS_103-82-2_CS_ZZZMLY01M_Temperature: Value25	-0.9	0.57	2.674242	215.959017	0.45	7.397341	5.44932	5.44932	4.787694	3.045521	3.045521	2.056114	2.056114	1.198175	1.198175	0.770482	0.770482	5.969305	4.794537	0.0	6.420822	0.0	5.563451	0.0	12.132734	18.199101	0.0	5.106527	136.052429	1.0	0.0	7.0	0.0	0.0	1.0	1.0	0.0	0.0	0.0	0.0	0.0	0.0	0.0	0.0	0.0	6.0	0.0	2.0	0.0
Name_None_CAS_76-57-3_CS_ZZZTSE03M_Temperature: Value60	-1.3	0.23	1.822365	685.154996	1.58	15.060113	12.951046	12.951046	10.663869	8.102094	8.102094	7.113245	7.113245	6.35431	6.35431	5.388741	5.388741	6.103966	5.106527	0.0	11.518957	11.959747	30.885423	11.126903	7.109798	12.142387	24.089969	9.473726	299.152144	1.0	0.0	20.0	0.0	0.0	0.0	5.0	0.0	0.0	0.0	0.0	0.0	0.0	3.0	0.0	0.0	6.0	1.0	11.0	0.0
Name_Thiourea_CAS_62-56-6_CS_THIOUR13M_Temperature: Value30	0.34	0.42	2.803039	29.01955	0.82	3.57735	2.062949	2.879445	1.732051	0.781474	1.189723	0.402369	0.873773	0.0	0.0	0.0	0.0	0.0	0.0	0.0	5.112437	0.0	0.0	0.0	0.0	0.0	23.685208	0.0	76.009519	0.0	4.0	0.0	0.0	0.0	0.0	0.0	0.0	0.0	0.0	0.0	0.0	0.0	2.0	0.0	0.0	0.0	0.0	0.0	0.0
Name_None_CAS_556-88-7_CS_NTRGUA02M_Temperature: Value20	-1.59	0.55	3.679228	102.257422	1.25	5.861807	3.365624	3.365624	3.125898	1.366105	1.366105	0.7627	0.7627	0.19712	0.19712	0.094281	0.094281	10.991868	10.114318	0.0	0.0	0.0	0.0	0.0	0.0	0.0	16.568742	0.0	104.033425	0.0	4.0	0.0	1.0	1.0	0.0	0.0	0.0	0.0	0.0	1.0	0.0	1.0	2.0	0.0	0.0	0.0	0.0	0.0	0.0
Name_None_CAS_56-40-6_CS_GLYCIN30M_Temperature: Value60	0.62	0.78	2.847379	42.912609	0.9	4.284457	2.639919	2.639919	2.270056	1.189533	1.189533	0.597863	0.597863	0.17462	0.17462	0.0	0.0	5.969305	4.794537	0.0	6.544756	0.0	0.0	0.0	0.0	0.0	5.733667	5.106527	75.032028	1.0	2.0	2.0	0.0	0.0	1.0	1.0	0.0	0.0	0.0	0.0	0.0	0.0	1.0	0.0	0.0	0.0	0.0	1.0	0.0
Name_None_CAS_65-85-0_CS_BENZAC12M_Temperature: Value75	-0.78	0.57	2.981455	203.415953	0.44	6.690234	4.742213	4.742213	4.30453	2.588415	2.588415	1.671178	1.671178	1.02074	1.02074	0.58073	0.58073	5.969305	4.794537	0.0	0.0	5.563451	0.0	0.0	30.331835	0.0	0.0	5.106527	122.036779	1.0	0.0	5.0	0.0	0.0	1.0	1.0	0.0	0.0	0.0	0.0	0.0	0.0	0.0	0.0	0.0	6.0	0.0	1.0	0.0
Name_None_CAS_123-56-8_CS_SUCCIN05M_Temperature: Value40	0.66	0.34	2.553705	104.858202	0.89	5.276021	3.73071	3.73071	3.287694	2.115355	2.115355	1.471353	1.471353	0.857963	0.857963	0.507564	0.507564	0.0	9.589074	0.0	11.814359	12.841643	0.0	0.0	0.0	0.0	5.316789	0.0	99.032028	0.0	1.0	4.0	0.0	0.0	2.0	0.0	0.0	0.0	0.0	0.0	0.0	0.0	2.0	0.0	0.0	0.0	0.0	3.0	0.0
Name_None_CAS_123-30-8_CS_AMPHOL01M_Temperature: Value60	-0.57	0.73	3.032456	147.388339	0.69	5.983128	4.333965	4.333965	3.787694	2.333649	2.333649	1.591532	1.591532	0.893088	0.893088	0.474322	0.474322	0.0	0.0	0.0	5.749512	5.687386	0.0	0.0	24.265468	0.0	0.0	10.840195	109.052764	1.0	2.0	4.0	0.0	0.0	0.0	1.0	0.0	0.0	0.0	0.0	0.0	0.0	1.0	0.0	0.0	6.0	0.0	0.0	0.0
Name_None_CAS_51-28-5_CS_DNOPHL02M_Temperature: Value55	-2.13	0.28	3.267052	375.287403	0.45	10.008072	6.206685	6.206685	6.019745	3.139151	3.139151	2.187237	2.187237	1.366512	1.366512	0.771623	0.771623	26.970906	20.228637	0.0	0.0	6.066367	12.132734	0.0	0.0	0.0	0.0	5.106527	184.012021	1.0	0.0	3.0	2.0	2.0	0.0	1.0	0.0	0.0	0.0	0.0	0.0	0.0	2.0	0.0	0.0	6.0	0.0	0.0	0.0
Name_2-Methoxybenzoic acid_CAS_579-75-9_CS_FUFBOXM_Temperature: Value20	-1.77	0.57	3.121219	267.79461	0.66	8.267585	6.073111	6.073111	5.253219	3.117454	3.117454	2.005436	2.005436	1.337383	1.337383	0.821324	0.821324	5.969305	4.794537	0.0	5.563451	5.749512	0.0	13.176165	18.199101	0.0	0.0	9.84339	152.047344	1.0	0.0	7.0	0.0	0.0	1.0	3.0	0.0	0.0	0.0	0.0	0.0	0.0	0.0	0.0	0.0	6.0	0.0	1.0	0.0
Name_Grifulvin_CAS_126-07-8_CS_GRISFLM_Temperature: Value25	-4.61	0.0	2.258173	768.834539	1.58	17.6459	13.766612	14.522541	11.39945	7.375124	7.753088	5.750227	6.128192	4.497995	4.855898	3.299373	3.564147	11.518957	9.589074	0.0	40.082073	11.499024	0.0	33.47178	6.923737	0.0	0.0	30.548392	352.071366	0.0	0.0	17.0	0.0	0.0	2.0	8.0	0.0	0.0	0.0	0.0	0.0	0.0	0.0	0.0	0.0	6.0	1.0	8.0	0.0
Name_None_CAS_110-94-1_CS_GLURAC04M_Temperature: Value20	0.69	1.14	3.102826	104.126402	0.69	7.276021	4.832244	4.832244	4.125898	2.562569	2.562569	1.64103	1.64103	0.781284	0.781284	0.39084	0.39084	11.938611	9.589074	0.0	19.262465	0.0	0.0	0.0	0.0	0.0	0.0	10.213055	132.042259	2.0	0.0	6.0	0.0	0.0	2.0	2.0	0.0	0.0	0.0	0.0	0.0	0.0	0.0	0.0	0.0	0.0	0.0	4.0	0.0
Name_None_CAS_144-82-1_CS_FOLHAPM_Temperature: Value35	-2.48	0.59	2.276726	618.70034	1.26	12.466255	8.914172	10.547165	7.971164	4.657086	6.956746	3.300767	6.164814	1.938105	4.176282	1.158653	2.980512	10.023291	8.417797	0.0	10.027042	10.69501	0.0	35.602254	6.923737	0.0	14.919458	5.733667	270.024518	0.0	3.0	7.0	0.0	0.0	0.0	0.0	2.0	0.0	0.0	1.0	0.0	2.0	2.0	0.0	1.0	6.0	0.0	1.0	0.0
Name_None_CAS_479-45-8_CS_MTNANLM_Temperature: Value60	-2.91	0.0	3.769455	592.636917	0.96	15.610366	9.656755	9.656755	9.162479	4.656935	4.656935	3.365399	3.365399	2.227211	2.227211	1.386716	1.386716	42.551792	40.457273	0.0	5.008913	12.132734	7.047672	0.0	0.0	0.0	0.0	0.0	287.013812	0.0	0.0	5.0	4.0	4.0	0.0	0.0	0.0	0.0	0.0	1.0	0.0	0.0	5.0	0.0	0.0	6.0	0.0	0.0	0.0
Name_None_CAS_118-92-3_CS_AMBACO06M_Temperature: Value30	-1.36	0.75	3.152941	257.537949	0.71	7.560478	5.242213	5.242213	4.715214	2.793756	2.793756	1.892403	1.892403	1.191199	1.191199	0.691772	0.691772	5.969305	4.794537	0.0	5.563451	5.687386	0.0	6.066367	18.199101	0.0	0.0	10.840195	137.047678	1.0	2.0	4.0	0.0	0.0	1.0	1.0	0.0	0.0	0.0	0.0	0.0	0.0	1.0	0.0	0.0	6.0	0.0	1.0	0.0
Name_None_CAS_479-45-8_CS_MTNANLM_Temperature: Value65	-2.81	0.0	3.769455	592.636917	0.96	15.610366	9.656755	9.656755	9.162479	4.656935	4.656935	3.365399	3.365399	2.227211	2.227211	1.386716	1.386716	42.551792	40.457273	0.0	5.008913	12.132734	7.047672	0.0	0.0	0.0	0.0	0.0	287.013812	0.0	0.0	5.0	4.0	4.0	0.0	0.0	0.0	0.0	0.0	1.0	0.0	0.0	5.0	0.0	0.0	6.0	0.0	0.0	0.0
Name_None_CAS_107-35-7_CS_TAURIN05M_Temperature: Value75	0.32	0.52	3.602197	125.870334	1.34	5.914214	3.663522	4.480019	3.06066	1.712831	3.321996	1.074714	2.64679	0.375805	1.127415	0.14893	0.446789	10.118127	8.417797	0.0	12.29761	0.0	0.0	0.0	0.0	0.0	0.0	10.286417	125.014664	1.0	2.0	4.0	0.0	0.0	0.0	0.0	2.0	1.0	0.0	0.0	0.0	0.0	1.0	0.0	0.0	0.0	0.0	1.0	0.0
Name_None_CAS_123-56-8_CS_SUCCIN05M_Temperature: Value30	0.52	0.34	2.553705	104.858202	0.89	5.276021	3.73071	3.73071	3.287694	2.115355	2.115355	1.471353	1.471353	0.857963	0.857963	0.507564	0.507564	0.0	9.589074	0.0	11.814359	12.841643	0.0	0.0	0.0	0.0	5.316789	0.0	99.032028	0.0	1.0	4.0	0.0	0.0	2.0	0.0	0.0	0.0	0.0	0.0	0.0	0.0	2.0	0.0	0.0	0.0	0.0	3.0	0.0
Name_None_CAS_63-74-1_CS_SULAMD07M_Temperature: Value25	-1.46	0.67	3.201516	341.349962	1.18	8.483128	5.688846	6.505343	4.999019	2.883202	4.429522	2.114045	3.675468	1.208633	2.137864	0.657506	1.172946	10.023291	8.417797	0.0	4.895483	5.687386	0.0	24.265468	0.0	0.0	0.0	10.872641	172.030648	0.0	4.0	4.0	0.0	0.0	0.0	0.0	2.0	0.0	0.0	0.0	0.0	0.0	1.0	0.0	1.0	6.0	0.0	0.0	0.0
Name_None_CAS_60-35-5_CS_ACEMID02M_Temperature: Value60	1.18	0.49	2.803039	29.01955	0.57	3.57735	2.485599	2.485599	1.732051	0.992799	0.992799	0.61065	0.61065	0.0	0.0	0.0	0.0	0.0	4.794537	0.0	5.90718	0.0	0.0	6.923737	0.0	0.0	5.733667	0.0	59.037114	0.0	2.0	3.0	0.0	0.0	1.0	0.0	0.0	0.0	0.0	0.0	0.0	0.0	1.0	0.0	0.0	0.0	0.0	1.0	0.0
Name_None_CAS_91-20-3_CS_NAPHTA18M_Temperature: Value15	-3.77	0.0	2.888052	271.015182	0.17	6.811555	5.618802	5.618802	4.966326	3.404701	3.404701	2.347151	2.347151	1.658689	1.658689	1.132906	1.132906	0.0	0.0	0.0	0.0	0.0	0.0	10.772448	0.0	0.0	48.530937	0.0	128.0626	0.0	0.0	8.0	0.0	0.0	0.0	0.0	0.0	0.0	0.0	0.0	0.0	0.0	0.0	0.0	0.0	11.0	0.0	0.0	0.0
Name_None_CAS_94-09-7_CS_QQQAXG04M_Temperature: Value15	-2.37	0.23	2.753743	266.361954	0.76	8.974691	6.910355	6.910355	5.736382	3.764073	3.764073	2.342479	2.342479	1.421818	1.421818	0.83363	0.83363	0.0	4.794537	0.0	5.969305	17.85772	0.0	0.0	31.189205	0.0	0.0	10.47053	165.078979	0.0	2.0	9.0	0.0	0.0	1.0	2.0	0.0	0.0	0.0	0.0	0.0	0.0	1.0	0.0	0.0	6.0	0.0	2.0	0.0
Name_None_CAS_91-20-3_CS_NAPHTA18M_Temperature: Value10	-3.88	0.0	2.888052	271.015182	0.17	6.811555	5.618802	5.618802	4.966326	3.404701	3.404701	2.347151	2.347151	1.658689	1.658689	1.132906	1.132906	0.0	0.0	0.0	0.0	0.0	0.0	10.772448	0.0	0.0	48.530937	0.0	128.0626	0.0	0.0	8.0	0.0	0.0	0.0	0.0	0.0	0.0	0.0	0.0	0.0	0.0	0.0	0.0	0.0	11.0	0.0	0.0	0.0
Name_None_CAS_99-99-0_CS_NITOLU01M_Temperature: Value20	-2.75	0.0	3.003401	240.287949	0.21	7.560478	5.573111	5.573111	4.698377	2.910122	2.910122	2.092659	2.092659	1.24479	1.24479	0.66648	0.66648	4.923311	10.114318	0.0	5.687386	0.0	5.563451	12.132734	12.132734	6.923737	0.0	0.0	137.047678	0.0	0.0	7.0	1.0	1.0	0.0	0.0	0.0	0.0	0.0	0.0	0.0	0.0	1.0	0.0	0.0	6.0	0.0	1.0	0.0
Name_None_CAS_103-84-4_CS_ACANIL02M_Temperature: Value50	-1.01	0.41	2.674242	217.959017	0.67	7.397341	5.795	5.795	4.787694	3.114808	3.114808	2.047212	2.047212	1.094158	1.094158	0.724749	0.724749	0.0	4.794537	0.0	5.90718	0.0	5.687386	6.923737	0.0	30.331835	5.316789	0.0	135.068414	0.0	1.0	8.0	0.0	0.0	1.0	0.0	0.0	0.0	0.0	0.0	0.0	0.0	2.0	0.0	0.0	6.0	0.0	1.0	0.0
Name_None_CAS_124-04-9_CS_ADIPAC11M_Temperature: Value80	0.45	1.14	3.05509	113.709506	0.7	7.983128	5.539351	5.539351	4.625898	3.062569	3.062569	1.994584	1.994584	1.031284	1.031284	0.552451	0.552451	11.938611	9.589074	0.0	12.841643	12.841643	0.0	0.0	0.0	0.0	0.0	10.213055	146.057909	2.0	0.0	8.0	0.0	0.0	2.0	2.0	0.0	0.0	0.0	0.0	0.0	0.0	0.0	0.0	0.0	0.0	0.0	5.0	0.0
Name_l-Histidine_CAS_71-00-1_CS_LHISTD04M_Temperature: Value25	-0.56	1.13	2.498761	231.985251	1.41	8.267585	5.819183	5.819183	5.198377	3.159372	3.159372	2.209395	2.209395	1.301102	1.301102	0.715164	0.715164	12.011146	4.794537	0.0	6.420822	5.693928	0.0	6.32732	6.196844	0.0	9.967957	10.840195	155.069477	1.0	3.0	5.0	0.0	0.0	1.0	1.0	0.0	0.0	0.0	0.0	0.0	1.0	4.0	0.0	0.0	0.0	1.0	3.0	0.0
Name_None_CAS_59-66-5_CS_ATDZSA03M_Temperature: Value15	-2.57	0.85	2.938691	422.352468	1.5	10.060478	6.513019	8.146012	5.892865	3.032746	5.395562	2.099318	4.811974	0.932817	3.08151	0.525847	1.90536	10.023291	13.212334	0.0	15.378394	11.336786	0.0	6.923737	0.0	0.0	15.514152	5.138974	221.988132	0.0	3.0	3.0	0.0	0.0	1.0	0.0	2.0	0.0	0.0	1.0	0.0	2.0	2.0	0.0	1.0	0.0	0.0	1.0	0.0
Name_None_CAS_56-40-6_CS_GLYCIN30M_Temperature: Value80	0.68	0.78	2.847379	42.912609	0.9	4.284457	2.639919	2.639919	2.270056	1.189533	1.189533	0.597863	0.597863	0.17462	0.17462	0.0	0.0	5.969305	4.794537	0.0	6.544756	0.0	0.0	0.0	0.0	0.0	5.733667	5.106527	75.032028	1.0	2.0	2.0	0.0	0.0	1.0	1.0	0.0	0.0	0.0	0.0	0.0	0.0	1.0	0.0	0.0	0.0	0.0	1.0	0.0
Name_None_CAS_99-65-0_CS_DNBENZ11M_Temperature: Value25	-2.5	0.0	3.121806	306.8249	0.31	9.137828	5.836821	5.836821	5.609061	2.998878	2.998878	2.034072	2.034072	1.251375	1.251375	0.720156	0.720156	9.846622	20.228637	0.0	11.374773	0.0	6.066367	18.199101	0.0	0.0	0.0	0.0	168.017107	0.0	0.0	4.0	2.0	2.0	0.0	0.0	0.0	0.0	0.0	0.0	0.0	0.0	2.0	0.0	0.0	6.0	0.0	0.0	0.0
Name_None_CAS_57-50-1_CS_SUCROS41M_Temperature: Value70	0.35	2.01	2.17727	393.203227	3.43	17.361443	12.042576	12.042576	10.806897	7.04946	7.04946	5.559383	5.559383	4.070325	4.070325	2.631316	2.631316	74.625548	30.639164	0.0	0.0	0.0	0.0	0.0	0.0	0.0	0.0	24.423644	342.116212	8.0	0.0	14.0	0.0	0.0	0.0	14.0	0.0	0.0	0.0	0.0	0.0	0.0	0.0	0.0	0.0	0.0	0.0	10.0	0.0
Name_None_CAS_62-44-2_CS_PYRAZB21M_Temperature: Value40	-2.26	0.41	2.635973	279.481149	0.87	9.681798	7.833004	7.833004	6.219545	4.225397	4.225397	2.638576	2.638576	1.485689	1.485689	1.004424	1.004424	0.0	4.794537	0.0	5.90718	6.606882	11.436898	6.923737	0.0	31.189205	5.316789	4.736863	179.094629	0.0	1.0	12.0	0.0	0.0	1.0	2.0	0.0	0.0	0.0	0.0	0.0	0.0	2.0	0.0	0.0	6.0	0.0	2.0	0.0
Name_None_CAS_57-50-1_CS_SUCROS41M_Temperature: Value75	0.36	2.01	2.17727	393.203227	3.43	17.361443	12.042576	12.042576	10.806897	7.04946	7.04946	5.559383	5.559383	4.070325	4.070325	2.631316	2.631316	74.625548	30.639164	0.0	0.0	0.0	0.0	0.0	0.0	0.0	0.0	24.423644	342.116212	8.0	0.0	14.0	0.0	0.0	0.0	14.0	0.0	0.0	0.0	0.0	0.0	0.0	0.0	0.0	0.0	0.0	0.0	10.0	0.0
Name_None_CAS_124-04-9_CS_ADIPAC11M_Temperature: Value10	-1.17	1.14	3.05509	113.709506	0.7	7.983128	5.539351	5.539351	4.625898	3.062569	3.062569	1.994584	1.994584	1.031284	1.031284	0.552451	0.552451	11.938611	9.589074	0.0	12.841643	12.841643	0.0	0.0	0.0	0.0	0.0	10.213055	146.057909	2.0	0.0	8.0	0.0	0.0	2.0	2.0	0.0	0.0	0.0	0.0	0.0	0.0	0.0	0.0	0.0	0.0	0.0	5.0	0.0
Name_None_CAS_115-77-5_CS_PERYTO12M_Temperature: Value40	-0.07	1.25	3.824684	51.848471	1.18	7.328427	5.117282	5.117282	4.242641	2.679125	2.679125	2.132456	2.132456	1.341641	1.341641	0.3	0.3	31.842518	0.0	0.0	0.0	0.0	0.0	0.0	0.0	0.0	0.0	20.42611	136.073559	4.0	0.0	8.0	0.0	0.0	0.0	4.0	0.0	0.0	0.0	0.0	0.0	0.0	0.0	0.0	0.0	0.0	0.0	4.0	0.0
Name_None_CAS_144-62-7_CS_OXALAC08M_Temperature: Value50	0.45	1.14	3.567703	71.548875	0.68	5.154701	2.710924	2.710924	2.642734	1.105462	1.105462	0.610305	0.610305	0.182954	0.182954	0.0	0.0	11.938611	0.0	0.0	0.0	0.0	0.0	0.0	0.0	0.0	0.0	19.802129	89.995309	2.0	0.0	0.0	0.0	0.0	2.0	2.0	0.0	0.0	0.0	0.0	0.0	0.0	0.0	0.0	0.0	0.0	0.0	1.0	0.0
Name_None_CAS_553-90-2_CS_DMEOXA05M_Temperature: Value45	0.47	0.0	3.643225	92.605938	0.69	6.568914	4.632993	4.632993	3.718744	1.882993	1.882993	0.983163	0.983163	0.537457	0.537457	0.166667	0.166667	11.938611	9.589074	0.0	0.0	0.0	14.219595	0.0	0.0	0.0	9.473726	0.0	118.026609	0.0	0.0	6.0	0.0	0.0	2.0	4.0	0.0	0.0	0.0	0.0	0.0	0.0	0.0	0.0	0.0	0.0	0.0	1.0	0.0
Name_None_CAS_95-55-6_CS_AMPHOM11M_Temperature: Value10	-0.77	0.51	3.134862	164.638339	0.55	5.983128	4.333965	4.333965	3.80453	2.339632	2.339632	1.558816	1.558816	0.936755	0.936755	0.48753	0.48753	0.0	0.0	0.0	5.749512	5.687386	0.0	0.0	24.265468	0.0	0.0	10.840195	109.052764	1.0	2.0	4.0	0.0	0.0	0.0	1.0	0.0	0.0	0.0	0.0	0.0	0.0	1.0	0.0	0.0	6.0	0.0	0.0	0.0
Name_None_CAS_2051-24-3_CS_DCLBPHM_Temperature: Value70	-10.45	0.0	3.026914	669.959814	0.0	16.928203	9.779645	17.338934	10.106836	5.139822	8.919467	3.889822	7.669467	2.669608	7.223109	1.648786	4.303501	0.0	0.0	0.0	61.353236	0.0	0.0	0.0	0.0	0.0	0.0	116.009399	493.688527	0.0	0.0	0.0	0.0	0.0	0.0	0.0	0.0	0.0	0.0	0.0	0.0	0.0	0.0	0.0	0.0	12.0	0.0	1.0	0.0
Name_l-Aspartic acid_CAS_56-84-8_CS_LASPRT03M_Temperature: Value40	-1.19	1.18	3.632432	132.529325	1.26	7.439158	4.572731	4.572731	4.036581	2.239272	2.239272	1.542593	1.542593	0.711731	0.711731	0.275438	0.275438	24.401273	9.589074	0.0	0.0	0.0	0.0	0.0	0.0	0.0	0.0	15.946722	133.037508	2.0	2.0	3.0	0.0	0.0	2.0	2.0	0.0	0.0	0.0	0.0	0.0	0.0	1.0	0.0	0.0	0.0	0.0	3.0	0.0
Name_l-Aspartic acid_CAS_56-84-8_CS_LASPRT03M_Temperature: Value45	-1.12	1.18	3.632432	132.529325	1.26	7.439158	4.572731	4.572731	4.036581	2.239272	2.239272	1.542593	1.542593	0.711731	0.711731	0.275438	0.275438	24.401273	9.589074	0.0	0.0	0.0	0.0	0.0	0.0	0.0	0.0	15.946722	133.037508	2.0	2.0	3.0	0.0	0.0	2.0	2.0	0.0	0.0	0.0	0.0	0.0	0.0	1.0	0.0	0.0	0.0	0.0	3.0	0.0
Name_None_CAS_461-58-5_CS_CYAMPD03M_Temperature: Value10	-0.65	0.55	3.507223	92.605938	1.21	4.991564	3.049128	3.049128	2.770056	1.248171	1.248171	0.636669	0.636669	0.179099	0.179099	0.057735	0.057735	0.0	0.0	0.0	5.959555	0.0	0.0	6.193156	0.0	0.0	4.992405	16.729227	84.043596	0.0	4.0	0.0	0.0	0.0	0.0	0.0	0.0	0.0	0.0	0.0	0.0	1.0	3.0	1.0	0.0	0.0	0.0	0.0	0.0
Name_None_CAS_77-92-9_CS_CITRAC11M_Temperature: Value35	0.32	1.63	4.619312	227.367322	1.33	10.646264	6.427813	6.427813	5.77638	3.171013	3.171013	2.477768	2.477768	1.285437	1.285437	0.714077	0.714077	36.35061	14.383612	0.0	0.0	0.0	0.0	0.0	0.0	0.0	0.0	20.42611	192.027003	4.0	0.0	4.0	0.0	0.0	3.0	4.0	0.0	0.0	0.0	0.0	0.0	0.0	0.0	0.0	0.0	0.0	0.0	5.0	0.0
Name_1,2,3,4-Tetrachlorodibenzo-p-dioxin_CAS_30746-58-8_CS_FELSEUM_Temperature: Value35	-8.45	0.0	2.247275	599.01105	0.22	12.861443	8.637756	11.661471	8.592224	4.899776	6.411634	3.565036	5.076894	2.456249	4.223624	1.612432	2.507565	0.0	0.0	0.0	31.589557	11.499024	0.0	0.0	12.132734	12.132734	0.0	55.877485	319.89654	0.0	0.0	4.0	0.0	0.0	0.0	4.0	0.0	0.0	0.0	0.0	0.0	0.0	0.0	0.0	0.0	12.0	0.0	0.0	0.0
[truncated: 3,760 more columns]
