# Supplementary material for: The influence of solid state information and descriptor selection on statistical models of temperature dependent aqueous solubility
Source: J Cheminform. 2018 Aug 29;10:44. doi: 10.1186/s13321-018-0298-3 (PMC6115327; doi:10.1186/s13321-018-0298-3)
Supplement: Supplementary file 2 — Additional file 2. All QSPR ready datasets, prior to feature selection, associated with all considered sets of descriptors. N.B. In the case of the temperature (T) values, these were replaced with (1/T) using additional scripts prior to both feature selection and modelling. [file 13321_2018_298_MOESM2_ESM.zip › all_QSPR_input/extra_qspr_input/Klimenko_QSPRin_CD_True_extra_3D_S.csv]

ID_Chemical	Endpoint_Solubility_Value	D_conf_PNSA1	D_conf_PNSA2	D_conf_PNSA3	D_conf_PNSA4	D_conf_PNSA5	D_conf_PPSA1	D_conf_PPSA2	D_conf_PPSA3	D_conf_PPSA4	D_conf_PPSA5	D_conf_DPSA1	D_conf_DPSA2	D_conf_DPSA3	D_conf_DPSA4	D_conf_DPSA5	D_conf_FNSA1	D_conf_FNSA2	D_conf_FNSA3	D_conf_FNSA4	D_conf_FNSA5	D_conf_FPSA1	D_conf_FPSA2	D_conf_FPSA3	D_conf_FPSA4	D_conf_FPSA5	D_conf_WNSA1	D_conf_WNSA2	D_conf_WNSA3	D_conf_WNSA4	D_conf_WNSA5	D_conf_WPSA1	D_conf_WPSA2	D_conf_WPSA3	D_conf_WPSA4	D_conf_WPSA5	D_conf_RNCG	D_conf_RPCG	D_conf_RNCS	D_conf_RPCS	D_conf_TASA	D_conf_TPSA	D_conf_RASA	D_conf_RPSA	D_LatticeEnergy	D_Temperature_Value
Name_None_CAS_141-82-2_CS_MALNAC12M_Temperature: Value15	0.75	154.347109804	-226.148860866	-53.7243854401	-20.5589873514	-56.5372152165	95.6530400587	140.150509297	18.9604856412	12.7409553907	20.0215013282	-58.6940697457	366.299370163	72.6848710813	33.2999427421	76.5587165446	0.617388069123	-0.904594901202	-0.21489741294	-0.0822359001093	-0.226148725301	0.382611930877	0.560601701135	0.0758418971014	0.0509637910123	0.080085957305	38.586800582	-56.5372491078	-13.4311044113	-5.13974991889	-14.134312277	23.9132743495	35.0376483277	4.74012425178	3.18524075706	5.00537833253	0.328151121459	0.21444335934	92.6783389428	28.5318261175	41.4362305031	208.56391936	0.165744822656	0.834255177344	-31.859953	288.15
Name_None_CAS_141-82-2_CS_MALNAC12M_Temperature: Value10	0.73	154.347109804	-226.148860866	-53.7243854401	-20.5589873514	-56.5372152165	95.6530400587	140.150509297	18.9604856412	12.7409553907	20.0215013282	-58.6940697457	366.299370163	72.6848710813	33.2999427421	76.5587165446	0.617388069123	-0.904594901202	-0.21489741294	-0.0822359001093	-0.226148725301	0.382611930877	0.560601701135	0.0758418971014	0.0509637910123	0.080085957305	38.586800582	-56.5372491078	-13.4311044113	-5.13974991889	-14.134312277	23.9132743495	35.0376483277	4.74012425178	3.18524075706	5.00537833253	0.328151121459	0.21444335934	92.6783389428	28.5318261175	41.4362305031	208.56391936	0.165744822656	0.834255177344	-31.859953	283.15
Name_None_CAS_123-31-9_CS_HYQUIN08M_Temperature: Value60	0.37	129.630378373	-140.280170467	-35.2701601111	-10.0200121762	-23.3800284111	139.083469016	150.509880381	20.3314787614	10.7507057415	18.8137350476	9.45309064273	290.790050847	55.6016388725	20.7707179176	42.1937634586	0.482410488453	-0.522042953237	-0.131255461726	-0.037288782374	-0.0870071588728	0.517589511547	0.56011211124	0.0756621921756	0.0400080079457	0.070014013905	34.8334777111	-37.6952243184	-9.47758042148	-2.69251602275	-6.28253738641	37.3736540675	40.4440890271	5.46334988108	2.88886350194	5.05551112839	0.469398752161	0.27084114797	71.8453781731	84.6923528127	155.676977931	113.036869458	0.579341107442	0.420658892558	-23.441066	333.15
Name_None_CAS_553-90-2_CS_DMEOXA05M_Temperature: Value30	0.27	105.343369619	-147.242944773	-31.8852489857	-10.5173531981	-36.8107361933	182.313701333	254.827677848	18.6779350401	18.2019769892	25.4827677848	76.9703317139	402.070622622	50.5631840258	28.7193301873	62.2935039782	0.366211646634	-0.511869721421	-0.110844655687	-0.0365621229586	-0.127967430355	0.633788353366	0.88587315794	0.0649312564377	0.0632766541386	0.088587315794	30.302765149	-42.3554742119	-9.17201732981	-3.02539101514	-10.588868553	52.44382532	73.3029834075	5.37284008508	5.23592738625	7.33029834075	0.329530223376	0.298112370135	46.3042493709	28.3690920053	165.399346821	122.257724132	0.574987940581	0.425012059419	-18.83438	303.15
Name_None_CAS_2051-24-3_CS_DCLBPHM_Temperature: Value80	-10.0	511.881925561	-416.430260766	-41.6192693866	-18.9286482167	-41.6430260766	32.3168114152	26.2906297971	2.57859341055	1.19502862714	2.19088581643	-479.565114146	442.720890564	44.1978627972	20.1236768438	43.8339118931	0.940615791219	-0.76521724964	-0.0764780705261	-0.0347826022564	-0.076521724964	0.0593842087814	0.0483107144702	0.00473833038437	0.00219594156683	0.00402589287252	278.565497371	-226.620821948	-22.6491538341	-10.3009464522	-22.6620821948	17.5867679552	14.3073275299	1.4032672772	0.65033306954	1.19227729416	0.100687081095	0.0994332084092	444.773652309	54.6435353249	544.198736976	0.0	1.0	0.0	-43.332592	353.15
Name_None_CAS_85-01-8_CS_PHENAN08M_Temperature: Value70	-4.15	171.694872343	-107.617896032	-8.94148086378	-4.48407900132	-7.6869925737	187.039069664	117.2355987	11.7139553944	4.88481661252	11.72355987	15.3441973205	224.853494732	20.6554362582	9.36889561384	19.4105524437	0.478613401851	-0.299993626	-0.024925104142	-0.0124997344167	-0.0214281161428	0.521386598149	0.326803753346	0.0326536020787	0.0136168230561	0.0326803753346	61.592778378	-38.6061920739	-3.20761267764	-1.60859133641	-2.75758514814	67.0972627697	42.0563884653	4.20219339512	1.75234951939	4.20563884653	0.0983236285625	0.100425136932	167.222129104	179.607596233	358.733942007	0.0	1.0	0.0	-24.350477	343.15
Name_None_CAS_85-01-8_CS_PHENAN08M_Temperature: Value75	-4.07	171.694872343	-107.617896032	-8.94148086378	-4.48407900132	-7.6869925737	187.039069664	117.2355987	11.7139553944	4.88481661252	11.72355987	15.3441973205	224.853494732	20.6554362582	9.36889561384	19.4105524437	0.478613401851	-0.299993626	-0.024925104142	-0.0124997344167	-0.0214281161428	0.521386598149	0.326803753346	0.0326536020787	0.0136168230561	0.0326803753346	61.592778378	-38.6061920739	-3.20761267764	-1.60859133641	-2.75758514814	67.0972627697	42.0563884653	4.20219339512	1.75234951939	4.20563884653	0.0983236285625	0.100425136932	167.222129104	179.607596233	358.733942007	0.0	1.0	0.0	-24.350477	348.15
Name_None_CAS_57-13-6_CS_UREAXX23M_Temperature: Value30	0.98	89.2196155804	-85.0333119136	-26.359922631	-10.6291639892	-28.3444373045	107.583766676	102.535792483	19.0808096403	12.8169740604	20.5071584967	18.3641510955	187.569104397	45.4407322713	23.4461380496	48.8515958012	0.453343913898	-0.43207241125	-0.133940394361	-0.0540090514062	-0.144024137083	0.546656086102	0.521006251558	0.096953667267	0.0651257814447	0.104201250312	17.5587221098	-16.734843389	-5.1877219298	-2.09185542363	-5.57828112968	21.1728491577	20.179390763	3.7551678734	2.52242384538	4.03587815261	0.369168100426	0.324271661389	54.1234859006	36.6438751639	95.7011963968	101.102185859	0.486278209752	0.513721790248	-22.445395	303.15
Name_Maleic acid_CAS_110-16-7_CS_MALIAC13M_Temperature: Value10	0.46	139.444774787	-202.245053371	-50.6217744083	-16.8537544476	-50.5612633428	128.322088415	186.113159565	22.4293884249	15.5094299637	23.2641449456	-11.1226863712	388.358212936	73.0511628332	32.3631844113	73.8254082884	0.520769348078	-0.755302769554	-0.189051676533	-0.0629418974629	-0.188825692389	0.479230651922	0.695056727106	0.083764615818	0.0579213939255	0.0868820908882	37.3386899345	-54.1545235394	-13.554833743	-4.51287696161	-13.5386308848	34.3604030945	49.8349369372	6.00584698207	4.15291141143	6.22936711715	0.329622242804	0.226196239287	109.115260848	31.4357279756	66.1528213247	201.614041877	0.247053800958	0.752946199042	-32.597533	283.15
Name_None_CAS_88-99-3_CS_PHTHAC06M_Temperature: Value25	-1.38	191.285152882	-318.35624306	-48.051815623	-17.6864579478	-39.7945303825	137.322530129	228.546147574	21.3963040948	12.6970081986	22.8546147574	-53.9626227531	546.902390634	69.4481197178	30.3834661463	62.6491451399	0.582107974863	-0.968803407585	-0.146228521447	-0.0538224115325	-0.121100425948	0.417892025137	0.695498490723	0.0651120019433	0.0386388050402	0.0695498490723	62.857770883	-104.614307404	-15.7901957964	-5.81190596689	-13.0767884255	45.1252384509	75.1020200155	7.0309899136	4.17233444531	7.51020200155	0.286979387021	0.201926657176	67.0465907547	25.0358605661	143.518965198	185.088717813	0.43674865993	0.56325134007	-34.417527	298.15
Name_None_CAS_88-99-3_CS_PHTHAC06M_Temperature: Value20	-1.47	191.285152882	-318.35624306	-48.051815623	-17.6864579478	-39.7945303825	137.322530129	228.546147574	21.3963040948	12.6970081986	22.8546147574	-53.9626227531	546.902390634	69.4481197178	30.3834661463	62.6491451399	0.582107974863	-0.968803407585	-0.146228521447	-0.0538224115325	-0.121100425948	0.417892025137	0.695498490723	0.0651120019433	0.0386388050402	0.0695498490723	62.857770883	-104.614307404	-15.7901957964	-5.81190596689	-13.0767884255	45.1252384509	75.1020200155	7.0309899136	4.17233444531	7.51020200155	0.286979387021	0.201926657176	67.0465907547	25.0358605661	143.518965198	185.088717813	0.43674865993	0.56325134007	-34.417527	293.15
Name_None_CAS_95-55-6_CS_AMPHOM11M_Temperature: Value60	-0.62	116.233641064	-124.758651145	-26.8609405353	-8.31724340964	-20.7931085241	154.357754838	165.678930049	17.9724908368	11.0452620033	18.4087700055	38.1241137736	290.437581194	44.8334313721	19.3625054129	39.2018785296	0.429554090871	-0.461059194911	-0.0992675337874	-0.0307372796608	-0.0768431991519	0.570445909129	0.612284546214	0.0664192990204	0.0408189697476	0.068031616246	31.4518231864	-33.7586175641	-7.26833939469	-2.25057450427	-5.62643626068	41.7678803499	44.8312929536	4.86320138336	2.98875286358	4.98125477263	0.471234092899	0.273175229582	69.0747742441	61.6970426126	202.019156887	68.572239015	0.746583815844	0.253416184156	-24.436352	333.15
Name_Acetamide, N-(4-methoxyphenyl)-_CAS_51-66-1_CS_ACACTA01M_Temperature: Value15	-2.05	113.579849008	-136.71984107	-22.0036316488	-5.9443409161	-19.5314058672	259.293512889	312.120223633	17.3329074743	13.5704445058	19.5075139771	145.713663881	448.840064704	39.3365391232	19.5147854219	39.0389198443	0.304607034491	-0.366665616376	-0.0590110045321	-0.0159419833207	-0.0523808023394	0.695392965509	0.837067636167	0.0464847029729	0.0363942450508	0.0523167272605	42.3509001436	-50.979186778	-8.20456810685	-2.21648638165	-7.28274096828	96.6836438691	116.381317102	6.46297948141	5.06005726532	7.2738323189	0.412687684204	0.183385676064	43.220797228	38.1301669608	306.469443003	66.4039188943	0.821912945037	0.178087054963	-30.765398	288.15
Name_None_CAS_63-74-1_CS_SULAMD07M_Temperature: Value15	-1.71	175.619075058	-209.663440912	-31.2397599438	-11.0349179427	-26.207930114	162.633663673	194.160762563	17.4276864412	10.2189875033	17.6509784148	-12.9854113851	403.824203474	48.667446385	21.253905446	43.8589085288	0.519194835545	-0.619842552343	-0.0923562660895	-0.0326232922286	-0.0774803190428	0.480805164455	0.574010910572	0.0515226765248	0.0302111005564	0.052182810052	59.4036331118	-70.9192331002	-10.5669343583	-3.7325912158	-8.86490413753	55.0112821472	65.6754096909	5.8949626685	3.45660051005	5.97049179008	0.333983804114	0.198975591759	58.5441951069	1.01206675129	217.522056259	120.730682472	0.643075521207	0.356924478793	-38.370593	288.15
Name_None_CAS_554-84-7_CS_MNPHOL21M_Temperature: Value30	-0.92	158.31472402	-173.47972441	-42.2560992596	-11.5653149607	-34.695944882	137.662082706	150.848762283	15.3923603475	10.0565841522	15.0848762283	-20.6526413142	324.328486693	57.6484596071	21.6218991128	49.7808211103	0.534888952183	-0.586126076327	-0.142768278795	-0.0390750717551	-0.117225215265	0.465111047817	0.509664131968	0.052005292299	0.0339776087979	0.0509664131968	46.8574864731	-51.3459748626	-12.5068253235	-3.42306499084	-10.2691949725	40.7447836465	44.647734959	4.55578166363	2.97651566393	4.4647734959	0.463318823599	0.267476824218	72.65245895	84.8385765945	139.41994883	156.556857896	0.471050250093	0.528949749907	-23.406399	303.15
Name_None_CAS_554-84-7_CS_MNPHOL21M_Temperature: Value35	-0.86	158.31472402	-173.47972441	-42.2560992596	-11.5653149607	-34.695944882	137.662082706	150.848762283	15.3923603475	10.0565841522	15.0848762283	-20.6526413142	324.328486693	57.6484596071	21.6218991128	49.7808211103	0.534888952183	-0.586126076327	-0.142768278795	-0.0390750717551	-0.117225215265	0.465111047817	0.509664131968	0.052005292299	0.0339776087979	0.0509664131968	46.8574864731	-51.3459748626	-12.5068253235	-3.42306499084	-10.2691949725	40.7447836465	44.647734959	4.55578166363	2.97651566393	4.4647734959	0.463318823599	0.267476824218	72.65245895	84.8385765945	139.41994883	156.556857896	0.471050250093	0.528949749907	-23.406399	308.15
Name_None_CAS_51-28-5_CS_DNOPHL02M_Temperature: Value85	-1.5	227.522445774	-350.658594226	-62.3024426692	-20.6269761309	-58.4430990377	108.549394667	167.296804535	13.9403395115	9.84098850205	15.2088004123	-118.973051107	517.955398761	76.2427821807	30.467964633	73.6518994499	0.677005385145	-1.04340367752	-0.185384299344	-0.0613766869129	-0.17390061292	0.322994614855	0.497800721166	0.0414802367649	0.0292823953627	0.0452546110151	76.4638870926	-117.846479128	-20.9380965718	-6.93214583105	-19.6410798546	36.4803948443	56.2237449998	4.68495555599	3.30727911764	5.11124954544	0.325775499161	0.205723991923	93.7401954385	23.540263763	97.4097200963	238.662120344	0.289847908616	0.710152091384	-32.782729	358.15
Name_5-Hydroxyquinoline_CAS_578-67-6_CS_QEWHORM_Temperature: Value20	-2.54	126.508803171	-107.657475145	-17.684165199	-5.98097084139	-15.3796393064	180.895658189	153.940036876	13.5238625576	8.5522242709	13.9945488069	54.386855018	261.597512021	31.2080277566	14.5331951123	29.3741881133	0.411538604909	-0.350214420014	-0.0575273537695	-0.0194563566674	-0.0500306314306	0.588461395091	0.500773593835	0.0439937094528	0.027820755213	0.0455248721668	38.8893704962	-33.0943881583	-5.43619127761	-1.83857711991	-4.72776973691	55.608132368	47.3218541177	4.15729568503	2.62899189543	4.30198673797	0.424313039744	0.220240703253	16.8896822598	33.036614672	258.947372309	48.4570890515	0.842366994815	0.157633005185	-24.914449	293.15
Name_3-Hydroxybenzoic acid_CAS_99-06-9_CS_BIDLOP02M_Temperature: Value15	-1.35	162.212458202	-221.092795392	-42.3679891868	-13.818299712	-31.584685056	139.681994039	190.384159578	23.0820433522	11.8990099736	21.1537955087	-22.5304641636	411.47695497	65.450032539	25.7173096856	52.7384805646	0.537315134472	-0.73235130275	-0.140340403317	-0.0457719564219	-0.104621614679	0.462684865528	0.630631527557	0.0764573286485	0.0394144704723	0.0700701697286	48.9710412157	-66.7466883592	-12.7906608881	-4.17166802245	-9.53524119418	42.1692190783	57.4759215712	6.96834083441	3.5922450982	6.38621350791	0.372667671592	0.24601756252	90.0439076219	40.5218016317	141.539245602	160.355206639	0.468836855236	0.531163144764	-26.471035	288.15
Name_None_CAS_58-39-9_CS_PERPAZM_Temperature: Value25	-4.15	244.277806937	-448.491101857	-26.9325162043	-8.46209626146	-29.8994067905	416.606749285	764.884957708	24.3814149334	14.4317916549	20.1285515186	172.328942348	1213.37605957	51.3139311377	22.8938879163	50.0279583091	0.369622507648	-0.678622457787	-0.0407522251061	-0.0128041973167	-0.0452414971858	0.630377492352	1.15736545892	0.0368920936401	0.0218370841307	0.0304569857612	161.439430032	-296.40084282	-17.7992840196	-5.59246873246	-19.760056188	275.32896662	505.500655836	16.1133005883	9.53774822332	13.3026488378	0.215167295397	0.114436129596	139.005643949	211.05148731	602.844153579	58.0404026429	0.912177698667	0.087822301333	-45.882857	298.15
Name_3-Hydroxybenzoic acid_CAS_99-06-9_CS_BIDLOP02M_Temperature: Value10	-1.4	162.212458202	-221.092795392	-42.3679891868	-13.818299712	-31.584685056	139.681994039	190.384159578	23.0820433522	11.8990099736	21.1537955087	-22.5304641636	411.47695497	65.450032539	25.7173096856	52.7384805646	0.537315134472	-0.73235130275	-0.140340403317	-0.0457719564219	-0.104621614679	0.462684865528	0.630631527557	0.0764573286485	0.0394144704723	0.0700701697286	48.9710412157	-66.7466883592	-12.7906608881	-4.17166802245	-9.53524119418	42.1692190783	57.4759215712	6.96834083441	3.5922450982	6.38621350791	0.372667671592	0.24601756252	90.0439076219	40.5218016317	141.539245602	160.355206639	0.468836855236	0.531163144764	-26.471035	283.15
Name_None_CAS_129-00-0_CS_GUQPOZM_Temperature: Value75	-4.96	182.986857618	-114.936051261	-8.80750291113	-4.42061735621	-7.18350320383	192.016945347	120.607948356	12.0568981115	4.63876724446	12.0607948356	9.0300877288	235.543999617	20.8644010226	9.05938460067	19.2442980394	0.487960005129	-0.306493028477	-0.0234864362481	-0.011788193403	-0.0191558142798	0.512039994871	0.321617934011	0.0321514022421	0.0123699205389	0.0321617934011	68.6207674995	-43.1014563208	-3.3028470863	-1.65774832003	-2.69384102005	72.0070847389	45.2284393014	4.52138264377	1.73955535774	4.52284393014	0.0971684782243	0.100215693578	167.265142001	183.049112046	375.003802965	0.0	1.0	0.0	-26.169132	348.15
Name_None_CAS_63-74-1_CS_SULAMD07M_Temperature: Value50	-0.82	175.619075058	-209.663440912	-31.2397599438	-11.0349179427	-26.207930114	162.633663673	194.160762563	17.4276864412	10.2189875033	17.6509784148	-12.9854113851	403.824203474	48.667446385	21.253905446	43.8589085288	0.519194835545	-0.619842552343	-0.0923562660895	-0.0326232922286	-0.0774803190428	0.480805164455	0.574010910572	0.0515226765248	0.0302111005564	0.052182810052	59.4036331118	-70.9192331002	-10.5669343583	-3.7325912158	-8.86490413753	55.0112821472	65.6754096909	5.8949626685	3.45660051005	5.97049179008	0.333983804114	0.198975591759	58.5441951069	1.01206675129	217.522056259	120.730682472	0.643075521207	0.356924478793	-38.370593	323.15
Name_None_CAS_57-13-6_CS_UREAXX23M_Temperature: Value40	1.02	89.2196155804	-85.0333119136	-26.359922631	-10.6291639892	-28.3444373045	107.583766676	102.535792483	19.0808096403	12.8169740604	20.5071584967	18.3641510955	187.569104397	45.4407322713	23.4461380496	48.8515958012	0.453343913898	-0.43207241125	-0.133940394361	-0.0540090514062	-0.144024137083	0.546656086102	0.521006251558	0.096953667267	0.0651257814447	0.104201250312	17.5587221098	-16.734843389	-5.1877219298	-2.09185542363	-5.57828112968	21.1728491577	20.179390763	3.7551678734	2.52242384538	4.03587815261	0.369168100426	0.324271661389	54.1234859006	36.6438751639	95.7011963968	101.102185859	0.486278209752	0.513721790248	-22.445395	313.15
Name_None_CAS_315-30-0_CS_ALOPURM_Temperature: Value30	-2.19	114.18308937	-145.044949214	-28.3018134637	-10.3603535153	-29.0089898427	162.549986197	206.484643415	22.1650463802	14.7489031011	22.9427381573	48.3668968271	351.529592629	50.4668598439	25.1092566164	51.951728	0.412610921683	-0.524133043787	-0.102271162945	-0.0374380745562	-0.104826608757	0.587389078317	0.746150936212	0.080095399998	0.0532964954437	0.0829056595791	31.5982374992	-40.1387348914	-7.83204788394	-2.86705249224	-8.02774697828	44.9829576138	57.1411304298	6.1338014549	4.08150931641	6.3490144922	0.240861528589	0.223039477528	42.2768445768	40.6716593893	175.555737305	101.177338262	0.634386536359	0.365613463641	-27.81438	303.15
Name_Maleic acid_CAS_110-16-7_CS_MALIAC13M_Temperature: Value80	0.8	139.444774787	-202.245053371	-50.6217744083	-16.8537544476	-50.5612633428	128.322088415	186.113159565	22.4293884249	15.5094299637	23.2641449456	-11.1226863712	388.358212936	73.0511628332	32.3631844113	73.8254082884	0.520769348078	-0.755302769554	-0.189051676533	-0.0629418974629	-0.188825692389	0.479230651922	0.695056727106	0.083764615818	0.0579213939255	0.0868820908882	37.3386899345	-54.1545235394	-13.554833743	-4.51287696161	-13.5386308848	34.3604030945	49.8349369372	6.00584698207	4.15291141143	6.22936711715	0.329622242804	0.226196239287	109.115260848	31.4357279756	66.1528213247	201.614041877	0.247053800958	0.752946199042	-32.597533	353.15
Name_None_CAS_86-73-7_CS_FLUREN02M_Temperature: Value65	-4.07	151.874839611	-87.0902382271	-8.00785504346	-3.78653209683	-6.69924909439	201.726875693	115.677104291	11.5707172316	5.029439317	11.5677104291	49.8520360815	202.767342518	19.5785722751	8.81597141383	18.2669595235	0.429508209485	-0.246294727819	-0.0226465390208	-0.0107084664269	-0.0189457482938	0.570491790515	0.3271395451	0.0327224578696	0.0142234584826	0.03271395451	53.703203798	-30.7952576233	-2.83159127927	-1.33892424449	-2.36886597102	71.3309692678	40.9036224987	4.0914254604	1.77841836951	4.09036224987	0.108014549923	0.109750074223	149.157302592	139.569130179	353.601715304	0.0	1.0	0.0	-21.710357	338.15
Name_None_CAS_65-85-0_CS_BENZAC12M_Temperature: Value35	-1.43	148.289364006	-148.950902033	-27.833817685	-9.93006013553	-21.2787002904	137.826119073	138.440979212	17.1569714726	9.22939861413	17.3051224015	-10.4632449326	287.391881245	44.9907891576	19.1594587497	38.5838226919	0.518285002999	-0.520597139413	-0.0972817597475	-0.0347064759609	-0.0743710199162	0.481714997001	0.483863989889	0.0599651975767	0.0322575993259	0.0604829987361	42.4278830181	-42.6171592903	-7.96368619289	-2.84114395269	-6.0881656129	39.4341866397	39.6101076452	4.90887518107	2.64067384301	4.95126345565	0.475517903726	0.333689602209	57.256790424	29.5213210132	181.913430964	104.202052115	0.635804217955	0.364195782045	-24.049796	308.15
Name_None_CAS_86-73-7_CS_FLUREN02M_Temperature: Value60	-4.2	151.874839611	-87.0902382271	-8.00785504346	-3.78653209683	-6.69924909439	201.726875693	115.677104291	11.5707172316	5.029439317	11.5677104291	49.8520360815	202.767342518	19.5785722751	8.81597141383	18.2669595235	0.429508209485	-0.246294727819	-0.0226465390208	-0.0107084664269	-0.0189457482938	0.570491790515	0.3271395451	0.0327224578696	0.0142234584826	0.03271395451	53.703203798	-30.7952576233	-2.83159127927	-1.33892424449	-2.36886597102	71.3309692678	40.9036224987	4.0914254604	1.77841836951	4.09036224987	0.108014549923	0.109750074223	149.157302592	139.569130179	353.601715304	0.0	1.0	0.0	-21.710357	333.15
Name_None_CAS_15862-07-4_CS_ABESIKM_Temperature: Value25	-6.2	273.480815027	-168.262035257	-19.8028891707	-7.64827432985	-15.2965486597	144.521693726	88.9185382991	8.88340823922	4.04175174087	8.08350348174	-128.959121301	257.180573556	28.6862974099	11.6900260707	23.3800521414	0.654256396314	-0.402538338247	-0.0473750486086	-0.018297197193	-0.0365943943861	0.345743603686	0.212722499117	0.0212520452705	0.00966920450531	0.0193384090106	114.315666777	-70.3339528653	-8.27765735393	-3.19699785751	-6.39399571502	60.4104305469	37.1681720837	3.71328693028	1.68946236744	3.37892473489	0.135888218457	0.106453648612	416.075125794	144.323976099	418.002508754	0.0	1.0	0.0	-27.19638	298.15
Name_None_CAS_100-09-4_CS_ANISIC04M_Temperature: Value60	-2.09	151.68264592	-204.328946486	-38.0126214201	-10.7541550782	-29.1898494979	180.76692172	243.507847918	18.9864931698	12.816202522	20.2923206598	29.0842757998	447.836794403	56.9991145898	23.5703576002	49.4821701577	0.456257612235	-0.614616370043	-0.114341016263	-0.0323482300023	-0.0878023385775	0.543742387765	0.732465527465	0.0571108974649	0.038550817235	0.0610387939555	50.4268300549	-67.9290699156	-12.637279556	-3.57521420609	-9.70415284509	60.0958849696	80.9540787573	6.3120514453	4.26074098723	6.74617322978	0.368773237232	0.248821442974	48.5381474604	36.647293544	209.164166113	123.285401527	0.629160589973	0.370839410027	-25.189211	333.15
Name_None_CAS_77-92-9_CS_CITRAC11M_Temperature: Value25	0.3	207.396068918	-533.46256244	-73.4149249119	-25.4029791638	-76.2089374914	140.128331267	360.437008561	26.0040170615	17.1636670743	25.7455006115	-67.2677376509	893.899571001	99.4189419734	42.5666462381	101.954438103	0.596781316096	-1.53503627991	-0.211251137683	-0.0730969657101	-0.21929089713	0.403218683904	1.0371559763	0.0748264497331	0.0493883798236	0.0740825697354	72.0751944517	-185.391257033	-25.5134777447	-8.82815509682	-26.4844652905	48.6980142727	125.260655205	9.03703043172	5.964793105	8.9471896575	0.1870539707	0.130790958752	167.517037029	0.0	58.3453244459	289.17907574	0.167888425718	0.832111574282	-60.185843	298.15
Name_None_CAS_88-99-3_CS_PHTHAC06M_Temperature: Value10	-1.67	191.285152882	-318.35624306	-48.051815623	-17.6864579478	-39.7945303825	137.322530129	228.546147574	21.3963040948	12.6970081986	22.8546147574	-53.9626227531	546.902390634	69.4481197178	30.3834661463	62.6491451399	0.582107974863	-0.968803407585	-0.146228521447	-0.0538224115325	-0.121100425948	0.417892025137	0.695498490723	0.0651120019433	0.0386388050402	0.0695498490723	62.857770883	-104.614307404	-15.7901957964	-5.81190596689	-13.0767884255	45.1252384509	75.1020200155	7.0309899136	4.17233444531	7.51020200155	0.286979387021	0.201926657176	67.0465907547	25.0358605661	143.518965198	185.088717813	0.43674865993	0.56325134007	-34.417527	283.15
Name_None_CAS_120-12-7_CS_ANTCEN19M_Temperature: Value35	-6.16	174.907654764	-109.845678569	-9.01660846351	-4.5769032737	-7.84611989777	191.924762464	120.5327794	12.0379074476	5.02219914165	12.05327794	17.0171076996	230.378457968	21.0545159111	9.59910241535	19.8993978377	0.476805338214	-0.29944376072	-0.0245796392032	-0.0124768233633	-0.0213888400514	0.523194661786	0.328577229652	0.0328158223816	0.0136907179022	0.0328577229652	64.161797789	-40.2949557915	-3.30758427787	-1.67895649131	-2.87821112796	70.4042245407	44.2153308224	4.41589468737	1.84230545093	4.42153308224	0.0981326272998	0.101239177888	170.43635508	138.85819655	366.832417228	0.0	1.0	0.0	-25.582407	308.15
Name_None_CAS_51-28-5_CS_DNOPHL02M_Temperature: Value15	-2.65	227.522445774	-350.658594226	-62.3024426692	-20.6269761309	-58.4430990377	108.549394667	167.296804535	13.9403395115	9.84098850205	15.2088004123	-118.973051107	517.955398761	76.2427821807	30.467964633	73.6518994499	0.677005385145	-1.04340367752	-0.185384299344	-0.0613766869129	-0.17390061292	0.322994614855	0.497800721166	0.0414802367649	0.0292823953627	0.0452546110151	76.4638870926	-117.846479128	-20.9380965718	-6.93214583105	-19.6410798546	36.4803948443	56.2237449998	4.68495555599	3.30727911764	5.11124954544	0.325775499161	0.205723991923	93.7401954385	23.540263763	97.4097200963	238.662120344	0.289847908616	0.710152091384	-32.782729	288.15
Name_None_CAS_100-09-4_CS_ANISIC04M_Temperature: Value65	-2.05	151.68264592	-204.328946486	-38.0126214201	-10.7541550782	-29.1898494979	180.76692172	243.507847918	18.9864931698	12.816202522	20.2923206598	29.0842757998	447.836794403	56.9991145898	23.5703576002	49.4821701577	0.456257612235	-0.614616370043	-0.114341016263	-0.0323482300023	-0.0878023385775	0.543742387765	0.732465527465	0.0571108974649	0.038550817235	0.0610387939555	50.4268300549	-67.9290699156	-12.637279556	-3.57521420609	-9.70415284509	60.0958849696	80.9540787573	6.3120514453	4.26074098723	6.74617322978	0.368773237232	0.248821442974	48.5381474604	36.647293544	209.164166113	123.285401527	0.629160589973	0.370839410027	-25.189211	338.15
Name_None_CAS_100-09-4_CS_ANISIC04M_Temperature: Value70	-1.84	151.68264592	-204.328946486	-38.0126214201	-10.7541550782	-29.1898494979	180.76692172	243.507847918	18.9864931698	12.816202522	20.2923206598	29.0842757998	447.836794403	56.9991145898	23.5703576002	49.4821701577	0.456257612235	-0.614616370043	-0.114341016263	-0.0323482300023	-0.0878023385775	0.543742387765	0.732465527465	0.0571108974649	0.038550817235	0.0610387939555	50.4268300549	-67.9290699156	-12.637279556	-3.57521420609	-9.70415284509	60.0958849696	80.9540787573	6.3120514453	4.26074098723	6.74617322978	0.368773237232	0.248821442974	48.5381474604	36.647293544	209.164166113	123.285401527	0.629160589973	0.370839410027	-25.189211	343.15
Name_None_CAS_76-57-3_CS_ZZZTSE03M_Temperature: Value50	-1.36	128.549728268	-251.831207277	-26.8843998807	-5.85653970411	-19.371631329	356.903706174	699.180717207	23.4793402039	16.2600166792	23.3060239069	228.353977906	951.011924484	50.3637400846	22.1165563834	42.6776552359	0.264803417069	-0.518754610453	-0.0553799766842	-0.0120640607082	-0.0399042008041	0.735196582931	1.44026320055	0.0483657927581	0.033494493036	0.0480087733516	62.4049070844	-122.252324472	-13.051124255	-2.84307731331	-9.40402495941	173.260129927	339.419680464	11.3981263404	7.89348094102	11.3139893488	0.251583971339	0.107761010524	61.4834339081	200.029961764	406.525580033	78.9278544091	0.837414160022	0.162585839978	-37.255187	323.15
Name_None_CAS_103-84-4_CS_ACANIL02M_Temperature: Value80	-0.48	116.534331304	-100.337761601	-15.6729880722	-5.28093482111	-14.333965943	206.147843852	177.49630499	12.7606427801	9.34191078897	14.7913587492	89.6135125479	277.834066592	28.4336308524	14.6228456101	29.1253246922	0.361142759893	-0.310949191887	-0.0485709756501	-0.0163657469414	-0.0444213131267	0.638857240107	0.550065416239	0.0395455459353	0.028950811381	0.0458387846866	37.6035515057	-32.3772071638	-5.05739388235	-1.70406353494	-4.62531530911	66.520234658	57.2748937765	4.11763196869	3.0144680935	4.77290781471	0.379016903845	0.256380555423	15.1265283364	25.2468898525	274.84469151	47.8374836469	0.851750461197	0.148249538803	-26.419893	353.15
Name_None_CAS_91-20-3_CS_NAPHTA18M_Temperature: Value75	-2.72	138.291384521	-69.2644693175	-7.61486682482	-3.84802607319	-6.92644693175	163.962621279	82.1221364596	10.2601129714	4.56234091442	10.2652670574	25.6712367582	151.386605777	17.8749797962	8.41036698761	17.1917139892	0.457533669917	-0.229159805953	-0.0251936010068	-0.0127311003307	-0.0229159805953	0.542466330083	0.27169908383	0.0339453333108	0.0150943935461	0.0339623854787	41.799124939	-20.9354633108	-2.30162400143	-1.16308129504	-2.09354633108	49.558359083	24.8217447097	3.10116024556	1.37898581721	3.10271808872	0.123048053462	0.125631875297	136.501448331	146.383910298	302.2540058	0.0	1.0	0.0	-18.48353	348.15
Name_None_CAS_123-30-8_CS_AMPHOL01M_Temperature: Value10	-0.93	115.553071309	-117.17769784	-26.662079805	-7.81184652267	-19.5296163067	158.618152706	160.848255777	19.7562856689	10.7232170518	17.8720284197	43.0650813973	278.025953617	46.4183654739	18.5350635745	37.4016447264	0.421463163116	-0.427388754093	-0.0972460910177	-0.0284925836062	-0.0712314590155	0.578536836884	0.586670816221	0.0720582028253	0.0391113877481	0.0651856462468	31.6813269995	-32.1267528441	-7.30997505492	-2.14178352294	-5.35445880734	43.4885330785	44.0999631671	5.41660502384	2.93999754448	4.89999590746	0.500921578866	0.289028480368	67.1986459209	78.4593587317	198.023459095	76.1477649204	0.7222620091	0.2777379909	-24.154172	283.15
Name_None_CAS_69-72-7_CS_SALIAC18M_Temperature: Value40	-1.54	157.654038727	-222.880178496	-40.4138091803	-13.930011156	-31.8400254995	139.061541781	196.595415533	21.2068439269	12.2872134708	21.8439350593	-18.5924969463	419.47559403	61.6206531072	26.2172246269	53.6839605588	0.531330503296	-0.751157651091	-0.136203866043	-0.0469473531932	-0.10730823587	0.468669496704	0.662571932343	0.0714719594117	0.0414107457715	0.0736191035937	46.7784096203	-66.1320215463	-11.9914068515	-4.13325134664	-9.44743164946	41.2617260958	58.3329228452	6.29240100651	3.64580767782	6.48143587169	0.358663281073	0.239769395316	62.5290142666	34.7795023819	151.168202503	145.547378005	0.509471738034	0.490528261966	-26.595388	313.15
Name_Thiourea_CAS_62-56-6_CS_THIOUR13M_Temperature: Value10	-0.01	112.720030989	-89.5648693086	-17.905206726	-11.1956086636	-29.8549564362	99.9898145183	79.4497179512	15.8679809498	9.9312147439	15.8899435902	-12.7302164707	169.01458726	33.7731876758	21.1268234075	45.7449000264	0.52992390042	-0.421065931833	-0.0841766711989	-0.0526332414791	-0.140355310611	0.47007609958	0.373512179287	0.0745991842172	0.0466890224108	0.0747024358573	23.9766603773	-19.0513295135	-3.80861375647	-2.38141618919	-6.35044317117	21.2688179985	16.899737231	3.37527577635	2.11246715387	3.3799474462	0.473843552408	0.201989328115	41.2191330177	43.9745928265	173.240545761	39.4692997459	0.814445355589	0.185554644411	-14.862445	283.15
Name_None_CAS_103-84-4_CS_ACANIL02M_Temperature: Value10	-1.49	116.534331304	-100.337761601	-15.6729880722	-5.28093482111	-14.333965943	206.147843852	177.49630499	12.7606427801	9.34191078897	14.7913587492	89.6135125479	277.834066592	28.4336308524	14.6228456101	29.1253246922	0.361142759893	-0.310949191887	-0.0485709756501	-0.0163657469414	-0.0444213131267	0.638857240107	0.550065416239	0.0395455459353	0.028950811381	0.0458387846866	37.6035515057	-32.3772071638	-5.05739388235	-1.70406353494	-4.62531530911	66.520234658	57.2748937765	4.11763196869	3.0144680935	4.77290781471	0.379016903845	0.256380555423	15.1265283364	25.2468898525	274.84469151	47.8374836469	0.851750461197	0.148249538803	-26.419893	283.15
Name_d-Sorbitol_CAS_50-70-4_CS_GLUCITM_Temperature: Value10	0.55	135.106120288	-315.879704586	-52.7077192675	-12.1492194072	-52.6466174311	220.069991146	514.526237919	27.2408009078	19.7894706892	25.726311896	84.9638708582	830.405942506	79.9485201753	31.9386900964	78.372929327	0.380391912458	-0.889360783053	-0.148398829681	-0.0342061839636	-0.148226797176	0.619608087542	1.4486510251	0.0766966021386	0.0557173471192	0.072432551255	47.9864664347	-112.192925156	-18.720522772	-4.31511250599	-18.6988208593	78.1636036984	182.747428415	9.67528173876	7.02874724672	9.13737142074	0.168339241742	0.0901279371571	151.27795084	109.951034475	129.085485597	226.090625836	0.363440787378	0.636559212622	-52.923591	283.15
Name_None_CAS_91-20-3_CS_NAPHTA18M_Temperature: Value50	-3.21	138.291384521	-69.2644693175	-7.61486682482	-3.84802607319	-6.92644693175	163.962621279	82.1221364596	10.2601129714	4.56234091442	10.2652670574	25.6712367582	151.386605777	17.8749797962	8.41036698761	17.1917139892	0.457533669917	-0.229159805953	-0.0251936010068	-0.0127311003307	-0.0229159805953	0.542466330083	0.27169908383	0.0339453333108	0.0150943935461	0.0339623854787	41.799124939	-20.9354633108	-2.30162400143	-1.16308129504	-2.09354633108	49.558359083	24.8217447097	3.10116024556	1.37898581721	3.10271808872	0.123048053462	0.125631875297	136.501448331	146.383910298	302.2540058	0.0	1.0	0.0	-18.48353	323.15
Name_None_CAS_60-35-5_CS_ACEMID02M_Temperature: Value20	1.07	67.9111318932	-43.844720458	-20.5854587663	-4.87163560645	-21.922360229	136.341015955	88.0243571982	11.6760190494	9.78048413313	12.5749081712	68.4298840615	131.869077656	32.2614778157	14.6521197396	34.4972684002	0.33248674547	-0.214659776751	-0.100784540007	-0.0238510863057	-0.107329888376	0.66751325453	0.430959273259	0.0571647308114	0.0478843636955	0.0615656104656	13.870994552	-8.95537832535	-4.20462416745	-0.99504203615	-4.47768916267	27.8479453485	17.9791640207	2.38485196915	1.99768489118	2.56845200295	0.572970373019	0.33113982555	34.498709995	26.3956715073	127.600357897	76.6517899514	0.624719785035	0.375280214965	-16.99894	293.15
Name_None_CAS_781-43-1_CS_DMANTR01M_Temperature: Value25	-6.57	167.442660315	-112.011643084	-8.16789773802	-3.73372143612	-7.00072769273	236.064999621	157.916915751	11.3819754491	5.2638971917	11.2797796965	68.6223393058	269.928558835	19.5498731871	8.99761862782	18.2805073892	0.414967736527	-0.277594836989	-0.0202422371345	-0.00925316123298	-0.0173496773118	0.585032263473	0.391360391464	0.0282075821086	0.0130453463821	0.027954313676	67.564396037	-45.1975559862	-3.29580930286	-1.50658519954	-2.82484724914	95.2540355895	63.7206851389	4.59271427889	2.12402283796	4.55147750992	0.0921124717084	0.0940787088446	179.523790898	129.176695717	403.507659935	0.0	1.0	0.0	-27.267902	298.15
Name_None_CAS_91-20-3_CS_NAPHTA18M_Temperature: Value55	-3.08	138.291384521	-69.2644693175	-7.61486682482	-3.84802607319	-6.92644693175	163.962621279	82.1221364596	10.2601129714	4.56234091442	10.2652670574	25.6712367582	151.386605777	17.8749797962	8.41036698761	17.1917139892	0.457533669917	-0.229159805953	-0.0251936010068	-0.0127311003307	-0.0229159805953	0.542466330083	0.27169908383	0.0339453333108	0.0150943935461	0.0339623854787	41.799124939	-20.9354633108	-2.30162400143	-1.16308129504	-2.09354633108	49.558359083	24.8217447097	3.10116024556	1.37898581721	3.10271808872	0.123048053462	0.125631875297	136.501448331	146.383910298	302.2540058	0.0	1.0	0.0	-18.48353	328.15
Name_None_CAS_107-35-7_CS_TAURIN05M_Temperature: Value20	-0.19	128.005038786	-129.802699794	-29.8241897551	-9.27162141387	-32.4506749485	141.586123671	143.574513004	12.8274989537	10.2553223574	14.3574513004	13.5810848841	273.377212798	42.6516887088	19.5269437713	46.8081262489	0.474811702356	-0.481479803014	-0.110627475631	-0.034391414501	-0.120369950753	0.525188297644	0.532563870772	0.0475813036185	0.0380402764837	0.0532563870772	34.5090272068	-34.9936607276	-8.04033798542	-2.49954719483	-8.74841518189	38.1703676682	38.70641986	3.45818035435	2.76474427571	3.870641986	0.324807845889	0.261923867414	32.5359497359	2.11429986314	209.113295911	60.477866546	0.77566821555	0.22433178445	-32.740462	293.15
Name_l-Aspartic acid_CAS_56-84-8_CS_LASPRT03M_Temperature: Value70	-0.76	163.594975538	-291.555620551	-57.8188475711	-18.2222262844	-58.3111241102	130.767663429	233.051456095	22.448598086	14.5657160059	21.1864960086	-32.8273121093	524.607076646	80.2674456571	32.7879422904	79.4976201188	0.555759984053	-0.990464080543	-0.196420468895	-0.0619040050339	-0.198092816109	0.444240015947	0.791715473515	0.0762617095864	0.0494822170947	0.0719741339559	48.1562487212	-85.8230818711	-17.0197085531	-5.36394261694	-17.1646163742	38.4931144985	68.6016416313	6.60802857371	4.28760260196	6.23651287557	0.269992651493	0.179879802986	124.364173959	34.8021341904	75.2798117001	219.082827267	0.255738336782	0.744261663218	-30.407021	343.15
Name_None_CAS_107-35-7_CS_TAURIN05M_Temperature: Value25	-0.12	128.005038786	-129.802699794	-29.8241897551	-9.27162141387	-32.4506749485	141.586123671	143.574513004	12.8274989537	10.2553223574	14.3574513004	13.5810848841	273.377212798	42.6516887088	19.5269437713	46.8081262489	0.474811702356	-0.481479803014	-0.110627475631	-0.034391414501	-0.120369950753	0.525188297644	0.532563870772	0.0475813036185	0.0380402764837	0.0532563870772	34.5090272068	-34.9936607276	-8.04033798542	-2.49954719483	-8.74841518189	38.1703676682	38.70641986	3.45818035435	2.76474427571	3.870641986	0.324807845889	0.261923867414	32.5359497359	2.11429986314	209.113295911	60.477866546	0.77566821555	0.22433178445	-32.740462	298.15
Name_Benzoylaminoacetic acid_CAS_495-69-2_CS_HIPPAC05M_Temperature: Value25	-1.68	187.877844174	-305.273004413	-41.1162394474	-13.8760456552	-33.9192227126	185.137004928	300.819556297	20.7308252494	13.6736161953	23.139965869	-2.74083924612	606.09256071	61.8470646967	27.5496618505	57.0591885816	0.503673900989	-0.818393705097	-0.110226816831	-0.0371997138681	-0.0909326338997	0.496326099011	0.806454641204	0.0555764074787	0.0366570291456	0.0620349724003	70.0812256945	-113.871363676	-15.3369678531	-5.1759710762	-12.6523737418	69.0588519567	112.210161399	7.73290565216	5.10046188178	8.63155087687	0.295369302797	0.198468090499	117.298434915	34.6373536849	226.884715248	146.130133855	0.608245799848	0.391754200152	-36.632048	298.15
Name_None_CAS_479-45-8_CS_MTNANLM_Temperature: Value10	-3.62	315.443237718	-663.468594341	-79.6629769242	-26.5387437737	-73.7187327046	116.11868483	244.231263787	11.2791465864	9.7692505515	15.2644539867	-199.324552888	907.699858129	90.9421235106	36.3079943251	88.9831866913	0.730933896706	-1.5373659252	-0.18459222828	-0.0614946370082	-0.170818436134	0.269066103294	0.565924033208	0.0261356389365	0.0226369613283	0.0353702520755	136.133290124	-286.327782124	-34.3795074773	-11.453111285	-31.8141980138	50.1124028691	105.400913746	4.86765018555	4.21603654986	6.58755710915	0.122808694738	0.148423592127	370.523220088	21.964360079	102.086385137	329.475537411	0.236550955501	0.763449044499	-39.173257	283.15
Name_None_CAS_123-30-8_CS_AMPHOL01M_Temperature: Value85	-0.08	115.553071309	-117.17769784	-26.662079805	-7.81184652267	-19.5296163067	158.618152706	160.848255777	19.7562856689	10.7232170518	17.8720284197	43.0650813973	278.025953617	46.4183654739	18.5350635745	37.4016447264	0.421463163116	-0.427388754093	-0.0972460910177	-0.0284925836062	-0.0712314590155	0.578536836884	0.586670816221	0.0720582028253	0.0391113877481	0.0651856462468	31.6813269995	-32.1267528441	-7.30997505492	-2.14178352294	-5.35445880734	43.4885330785	44.0999631671	5.41660502384	2.93999754448	4.89999590746	0.500921578866	0.289028480368	67.1986459209	78.4593587317	198.023459095	76.1477649204	0.7222620091	0.2777379909	-24.154172	358.15
Name_None_CAS_479-45-8_CS_MTNANLM_Temperature: Value15	-3.61	315.443237718	-663.468594341	-79.6629769242	-26.5387437737	-73.7187327046	116.11868483	244.231263787	11.2791465864	9.7692505515	15.2644539867	-199.324552888	907.699858129	90.9421235106	36.3079943251	88.9831866913	0.730933896706	-1.5373659252	-0.18459222828	-0.0614946370082	-0.170818436134	0.269066103294	0.565924033208	0.0261356389365	0.0226369613283	0.0353702520755	136.133290124	-286.327782124	-34.3795074773	-11.453111285	-31.8141980138	50.1124028691	105.400913746	4.86765018555	4.21603654986	6.58755710915	0.122808694738	0.148423592127	370.523220088	21.964360079	102.086385137	329.475537411	0.236550955501	0.763449044499	-39.173257	288.15
Name_None_CAS_32598-13-3_CS_FUHDAN01M_Temperature: Value20	-8.83	335.761365295	-208.48867165	-24.2775014154	-9.47675780228	-17.3740559708	112.880226403	70.0921871631	7.09846866107	3.18600850741	7.00921871631	-222.881138891	278.580858813	31.3759700765	12.6627663097	24.3832746872	0.748395537792	-0.464710975327	-0.0541133543227	-0.0211232261512	-0.0387259146106	0.251604462208	0.156232031225	0.0158221368514	0.00710145596478	0.0156232031225	150.636513356	-93.5366895001	-10.8918968775	-4.25166770455	-7.794724125	50.6427644447	31.4462704144	3.18466827872	1.42937592793	3.14462704144	0.13320456051	0.103960137374	475.180264182	105.666721607	448.641591698	0.0	1.0	0.0	-32.577736	293.15
Name_None_CAS_32598-13-3_CS_FUHDAN01M_Temperature: Value25	-8.71	335.761365295	-208.48867165	-24.2775014154	-9.47675780228	-17.3740559708	112.880226403	70.0921871631	7.09846866107	3.18600850741	7.00921871631	-222.881138891	278.580858813	31.3759700765	12.6627663097	24.3832746872	0.748395537792	-0.464710975327	-0.0541133543227	-0.0211232261512	-0.0387259146106	0.251604462208	0.156232031225	0.0158221368514	0.00710145596478	0.0156232031225	150.636513356	-93.5366895001	-10.8918968775	-4.25166770455	-7.794724125	50.6427644447	31.4462704144	3.18466827872	1.42937592793	3.14462704144	0.13320456051	0.103960137374	475.180264182	105.666721607	448.641591698	0.0	1.0	0.0	-32.577736	298.15
Name_Serine_CAS_56-45-1_CS_LSERIN10M_Temperature: Value25	-0.33	127.004129825	-183.034223676	-45.811941231	-13.0738731197	-45.7585559189	131.788410638	189.929173672	18.6674760221	13.566369548	18.9929173672	4.78428081302	372.963397347	64.4794172531	26.6402426677	64.7514732861	0.490756532618	-0.707262362925	-0.177021876863	-0.0505187402089	-0.176815590731	0.509243467382	0.733905132395	0.0721329756593	0.0524217951711	0.0733905132395	32.8677214068	-47.3678917368	-11.8557886547	-3.38342083834	-11.8419729342	34.1058575927	49.1522533626	4.83100354379	3.51087524019	4.91522533626	0.333078145117	0.223687494962	103.20064993	23.6564034844	89.4392500258	169.353290438	0.345602117687	0.654397882313	-37.622027	298.15
Name_None_CAS_150-13-0_CS_AMBNAC04M_Temperature: Value20	-1.44	156.668936549	-202.21109146	-37.5492486208	-11.8947700859	-28.88729878	150.863728586	194.718365306	20.1816212614	11.4540214886	19.4718365306	-5.8052079633	396.929456765	57.7308698822	23.3487915744	48.3591353105	0.509438359923	-0.657527197545	-0.122098407349	-0.0386780704438	-0.0939324567921	0.490561640077	0.633163196567	0.0656243175096	0.0372448939157	0.0633163196567	48.1808156008	-62.1865158765	-11.5476205022	-3.65803034567	-8.88378798235	46.3955245242	59.8822578332	6.20650777326	3.52248575489	5.98822578332	0.37006491904	0.259691119804	93.3958244284	36.5688548395	182.703057249	124.829607886	0.594093174359	0.405906825641	-29.957667	293.15
Name_None_CAS_91-20-3_CS_NAPHTA18M_Temperature: Value25	-3.61	138.291384521	-69.2644693175	-7.61486682482	-3.84802607319	-6.92644693175	163.962621279	82.1221364596	10.2601129714	4.56234091442	10.2652670574	25.6712367582	151.386605777	17.8749797962	8.41036698761	17.1917139892	0.457533669917	-0.229159805953	-0.0251936010068	-0.0127311003307	-0.0229159805953	0.542466330083	0.27169908383	0.0339453333108	0.0150943935461	0.0339623854787	41.799124939	-20.9354633108	-2.30162400143	-1.16308129504	-2.09354633108	49.558359083	24.8217447097	3.10116024556	1.37898581721	3.10271808872	0.123048053462	0.125631875297	136.501448331	146.383910298	302.2540058	0.0	1.0	0.0	-18.48353	298.15
Name_None_CAS_150-13-0_CS_AMBNAC04M_Temperature: Value25	-1.41	156.668936549	-202.21109146	-37.5492486208	-11.8947700859	-28.88729878	150.863728586	194.718365306	20.1816212614	11.4540214886	19.4718365306	-5.8052079633	396.929456765	57.7308698822	23.3487915744	48.3591353105	0.509438359923	-0.657527197545	-0.122098407349	-0.0386780704438	-0.0939324567921	0.490561640077	0.633163196567	0.0656243175096	0.0372448939157	0.0633163196567	48.1808156008	-62.1865158765	-11.5476205022	-3.65803034567	-8.88378798235	46.3955245242	59.8822578332	6.20650777326	3.52248575489	5.98822578332	0.37006491904	0.259691119804	93.3958244284	36.5688548395	182.703057249	124.829607886	0.594093174359	0.405906825641	-29.957667	298.15
Name_None_CAS_115-43-5_CS_FUFSOPM_Temperature: Value35	-2.11	217.593219478	-407.101637257	-39.1647331665	-13.5700545752	-29.0786883755	206.149269614	385.690810497	18.8511446685	12.8563603499	24.1056756561	-11.443949864	792.792447754	58.015877835	26.4264149251	53.1843640316	0.513503425027	-0.960728857116	-0.0924257872993	-0.0320242952372	-0.068623489794	0.486496574973	0.910200936714	0.0444872656242	0.0303400312238	0.0568875585446	92.2034924313	-172.506261085	-16.5957615166	-5.75020870283	-12.3218757918	87.3542046308	163.43358406	7.98803096408	5.44778613534	10.2145990038	0.147794146087	0.175127543295	19.1064388813	34.127814091	289.870599771	133.871889321	0.684072537527	0.315927462473	-39.130009	308.15
Name_2-Methoxybenzoic acid_CAS_579-75-9_CS_FUFBOXM_Temperature: Value15	-1.85	140.736987066	-197.35136969	-31.943761105	-10.3869141942	-28.1930528129	186.137422739	261.015075667	18.553258676	13.7376355614	21.7512563056	45.4004356729	458.366445357	50.497019781	24.1245497556	49.9443091185	0.430553701497	-0.603752890316	-0.0977248758138	-0.0317764679114	-0.0862504129023	0.569446298503	0.798517925653	0.0567595936527	0.0420272592449	0.0665431604711	46.0033195851	-64.5091124918	-10.4415980581	-3.39521644694	-9.21558749883	60.8435602005	85.3191488089	6.06458547969	4.49048151626	7.10992906741	0.353609014261	0.241734550486	16.181696121	29.6105386394	221.211534805	105.662875	0.676747791107	0.323252208893	-25.746714	288.15
Name_2-Methoxybenzoic acid_CAS_579-75-9_CS_FUFBOXM_Temperature: Value10	-1.91	140.736987066	-197.35136969	-31.943761105	-10.3869141942	-28.1930528129	186.137422739	261.015075667	18.553258676	13.7376355614	21.7512563056	45.4004356729	458.366445357	50.497019781	24.1245497556	49.9443091185	0.430553701497	-0.603752890316	-0.0977248758138	-0.0317764679114	-0.0862504129023	0.569446298503	0.798517925653	0.0567595936527	0.0420272592449	0.0665431604711	46.0033195851	-64.5091124918	-10.4415980581	-3.39521644694	-9.21558749883	60.8435602005	85.3191488089	6.06458547969	4.49048151626	7.10992906741	0.353609014261	0.241734550486	16.181696121	29.6105386394	221.211534805	105.662875	0.676747791107	0.323252208893	-25.746714	283.15
Name_None_CAS_108-46-3_CS_RESORA03M_Temperature: Value10	0.62	114.962210494	-127.661938349	-35.9264399276	-9.1187098821	-25.5323876699	153.085385231	169.996531274	20.6241041299	12.1426093767	18.8885034749	38.1231747373	297.658469623	56.5505440576	21.2613192588	44.4208911448	0.428887303327	-0.47626593331	-0.134030077123	-0.0340189952364	-0.095253186662	0.571112696673	0.634202783332	0.0769419478439	0.0453001988094	0.0704669759258	30.8153441221	-34.2194756401	-9.62999584555	-2.44424826001	-6.84389512802	41.0341694518	45.5671614896	5.52824152601	3.25479724926	5.06301794329	0.457305390225	0.263938570182	74.2494799056	86.8490354799	154.531501136	113.516094589	0.576507693411	0.423492306589	-22.940187	283.15
Name_None_CAS_591-27-5_CS_MAMPOLM_Temperature: Value40	-0.31	100.098939386	-102.303707319	-26.6587116375	-6.82024715463	-20.4607414639	172.695732632	176.499509334	19.8504847353	11.7666339556	17.6499509334	72.5967932456	278.803216653	46.5091963727	18.5868811102	38.1106923973	0.366938762571	-0.375020914312	-0.0977244586204	-0.0250013942874	-0.0750041828623	0.633061237429	0.647004972744	0.0727671277025	0.0431336648496	0.0647004972744	27.3064573392	-27.9079062844	-7.27235449756	-1.86052708563	-5.58158125689	47.1104757422	48.14812576	5.41510647276	3.20987505067	4.814812576	0.496940916587	0.286777481986	67.6947520437	79.7180965277	196.868567354	75.9261046639	0.721673066038	0.278326933962	-23.346918	313.15
Name_Acetamide, N-(4-methoxyphenyl)-_CAS_51-66-1_CS_ACACTA01M_Temperature: Value60	-1.49	113.579849008	-136.71984107	-22.0036316488	-5.9443409161	-19.5314058672	259.293512889	312.120223633	17.3329074743	13.5704445058	19.5075139771	145.713663881	448.840064704	39.3365391232	19.5147854219	39.0389198443	0.304607034491	-0.366665616376	-0.0590110045321	-0.0159419833207	-0.0523808023394	0.695392965509	0.837067636167	0.0464847029729	0.0363942450508	0.0523167272605	42.3509001436	-50.979186778	-8.20456810685	-2.21648638165	-7.28274096828	96.6836438691	116.381317102	6.46297948141	5.06005726532	7.2738323189	0.412687684204	0.183385676064	43.220797228	38.1301669608	306.469443003	66.4039188943	0.821912945037	0.178087054963	-30.765398	333.15
Name_None_CAS_115-77-5_CS_PERYTO12M_Temperature: Value10	-0.46	88.1145097253	-139.405207108	-34.851301777	-6.63834319561	-34.851301777	209.466943865	331.39584823	24.5091071948	15.7807546776	19.4938734253	121.35243414	470.801055338	59.3604089718	22.4190978732	54.3451752023	0.296102155098	-0.46846066993	-0.117115167483	-0.0223076509491	-0.117115167483	0.703897844902	1.11363071936	0.0823610036818	0.0530300342552	0.065507689374	26.2212438865	-41.4844041693	-10.3711010423	-1.97544781758	-10.3711010423	62.3334776346	98.6172582302	7.29345574524	4.69605991572	5.80101519001	0.25	0.132780780908	102.031739615	119.526482568	127.362722715	170.218730876	0.427992810635	0.572007189365	-34.324266	283.15
Name_None_CAS_439-14-5_CS_DIZPAM10M_Temperature: Value25	-3.75	223.845466243	-300.962018679	-25.0656479888	-9.12006117208	-25.0801682232	262.960769215	353.552856193	16.2013665942	10.7137229149	16.8358502949	39.1153029716	654.514874872	41.267014583	19.833784087	41.9160185181	0.459824566611	-0.618237805429	-0.0514899895751	-0.0187344789524	-0.0515198171191	0.540175433389	0.726270188098	0.033280934824	0.0220081875181	0.0345842946713	108.969368746	-146.510187329	-12.2021137368	-4.43970264633	-12.2091822774	128.010942135	172.111734959	7.88692628099	5.21550711996	8.1957969028	0.232947606067	0.184392566602	0.5510056467	29.2101538317	431.074152186	55.7320832715	0.885514853319	0.114485146681	-35.287426	298.15
Name_None_CAS_144-62-7_CS_OXALAC08M_Temperature: Value15	-0.13	159.964305001	-227.556451941	-54.8162280575	-28.4445564926	-56.8891129853	59.2434069655	84.2764233552	19.9540178927	10.5345529194	21.0691058388	-100.720898035	311.832875296	74.7702459502	38.979109412	77.9582188241	0.729738491251	-1.03808597745	-0.250065235232	-0.129760747181	-0.259521494362	0.270261508749	0.384459208114	0.0910279009515	0.0480574010143	0.0961148020286	35.0654092955	-49.8821291732	-12.0161399311	-6.23526614665	-12.4705322933	12.98661169	18.4740419364	4.37407460679	2.30925524205	4.6185104841	0.332372444653	0.291279831179	107.014235353	34.5494860605	0.0	219.207711966	0.0	1.0	-25.007447	288.15
Name_l-Histidine_CAS_71-00-1_CS_LHISTD04M_Temperature: Value15	-0.59	103.63637591	-170.132213742	-31.658469173	-8.50661068708	-34.0264427483	224.916598404	369.229032352	26.7754395653	18.4614516176	24.6152688235	121.280222494	539.361246094	58.4339087383	26.9680623047	58.6417115718	0.31543277344	-0.517822777581	-0.0963572746196	-0.025891138879	-0.103564555516	0.68456722656	1.12380365183	0.0814950454221	0.0561901825913	0.0749202434551	34.0500395523	-55.8974448514	-10.401484209	-2.79487224257	-11.1794889703	73.8970173782	121.311296782	8.79715030772	6.06556483912	8.08741978549	0.292439839739	0.195158731715	58.9142023514	24.3304687927	195.079186975	133.473787339	0.5937526129	0.4062473871	-40.149991	288.15
Name_None_CAS_124-04-9_CS_ADIPAC11M_Temperature: Value60	0.02	158.655473254	-246.216669727	-54.8669909136	-12.3108334864	-41.0361116212	183.152688479	284.233780809	22.2480920655	14.2116890405	20.302412915	24.4972152257	530.450450537	77.1150829791	26.5225225268	61.3385245362	0.464165257053	-0.720335841248	-0.160519838483	-0.0360167920624	-0.120055973541	0.535834742947	0.831559373446	0.0650894114193	0.0415779686723	0.0593970981033	54.2297356617	-84.1588672675	-18.753985304	-4.20794336338	-14.0264778779	62.6030837656	97.1534261209	7.60457945098	4.85767130604	6.93953043721	0.310092062955	0.195141904635	110.580199933	33.5329403277	125.930176131	215.877985602	0.368423549316	0.631576450684	-38.794239	333.15
Name_None_CAS_105-60-2_CS_CAPLACM_Temperature: Value5	0.58	67.0616604806	-51.1346830051	-15.4445485206	-2.69129910553	-10.226936601	214.619032907	163.647546689	10.8335209011	8.61302877311	11.6891104778	147.557372426	214.782229694	26.2780694217	11.3043278786	21.9160470788	0.238076879442	-0.181534213049	-0.0548299861623	-0.00955443226572	-0.0363068426098	0.761923120558	0.580968275536	0.0384602890985	0.0305772776598	0.0414977339669	18.8899750239	-14.403652965	-4.35043113634	-0.758086998158	-2.880730593	60.4540380033	46.0963544225	3.05159367926	2.42612391697	3.29259674446	0.467024088317	0.287860110118	11.0850877533	18.6288813463	224.044769569	57.6359238178	0.795385607992	0.204614392008	-20.312245	278.15
Name_None_CAS_461-58-5_CS_CYAMPD03M_Temperature: Value60	0.27	113.123933364	-118.477584489	-26.3841203186	-11.8477584489	-29.6193961223	124.687895017	130.588816861	21.6664383621	13.0588816861	21.7648028102	11.5639616533	249.066401351	48.0505586807	24.9066401351	51.3841989326	0.475686739949	-0.498198871335	-0.110945365915	-0.0498198871335	-0.124549717834	0.524313260051	0.549126667713	0.0911074882591	0.0549126667713	0.0915211112854	26.9022094269	-28.1753709895	-6.27445589319	-2.81753709895	-7.04384274739	29.6522562909	31.0555653039	5.15253532139	3.10555653039	5.17592755065	0.352545441878	0.199224912222	56.1293069156	137.311629741	160.856138013	76.9556903681	0.676400913731	0.323599086269	-23.990576	333.15
Name_None_CAS_106-46-7_CS_DCLBEN03M_Temperature: Value45	-3.08	201.264166784	-67.801628884	-14.4173737691	-5.65013574034	-11.3002714807	88.1321950729	29.6898671957	5.36313632312	2.47415559964	4.94831119928	-113.131971711	97.4914960797	19.7805100922	8.12429133998	16.24858268	0.695461979869	-0.23428638995	-0.0498187802935	-0.0195238658291	-0.0390477316583	0.304538020131	0.102592399591	0.0185321483958	0.00854936663255	0.0170987332651	58.2451176395	-19.621544727	-4.1723355163	-1.63512872725	-3.2702574545	25.5051366166	8.59213955045	1.55207214006	0.716011629204	1.43202325841	0.250365117664	0.189662644536	281.165890231	101.095498888	289.396361857	0.0	1.0	0.0	-17.491785	318.15
Name_None_CAS_106-46-7_CS_DCLBEN03M_Temperature: Value40	-3.16	201.264166784	-67.801628884	-14.4173737691	-5.65013574034	-11.3002714807	88.1321950729	29.6898671957	5.36313632312	2.47415559964	4.94831119928	-113.131971711	97.4914960797	19.7805100922	8.12429133998	16.24858268	0.695461979869	-0.23428638995	-0.0498187802935	-0.0195238658291	-0.0390477316583	0.304538020131	0.102592399591	0.0185321483958	0.00854936663255	0.0170987332651	58.2451176395	-19.621544727	-4.1723355163	-1.63512872725	-3.2702574545	25.5051366166	8.59213955045	1.55207214006	0.716011629204	1.43202325841	0.250365117664	0.189662644536	281.165890231	101.095498888	289.396361857	0.0	1.0	0.0	-17.491785	313.15
Name_None_CAS_57-50-1_CS_SUCROS41M_Temperature: Value90	0.37	195.365210549	-801.148893186	-75.0654464473	-17.8033087375	-72.8317175623	316.515287774	1297.95817671	43.5655745675	28.8435150379	38.1752404914	121.150077225	2099.10706989	118.631021015	46.6468237754	111.006958054	0.381661757362	-1.56510923118	-0.14664642762	-0.0347802051372	-0.14228265738	0.618338242638	2.53566639276	0.0851088773848	0.0563481420613	0.0745784233164	100.003641331	-410.092494676	-38.4245381344	-9.11316654834	-37.2811358796	162.018003233	664.399478297	22.3003680194	14.764432851	19.5411611264	0.0959736769559	0.0545141588284	203.757794746	0.0	158.621372962	353.259125362	0.309879695517	0.690120304483	-71.165016	363.15
Name_None_CAS_56-41-7_CS_LALNIN03M_Temperature: Value30	0.29	110.042494097	-119.781627265	-33.6776309967	-9.21397132809	-29.9454068163	134.015106614	145.875897126	14.2261153561	11.2212228558	16.2084330139	23.972612517	265.657524391	47.9037463528	20.4351941839	46.1538398302	0.450887387963	-0.490792447831	-0.137990502646	-0.0377532652178	-0.122698111958	0.549112612037	0.597710936681	0.0582899910294	0.0459777643601	0.0664123262979	26.8567070857	-29.2336165597	-8.21928181871	-2.24873973536	-7.30840413992	32.7074053794	35.6021214541	3.47199158127	2.73862472724	3.95579127268	0.441059017986	0.293685771572	77.2220596592	19.9485429875	124.024964886	120.032635825	0.508179071354	0.491820928646	-23.603808	303.15
Name_None_CAS_100-01-6_CS_NANILI23M_Temperature: Value20	-2.55	143.295927606	-140.434324896	-32.8437233802	-8.777145306	-28.0868649792	158.689834116	155.520816915	14.4048691933	9.72005105721	14.1382560832	15.39390651	295.955141811	47.2485925735	18.4971963632	42.2251210624	0.474512198154	-0.465036245733	-0.108759178555	-0.0290647653583	-0.0930072491465	0.525487801846	0.514993872653	0.0477004912788	0.0321871170408	0.0468176247866	43.2733298498	-42.4091665756	-9.91833682275	-2.65057291098	-8.48183331513	47.9220704331	46.9650723598	4.35006539585	2.93531702249	4.26955203271	0.406846764625	0.274557684894	48.7429621714	25.6404159643	182.431351274	119.554410448	0.604105803644	0.395894196356	-24.338415	293.15
Name_None_CAS_65-45-2_CS_SALMID07M_Temperature: Value45	-1.37	139.706461834	-185.366853752	-31.1588390849	-10.9039325737	-26.4809791075	163.308294884	216.682495691	21.7325520437	12.7460291583	21.6682495691	23.60183305	402.049349443	52.8913911285	23.6499617319	48.1492286765	0.461054977478	-0.611742001478	-0.102829444422	-0.0359848236164	-0.0873917144969	0.538945022522	0.715088921864	0.0717211012396	0.0420640542273	0.0715088921864	42.3331195446	-56.1688920934	-9.44158804492	-3.30405247608	-8.02412744191	49.4848232444	65.6579937168	6.58528397038	3.86223492452	6.56579937168	0.382205378857	0.220925423341	59.7194510324	102.506362802	193.76743684	109.247319878	0.639465347955	0.360534652045	-31.055115	318.15
Name_None_CAS_95-55-6_CS_AMPHOM11M_Temperature: Value20	-0.74	116.233641064	-124.758651145	-26.8609405353	-8.31724340964	-20.7931085241	154.357754838	165.678930049	17.9724908368	11.0452620033	18.4087700055	38.1241137736	290.437581194	44.8334313721	19.3625054129	39.2018785296	0.429554090871	-0.461059194911	-0.0992675337874	-0.0307372796608	-0.0768431991519	0.570445909129	0.612284546214	0.0664192990204	0.0408189697476	0.068031616246	31.4518231864	-33.7586175641	-7.26833939469	-2.25057450427	-5.62643626068	41.7678803499	44.8312929536	4.86320138336	2.98875286358	4.98125477263	0.471234092899	0.273175229582	69.0747742441	61.6970426126	202.019156887	68.572239015	0.746583815844	0.253416184156	-24.436352	293.15
Name_None_CAS_88-99-3_CS_PHTHAC06M_Temperature: Value65	-0.72	191.285152882	-318.35624306	-48.051815623	-17.6864579478	-39.7945303825	137.322530129	228.546147574	21.3963040948	12.6970081986	22.8546147574	-53.9626227531	546.902390634	69.4481197178	30.3834661463	62.6491451399	0.582107974863	-0.968803407585	-0.146228521447	-0.0538224115325	-0.121100425948	0.417892025137	0.695498490723	0.0651120019433	0.0386388050402	0.0695498490723	62.857770883	-104.614307404	-15.7901957964	-5.81190596689	-13.0767884255	45.1252384509	75.1020200155	7.0309899136	4.17233444531	7.51020200155	0.286979387021	0.201926657176	67.0465907547	25.0358605661	143.518965198	185.088717813	0.43674865993	0.56325134007	-34.417527	338.15
Name_None_CAS_65-71-4_CS_THYMIN01M_Temperature: Value30	-1.46	121.861368954	-138.650730772	-28.1819271981	-9.24338205147	-27.7301461544	158.619578468	180.47327597	16.5411370065	12.0315517313	18.047327597	36.7582095139	319.124006742	44.7230642046	21.2749337828	45.7774737514	0.434472894056	-0.494332082255	-0.100477153465	-0.0329554721503	-0.098866416451	0.565527105944	0.643442193235	0.0589741911474	0.0428961462157	0.0643442193235	34.1797922184	-38.8888883277	-7.90449364072	-2.59259255518	-7.77777766555	44.4897696485	50.6193154285	4.63947377902	3.37462102857	5.06193154285	0.275845494118	0.285807600811	27.5312233467	36.6161230141	156.139121452	124.341825971	0.556683521239	0.443316478761	-31.124792	303.15
Name_None_CAS_57-13-6_CS_UREAXX23M_Temperature: Value5	0.86	89.2196155804	-85.0333119136	-26.359922631	-10.6291639892	-28.3444373045	107.583766676	102.535792483	19.0808096403	12.8169740604	20.5071584967	18.3641510955	187.569104397	45.4407322713	23.4461380496	48.8515958012	0.453343913898	-0.43207241125	-0.133940394361	-0.0540090514062	-0.144024137083	0.546656086102	0.521006251558	0.096953667267	0.0651257814447	0.104201250312	17.5587221098	-16.734843389	-5.1877219298	-2.09185542363	-5.57828112968	21.1728491577	20.179390763	3.7551678734	2.52242384538	4.03587815261	0.369168100426	0.324271661389	54.1234859006	36.6438751639	95.7011963968	101.102185859	0.486278209752	0.513721790248	-22.445395	278.15
Name_None_CAS_106-46-7_CS_DCLBEN03M_Temperature: Value30	-3.2	201.264166784	-67.801628884	-14.4173737691	-5.65013574034	-11.3002714807	88.1321950729	29.6898671957	5.36313632312	2.47415559964	4.94831119928	-113.131971711	97.4914960797	19.7805100922	8.12429133998	16.24858268	0.695461979869	-0.23428638995	-0.0498187802935	-0.0195238658291	-0.0390477316583	0.304538020131	0.102592399591	0.0185321483958	0.00854936663255	0.0170987332651	58.2451176395	-19.621544727	-4.1723355163	-1.63512872725	-3.2702574545	25.5051366166	8.59213955045	1.55207214006	0.716011629204	1.43202325841	0.250365117664	0.189662644536	281.165890231	101.095498888	289.396361857	0.0	1.0	0.0	-17.491785	303.15
Name_None_CAS_141-82-2_CS_MALNAC12M_Temperature: Value40	0.82	154.347109804	-226.148860866	-53.7243854401	-20.5589873514	-56.5372152165	95.6530400587	140.150509297	18.9604856412	12.7409553907	20.0215013282	-58.6940697457	366.299370163	72.6848710813	33.2999427421	76.5587165446	0.617388069123	-0.904594901202	-0.21489741294	-0.0822359001093	-0.226148725301	0.382611930877	0.560601701135	0.0758418971014	0.0509637910123	0.080085957305	38.586800582	-56.5372491078	-13.4311044113	-5.13974991889	-14.134312277	23.9132743495	35.0376483277	4.74012425178	3.18524075706	5.00537833253	0.328151121459	0.21444335934	92.6783389428	28.5318261175	41.4362305031	208.56391936	0.165744822656	0.834255177344	-31.859953	313.15
Name_None_CAS_106-46-7_CS_DCLBEN03M_Temperature: Value35	-3.25	201.264166784	-67.801628884	-14.4173737691	-5.65013574034	-11.3002714807	88.1321950729	29.6898671957	5.36313632312	2.47415559964	4.94831119928	-113.131971711	97.4914960797	19.7805100922	8.12429133998	16.24858268	0.695461979869	-0.23428638995	-0.0498187802935	-0.0195238658291	-0.0390477316583	0.304538020131	0.102592399591	0.0185321483958	0.00854936663255	0.0170987332651	58.2451176395	-19.621544727	-4.1723355163	-1.63512872725	-3.2702574545	25.5051366166	8.59213955045	1.55207214006	0.716011629204	1.43202325841	0.250365117664	0.189662644536	281.165890231	101.095498888	289.396361857	0.0	1.0	0.0	-17.491785	308.15
Name_None_CAS_123-31-9_CS_HYQUIN08M_Temperature: Value10	-0.33	129.630378373	-140.280170467	-35.2701601111	-10.0200121762	-23.3800284111	139.083469016	150.509880381	20.3314787614	10.7507057415	18.8137350476	9.45309064273	290.790050847	55.6016388725	20.7707179176	42.1937634586	0.482410488453	-0.522042953237	-0.131255461726	-0.037288782374	-0.0870071588728	0.517589511547	0.56011211124	0.0756621921756	0.0400080079457	0.070014013905	34.8334777111	-37.6952243184	-9.47758042148	-2.69251602275	-6.28253738641	37.3736540675	40.4440890271	5.46334988108	2.88886350194	5.05551112839	0.469398752161	0.27084114797	71.8453781731	84.6923528127	155.676977931	113.036869458	0.579341107442	0.420658892558	-23.441066	283.15
Name_None_CAS_298-00-0_CS_MPARAT01M_Temperature: Value20	-3.84	149.009554702	-234.202933959	-34.8233226544	-9.00780515226	-33.4575619941	292.950196363	460.438900239	15.0675814542	17.7091884707	24.2336263284	143.940641661	694.641834198	49.8909041086	26.716993623	57.6911883225	0.337156391148	-0.529919146244	-0.0787929728227	-0.0203815056248	-0.0757027351777	0.662843608852	1.04181183723	0.0340926553105	0.0400696860473	0.0548322019595	65.8562257025	-103.508270391	-15.3905070116	-3.98108732274	-14.7868957702	129.472195859	203.495461731	6.65926454866	7.8267485281	10.7102874595	0.269850898962	0.241465931425	21.1266071478	2.39767848907	309.096606005	132.86314506	0.699377274198	0.300622725802	-25.25283	293.15
Name_None_CAS_63-74-1_CS_SULAMD07M_Temperature: Value10	-1.84	175.619075058	-209.663440912	-31.2397599438	-11.0349179427	-26.207930114	162.633663673	194.160762563	17.4276864412	10.2189875033	17.6509784148	-12.9854113851	403.824203474	48.667446385	21.253905446	43.8589085288	0.519194835545	-0.619842552343	-0.0923562660895	-0.0326232922286	-0.0774803190428	0.480805164455	0.574010910572	0.0515226765248	0.0302111005564	0.052182810052	59.4036331118	-70.9192331002	-10.5669343583	-3.7325912158	-8.86490413753	55.0112821472	65.6754096909	5.8949626685	3.45660051005	5.97049179008	0.333983804114	0.198975591759	58.5441951069	1.01206675129	217.522056259	120.730682472	0.643075521207	0.356924478793	-38.370593	283.15
Name_None_CAS_87-86-5_CS_PCPHOL01M_Temperature: Value30	-2.46	306.876335791	-277.559043362	-35.5236195837	-21.3506956432	-46.2598405603	52.6456936614	47.6162110452	8.60048476774	3.66278546502	6.8023158636	-254.230642129	325.175254407	44.1241043515	25.0134811082	53.0621564239	0.853567544271	-0.772022353637	-0.0988079079268	-0.0593863348951	-0.128670392273	0.146432455729	0.132443097069	0.0239219966043	0.0101879305438	0.0189204424385	110.328803034	-99.7885905622	-12.7715238062	-7.67604542786	-16.6314317604	18.9272866271	17.1190768298	3.09206373797	1.31685206383	2.44558240426	0.558056752905	0.324234073112	46.3845461476	50.7492764797	317.182175623	42.3398538286	0.882232936065	0.117767063935	-30.180622	303.15
Name_None_CAS_56-41-7_CS_LALNIN03M_Temperature: Value20	0.25	110.042494097	-119.781627265	-33.6776309967	-9.21397132809	-29.9454068163	134.015106614	145.875897126	14.2261153561	11.2212228558	16.2084330139	23.972612517	265.657524391	47.9037463528	20.4351941839	46.1538398302	0.450887387963	-0.490792447831	-0.137990502646	-0.0377532652178	-0.122698111958	0.549112612037	0.597710936681	0.0582899910294	0.0459777643601	0.0664123262979	26.8567070857	-29.2336165597	-8.21928181871	-2.24873973536	-7.30840413992	32.7074053794	35.6021214541	3.47199158127	2.73862472724	3.95579127268	0.441059017986	0.293685771572	77.2220596592	19.9485429875	124.024964886	120.032635825	0.508179071354	0.491820928646	-23.603808	293.15
Name_None_CAS_120-12-7_CS_ANTCEN19M_Temperature: Value75	-5.17	174.907654764	-109.845678569	-9.01660846351	-4.5769032737	-7.84611989777	191.924762464	120.5327794	12.0379074476	5.02219914165	12.05327794	17.0171076996	230.378457968	21.0545159111	9.59910241535	19.8993978377	0.476805338214	-0.29944376072	-0.0245796392032	-0.0124768233633	-0.0213888400514	0.523194661786	0.328577229652	0.0328158223816	0.0136907179022	0.0328577229652	64.161797789	-40.2949557915	-3.30758427787	-1.67895649131	-2.87821112796	70.4042245407	44.2153308224	4.41589468737	1.84230545093	4.42153308224	0.0981326272998	0.101239177888	170.43635508	138.85819655	366.832417228	0.0	1.0	0.0	-25.582407	348.15
Name_None_CAS_121-57-3_CS_AFAZEMM_Temperature: Value80	-0.6	191.445003901	-234.037566671	-35.7092894822	-13.0020870373	-29.2546958339	140.457387287	171.706257524	16.2697238769	9.53923652913	17.1706257524	-50.9876166144	405.743824196	51.9790133591	22.5413235664	46.4253215863	0.576811161908	-0.705139742542	-0.107589732495	-0.0391744301412	-0.0881424678178	0.423188838092	0.517339621778	0.0490196042839	0.0287410900988	0.0517339621778	63.5410545757	-77.6776280059	-11.8519985668	-4.31542377811	-9.70970350074	46.6181427004	56.9897174542	5.39996025871	3.16609541412	5.69897174542	0.326163144162	0.240505539746	59.1608906259	2.51191611989	258.012363539	73.890027649	0.777374223233	0.222625776767	-33.075953	353.15
Name_None_CAS_120-12-7_CS_ANTCEN19M_Temperature: Value70	-5.28	174.907654764	-109.845678569	-9.01660846351	-4.5769032737	-7.84611989777	191.924762464	120.5327794	12.0379074476	5.02219914165	12.05327794	17.0171076996	230.378457968	21.0545159111	9.59910241535	19.8993978377	0.476805338214	-0.29944376072	-0.0245796392032	-0.0124768233633	-0.0213888400514	0.523194661786	0.328577229652	0.0328158223816	0.0136907179022	0.0328577229652	64.161797789	-40.2949557915	-3.30758427787	-1.67895649131	-2.87821112796	70.4042245407	44.2153308224	4.41589468737	1.84230545093	4.42153308224	0.0981326272998	0.101239177888	170.43635508	138.85819655	366.832417228	0.0	1.0	0.0	-25.582407	343.15
Name_None_CAS_86-73-7_CS_FLUREN02M_Temperature: Value25	-4.94	151.874839611	-87.0902382271	-8.00785504346	-3.78653209683	-6.69924909439	201.726875693	115.677104291	11.5707172316	5.029439317	11.5677104291	49.8520360815	202.767342518	19.5785722751	8.81597141383	18.2669595235	0.429508209485	-0.246294727819	-0.0226465390208	-0.0107084664269	-0.0189457482938	0.570491790515	0.3271395451	0.0327224578696	0.0142234584826	0.03271395451	53.703203798	-30.7952576233	-2.83159127927	-1.33892424449	-2.36886597102	71.3309692678	40.9036224987	4.0914254604	1.77841836951	4.09036224987	0.108014549923	0.109750074223	149.157302592	139.569130179	353.601715304	0.0	1.0	0.0	-21.710357	298.15
Name_None_CAS_147-71-7_CS_TARTACM_Temperature: Value40	0.63	184.969207499	-409.537998946	-64.1065412833	-25.5961249341	-68.2563331577	116.133200562	257.129060627	25.7802408817	16.0705662892	25.7129060627	-68.8360069376	666.667059573	89.886782165	41.6666912233	93.9692392204	0.614306636372	-1.36012860735	-0.212906106252	-0.0850080379595	-0.226688101225	0.385693363628	0.853958831758	0.0856195108096	0.0533724269849	0.0853958831758	55.694673795	-123.312877675	-19.3026339528	-7.70705485469	-20.5521462792	34.9679863449	77.4221793371	7.76249260987	4.83888620857	7.74221793371	0.216450191306	0.151496540552	105.258285532	24.3256407777	26.5494815214	274.552926539	0.0881742583608	0.911825741639	-43.993273	313.15
Name_Maleic acid_CAS_110-16-7_CS_MALIAC13M_Temperature: Value40	0.66	139.444774787	-202.245053371	-50.6217744083	-16.8537544476	-50.5612633428	128.322088415	186.113159565	22.4293884249	15.5094299637	23.2641449456	-11.1226863712	388.358212936	73.0511628332	32.3631844113	73.8254082884	0.520769348078	-0.755302769554	-0.189051676533	-0.0629418974629	-0.188825692389	0.479230651922	0.695056727106	0.083764615818	0.0579213939255	0.0868820908882	37.3386899345	-54.1545235394	-13.554833743	-4.51287696161	-13.5386308848	34.3604030945	49.8349369372	6.00584698207	4.15291141143	6.22936711715	0.329622242804	0.226196239287	109.115260848	31.4357279756	66.1528213247	201.614041877	0.247053800958	0.752946199042	-32.597533	313.15
Name_2-Methoxybenzoic acid_CAS_579-75-9_CS_FUFBOXM_Temperature: Value25	-1.61	140.736987066	-197.35136969	-31.943761105	-10.3869141942	-28.1930528129	186.137422739	261.015075667	18.553258676	13.7376355614	21.7512563056	45.4004356729	458.366445357	50.497019781	24.1245497556	49.9443091185	0.430553701497	-0.603752890316	-0.0977248758138	-0.0317764679114	-0.0862504129023	0.569446298503	0.798517925653	0.0567595936527	0.0420272592449	0.0665431604711	46.0033195851	-64.5091124918	-10.4415980581	-3.39521644694	-9.21558749883	60.8435602005	85.3191488089	6.06458547969	4.49048151626	7.10992906741	0.353609014261	0.241734550486	16.181696121	29.6105386394	221.211534805	105.662875	0.676747791107	0.323252208893	-25.746714	298.15
Name_None_CAS_100-09-4_CS_ANISIC04M_Temperature: Value30	-2.69	151.68264592	-204.328946486	-38.0126214201	-10.7541550782	-29.1898494979	180.76692172	243.507847918	18.9864931698	12.816202522	20.2923206598	29.0842757998	447.836794403	56.9991145898	23.5703576002	49.4821701577	0.456257612235	-0.614616370043	-0.114341016263	-0.0323482300023	-0.0878023385775	0.543742387765	0.732465527465	0.0571108974649	0.038550817235	0.0610387939555	50.4268300549	-67.9290699156	-12.637279556	-3.57521420609	-9.70415284509	60.0958849696	80.9540787573	6.3120514453	4.26074098723	6.74617322978	0.368773237232	0.248821442974	48.5381474604	36.647293544	209.164166113	123.285401527	0.629160589973	0.370839410027	-25.189211	303.15
Name_None_CAS_87-40-1_CS_GISXEMM_Temperature: Value25	-4.2	230.470223793	-179.763591584	-22.6099080526	-11.235224474	-29.9605985974	120.816730154	94.2353809466	8.65338433402	5.88971130917	9.42353809466	-109.653493639	273.998972531	31.2632923866	17.1249357832	39.3841366921	0.656073962336	-0.511728629728	-0.0643630735459	-0.031983039358	-0.0852881049546	0.343926037664	0.268257559491	0.0246333780313	0.0167660974682	0.0268257559491	80.9611828916	-63.1486045182	-7.94256572881	-3.94678778239	-10.5247674197	42.4413411216	33.1036599268	3.03982102403	2.06897874542	3.31036599268	0.632860707677	0.199525197347	20.699345167	20.8380619739	338.187151716	13.0998022308	0.96270911264	0.0372908873604	-23.230816	298.15
Name_None_CAS_57-83-0_CS_PROGST13M_Temperature: Value50	-4.31	147.782847825	-179.838743173	-25.3852168989	-3.39318383346	-9.46519700911	376.652721213	458.353273012	12.1739914362	8.6481749625	13.480978618	228.869873388	638.192016186	37.5592083351	12.041358796	22.9461756271	0.281794097407	-0.342918661111	-0.0484048344499	-0.00647016341718	-0.0180483505848	0.718205902593	0.873993489522	0.0232135121166	0.0164904431985	0.0257056908683	77.502581893	-94.313833611	-13.3129106695	-1.77950629455	-4.96388597953	197.530084179	240.376759553	6.38447412632	4.5354105576	7.06990469272	0.246273903511	0.127533684627	121.447981402	41.4921097177	446.696102679	77.7394663585	0.85176545805	0.14823454195	-34.331367	323.15
Name_None_CAS_129-00-0_CS_GUQPOZM_Temperature: Value45	-5.7	182.986857618	-114.936051261	-8.80750291113	-4.42061735621	-7.18350320383	192.016945347	120.607948356	12.0568981115	4.63876724446	12.0607948356	9.0300877288	235.543999617	20.8644010226	9.05938460067	19.2442980394	0.487960005129	-0.306493028477	-0.0234864362481	-0.011788193403	-0.0191558142798	0.512039994871	0.321617934011	0.0321514022421	0.0123699205389	0.0321617934011	68.6207674995	-43.1014563208	-3.3028470863	-1.65774832003	-2.69384102005	72.0070847389	45.2284393014	4.52138264377	1.73955535774	4.52284393014	0.0971684782243	0.100215693578	167.265142001	183.049112046	375.003802965	0.0	1.0	0.0	-26.169132	318.15
Name_l-Leucine_CAS_61-90-5_CS_LEUCIN03M_Temperature: Value30	-0.77	109.474037656	-136.232168012	-29.1357574035	-6.19237127325	-19.4617382874	214.99678607	267.547255121	17.6120923948	12.1612388691	17.8364836747	105.522748414	403.779423133	46.7478497983	18.3536101424	37.2982219621	0.337392547036	-0.419859531427	-0.0897946911495	-0.0190845241558	-0.0599799330611	0.662607452964	0.824564908637	0.0542794331784	0.0374802231198	0.0549709939091	35.5211311749	-44.2033637727	-9.45370320461	-2.00924380785	-6.31476625325	69.7601842747	86.8112782548	5.71461012688	3.9459671934	5.78741855032	0.385789849403	0.257129269017	72.2036090547	22.3252928776	213.280635774	111.190187953	0.657318378658	0.342681621342	-22.881391	303.15
Name_None_CAS_76-57-3_CS_ZZZTSE03M_Temperature: Value90	-1.1	128.549728268	-251.831207277	-26.8843998807	-5.85653970411	-19.371631329	356.903706174	699.180717207	23.4793402039	16.2600166792	23.3060239069	228.353977906	951.011924484	50.3637400846	22.1165563834	42.6776552359	0.264803417069	-0.518754610453	-0.0553799766842	-0.0120640607082	-0.0399042008041	0.735196582931	1.44026320055	0.0483657927581	0.033494493036	0.0480087733516	62.4049070844	-122.252324472	-13.051124255	-2.84307731331	-9.40402495941	173.260129927	339.419680464	11.3981263404	7.89348094102	11.3139893488	0.251583971339	0.107761010524	61.4834339081	200.029961764	406.525580033	78.9278544091	0.837414160022	0.162585839978	-37.255187	363.15
Name_None_CAS_65-85-0_CS_BENZAC12M_Temperature: Value40	-1.34	148.289364006	-148.950902033	-27.833817685	-9.93006013553	-21.2787002904	137.826119073	138.440979212	17.1569714726	9.22939861413	17.3051224015	-10.4632449326	287.391881245	44.9907891576	19.1594587497	38.5838226919	0.518285002999	-0.520597139413	-0.0972817597475	-0.0347064759609	-0.0743710199162	0.481714997001	0.483863989889	0.0599651975767	0.0322575993259	0.0604829987361	42.4278830181	-42.6171592903	-7.96368619289	-2.84114395269	-6.0881656129	39.4341866397	39.6101076452	4.90887518107	2.64067384301	4.95126345565	0.475517903726	0.333689602209	57.256790424	29.5213210132	181.913430964	104.202052115	0.635804217955	0.364195782045	-24.049796	313.15
Name_None_CAS_53-70-3_CS_DBNTHR02M_Temperature: Value25	-8.74	252.675888082	-222.328665635	-12.2047616033	-6.17579626764	-10.105848438	236.510550222	208.104839122	14.8377603965	5.78068997562	14.8646313659	-16.1653378604	430.433504757	27.0425219998	11.9564862433	24.9704798038	0.516522675809	-0.454486568364	-0.0249491004812	-0.012624626899	-0.0206584803802	0.483477324191	0.425410074416	0.0303315039721	0.0118169465116	0.0303864338869	123.605617736	-108.760168075	-5.97040385906	-3.02111577986	-4.94364400341	115.697753684	101.802065044	7.25843116078	2.82783514011	7.27157607458	0.0700411726712	0.0722846860922	235.420577368	100.109120049	489.186438304	0.0	1.0	0.0	-37.324403	298.15
Name_None_CAS_86-73-7_CS_FLUREN02M_Temperature: Value50	-4.41	151.874839611	-87.0902382271	-8.00785504346	-3.78653209683	-6.69924909439	201.726875693	115.677104291	11.5707172316	5.029439317	11.5677104291	49.8520360815	202.767342518	19.5785722751	8.81597141383	18.2669595235	0.429508209485	-0.246294727819	-0.0226465390208	-0.0107084664269	-0.0189457482938	0.570491790515	0.3271395451	0.0327224578696	0.0142234584826	0.03271395451	53.703203798	-30.7952576233	-2.83159127927	-1.33892424449	-2.36886597102	71.3309692678	40.9036224987	4.0914254604	1.77841836951	4.09036224987	0.108014549923	0.109750074223	149.157302592	139.569130179	353.601715304	0.0	1.0	0.0	-21.710357	323.15
Name_Thiourea_CAS_62-56-6_CS_THIOUR13M_Temperature: Value20	0.2	112.720030989	-89.5648693086	-17.905206726	-11.1956086636	-29.8549564362	99.9898145183	79.4497179512	15.8679809498	9.9312147439	15.8899435902	-12.7302164707	169.01458726	33.7731876758	21.1268234075	45.7449000264	0.52992390042	-0.421065931833	-0.0841766711989	-0.0526332414791	-0.140355310611	0.47007609958	0.373512179287	0.0745991842172	0.0466890224108	0.0747024358573	23.9766603773	-19.0513295135	-3.80861375647	-2.38141618919	-6.35044317117	21.2688179985	16.899737231	3.37527577635	2.11246715387	3.3799474462	0.473843552408	0.201989328115	41.2191330177	43.9745928265	173.240545761	39.4692997459	0.814445355589	0.185554644411	-14.862445	293.15
Name_None_CAS_51-28-5_CS_DNOPHL02M_Temperature: Value65	-1.92	227.522445774	-350.658594226	-62.3024426692	-20.6269761309	-58.4430990377	108.549394667	167.296804535	13.9403395115	9.84098850205	15.2088004123	-118.973051107	517.955398761	76.2427821807	30.467964633	73.6518994499	0.677005385145	-1.04340367752	-0.185384299344	-0.0613766869129	-0.17390061292	0.322994614855	0.497800721166	0.0414802367649	0.0292823953627	0.0452546110151	76.4638870926	-117.846479128	-20.9380965718	-6.93214583105	-19.6410798546	36.4803948443	56.2237449998	4.68495555599	3.30727911764	5.11124954544	0.325775499161	0.205723991923	93.7401954385	23.540263763	97.4097200963	238.662120344	0.289847908616	0.710152091384	-32.782729	338.15
Name_l-Aspartic acid_CAS_56-84-8_CS_LASPRT03M_Temperature: Value35	-1.27	163.594975538	-291.555620551	-57.8188475711	-18.2222262844	-58.3111241102	130.767663429	233.051456095	22.448598086	14.5657160059	21.1864960086	-32.8273121093	524.607076646	80.2674456571	32.7879422904	79.4976201188	0.555759984053	-0.990464080543	-0.196420468895	-0.0619040050339	-0.198092816109	0.444240015947	0.791715473515	0.0762617095864	0.0494822170947	0.0719741339559	48.1562487212	-85.8230818711	-17.0197085531	-5.36394261694	-17.1646163742	38.4931144985	68.6016416313	6.60802857371	4.28760260196	6.23651287557	0.269992651493	0.179879802986	124.364173959	34.8021341904	75.2798117001	219.082827267	0.255738336782	0.744261663218	-30.407021	308.15
Name_None_CAS_59-66-5_CS_ATDZSA03M_Temperature: Value40	-2.29	221.484531832	-334.747153571	-40.622582659	-17.6182712406	-41.8433941964	162.363948848	245.393523737	16.0960770887	12.9154486177	22.3085021579	-59.1205829838	580.140677309	56.7186597477	30.5337198583	64.1518963543	0.57701031261	-0.872081486367	-0.105829734136	-0.0458990255982	-0.109010185796	0.42298968739	0.639297889892	0.0419334135702	0.0336472573627	0.0581179899902	85.0165010379	-128.49218631	-15.592916635	-6.76274664792	-16.0615232888	62.3231550827	94.1939312553	6.1784547354	4.95757532923	8.56308465958	0.198987930417	0.176563046229	33.9721785761	0.855402298379	217.346994819	166.501485862	0.566231223407	0.433768776593	-47.948039	313.15
Name_l-Aspartic acid_CAS_56-84-8_CS_LASPRT03M_Temperature: Value30	-1.34	163.594975538	-291.555620551	-57.8188475711	-18.2222262844	-58.3111241102	130.767663429	233.051456095	22.448598086	14.5657160059	21.1864960086	-32.8273121093	524.607076646	80.2674456571	32.7879422904	79.4976201188	0.555759984053	-0.990464080543	-0.196420468895	-0.0619040050339	-0.198092816109	0.444240015947	0.791715473515	0.0762617095864	0.0494822170947	0.0719741339559	48.1562487212	-85.8230818711	-17.0197085531	-5.36394261694	-17.1646163742	38.4931144985	68.6016416313	6.60802857371	4.28760260196	6.23651287557	0.269992651493	0.179879802986	124.364173959	34.8021341904	75.2798117001	219.082827267	0.255738336782	0.744261663218	-30.407021	303.15
Name_None_CAS_52-31-3_CS_ETCYBA01M_Temperature: Value35	-2.02	163.262513915	-283.448289578	-34.5548969264	-8.58934210843	-21.8037145829	253.097397388	439.415164364	16.8940790638	13.3156110413	21.9707582182	89.8348834731	722.863453942	51.4489759902	21.9049531498	43.7744728011	0.392118716242	-0.680777091848	-0.0829928530302	-0.0206296088439	-0.0523674686037	0.607881283758	1.05537337394	0.0405756620779	0.0319810113315	0.0527686686969	67.9759658124	-118.016504708	-14.3872738193	-3.57625771841	-9.07819266981	105.379609927	182.954858859	7.03401726054	5.5440866321	9.14774294297	0.159279753585	0.188722525083	31.0251904113	40.9323256353	280.217060768	136.142850534	0.673016429204	0.326983570796	-36.821645	308.15
Name_None_CAS_492-62-6_CS_GLUCSA15M_Temperature: Value10	0.31	133.471264969	-301.747584776	-50.9030447176	-12.5728160323	-50.2912641293	203.070140082	459.094504903	27.7633371228	19.1289377043	25.5052502724	69.5988751127	760.842089678	78.6663818404	31.7017537366	75.7965144016	0.396596861385	-0.896613552587	-0.151253438518	-0.0373588980245	-0.149435592098	0.603403138615	1.36415459736	0.0824960516182	0.05683977489	0.07578636652	44.9186070468	-101.550556151	-17.1309821907	-4.23127317297	-16.9250926919	68.3415102672	154.504309731	9.34351248422	6.43767957214	8.58357276285	0.174085306365	0.0944207435934	171.809264538	231.057443732	107.399671313	229.141733738	0.319127660671	0.680872339329	-47.549087	283.15
Name_None_CAS_505-48-6_CS_SUBRAC01M_Temperature: Value35	-1.59	159.738982503	-264.923206967	-53.7269154722	-10.1893541141	-33.1154008709	239.544645343	397.278952587	23.4061341062	15.2799597149	22.0710529215	79.8056628399	662.202159554	77.1330495784	25.469313829	55.1864537924	0.400063942929	-0.66349629309	-0.134558273181	-0.0255190881958	-0.0829370366363	0.599936057071	0.994979320165	0.058620320178	0.038268435391	0.055276628898	63.7811604421	-105.779499178	-21.4522777227	-4.06844227609	-13.2224373973	95.6462550234	158.626981456	9.34568613975	6.10103774829	8.81261008086	0.290164284563	0.182601151393	117.668942564	35.9653002931	190.291822583	208.991805263	0.476583083583	0.523416916417	-43.047281	308.15
Name_None_CAS_57-83-0_CS_PROGST13M_Temperature: Value25	-4.42	147.782847825	-179.838743173	-25.3852168989	-3.39318383346	-9.46519700911	376.652721213	458.353273012	12.1739914362	8.6481749625	13.480978618	228.869873388	638.192016186	37.5592083351	12.041358796	22.9461756271	0.281794097407	-0.342918661111	-0.0484048344499	-0.00647016341718	-0.0180483505848	0.718205902593	0.873993489522	0.0232135121166	0.0164904431985	0.0257056908683	77.502581893	-94.313833611	-13.3129106695	-1.77950629455	-4.96388597953	197.530084179	240.376759553	6.38447412632	4.5354105576	7.06990469272	0.246273903511	0.127533684627	121.447981402	41.4921097177	446.696102679	77.7394663585	0.85176545805	0.14823454195	-34.331367	298.15
Name_None_CAS_118-92-3_CS_AMBACO06M_Temperature: Value20	-1.59	143.086129689	-189.905317456	-30.8241745621	-11.1709010268	-27.1293310652	160.101756317	212.488624332	21.2870543976	12.4993308431	21.2488624332	17.0156266279	402.393941789	52.1112289597	23.6702318699	48.3781934984	0.471938808552	-0.626361824538	-0.101666906842	-0.0368448132081	-0.0894802606483	0.528061191448	0.700848002643	0.0702107682403	0.0412263530966	0.0700848002643	43.381981177	-57.5769917408	-9.34551632334	-3.3868818671	-8.22528453439	48.5409130434	64.4239768116	6.45397702209	3.7896456948	6.44239768116	0.359840291805	0.254134370444	62.0332506105	26.8643813645	190.102417486	113.085468519	0.627011916573	0.372988083427	-27.735205	293.15
Name_None_CAS_57-83-0_CS_PROGST13M_Temperature: Value20	-4.49	147.782847825	-179.838743173	-25.3852168989	-3.39318383346	-9.46519700911	376.652721213	458.353273012	12.1739914362	8.6481749625	13.480978618	228.869873388	638.192016186	37.5592083351	12.041358796	22.9461756271	0.281794097407	-0.342918661111	-0.0484048344499	-0.00647016341718	-0.0180483505848	0.718205902593	0.873993489522	0.0232135121166	0.0164904431985	0.0257056908683	77.502581893	-94.313833611	-13.3129106695	-1.77950629455	-4.96388597953	197.530084179	240.376759553	6.38447412632	4.5354105576	7.06990469272	0.246273903511	0.127533684627	121.447981402	41.4921097177	446.696102679	77.7394663585	0.85176545805	0.14823454195	-34.331367	293.15
Name_17a-Ethynyl testosterone_CAS_434-03-7_CS_KEFCEDM_Temperature: Value40	-5.46	170.878175264	-241.591115035	-30.1481278854	-4.73708068696	-12.715321844	347.131607692	490.781880347	15.6083715518	9.62317412444	15.3369337608	176.253432428	732.372995382	45.7564994372	14.3602548114	28.0522556048	0.329874417214	-0.466383305845	-0.0581999199193	-0.00914477070285	-0.0245464897813	0.670125582786	0.947437474146	0.0301314223501	0.0185772053754	0.0296074210671	88.5165664804	-125.146561063	-15.6170251825	-2.4538541385	-6.5866611086	179.817568758	254.229815317	8.08528915982	4.98489833955	7.94468172866	0.266677272843	0.150098719952	87.2412129984	88.8467963994	433.746423346	84.2633596099	0.837332493744	0.162667506256	-36.295784	313.15
Name_d-Sorbitol_CAS_50-70-4_CS_GLUCITM_Temperature: Value40	0.61	135.106120288	-315.879704586	-52.7077192675	-12.1492194072	-52.6466174311	220.069991146	514.526237919	27.2408009078	19.7894706892	25.726311896	84.9638708582	830.405942506	79.9485201753	31.9386900964	78.372929327	0.380391912458	-0.889360783053	-0.148398829681	-0.0342061839636	-0.148226797176	0.619608087542	1.4486510251	0.0766966021386	0.0557173471192	0.072432551255	47.9864664347	-112.192925156	-18.720522772	-4.31511250599	-18.6988208593	78.1636036984	182.747428415	9.67528173876	7.02874724672	9.13737142074	0.168339241742	0.0901279371571	151.27795084	109.951034475	129.085485597	226.090625836	0.363440787378	0.636559212622	-52.923591	313.15
Name_None_CAS_123-56-8_CS_SUCCIN05M_Temperature: Value20	0.32	109.988730582	-93.0226397474	-30.4036648837	-7.75188664562	-31.0075465825	137.097382656	115.949701116	11.6164344407	9.66247509299	12.883300124	27.1086520737	208.972340863	42.0200993243	17.4143617386	43.8908467065	0.445143311134	-0.376478623297	-0.123048861327	-0.0313732186081	-0.125492874432	0.554856688866	0.469268384195	0.0470137082512	0.0391056986829	0.0521409315772	27.1766879394	-22.9846024983	-7.51232338428	-1.91538354152	-7.66153416609	33.8748594154	28.6495609798	2.87025963562	2.38746341498	3.18328455331	0.350505067589	0.267883992974	25.5120308408	31.9230378866	119.852300541	127.233812697	0.485062875329	0.514937124671	-22.228152	293.15
Name_None_CAS_479-45-8_CS_MTNANLM_Temperature: Value50	-3.16	315.443237718	-663.468594341	-79.6629769242	-26.5387437737	-73.7187327046	116.11868483	244.231263787	11.2791465864	9.7692505515	15.2644539867	-199.324552888	907.699858129	90.9421235106	36.3079943251	88.9831866913	0.730933896706	-1.5373659252	-0.18459222828	-0.0614946370082	-0.170818436134	0.269066103294	0.565924033208	0.0261356389365	0.0226369613283	0.0353702520755	136.133290124	-286.327782124	-34.3795074773	-11.453111285	-31.8141980138	50.1124028691	105.400913746	4.86765018555	4.21603654986	6.58755710915	0.122808694738	0.148423592127	370.523220088	21.964360079	102.086385137	329.475537411	0.236550955501	0.763449044499	-39.173257	323.15
Name_None_CAS_217-59-4_CS_TRIPHE13M_Temperature: Value10	-7.93	211.145950606	-158.660669637	-10.6982399487	-5.28868898791	-8.81448164652	204.815002274	153.903427081	12.8046623158	5.13011423604	12.8252855901	-6.33094833164	312.564096719	23.5029022645	10.418803224	21.6397672366	0.507610027201	-0.381431642895	-0.0257193370546	-0.0127143880965	-0.0211906468275	0.492389972799	0.369994890183	0.030783327683	0.0123331630061	0.0308329075153	87.8284708107	-65.9966433269	-4.45005008318	-2.1998881109	-3.66648018483	85.19504351	64.0178161802	5.32623953819	2.13392720601	5.33481801502	0.0819868026083	0.0837693530132	204.576999933	139.755480058	415.96095288	0.0	1.0	0.0	-30.206936	283.15
Name_None_CAS_217-59-4_CS_TRIPHE13M_Temperature: Value15	-7.83	211.145950606	-158.660669637	-10.6982399487	-5.28868898791	-8.81448164652	204.815002274	153.903427081	12.8046623158	5.13011423604	12.8252855901	-6.33094833164	312.564096719	23.5029022645	10.418803224	21.6397672366	0.507610027201	-0.381431642895	-0.0257193370546	-0.0127143880965	-0.0211906468275	0.492389972799	0.369994890183	0.030783327683	0.0123331630061	0.0308329075153	87.8284708107	-65.9966433269	-4.45005008318	-2.1998881109	-3.66648018483	85.19504351	64.0178161802	5.32623953819	2.13392720601	5.33481801502	0.0819868026083	0.0837693530132	204.576999933	139.755480058	415.96095288	0.0	1.0	0.0	-30.206936	288.15
Name_Barbital_CAS_57-44-3_CS_DETBAA01M_Temperature: Value20	-1.47	157.550833475	-242.799114209	-34.6612346772	-9.71196456836	-26.9776793565	197.694550568	304.663965928	13.9629801533	12.1865586371	19.0414978705	40.1437170927	547.463080137	48.6242148306	21.8985232055	46.019177227	0.443498608433	-0.683468737709	-0.0975698382981	-0.0273387495084	-0.0759409708565	0.556501391567	0.857615551427	0.0393051698361	0.0343046220571	0.0536009719642	55.9692063443	-86.2532645725	-12.3132436243	-3.4501305829	-9.58369606361	70.2300765398	108.23046758	4.96028424696	4.32921870321	6.76440422377	0.179628746916	0.21259827832	33.7033946722	40.6690238786	220.963599723	134.28178432	0.622002732894	0.377997267106	-32.232875	293.15
Name_None_CAS_91-20-3_CS_NAPHTA18M_Temperature: Value65	-2.91	138.291384521	-69.2644693175	-7.61486682482	-3.84802607319	-6.92644693175	163.962621279	82.1221364596	10.2601129714	4.56234091442	10.2652670574	25.6712367582	151.386605777	17.8749797962	8.41036698761	17.1917139892	0.457533669917	-0.229159805953	-0.0251936010068	-0.0127311003307	-0.0229159805953	0.542466330083	0.27169908383	0.0339453333108	0.0150943935461	0.0339623854787	41.799124939	-20.9354633108	-2.30162400143	-1.16308129504	-2.09354633108	49.558359083	24.8217447097	3.10116024556	1.37898581721	3.10271808872	0.123048053462	0.125631875297	136.501448331	146.383910298	302.2540058	0.0	1.0	0.0	-18.48353	338.15
Name_None_CAS_94-09-7_CS_QQQAXG04M_Temperature: Value25	-2.19	134.995132097	-176.272094916	-21.8162300241	-7.66400412678	-22.0340118645	238.524463522	311.457207536	19.4374831969	13.5416177189	20.7638138357	103.529331425	487.729302452	41.2537132211	21.2056218457	42.7978257002	0.361413788407	-0.471921947292	-0.0584071900914	-0.0205183455344	-0.0589902434115	0.638586211593	0.83384435834	0.0520387241391	0.0362541025365	0.0555896238893	50.4233271512	-65.8410816118	-8.14878941653	-2.86265572225	-8.23013520148	89.0935611598	116.335370211	7.26028086355	5.0580595744	7.75569134741	0.3541149052	0.258552946668	16.9872239097	33.5319630639	305.685790169	67.8338054494	0.818392913665	0.181607086335	-25.576136	298.15
Name_None_CAS_55-21-0_CS_BZAMID12M_Temperature: Value40	-0.89	136.68297684	-125.647771853	-22.3000075193	-7.85298574083	-17.9496816933	153.683246537	141.275511735	15.2923633633	8.82971948345	15.6972790817	17.0002696971	266.923283588	37.5923708826	16.6827052243	33.646960775	0.470726158333	-0.432721720839	-0.0767995921148	-0.0270451075524	-0.0618173886912	0.529273841667	0.486542512045	0.0526657790478	0.0304089070028	0.0540602791162	39.6881197851	-36.4838689888	-6.47516896467	-2.2802418118	-5.21198128412	44.6244238934	41.0216367982	4.44038579633	2.56385229989	4.55795964425	0.397708839911	0.269993224328	45.4521588253	33.7735603677	221.293417787	69.07280559	0.762118318079	0.237881681921	-24.943851	313.15
Name_2-Methoxybenzoic acid_CAS_579-75-9_CS_FUFBOXM_Temperature: Value55	-1.16	140.736987066	-197.35136969	-31.943761105	-10.3869141942	-28.1930528129	186.137422739	261.015075667	18.553258676	13.7376355614	21.7512563056	45.4004356729	458.366445357	50.497019781	24.1245497556	49.9443091185	0.430553701497	-0.603752890316	-0.0977248758138	-0.0317764679114	-0.0862504129023	0.569446298503	0.798517925653	0.0567595936527	0.0420272592449	0.0665431604711	46.0033195851	-64.5091124918	-10.4415980581	-3.39521644694	-9.21558749883	60.8435602005	85.3191488089	6.06458547969	4.49048151626	7.10992906741	0.353609014261	0.241734550486	16.181696121	29.6105386394	221.211534805	105.662875	0.676747791107	0.323252208893	-25.746714	328.15
Name_None_CAS_103-84-4_CS_ACANIL02M_Temperature: Value60	-0.87	116.534331304	-100.337761601	-15.6729880722	-5.28093482111	-14.333965943	206.147843852	177.49630499	12.7606427801	9.34191078897	14.7913587492	89.6135125479	277.834066592	28.4336308524	14.6228456101	29.1253246922	0.361142759893	-0.310949191887	-0.0485709756501	-0.0163657469414	-0.0444213131267	0.638857240107	0.550065416239	0.0395455459353	0.028950811381	0.0458387846866	37.6035515057	-32.3772071638	-5.05739388235	-1.70406353494	-4.62531530911	66.520234658	57.2748937765	4.11763196869	3.0144680935	4.77290781471	0.379016903845	0.256380555423	15.1265283364	25.2468898525	274.84469151	47.8374836469	0.851750461197	0.148249538803	-26.419893	333.15
Name_None_CAS_99-99-0_CS_NITOLU01M_Temperature: Value30	-2.63	142.961957379	-101.790104915	-26.3903279491	-5.98765323027	-16.9650174858	166.306967196	118.411946432	8.74377389768	6.96540861362	10.7647224029	23.3450098171	220.202051346	35.1341018468	12.9530618439	27.7297398886	0.462257750517	-0.329131370229	-0.0853313276961	-0.019360668837	-0.0548552283715	0.537742249483	0.382876962483	0.0282723972662	0.0225221742637	0.0348069965894	44.2136908136	-31.4805162793	-8.16170834399	-1.85179507525	-5.24675271321	51.4335768939	36.6211353297	2.70417755006	2.15418443116	3.32919412088	0.362790187064	0.377722342929	125.022001314	19.6380960466	209.04169808	100.227226494	0.675922090679	0.324077909321	-17.139202	303.15
Name_None_CAS_107-35-7_CS_TAURIN05M_Temperature: Value10	-0.34	128.005038786	-129.802699794	-29.8241897551	-9.27162141387	-32.4506749485	141.586123671	143.574513004	12.8274989537	10.2553223574	14.3574513004	13.5810848841	273.377212798	42.6516887088	19.5269437713	46.8081262489	0.474811702356	-0.481479803014	-0.110627475631	-0.034391414501	-0.120369950753	0.525188297644	0.532563870772	0.0475813036185	0.0380402764837	0.0532563870772	34.5090272068	-34.9936607276	-8.04033798542	-2.49954719483	-8.74841518189	38.1703676682	38.70641986	3.45818035435	2.76474427571	3.870641986	0.324807845889	0.261923867414	32.5359497359	2.11429986314	209.113295911	60.477866546	0.77566821555	0.22433178445	-32.740462	283.15
Name_Acetamide, N-(4-methoxyphenyl)-_CAS_51-66-1_CS_ACACTA01M_Temperature: Value25	-1.87	113.579849008	-136.71984107	-22.0036316488	-5.9443409161	-19.5314058672	259.293512889	312.120223633	17.3329074743	13.5704445058	19.5075139771	145.713663881	448.840064704	39.3365391232	19.5147854219	39.0389198443	0.304607034491	-0.366665616376	-0.0590110045321	-0.0159419833207	-0.0523808023394	0.695392965509	0.837067636167	0.0464847029729	0.0363942450508	0.0523167272605	42.3509001436	-50.979186778	-8.20456810685	-2.21648638165	-7.28274096828	96.6836438691	116.381317102	6.46297948141	5.06005726532	7.2738323189	0.412687684204	0.183385676064	43.220797228	38.1301669608	306.469443003	66.4039188943	0.821912945037	0.178087054963	-30.765398	298.15
Name_None_CAS_556-88-7_CS_NTRGUA02M_Temperature: Value50	-0.95	133.304181404	-159.288750179	-35.8051556646	-14.4807954709	-39.8221875449	117.798177067	140.760208725	18.931145988	12.7963826114	20.1086012465	-15.5060043372	300.048958905	54.7363016527	27.2771780823	59.9307887913	0.530875863595	-0.634357841754	-0.142591873221	-0.057668894705	-0.158589460439	0.469124136405	0.560569042769	0.0753921472633	0.0509608220699	0.0800812918241	33.4729943447	-39.997780848	-8.99075903283	-3.63616189528	-9.99944521201	29.5794000852	35.3452203899	4.75365540617	3.21320185363	5.04931719855	0.305345853544	0.220109671473	65.3661141043	47.0086080255	107.451127798	143.651230673	0.427917636665	0.572082363335	-19.329362	323.15
Name_None_CAS_57-50-1_CS_SUCROS41M_Temperature: Value40	0.31	195.365210549	-801.148893186	-75.0654464473	-17.8033087375	-72.8317175623	316.515287774	1297.95817671	43.5655745675	28.8435150379	38.1752404914	121.150077225	2099.10706989	118.631021015	46.6468237754	111.006958054	0.381661757362	-1.56510923118	-0.14664642762	-0.0347802051372	-0.14228265738	0.618338242638	2.53566639276	0.0851088773848	0.0563481420613	0.0745784233164	100.003641331	-410.092494676	-38.4245381344	-9.11316654834	-37.2811358796	162.018003233	664.399478297	22.3003680194	14.764432851	19.5411611264	0.0959736769559	0.0545141588284	203.757794746	0.0	158.621372962	353.259125362	0.309879695517	0.690120304483	-71.165016	313.15
Name_None_CAS_108-46-3_CS_RESORA03M_Temperature: Value40	0.8	114.962210494	-127.661938349	-35.9264399276	-9.1187098821	-25.5323876699	153.085385231	169.996531274	20.6241041299	12.1426093767	18.8885034749	38.1231747373	297.658469623	56.5505440576	21.2613192588	44.4208911448	0.428887303327	-0.47626593331	-0.134030077123	-0.0340189952364	-0.095253186662	0.571112696673	0.634202783332	0.0769419478439	0.0453001988094	0.0704669759258	30.8153441221	-34.2194756401	-9.62999584555	-2.44424826001	-6.84389512802	41.0341694518	45.5671614896	5.52824152601	3.25479724926	5.06301794329	0.457305390225	0.263938570182	74.2494799056	86.8490354799	154.531501136	113.516094589	0.576507693411	0.423492306589	-22.940187	313.15
Name_None_CAS_103-82-2_CS_ZZZMLY01M_Temperature: Value40	-0.67	146.509831217	-157.223437038	-28.9937555393	-8.73463539098	-19.6529296297	168.906352423	181.257715231	17.3471968141	10.0698730684	18.1257715231	22.3965212054	338.481152269	46.3409523535	18.8045084594	37.7787011529	0.464496873707	-0.498463443516	-0.0919222190973	-0.0276924135287	-0.0623079304395	0.535503126293	0.574662064387	0.0549978019959	0.0319256702437	0.0574662064387	46.2115718282	-49.5908164891	-9.1450997216	-2.75504536051	-6.19885206114	53.2757970736	57.1716167936	5.47158661595	3.17620093298	5.71716167936	0.448210549261	0.286373547903	64.6732711315	21.3653135408	213.538157876	101.878025764	0.677004443499	0.322995556501	-24.561549	313.15
Name_None_CAS_124-04-9_CS_ADIPAC11M_Temperature: Value20	-0.89	158.655473254	-246.216669727	-54.8669909136	-12.3108334864	-41.0361116212	183.152688479	284.233780809	22.2480920655	14.2116890405	20.302412915	24.4972152257	530.450450537	77.1150829791	26.5225225268	61.3385245362	0.464165257053	-0.720335841248	-0.160519838483	-0.0360167920624	-0.120055973541	0.535834742947	0.831559373446	0.0650894114193	0.0415779686723	0.0593970981033	54.2297356617	-84.1588672675	-18.753985304	-4.20794336338	-14.0264778779	62.6030837656	97.1534261209	7.60457945098	4.85767130604	6.93953043721	0.310092062955	0.195141904635	110.580199933	33.5329403277	125.930176131	215.877985602	0.368423549316	0.631576450684	-38.794239	293.15
Name_None_CAS_55-21-0_CS_BZAMID12M_Temperature: Value30	-0.97	136.68297684	-125.647771853	-22.3000075193	-7.85298574083	-17.9496816933	153.683246537	141.275511735	15.2923633633	8.82971948345	15.6972790817	17.0002696971	266.923283588	37.5923708826	16.6827052243	33.646960775	0.470726158333	-0.432721720839	-0.0767995921148	-0.0270451075524	-0.0618173886912	0.529273841667	0.486542512045	0.0526657790478	0.0304089070028	0.0540602791162	39.6881197851	-36.4838689888	-6.47516896467	-2.2802418118	-5.21198128412	44.6244238934	41.0216367982	4.44038579633	2.56385229989	4.55795964425	0.397708839911	0.269993224328	45.4521588253	33.7735603677	221.293417787	69.07280559	0.762118318079	0.237881681921	-24.943851	303.15
Name_None_CAS_65-85-0_CS_BENZAC12M_Temperature: Value30	-1.49	148.289364006	-148.950902033	-27.833817685	-9.93006013553	-21.2787002904	137.826119073	138.440979212	17.1569714726	9.22939861413	17.3051224015	-10.4632449326	287.391881245	44.9907891576	19.1594587497	38.5838226919	0.518285002999	-0.520597139413	-0.0972817597475	-0.0347064759609	-0.0743710199162	0.481714997001	0.483863989889	0.0599651975767	0.0322575993259	0.0604829987361	42.4278830181	-42.6171592903	-7.96368619289	-2.84114395269	-6.0881656129	39.4341866397	39.6101076452	4.90887518107	2.64067384301	4.95126345565	0.475517903726	0.333689602209	57.256790424	29.5213210132	181.913430964	104.202052115	0.635804217955	0.364195782045	-24.049796	303.15
Name_None_CAS_144-62-7_CS_OXALAC08M_Temperature: Value60	0.53	159.964305001	-227.556451941	-54.8162280575	-28.4445564926	-56.8891129853	59.2434069655	84.2764233552	19.9540178927	10.5345529194	21.0691058388	-100.720898035	311.832875296	74.7702459502	38.979109412	77.9582188241	0.729738491251	-1.03808597745	-0.250065235232	-0.129760747181	-0.259521494362	0.270261508749	0.384459208114	0.0910279009515	0.0480574010143	0.0961148020286	35.0654092955	-49.8821291732	-12.0161399311	-6.23526614665	-12.4705322933	12.98661169	18.4740419364	4.37407460679	2.30925524205	4.6185104841	0.332372444653	0.291279831179	107.014235353	34.5494860605	0.0	219.207711966	0.0	1.0	-25.007447	333.15
Name_None_CAS_591-27-5_CS_MAMPOLM_Temperature: Value30	-0.47	100.098939386	-102.303707319	-26.6587116375	-6.82024715463	-20.4607414639	172.695732632	176.499509334	19.8504847353	11.7666339556	17.6499509334	72.5967932456	278.803216653	46.5091963727	18.5868811102	38.1106923973	0.366938762571	-0.375020914312	-0.0977244586204	-0.0250013942874	-0.0750041828623	0.633061237429	0.647004972744	0.0727671277025	0.0431336648496	0.0647004972744	27.3064573392	-27.9079062844	-7.27235449756	-1.86052708563	-5.58158125689	47.1104757422	48.14812576	5.41510647276	3.20987505067	4.814812576	0.496940916587	0.286777481986	67.6947520437	79.7180965277	196.868567354	75.9261046639	0.721673066038	0.278326933962	-23.346918	303.15
Name_None_CAS_461-58-5_CS_CYAMPD03M_Temperature: Value20	-0.43	113.123933364	-118.477584489	-26.3841203186	-11.8477584489	-29.6193961223	124.687895017	130.588816861	21.6664383621	13.0588816861	21.7648028102	11.5639616533	249.066401351	48.0505586807	24.9066401351	51.3841989326	0.475686739949	-0.498198871335	-0.110945365915	-0.0498198871335	-0.124549717834	0.524313260051	0.549126667713	0.0911074882591	0.0549126667713	0.0915211112854	26.9022094269	-28.1753709895	-6.27445589319	-2.81753709895	-7.04384274739	29.6522562909	31.0555653039	5.15253532139	3.10555653039	5.17592755065	0.352545441878	0.199224912222	56.1293069156	137.311629741	160.856138013	76.9556903681	0.676400913731	0.323599086269	-23.990576	293.15
Name_None_CAS_461-58-5_CS_CYAMPD03M_Temperature: Value25	-0.33	113.123933364	-118.477584489	-26.3841203186	-11.8477584489	-29.6193961223	124.687895017	130.588816861	21.6664383621	13.0588816861	21.7648028102	11.5639616533	249.066401351	48.0505586807	24.9066401351	51.3841989326	0.475686739949	-0.498198871335	-0.110945365915	-0.0498198871335	-0.124549717834	0.524313260051	0.549126667713	0.0911074882591	0.0549126667713	0.0915211112854	26.9022094269	-28.1753709895	-6.27445589319	-2.81753709895	-7.04384274739	29.6522562909	31.0555653039	5.15253532139	3.10555653039	5.17592755065	0.352545441878	0.199224912222	56.1293069156	137.311629741	160.856138013	76.9556903681	0.676400913731	0.323599086269	-23.990576	298.15
Name_None_CAS_110-94-1_CS_GLURAC04M_Temperature: Value35	0.78	149.558620535	-224.294410146	-50.1993882866	-13.1937888321	-44.8588820292	160.038285329	240.010857817	21.9840074336	14.1182857539	20.0009048181	10.4796647935	464.305267963	72.1833957201	27.312074586	64.8597868472	0.48307530761	-0.724472389411	-0.162144347491	-0.0426160229065	-0.144894477882	0.51692469239	0.775236616615	0.0710084856055	0.0456021539185	0.0646030513846	46.3028861631	-69.4408553838	-15.5415752898	-4.08475619905	-13.8881710768	49.5473579577	74.3066189539	6.80618067993	4.37097758553	6.19221824616	0.320882401881	0.20194303657	90.6626247613	26.2036350701	101.278654134	208.318251731	0.327130705169	0.672869294831	-39.215442	308.15
Name_None_CAS_571-61-9_CS_DIMNAP01M_Temperature: Value25	-4.67	136.68499331	-74.2930809819	-6.77781453774	-3.09554504091	-6.19109008182	210.760798229	114.555875312	9.48470032644	4.77316147134	9.54632294268	74.0758049194	188.848956294	16.2625148642	7.86870651225	15.7374130245	0.393399478821	-0.213826394767	-0.0195075453575	-0.0089094331153	-0.0178188662306	0.606600521179	0.329708628228	0.0272983600821	0.0137378595095	0.027475719019	47.4906256921	-25.8128183276	-2.35492313697	-1.07553409699	-2.15106819397	73.2279523663	39.8019567733	3.29541921244	1.65841486555	3.31682973111	0.112883003126	0.115786919711	145.654226537	101.773544397	347.445791539	0.0	1.0	0.0	-21.279471	298.15
Name_None_CAS_105-60-2_CS_CAPLACM_Temperature: Value10	0.59	67.0616604806	-51.1346830051	-15.4445485206	-2.69129910553	-10.226936601	214.619032907	163.647546689	10.8335209011	8.61302877311	11.6891104778	147.557372426	214.782229694	26.2780694217	11.3043278786	21.9160470788	0.238076879442	-0.181534213049	-0.0548299861623	-0.00955443226572	-0.0363068426098	0.761923120558	0.580968275536	0.0384602890985	0.0305772776598	0.0414977339669	18.8899750239	-14.403652965	-4.35043113634	-0.758086998158	-2.880730593	60.4540380033	46.0963544225	3.05159367926	2.42612391697	3.29259674446	0.467024088317	0.287860110118	11.0850877533	18.6288813463	224.044769569	57.6359238178	0.795385607992	0.204614392008	-20.312245	283.15
Name_None_CAS_120-80-9_CS_CATCOL13M_Temperature: Value25	0.62	125.390068015	-145.180428691	-33.2085583558	-10.3700306208	-24.1967381152	140.798611446	163.020908214	19.9444588191	11.6443505867	20.3776135267	15.408543431	308.201336905	53.1530171749	22.0143812075	44.5743516419	0.471057102311	-0.545404218483	-0.124755712463	-0.0389574441774	-0.0909007030805	0.528942897689	0.612426150291	0.0749260218707	0.0437447250208	0.0765532687864	33.3774166226	-38.6453865969	-8.83974229557	-2.76038475692	-6.44089776616	37.478996451	43.3943202821	5.30898915564	3.09959430587	5.42429003527	0.435521591305	0.253313117774	76.375129244	74.3587064535	163.652247657	102.536431805	0.614797924495	0.385202075505	-21.292064	298.15
Name_None_CAS_120-80-9_CS_CATCOL13M_Temperature: Value20	0.45	125.390068015	-145.180428691	-33.2085583558	-10.3700306208	-24.1967381152	140.798611446	163.020908214	19.9444588191	11.6443505867	20.3776135267	15.408543431	308.201336905	53.1530171749	22.0143812075	44.5743516419	0.471057102311	-0.545404218483	-0.124755712463	-0.0389574441774	-0.0909007030805	0.528942897689	0.612426150291	0.0749260218707	0.0437447250208	0.0765532687864	33.3774166226	-38.6453865969	-8.83974229557	-2.76038475692	-6.44089776616	37.478996451	43.3943202821	5.30898915564	3.09959430587	5.42429003527	0.435521591305	0.253313117774	76.375129244	74.3587064535	163.652247657	102.536431805	0.614797924495	0.385202075505	-21.292064	293.15
Name_None_CAS_62-44-2_CS_PYRAZB21M_Temperature: Value50	-2.1	121.767479336	-149.953166149	-18.9587101022	-5.76742946726	-18.7441457686	280.359661543	345.254900061	16.0362567295	13.2790346177	19.1808277811	158.592182207	495.208066209	34.9949668317	19.046464085	37.9249735497	0.302808407982	-0.372899888879	-0.0471460594796	-0.0143423034184	-0.0466124861098	0.697191592018	0.858571493847	0.0398785734643	0.0330219805326	0.0476984163248	48.9660083173	-60.300237969	-7.62381188815	-2.31923992189	-7.53752974613	112.740229114	138.836365836	6.44861406904	5.33986022445	7.71313143531	0.401054738842	0.179255027291	27.8030667112	36.109512469	343.481386763	58.6457541156	0.854161164085	0.145838835915	-32.790919	323.15
Name_None_CAS_553-90-2_CS_DMEOXA05M_Temperature: Value20	0.01	105.343369619	-147.242944773	-31.8852489857	-10.5173531981	-36.8107361933	182.313701333	254.827677848	18.6779350401	18.2019769892	25.4827677848	76.9703317139	402.070622622	50.5631840258	28.7193301873	62.2935039782	0.366211646634	-0.511869721421	-0.110844655687	-0.0365621229586	-0.127967430355	0.633788353366	0.88587315794	0.0649312564377	0.0632766541386	0.088587315794	30.302765149	-42.3554742119	-9.17201732981	-3.02539101514	-10.588868553	52.44382532	73.3029834075	5.37284008508	5.23592738625	7.33029834075	0.329530223376	0.298112370135	46.3042493709	28.3690920053	165.399346821	122.257724132	0.574987940581	0.425012059419	-18.83438	293.15
Name_None_CAS_553-90-2_CS_DMEOXA05M_Temperature: Value25	0.17	105.343369619	-147.242944773	-31.8852489857	-10.5173531981	-36.8107361933	182.313701333	254.827677848	18.6779350401	18.2019769892	25.4827677848	76.9703317139	402.070622622	50.5631840258	28.7193301873	62.2935039782	0.366211646634	-0.511869721421	-0.110844655687	-0.0365621229586	-0.127967430355	0.633788353366	0.88587315794	0.0649312564377	0.0632766541386	0.088587315794	30.302765149	-42.3554742119	-9.17201732981	-3.02539101514	-10.588868553	52.44382532	73.3029834075	5.37284008508	5.23592738625	7.33029834075	0.329530223376	0.298112370135	46.3042493709	28.3690920053	165.399346821	122.257724132	0.574987940581	0.425012059419	-18.83438	298.15
Name_None_CAS_56-04-2_CS_ZZZGEO04M_Temperature: Value25	-2.43	150.907599034	-146.286382162	-20.4174312173	-9.75242547744	-29.2572764323	147.636000246	143.114968968	12.7494521648	9.5409979312	14.3114968968	-3.27159878808	289.40135113	33.1668833821	19.2934234086	43.5687733291	0.505479264663	-0.490000062014	-0.0683901154353	-0.032666670801	-0.0980000124029	0.494520735337	0.479377113804	0.0427054949279	0.0319584742536	0.0479377113804	45.0524977746	-43.6728630563	-6.09549340368	-2.91152420375	-8.73457261126	44.075782897	42.7260579467	3.80626733815	2.84840386311	4.27260579467	0.346778691333	0.259290681373	17.828240756	35.3498213376	228.275054363	70.2685449182	0.764628867986	0.235371132014	-20.123576	298.15
Name_1,2,3,4-Tetrachlorodibenzo-p-dioxin_CAS_30746-58-8_CS_FELSEUM_Temperature: Value25	-8.71	310.309245037	-422.466285757	-28.2889450601	-19.2030129889	-42.2466285757	136.077839969	185.261317686	12.630628186	8.42096898571	15.4384431405	-174.231405068	607.727603443	40.919573246	27.6239819747	57.6850717162	0.695157309564	-0.946412429811	-0.0633731261729	-0.0430187468096	-0.0946412429811	0.304842690436	0.415023919617	0.0282952366012	0.018864723619	0.0345853266348	138.518039342	-188.583493812	-12.6278197233	-8.57197699147	-18.8583493812	60.7433903178	82.6982595661	5.63814929773	3.75901179846	6.89152163051	0.328919943136	0.140592034273	26.5723870832	48.5600957462	429.221104163	17.1659808433	0.961544629269	0.0384553707306	-31.222285	298.15
Name_9,10-Dimethyl-1,2-benzanthracene_CAS_56-56-4_CS_BENANT03M_Temperature: Value25	-7.02	197.326261514	-156.846986039	-9.50852052061	-4.35686072332	-7.84234930197	262.398576539	208.570443465	13.2631117632	5.79362342958	13.0356527165	65.0723150251	365.417429504	22.7716322838	10.1504841529	20.8780020185	0.42922688787	-0.341175792685	-0.0206830689438	-0.00947710535235	-0.0170587896342	0.57077311213	0.453685392219	0.0288501091639	0.0126023720061	0.0283553370137	90.7157836179	-72.106455256	-4.37130305646	-2.00295709044	-3.6053227628	120.631143105	95.8850133444	6.09738190741	2.6634725929	5.99281333402	0.077534280473	0.0792047951936	213.278307469	143.154143442	459.724838053	0.0	1.0	0.0	-32.933263	298.15
Name_None_CAS_122-88-3_CS_CLPOACM_Temperature: Value25	-2.29	216.385288902	-305.093049497	-40.8180396508	-16.0575289209	-38.1366311871	140.705125712	198.387589568	16.4440979928	10.4414520825	18.0352354153	-75.6801631902	503.480639065	57.2621376436	26.4989810034	56.1718666024	0.605967788679	-0.854385995845	-0.1143072958	-0.0449676839918	-0.106798249481	0.394032211321	0.555566829713	0.0460502363541	0.0292403594586	0.0505060754284	77.2691125305	-108.945803541	-14.5757307027	-5.73398966004	-13.6182254426	50.2444516788	70.8423066132	5.8720297702	3.72854245333	6.44020969211	0.341796838351	0.242009599339	40.7791647249	17.9608810593	242.177204116	114.913210498	0.678195757167	0.321804242833	-26.01229	298.15
Name_None_CAS_85-01-8_CS_PHENAN08M_Temperature: Value45	-4.66	171.694872343	-107.617896032	-8.94148086378	-4.48407900132	-7.6869925737	187.039069664	117.2355987	11.7139553944	4.88481661252	11.72355987	15.3441973205	224.853494732	20.6554362582	9.36889561384	19.4105524437	0.478613401851	-0.299993626	-0.024925104142	-0.0124997344167	-0.0214281161428	0.521386598149	0.326803753346	0.0326536020787	0.0136168230561	0.0326803753346	61.592778378	-38.6061920739	-3.20761267764	-1.60859133641	-2.75758514814	67.0972627697	42.0563884653	4.20219339512	1.75234951939	4.20563884653	0.0983236285625	0.100425136932	167.222129104	179.607596233	358.733942007	0.0	1.0	0.0	-24.350477	318.15
Name_2-Methoxybenzoic acid_CAS_579-75-9_CS_FUFBOXM_Temperature: Value5	-1.99	140.736987066	-197.35136969	-31.943761105	-10.3869141942	-28.1930528129	186.137422739	261.015075667	18.553258676	13.7376355614	21.7512563056	45.4004356729	458.366445357	50.497019781	24.1245497556	49.9443091185	0.430553701497	-0.603752890316	-0.0977248758138	-0.0317764679114	-0.0862504129023	0.569446298503	0.798517925653	0.0567595936527	0.0420272592449	0.0665431604711	46.0033195851	-64.5091124918	-10.4415980581	-3.39521644694	-9.21558749883	60.8435602005	85.3191488089	6.06458547969	4.49048151626	7.10992906741	0.353609014261	0.241734550486	16.181696121	29.6105386394	221.211534805	105.662875	0.676747791107	0.323252208893	-25.746714	278.15
Name_None_CAS_65-45-2_CS_SALMID07M_Temperature: Value35	-1.54	139.706461834	-185.366853752	-31.1588390849	-10.9039325737	-26.4809791075	163.308294884	216.682495691	21.7325520437	12.7460291583	21.6682495691	23.60183305	402.049349443	52.8913911285	23.6499617319	48.1492286765	0.461054977478	-0.611742001478	-0.102829444422	-0.0359848236164	-0.0873917144969	0.538945022522	0.715088921864	0.0717211012396	0.0420640542273	0.0715088921864	42.3331195446	-56.1688920934	-9.44158804492	-3.30405247608	-8.02412744191	49.4848232444	65.6579937168	6.58528397038	3.86223492452	6.56579937168	0.382205378857	0.220925423341	59.7194510324	102.506362802	193.76743684	109.247319878	0.639465347955	0.360534652045	-31.055115	308.15
Name_None_CAS_85-01-8_CS_PHENAN08M_Temperature: Value40	-4.89	171.694872343	-107.617896032	-8.94148086378	-4.48407900132	-7.6869925737	187.039069664	117.2355987	11.7139553944	4.88481661252	11.72355987	15.3441973205	224.853494732	20.6554362582	9.36889561384	19.4105524437	0.478613401851	-0.299993626	-0.024925104142	-0.0124997344167	-0.0214281161428	0.521386598149	0.326803753346	0.0326536020787	0.0136168230561	0.0326803753346	61.592778378	-38.6061920739	-3.20761267764	-1.60859133641	-2.75758514814	67.0972627697	42.0563884653	4.20219339512	1.75234951939	4.20563884653	0.0983236285625	0.100425136932	167.222129104	179.607596233	358.733942007	0.0	1.0	0.0	-24.350477	313.15
Name_None_CAS_88-99-3_CS_PHTHAC06M_Temperature: Value55	-0.89	191.285152882	-318.35624306	-48.051815623	-17.6864579478	-39.7945303825	137.322530129	228.546147574	21.3963040948	12.6970081986	22.8546147574	-53.9626227531	546.902390634	69.4481197178	30.3834661463	62.6491451399	0.582107974863	-0.968803407585	-0.146228521447	-0.0538224115325	-0.121100425948	0.417892025137	0.695498490723	0.0651120019433	0.0386388050402	0.0695498490723	62.857770883	-104.614307404	-15.7901957964	-5.81190596689	-13.0767884255	45.1252384509	75.1020200155	7.0309899136	4.17233444531	7.51020200155	0.286979387021	0.201926657176	67.0465907547	25.0358605661	143.518965198	185.088717813	0.43674865993	0.56325134007	-34.417527	328.15
Name_None_CAS_107-35-7_CS_TAURIN05M_Temperature: Value60	0.24	128.005038786	-129.802699794	-29.8241897551	-9.27162141387	-32.4506749485	141.586123671	143.574513004	12.8274989537	10.2553223574	14.3574513004	13.5810848841	273.377212798	42.6516887088	19.5269437713	46.8081262489	0.474811702356	-0.481479803014	-0.110627475631	-0.034391414501	-0.120369950753	0.525188297644	0.532563870772	0.0475813036185	0.0380402764837	0.0532563870772	34.5090272068	-34.9936607276	-8.04033798542	-2.49954719483	-8.74841518189	38.1703676682	38.70641986	3.45818035435	2.76474427571	3.870641986	0.324807845889	0.261923867414	32.5359497359	2.11429986314	209.113295911	60.477866546	0.77566821555	0.22433178445	-32.740462	333.15
Name_None_CAS_147-71-7_CS_TARTACM_Temperature: Value80	0.69	184.969207499	-409.537998946	-64.1065412833	-25.5961249341	-68.2563331577	116.133200562	257.129060627	25.7802408817	16.0705662892	25.7129060627	-68.8360069376	666.667059573	89.886782165	41.6666912233	93.9692392204	0.614306636372	-1.36012860735	-0.212906106252	-0.0850080379595	-0.226688101225	0.385693363628	0.853958831758	0.0856195108096	0.0533724269849	0.0853958831758	55.694673795	-123.312877675	-19.3026339528	-7.70705485469	-20.5521462792	34.9679863449	77.4221793371	7.76249260987	4.83888620857	7.74221793371	0.216450191306	0.151496540552	105.258285532	24.3256407777	26.5494815214	274.552926539	0.0881742583608	0.911825741639	-43.993273	353.15
Name_None_CAS_51-28-5_CS_DNOPHL02M_Temperature: Value90	-1.31	227.522445774	-350.658594226	-62.3024426692	-20.6269761309	-58.4430990377	108.549394667	167.296804535	13.9403395115	9.84098850205	15.2088004123	-118.973051107	517.955398761	76.2427821807	30.467964633	73.6518994499	0.677005385145	-1.04340367752	-0.185384299344	-0.0613766869129	-0.17390061292	0.322994614855	0.497800721166	0.0414802367649	0.0292823953627	0.0452546110151	76.4638870926	-117.846479128	-20.9380965718	-6.93214583105	-19.6410798546	36.4803948443	56.2237449998	4.68495555599	3.30727911764	5.11124954544	0.325775499161	0.205723991923	93.7401954385	23.540263763	97.4097200963	238.662120344	0.289847908616	0.710152091384	-32.782729	363.15
Name_None_CAS_51-28-5_CS_DNOPHL02M_Temperature: Value95	-1.18	227.522445774	-350.658594226	-62.3024426692	-20.6269761309	-58.4430990377	108.549394667	167.296804535	13.9403395115	9.84098850205	15.2088004123	-118.973051107	517.955398761	76.2427821807	30.467964633	73.6518994499	0.677005385145	-1.04340367752	-0.185384299344	-0.0613766869129	-0.17390061292	0.322994614855	0.497800721166	0.0414802367649	0.0292823953627	0.0452546110151	76.4638870926	-117.846479128	-20.9380965718	-6.93214583105	-19.6410798546	36.4803948443	56.2237449998	4.68495555599	3.30727911764	5.11124954544	0.325775499161	0.205723991923	93.7401954385	23.540263763	97.4097200963	238.662120344	0.289847908616	0.710152091384	-32.782729	368.15
Name_trans-Cinnamic acid_CAS_140-10-3_CS_CINMAC03M_Temperature: Value25	-2.43	171.093953023	-187.159493232	-31.987869559	-9.85049964378	-20.795499248	167.887006393	183.651417724	18.6585270377	9.66586409073	18.3651417724	-3.20694663034	370.810910956	50.6463965967	19.5163637345	39.1606410204	0.504730275464	-0.552123911485	-0.0943647974036	-0.029059153236	-0.0613471012761	0.495269724536	0.541775024887	0.0550429943612	0.028514474994	0.0541775024887	57.9975923462	-63.4435045796	-10.8432787128	-3.33913181998	-7.04927828663	56.9104985007	62.2543337782	6.32488539654	3.27654388307	6.22543337782	0.437036355526	0.29968141826	77.5012152186	32.7926053023	227.479356298	111.501603118	0.671068241385	0.328931758615	-27.542944	298.15
Name_Diglycine_CAS_556-50-3_CS_GLYGLY04M_Temperature: Value25	0.15	125.896438916	-210.313815349	-41.5845574984	-12.3714009029	-42.0627630699	184.575795536	308.339458324	23.6768908201	18.1376151955	25.6949548604	58.6793566201	518.653273674	65.2614483186	30.5090160985	67.7577179303	0.405499832016	-0.677399754346	-0.133939698575	-0.0398470443733	-0.135479950869	0.594500167984	0.993130541505	0.0762608961212	0.0584194436179	0.0827608784587	39.0873487	-65.2966001878	-12.9108504853	-3.84097648164	-13.0593200376	57.3056596661	95.7308405959	7.35101719782	5.63122591741	7.97757004966	0.287292271091	0.193034603897	117.167272494	31.2066692628	151.764146405	158.708088048	0.488817129405	0.511182870595	-41.079449	298.15
Name_None_CAS_2104-96-3_CS_BROPOSM_Temperature: Value20	-6.09	233.35595929	-295.08223039	-25.6153796663	-12.2950929329	-42.1546043414	223.972006547	283.216076581	10.1377987901	11.8006698575	16.6597692106	-9.383952743	578.298306971	35.7531784564	24.0957627904	58.8143735521	0.510259543964	-0.645231108598	-0.0560109627659	-0.0268846295249	-0.0921758726569	0.489740456036	0.619284403617	0.0221674586891	0.0258035168174	0.0364284943304	106.720206178	-134.949356179	-11.7146294769	-5.62288984079	-19.2784794541	102.428662159	129.522632195	4.63629889874	5.39677634146	7.61897836441	0.334105237493	0.300171595374	32.6842979821	1.84489673761	419.42402412	37.9039417175	0.91711868823	0.0828813117696	-28.875634	293.15
Name_None_CAS_63-74-1_CS_SULAMD07M_Temperature: Value20	-1.57	175.619075058	-209.663440912	-31.2397599438	-11.0349179427	-26.207930114	162.633663673	194.160762563	17.4276864412	10.2189875033	17.6509784148	-12.9854113851	403.824203474	48.667446385	21.253905446	43.8589085288	0.519194835545	-0.619842552343	-0.0923562660895	-0.0326232922286	-0.0774803190428	0.480805164455	0.574010910572	0.0515226765248	0.0302111005564	0.052182810052	59.4036331118	-70.9192331002	-10.5669343583	-3.7325912158	-8.86490413753	55.0112821472	65.6754096909	5.8949626685	3.45660051005	5.97049179008	0.333983804114	0.198975591759	58.5441951069	1.01206675129	217.522056259	120.730682472	0.643075521207	0.356924478793	-38.370593	293.15
Name_None_CAS_57-13-6_CS_UREAXX23M_Temperature: Value50	1.05	89.2196155804	-85.0333119136	-26.359922631	-10.6291639892	-28.3444373045	107.583766676	102.535792483	19.0808096403	12.8169740604	20.5071584967	18.3641510955	187.569104397	45.4407322713	23.4461380496	48.8515958012	0.453343913898	-0.43207241125	-0.133940394361	-0.0540090514062	-0.144024137083	0.546656086102	0.521006251558	0.096953667267	0.0651257814447	0.104201250312	17.5587221098	-16.734843389	-5.1877219298	-2.09185542363	-5.57828112968	21.1728491577	20.179390763	3.7551678734	2.52242384538	4.03587815261	0.369168100426	0.324271661389	54.1234859006	36.6438751639	95.7011963968	101.102185859	0.486278209752	0.513721790248	-22.445395	323.15
Name_Thiourea_CAS_62-56-6_CS_THIOUR13M_Temperature: Value60	0.74	112.720030989	-89.5648693086	-17.905206726	-11.1956086636	-29.8549564362	99.9898145183	79.4497179512	15.8679809498	9.9312147439	15.8899435902	-12.7302164707	169.01458726	33.7731876758	21.1268234075	45.7449000264	0.52992390042	-0.421065931833	-0.0841766711989	-0.0526332414791	-0.140355310611	0.47007609958	0.373512179287	0.0745991842172	0.0466890224108	0.0747024358573	23.9766603773	-19.0513295135	-3.80861375647	-2.38141618919	-6.35044317117	21.2688179985	16.899737231	3.37527577635	2.11246715387	3.3799474462	0.473843552408	0.201989328115	41.2191330177	43.9745928265	173.240545761	39.4692997459	0.814445355589	0.185554644411	-14.862445	333.15
Name_None_CAS_57-50-1_CS_SUCROS41M_Temperature: Value20	0.29	195.365210549	-801.148893186	-75.0654464473	-17.8033087375	-72.8317175623	316.515287774	1297.95817671	43.5655745675	28.8435150379	38.1752404914	121.150077225	2099.10706989	118.631021015	46.6468237754	111.006958054	0.381661757362	-1.56510923118	-0.14664642762	-0.0347802051372	-0.14228265738	0.618338242638	2.53566639276	0.0851088773848	0.0563481420613	0.0745784233164	100.003641331	-410.092494676	-38.4245381344	-9.11316654834	-37.2811358796	162.018003233	664.399478297	22.3003680194	14.764432851	19.5411611264	0.0959736769559	0.0545141588284	203.757794746	0.0	158.621372962	353.259125362	0.309879695517	0.690120304483	-71.165016	293.15
Name_None_CAS_315-30-0_CS_ALOPURM_Temperature: Value25	-2.38	114.18308937	-145.044949214	-28.3018134637	-10.3603535153	-29.0089898427	162.549986197	206.484643415	22.1650463802	14.7489031011	22.9427381573	48.3668968271	351.529592629	50.4668598439	25.1092566164	51.951728	0.412610921683	-0.524133043787	-0.102271162945	-0.0374380745562	-0.104826608757	0.587389078317	0.746150936212	0.080095399998	0.0532964954437	0.0829056595791	31.5982374992	-40.1387348914	-7.83204788394	-2.86705249224	-8.02774697828	44.9829576138	57.1411304298	6.1338014549	4.08150931641	6.3490144922	0.240861528589	0.223039477528	42.2768445768	40.6716593893	175.555737305	101.177338262	0.634386536359	0.365613463641	-27.81438	298.15
Name_None_CAS_147-71-7_CS_TARTACM_Temperature: Value10	0.57	184.969207499	-409.537998946	-64.1065412833	-25.5961249341	-68.2563331577	116.133200562	257.129060627	25.7802408817	16.0705662892	25.7129060627	-68.8360069376	666.667059573	89.886782165	41.6666912233	93.9692392204	0.614306636372	-1.36012860735	-0.212906106252	-0.0850080379595	-0.226688101225	0.385693363628	0.853958831758	0.0856195108096	0.0533724269849	0.0853958831758	55.694673795	-123.312877675	-19.3026339528	-7.70705485469	-20.5521462792	34.9679863449	77.4221793371	7.76249260987	4.83888620857	7.74221793371	0.216450191306	0.151496540552	105.258285532	24.3256407777	26.5494815214	274.552926539	0.0881742583608	0.911825741639	-43.993273	283.15
Name_None_CAS_120-12-7_CS_ANTCEN19M_Temperature: Value45	-5.93	174.907654764	-109.845678569	-9.01660846351	-4.5769032737	-7.84611989777	191.924762464	120.5327794	12.0379074476	5.02219914165	12.05327794	17.0171076996	230.378457968	21.0545159111	9.59910241535	19.8993978377	0.476805338214	-0.29944376072	-0.0245796392032	-0.0124768233633	-0.0213888400514	0.523194661786	0.328577229652	0.0328158223816	0.0136907179022	0.0328577229652	64.161797789	-40.2949557915	-3.30758427787	-1.67895649131	-2.87821112796	70.4042245407	44.2153308224	4.41589468737	1.84230545093	4.42153308224	0.0981326272998	0.101239177888	170.43635508	138.85819655	366.832417228	0.0	1.0	0.0	-25.582407	318.15
Name_None_CAS_120-12-7_CS_ANTCEN19M_Temperature: Value40	-6.07	174.907654764	-109.845678569	-9.01660846351	-4.5769032737	-7.84611989777	191.924762464	120.5327794	12.0379074476	5.02219914165	12.05327794	17.0171076996	230.378457968	21.0545159111	9.59910241535	19.8993978377	0.476805338214	-0.29944376072	-0.0245796392032	-0.0124768233633	-0.0213888400514	0.523194661786	0.328577229652	0.0328158223816	0.0136907179022	0.0328577229652	64.161797789	-40.2949557915	-3.30758427787	-1.67895649131	-2.87821112796	70.4042245407	44.2153308224	4.41589468737	1.84230545093	4.42153308224	0.0981326272998	0.101239177888	170.43635508	138.85819655	366.832417228	0.0	1.0	0.0	-25.582407	313.15
Name_None_CAS_50-78-2_CS_ACSALA19M_Temperature: Value30	-1.55	158.923264775	-251.659255292	-35.1200201399	-11.9837740615	-31.4574069115	202.291870728	320.334606838	21.2477743453	15.2540288971	24.6411236029	43.3686059536	571.99386213	56.3677944852	27.2378029586	56.0985305144	0.439968454127	-0.696701855921	-0.0972274323196	-0.0331762788534	-0.0870877319901	0.560031545873	0.886824984208	0.0588230454843	0.0422297611528	0.0682173064776	57.4054886201	-90.9031320007	-12.6858828337	-4.32872057146	-11.3628915001	73.0708854962	115.709708415	7.67501768927	5.50998611502	8.90074680118	0.301567055925	0.214081490939	89.1022868975	45.6839478378	218.86849174	142.346643763	0.605922815042	0.394077184958	-29.813687	303.15
Name_None_CAS_51-28-5_CS_DNOPHL02M_Temperature: Value25	-2.43	227.522445774	-350.658594226	-62.3024426692	-20.6269761309	-58.4430990377	108.549394667	167.296804535	13.9403395115	9.84098850205	15.2088004123	-118.973051107	517.955398761	76.2427821807	30.467964633	73.6518994499	0.677005385145	-1.04340367752	-0.185384299344	-0.0613766869129	-0.17390061292	0.322994614855	0.497800721166	0.0414802367649	0.0292823953627	0.0452546110151	76.4638870926	-117.846479128	-20.9380965718	-6.93214583105	-19.6410798546	36.4803948443	56.2237449998	4.68495555599	3.30727911764	5.11124954544	0.325775499161	0.205723991923	93.7401954385	23.540263763	97.4097200963	238.662120344	0.289847908616	0.710152091384	-32.782729	298.15
Name_None_CAS_100-25-4_CS_DNITBZ11M_Temperature: Value35	-3.21	185.367441487	-191.528745189	-47.8821862972	-11.9705465743	-47.8821862972	139.189995555	143.816438193	9.83231010556	8.98852738705	11.9847031827	-46.1774459314	335.345183382	57.7144964027	20.9590739613	59.8668894799	0.571139096907	-0.590122805178	-0.147530701294	-0.0368826753236	-0.147530701294	0.428860903093	0.443115522181	0.030294514879	0.0276947201363	0.0369262935151	60.1623817201	-62.1620786584	-15.5405196646	-3.88512991615	-15.5405196646	45.1751482194	46.6766945844	3.19114936807	2.91729341153	3.8897245487	0.25	0.260761901146	181.007827304	27.5405019531	124.82696826	199.730468783	0.384606710595	0.615393289405	-25.105195	308.15
Name_None_CAS_72-14-0_CS_SUTHAZ30M_Temperature: Value20	-2.61	195.64826436	-301.942748047	-34.0130611176	-12.0777099219	-30.1942748047	228.426430948	352.529088426	20.8170081317	14.101163537	23.5019392284	32.7781665874	654.471836473	54.8300692492	26.1788734589	53.6962140331	0.461353309983	-0.71200369036	-0.0802053541367	-0.0284801476144	-0.071200369036	0.538646690017	0.831290082446	0.0490880695358	0.0332516032978	0.0554193388297	82.9694780961	-128.046278879	-14.4240785299	-5.12185115515	-12.8046278879	96.8698691044	149.498665761	8.82796638065	5.97994663045	9.96657771742	0.258361514932	0.17051926067	75.1832468137	1.77144136046	300.382889931	123.691805377	0.708325427701	0.291674572299	-44.388728	293.15
Name_2-Methoxybenzoic acid_CAS_579-75-9_CS_FUFBOXM_Temperature: Value45	-1.32	140.736987066	-197.35136969	-31.943761105	-10.3869141942	-28.1930528129	186.137422739	261.015075667	18.553258676	13.7376355614	21.7512563056	45.4004356729	458.366445357	50.497019781	24.1245497556	49.9443091185	0.430553701497	-0.603752890316	-0.0977248758138	-0.0317764679114	-0.0862504129023	0.569446298503	0.798517925653	0.0567595936527	0.0420272592449	0.0665431604711	46.0033195851	-64.5091124918	-10.4415980581	-3.39521644694	-9.21558749883	60.8435602005	85.3191488089	6.06458547969	4.49048151626	7.10992906741	0.353609014261	0.241734550486	16.181696121	29.6105386394	221.211534805	105.662875	0.676747791107	0.323252208893	-25.746714	318.15
Name_None_CAS_69-72-7_CS_SALIAC18M_Temperature: Value30	-1.69	157.654038727	-222.880178496	-40.4138091803	-13.930011156	-31.8400254995	139.061541781	196.595415533	21.2068439269	12.2872134708	21.8439350593	-18.5924969463	419.47559403	61.6206531072	26.2172246269	53.6839605588	0.531330503296	-0.751157651091	-0.136203866043	-0.0469473531932	-0.10730823587	0.468669496704	0.662571932343	0.0714719594117	0.0414107457715	0.0736191035937	46.7784096203	-66.1320215463	-11.9914068515	-4.13325134664	-9.44743164946	41.2617260958	58.3329228452	6.29240100651	3.64580767782	6.48143587169	0.358663281073	0.239769395316	62.5290142666	34.7795023819	151.168202503	145.547378005	0.509471738034	0.490528261966	-26.595388	303.15
Name_None_CAS_76-57-3_CS_ZZZTSE03M_Temperature: Value40	-1.43	128.549728268	-251.831207277	-26.8843998807	-5.85653970411	-19.371631329	356.903706174	699.180717207	23.4793402039	16.2600166792	23.3060239069	228.353977906	951.011924484	50.3637400846	22.1165563834	42.6776552359	0.264803417069	-0.518754610453	-0.0553799766842	-0.0120640607082	-0.0399042008041	0.735196582931	1.44026320055	0.0483657927581	0.033494493036	0.0480087733516	62.4049070844	-122.252324472	-13.051124255	-2.84307731331	-9.40402495941	173.260129927	339.419680464	11.3981263404	7.89348094102	11.3139893488	0.251583971339	0.107761010524	61.4834339081	200.029961764	406.525580033	78.9278544091	0.837414160022	0.162585839978	-37.255187	313.15
Name_None_CAS_148-24-3_CS_HXQUIN14M_Temperature: Value25	-2.35	125.323804993	-122.89627095	-23.7518262758	-6.82757060834	-17.5566101357	184.99295381	181.40962267	16.4990667511	10.0783123706	16.4917838791	59.6691488172	304.30589362	40.2508930269	16.9058829789	34.0483940148	0.403857675867	-0.39603491421	-0.0765405850701	-0.0220019396783	-0.0565764163157	0.596142324133	0.584594990519	0.0531684682928	0.0324774994733	0.0531449991381	38.890076966	-38.1367724701	-7.37058974554	-2.11870958167	-5.44811035287	57.4064138275	56.2944461225	5.11993691746	3.12746922903	5.11767692023	0.515654931283	0.299005796264	64.5469973986	63.5607668983	244.464851415	65.8519073876	0.787791327669	0.212208672331	-22.191695	298.15
Name_None_CAS_148-24-3_CS_HXQUIN14M_Temperature: Value20	-2.42	125.323804993	-122.89627095	-23.7518262758	-6.82757060834	-17.5566101357	184.99295381	181.40962267	16.4990667511	10.0783123706	16.4917838791	59.6691488172	304.30589362	40.2508930269	16.9058829789	34.0483940148	0.403857675867	-0.39603491421	-0.0765405850701	-0.0220019396783	-0.0565764163157	0.596142324133	0.584594990519	0.0531684682928	0.0324774994733	0.0531449991381	38.890076966	-38.1367724701	-7.37058974554	-2.11870958167	-5.44811035287	57.4064138275	56.2944461225	5.11993691746	3.12746922903	5.11767692023	0.515654931283	0.299005796264	64.5469973986	63.5607668983	244.464851415	65.8519073876	0.787791327669	0.212208672331	-22.191695	293.15
Name_None_CAS_56-85-9_CS_GLUTAM02M_Temperature: Value30	-0.48	154.638870104	-264.82359032	-50.2948168472	-13.241179516	-44.1372650534	176.435211174	302.150462238	22.7098523861	15.1075231119	21.5821758742	21.7963410695	566.974052559	73.0046692333	28.3487026279	65.7194409276	0.467082380799	-0.799892245562	-0.151914087183	-0.0399946122781	-0.13331537426	0.532917619201	0.912637017891	0.0685944737759	0.0456318508946	0.0651883584208	51.1969218495	-87.676226866	-16.6513102807	-4.3838113433	-14.6127044777	58.4131254443	100.034186693	7.51864351468	5.00170933466	7.14529904951	0.28033756661	0.186848103211	121.19548399	29.8377256247	147.710385687	183.36369559	0.446155087458	0.553844912542	-40.426938	303.15
Name_None_CAS_56-40-6_CS_GLYCIN30M_Temperature: Value40	0.52	99.2359023405	-104.420843781	-34.4542289653	-10.4420843781	-34.806947927	122.4859778	128.885704181	17.6765191372	12.8885704181	18.4122434545	23.2500754594	233.306547962	52.1307481025	23.3306547962	53.2191913815	0.447569280387	-0.470954168867	-0.15539390584	-0.0470954168867	-0.156984722956	0.552430719613	0.581294476213	0.0797238374763	0.0581294476213	0.0830420680305	22.0027708444	-23.152385809	-7.63925642497	-2.3152385809	-7.71746193632	27.1578212886	28.5767806543	3.91927105744	2.85767806543	4.08239723632	0.456448323569	0.301027689498	78.3379373368	29.3499633657	90.7587435224	130.963136618	0.409335981929	0.590664018071	-28.021326	313.15
Name_None_CAS_69-72-7_CS_SALIAC18M_Temperature: Value35	-1.64	157.654038727	-222.880178496	-40.4138091803	-13.930011156	-31.8400254995	139.061541781	196.595415533	21.2068439269	12.2872134708	21.8439350593	-18.5924969463	419.47559403	61.6206531072	26.2172246269	53.6839605588	0.531330503296	-0.751157651091	-0.136203866043	-0.0469473531932	-0.10730823587	0.468669496704	0.662571932343	0.0714719594117	0.0414107457715	0.0736191035937	46.7784096203	-66.1320215463	-11.9914068515	-4.13325134664	-9.44743164946	41.2617260958	58.3329228452	6.29240100651	3.64580767782	6.48143587169	0.358663281073	0.239769395316	62.5290142666	34.7795023819	151.168202503	145.547378005	0.509471738034	0.490528261966	-26.595388	308.15
Name_None_CAS_479-45-8_CS_MTNANLM_Temperature: Value95	-2.25	315.443237718	-663.468594341	-79.6629769242	-26.5387437737	-73.7187327046	116.11868483	244.231263787	11.2791465864	9.7692505515	15.2644539867	-199.324552888	907.699858129	90.9421235106	36.3079943251	88.9831866913	0.730933896706	-1.5373659252	-0.18459222828	-0.0614946370082	-0.170818436134	0.269066103294	0.565924033208	0.0261356389365	0.0226369613283	0.0353702520755	136.133290124	-286.327782124	-34.3795074773	-11.453111285	-31.8141980138	50.1124028691	105.400913746	4.86765018555	4.21603654986	6.58755710915	0.122808694738	0.148423592127	370.523220088	21.964360079	102.086385137	329.475537411	0.236550955501	0.763449044499	-39.173257	368.15
Name_None_CAS_60-35-5_CS_ACEMID02M_Temperature: Value30	1.11	67.9111318932	-43.844720458	-20.5854587663	-4.87163560645	-21.922360229	136.341015955	88.0243571982	11.6760190494	9.78048413313	12.5749081712	68.4298840615	131.869077656	32.2614778157	14.6521197396	34.4972684002	0.33248674547	-0.214659776751	-0.100784540007	-0.0238510863057	-0.107329888376	0.66751325453	0.430959273259	0.0571647308114	0.0478843636955	0.0615656104656	13.870994552	-8.95537832535	-4.20462416745	-0.99504203615	-4.47768916267	27.8479453485	17.9791640207	2.38485196915	1.99768489118	2.56845200295	0.572970373019	0.33113982555	34.498709995	26.3956715073	127.600357897	76.6517899514	0.624719785035	0.375280214965	-16.99894	303.15
Name_l-Asparagine_CAS_70-47-3_CS_VIKKEGM_Temperature: Value25	-0.65	152.346364153	-258.008892959	-49.8978125623	-15.1769937034	-51.6017785917	145.426413413	246.289487381	20.2361054941	14.4876169048	20.5241239484	-6.91995073984	504.29838034	70.1339180565	29.6646106082	72.1259025401	0.511619515384	-0.866462324283	-0.167570094789	-0.0509683720166	-0.173292464857	0.488380484616	0.827105450653	0.0679582118268	0.0486532618031	0.0689254542211	45.3646000061	-76.8280246931	-14.8582102412	-4.51929557018	-15.3656049386	43.3040270536	73.338304743	6.02576134012	4.31401792606	6.11152539525	0.283469859763	0.189250119171	119.634475579	29.9583221537	118.354635968	179.418141599	0.397466272555	0.602533727445	-31.558681	298.15
Name_None_CAS_123-56-8_CS_SUCCIN05M_Temperature: Value60	0.77	109.988730582	-93.0226397474	-30.4036648837	-7.75188664562	-31.0075465825	137.097382656	115.949701116	11.6164344407	9.66247509299	12.883300124	27.1086520737	208.972340863	42.0200993243	17.4143617386	43.8908467065	0.445143311134	-0.376478623297	-0.123048861327	-0.0313732186081	-0.125492874432	0.554856688866	0.469268384195	0.0470137082512	0.0391056986829	0.0521409315772	27.1766879394	-22.9846024983	-7.51232338428	-1.91538354152	-7.66153416609	33.8748594154	28.6495609798	2.87025963562	2.38746341498	3.18328455331	0.350505067589	0.267883992974	25.5120308408	31.9230378866	119.852300541	127.233812697	0.485062875329	0.514937124671	-22.228152	333.15
Name_None_CAS_118-92-3_CS_AMBACO06M_Temperature: Value10	-1.66	143.086129689	-189.905317456	-30.8241745621	-11.1709010268	-27.1293310652	160.101756317	212.488624332	21.2870543976	12.4993308431	21.2488624332	17.0156266279	402.393941789	52.1112289597	23.6702318699	48.3781934984	0.471938808552	-0.626361824538	-0.101666906842	-0.0368448132081	-0.0894802606483	0.528061191448	0.700848002643	0.0702107682403	0.0412263530966	0.0700848002643	43.381981177	-57.5769917408	-9.34551632334	-3.3868818671	-8.22528453439	48.5409130434	64.4239768116	6.45397702209	3.7896456948	6.44239768116	0.359840291805	0.254134370444	62.0332506105	26.8643813645	190.102417486	113.085468519	0.627011916573	0.372988083427	-27.735205	283.15
Name_None_CAS_505-48-6_CS_SUBRAC01M_Temperature: Value65	-0.89	159.738982503	-264.923206967	-53.7269154722	-10.1893541141	-33.1154008709	239.544645343	397.278952587	23.4061341062	15.2799597149	22.0710529215	79.8056628399	662.202159554	77.1330495784	25.469313829	55.1864537924	0.400063942929	-0.66349629309	-0.134558273181	-0.0255190881958	-0.0829370366363	0.599936057071	0.994979320165	0.058620320178	0.038268435391	0.055276628898	63.7811604421	-105.779499178	-21.4522777227	-4.06844227609	-13.2224373973	95.6462550234	158.626981456	9.34568613975	6.10103774829	8.81261008086	0.290164284563	0.182601151393	117.668942564	35.9653002931	190.291822583	208.991805263	0.476583083583	0.523416916417	-43.047281	338.15
Name_None_CAS_103-84-4_CS_ACANIL02M_Temperature: Value20	-1.38	116.534331304	-100.337761601	-15.6729880722	-5.28093482111	-14.333965943	206.147843852	177.49630499	12.7606427801	9.34191078897	14.7913587492	89.6135125479	277.834066592	28.4336308524	14.6228456101	29.1253246922	0.361142759893	-0.310949191887	-0.0485709756501	-0.0163657469414	-0.0444213131267	0.638857240107	0.550065416239	0.0395455459353	0.028950811381	0.0458387846866	37.6035515057	-32.3772071638	-5.05739388235	-1.70406353494	-4.62531530911	66.520234658	57.2748937765	4.11763196869	3.0144680935	4.77290781471	0.379016903845	0.256380555423	15.1265283364	25.2468898525	274.84469151	47.8374836469	0.851750461197	0.148249538803	-26.419893	293.15
Name_None_CAS_59-66-5_CS_ATDZSA03M_Temperature: Value30	-2.36	221.484531832	-334.747153571	-40.622582659	-17.6182712406	-41.8433941964	162.363948848	245.393523737	16.0960770887	12.9154486177	22.3085021579	-59.1205829838	580.140677309	56.7186597477	30.5337198583	64.1518963543	0.57701031261	-0.872081486367	-0.105829734136	-0.0458990255982	-0.109010185796	0.42298968739	0.639297889892	0.0419334135702	0.0336472573627	0.0581179899902	85.0165010379	-128.49218631	-15.592916635	-6.76274664792	-16.0615232888	62.3231550827	94.1939312553	6.1784547354	4.95757532923	8.56308465958	0.198987930417	0.176563046229	33.9721785761	0.855402298379	217.346994819	166.501485862	0.566231223407	0.433768776593	-47.948039	303.15
Name_None_CAS_103-84-4_CS_ACANIL02M_Temperature: Value25	-1.33	116.534331304	-100.337761601	-15.6729880722	-5.28093482111	-14.333965943	206.147843852	177.49630499	12.7606427801	9.34191078897	14.7913587492	89.6135125479	277.834066592	28.4336308524	14.6228456101	29.1253246922	0.361142759893	-0.310949191887	-0.0485709756501	-0.0163657469414	-0.0444213131267	0.638857240107	0.550065416239	0.0395455459353	0.028950811381	0.0458387846866	37.6035515057	-32.3772071638	-5.05739388235	-1.70406353494	-4.62531530911	66.520234658	57.2748937765	4.11763196869	3.0144680935	4.77290781471	0.379016903845	0.256380555423	15.1265283364	25.2468898525	274.84469151	47.8374836469	0.851750461197	0.148249538803	-26.419893	298.15
Name_None_CAS_217-59-4_CS_TRIPHE13M_Temperature: Value20	-7.67	211.145950606	-158.660669637	-10.6982399487	-5.28868898791	-8.81448164652	204.815002274	153.903427081	12.8046623158	5.13011423604	12.8252855901	-6.33094833164	312.564096719	23.5029022645	10.418803224	21.6397672366	0.507610027201	-0.381431642895	-0.0257193370546	-0.0127143880965	-0.0211906468275	0.492389972799	0.369994890183	0.030783327683	0.0123331630061	0.0308329075153	87.8284708107	-65.9966433269	-4.45005008318	-2.1998881109	-3.66648018483	85.19504351	64.0178161802	5.32623953819	2.13392720601	5.33481801502	0.0819868026083	0.0837693530132	204.576999933	139.755480058	415.96095288	0.0	1.0	0.0	-30.206936	293.15
Name_None_CAS_58-55-9_CS_BAPLOT06M_Temperature: Value25	-1.39	99.1373386812	-159.825247039	-25.4767730124	-7.61072604949	-26.6375411732	237.764999476	383.31520983	21.2419739404	18.25310523	25.554347322	138.627660795	543.140456869	46.7187469528	25.8638312795	52.1918884952	0.294261355452	-0.474396372294	-0.0756206476684	-0.0225903034426	-0.079066062049	0.705738644548	1.13776357839	0.0630508356118	0.0541792180186	0.075850905226	33.3996012004	-53.8454994241	-8.5831843966	-2.56407140115	-8.97424990402	80.1035842555	129.139790443	7.1564706876	6.14951383062	8.60931936287	0.210104041205	0.20575082966	39.0984795813	41.5632387537	221.110502365	115.791835792	0.656304445896	0.343695554104	-34.307169	298.15
Name_None_CAS_217-59-4_CS_TRIPHE13M_Temperature: Value25	-7.54	211.145950606	-158.660669637	-10.6982399487	-5.28868898791	-8.81448164652	204.815002274	153.903427081	12.8046623158	5.13011423604	12.8252855901	-6.33094833164	312.564096719	23.5029022645	10.418803224	21.6397672366	0.507610027201	-0.381431642895	-0.0257193370546	-0.0127143880965	-0.0211906468275	0.492389972799	0.369994890183	0.030783327683	0.0123331630061	0.0308329075153	87.8284708107	-65.9966433269	-4.45005008318	-2.1998881109	-3.66648018483	85.19504351	64.0178161802	5.32623953819	2.13392720601	5.33481801502	0.0819868026083	0.0837693530132	204.576999933	139.755480058	415.96095288	0.0	1.0	0.0	-30.206936	298.15
Name_None_CAS_58-55-9_CS_BAPLOT06M_Temperature: Value20	-1.54	99.1373386812	-159.825247039	-25.4767730124	-7.61072604949	-26.6375411732	237.764999476	383.31520983	21.2419739404	18.25310523	25.554347322	138.627660795	543.140456869	46.7187469528	25.8638312795	52.1918884952	0.294261355452	-0.474396372294	-0.0756206476684	-0.0225903034426	-0.079066062049	0.705738644548	1.13776357839	0.0630508356118	0.0541792180186	0.075850905226	33.3996012004	-53.8454994241	-8.5831843966	-2.56407140115	-8.97424990402	80.1035842555	129.139790443	7.1564706876	6.14951383062	8.60931936287	0.210104041205	0.20575082966	39.0984795813	41.5632387537	221.110502365	115.791835792	0.656304445896	0.343695554104	-34.307169	293.15
Name_Thiourea_CAS_62-56-6_CS_THIOUR13M_Temperature: Value80	0.88	112.720030989	-89.5648693086	-17.905206726	-11.1956086636	-29.8549564362	99.9898145183	79.4497179512	15.8679809498	9.9312147439	15.8899435902	-12.7302164707	169.01458726	33.7731876758	21.1268234075	45.7449000264	0.52992390042	-0.421065931833	-0.0841766711989	-0.0526332414791	-0.140355310611	0.47007609958	0.373512179287	0.0745991842172	0.0466890224108	0.0747024358573	23.9766603773	-19.0513295135	-3.80861375647	-2.38141618919	-6.35044317117	21.2688179985	16.899737231	3.37527577635	2.11246715387	3.3799474462	0.473843552408	0.201989328115	41.2191330177	43.9745928265	173.240545761	39.4692997459	0.814445355589	0.185554644411	-14.862445	353.15
Name_Serine_CAS_56-45-1_CS_LSERIN10M_Temperature: Value15	-0.34	127.004129825	-183.034223676	-45.811941231	-13.0738731197	-45.7585559189	131.788410638	189.929173672	18.6674760221	13.566369548	18.9929173672	4.78428081302	372.963397347	64.4794172531	26.6402426677	64.7514732861	0.490756532618	-0.707262362925	-0.177021876863	-0.0505187402089	-0.176815590731	0.509243467382	0.733905132395	0.0721329756593	0.0524217951711	0.0733905132395	32.8677214068	-47.3678917368	-11.8557886547	-3.38342083834	-11.8419729342	34.1058575927	49.1522533626	4.83100354379	3.51087524019	4.91522533626	0.333078145117	0.223687494962	103.20064993	23.6564034844	89.4392500258	169.353290438	0.345602117687	0.654397882313	-37.622027	288.15
Name_None_CAS_492-62-6_CS_GLUCSA15M_Temperature: Value60	0.37	133.471264969	-301.747584776	-50.9030447176	-12.5728160323	-50.2912641293	203.070140082	459.094504903	27.7633371228	19.1289377043	25.5052502724	69.5988751127	760.842089678	78.6663818404	31.7017537366	75.7965144016	0.396596861385	-0.896613552587	-0.151253438518	-0.0373588980245	-0.149435592098	0.603403138615	1.36415459736	0.0824960516182	0.05683977489	0.07578636652	44.9186070468	-101.550556151	-17.1309821907	-4.23127317297	-16.9250926919	68.3415102672	154.504309731	9.34351248422	6.43767957214	8.58357276285	0.174085306365	0.0944207435934	171.809264538	231.057443732	107.399671313	229.141733738	0.319127660671	0.680872339329	-47.549087	333.15
Name_None_CAS_150-13-0_CS_AMBNAC04M_Temperature: Value30	-1.35	156.668936549	-202.21109146	-37.5492486208	-11.8947700859	-28.88729878	150.863728586	194.718365306	20.1816212614	11.4540214886	19.4718365306	-5.8052079633	396.929456765	57.7308698822	23.3487915744	48.3591353105	0.509438359923	-0.657527197545	-0.122098407349	-0.0386780704438	-0.0939324567921	0.490561640077	0.633163196567	0.0656243175096	0.0372448939157	0.0633163196567	48.1808156008	-62.1865158765	-11.5476205022	-3.65803034567	-8.88378798235	46.3955245242	59.8822578332	6.20650777326	3.52248575489	5.98822578332	0.37006491904	0.259691119804	93.3958244284	36.5688548395	182.703057249	124.829607886	0.594093174359	0.405906825641	-29.957667	303.15
Name_None_CAS_91-20-3_CS_NAPHTA18M_Temperature: Value30	-3.53	138.291384521	-69.2644693175	-7.61486682482	-3.84802607319	-6.92644693175	163.962621279	82.1221364596	10.2601129714	4.56234091442	10.2652670574	25.6712367582	151.386605777	17.8749797962	8.41036698761	17.1917139892	0.457533669917	-0.229159805953	-0.0251936010068	-0.0127311003307	-0.0229159805953	0.542466330083	0.27169908383	0.0339453333108	0.0150943935461	0.0339623854787	41.799124939	-20.9354633108	-2.30162400143	-1.16308129504	-2.09354633108	49.558359083	24.8217447097	3.10116024556	1.37898581721	3.10271808872	0.123048053462	0.125631875297	136.501448331	146.383910298	302.2540058	0.0	1.0	0.0	-18.48353	303.15
Name_None_CAS_60-35-5_CS_ACEMID02M_Temperature: Value40	1.14	67.9111318932	-43.844720458	-20.5854587663	-4.87163560645	-21.922360229	136.341015955	88.0243571982	11.6760190494	9.78048413313	12.5749081712	68.4298840615	131.869077656	32.2614778157	14.6521197396	34.4972684002	0.33248674547	-0.214659776751	-0.100784540007	-0.0238510863057	-0.107329888376	0.66751325453	0.430959273259	0.0571647308114	0.0478843636955	0.0615656104656	13.870994552	-8.95537832535	-4.20462416745	-0.99504203615	-4.47768916267	27.8479453485	17.9791640207	2.38485196915	1.99768489118	2.56845200295	0.572970373019	0.33113982555	34.498709995	26.3956715073	127.600357897	76.6517899514	0.624719785035	0.375280214965	-16.99894	313.15
Name_None_CAS_100-02-7_CS_NITPOL02M_Temperature: Value15	-1.14	158.051502803	-166.172653474	-41.7437377426	-11.0781768982	-33.2345306947	138.541925306	145.660616552	14.9490875367	9.71070777016	14.5660616552	-19.5095774977	311.833270026	56.6928252792	20.7888846684	47.80059235	0.532889429854	-0.560270854729	-0.140743974028	-0.0373513903152	-0.112054170946	0.467110570146	0.491112083909	0.0504026256818	0.0327408055939	0.0491112083909	46.8770370343	-49.2857169517	-12.3809182792	-3.28571446345	-9.85714339035	41.0906245633	43.2019816038	4.4338011196	2.88013210692	4.32019816038	0.483133353342	0.278768234499	70.5404527506	81.5675592345	139.568621384	157.024806725	0.47057219802	0.52942780198	-23.764157	288.15
Name_None_CAS_144-62-7_CS_OXALAC08M_Temperature: Value20	-0.03	159.964305001	-227.556451941	-54.8162280575	-28.4445564926	-56.8891129853	59.2434069655	84.2764233552	19.9540178927	10.5345529194	21.0691058388	-100.720898035	311.832875296	74.7702459502	38.979109412	77.9582188241	0.729738491251	-1.03808597745	-0.250065235232	-0.129760747181	-0.259521494362	0.270261508749	0.384459208114	0.0910279009515	0.0480574010143	0.0961148020286	35.0654092955	-49.8821291732	-12.0161399311	-6.23526614665	-12.4705322933	12.98661169	18.4740419364	4.37407460679	2.30925524205	4.6185104841	0.332372444653	0.291279831179	107.014235353	34.5494860605	0.0	219.207711966	0.0	1.0	-25.007447	293.15
Name_Barbital_CAS_57-44-3_CS_DETBAA01M_Temperature: Value10	-1.59	157.550833475	-242.799114209	-34.6612346772	-9.71196456836	-26.9776793565	197.694550568	304.663965928	13.9629801533	12.1865586371	19.0414978705	40.1437170927	547.463080137	48.6242148306	21.8985232055	46.019177227	0.443498608433	-0.683468737709	-0.0975698382981	-0.0273387495084	-0.0759409708565	0.556501391567	0.857615551427	0.0393051698361	0.0343046220571	0.0536009719642	55.9692063443	-86.2532645725	-12.3132436243	-3.4501305829	-9.58369606361	70.2300765398	108.23046758	4.96028424696	4.32921870321	6.76440422377	0.179628746916	0.21259827832	33.7033946722	40.6690238786	220.963599723	134.28178432	0.622002732894	0.377997267106	-32.232875	283.15
Name_None_CAS_115-77-5_CS_PERYTO12M_Temperature: Value20	-0.38	88.1145097253	-139.405207108	-34.851301777	-6.63834319561	-34.851301777	209.466943865	331.39584823	24.5091071948	15.7807546776	19.4938734253	121.35243414	470.801055338	59.3604089718	22.4190978732	54.3451752023	0.296102155098	-0.46846066993	-0.117115167483	-0.0223076509491	-0.117115167483	0.703897844902	1.11363071936	0.0823610036818	0.0530300342552	0.065507689374	26.2212438865	-41.4844041693	-10.3711010423	-1.97544781758	-10.3711010423	62.3334776346	98.6172582302	7.29345574524	4.69605991572	5.80101519001	0.25	0.132780780908	102.031739615	119.526482568	127.362722715	170.218730876	0.427992810635	0.572007189365	-34.324266	293.15
Name_None_CAS_144-62-7_CS_OXALAC08M_Temperature: Value25	0.04	159.964305001	-227.556451941	-54.8162280575	-28.4445564926	-56.8891129853	59.2434069655	84.2764233552	19.9540178927	10.5345529194	21.0691058388	-100.720898035	311.832875296	74.7702459502	38.979109412	77.9582188241	0.729738491251	-1.03808597745	-0.250065235232	-0.129760747181	-0.259521494362	0.270261508749	0.384459208114	0.0910279009515	0.0480574010143	0.0961148020286	35.0654092955	-49.8821291732	-12.0161399311	-6.23526614665	-12.4705322933	12.98661169	18.4740419364	4.37407460679	2.30925524205	4.6185104841	0.332372444653	0.291279831179	107.014235353	34.5494860605	0.0	219.207711966	0.0	1.0	-25.007447	298.15
Name_None_CAS_56-81-5_CS_GLCROL01M_Temperature: Value5	0.78	80.5690236404	-94.7102197234	-31.5397721738	-6.76501569453	-31.5700732411	163.457164095	192.146599615	18.1984665706	13.7247571153	17.4678726922	82.8881404543	286.856819338	49.7382387444	20.4897728099	49.0379459334	0.33016548096	-0.388114983078	-0.129247489651	-0.0277224987913	-0.129371661026	0.66983451904	0.787401554718	0.0745758753991	0.0562429681942	0.0715819595198	19.6609516885	-23.1117738586	-7.6965303656	-1.6508409899	-7.70392461955	39.887828612	46.8888021902	4.44090241986	3.34920015644	4.26261838093	0.334825843334	0.179227402768	65.040114621	66.3491839247	108.823442087	135.202745648	0.445949851108	0.554050148892	-22.241145	278.15
Name_None_CAS_591-27-5_CS_MAMPOLM_Temperature: Value75	0.57	100.098939386	-102.303707319	-26.6587116375	-6.82024715463	-20.4607414639	172.695732632	176.499509334	19.8504847353	11.7666339556	17.6499509334	72.5967932456	278.803216653	46.5091963727	18.5868811102	38.1106923973	0.366938762571	-0.375020914312	-0.0977244586204	-0.0250013942874	-0.0750041828623	0.633061237429	0.647004972744	0.0727671277025	0.0431336648496	0.0647004972744	27.3064573392	-27.9079062844	-7.27235449756	-1.86052708563	-5.58158125689	47.1104757422	48.14812576	5.41510647276	3.20987505067	4.814812576	0.496940916587	0.286777481986	67.6947520437	79.7180965277	196.868567354	75.9261046639	0.721673066038	0.278326933962	-23.346918	348.15
Name_None_CAS_591-27-5_CS_MAMPOLM_Temperature: Value70	0.47	100.098939386	-102.303707319	-26.6587116375	-6.82024715463	-20.4607414639	172.695732632	176.499509334	19.8504847353	11.7666339556	17.6499509334	72.5967932456	278.803216653	46.5091963727	18.5868811102	38.1106923973	0.366938762571	-0.375020914312	-0.0977244586204	-0.0250013942874	-0.0750041828623	0.633061237429	0.647004972744	0.0727671277025	0.0431336648496	0.0647004972744	27.3064573392	-27.9079062844	-7.27235449756	-1.86052708563	-5.58158125689	47.1104757422	48.14812576	5.41510647276	3.20987505067	4.814812576	0.496940916587	0.286777481986	67.6947520437	79.7180965277	196.868567354	75.9261046639	0.721673066038	0.278326933962	-23.346918	343.15
Name_l-Leucine_CAS_61-90-5_CS_LEUCIN03M_Temperature: Value20	-0.8	109.474037656	-136.232168012	-29.1357574035	-6.19237127325	-19.4617382874	214.99678607	267.547255121	17.6120923948	12.1612388691	17.8364836747	105.522748414	403.779423133	46.7478497983	18.3536101424	37.2982219621	0.337392547036	-0.419859531427	-0.0897946911495	-0.0190845241558	-0.0599799330611	0.662607452964	0.824564908637	0.0542794331784	0.0374802231198	0.0549709939091	35.5211311749	-44.2033637727	-9.45370320461	-2.00924380785	-6.31476625325	69.7601842747	86.8112782548	5.71461012688	3.9459671934	5.78741855032	0.385789849403	0.257129269017	72.2036090547	22.3252928776	213.280635774	111.190187953	0.657318378658	0.342681621342	-22.881391	293.15
Name_None_CAS_70-55-3_CS_KUSVEZ02M_Temperature: Value15	-1.93	175.149441371	-162.856420705	-24.8988892162	-8.14282103526	-18.0951578561	170.73781736	158.754430483	11.8294090597	7.93772152416	14.432220953	-4.41162401084	321.610851189	36.7282982758	16.0805425594	32.5273788092	0.506377257183	-0.470836715126	-0.0719855634678	-0.0235418357563	-0.0523151905696	0.493622742817	0.458977387792	0.0342001873763	0.0229488693896	0.041725217072	60.5819601443	-56.3299609246	-8.61220853644	-2.81649804623	-6.25888454718	59.0560356086	54.9111347714	4.09164187207	2.74555673857	4.99192134285	0.24158421183	0.255476266382	89.2596201538	0.788239876795	244.643047073	101.244211659	0.707291294771	0.292708705229	-28.203705	288.15
Name_None_CAS_57-50-1_CS_SUCROS41M_Temperature: Value10	0.28	195.365210549	-801.148893186	-75.0654464473	-17.8033087375	-72.8317175623	316.515287774	1297.95817671	43.5655745675	28.8435150379	38.1752404914	121.150077225	2099.10706989	118.631021015	46.6468237754	111.006958054	0.381661757362	-1.56510923118	-0.14664642762	-0.0347802051372	-0.14228265738	0.618338242638	2.53566639276	0.0851088773848	0.0563481420613	0.0745784233164	100.003641331	-410.092494676	-38.4245381344	-9.11316654834	-37.2811358796	162.018003233	664.399478297	22.3003680194	14.764432851	19.5411611264	0.0959736769559	0.0545141588284	203.757794746	0.0	158.621372962	353.259125362	0.309879695517	0.690120304483	-71.165016	283.15
Name_None_CAS_120-80-9_CS_CATCOL13M_Temperature: Value60	0.86	125.390068015	-145.180428691	-33.2085583558	-10.3700306208	-24.1967381152	140.798611446	163.020908214	19.9444588191	11.6443505867	20.3776135267	15.408543431	308.201336905	53.1530171749	22.0143812075	44.5743516419	0.471057102311	-0.545404218483	-0.124755712463	-0.0389574441774	-0.0909007030805	0.528942897689	0.612426150291	0.0749260218707	0.0437447250208	0.0765532687864	33.3774166226	-38.6453865969	-8.83974229557	-2.76038475692	-6.44089776616	37.478996451	43.3943202821	5.30898915564	3.09959430587	5.42429003527	0.435521591305	0.253313117774	76.375129244	74.3587064535	163.652247657	102.536431805	0.614797924495	0.385202075505	-21.292064	333.15
Name_5-Butyl-5-ethylbarbituric acid_CAS_77-28-1_CS_ETBBAR02M_Temperature: Value20	-1.83	156.913215289	-258.579499675	-33.260514009	-8.34127418305	-23.5072272431	248.242997603	409.083135538	15.1709678411	13.1962301786	20.4541567769	91.3297823137	667.662635212	48.4314818501	21.5375043617	43.96138402	0.387290655545	-0.638221731387	-0.0820930617638	-0.0205877977867	-0.0580201573988	0.612709344455	1.00969236685	0.0374447370134	0.0325707215111	0.0504846183423	63.5743640595	-104.76509082	-13.4757038947	-3.3795190587	-9.52409916544	100.577192786	165.742573953	6.14661187642	5.34653464364	8.28712869764	0.167983803943	0.198816108985	41.5157835863	39.9236384484	277.8667414	127.289471492	0.685826188908	0.314173811092	-33.848523	293.15
Name_l-Leucine_CAS_61-90-5_CS_LEUCIN03M_Temperature: Value25	-0.78	109.474037656	-136.232168012	-29.1357574035	-6.19237127325	-19.4617382874	214.99678607	267.547255121	17.6120923948	12.1612388691	17.8364836747	105.522748414	403.779423133	46.7478497983	18.3536101424	37.2982219621	0.337392547036	-0.419859531427	-0.0897946911495	-0.0190845241558	-0.0599799330611	0.662607452964	0.824564908637	0.0542794331784	0.0374802231198	0.0549709939091	35.5211311749	-44.2033637727	-9.45370320461	-2.00924380785	-6.31476625325	69.7601842747	86.8112782548	5.71461012688	3.9459671934	5.78741855032	0.385789849403	0.257129269017	72.2036090547	22.3252928776	213.280635774	111.190187953	0.657318378658	0.342681621342	-22.881391	298.15
Name_5-Butyl-5-ethylbarbituric acid_CAS_77-28-1_CS_ETBBAR02M_Temperature: Value25	-1.64	156.913215289	-258.579499675	-33.260514009	-8.34127418305	-23.5072272431	248.242997603	409.083135538	15.1709678411	13.1962301786	20.4541567769	91.3297823137	667.662635212	48.4314818501	21.5375043617	43.96138402	0.387290655545	-0.638221731387	-0.0820930617638	-0.0205877977867	-0.0580201573988	0.612709344455	1.00969236685	0.0374447370134	0.0325707215111	0.0504846183423	63.5743640595	-104.76509082	-13.4757038947	-3.3795190587	-9.52409916544	100.577192786	165.742573953	6.14661187642	5.34653464364	8.28712869764	0.167983803943	0.198816108985	41.5157835863	39.9236384484	277.8667414	127.289471492	0.685826188908	0.314173811092	-33.848523	298.15
Name_None_CAS_95-55-6_CS_AMPHOM11M_Temperature: Value90	-0.57	116.233641064	-124.758651145	-26.8609405353	-8.31724340964	-20.7931085241	154.357754838	165.678930049	17.9724908368	11.0452620033	18.4087700055	38.1241137736	290.437581194	44.8334313721	19.3625054129	39.2018785296	0.429554090871	-0.461059194911	-0.0992675337874	-0.0307372796608	-0.0768431991519	0.570445909129	0.612284546214	0.0664192990204	0.0408189697476	0.068031616246	31.4518231864	-33.7586175641	-7.26833939469	-2.25057450427	-5.62643626068	41.7678803499	44.8312929536	4.86320138336	2.98875286358	4.98125477263	0.471234092899	0.273175229582	69.0747742441	61.6970426126	202.019156887	68.572239015	0.746583815844	0.253416184156	-24.436352	363.15
Name_None_CAS_68-96-2_CS_HPRGDOM_Temperature: Value20	-4.81	161.368726711	-247.854353553	-31.5373030675	-4.58989543617	-13.0449659765	368.0655538	565.330419109	14.8491205218	10.4690818353	16.1522976888	206.69682709	813.184772662	46.3864235893	15.0589772715	29.1972636653	0.304794632027	-0.468149424162	-0.0595679279345	-0.00866943378079	-0.024639443377	0.695205367973	1.06780093379	0.0280471459224	0.0197740913664	0.0305085981082	85.434135723	-131.222591345	-16.6969293588	-2.43004798787	-6.90645217604	194.866521657	299.305303692	7.86163343968	5.5426908091	8.55158010548	0.248384362398	0.137718729655	65.6508069167	120.372553339	418.035116912	111.399163599	0.789588306425	0.210411693575	-36.351122	293.15
Name_l-Aspartic acid_CAS_56-84-8_CS_LASPRT03M_Temperature: Value60	-0.88	163.594975538	-291.555620551	-57.8188475711	-18.2222262844	-58.3111241102	130.767663429	233.051456095	22.448598086	14.5657160059	21.1864960086	-32.8273121093	524.607076646	80.2674456571	32.7879422904	79.4976201188	0.555759984053	-0.990464080543	-0.196420468895	-0.0619040050339	-0.198092816109	0.444240015947	0.791715473515	0.0762617095864	0.0494822170947	0.0719741339559	48.1562487212	-85.8230818711	-17.0197085531	-5.36394261694	-17.1646163742	38.4931144985	68.6016416313	6.60802857371	4.28760260196	6.23651287557	0.269992651493	0.179879802986	124.364173959	34.8021341904	75.2798117001	219.082827267	0.255738336782	0.744261663218	-30.407021	333.15
Name_l-Aspartic acid_CAS_56-84-8_CS_LASPRT03M_Temperature: Value65	-0.84	163.594975538	-291.555620551	-57.8188475711	-18.2222262844	-58.3111241102	130.767663429	233.051456095	22.448598086	14.5657160059	21.1864960086	-32.8273121093	524.607076646	80.2674456571	32.7879422904	79.4976201188	0.555759984053	-0.990464080543	-0.196420468895	-0.0619040050339	-0.198092816109	0.444240015947	0.791715473515	0.0762617095864	0.0494822170947	0.0719741339559	48.1562487212	-85.8230818711	-17.0197085531	-5.36394261694	-17.1646163742	38.4931144985	68.6016416313	6.60802857371	4.28760260196	6.23651287557	0.269992651493	0.179879802986	124.364173959	34.8021341904	75.2798117001	219.082827267	0.255738336782	0.744261663218	-30.407021	338.15
Name_None_CAS_68-96-2_CS_HPRGDOM_Temperature: Value25	-4.71	161.368726711	-247.854353553	-31.5373030675	-4.58989543617	-13.0449659765	368.0655538	565.330419109	14.8491205218	10.4690818353	16.1522976888	206.69682709	813.184772662	46.3864235893	15.0589772715	29.1972636653	0.304794632027	-0.468149424162	-0.0595679279345	-0.00866943378079	-0.024639443377	0.695205367973	1.06780093379	0.0280471459224	0.0197740913664	0.0305085981082	85.434135723	-131.222591345	-16.6969293588	-2.43004798787	-6.90645217604	194.866521657	299.305303692	7.86163343968	5.5426908091	8.55158010548	0.248384362398	0.137718729655	65.6508069167	120.372553339	418.035116912	111.399163599	0.789588306425	0.210411693575	-36.351122	298.15
Name_l-Tyrosine_CAS_60-18-4_CS_LTYROS11M_Temperature: Value50	-2.22	183.714339366	-322.360795336	-50.8067102503	-13.4316998057	-32.2360795336	189.96996912	333.337455023	23.792831709	13.8890606259	23.8098182159	6.25562975396	655.698250359	74.5995419593	27.3207604316	56.0458977495	0.491629793368	-0.86265542335	-0.135961583338	-0.0359439759729	-0.086265542335	0.508370206632	0.892029575375	0.0636709414035	0.037167898974	0.0637163982411	68.6511658647	-120.461170888	-18.9856703863	-5.01921545366	-12.0461170888	70.9887965435	124.562976372	8.89100786409	5.19012401552	8.89735545518	0.28949164411	0.182548720723	116.349511916	28.8581492887	203.748974833	169.935333653	0.545243592535	0.454756407465	-33.536674	323.15
Name_None_CAS_461-58-5_CS_CYAMPD03M_Temperature: Value75	0.47	113.123933364	-118.477584489	-26.3841203186	-11.8477584489	-29.6193961223	124.687895017	130.588816861	21.6664383621	13.0588816861	21.7648028102	11.5639616533	249.066401351	48.0505586807	24.9066401351	51.3841989326	0.475686739949	-0.498198871335	-0.110945365915	-0.0498198871335	-0.124549717834	0.524313260051	0.549126667713	0.0911074882591	0.0549126667713	0.0915211112854	26.9022094269	-28.1753709895	-6.27445589319	-2.81753709895	-7.04384274739	29.6522562909	31.0555653039	5.15253532139	3.10555653039	5.17592755065	0.352545441878	0.199224912222	56.1293069156	137.311629741	160.856138013	76.9556903681	0.676400913731	0.323599086269	-23.990576	348.15
Name_None_CAS_95-55-6_CS_AMPHOM11M_Temperature: Value30	-0.7	116.233641064	-124.758651145	-26.8609405353	-8.31724340964	-20.7931085241	154.357754838	165.678930049	17.9724908368	11.0452620033	18.4087700055	38.1241137736	290.437581194	44.8334313721	19.3625054129	39.2018785296	0.429554090871	-0.461059194911	-0.0992675337874	-0.0307372796608	-0.0768431991519	0.570445909129	0.612284546214	0.0664192990204	0.0408189697476	0.068031616246	31.4518231864	-33.7586175641	-7.26833939469	-2.25057450427	-5.62643626068	41.7678803499	44.8312929536	4.86320138336	2.98875286358	4.98125477263	0.471234092899	0.273175229582	69.0747742441	61.6970426126	202.019156887	68.572239015	0.746583815844	0.253416184156	-24.436352	303.15
Name_2-Methoxybenzoic acid_CAS_579-75-9_CS_FUFBOXM_Temperature: Value65	-0.77	140.736987066	-197.35136969	-31.943761105	-10.3869141942	-28.1930528129	186.137422739	261.015075667	18.553258676	13.7376355614	21.7512563056	45.4004356729	458.366445357	50.497019781	24.1245497556	49.9443091185	0.430553701497	-0.603752890316	-0.0977248758138	-0.0317764679114	-0.0862504129023	0.569446298503	0.798517925653	0.0567595936527	0.0420272592449	0.0665431604711	46.0033195851	-64.5091124918	-10.4415980581	-3.39521644694	-9.21558749883	60.8435602005	85.3191488089	6.06458547969	4.49048151626	7.10992906741	0.353609014261	0.241734550486	16.181696121	29.6105386394	221.211534805	105.662875	0.676747791107	0.323252208893	-25.746714	338.15
Name_None_CAS_65-71-4_CS_THYMIN01M_Temperature: Value20	-1.66	121.861368954	-138.650730772	-28.1819271981	-9.24338205147	-27.7301461544	158.619578468	180.47327597	16.5411370065	12.0315517313	18.047327597	36.7582095139	319.124006742	44.7230642046	21.2749337828	45.7774737514	0.434472894056	-0.494332082255	-0.100477153465	-0.0329554721503	-0.098866416451	0.565527105944	0.643442193235	0.0589741911474	0.0428961462157	0.0643442193235	34.1797922184	-38.8888883277	-7.90449364072	-2.59259255518	-7.77777766555	44.4897696485	50.6193154285	4.63947377902	3.37462102857	5.06193154285	0.275845494118	0.285807600811	27.5312233467	36.6161230141	156.139121452	124.341825971	0.556683521239	0.443316478761	-31.124792	293.15
Name_None_CAS_461-58-5_CS_CYAMPD03M_Temperature: Value80	0.52	113.123933364	-118.477584489	-26.3841203186	-11.8477584489	-29.6193961223	124.687895017	130.588816861	21.6664383621	13.0588816861	21.7648028102	11.5639616533	249.066401351	48.0505586807	24.9066401351	51.3841989326	0.475686739949	-0.498198871335	-0.110945365915	-0.0498198871335	-0.124549717834	0.524313260051	0.549126667713	0.0911074882591	0.0549126667713	0.0915211112854	26.9022094269	-28.1753709895	-6.27445589319	-2.81753709895	-7.04384274739	29.6522562909	31.0555653039	5.15253532139	3.10555653039	5.17592755065	0.352545441878	0.199224912222	56.1293069156	137.311629741	160.856138013	76.9556903681	0.676400913731	0.323599086269	-23.990576	353.15
Name_None_CAS_65-71-4_CS_THYMIN01M_Temperature: Value25	-1.56	121.861368954	-138.650730772	-28.1819271981	-9.24338205147	-27.7301461544	158.619578468	180.47327597	16.5411370065	12.0315517313	18.047327597	36.7582095139	319.124006742	44.7230642046	21.2749337828	45.7774737514	0.434472894056	-0.494332082255	-0.100477153465	-0.0329554721503	-0.098866416451	0.565527105944	0.643442193235	0.0589741911474	0.0428961462157	0.0643442193235	34.1797922184	-38.8888883277	-7.90449364072	-2.59259255518	-7.77777766555	44.4897696485	50.6193154285	4.63947377902	3.37462102857	5.06193154285	0.275845494118	0.285807600811	27.5312233467	36.6161230141	156.139121452	124.341825971	0.556683521239	0.443316478761	-31.124792	298.15
Name_None_CAS_106-46-7_CS_DCLBEN03M_Temperature: Value20	-3.33	201.264166784	-67.801628884	-14.4173737691	-5.65013574034	-11.3002714807	88.1321950729	29.6898671957	5.36313632312	2.47415559964	4.94831119928	-113.131971711	97.4914960797	19.7805100922	8.12429133998	16.24858268	0.695461979869	-0.23428638995	-0.0498187802935	-0.0195238658291	-0.0390477316583	0.304538020131	0.102592399591	0.0185321483958	0.00854936663255	0.0170987332651	58.2451176395	-19.621544727	-4.1723355163	-1.63512872725	-3.2702574545	25.5051366166	8.59213955045	1.55207214006	0.716011629204	1.43202325841	0.250365117664	0.189662644536	281.165890231	101.095498888	289.396361857	0.0	1.0	0.0	-17.491785	293.15
Name_None_CAS_106-46-7_CS_DCLBEN03M_Temperature: Value25	-3.3	201.264166784	-67.801628884	-14.4173737691	-5.65013574034	-11.3002714807	88.1321950729	29.6898671957	5.36313632312	2.47415559964	4.94831119928	-113.131971711	97.4914960797	19.7805100922	8.12429133998	16.24858268	0.695461979869	-0.23428638995	-0.0498187802935	-0.0195238658291	-0.0390477316583	0.304538020131	0.102592399591	0.0185321483958	0.00854936663255	0.0170987332651	58.2451176395	-19.621544727	-4.1723355163	-1.63512872725	-3.2702574545	25.5051366166	8.59213955045	1.55207214006	0.716011629204	1.43202325841	0.250365117664	0.189662644536	281.165890231	101.095498888	289.396361857	0.0	1.0	0.0	-17.491785	298.15
Name_Maleic acid_CAS_110-16-7_CS_MALIAC13M_Temperature: Value25	0.58	139.444774787	-202.245053371	-50.6217744083	-16.8537544476	-50.5612633428	128.322088415	186.113159565	22.4293884249	15.5094299637	23.2641449456	-11.1226863712	388.358212936	73.0511628332	32.3631844113	73.8254082884	0.520769348078	-0.755302769554	-0.189051676533	-0.0629418974629	-0.188825692389	0.479230651922	0.695056727106	0.083764615818	0.0579213939255	0.0868820908882	37.3386899345	-54.1545235394	-13.554833743	-4.51287696161	-13.5386308848	34.3604030945	49.8349369372	6.00584698207	4.15291141143	6.22936711715	0.329622242804	0.226196239287	109.115260848	31.4357279756	66.1528213247	201.614041877	0.247053800958	0.752946199042	-32.597533	298.15
Name_None_CAS_68-96-2_CS_HPRGDOM_Temperature: Value50	-4.37	161.368726711	-247.854353553	-31.5373030675	-4.58989543617	-13.0449659765	368.0655538	565.330419109	14.8491205218	10.4690818353	16.1522976888	206.69682709	813.184772662	46.3864235893	15.0589772715	29.1972636653	0.304794632027	-0.468149424162	-0.0595679279345	-0.00866943378079	-0.024639443377	0.695205367973	1.06780093379	0.0280471459224	0.0197740913664	0.0305085981082	85.434135723	-131.222591345	-16.6969293588	-2.43004798787	-6.90645217604	194.866521657	299.305303692	7.86163343968	5.5426908091	8.55158010548	0.248384362398	0.137718729655	65.6508069167	120.372553339	418.035116912	111.399163599	0.789588306425	0.210411693575	-36.351122	323.15
Name_None_CAS_57-13-6_CS_UREAXX23M_Temperature: Value10	0.88	89.2196155804	-85.0333119136	-26.359922631	-10.6291639892	-28.3444373045	107.583766676	102.535792483	19.0808096403	12.8169740604	20.5071584967	18.3641510955	187.569104397	45.4407322713	23.4461380496	48.8515958012	0.453343913898	-0.43207241125	-0.133940394361	-0.0540090514062	-0.144024137083	0.546656086102	0.521006251558	0.096953667267	0.0651257814447	0.104201250312	17.5587221098	-16.734843389	-5.1877219298	-2.09185542363	-5.57828112968	21.1728491577	20.179390763	3.7551678734	2.52242384538	4.03587815261	0.369168100426	0.324271661389	54.1234859006	36.6438751639	95.7011963968	101.102185859	0.486278209752	0.513721790248	-22.445395	283.15
Name_None_CAS_95-55-6_CS_AMPHOM11M_Temperature: Value80	-0.57	116.233641064	-124.758651145	-26.8609405353	-8.31724340964	-20.7931085241	154.357754838	165.678930049	17.9724908368	11.0452620033	18.4087700055	38.1241137736	290.437581194	44.8334313721	19.3625054129	39.2018785296	0.429554090871	-0.461059194911	-0.0992675337874	-0.0307372796608	-0.0768431991519	0.570445909129	0.612284546214	0.0664192990204	0.0408189697476	0.068031616246	31.4518231864	-33.7586175641	-7.26833939469	-2.25057450427	-5.62643626068	41.7678803499	44.8312929536	4.86320138336	2.98875286358	4.98125477263	0.471234092899	0.273175229582	69.0747742441	61.6970426126	202.019156887	68.572239015	0.746583815844	0.253416184156	-24.436352	353.15
Name_Maleic acid_CAS_110-16-7_CS_MALIAC13M_Temperature: Value30	0.61	139.444774787	-202.245053371	-50.6217744083	-16.8537544476	-50.5612633428	128.322088415	186.113159565	22.4293884249	15.5094299637	23.2641449456	-11.1226863712	388.358212936	73.0511628332	32.3631844113	73.8254082884	0.520769348078	-0.755302769554	-0.189051676533	-0.0629418974629	-0.188825692389	0.479230651922	0.695056727106	0.083764615818	0.0579213939255	0.0868820908882	37.3386899345	-54.1545235394	-13.554833743	-4.51287696161	-13.5386308848	34.3604030945	49.8349369372	6.00584698207	4.15291141143	6.22936711715	0.329622242804	0.226196239287	109.115260848	31.4357279756	66.1528213247	201.614041877	0.247053800958	0.752946199042	-32.597533	303.15
Name_None_CAS_608-93-5_CS_PNCLBZM_Temperature: Value20	-6.0	306.051688614	-131.550293261	-24.2083169517	-10.9625244384	-21.9250488769	43.935074932	18.8846270313	3.0899118839	1.57371891927	3.14743783855	-262.116613682	150.434920293	27.2982288356	12.5362433577	25.0724867154	0.874466466997	-0.375872195647	-0.0691692357347	-0.0313226829706	-0.0626453659412	0.125533533003	0.0539581178441	0.0088286535542	0.00449650982035	0.00899301964069	107.114039976	-46.040861382	-8.47259050082	-3.8367384485	-7.67347689701	15.3766946816	6.60936949545	1.08142825989	0.550780791288	1.10156158258	0.192163732575	0.188086088252	326.721145579	30.394926553	349.986763546	0.0	1.0	0.0	-24.268427	293.15
Name_None_CAS_52-01-7_CS_ATPRCL01M_Temperature: Value25	-4.32	213.095427333	-396.069559852	-43.9479605165	-6.49294360413	-19.8034779926	397.207021336	738.268352725	14.7324293076	12.1027598807	18.0065451884	184.111594003	1134.33791258	58.6803898241	18.5957034849	37.810023181	0.349163644678	-0.648972588453	-0.0720101330289	-0.0106388948927	-0.0324486294227	0.650836355322	1.20967620945	0.0241395546417	0.019830757532	0.0295042977915	130.052661101	-241.722222221	-26.8215479172	-3.96265938067	-12.086111111	242.416417749	450.566983443	8.99123768127	7.38634399086	10.9894386206	0.246656535431	0.164639986239	31.2708663487	29.9884052814	464.453205399	145.849243269	0.761021369671	0.238978630329	-37.696576	298.15
Name_None_CAS_608-93-5_CS_PNCLBZM_Temperature: Value25	-5.48	306.051688614	-131.550293261	-24.2083169517	-10.9625244384	-21.9250488769	43.935074932	18.8846270313	3.0899118839	1.57371891927	3.14743783855	-262.116613682	150.434920293	27.2982288356	12.5362433577	25.0724867154	0.874466466997	-0.375872195647	-0.0691692357347	-0.0313226829706	-0.0626453659412	0.125533533003	0.0539581178441	0.0088286535542	0.00449650982035	0.00899301964069	107.114039976	-46.040861382	-8.47259050082	-3.8367384485	-7.67347689701	15.3766946816	6.60936949545	1.08142825989	0.550780791288	1.10156158258	0.192163732575	0.188086088252	326.721145579	30.394926553	349.986763546	0.0	1.0	0.0	-24.268427	298.15
Name_None_CAS_32598-13-3_CS_FUHDAN01M_Temperature: Value5	-9.3	335.761365295	-208.48867165	-24.2775014154	-9.47675780228	-17.3740559708	112.880226403	70.0921871631	7.09846866107	3.18600850741	7.00921871631	-222.881138891	278.580858813	31.3759700765	12.6627663097	24.3832746872	0.748395537792	-0.464710975327	-0.0541133543227	-0.0211232261512	-0.0387259146106	0.251604462208	0.156232031225	0.0158221368514	0.00710145596478	0.0156232031225	150.636513356	-93.5366895001	-10.8918968775	-4.25166770455	-7.794724125	50.6427644447	31.4462704144	3.18466827872	1.42937592793	3.14462704144	0.13320456051	0.103960137374	475.180264182	105.666721607	448.641591698	0.0	1.0	0.0	-32.577736	278.15
Name_None_CAS_129-00-0_CS_GUQPOZM_Temperature: Value55	-5.42	182.986857618	-114.936051261	-8.80750291113	-4.42061735621	-7.18350320383	192.016945347	120.607948356	12.0568981115	4.63876724446	12.0607948356	9.0300877288	235.543999617	20.8644010226	9.05938460067	19.2442980394	0.487960005129	-0.306493028477	-0.0234864362481	-0.011788193403	-0.0191558142798	0.512039994871	0.321617934011	0.0321514022421	0.0123699205389	0.0321617934011	68.6207674995	-43.1014563208	-3.3028470863	-1.65774832003	-2.69384102005	72.0070847389	45.2284393014	4.52138264377	1.73955535774	4.52284393014	0.0971684782243	0.100215693578	167.265142001	183.049112046	375.003802965	0.0	1.0	0.0	-26.169132	328.15
Name_None_CAS_87-86-5_CS_PCPHOL01M_Temperature: Value25	-4.09	306.876335791	-277.559043362	-35.5236195837	-21.3506956432	-46.2598405603	52.6456936614	47.6162110452	8.60048476774	3.66278546502	6.8023158636	-254.230642129	325.175254407	44.1241043515	25.0134811082	53.0621564239	0.853567544271	-0.772022353637	-0.0988079079268	-0.0593863348951	-0.128670392273	0.146432455729	0.132443097069	0.0239219966043	0.0101879305438	0.0189204424385	110.328803034	-99.7885905622	-12.7715238062	-7.67604542786	-16.6314317604	18.9272866271	17.1190768298	3.09206373797	1.31685206383	2.44558240426	0.558056752905	0.324234073112	46.3845461476	50.7492764797	317.182175623	42.3398538286	0.882232936065	0.117767063935	-30.180622	298.15
Name_None_CAS_554-84-7_CS_MNPHOL21M_Temperature: Value10	-1.29	158.31472402	-173.47972441	-42.2560992596	-11.5653149607	-34.695944882	137.662082706	150.848762283	15.3923603475	10.0565841522	15.0848762283	-20.6526413142	324.328486693	57.6484596071	21.6218991128	49.7808211103	0.534888952183	-0.586126076327	-0.142768278795	-0.0390750717551	-0.117225215265	0.465111047817	0.509664131968	0.052005292299	0.0339776087979	0.0509664131968	46.8574864731	-51.3459748626	-12.5068253235	-3.42306499084	-10.2691949725	40.7447836465	44.647734959	4.55578166363	2.97651566393	4.4647734959	0.463318823599	0.267476824218	72.65245895	84.8385765945	139.41994883	156.556857896	0.471050250093	0.528949749907	-23.406399	283.15
Name_None_CAS_76-57-3_CS_ZZZTSE03M_Temperature: Value80	-1.2	128.549728268	-251.831207277	-26.8843998807	-5.85653970411	-19.371631329	356.903706174	699.180717207	23.4793402039	16.2600166792	23.3060239069	228.353977906	951.011924484	50.3637400846	22.1165563834	42.6776552359	0.264803417069	-0.518754610453	-0.0553799766842	-0.0120640607082	-0.0399042008041	0.735196582931	1.44026320055	0.0483657927581	0.033494493036	0.0480087733516	62.4049070844	-122.252324472	-13.051124255	-2.84307731331	-9.40402495941	173.260129927	339.419680464	11.3981263404	7.89348094102	11.3139893488	0.251583971339	0.107761010524	61.4834339081	200.029961764	406.525580033	78.9278544091	0.837414160022	0.162585839978	-37.255187	353.15
Name_None_CAS_110-15-6_CS_SUCACB16M_Temperature: Value35	-0.05	144.663735995	-212.275595721	-50.1058603745	-15.1625425515	-53.0688989301	131.506183524	192.968564349	19.4767031881	13.7834688821	19.2968564349	-13.1575524717	405.24416007	69.5825635625	28.9460114336	72.3657553651	0.523821480078	-0.768641262924	-0.181431274129	-0.0549029473517	-0.192160315731	0.476178519922	0.698731290813	0.0705243468297	0.0499093779152	0.0698731290813	39.9517723271	-58.624134186	-13.837731427	-4.18743815614	-14.6560335465	36.3180521199	53.292112886	5.37887955195	3.80657949186	5.3292112886	0.327945979424	0.206786264549	101.747904642	25.0187054045	76.750263886	199.419655633	0.277909571106	0.722090428894	-28.988496	308.15
Name_None_CAS_86-73-7_CS_FLUREN02M_Temperature: Value45	-4.47	151.874839611	-87.0902382271	-8.00785504346	-3.78653209683	-6.69924909439	201.726875693	115.677104291	11.5707172316	5.029439317	11.5677104291	49.8520360815	202.767342518	19.5785722751	8.81597141383	18.2669595235	0.429508209485	-0.246294727819	-0.0226465390208	-0.0107084664269	-0.0189457482938	0.570491790515	0.3271395451	0.0327224578696	0.0142234584826	0.03271395451	53.703203798	-30.7952576233	-2.83159127927	-1.33892424449	-2.36886597102	71.3309692678	40.9036224987	4.0914254604	1.77841836951	4.09036224987	0.108014549923	0.109750074223	149.157302592	139.569130179	353.601715304	0.0	1.0	0.0	-21.710357	318.15
Name_None_CAS_50-06-6_CS_PHBARB09M_Temperature: Value35	-2.11	209.444035067	-369.207362639	-38.631630713	-12.7312883669	-28.4005663569	205.120975699	361.586685607	16.4675626167	12.4685064002	22.5991678505	-4.32305936743	730.794048247	55.0991933297	25.1997947671	50.9997342073	0.505213970373	-0.890589782184	-0.0931859411907	-0.0307099924891	-0.0685069063219	0.494786029627	0.872207437234	0.0397225095921	0.0300761185253	0.0545129648271	86.8281686524	-153.060454268	-16.0153224024	-5.27794669888	-11.7738810975	85.0359794992	149.901188212	6.82687527349	5.16900649006	9.36882426323	0.156866039395	0.185869942934	27.4113343371	32.4095813718	280.2670116	134.297999167	0.67605081066	0.32394918934	-36.928008	308.15
Name_None_CAS_123-30-8_CS_AMPHOL01M_Temperature: Value40	-0.69	115.553071309	-117.17769784	-26.662079805	-7.81184652267	-19.5296163067	158.618152706	160.848255777	19.7562856689	10.7232170518	17.8720284197	43.0650813973	278.025953617	46.4183654739	18.5350635745	37.4016447264	0.421463163116	-0.427388754093	-0.0972460910177	-0.0284925836062	-0.0712314590155	0.578536836884	0.586670816221	0.0720582028253	0.0391113877481	0.0651856462468	31.6813269995	-32.1267528441	-7.30997505492	-2.14178352294	-5.35445880734	43.4885330785	44.0999631671	5.41660502384	2.93999754448	4.89999590746	0.500921578866	0.289028480368	67.1986459209	78.4593587317	198.023459095	76.1477649204	0.7222620091	0.2777379909	-24.154172	313.15
Name_None_CAS_315-30-0_CS_ALOPURM_Temperature: Value15	-2.6	114.18308937	-145.044949214	-28.3018134637	-10.3603535153	-29.0089898427	162.549986197	206.484643415	22.1650463802	14.7489031011	22.9427381573	48.3668968271	351.529592629	50.4668598439	25.1092566164	51.951728	0.412610921683	-0.524133043787	-0.102271162945	-0.0374380745562	-0.104826608757	0.587389078317	0.746150936212	0.080095399998	0.0532964954437	0.0829056595791	31.5982374992	-40.1387348914	-7.83204788394	-2.86705249224	-8.02774697828	44.9829576138	57.1411304298	6.1338014549	4.08150931641	6.3490144922	0.240861528589	0.223039477528	42.2768445768	40.6716593893	175.555737305	101.177338262	0.634386536359	0.365613463641	-27.81438	288.15
Name_None_CAS_65-85-0_CS_BENZAC12M_Temperature: Value50	-1.2	148.289364006	-148.950902033	-27.833817685	-9.93006013553	-21.2787002904	137.826119073	138.440979212	17.1569714726	9.22939861413	17.3051224015	-10.4632449326	287.391881245	44.9907891576	19.1594587497	38.5838226919	0.518285002999	-0.520597139413	-0.0972817597475	-0.0347064759609	-0.0743710199162	0.481714997001	0.483863989889	0.0599651975767	0.0322575993259	0.0604829987361	42.4278830181	-42.6171592903	-7.96368619289	-2.84114395269	-6.0881656129	39.4341866397	39.6101076452	4.90887518107	2.64067384301	4.95126345565	0.475517903726	0.333689602209	57.256790424	29.5213210132	181.913430964	104.202052115	0.635804217955	0.364195782045	-24.049796	323.15
Name_None_CAS_51-28-5_CS_DNOPHL02M_Temperature: Value75	-1.79	227.522445774	-350.658594226	-62.3024426692	-20.6269761309	-58.4430990377	108.549394667	167.296804535	13.9403395115	9.84098850205	15.2088004123	-118.973051107	517.955398761	76.2427821807	30.467964633	73.6518994499	0.677005385145	-1.04340367752	-0.185384299344	-0.0613766869129	-0.17390061292	0.322994614855	0.497800721166	0.0414802367649	0.0292823953627	0.0452546110151	76.4638870926	-117.846479128	-20.9380965718	-6.93214583105	-19.6410798546	36.4803948443	56.2237449998	4.68495555599	3.30727911764	5.11124954544	0.325775499161	0.205723991923	93.7401954385	23.540263763	97.4097200963	238.662120344	0.289847908616	0.710152091384	-32.782729	348.15
Name_None_CAS_129-00-0_CS_GUQPOZM_Temperature: Value5	-6.61	182.986857618	-114.936051261	-8.80750291113	-4.42061735621	-7.18350320383	192.016945347	120.607948356	12.0568981115	4.63876724446	12.0607948356	9.0300877288	235.543999617	20.8644010226	9.05938460067	19.2442980394	0.487960005129	-0.306493028477	-0.0234864362481	-0.011788193403	-0.0191558142798	0.512039994871	0.321617934011	0.0321514022421	0.0123699205389	0.0321617934011	68.6207674995	-43.1014563208	-3.3028470863	-1.65774832003	-2.69384102005	72.0070847389	45.2284393014	4.52138264377	1.73955535774	4.52284393014	0.0971684782243	0.100215693578	167.265142001	183.049112046	375.003802965	0.0	1.0	0.0	-26.169132	278.15
Name_None_CAS_76-57-3_CS_ZZZTSE03M_Temperature: Value30	-1.48	128.549728268	-251.831207277	-26.8843998807	-5.85653970411	-19.371631329	356.903706174	699.180717207	23.4793402039	16.2600166792	23.3060239069	228.353977906	951.011924484	50.3637400846	22.1165563834	42.6776552359	0.264803417069	-0.518754610453	-0.0553799766842	-0.0120640607082	-0.0399042008041	0.735196582931	1.44026320055	0.0483657927581	0.033494493036	0.0480087733516	62.4049070844	-122.252324472	-13.051124255	-2.84307731331	-9.40402495941	173.260129927	339.419680464	11.3981263404	7.89348094102	11.3139893488	0.251583971339	0.107761010524	61.4834339081	200.029961764	406.525580033	78.9278544091	0.837414160022	0.162585839978	-37.255187	303.15
Name_None_CAS_52-31-3_CS_ETCYBA01M_Temperature: Value20	-2.16	163.262513915	-283.448289578	-34.5548969264	-8.58934210843	-21.8037145829	253.097397388	439.415164364	16.8940790638	13.3156110413	21.9707582182	89.8348834731	722.863453942	51.4489759902	21.9049531498	43.7744728011	0.392118716242	-0.680777091848	-0.0829928530302	-0.0206296088439	-0.0523674686037	0.607881283758	1.05537337394	0.0405756620779	0.0319810113315	0.0527686686969	67.9759658124	-118.016504708	-14.3872738193	-3.57625771841	-9.07819266981	105.379609927	182.954858859	7.03401726054	5.5440866321	9.14774294297	0.159279753585	0.188722525083	31.0251904113	40.9323256353	280.217060768	136.142850534	0.673016429204	0.326983570796	-36.821645	293.15
Name_None_CAS_57-83-0_CS_PROGST13M_Temperature: Value35	-4.37	147.782847825	-179.838743173	-25.3852168989	-3.39318383346	-9.46519700911	376.652721213	458.353273012	12.1739914362	8.6481749625	13.480978618	228.869873388	638.192016186	37.5592083351	12.041358796	22.9461756271	0.281794097407	-0.342918661111	-0.0484048344499	-0.00647016341718	-0.0180483505848	0.718205902593	0.873993489522	0.0232135121166	0.0164904431985	0.0257056908683	77.502581893	-94.313833611	-13.3129106695	-1.77950629455	-4.96388597953	197.530084179	240.376759553	6.38447412632	4.5354105576	7.06990469272	0.246273903511	0.127533684627	121.447981402	41.4921097177	446.696102679	77.7394663585	0.85176545805	0.14823454195	-34.331367	308.15
Name_None_CAS_56-40-6_CS_GLYCIN30M_Temperature: Value10	0.31	99.2359023405	-104.420843781	-34.4542289653	-10.4420843781	-34.806947927	122.4859778	128.885704181	17.6765191372	12.8885704181	18.4122434545	23.2500754594	233.306547962	52.1307481025	23.3306547962	53.2191913815	0.447569280387	-0.470954168867	-0.15539390584	-0.0470954168867	-0.156984722956	0.552430719613	0.581294476213	0.0797238374763	0.0581294476213	0.0830420680305	22.0027708444	-23.152385809	-7.63925642497	-2.3152385809	-7.71746193632	27.1578212886	28.5767806543	3.91927105744	2.85767806543	4.08239723632	0.456448323569	0.301027689498	78.3379373368	29.3499633657	90.7587435224	130.963136618	0.409335981929	0.590664018071	-28.021326	283.15
Name_3-Hydroxybenzoic acid_CAS_99-06-9_CS_BIDLOP02M_Temperature: Value40	-0.85	162.212458202	-221.092795392	-42.3679891868	-13.818299712	-31.584685056	139.681994039	190.384159578	23.0820433522	11.8990099736	21.1537955087	-22.5304641636	411.47695497	65.450032539	25.7173096856	52.7384805646	0.537315134472	-0.73235130275	-0.140340403317	-0.0457719564219	-0.104621614679	0.462684865528	0.630631527557	0.0764573286485	0.0394144704723	0.0700701697286	48.9710412157	-66.7466883592	-12.7906608881	-4.17166802245	-9.53524119418	42.1692190783	57.4759215712	6.96834083441	3.5922450982	6.38621350791	0.372667671592	0.24601756252	90.0439076219	40.5218016317	141.539245602	160.355206639	0.468836855236	0.531163144764	-26.471035	313.15
Name_None_CAS_505-48-6_CS_SUBRAC01M_Temperature: Value20	-2.04	159.738982503	-264.923206967	-53.7269154722	-10.1893541141	-33.1154008709	239.544645343	397.278952587	23.4061341062	15.2799597149	22.0710529215	79.8056628399	662.202159554	77.1330495784	25.469313829	55.1864537924	0.400063942929	-0.66349629309	-0.134558273181	-0.0255190881958	-0.0829370366363	0.599936057071	0.994979320165	0.058620320178	0.038268435391	0.055276628898	63.7811604421	-105.779499178	-21.4522777227	-4.06844227609	-13.2224373973	95.6462550234	158.626981456	9.34568613975	6.10103774829	8.81261008086	0.290164284563	0.182601151393	117.668942564	35.9653002931	190.291822583	208.991805263	0.476583083583	0.523416916417	-43.047281	293.15
Name_None_CAS_123-30-8_CS_AMPHOL01M_Temperature: Value30	-0.77	115.553071309	-117.17769784	-26.662079805	-7.81184652267	-19.5296163067	158.618152706	160.848255777	19.7562856689	10.7232170518	17.8720284197	43.0650813973	278.025953617	46.4183654739	18.5350635745	37.4016447264	0.421463163116	-0.427388754093	-0.0972460910177	-0.0284925836062	-0.0712314590155	0.578536836884	0.586670816221	0.0720582028253	0.0391113877481	0.0651856462468	31.6813269995	-32.1267528441	-7.30997505492	-2.14178352294	-5.35445880734	43.4885330785	44.0999631671	5.41660502384	2.93999754448	4.89999590746	0.500921578866	0.289028480368	67.1986459209	78.4593587317	198.023459095	76.1477649204	0.7222620091	0.2777379909	-24.154172	303.15
Name_None_CAS_479-45-8_CS_MTNANLM_Temperature: Value40	-3.43	315.443237718	-663.468594341	-79.6629769242	-26.5387437737	-73.7187327046	116.11868483	244.231263787	11.2791465864	9.7692505515	15.2644539867	-199.324552888	907.699858129	90.9421235106	36.3079943251	88.9831866913	0.730933896706	-1.5373659252	-0.18459222828	-0.0614946370082	-0.170818436134	0.269066103294	0.565924033208	0.0261356389365	0.0226369613283	0.0353702520755	136.133290124	-286.327782124	-34.3795074773	-11.453111285	-31.8141980138	50.1124028691	105.400913746	4.86765018555	4.21603654986	6.58755710915	0.122808694738	0.148423592127	370.523220088	21.964360079	102.086385137	329.475537411	0.236550955501	0.763449044499	-39.173257	313.15
Name_None_CAS_129-00-0_CS_GUQPOZM_Temperature: Value15	-6.45	182.986857618	-114.936051261	-8.80750291113	-4.42061735621	-7.18350320383	192.016945347	120.607948356	12.0568981115	4.63876724446	12.0607948356	9.0300877288	235.543999617	20.8644010226	9.05938460067	19.2442980394	0.487960005129	-0.306493028477	-0.0234864362481	-0.011788193403	-0.0191558142798	0.512039994871	0.321617934011	0.0321514022421	0.0123699205389	0.0321617934011	68.6207674995	-43.1014563208	-3.3028470863	-1.65774832003	-2.69384102005	72.0070847389	45.2284393014	4.52138264377	1.73955535774	4.52284393014	0.0971684782243	0.100215693578	167.265142001	183.049112046	375.003802965	0.0	1.0	0.0	-26.169132	288.15
Name_None_CAS_123-56-8_CS_SUCCIN05M_Temperature: Value10	0.14	109.988730582	-93.0226397474	-30.4036648837	-7.75188664562	-31.0075465825	137.097382656	115.949701116	11.6164344407	9.66247509299	12.883300124	27.1086520737	208.972340863	42.0200993243	17.4143617386	43.8908467065	0.445143311134	-0.376478623297	-0.123048861327	-0.0313732186081	-0.125492874432	0.554856688866	0.469268384195	0.0470137082512	0.0391056986829	0.0521409315772	27.1766879394	-22.9846024983	-7.51232338428	-1.91538354152	-7.66153416609	33.8748594154	28.6495609798	2.87025963562	2.38746341498	3.18328455331	0.350505067589	0.267883992974	25.5120308408	31.9230378866	119.852300541	127.233812697	0.485062875329	0.514937124671	-22.228152	283.15
Name_d-Sorbitol_CAS_50-70-4_CS_GLUCITM_Temperature: Value30	0.61	135.106120288	-315.879704586	-52.7077192675	-12.1492194072	-52.6466174311	220.069991146	514.526237919	27.2408009078	19.7894706892	25.726311896	84.9638708582	830.405942506	79.9485201753	31.9386900964	78.372929327	0.380391912458	-0.889360783053	-0.148398829681	-0.0342061839636	-0.148226797176	0.619608087542	1.4486510251	0.0766966021386	0.0557173471192	0.072432551255	47.9864664347	-112.192925156	-18.720522772	-4.31511250599	-18.6988208593	78.1636036984	182.747428415	9.67528173876	7.02874724672	9.13737142074	0.168339241742	0.0901279371571	151.27795084	109.951034475	129.085485597	226.090625836	0.363440787378	0.636559212622	-52.923591	303.15
Name_Barbital_CAS_57-44-3_CS_DETBAA01M_Temperature: Value35	-1.29	157.550833475	-242.799114209	-34.6612346772	-9.71196456836	-26.9776793565	197.694550568	304.663965928	13.9629801533	12.1865586371	19.0414978705	40.1437170927	547.463080137	48.6242148306	21.8985232055	46.019177227	0.443498608433	-0.683468737709	-0.0975698382981	-0.0273387495084	-0.0759409708565	0.556501391567	0.857615551427	0.0393051698361	0.0343046220571	0.0536009719642	55.9692063443	-86.2532645725	-12.3132436243	-3.4501305829	-9.58369606361	70.2300765398	108.23046758	4.96028424696	4.32921870321	6.76440422377	0.179628746916	0.21259827832	33.7033946722	40.6690238786	220.963599723	134.28178432	0.622002732894	0.377997267106	-32.232875	308.15
Name_None_CAS_492-62-6_CS_GLUCSA15M_Temperature: Value20	0.32	133.471264969	-301.747584776	-50.9030447176	-12.5728160323	-50.2912641293	203.070140082	459.094504903	27.7633371228	19.1289377043	25.5052502724	69.5988751127	760.842089678	78.6663818404	31.7017537366	75.7965144016	0.396596861385	-0.896613552587	-0.151253438518	-0.0373588980245	-0.149435592098	0.603403138615	1.36415459736	0.0824960516182	0.05683977489	0.07578636652	44.9186070468	-101.550556151	-17.1309821907	-4.23127317297	-16.9250926919	68.3415102672	154.504309731	9.34351248422	6.43767957214	8.58357276285	0.174085306365	0.0944207435934	171.809264538	231.057443732	107.399671313	229.141733738	0.319127660671	0.680872339329	-47.549087	293.15
Name_Barbital_CAS_57-44-3_CS_DETBAA01M_Temperature: Value30	-1.35	157.550833475	-242.799114209	-34.6612346772	-9.71196456836	-26.9776793565	197.694550568	304.663965928	13.9629801533	12.1865586371	19.0414978705	40.1437170927	547.463080137	48.6242148306	21.8985232055	46.019177227	0.443498608433	-0.683468737709	-0.0975698382981	-0.0273387495084	-0.0759409708565	0.556501391567	0.857615551427	0.0393051698361	0.0343046220571	0.0536009719642	55.9692063443	-86.2532645725	-12.3132436243	-3.4501305829	-9.58369606361	70.2300765398	108.23046758	4.96028424696	4.32921870321	6.76440422377	0.179628746916	0.21259827832	33.7033946722	40.6690238786	220.963599723	134.28178432	0.622002732894	0.377997267106	-32.232875	303.15
Name_None_CAS_103-84-4_CS_ACANIL02M_Temperature: Value70	-0.71	116.534331304	-100.337761601	-15.6729880722	-5.28093482111	-14.333965943	206.147843852	177.49630499	12.7606427801	9.34191078897	14.7913587492	89.6135125479	277.834066592	28.4336308524	14.6228456101	29.1253246922	0.361142759893	-0.310949191887	-0.0485709756501	-0.0163657469414	-0.0444213131267	0.638857240107	0.550065416239	0.0395455459353	0.028950811381	0.0458387846866	37.6035515057	-32.3772071638	-5.05739388235	-1.70406353494	-4.62531530911	66.520234658	57.2748937765	4.11763196869	3.0144680935	4.77290781471	0.379016903845	0.256380555423	15.1265283364	25.2468898525	274.84469151	47.8374836469	0.851750461197	0.148249538803	-26.419893	343.15
Name_None_CAS_69-72-7_CS_SALIAC18M_Temperature: Value25	-1.79	157.654038727	-222.880178496	-40.4138091803	-13.930011156	-31.8400254995	139.061541781	196.595415533	21.2068439269	12.2872134708	21.8439350593	-18.5924969463	419.47559403	61.6206531072	26.2172246269	53.6839605588	0.531330503296	-0.751157651091	-0.136203866043	-0.0469473531932	-0.10730823587	0.468669496704	0.662571932343	0.0714719594117	0.0414107457715	0.0736191035937	46.7784096203	-66.1320215463	-11.9914068515	-4.13325134664	-9.44743164946	41.2617260958	58.3329228452	6.29240100651	3.64580767782	6.48143587169	0.358663281073	0.239769395316	62.5290142666	34.7795023819	151.168202503	145.547378005	0.509471738034	0.490528261966	-26.595388	298.15
Name_None_CAS_528-29-0_CS_ZZZFYW02M_Temperature: Value25	-3.1	202.751703531	-231.573560338	-45.6269481269	-14.4733475211	-38.5955933897	115.317382047	131.710147261	8.98155820737	8.23188420381	13.1710147261	-87.4343214842	363.283707599	54.6085063342	22.705231725	51.7666081158	0.63744548818	-0.728060571865	-0.143449804447	-0.0455037857416	-0.121343428644	0.36255451182	0.41409289124	0.0282377590738	0.0258808057025	0.041409289124	64.4890489414	-73.6563905808	-14.5125216684	-4.6035244113	-12.2760650968	36.6788942588	41.8929261006	2.85675600608	2.61830788129	4.18929261006	0.225965544666	0.30252370313	200.538696923	15.4613776797	138.988029004	179.081056573	0.436974340816	0.563025659184	-20.179732	298.15
Name_None_CAS_69-72-7_CS_SALIAC18M_Temperature: Value20	-1.84	157.654038727	-222.880178496	-40.4138091803	-13.930011156	-31.8400254995	139.061541781	196.595415533	21.2068439269	12.2872134708	21.8439350593	-18.5924969463	419.47559403	61.6206531072	26.2172246269	53.6839605588	0.531330503296	-0.751157651091	-0.136203866043	-0.0469473531932	-0.10730823587	0.468669496704	0.662571932343	0.0714719594117	0.0414107457715	0.0736191035937	46.7784096203	-66.1320215463	-11.9914068515	-4.13325134664	-9.44743164946	41.2617260958	58.3329228452	6.29240100651	3.64580767782	6.48143587169	0.358663281073	0.239769395316	62.5290142666	34.7795023819	151.168202503	145.547378005	0.509471738034	0.490528261966	-26.595388	293.15
Name_None_CAS_100-02-7_CS_NITPOL02M_Temperature: Value25	-0.95	158.051502803	-166.172653474	-41.7437377426	-11.0781768982	-33.2345306947	138.541925306	145.660616552	14.9490875367	9.71070777016	14.5660616552	-19.5095774977	311.833270026	56.6928252792	20.7888846684	47.80059235	0.532889429854	-0.560270854729	-0.140743974028	-0.0373513903152	-0.112054170946	0.467110570146	0.491112083909	0.0504026256818	0.0327408055939	0.0491112083909	46.8770370343	-49.2857169517	-12.3809182792	-3.28571446345	-9.85714339035	41.0906245633	43.2019816038	4.4338011196	2.88013210692	4.32019816038	0.483133353342	0.278768234499	70.5404527506	81.5675592345	139.568621384	157.024806725	0.47057219802	0.52942780198	-23.764157	298.15
Name_None_CAS_110-15-6_CS_SUCACB16M_Temperature: Value50	0.18	144.663735995	-212.275595721	-50.1058603745	-15.1625425515	-53.0688989301	131.506183524	192.968564349	19.4767031881	13.7834688821	19.2968564349	-13.1575524717	405.24416007	69.5825635625	28.9460114336	72.3657553651	0.523821480078	-0.768641262924	-0.181431274129	-0.0549029473517	-0.192160315731	0.476178519922	0.698731290813	0.0705243468297	0.0499093779152	0.0698731290813	39.9517723271	-58.624134186	-13.837731427	-4.18743815614	-14.6560335465	36.3180521199	53.292112886	5.37887955195	3.80657949186	5.3292112886	0.327945979424	0.206786264549	101.747904642	25.0187054045	76.750263886	199.419655633	0.277909571106	0.722090428894	-28.988496	323.15
Name_None_CAS_99-99-0_CS_NITOLU01M_Temperature: Value40	-2.52	142.961957379	-101.790104915	-26.3903279491	-5.98765323027	-16.9650174858	166.306967196	118.411946432	8.74377389768	6.96540861362	10.7647224029	23.3450098171	220.202051346	35.1341018468	12.9530618439	27.7297398886	0.462257750517	-0.329131370229	-0.0853313276961	-0.019360668837	-0.0548552283715	0.537742249483	0.382876962483	0.0282723972662	0.0225221742637	0.0348069965894	44.2136908136	-31.4805162793	-8.16170834399	-1.85179507525	-5.24675271321	51.4335768939	36.6211353297	2.70417755006	2.15418443116	3.32919412088	0.362790187064	0.377722342929	125.022001314	19.6380960466	209.04169808	100.227226494	0.675922090679	0.324077909321	-17.139202	313.15
Name_None_CAS_118-92-3_CS_AMBACO06M_Temperature: Value40	-1.19	143.086129689	-189.905317456	-30.8241745621	-11.1709010268	-27.1293310652	160.101756317	212.488624332	21.2870543976	12.4993308431	21.2488624332	17.0156266279	402.393941789	52.1112289597	23.6702318699	48.3781934984	0.471938808552	-0.626361824538	-0.101666906842	-0.0368448132081	-0.0894802606483	0.528061191448	0.700848002643	0.0702107682403	0.0412263530966	0.0700848002643	43.381981177	-57.5769917408	-9.34551632334	-3.3868818671	-8.22528453439	48.5409130434	64.4239768116	6.45397702209	3.7896456948	6.44239768116	0.359840291805	0.254134370444	62.0332506105	26.8643813645	190.102417486	113.085468519	0.627011916573	0.372988083427	-27.735205	313.15
Name_None_CAS_123-56-8_CS_SUCCIN05M_Temperature: Value80	0.84	109.988730582	-93.0226397474	-30.4036648837	-7.75188664562	-31.0075465825	137.097382656	115.949701116	11.6164344407	9.66247509299	12.883300124	27.1086520737	208.972340863	42.0200993243	17.4143617386	43.8908467065	0.445143311134	-0.376478623297	-0.123048861327	-0.0313732186081	-0.125492874432	0.554856688866	0.469268384195	0.0470137082512	0.0391056986829	0.0521409315772	27.1766879394	-22.9846024983	-7.51232338428	-1.91538354152	-7.66153416609	33.8748594154	28.6495609798	2.87025963562	2.38746341498	3.18328455331	0.350505067589	0.267883992974	25.5120308408	31.9230378866	119.852300541	127.233812697	0.485062875329	0.514937124671	-22.228152	353.15
Name_None_CAS_115-77-5_CS_PERYTO12M_Temperature: Value60	0.12	88.1145097253	-139.405207108	-34.851301777	-6.63834319561	-34.851301777	209.466943865	331.39584823	24.5091071948	15.7807546776	19.4938734253	121.35243414	470.801055338	59.3604089718	22.4190978732	54.3451752023	0.296102155098	-0.46846066993	-0.117115167483	-0.0223076509491	-0.117115167483	0.703897844902	1.11363071936	0.0823610036818	0.0530300342552	0.065507689374	26.2212438865	-41.4844041693	-10.3711010423	-1.97544781758	-10.3711010423	62.3334776346	98.6172582302	7.29345574524	4.69605991572	5.80101519001	0.25	0.132780780908	102.031739615	119.526482568	127.362722715	170.218730876	0.427992810635	0.572007189365	-34.324266	333.15
Name_None_CAS_479-45-8_CS_MTNANLM_Temperature: Value35	-3.48	315.443237718	-663.468594341	-79.6629769242	-26.5387437737	-73.7187327046	116.11868483	244.231263787	11.2791465864	9.7692505515	15.2644539867	-199.324552888	907.699858129	90.9421235106	36.3079943251	88.9831866913	0.730933896706	-1.5373659252	-0.18459222828	-0.0614946370082	-0.170818436134	0.269066103294	0.565924033208	0.0261356389365	0.0226369613283	0.0353702520755	136.133290124	-286.327782124	-34.3795074773	-11.453111285	-31.8141980138	50.1124028691	105.400913746	4.86765018555	4.21603654986	6.58755710915	0.122808694738	0.148423592127	370.523220088	21.964360079	102.086385137	329.475537411	0.236550955501	0.763449044499	-39.173257	308.15
Name_None_CAS_479-45-8_CS_MTNANLM_Temperature: Value30	-3.53	315.443237718	-663.468594341	-79.6629769242	-26.5387437737	-73.7187327046	116.11868483	244.231263787	11.2791465864	9.7692505515	15.2644539867	-199.324552888	907.699858129	90.9421235106	36.3079943251	88.9831866913	0.730933896706	-1.5373659252	-0.18459222828	-0.0614946370082	-0.170818436134	0.269066103294	0.565924033208	0.0261356389365	0.0226369613283	0.0353702520755	136.133290124	-286.327782124	-34.3795074773	-11.453111285	-31.8141980138	50.1124028691	105.400913746	4.86765018555	4.21603654986	6.58755710915	0.122808694738	0.148423592127	370.523220088	21.964360079	102.086385137	329.475537411	0.236550955501	0.763449044499	-39.173257	303.15
Name_None_CAS_108-46-3_CS_RESORA03M_Temperature: Value30	0.76	114.962210494	-127.661938349	-35.9264399276	-9.1187098821	-25.5323876699	153.085385231	169.996531274	20.6241041299	12.1426093767	18.8885034749	38.1231747373	297.658469623	56.5505440576	21.2613192588	44.4208911448	0.428887303327	-0.47626593331	-0.134030077123	-0.0340189952364	-0.095253186662	0.571112696673	0.634202783332	0.0769419478439	0.0453001988094	0.0704669759258	30.8153441221	-34.2194756401	-9.62999584555	-2.44424826001	-6.84389512802	41.0341694518	45.5671614896	5.52824152601	3.25479724926	5.06301794329	0.457305390225	0.263938570182	74.2494799056	86.8490354799	154.531501136	113.516094589	0.576507693411	0.423492306589	-22.940187	303.15
Name_None_CAS_55-21-0_CS_BZAMID12M_Temperature: Value20	-1.09	136.68297684	-125.647771853	-22.3000075193	-7.85298574083	-17.9496816933	153.683246537	141.275511735	15.2923633633	8.82971948345	15.6972790817	17.0002696971	266.923283588	37.5923708826	16.6827052243	33.646960775	0.470726158333	-0.432721720839	-0.0767995921148	-0.0270451075524	-0.0618173886912	0.529273841667	0.486542512045	0.0526657790478	0.0304089070028	0.0540602791162	39.6881197851	-36.4838689888	-6.47516896467	-2.2802418118	-5.21198128412	44.6244238934	41.0216367982	4.44038579633	2.56385229989	4.55795964425	0.397708839911	0.269993224328	45.4521588253	33.7735603677	221.293417787	69.07280559	0.762118318079	0.237881681921	-24.943851	293.15
Name_None_CAS_124-04-9_CS_ADIPAC11M_Temperature: Value30	-0.7	158.655473254	-246.216669727	-54.8669909136	-12.3108334864	-41.0361116212	183.152688479	284.233780809	22.2480920655	14.2116890405	20.302412915	24.4972152257	530.450450537	77.1150829791	26.5225225268	61.3385245362	0.464165257053	-0.720335841248	-0.160519838483	-0.0360167920624	-0.120055973541	0.535834742947	0.831559373446	0.0650894114193	0.0415779686723	0.0593970981033	54.2297356617	-84.1588672675	-18.753985304	-4.20794336338	-14.0264778779	62.6030837656	97.1534261209	7.60457945098	4.85767130604	6.93953043721	0.310092062955	0.195141904635	110.580199933	33.5329403277	125.930176131	215.877985602	0.368423549316	0.631576450684	-38.794239	303.15
Name_None_CAS_94-09-7_CS_QQQAXG04M_Temperature: Value40	-1.93	134.995132097	-176.272094916	-21.8162300241	-7.66400412678	-22.0340118645	238.524463522	311.457207536	19.4374831969	13.5416177189	20.7638138357	103.529331425	487.729302452	41.2537132211	21.2056218457	42.7978257002	0.361413788407	-0.471921947292	-0.0584071900914	-0.0205183455344	-0.0589902434115	0.638586211593	0.83384435834	0.0520387241391	0.0362541025365	0.0555896238893	50.4233271512	-65.8410816118	-8.14878941653	-2.86265572225	-8.23013520148	89.0935611598	116.335370211	7.26028086355	5.0580595744	7.75569134741	0.3541149052	0.258552946668	16.9872239097	33.5319630639	305.685790169	67.8338054494	0.818392913665	0.181607086335	-25.576136	313.15
Name_None_CAS_479-45-8_CS_MTNANLM_Temperature: Value45	-3.33	315.443237718	-663.468594341	-79.6629769242	-26.5387437737	-73.7187327046	116.11868483	244.231263787	11.2791465864	9.7692505515	15.2644539867	-199.324552888	907.699858129	90.9421235106	36.3079943251	88.9831866913	0.730933896706	-1.5373659252	-0.18459222828	-0.0614946370082	-0.170818436134	0.269066103294	0.565924033208	0.0261356389365	0.0226369613283	0.0353702520755	136.133290124	-286.327782124	-34.3795074773	-11.453111285	-31.8141980138	50.1124028691	105.400913746	4.86765018555	4.21603654986	6.58755710915	0.122808694738	0.148423592127	370.523220088	21.964360079	102.086385137	329.475537411	0.236550955501	0.763449044499	-39.173257	318.15
Name_None_CAS_492-62-6_CS_GLUCSA15M_Temperature: Value50	0.36	133.471264969	-301.747584776	-50.9030447176	-12.5728160323	-50.2912641293	203.070140082	459.094504903	27.7633371228	19.1289377043	25.5052502724	69.5988751127	760.842089678	78.6663818404	31.7017537366	75.7965144016	0.396596861385	-0.896613552587	-0.151253438518	-0.0373588980245	-0.149435592098	0.603403138615	1.36415459736	0.0824960516182	0.05683977489	0.07578636652	44.9186070468	-101.550556151	-17.1309821907	-4.23127317297	-16.9250926919	68.3415102672	154.504309731	9.34351248422	6.43767957214	8.58357276285	0.174085306365	0.0944207435934	171.809264538	231.057443732	107.399671313	229.141733738	0.319127660671	0.680872339329	-47.549087	323.15
Name_None_CAS_461-58-5_CS_CYAMPD03M_Temperature: Value30	-0.25	113.123933364	-118.477584489	-26.3841203186	-11.8477584489	-29.6193961223	124.687895017	130.588816861	21.6664383621	13.0588816861	21.7648028102	11.5639616533	249.066401351	48.0505586807	24.9066401351	51.3841989326	0.475686739949	-0.498198871335	-0.110945365915	-0.0498198871335	-0.124549717834	0.524313260051	0.549126667713	0.0911074882591	0.0549126667713	0.0915211112854	26.9022094269	-28.1753709895	-6.27445589319	-2.81753709895	-7.04384274739	29.6522562909	31.0555653039	5.15253532139	3.10555653039	5.17592755065	0.352545441878	0.199224912222	56.1293069156	137.311629741	160.856138013	76.9556903681	0.676400913731	0.323599086269	-23.990576	303.15
Name_None_CAS_591-27-5_CS_MAMPOLM_Temperature: Value20	-0.62	100.098939386	-102.303707319	-26.6587116375	-6.82024715463	-20.4607414639	172.695732632	176.499509334	19.8504847353	11.7666339556	17.6499509334	72.5967932456	278.803216653	46.5091963727	18.5868811102	38.1106923973	0.366938762571	-0.375020914312	-0.0977244586204	-0.0250013942874	-0.0750041828623	0.633061237429	0.647004972744	0.0727671277025	0.0431336648496	0.0647004972744	27.3064573392	-27.9079062844	-7.27235449756	-1.86052708563	-5.58158125689	47.1104757422	48.14812576	5.41510647276	3.20987505067	4.814812576	0.496940916587	0.286777481986	67.6947520437	79.7180965277	196.868567354	75.9261046639	0.721673066038	0.278326933962	-23.346918	293.15
Name_l-Aspartic acid_CAS_56-84-8_CS_LASPRT03M_Temperature: Value25	-1.43	163.594975538	-291.555620551	-57.8188475711	-18.2222262844	-58.3111241102	130.767663429	233.051456095	22.448598086	14.5657160059	21.1864960086	-32.8273121093	524.607076646	80.2674456571	32.7879422904	79.4976201188	0.555759984053	-0.990464080543	-0.196420468895	-0.0619040050339	-0.198092816109	0.444240015947	0.791715473515	0.0762617095864	0.0494822170947	0.0719741339559	48.1562487212	-85.8230818711	-17.0197085531	-5.36394261694	-17.1646163742	38.4931144985	68.6016416313	6.60802857371	4.28760260196	6.23651287557	0.269992651493	0.179879802986	124.364173959	34.8021341904	75.2798117001	219.082827267	0.255738336782	0.744261663218	-30.407021	298.15
Name_l-Aspartic acid_CAS_56-84-8_CS_LASPRT03M_Temperature: Value20	-1.5	163.594975538	-291.555620551	-57.8188475711	-18.2222262844	-58.3111241102	130.767663429	233.051456095	22.448598086	14.5657160059	21.1864960086	-32.8273121093	524.607076646	80.2674456571	32.7879422904	79.4976201188	0.555759984053	-0.990464080543	-0.196420468895	-0.0619040050339	-0.198092816109	0.444240015947	0.791715473515	0.0762617095864	0.0494822170947	0.0719741339559	48.1562487212	-85.8230818711	-17.0197085531	-5.36394261694	-17.1646163742	38.4931144985	68.6016416313	6.60802857371	4.28760260196	6.23651287557	0.269992651493	0.179879802986	124.364173959	34.8021341904	75.2798117001	219.082827267	0.255738336782	0.744261663218	-30.407021	293.15
Name_None_CAS_141-82-2_CS_MALNAC12M_Temperature: Value80	0.9	154.347109804	-226.148860866	-53.7243854401	-20.5589873514	-56.5372152165	95.6530400587	140.150509297	18.9604856412	12.7409553907	20.0215013282	-58.6940697457	366.299370163	72.6848710813	33.2999427421	76.5587165446	0.617388069123	-0.904594901202	-0.21489741294	-0.0822359001093	-0.226148725301	0.382611930877	0.560601701135	0.0758418971014	0.0509637910123	0.080085957305	38.586800582	-56.5372491078	-13.4311044113	-5.13974991889	-14.134312277	23.9132743495	35.0376483277	4.74012425178	3.18524075706	5.00537833253	0.328151121459	0.21444335934	92.6783389428	28.5318261175	41.4362305031	208.56391936	0.165744822656	0.834255177344	-31.859953	353.15
Name_None_CAS_124-04-9_CS_ADIPAC11M_Temperature: Value40	-0.49	158.655473254	-246.216669727	-54.8669909136	-12.3108334864	-41.0361116212	183.152688479	284.233780809	22.2480920655	14.2116890405	20.302412915	24.4972152257	530.450450537	77.1150829791	26.5225225268	61.3385245362	0.464165257053	-0.720335841248	-0.160519838483	-0.0360167920624	-0.120055973541	0.535834742947	0.831559373446	0.0650894114193	0.0415779686723	0.0593970981033	54.2297356617	-84.1588672675	-18.753985304	-4.20794336338	-14.0264778779	62.6030837656	97.1534261209	7.60457945098	4.85767130604	6.93953043721	0.310092062955	0.195141904635	110.580199933	33.5329403277	125.930176131	215.877985602	0.368423549316	0.631576450684	-38.794239	313.15
Name_1,2,3,4-Tetrachlorodibenzo-p-dioxin_CAS_30746-58-8_CS_FELSEUM_Temperature: Value15	-8.85	310.309245037	-422.466285757	-28.2889450601	-19.2030129889	-42.2466285757	136.077839969	185.261317686	12.630628186	8.42096898571	15.4384431405	-174.231405068	607.727603443	40.919573246	27.6239819747	57.6850717162	0.695157309564	-0.946412429811	-0.0633731261729	-0.0430187468096	-0.0946412429811	0.304842690436	0.415023919617	0.0282952366012	0.018864723619	0.0345853266348	138.518039342	-188.583493812	-12.6278197233	-8.57197699147	-18.8583493812	60.7433903178	82.6982595661	5.63814929773	3.75901179846	6.89152163051	0.328919943136	0.140592034273	26.5723870832	48.5600957462	429.221104163	17.1659808433	0.961544629269	0.0384553707306	-31.222285	288.15
Name_None_CAS_144-62-7_CS_OXALAC08M_Temperature: Value80	0.71	159.964305001	-227.556451941	-54.8162280575	-28.4445564926	-56.8891129853	59.2434069655	84.2764233552	19.9540178927	10.5345529194	21.0691058388	-100.720898035	311.832875296	74.7702459502	38.979109412	77.9582188241	0.729738491251	-1.03808597745	-0.250065235232	-0.129760747181	-0.259521494362	0.270261508749	0.384459208114	0.0910279009515	0.0480574010143	0.0961148020286	35.0654092955	-49.8821291732	-12.0161399311	-6.23526614665	-12.4705322933	12.98661169	18.4740419364	4.37407460679	2.30925524205	4.6185104841	0.332372444653	0.291279831179	107.014235353	34.5494860605	0.0	219.207711966	0.0	1.0	-25.007447	353.15
Name_None_CAS_99-76-3_CS_CEBGOF04M_Temperature: Value15	-1.99	138.066202632	-185.889060998	-32.4185789253	-9.78363478934	-26.5555801425	196.040814229	263.944703189	21.2554236241	13.8918264836	21.9953919324	57.9746115963	449.833764186	53.6740025494	23.675461273	48.5509720749	0.413239458212	-0.556375806603	-0.0970305240216	-0.0292829371896	-0.0794822580861	0.586760541788	0.790000478495	0.0636186088633	0.0415789725524	0.0658333732079	46.1288870908	-62.1068396369	-10.8312746956	-3.26878103352	-8.87240566242	65.4986116249	88.1857773985	7.10158617917	4.64135670519	7.34881478321	0.377283961704	0.250558521913	88.7199511716	36.9589219753	223.133535625	110.973481236	0.667850492102	0.332149507898	-26.51154	288.15
Name_None_CAS_553-90-2_CS_DMEOXA05M_Temperature: Value10	-0.16	105.343369619	-147.242944773	-31.8852489857	-10.5173531981	-36.8107361933	182.313701333	254.827677848	18.6779350401	18.2019769892	25.4827677848	76.9703317139	402.070622622	50.5631840258	28.7193301873	62.2935039782	0.366211646634	-0.511869721421	-0.110844655687	-0.0365621229586	-0.127967430355	0.633788353366	0.88587315794	0.0649312564377	0.0632766541386	0.088587315794	30.302765149	-42.3554742119	-9.17201732981	-3.02539101514	-10.588868553	52.44382532	73.3029834075	5.37284008508	5.23592738625	7.33029834075	0.329530223376	0.298112370135	46.3042493709	28.3690920053	165.399346821	122.257724132	0.574987940581	0.425012059419	-18.83438	283.15
Name_None_CAS_461-58-5_CS_CYAMPD03M_Temperature: Value40	-0.07	113.123933364	-118.477584489	-26.3841203186	-11.8477584489	-29.6193961223	124.687895017	130.588816861	21.6664383621	13.0588816861	21.7648028102	11.5639616533	249.066401351	48.0505586807	24.9066401351	51.3841989326	0.475686739949	-0.498198871335	-0.110945365915	-0.0498198871335	-0.124549717834	0.524313260051	0.549126667713	0.0911074882591	0.0549126667713	0.0915211112854	26.9022094269	-28.1753709895	-6.27445589319	-2.81753709895	-7.04384274739	29.6522562909	31.0555653039	5.15253532139	3.10555653039	5.17592755065	0.352545441878	0.199224912222	56.1293069156	137.311629741	160.856138013	76.9556903681	0.676400913731	0.323599086269	-23.990576	313.15
Name_l-Tyrosine_CAS_60-18-4_CS_LTYROS11M_Temperature: Value25	-2.58	183.714339366	-322.360795336	-50.8067102503	-13.4316998057	-32.2360795336	189.96996912	333.337455023	23.792831709	13.8890606259	23.8098182159	6.25562975396	655.698250359	74.5995419593	27.3207604316	56.0458977495	0.491629793368	-0.86265542335	-0.135961583338	-0.0359439759729	-0.086265542335	0.508370206632	0.892029575375	0.0636709414035	0.037167898974	0.0637163982411	68.6511658647	-120.461170888	-18.9856703863	-5.01921545366	-12.0461170888	70.9887965435	124.562976372	8.89100786409	5.19012401552	8.89735545518	0.28949164411	0.182548720723	116.349511916	28.8581492887	203.748974833	169.935333653	0.545243592535	0.454756407465	-33.536674	298.15
Name_None_CAS_115-77-5_CS_PERYTO12M_Temperature: Value80	0.32	88.1145097253	-139.405207108	-34.851301777	-6.63834319561	-34.851301777	209.466943865	331.39584823	24.5091071948	15.7807546776	19.4938734253	121.35243414	470.801055338	59.3604089718	22.4190978732	54.3451752023	0.296102155098	-0.46846066993	-0.117115167483	-0.0223076509491	-0.117115167483	0.703897844902	1.11363071936	0.0823610036818	0.0530300342552	0.065507689374	26.2212438865	-41.4844041693	-10.3711010423	-1.97544781758	-10.3711010423	62.3334776346	98.6172582302	7.29345574524	4.69605991572	5.80101519001	0.25	0.132780780908	102.031739615	119.526482568	127.362722715	170.218730876	0.427992810635	0.572007189365	-34.324266	353.15
Name_None_CAS_141-82-2_CS_MALNAC12M_Temperature: Value30	0.79	154.347109804	-226.148860866	-53.7243854401	-20.5589873514	-56.5372152165	95.6530400587	140.150509297	18.9604856412	12.7409553907	20.0215013282	-58.6940697457	366.299370163	72.6848710813	33.2999427421	76.5587165446	0.617388069123	-0.904594901202	-0.21489741294	-0.0822359001093	-0.226148725301	0.382611930877	0.560601701135	0.0758418971014	0.0509637910123	0.080085957305	38.586800582	-56.5372491078	-13.4311044113	-5.13974991889	-14.134312277	23.9132743495	35.0376483277	4.74012425178	3.18524075706	5.00537833253	0.328151121459	0.21444335934	92.6783389428	28.5318261175	41.4362305031	208.56391936	0.165744822656	0.834255177344	-31.859953	303.15
Name_None_CAS_123-31-9_CS_HYQUIN08M_Temperature: Value40	0.02	129.630378373	-140.280170467	-35.2701601111	-10.0200121762	-23.3800284111	139.083469016	150.509880381	20.3314787614	10.7507057415	18.8137350476	9.45309064273	290.790050847	55.6016388725	20.7707179176	42.1937634586	0.482410488453	-0.522042953237	-0.131255461726	-0.037288782374	-0.0870071588728	0.517589511547	0.56011211124	0.0756621921756	0.0400080079457	0.070014013905	34.8334777111	-37.6952243184	-9.47758042148	-2.69251602275	-6.28253738641	37.3736540675	40.4440890271	5.46334988108	2.88886350194	5.05551112839	0.469398752161	0.27084114797	71.8453781731	84.6923528127	155.676977931	113.036869458	0.579341107442	0.420658892558	-23.441066	313.15
Name_None_CAS_85-01-8_CS_PHENAN08M_Temperature: Value55	-4.5	171.694872343	-107.617896032	-8.94148086378	-4.48407900132	-7.6869925737	187.039069664	117.2355987	11.7139553944	4.88481661252	11.72355987	15.3441973205	224.853494732	20.6554362582	9.36889561384	19.4105524437	0.478613401851	-0.299993626	-0.024925104142	-0.0124997344167	-0.0214281161428	0.521386598149	0.326803753346	0.0326536020787	0.0136168230561	0.0326803753346	61.592778378	-38.6061920739	-3.20761267764	-1.60859133641	-2.75758514814	67.0972627697	42.0563884653	4.20219339512	1.75234951939	4.20563884653	0.0983236285625	0.100425136932	167.222129104	179.607596233	358.733942007	0.0	1.0	0.0	-24.350477	328.15
Name_None_CAS_88-99-3_CS_PHTHAC06M_Temperature: Value40	-1.15	191.285152882	-318.35624306	-48.051815623	-17.6864579478	-39.7945303825	137.322530129	228.546147574	21.3963040948	12.6970081986	22.8546147574	-53.9626227531	546.902390634	69.4481197178	30.3834661463	62.6491451399	0.582107974863	-0.968803407585	-0.146228521447	-0.0538224115325	-0.121100425948	0.417892025137	0.695498490723	0.0651120019433	0.0386388050402	0.0695498490723	62.857770883	-104.614307404	-15.7901957964	-5.81190596689	-13.0767884255	45.1252384509	75.1020200155	7.0309899136	4.17233444531	7.51020200155	0.286979387021	0.201926657176	67.0465907547	25.0358605661	143.518965198	185.088717813	0.43674865993	0.56325134007	-34.417527	313.15
Name_None_CAS_95-55-6_CS_AMPHOM11M_Temperature: Value40	-0.67	116.233641064	-124.758651145	-26.8609405353	-8.31724340964	-20.7931085241	154.357754838	165.678930049	17.9724908368	11.0452620033	18.4087700055	38.1241137736	290.437581194	44.8334313721	19.3625054129	39.2018785296	0.429554090871	-0.461059194911	-0.0992675337874	-0.0307372796608	-0.0768431991519	0.570445909129	0.612284546214	0.0664192990204	0.0408189697476	0.068031616246	31.4518231864	-33.7586175641	-7.26833939469	-2.25057450427	-5.62643626068	41.7678803499	44.8312929536	4.86320138336	2.98875286358	4.98125477263	0.471234092899	0.273175229582	69.0747742441	61.6970426126	202.019156887	68.572239015	0.746583815844	0.253416184156	-24.436352	313.15
Name_None_CAS_65-45-2_CS_SALMID07M_Temperature: Value25	-1.79	139.706461834	-185.366853752	-31.1588390849	-10.9039325737	-26.4809791075	163.308294884	216.682495691	21.7325520437	12.7460291583	21.6682495691	23.60183305	402.049349443	52.8913911285	23.6499617319	48.1492286765	0.461054977478	-0.611742001478	-0.102829444422	-0.0359848236164	-0.0873917144969	0.538945022522	0.715088921864	0.0717211012396	0.0420640542273	0.0715088921864	42.3331195446	-56.1688920934	-9.44158804492	-3.30405247608	-8.02412744191	49.4848232444	65.6579937168	6.58528397038	3.86223492452	6.56579937168	0.382205378857	0.220925423341	59.7194510324	102.506362802	193.76743684	109.247319878	0.639465347955	0.360534652045	-31.055115	298.15
Name_None_CAS_88-99-3_CS_PHTHAC06M_Temperature: Value45	-1.07	191.285152882	-318.35624306	-48.051815623	-17.6864579478	-39.7945303825	137.322530129	228.546147574	21.3963040948	12.6970081986	22.8546147574	-53.9626227531	546.902390634	69.4481197178	30.3834661463	62.6491451399	0.582107974863	-0.968803407585	-0.146228521447	-0.0538224115325	-0.121100425948	0.417892025137	0.695498490723	0.0651120019433	0.0386388050402	0.0695498490723	62.857770883	-104.614307404	-15.7901957964	-5.81190596689	-13.0767884255	45.1252384509	75.1020200155	7.0309899136	4.17233444531	7.51020200155	0.286979387021	0.201926657176	67.0465907547	25.0358605661	143.518965198	185.088717813	0.43674865993	0.56325134007	-34.417527	318.15
Name_None_CAS_50-23-7_CS_ZZZPNG03M_Temperature: Value35	-2.97	184.689186874	-407.184084886	-47.196572754	-7.27114437297	-21.4307413098	365.813267856	806.508184006	22.6060838005	14.4019318572	21.7975184866	181.124080982	1213.69226889	69.8026565545	21.6730762302	43.2282597965	0.335492031483	-0.739658981332	-0.0857336281582	-0.0132081960952	-0.0389294200701	0.664507968517	1.46504012303	0.0410644559462	0.0261614307684	0.0395956790008	101.671850736	-224.155838257	-25.9818291559	-4.00278282601	-11.7976756977	201.381101927	443.984735055	12.444704624	7.92829884026	11.9995874339	0.178152593987	0.0959458172304	35.5303523585	88.712078462	361.88499877	188.61745596	0.657372180015	0.342627819985	-48.241379	308.15
Name_None_CAS_65-85-0_CS_BENZAC12M_Temperature: Value80	-0.66	148.289364006	-148.950902033	-27.833817685	-9.93006013553	-21.2787002904	137.826119073	138.440979212	17.1569714726	9.22939861413	17.3051224015	-10.4632449326	287.391881245	44.9907891576	19.1594587497	38.5838226919	0.518285002999	-0.520597139413	-0.0972817597475	-0.0347064759609	-0.0743710199162	0.481714997001	0.483863989889	0.0599651975767	0.0322575993259	0.0604829987361	42.4278830181	-42.6171592903	-7.96368619289	-2.84114395269	-6.0881656129	39.4341866397	39.6101076452	4.90887518107	2.64067384301	4.95126345565	0.475517903726	0.333689602209	57.256790424	29.5213210132	181.913430964	104.202052115	0.635804217955	0.364195782045	-24.049796	353.15
Name_None_CAS_123-31-9_CS_HYQUIN08M_Temperature: Value30	-0.1	129.630378373	-140.280170467	-35.2701601111	-10.0200121762	-23.3800284111	139.083469016	150.509880381	20.3314787614	10.7507057415	18.8137350476	9.45309064273	290.790050847	55.6016388725	20.7707179176	42.1937634586	0.482410488453	-0.522042953237	-0.131255461726	-0.037288782374	-0.0870071588728	0.517589511547	0.56011211124	0.0756621921756	0.0400080079457	0.070014013905	34.8334777111	-37.6952243184	-9.47758042148	-2.69251602275	-6.28253738641	37.3736540675	40.4440890271	5.46334988108	2.88886350194	5.05551112839	0.469398752161	0.27084114797	71.8453781731	84.6923528127	155.676977931	113.036869458	0.579341107442	0.420658892558	-23.441066	303.15
Name_None_CAS_62-44-2_CS_PYRAZB21M_Temperature: Value25	-2.55	121.767479336	-149.953166149	-18.9587101022	-5.76742946726	-18.7441457686	280.359661543	345.254900061	16.0362567295	13.2790346177	19.1808277811	158.592182207	495.208066209	34.9949668317	19.046464085	37.9249735497	0.302808407982	-0.372899888879	-0.0471460594796	-0.0143423034184	-0.0466124861098	0.697191592018	0.858571493847	0.0398785734643	0.0330219805326	0.0476984163248	48.9660083173	-60.300237969	-7.62381188815	-2.31923992189	-7.53752974613	112.740229114	138.836365836	6.44861406904	5.33986022445	7.71313143531	0.401054738842	0.179255027291	27.8030667112	36.109512469	343.481386763	58.6457541156	0.854161164085	0.145838835915	-32.790919	298.15
Name_None_CAS_63-74-1_CS_SULAMD07M_Temperature: Value30	-1.32	175.619075058	-209.663440912	-31.2397599438	-11.0349179427	-26.207930114	162.633663673	194.160762563	17.4276864412	10.2189875033	17.6509784148	-12.9854113851	403.824203474	48.667446385	21.253905446	43.8589085288	0.519194835545	-0.619842552343	-0.0923562660895	-0.0326232922286	-0.0774803190428	0.480805164455	0.574010910572	0.0515226765248	0.0302111005564	0.052182810052	59.4036331118	-70.9192331002	-10.5669343583	-3.7325912158	-8.86490413753	55.0112821472	65.6754096909	5.8949626685	3.45660051005	5.97049179008	0.333983804114	0.198975591759	58.5441951069	1.01206675129	217.522056259	120.730682472	0.643075521207	0.356924478793	-38.370593	303.15
Name_None_CAS_57-13-6_CS_UREAXX23M_Temperature: Value60	1.07	89.2196155804	-85.0333119136	-26.359922631	-10.6291639892	-28.3444373045	107.583766676	102.535792483	19.0808096403	12.8169740604	20.5071584967	18.3641510955	187.569104397	45.4407322713	23.4461380496	48.8515958012	0.453343913898	-0.43207241125	-0.133940394361	-0.0540090514062	-0.144024137083	0.546656086102	0.521006251558	0.096953667267	0.0651257814447	0.104201250312	17.5587221098	-16.734843389	-5.1877219298	-2.09185542363	-5.57828112968	21.1728491577	20.179390763	3.7551678734	2.52242384538	4.03587815261	0.369168100426	0.324271661389	54.1234859006	36.6438751639	95.7011963968	101.102185859	0.486278209752	0.513721790248	-22.445395	333.15
Name_None_CAS_85-01-8_CS_PHENAN08M_Temperature: Value25	-5.2	171.694872343	-107.617896032	-8.94148086378	-4.48407900132	-7.6869925737	187.039069664	117.2355987	11.7139553944	4.88481661252	11.72355987	15.3441973205	224.853494732	20.6554362582	9.36889561384	19.4105524437	0.478613401851	-0.299993626	-0.024925104142	-0.0124997344167	-0.0214281161428	0.521386598149	0.326803753346	0.0326536020787	0.0136168230561	0.0326803753346	61.592778378	-38.6061920739	-3.20761267764	-1.60859133641	-2.75758514814	67.0972627697	42.0563884653	4.20219339512	1.75234951939	4.20563884653	0.0983236285625	0.100425136932	167.222129104	179.607596233	358.733942007	0.0	1.0	0.0	-24.350477	298.15
Name_Maleic acid_CAS_110-16-7_CS_MALIAC13M_Temperature: Value60	0.71	139.444774787	-202.245053371	-50.6217744083	-16.8537544476	-50.5612633428	128.322088415	186.113159565	22.4293884249	15.5094299637	23.2641449456	-11.1226863712	388.358212936	73.0511628332	32.3631844113	73.8254082884	0.520769348078	-0.755302769554	-0.189051676533	-0.0629418974629	-0.188825692389	0.479230651922	0.695056727106	0.083764615818	0.0579213939255	0.0868820908882	37.3386899345	-54.1545235394	-13.554833743	-4.51287696161	-13.5386308848	34.3604030945	49.8349369372	6.00584698207	4.15291141143	6.22936711715	0.329622242804	0.226196239287	109.115260848	31.4357279756	66.1528213247	201.614041877	0.247053800958	0.752946199042	-32.597533	333.15
Name_1,2,3,4-Tetrachlorodibenzo-p-dioxin_CAS_30746-58-8_CS_FELSEUM_Temperature: Value5	-10.4	310.309245037	-422.466285757	-28.2889450601	-19.2030129889	-42.2466285757	136.077839969	185.261317686	12.630628186	8.42096898571	15.4384431405	-174.231405068	607.727603443	40.919573246	27.6239819747	57.6850717162	0.695157309564	-0.946412429811	-0.0633731261729	-0.0430187468096	-0.0946412429811	0.304842690436	0.415023919617	0.0282952366012	0.018864723619	0.0345853266348	138.518039342	-188.583493812	-12.6278197233	-8.57197699147	-18.8583493812	60.7433903178	82.6982595661	5.63814929773	3.75901179846	6.89152163051	0.328919943136	0.140592034273	26.5723870832	48.5600957462	429.221104163	17.1659808433	0.961544629269	0.0384553707306	-31.222285	278.15
Name_None_CAS_86-74-8_CS_CRBZOL11M_Temperature: Value25	-5.14	139.350473664	-108.442080013	-9.85867462042	-4.92918545513	-12.0491200014	208.080660797	161.927685454	14.4311982683	7.36034933882	12.4559758042	68.7301871334	270.369765467	24.2898728888	12.289534794	24.5050958056	0.401088042613	-0.31212539481	-0.0283759100511	-0.0141875179459	-0.0346805994233	0.598911957387	0.466071314263	0.0415368596448	0.0211850597392	0.0358516395587	48.4146931527	-37.6761548822	-3.42521050766	-1.71255249465	-4.18623943136	72.2937000402	56.258719458	5.013847586	2.55721452082	4.32759380446	0.45555389032	0.21401735794	17.9854813332	97.8466347905	339.23777847	8.1933559906	0.976417323671	0.023582676329	-26.645901	298.15
Name_None_CAS_147-71-7_CS_TARTACM_Temperature: Value20	0.59	184.969207499	-409.537998946	-64.1065412833	-25.5961249341	-68.2563331577	116.133200562	257.129060627	25.7802408817	16.0705662892	25.7129060627	-68.8360069376	666.667059573	89.886782165	41.6666912233	93.9692392204	0.614306636372	-1.36012860735	-0.212906106252	-0.0850080379595	-0.226688101225	0.385693363628	0.853958831758	0.0856195108096	0.0533724269849	0.0853958831758	55.694673795	-123.312877675	-19.3026339528	-7.70705485469	-20.5521462792	34.9679863449	77.4221793371	7.76249260987	4.83888620857	7.74221793371	0.216450191306	0.151496540552	105.258285532	24.3256407777	26.5494815214	274.552926539	0.0881742583608	0.911825741639	-43.993273	293.15
Name_None_CAS_65-85-0_CS_BENZAC12M_Temperature: Value10	-1.79	148.289364006	-148.950902033	-27.833817685	-9.93006013553	-21.2787002904	137.826119073	138.440979212	17.1569714726	9.22939861413	17.3051224015	-10.4632449326	287.391881245	44.9907891576	19.1594587497	38.5838226919	0.518285002999	-0.520597139413	-0.0972817597475	-0.0347064759609	-0.0743710199162	0.481714997001	0.483863989889	0.0599651975767	0.0322575993259	0.0604829987361	42.4278830181	-42.6171592903	-7.96368619289	-2.84114395269	-6.0881656129	39.4341866397	39.6101076452	4.90887518107	2.64067384301	4.95126345565	0.475517903726	0.333689602209	57.256790424	29.5213210132	181.913430964	104.202052115	0.635804217955	0.364195782045	-24.049796	283.15
Name_None_CAS_129-00-0_CS_GUQPOZM_Temperature: Value10	-6.54	182.986857618	-114.936051261	-8.80750291113	-4.42061735621	-7.18350320383	192.016945347	120.607948356	12.0568981115	4.63876724446	12.0607948356	9.0300877288	235.543999617	20.8644010226	9.05938460067	19.2442980394	0.487960005129	-0.306493028477	-0.0234864362481	-0.011788193403	-0.0191558142798	0.512039994871	0.321617934011	0.0321514022421	0.0123699205389	0.0321617934011	68.6207674995	-43.1014563208	-3.3028470863	-1.65774832003	-2.69384102005	72.0070847389	45.2284393014	4.52138264377	1.73955535774	4.52284393014	0.0971684782243	0.100215693578	167.265142001	183.049112046	375.003802965	0.0	1.0	0.0	-26.169132	283.15
Name_None_CAS_552-16-9_CS_NBZOAO04M_Temperature: Value20	-1.41	193.762279515	-270.697736334	-44.1610387518	-15.923396255	-38.6711051906	130.235903395	181.947509736	16.3460867716	10.7027946904	18.1947509736	-63.52637612	452.64524607	60.5071255234	26.6261909453	56.8658561642	0.598035080859	-0.835491526225	-0.136300266733	-0.0491465603662	-0.119355932318	0.401964919141	0.561569537524	0.0504511680427	0.0330335022073	0.0561569537524	62.7786264797	-87.7055746904	-14.308096311	-5.15915145238	-12.5293678129	42.1961960499	58.9506625396	5.29610241169	3.46768603174	5.89506625396	0.341756578567	0.244960636128	56.974897506	22.2770708085	142.234378286	181.763804625	0.43899745674	0.56100254326	-32.916922	293.15
Name_None_CAS_120-12-7_CS_ANTCEN19M_Temperature: Value55	-5.65	174.907654764	-109.845678569	-9.01660846351	-4.5769032737	-7.84611989777	191.924762464	120.5327794	12.0379074476	5.02219914165	12.05327794	17.0171076996	230.378457968	21.0545159111	9.59910241535	19.8993978377	0.476805338214	-0.29944376072	-0.0245796392032	-0.0124768233633	-0.0213888400514	0.523194661786	0.328577229652	0.0328158223816	0.0136907179022	0.0328577229652	64.161797789	-40.2949557915	-3.30758427787	-1.67895649131	-2.87821112796	70.4042245407	44.2153308224	4.41589468737	1.84230545093	4.42153308224	0.0981326272998	0.101239177888	170.43635508	138.85819655	366.832417228	0.0	1.0	0.0	-25.582407	328.15
Name_None_CAS_552-16-9_CS_NBZOAO04M_Temperature: Value25	-1.36	193.762279515	-270.697736334	-44.1610387518	-15.923396255	-38.6711051906	130.235903395	181.947509736	16.3460867716	10.7027946904	18.1947509736	-63.52637612	452.64524607	60.5071255234	26.6261909453	56.8658561642	0.598035080859	-0.835491526225	-0.136300266733	-0.0491465603662	-0.119355932318	0.401964919141	0.561569537524	0.0504511680427	0.0330335022073	0.0561569537524	62.7786264797	-87.7055746904	-14.308096311	-5.15915145238	-12.5293678129	42.1961960499	58.9506625396	5.29610241169	3.46768603174	5.89506625396	0.341756578567	0.244960636128	56.974897506	22.2770708085	142.234378286	181.763804625	0.43899745674	0.56100254326	-32.916922	298.15
Name_None_CAS_120-12-7_CS_ANTCEN19M_Temperature: Value50	-5.77	174.907654764	-109.845678569	-9.01660846351	-4.5769032737	-7.84611989777	191.924762464	120.5327794	12.0379074476	5.02219914165	12.05327794	17.0171076996	230.378457968	21.0545159111	9.59910241535	19.8993978377	0.476805338214	-0.29944376072	-0.0245796392032	-0.0124768233633	-0.0213888400514	0.523194661786	0.328577229652	0.0328158223816	0.0136907179022	0.0328577229652	64.161797789	-40.2949557915	-3.30758427787	-1.67895649131	-2.87821112796	70.4042245407	44.2153308224	4.41589468737	1.84230545093	4.42153308224	0.0981326272998	0.101239177888	170.43635508	138.85819655	366.832417228	0.0	1.0	0.0	-25.582407	323.15
Name_None_CAS_148-24-3_CS_HXQUIN14M_Temperature: Value30	-2.27	125.323804993	-122.89627095	-23.7518262758	-6.82757060834	-17.5566101357	184.99295381	181.40962267	16.4990667511	10.0783123706	16.4917838791	59.6691488172	304.30589362	40.2508930269	16.9058829789	34.0483940148	0.403857675867	-0.39603491421	-0.0765405850701	-0.0220019396783	-0.0565764163157	0.596142324133	0.584594990519	0.0531684682928	0.0324774994733	0.0531449991381	38.890076966	-38.1367724701	-7.37058974554	-2.11870958167	-5.44811035287	57.4064138275	56.2944461225	5.11993691746	3.12746922903	5.11767692023	0.515654931283	0.299005796264	64.5469973986	63.5607668983	244.464851415	65.8519073876	0.787791327669	0.212208672331	-22.191695	303.15
Name_None_CAS_100-25-4_CS_DNITBZ11M_Temperature: Value25	-3.43	185.367441487	-191.528745189	-47.8821862972	-11.9705465743	-47.8821862972	139.189995555	143.816438193	9.83231010556	8.98852738705	11.9847031827	-46.1774459314	335.345183382	57.7144964027	20.9590739613	59.8668894799	0.571139096907	-0.590122805178	-0.147530701294	-0.0368826753236	-0.147530701294	0.428860903093	0.443115522181	0.030294514879	0.0276947201363	0.0369262935151	60.1623817201	-62.1620786584	-15.5405196646	-3.88512991615	-15.5405196646	45.1751482194	46.6766945844	3.19114936807	2.91729341153	3.8897245487	0.25	0.260761901146	181.007827304	27.5405019531	124.82696826	199.730468783	0.384606710595	0.615393289405	-25.105195	298.15
Name_None_CAS_56-85-9_CS_GLUTAM02M_Temperature: Value25	-0.55	154.638870104	-264.82359032	-50.2948168472	-13.241179516	-44.1372650534	176.435211174	302.150462238	22.7098523861	15.1075231119	21.5821758742	21.7963410695	566.974052559	73.0046692333	28.3487026279	65.7194409276	0.467082380799	-0.799892245562	-0.151914087183	-0.0399946122781	-0.13331537426	0.532917619201	0.912637017891	0.0685944737759	0.0456318508946	0.0651883584208	51.1969218495	-87.676226866	-16.6513102807	-4.3838113433	-14.6127044777	58.4131254443	100.034186693	7.51864351468	5.00170933466	7.14529904951	0.28033756661	0.186848103211	121.19548399	29.8377256247	147.710385687	183.36369559	0.446155087458	0.553844912542	-40.426938	298.15
Name_None_CAS_103-82-2_CS_ZZZMLY01M_Temperature: Value30	-0.84	146.509831217	-157.223437038	-28.9937555393	-8.73463539098	-19.6529296297	168.906352423	181.257715231	17.3471968141	10.0698730684	18.1257715231	22.3965212054	338.481152269	46.3409523535	18.8045084594	37.7787011529	0.464496873707	-0.498463443516	-0.0919222190973	-0.0276924135287	-0.0623079304395	0.535503126293	0.574662064387	0.0549978019959	0.0319256702437	0.0574662064387	46.2115718282	-49.5908164891	-9.1450997216	-2.75504536051	-6.19885206114	53.2757970736	57.1716167936	5.47158661595	3.17620093298	5.71716167936	0.448210549261	0.286373547903	64.6732711315	21.3653135408	213.538157876	101.878025764	0.677004443499	0.322995556501	-24.561549	303.15
Name_None_CAS_100-09-4_CS_ANISIC04M_Temperature: Value55	-2.21	151.68264592	-204.328946486	-38.0126214201	-10.7541550782	-29.1898494979	180.76692172	243.507847918	18.9864931698	12.816202522	20.2923206598	29.0842757998	447.836794403	56.9991145898	23.5703576002	49.4821701577	0.456257612235	-0.614616370043	-0.114341016263	-0.0323482300023	-0.0878023385775	0.543742387765	0.732465527465	0.0571108974649	0.038550817235	0.0610387939555	50.4268300549	-67.9290699156	-12.637279556	-3.57521420609	-9.70415284509	60.0958849696	80.9540787573	6.3120514453	4.26074098723	6.74617322978	0.368773237232	0.248821442974	48.5381474604	36.647293544	209.164166113	123.285401527	0.629160589973	0.370839410027	-25.189211	328.15
Name_None_CAS_56-85-9_CS_GLUTAM02M_Temperature: Value20	-0.61	154.638870104	-264.82359032	-50.2948168472	-13.241179516	-44.1372650534	176.435211174	302.150462238	22.7098523861	15.1075231119	21.5821758742	21.7963410695	566.974052559	73.0046692333	28.3487026279	65.7194409276	0.467082380799	-0.799892245562	-0.151914087183	-0.0399946122781	-0.13331537426	0.532917619201	0.912637017891	0.0685944737759	0.0456318508946	0.0651883584208	51.1969218495	-87.676226866	-16.6513102807	-4.3838113433	-14.6127044777	58.4131254443	100.034186693	7.51864351468	5.00170933466	7.14529904951	0.28033756661	0.186848103211	121.19548399	29.8377256247	147.710385687	183.36369559	0.446155087458	0.553844912542	-40.426938	293.15
Name_None_CAS_100-09-4_CS_ANISIC04M_Temperature: Value50	-2.29	151.68264592	-204.328946486	-38.0126214201	-10.7541550782	-29.1898494979	180.76692172	243.507847918	18.9864931698	12.816202522	20.2923206598	29.0842757998	447.836794403	56.9991145898	23.5703576002	49.4821701577	0.456257612235	-0.614616370043	-0.114341016263	-0.0323482300023	-0.0878023385775	0.543742387765	0.732465527465	0.0571108974649	0.038550817235	0.0610387939555	50.4268300549	-67.9290699156	-12.637279556	-3.57521420609	-9.70415284509	60.0958849696	80.9540787573	6.3120514453	4.26074098723	6.74617322978	0.368773237232	0.248821442974	48.5381474604	36.647293544	209.164166113	123.285401527	0.629160589973	0.370839410027	-25.189211	323.15
Name_None_CAS_76-57-3_CS_ZZZTSE03M_Temperature: Value70	-1.22	128.549728268	-251.831207277	-26.8843998807	-5.85653970411	-19.371631329	356.903706174	699.180717207	23.4793402039	16.2600166792	23.3060239069	228.353977906	951.011924484	50.3637400846	22.1165563834	42.6776552359	0.264803417069	-0.518754610453	-0.0553799766842	-0.0120640607082	-0.0399042008041	0.735196582931	1.44026320055	0.0483657927581	0.033494493036	0.0480087733516	62.4049070844	-122.252324472	-13.051124255	-2.84307731331	-9.40402495941	173.260129927	339.419680464	11.3981263404	7.89348094102	11.3139893488	0.251583971339	0.107761010524	61.4834339081	200.029961764	406.525580033	78.9278544091	0.837414160022	0.162585839978	-37.255187	343.15
Name_None_CAS_101-42-8_CS_JODTOLM_Temperature: Value25	-1.61	109.742994369	-125.795461871	-12.8515762621	-5.24147757795	-15.7244327338	261.224338684	299.434478945	15.9135596926	12.4764366227	18.714654934	151.481344315	425.229940815	28.7651359547	17.7179142006	34.4390876679	0.295829267406	-0.33910118402	-0.0346434176735	-0.0141292160008	-0.0423876480025	0.704170732594	0.807172093782	0.0428974690618	0.0336321705743	0.0504482558614	40.7110659421	-46.6660070003	-4.76751497149	-1.94441695834	-5.83325087503	96.9056962499	111.080410078	5.90341079852	4.62835041992	6.94252562988	0.28845917451	0.279877969598	5.9329225841	27.8540038828	329.047120535	41.9202125171	0.886997563445	0.113002436555	-32.42917	298.15
Name_5-Butyl-5-ethylbarbituric acid_CAS_77-28-1_CS_ETBBAR02M_Temperature: Value37	-1.64	156.913215289	-258.579499675	-33.260514009	-8.34127418305	-23.5072272431	248.242997603	409.083135538	15.1709678411	13.1962301786	20.4541567769	91.3297823137	667.662635212	48.4314818501	21.5375043617	43.96138402	0.387290655545	-0.638221731387	-0.0820930617638	-0.0205877977867	-0.0580201573988	0.612709344455	1.00969236685	0.0374447370134	0.0325707215111	0.0504846183423	63.5743640595	-104.76509082	-13.4757038947	-3.3795190587	-9.52409916544	100.577192786	165.742573953	6.14661187642	5.34653464364	8.28712869764	0.167983803943	0.198816108985	41.5157835863	39.9236384484	277.8667414	127.289471492	0.685826188908	0.314173811092	-33.848523	310.15
Name_None_CAS_62-23-7_CS_NBZOAC02M_Temperature: Value37	-2.46	189.802836391	-250.992118624	-48.3319530502	-14.764242272	-41.8320197706	139.227851993	184.112599199	17.6992431558	10.830152894	16.7375090181	-50.5749843977	435.104717822	66.031196206	25.594395166	58.5695287887	0.576854509599	-0.762822823175	-0.146891930621	-0.044871930775	-0.127137137196	0.423145490401	0.559560568965	0.0537920740548	0.0329153275862	0.0508691426331	62.4509579147	-82.5841095696	-15.902695783	-4.85788879821	-13.7640182616	45.8102359833	60.5786952544	5.82359415942	3.56345266202	5.50715411403	0.361195706187	0.253471738953	74.9149312257	39.5165224655	125.238103918	203.792584465	0.380627425769	0.619372574231	-26.780189	310.15
Name_None_CAS_479-45-8_CS_MTNANLM_Temperature: Value85	-2.48	315.443237718	-663.468594341	-79.6629769242	-26.5387437737	-73.7187327046	116.11868483	244.231263787	11.2791465864	9.7692505515	15.2644539867	-199.324552888	907.699858129	90.9421235106	36.3079943251	88.9831866913	0.730933896706	-1.5373659252	-0.18459222828	-0.0614946370082	-0.170818436134	0.269066103294	0.565924033208	0.0261356389365	0.0226369613283	0.0353702520755	136.133290124	-286.327782124	-34.3795074773	-11.453111285	-31.8141980138	50.1124028691	105.400913746	4.86765018555	4.21603654986	6.58755710915	0.122808694738	0.148423592127	370.523220088	21.964360079	102.086385137	329.475537411	0.236550955501	0.763449044499	-39.173257	358.15
Name_None_CAS_65-85-0_CS_BENZAC12M_Temperature: Value60	-1.03	148.289364006	-148.950902033	-27.833817685	-9.93006013553	-21.2787002904	137.826119073	138.440979212	17.1569714726	9.22939861413	17.3051224015	-10.4632449326	287.391881245	44.9907891576	19.1594587497	38.5838226919	0.518285002999	-0.520597139413	-0.0972817597475	-0.0347064759609	-0.0743710199162	0.481714997001	0.483863989889	0.0599651975767	0.0322575993259	0.0604829987361	42.4278830181	-42.6171592903	-7.96368619289	-2.84114395269	-6.0881656129	39.4341866397	39.6101076452	4.90887518107	2.64067384301	4.95126345565	0.475517903726	0.333689602209	57.256790424	29.5213210132	181.913430964	104.202052115	0.635804217955	0.364195782045	-24.049796	333.15
Name_None_CAS_99-65-0_CS_DNBENZ11M_Temperature: Value35	-2.33	201.573794093	-218.067960059	-48.5900805526	-13.6292475037	-43.6135920118	121.102066905	131.011477993	9.94442062969	8.18821737457	11.910134363	-80.4717271885	349.079438052	58.5345011822	21.8174648783	55.5237263748	0.624694371218	-0.675811197605	-0.150584801734	-0.0422381998503	-0.135162239521	0.375305628782	0.406015738481	0.0308186072517	0.0253759836551	0.0369105216801	65.0429975635	-70.365266768	-15.6788460782	-4.397829173	-14.0730533536	39.076713707	42.274241462	3.20882448881	2.64214009138	3.84311286018	0.238768300231	0.254940117049	190.663637797	27.4281134232	123.747887722	198.927973275	0.383505253041	0.616494746959	-23.089753	308.15
Name_None_CAS_69-72-7_CS_SALIAC18M_Temperature: Value60	-1.21	157.654038727	-222.880178496	-40.4138091803	-13.930011156	-31.8400254995	139.061541781	196.595415533	21.2068439269	12.2872134708	21.8439350593	-18.5924969463	419.47559403	61.6206531072	26.2172246269	53.6839605588	0.531330503296	-0.751157651091	-0.136203866043	-0.0469473531932	-0.10730823587	0.468669496704	0.662571932343	0.0714719594117	0.0414107457715	0.0736191035937	46.7784096203	-66.1320215463	-11.9914068515	-4.13325134664	-9.44743164946	41.2617260958	58.3329228452	6.29240100651	3.64580767782	6.48143587169	0.358663281073	0.239769395316	62.5290142666	34.7795023819	151.168202503	145.547378005	0.509471738034	0.490528261966	-26.595388	333.15
Name_None_CAS_99-65-0_CS_DNBENZ11M_Temperature: Value30	-2.41	201.573794093	-218.067960059	-48.5900805526	-13.6292475037	-43.6135920118	121.102066905	131.011477993	9.94442062969	8.18821737457	11.910134363	-80.4717271885	349.079438052	58.5345011822	21.8174648783	55.5237263748	0.624694371218	-0.675811197605	-0.150584801734	-0.0422381998503	-0.135162239521	0.375305628782	0.406015738481	0.0308186072517	0.0253759836551	0.0369105216801	65.0429975635	-70.365266768	-15.6788460782	-4.397829173	-14.0730533536	39.076713707	42.274241462	3.20882448881	2.64214009138	3.84311286018	0.238768300231	0.254940117049	190.663637797	27.4281134232	123.747887722	198.927973275	0.383505253041	0.616494746959	-23.089753	303.15
Name_Fludrocortisone_CAS_127-31-1_CS_FPRTOD10M_Temperature: Value35	-3.62	192.732055168	-459.51763422	-49.2185166776	-8.20567203964	-27.0304490718	357.554763149	852.492953094	23.4151057085	15.2230884481	21.8587936691	164.822707981	1312.01058731	72.6336223861	23.4287604878	48.8892427409	0.350239272963	-0.83505113865	-0.0894415694494	-0.0149116274759	-0.0491206552147	0.649760727037	1.54917930926	0.0425507297813	0.0276639162367	0.0397225463912	106.057909426	-252.866496896	-27.0843009448	-4.51547315885	-14.8744998174	196.757672988	469.115634796	12.8850240209	8.37706490708	12.0286060204	0.163459651908	0.0887211459187	36.8006973841	188.928137973	347.563613555	202.723204762	0.631604468771	0.368395531229	-39.273144	308.15
Name_l-Aspartic acid_CAS_56-84-8_CS_LASPRT03M_Temperature: Value55	-0.99	163.594975538	-291.555620551	-57.8188475711	-18.2222262844	-58.3111241102	130.767663429	233.051456095	22.448598086	14.5657160059	21.1864960086	-32.8273121093	524.607076646	80.2674456571	32.7879422904	79.4976201188	0.555759984053	-0.990464080543	-0.196420468895	-0.0619040050339	-0.198092816109	0.444240015947	0.791715473515	0.0762617095864	0.0494822170947	0.0719741339559	48.1562487212	-85.8230818711	-17.0197085531	-5.36394261694	-17.1646163742	38.4931144985	68.6016416313	6.60802857371	4.28760260196	6.23651287557	0.269992651493	0.179879802986	124.364173959	34.8021341904	75.2798117001	219.082827267	0.255738336782	0.744261663218	-30.407021	328.15
Name_l-Aspartic acid_CAS_56-84-8_CS_LASPRT03M_Temperature: Value50	-1.04	163.594975538	-291.555620551	-57.8188475711	-18.2222262844	-58.3111241102	130.767663429	233.051456095	22.448598086	14.5657160059	21.1864960086	-32.8273121093	524.607076646	80.2674456571	32.7879422904	79.4976201188	0.555759984053	-0.990464080543	-0.196420468895	-0.0619040050339	-0.198092816109	0.444240015947	0.791715473515	0.0762617095864	0.0494822170947	0.0719741339559	48.1562487212	-85.8230818711	-17.0197085531	-5.36394261694	-17.1646163742	38.4931144985	68.6016416313	6.60802857371	4.28760260196	6.23651287557	0.269992651493	0.179879802986	124.364173959	34.8021341904	75.2798117001	219.082827267	0.255738336782	0.744261663218	-30.407021	323.15
Name_None_CAS_505-48-6_CS_SUBRAC01M_Temperature: Value50	-1.25	159.738982503	-264.923206967	-53.7269154722	-10.1893541141	-33.1154008709	239.544645343	397.278952587	23.4061341062	15.2799597149	22.0710529215	79.8056628399	662.202159554	77.1330495784	25.469313829	55.1864537924	0.400063942929	-0.66349629309	-0.134558273181	-0.0255190881958	-0.0829370366363	0.599936057071	0.994979320165	0.058620320178	0.038268435391	0.055276628898	63.7811604421	-105.779499178	-21.4522777227	-4.06844227609	-13.2224373973	95.6462550234	158.626981456	9.34568613975	6.10103774829	8.81261008086	0.290164284563	0.182601151393	117.668942564	35.9653002931	190.291822583	208.991805263	0.476583083583	0.523416916417	-43.047281	323.15
Name_None_CAS_107-35-7_CS_TAURIN05M_Temperature: Value40	0.06	128.005038786	-129.802699794	-29.8241897551	-9.27162141387	-32.4506749485	141.586123671	143.574513004	12.8274989537	10.2553223574	14.3574513004	13.5810848841	273.377212798	42.6516887088	19.5269437713	46.8081262489	0.474811702356	-0.481479803014	-0.110627475631	-0.034391414501	-0.120369950753	0.525188297644	0.532563870772	0.0475813036185	0.0380402764837	0.0532563870772	34.5090272068	-34.9936607276	-8.04033798542	-2.49954719483	-8.74841518189	38.1703676682	38.70641986	3.45818035435	2.76474427571	3.870641986	0.324807845889	0.261923867414	32.5359497359	2.11429986314	209.113295911	60.477866546	0.77566821555	0.22433178445	-32.740462	313.15
Name_None_CAS_103-84-4_CS_ACANIL02M_Temperature: Value30	-1.27	116.534331304	-100.337761601	-15.6729880722	-5.28093482111	-14.333965943	206.147843852	177.49630499	12.7606427801	9.34191078897	14.7913587492	89.6135125479	277.834066592	28.4336308524	14.6228456101	29.1253246922	0.361142759893	-0.310949191887	-0.0485709756501	-0.0163657469414	-0.0444213131267	0.638857240107	0.550065416239	0.0395455459353	0.028950811381	0.0458387846866	37.6035515057	-32.3772071638	-5.05739388235	-1.70406353494	-4.62531530911	66.520234658	57.2748937765	4.11763196869	3.0144680935	4.77290781471	0.379016903845	0.256380555423	15.1265283364	25.2468898525	274.84469151	47.8374836469	0.851750461197	0.148249538803	-26.419893	303.15
Name_None_CAS_110-94-1_CS_GLURAC04M_Temperature: Value50	0.86	149.558620535	-224.294410146	-50.1993882866	-13.1937888321	-44.8588820292	160.038285329	240.010857817	21.9840074336	14.1182857539	20.0009048181	10.4796647935	464.305267963	72.1833957201	27.312074586	64.8597868472	0.48307530761	-0.724472389411	-0.162144347491	-0.0426160229065	-0.144894477882	0.51692469239	0.775236616615	0.0710084856055	0.0456021539185	0.0646030513846	46.3028861631	-69.4408553838	-15.5415752898	-4.08475619905	-13.8881710768	49.5473579577	74.3066189539	6.80618067993	4.37097758553	6.19221824616	0.320882401881	0.20194303657	90.6626247613	26.2036350701	101.278654134	208.318251731	0.327130705169	0.672869294831	-39.215442	323.15
Name_None_CAS_110-15-6_CS_SUCACB16M_Temperature: Value15	-0.39	144.663735995	-212.275595721	-50.1058603745	-15.1625425515	-53.0688989301	131.506183524	192.968564349	19.4767031881	13.7834688821	19.2968564349	-13.1575524717	405.24416007	69.5825635625	28.9460114336	72.3657553651	0.523821480078	-0.768641262924	-0.181431274129	-0.0549029473517	-0.192160315731	0.476178519922	0.698731290813	0.0705243468297	0.0499093779152	0.0698731290813	39.9517723271	-58.624134186	-13.837731427	-4.18743815614	-14.6560335465	36.3180521199	53.292112886	5.37887955195	3.80657949186	5.3292112886	0.327945979424	0.206786264549	101.747904642	25.0187054045	76.750263886	199.419655633	0.277909571106	0.722090428894	-28.988496	288.15
Name_None_CAS_479-45-8_CS_MTNANLM_Temperature: Value70	-2.73	315.443237718	-663.468594341	-79.6629769242	-26.5387437737	-73.7187327046	116.11868483	244.231263787	11.2791465864	9.7692505515	15.2644539867	-199.324552888	907.699858129	90.9421235106	36.3079943251	88.9831866913	0.730933896706	-1.5373659252	-0.18459222828	-0.0614946370082	-0.170818436134	0.269066103294	0.565924033208	0.0261356389365	0.0226369613283	0.0353702520755	136.133290124	-286.327782124	-34.3795074773	-11.453111285	-31.8141980138	50.1124028691	105.400913746	4.86765018555	4.21603654986	6.58755710915	0.122808694738	0.148423592127	370.523220088	21.964360079	102.086385137	329.475537411	0.236550955501	0.763449044499	-39.173257	343.15
Name_None_CAS_110-15-6_CS_SUCACB16M_Temperature: Value10	-0.41	144.663735995	-212.275595721	-50.1058603745	-15.1625425515	-53.0688989301	131.506183524	192.968564349	19.4767031881	13.7834688821	19.2968564349	-13.1575524717	405.24416007	69.5825635625	28.9460114336	72.3657553651	0.523821480078	-0.768641262924	-0.181431274129	-0.0549029473517	-0.192160315731	0.476178519922	0.698731290813	0.0705243468297	0.0499093779152	0.0698731290813	39.9517723271	-58.624134186	-13.837731427	-4.18743815614	-14.6560335465	36.3180521199	53.292112886	5.37887955195	3.80657949186	5.3292112886	0.327945979424	0.206786264549	101.747904642	25.0187054045	76.750263886	199.419655633	0.277909571106	0.722090428894	-28.988496	283.15
Name_None_CAS_69-72-7_CS_SALIAC18M_Temperature: Value15	-1.99	157.654038727	-222.880178496	-40.4138091803	-13.930011156	-31.8400254995	139.061541781	196.595415533	21.2068439269	12.2872134708	21.8439350593	-18.5924969463	419.47559403	61.6206531072	26.2172246269	53.6839605588	0.531330503296	-0.751157651091	-0.136203866043	-0.0469473531932	-0.10730823587	0.468669496704	0.662571932343	0.0714719594117	0.0414107457715	0.0736191035937	46.7784096203	-66.1320215463	-11.9914068515	-4.13325134664	-9.44743164946	41.2617260958	58.3329228452	6.29240100651	3.64580767782	6.48143587169	0.358663281073	0.239769395316	62.5290142666	34.7795023819	151.168202503	145.547378005	0.509471738034	0.490528261966	-26.595388	288.15
Name_None_CAS_69-72-7_CS_SALIAC18M_Temperature: Value10	-1.96	157.654038727	-222.880178496	-40.4138091803	-13.930011156	-31.8400254995	139.061541781	196.595415533	21.2068439269	12.2872134708	21.8439350593	-18.5924969463	419.47559403	61.6206531072	26.2172246269	53.6839605588	0.531330503296	-0.751157651091	-0.136203866043	-0.0469473531932	-0.10730823587	0.468669496704	0.662571932343	0.0714719594117	0.0414107457715	0.0736191035937	46.7784096203	-66.1320215463	-11.9914068515	-4.13325134664	-9.44743164946	41.2617260958	58.3329228452	6.29240100651	3.64580767782	6.48143587169	0.358663281073	0.239769395316	62.5290142666	34.7795023819	151.168202503	145.547378005	0.509471738034	0.490528261966	-26.595388	283.15
Name_None_CAS_55-21-0_CS_BZAMID12M_Temperature: Value60	-0.4	136.68297684	-125.647771853	-22.3000075193	-7.85298574083	-17.9496816933	153.683246537	141.275511735	15.2923633633	8.82971948345	15.6972790817	17.0002696971	266.923283588	37.5923708826	16.6827052243	33.646960775	0.470726158333	-0.432721720839	-0.0767995921148	-0.0270451075524	-0.0618173886912	0.529273841667	0.486542512045	0.0526657790478	0.0304089070028	0.0540602791162	39.6881197851	-36.4838689888	-6.47516896467	-2.2802418118	-5.21198128412	44.6244238934	41.0216367982	4.44038579633	2.56385229989	4.55795964425	0.397708839911	0.269993224328	45.4521588253	33.7735603677	221.293417787	69.07280559	0.762118318079	0.237881681921	-24.943851	333.15
Name_None_CAS_103-84-4_CS_ACANIL02M_Temperature: Value40	-1.15	116.534331304	-100.337761601	-15.6729880722	-5.28093482111	-14.333965943	206.147843852	177.49630499	12.7606427801	9.34191078897	14.7913587492	89.6135125479	277.834066592	28.4336308524	14.6228456101	29.1253246922	0.361142759893	-0.310949191887	-0.0485709756501	-0.0163657469414	-0.0444213131267	0.638857240107	0.550065416239	0.0395455459353	0.028950811381	0.0458387846866	37.6035515057	-32.3772071638	-5.05739388235	-1.70406353494	-4.62531530911	66.520234658	57.2748937765	4.11763196869	3.0144680935	4.77290781471	0.379016903845	0.256380555423	15.1265283364	25.2468898525	274.84469151	47.8374836469	0.851750461197	0.148249538803	-26.419893	313.15
Name_None_CAS_141-90-2_CS_TURCIL02M_Temperature: Value25	-2.26	135.636504215	-128.561705691	-20.4142497617	-10.7134754743	-32.1404264228	133.476856906	126.514705561	13.9551075053	10.5428921301	15.8143381951	-2.15964730924	255.076411252	34.369357267	21.2563676044	47.9547646179	0.504012523385	-0.477723235872	-0.0758574367197	-0.039810269656	-0.119430808968	0.495987476615	0.470116775451	0.0518558701329	0.0391763979543	0.0587645969314	36.5015955401	-34.59767273	-5.49374736813	-2.88313939417	-8.6494181825	35.9204055938	34.0467976448	3.75550588556	2.83723313707	4.2558497056	0.35740233581	0.264891932456	19.3932535052	33.7105217839	197.948975325	71.1643857959	0.735559819477	0.264440180523	-20.425445	298.15
Name_2-Methoxybenzoic acid_CAS_579-75-9_CS_FUFBOXM_Temperature: Value35	-1.51	140.736987066	-197.35136969	-31.943761105	-10.3869141942	-28.1930528129	186.137422739	261.015075667	18.553258676	13.7376355614	21.7512563056	45.4004356729	458.366445357	50.497019781	24.1245497556	49.9443091185	0.430553701497	-0.603752890316	-0.0977248758138	-0.0317764679114	-0.0862504129023	0.569446298503	0.798517925653	0.0567595936527	0.0420272592449	0.0665431604711	46.0033195851	-64.5091124918	-10.4415980581	-3.39521644694	-9.21558749883	60.8435602005	85.3191488089	6.06458547969	4.49048151626	7.10992906741	0.353609014261	0.241734550486	16.181696121	29.6105386394	221.211534805	105.662875	0.676747791107	0.323252208893	-25.746714	308.15
Name_None_CAS_99-99-0_CS_NITOLU01M_Temperature: Value10	-2.88	142.961957379	-101.790104915	-26.3903279491	-5.98765323027	-16.9650174858	166.306967196	118.411946432	8.74377389768	6.96540861362	10.7647224029	23.3450098171	220.202051346	35.1341018468	12.9530618439	27.7297398886	0.462257750517	-0.329131370229	-0.0853313276961	-0.019360668837	-0.0548552283715	0.537742249483	0.382876962483	0.0282723972662	0.0225221742637	0.0348069965894	44.2136908136	-31.4805162793	-8.16170834399	-1.85179507525	-5.24675271321	51.4335768939	36.6211353297	2.70417755006	2.15418443116	3.32919412088	0.362790187064	0.377722342929	125.022001314	19.6380960466	209.04169808	100.227226494	0.675922090679	0.324077909321	-17.139202	283.15
Name_2-Methoxybenzoic acid_CAS_579-75-9_CS_FUFBOXM_Temperature: Value30	-1.56	140.736987066	-197.35136969	-31.943761105	-10.3869141942	-28.1930528129	186.137422739	261.015075667	18.553258676	13.7376355614	21.7512563056	45.4004356729	458.366445357	50.497019781	24.1245497556	49.9443091185	0.430553701497	-0.603752890316	-0.0977248758138	-0.0317764679114	-0.0862504129023	0.569446298503	0.798517925653	0.0567595936527	0.0420272592449	0.0665431604711	46.0033195851	-64.5091124918	-10.4415980581	-3.39521644694	-9.21558749883	60.8435602005	85.3191488089	6.06458547969	4.49048151626	7.10992906741	0.353609014261	0.241734550486	16.181696121	29.6105386394	221.211534805	105.662875	0.676747791107	0.323252208893	-25.746714	303.15
Name_Acetamide, N-(4-methoxyphenyl)-_CAS_51-66-1_CS_ACACTA01M_Temperature: Value40	-1.67	113.579849008	-136.71984107	-22.0036316488	-5.9443409161	-19.5314058672	259.293512889	312.120223633	17.3329074743	13.5704445058	19.5075139771	145.713663881	448.840064704	39.3365391232	19.5147854219	39.0389198443	0.304607034491	-0.366665616376	-0.0590110045321	-0.0159419833207	-0.0523808023394	0.695392965509	0.837067636167	0.0464847029729	0.0363942450508	0.0523167272605	42.3509001436	-50.979186778	-8.20456810685	-2.21648638165	-7.28274096828	96.6836438691	116.381317102	6.46297948141	5.06005726532	7.2738323189	0.412687684204	0.183385676064	43.220797228	38.1301669608	306.469443003	66.4039188943	0.821912945037	0.178087054963	-30.765398	313.15
Name_None_CAS_144-62-7_CS_OXALAC08M_Temperature: Value30	0.15	159.964305001	-227.556451941	-54.8162280575	-28.4445564926	-56.8891129853	59.2434069655	84.2764233552	19.9540178927	10.5345529194	21.0691058388	-100.720898035	311.832875296	74.7702459502	38.979109412	77.9582188241	0.729738491251	-1.03808597745	-0.250065235232	-0.129760747181	-0.259521494362	0.270261508749	0.384459208114	0.0910279009515	0.0480574010143	0.0961148020286	35.0654092955	-49.8821291732	-12.0161399311	-6.23526614665	-12.4705322933	12.98661169	18.4740419364	4.37407460679	2.30925524205	4.6185104841	0.332372444653	0.291279831179	107.014235353	34.5494860605	0.0	219.207711966	0.0	1.0	-25.007447	303.15
Name_None_CAS_591-27-5_CS_MAMPOLM_Temperature: Value60	0.2	100.098939386	-102.303707319	-26.6587116375	-6.82024715463	-20.4607414639	172.695732632	176.499509334	19.8504847353	11.7666339556	17.6499509334	72.5967932456	278.803216653	46.5091963727	18.5868811102	38.1106923973	0.366938762571	-0.375020914312	-0.0977244586204	-0.0250013942874	-0.0750041828623	0.633061237429	0.647004972744	0.0727671277025	0.0431336648496	0.0647004972744	27.3064573392	-27.9079062844	-7.27235449756	-1.86052708563	-5.58158125689	47.1104757422	48.14812576	5.41510647276	3.20987505067	4.814812576	0.496940916587	0.286777481986	67.6947520437	79.7180965277	196.868567354	75.9261046639	0.721673066038	0.278326933962	-23.346918	333.15
Name_None_CAS_110-15-6_CS_SUCACB16M_Temperature: Value65	0.38	144.663735995	-212.275595721	-50.1058603745	-15.1625425515	-53.0688989301	131.506183524	192.968564349	19.4767031881	13.7834688821	19.2968564349	-13.1575524717	405.24416007	69.5825635625	28.9460114336	72.3657553651	0.523821480078	-0.768641262924	-0.181431274129	-0.0549029473517	-0.192160315731	0.476178519922	0.698731290813	0.0705243468297	0.0499093779152	0.0698731290813	39.9517723271	-58.624134186	-13.837731427	-4.18743815614	-14.6560335465	36.3180521199	53.292112886	5.37887955195	3.80657949186	5.3292112886	0.327945979424	0.206786264549	101.747904642	25.0187054045	76.750263886	199.419655633	0.277909571106	0.722090428894	-28.988496	338.15
Name_None_CAS_591-27-5_CS_MAMPOLM_Temperature: Value65	0.33	100.098939386	-102.303707319	-26.6587116375	-6.82024715463	-20.4607414639	172.695732632	176.499509334	19.8504847353	11.7666339556	17.6499509334	72.5967932456	278.803216653	46.5091963727	18.5868811102	38.1106923973	0.366938762571	-0.375020914312	-0.0977244586204	-0.0250013942874	-0.0750041828623	0.633061237429	0.647004972744	0.0727671277025	0.0431336648496	0.0647004972744	27.3064573392	-27.9079062844	-7.27235449756	-1.86052708563	-5.58158125689	47.1104757422	48.14812576	5.41510647276	3.20987505067	4.814812576	0.496940916587	0.286777481986	67.6947520437	79.7180965277	196.868567354	75.9261046639	0.721673066038	0.278326933962	-23.346918	338.15
Name_None_CAS_58-94-6_CS_QQQAUG15M_Temperature: Value25	-3.02	283.905897476	-468.159871118	-47.4976141119	-20.3547770052	-46.8159871118	141.898611353	233.990333394	16.2778952475	10.1734927563	17.9992564149	-142.007286123	702.150204513	63.7755093593	30.5282697614	64.8152435268	0.666751740738	-1.09947138044	-0.111547936029	-0.0478031034973	-0.109947138044	0.333248259262	0.549525259932	0.0382285647756	0.0238924026057	0.0422711738409	120.888411228	-199.344583975	-20.2246982474	-8.66715582499	-19.9344583975	60.4210685106	99.6341389816	6.93120119062	4.33191908616	7.66416453705	0.208913697203	0.173009086328	34.8156937017	2.18243502059	325.263224839	100.54128399	0.763879240579	0.236120759421	-55.287662	298.15
Name_None_CAS_57-50-1_CS_SUCROS41M_Temperature: Value60	0.34	195.365210549	-801.148893186	-75.0654464473	-17.8033087375	-72.8317175623	316.515287774	1297.95817671	43.5655745675	28.8435150379	38.1752404914	121.150077225	2099.10706989	118.631021015	46.6468237754	111.006958054	0.381661757362	-1.56510923118	-0.14664642762	-0.0347802051372	-0.14228265738	0.618338242638	2.53566639276	0.0851088773848	0.0563481420613	0.0745784233164	100.003641331	-410.092494676	-38.4245381344	-9.11316654834	-37.2811358796	162.018003233	664.399478297	22.3003680194	14.764432851	19.5411611264	0.0959736769559	0.0545141588284	203.757794746	0.0	158.621372962	353.259125362	0.309879695517	0.690120304483	-71.165016	333.15
Name_None_CAS_69-72-7_CS_SALIAC18M_Temperature: Value80	-0.8	157.654038727	-222.880178496	-40.4138091803	-13.930011156	-31.8400254995	139.061541781	196.595415533	21.2068439269	12.2872134708	21.8439350593	-18.5924969463	419.47559403	61.6206531072	26.2172246269	53.6839605588	0.531330503296	-0.751157651091	-0.136203866043	-0.0469473531932	-0.10730823587	0.468669496704	0.662571932343	0.0714719594117	0.0414107457715	0.0736191035937	46.7784096203	-66.1320215463	-11.9914068515	-4.13325134664	-9.44743164946	41.2617260958	58.3329228452	6.29240100651	3.64580767782	6.48143587169	0.358663281073	0.239769395316	62.5290142666	34.7795023819	151.168202503	145.547378005	0.509471738034	0.490528261966	-26.595388	353.15
Name_17a-Ethynyl testosterone_CAS_434-03-7_CS_KEFCEDM_Temperature: Value35	-5.49	170.878175264	-241.591115035	-30.1481278854	-4.73708068696	-12.715321844	347.131607692	490.781880347	15.6083715518	9.62317412444	15.3369337608	176.253432428	732.372995382	45.7564994372	14.3602548114	28.0522556048	0.329874417214	-0.466383305845	-0.0581999199193	-0.00914477070285	-0.0245464897813	0.670125582786	0.947437474146	0.0301314223501	0.0185772053754	0.0296074210671	88.5165664804	-125.146561063	-15.6170251825	-2.4538541385	-6.5866611086	179.817568758	254.229815317	8.08528915982	4.98489833955	7.94468172866	0.266677272843	0.150098719952	87.2412129984	88.8467963994	433.746423346	84.2633596099	0.837332493744	0.162667506256	-36.295784	308.15
Name_3-Hydroxybenzoic acid_CAS_99-06-9_CS_BIDLOP02M_Temperature: Value80	-0.1	162.212458202	-221.092795392	-42.3679891868	-13.818299712	-31.584685056	139.681994039	190.384159578	23.0820433522	11.8990099736	21.1537955087	-22.5304641636	411.47695497	65.450032539	25.7173096856	52.7384805646	0.537315134472	-0.73235130275	-0.140340403317	-0.0457719564219	-0.104621614679	0.462684865528	0.630631527557	0.0764573286485	0.0394144704723	0.0700701697286	48.9710412157	-66.7466883592	-12.7906608881	-4.17166802245	-9.53524119418	42.1692190783	57.4759215712	6.96834083441	3.5922450982	6.38621350791	0.372667671592	0.24601756252	90.0439076219	40.5218016317	141.539245602	160.355206639	0.468836855236	0.531163144764	-26.471035	353.15
Name_None_CAS_115-77-5_CS_PERYTO12M_Temperature: Value30	-0.26	88.1145097253	-139.405207108	-34.851301777	-6.63834319561	-34.851301777	209.466943865	331.39584823	24.5091071948	15.7807546776	19.4938734253	121.35243414	470.801055338	59.3604089718	22.4190978732	54.3451752023	0.296102155098	-0.46846066993	-0.117115167483	-0.0223076509491	-0.117115167483	0.703897844902	1.11363071936	0.0823610036818	0.0530300342552	0.065507689374	26.2212438865	-41.4844041693	-10.3711010423	-1.97544781758	-10.3711010423	62.3334776346	98.6172582302	7.29345574524	4.69605991572	5.80101519001	0.25	0.132780780908	102.031739615	119.526482568	127.362722715	170.218730876	0.427992810635	0.572007189365	-34.324266	303.15
Name_3-Hydroxybenzoic acid_CAS_99-06-9_CS_BIDLOP02M_Temperature: Value20	-1.21	162.212458202	-221.092795392	-42.3679891868	-13.818299712	-31.584685056	139.681994039	190.384159578	23.0820433522	11.8990099736	21.1537955087	-22.5304641636	411.47695497	65.450032539	25.7173096856	52.7384805646	0.537315134472	-0.73235130275	-0.140340403317	-0.0457719564219	-0.104621614679	0.462684865528	0.630631527557	0.0764573286485	0.0394144704723	0.0700701697286	48.9710412157	-66.7466883592	-12.7906608881	-4.17166802245	-9.53524119418	42.1692190783	57.4759215712	6.96834083441	3.5922450982	6.38621350791	0.372667671592	0.24601756252	90.0439076219	40.5218016317	141.539245602	160.355206639	0.468836855236	0.531163144764	-26.471035	293.15
Name_None_CAS_144-62-7_CS_OXALAC08M_Temperature: Value40	0.3	159.964305001	-227.556451941	-54.8162280575	-28.4445564926	-56.8891129853	59.2434069655	84.2764233552	19.9540178927	10.5345529194	21.0691058388	-100.720898035	311.832875296	74.7702459502	38.979109412	77.9582188241	0.729738491251	-1.03808597745	-0.250065235232	-0.129760747181	-0.259521494362	0.270261508749	0.384459208114	0.0910279009515	0.0480574010143	0.0961148020286	35.0654092955	-49.8821291732	-12.0161399311	-6.23526614665	-12.4705322933	12.98661169	18.4740419364	4.37407460679	2.30925524205	4.6185104841	0.332372444653	0.291279831179	107.014235353	34.5494860605	0.0	219.207711966	0.0	1.0	-25.007447	313.15
Name_None_CAS_2051-24-3_CS_DCLBPHM_Temperature: Value60	-10.77	511.881925561	-416.430260766	-41.6192693866	-18.9286482167	-41.6430260766	32.3168114152	26.2906297971	2.57859341055	1.19502862714	2.19088581643	-479.565114146	442.720890564	44.1978627972	20.1236768438	43.8339118931	0.940615791219	-0.76521724964	-0.0764780705261	-0.0347826022564	-0.076521724964	0.0593842087814	0.0483107144702	0.00473833038437	0.00219594156683	0.00402589287252	278.565497371	-226.620821948	-22.6491538341	-10.3009464522	-22.6620821948	17.5867679552	14.3073275299	1.4032672772	0.65033306954	1.19227729416	0.100687081095	0.0994332084092	444.773652309	54.6435353249	544.198736976	0.0	1.0	0.0	-43.332592	333.15
Name_None_CAS_553-90-2_CS_DMEOXA05M_Temperature: Value50	0.56	105.343369619	-147.242944773	-31.8852489857	-10.5173531981	-36.8107361933	182.313701333	254.827677848	18.6779350401	18.2019769892	25.4827677848	76.9703317139	402.070622622	50.5631840258	28.7193301873	62.2935039782	0.366211646634	-0.511869721421	-0.110844655687	-0.0365621229586	-0.127967430355	0.633788353366	0.88587315794	0.0649312564377	0.0632766541386	0.088587315794	30.302765149	-42.3554742119	-9.17201732981	-3.02539101514	-10.588868553	52.44382532	73.3029834075	5.37284008508	5.23592738625	7.33029834075	0.329530223376	0.298112370135	46.3042493709	28.3690920053	165.399346821	122.257724132	0.574987940581	0.425012059419	-18.83438	323.15
Name_None_CAS_591-27-5_CS_MAMPOLM_Temperature: Value10	-0.74	100.098939386	-102.303707319	-26.6587116375	-6.82024715463	-20.4607414639	172.695732632	176.499509334	19.8504847353	11.7666339556	17.6499509334	72.5967932456	278.803216653	46.5091963727	18.5868811102	38.1106923973	0.366938762571	-0.375020914312	-0.0977244586204	-0.0250013942874	-0.0750041828623	0.633061237429	0.647004972744	0.0727671277025	0.0431336648496	0.0647004972744	27.3064573392	-27.9079062844	-7.27235449756	-1.86052708563	-5.58158125689	47.1104757422	48.14812576	5.41510647276	3.20987505067	4.814812576	0.496940916587	0.286777481986	67.6947520437	79.7180965277	196.868567354	75.9261046639	0.721673066038	0.278326933962	-23.346918	283.15
Name_None_CAS_88-99-3_CS_PHTHAC06M_Temperature: Value85	-0.37	191.285152882	-318.35624306	-48.051815623	-17.6864579478	-39.7945303825	137.322530129	228.546147574	21.3963040948	12.6970081986	22.8546147574	-53.9626227531	546.902390634	69.4481197178	30.3834661463	62.6491451399	0.582107974863	-0.968803407585	-0.146228521447	-0.0538224115325	-0.121100425948	0.417892025137	0.695498490723	0.0651120019433	0.0386388050402	0.0695498490723	62.857770883	-104.614307404	-15.7901957964	-5.81190596689	-13.0767884255	45.1252384509	75.1020200155	7.0309899136	4.17233444531	7.51020200155	0.286979387021	0.201926657176	67.0465907547	25.0358605661	143.518965198	185.088717813	0.43674865993	0.56325134007	-34.417527	358.15
Name_None_CAS_88-99-3_CS_PHTHAC06M_Temperature: Value80	-0.45	191.285152882	-318.35624306	-48.051815623	-17.6864579478	-39.7945303825	137.322530129	228.546147574	21.3963040948	12.6970081986	22.8546147574	-53.9626227531	546.902390634	69.4481197178	30.3834661463	62.6491451399	0.582107974863	-0.968803407585	-0.146228521447	-0.0538224115325	-0.121100425948	0.417892025137	0.695498490723	0.0651120019433	0.0386388050402	0.0695498490723	62.857770883	-104.614307404	-15.7901957964	-5.81190596689	-13.0767884255	45.1252384509	75.1020200155	7.0309899136	4.17233444531	7.51020200155	0.286979387021	0.201926657176	67.0465907547	25.0358605661	143.518965198	185.088717813	0.43674865993	0.56325134007	-34.417527	353.15
Name_None_CAS_141-82-2_CS_MALNAC12M_Temperature: Value60	0.86	154.347109804	-226.148860866	-53.7243854401	-20.5589873514	-56.5372152165	95.6530400587	140.150509297	18.9604856412	12.7409553907	20.0215013282	-58.6940697457	366.299370163	72.6848710813	33.2999427421	76.5587165446	0.617388069123	-0.904594901202	-0.21489741294	-0.0822359001093	-0.226148725301	0.382611930877	0.560601701135	0.0758418971014	0.0509637910123	0.080085957305	38.586800582	-56.5372491078	-13.4311044113	-5.13974991889	-14.134312277	23.9132743495	35.0376483277	4.74012425178	3.18524075706	5.00537833253	0.328151121459	0.21444335934	92.6783389428	28.5318261175	41.4362305031	208.56391936	0.165744822656	0.834255177344	-31.859953	333.15
Name_None_CAS_53-16-7_CS_ESTRON13M_Temperature: Value25	-5.53	147.380259855	-191.785264645	-31.8024810463	-4.56631582488	-11.9865790403	326.120055887	424.378551686	17.8255700982	10.1042512306	16.3222519879	178.739796032	616.163816331	49.6280511444	14.6705670555	28.3088310282	0.311256941031	-0.40503724764	-0.0671646459125	-0.00964374399144	-0.0253148279775	0.688743058969	0.896258223229	0.0376463742589	0.0213394815055	0.0344714701242	69.7845995756	-90.8103833642	-15.0584848168	-2.16215198486	-5.67564896026	154.417949432	200.943378217	8.44041306976	4.78436614803	7.7285914699	0.390346422904	0.225231187876	86.1806081851	99.8646043245	376.978089917	96.5222258256	0.796151718137	0.203848281863	-34.161578	298.15
Name_None_CAS_68-96-2_CS_HPRGDOM_Temperature: Value42	-4.45	161.368726711	-247.854353553	-31.5373030675	-4.58989543617	-13.0449659765	368.0655538	565.330419109	14.8491205218	10.4690818353	16.1522976888	206.69682709	813.184772662	46.3864235893	15.0589772715	29.1972636653	0.304794632027	-0.468149424162	-0.0595679279345	-0.00866943378079	-0.024639443377	0.695205367973	1.06780093379	0.0280471459224	0.0197740913664	0.0305085981082	85.434135723	-131.222591345	-16.6969293588	-2.43004798787	-6.90645217604	194.866521657	299.305303692	7.86163343968	5.5426908091	8.55158010548	0.248384362398	0.137718729655	65.6508069167	120.372553339	418.035116912	111.399163599	0.789588306425	0.210411693575	-36.351122	315.15
Name_None_CAS_85-01-8_CS_PHENAN08M_Temperature: Value60	-4.39	171.694872343	-107.617896032	-8.94148086378	-4.48407900132	-7.6869925737	187.039069664	117.2355987	11.7139553944	4.88481661252	11.72355987	15.3441973205	224.853494732	20.6554362582	9.36889561384	19.4105524437	0.478613401851	-0.299993626	-0.024925104142	-0.0124997344167	-0.0214281161428	0.521386598149	0.326803753346	0.0326536020787	0.0136168230561	0.0326803753346	61.592778378	-38.6061920739	-3.20761267764	-1.60859133641	-2.75758514814	67.0972627697	42.0563884653	4.20219339512	1.75234951939	4.20563884653	0.0983236285625	0.100425136932	167.222129104	179.607596233	358.733942007	0.0	1.0	0.0	-24.350477	333.15
Name_None_CAS_85-01-8_CS_PHENAN08M_Temperature: Value65	-4.26	171.694872343	-107.617896032	-8.94148086378	-4.48407900132	-7.6869925737	187.039069664	117.2355987	11.7139553944	4.88481661252	11.72355987	15.3441973205	224.853494732	20.6554362582	9.36889561384	19.4105524437	0.478613401851	-0.299993626	-0.024925104142	-0.0124997344167	-0.0214281161428	0.521386598149	0.326803753346	0.0326536020787	0.0136168230561	0.0326803753346	61.592778378	-38.6061920739	-3.20761267764	-1.60859133641	-2.75758514814	67.0972627697	42.0563884653	4.20219339512	1.75234951939	4.20563884653	0.0983236285625	0.100425136932	167.222129104	179.607596233	358.733942007	0.0	1.0	0.0	-24.350477	338.15
Name_None_CAS_60-35-5_CS_ACEMID02M_Temperature: Value10	1.03	67.9111318932	-43.844720458	-20.5854587663	-4.87163560645	-21.922360229	136.341015955	88.0243571982	11.6760190494	9.78048413313	12.5749081712	68.4298840615	131.869077656	32.2614778157	14.6521197396	34.4972684002	0.33248674547	-0.214659776751	-0.100784540007	-0.0238510863057	-0.107329888376	0.66751325453	0.430959273259	0.0571647308114	0.0478843636955	0.0615656104656	13.870994552	-8.95537832535	-4.20462416745	-0.99504203615	-4.47768916267	27.8479453485	17.9791640207	2.38485196915	1.99768489118	2.56845200295	0.572970373019	0.33113982555	34.498709995	26.3956715073	127.600357897	76.6517899514	0.624719785035	0.375280214965	-16.99894	283.15
Name_None_CAS_65-45-2_CS_SALMID07M_Temperature: Value15	-1.97	139.706461834	-185.366853752	-31.1588390849	-10.9039325737	-26.4809791075	163.308294884	216.682495691	21.7325520437	12.7460291583	21.6682495691	23.60183305	402.049349443	52.8913911285	23.6499617319	48.1492286765	0.461054977478	-0.611742001478	-0.102829444422	-0.0359848236164	-0.0873917144969	0.538945022522	0.715088921864	0.0717211012396	0.0420640542273	0.0715088921864	42.3331195446	-56.1688920934	-9.44158804492	-3.30405247608	-8.02412744191	49.4848232444	65.6579937168	6.58528397038	3.86223492452	6.56579937168	0.382205378857	0.220925423341	59.7194510324	102.506362802	193.76743684	109.247319878	0.639465347955	0.360534652045	-31.055115	288.15
Name_None_CAS_88-99-3_CS_PHTHAC06M_Temperature: Value35	-1.22	191.285152882	-318.35624306	-48.051815623	-17.6864579478	-39.7945303825	137.322530129	228.546147574	21.3963040948	12.6970081986	22.8546147574	-53.9626227531	546.902390634	69.4481197178	30.3834661463	62.6491451399	0.582107974863	-0.968803407585	-0.146228521447	-0.0538224115325	-0.121100425948	0.417892025137	0.695498490723	0.0651120019433	0.0386388050402	0.0695498490723	62.857770883	-104.614307404	-15.7901957964	-5.81190596689	-13.0767884255	45.1252384509	75.1020200155	7.0309899136	4.17233444531	7.51020200155	0.286979387021	0.201926657176	67.0465907547	25.0358605661	143.518965198	185.088717813	0.43674865993	0.56325134007	-34.417527	308.15
Name_None_CAS_57-13-6_CS_UREAXX23M_Temperature: Value20	0.93	89.2196155804	-85.0333119136	-26.359922631	-10.6291639892	-28.3444373045	107.583766676	102.535792483	19.0808096403	12.8169740604	20.5071584967	18.3641510955	187.569104397	45.4407322713	23.4461380496	48.8515958012	0.453343913898	-0.43207241125	-0.133940394361	-0.0540090514062	-0.144024137083	0.546656086102	0.521006251558	0.096953667267	0.0651257814447	0.104201250312	17.5587221098	-16.734843389	-5.1877219298	-2.09185542363	-5.57828112968	21.1728491577	20.179390763	3.7551678734	2.52242384538	4.03587815261	0.369168100426	0.324271661389	54.1234859006	36.6438751639	95.7011963968	101.102185859	0.486278209752	0.513721790248	-22.445395	293.15
Name_Maleic acid_CAS_110-16-7_CS_MALIAC13M_Temperature: Value20	0.55	139.444774787	-202.245053371	-50.6217744083	-16.8537544476	-50.5612633428	128.322088415	186.113159565	22.4293884249	15.5094299637	23.2641449456	-11.1226863712	388.358212936	73.0511628332	32.3631844113	73.8254082884	0.520769348078	-0.755302769554	-0.189051676533	-0.0629418974629	-0.188825692389	0.479230651922	0.695056727106	0.083764615818	0.0579213939255	0.0868820908882	37.3386899345	-54.1545235394	-13.554833743	-4.51287696161	-13.5386308848	34.3604030945	49.8349369372	6.00584698207	4.15291141143	6.22936711715	0.329622242804	0.226196239287	109.115260848	31.4357279756	66.1528213247	201.614041877	0.247053800958	0.752946199042	-32.597533	293.15
Name_l-Histidine_CAS_71-00-1_CS_LHISTD04M_Temperature: Value20	-0.58	103.63637591	-170.132213742	-31.658469173	-8.50661068708	-34.0264427483	224.916598404	369.229032352	26.7754395653	18.4614516176	24.6152688235	121.280222494	539.361246094	58.4339087383	26.9680623047	58.6417115718	0.31543277344	-0.517822777581	-0.0963572746196	-0.025891138879	-0.103564555516	0.68456722656	1.12380365183	0.0814950454221	0.0561901825913	0.0749202434551	34.0500395523	-55.8974448514	-10.401484209	-2.79487224257	-11.1794889703	73.8970173782	121.311296782	8.79715030772	6.06556483912	8.08741978549	0.292439839739	0.195158731715	58.9142023514	24.3304687927	195.079186975	133.473787339	0.5937526129	0.4062473871	-40.149991	293.15
Name_None_CAS_121-57-3_CS_AFAZEMM_Temperature: Value60	-0.77	191.445003901	-234.037566671	-35.7092894822	-13.0020870373	-29.2546958339	140.457387287	171.706257524	16.2697238769	9.53923652913	17.1706257524	-50.9876166144	405.743824196	51.9790133591	22.5413235664	46.4253215863	0.576811161908	-0.705139742542	-0.107589732495	-0.0391744301412	-0.0881424678178	0.423188838092	0.517339621778	0.0490196042839	0.0287410900988	0.0517339621778	63.5410545757	-77.6776280059	-11.8519985668	-4.31542377811	-9.70970350074	46.6181427004	56.9897174542	5.39996025871	3.16609541412	5.69897174542	0.326163144162	0.240505539746	59.1608906259	2.51191611989	258.012363539	73.890027649	0.777374223233	0.222625776767	-33.075953	333.15
Name_None_CAS_56-40-6_CS_GLYCIN30M_Temperature: Value30	0.45	99.2359023405	-104.420843781	-34.4542289653	-10.4420843781	-34.806947927	122.4859778	128.885704181	17.6765191372	12.8885704181	18.4122434545	23.2500754594	233.306547962	52.1307481025	23.3306547962	53.2191913815	0.447569280387	-0.470954168867	-0.15539390584	-0.0470954168867	-0.156984722956	0.552430719613	0.581294476213	0.0797238374763	0.0581294476213	0.0830420680305	22.0027708444	-23.152385809	-7.63925642497	-2.3152385809	-7.71746193632	27.1578212886	28.5767806543	3.91927105744	2.85767806543	4.08239723632	0.456448323569	0.301027689498	78.3379373368	29.3499633657	90.7587435224	130.963136618	0.409335981929	0.590664018071	-28.021326	303.15
Name_3-Hydroxy-5-methyl isoxazole_CAS_10004-44-1_CS_NEZNAHM_Temperature: Value25	-0.07	106.12798558	-89.0433305524	-25.372833652	-7.42027754603	-22.2608326381	142.508222904	119.567018342	13.3103945585	9.96391819517	14.9458772928	36.3802373238	208.610348894	38.6832282105	17.3841957412	37.2067099308	0.426840427737	-0.358126964271	-0.102048023523	-0.0298439136893	-0.0895317410678	0.573159572263	0.4808914159	0.0535336129829	0.0400742846583	0.0601114269875	26.3872599487	-22.1393960993	-6.30860515773	-1.84494967495	-5.53484902484	35.4327042207	29.7286901003	3.30944603647	2.47739084169	3.71608626254	0.45748680895	0.33322186448	54.2905818129	28.286669236	136.702385147	111.933823337	0.549808839109	0.450191160891	-14.65113	298.15
Name_None_CAS_147-71-7_CS_TARTACM_Temperature: Value60	0.66	184.969207499	-409.537998946	-64.1065412833	-25.5961249341	-68.2563331577	116.133200562	257.129060627	25.7802408817	16.0705662892	25.7129060627	-68.8360069376	666.667059573	89.886782165	41.6666912233	93.9692392204	0.614306636372	-1.36012860735	-0.212906106252	-0.0850080379595	-0.226688101225	0.385693363628	0.853958831758	0.0856195108096	0.0533724269849	0.0853958831758	55.694673795	-123.312877675	-19.3026339528	-7.70705485469	-20.5521462792	34.9679863449	77.4221793371	7.76249260987	4.83888620857	7.74221793371	0.216450191306	0.151496540552	105.258285532	24.3256407777	26.5494815214	274.552926539	0.0881742583608	0.911825741639	-43.993273	333.15
Name_None_CAS_77-92-9_CS_CITRAC11M_Temperature: Value40	0.33	207.396068918	-533.46256244	-73.4149249119	-25.4029791638	-76.2089374914	140.128331267	360.437008561	26.0040170615	17.1636670743	25.7455006115	-67.2677376509	893.899571001	99.4189419734	42.5666462381	101.954438103	0.596781316096	-1.53503627991	-0.211251137683	-0.0730969657101	-0.21929089713	0.403218683904	1.0371559763	0.0748264497331	0.0493883798236	0.0740825697354	72.0751944517	-185.391257033	-25.5134777447	-8.82815509682	-26.4844652905	48.6980142727	125.260655205	9.03703043172	5.964793105	8.9471896575	0.1870539707	0.130790958752	167.517037029	0.0	58.3453244459	289.17907574	0.167888425718	0.832111574282	-60.185843	313.15
Name_None_CAS_62-44-2_CS_PYRAZB21M_Temperature: Value15	-2.58	121.767479336	-149.953166149	-18.9587101022	-5.76742946726	-18.7441457686	280.359661543	345.254900061	16.0362567295	13.2790346177	19.1808277811	158.592182207	495.208066209	34.9949668317	19.046464085	37.9249735497	0.302808407982	-0.372899888879	-0.0471460594796	-0.0143423034184	-0.0466124861098	0.697191592018	0.858571493847	0.0398785734643	0.0330219805326	0.0476984163248	48.9660083173	-60.300237969	-7.62381188815	-2.31923992189	-7.53752974613	112.740229114	138.836365836	6.44861406904	5.33986022445	7.71313143531	0.401054738842	0.179255027291	27.8030667112	36.109512469	343.481386763	58.6457541156	0.854161164085	0.145838835915	-32.790919	288.15
Name_None_CAS_198-55-0_CS_PERLEN04M_Temperature: Value25	-8.8	220.548063868	-166.015346022	-10.4605779547	-5.1879795632	-8.30076730112	210.299883814	158.301131135	13.1793754799	4.94691034796	13.1917609279	-10.2481800541	324.316477157	23.6399534346	10.1348899112	21.492528229	0.511893035709	-0.385322355405	-0.024279047889	-0.0120413236064	-0.0192661177703	0.488106964291	0.367417628391	0.0305893890195	0.0114818008872	0.0306181356992	95.022680683	-71.5273711176	-4.50691854334	-2.23523034742	-3.57636855588	90.6072733393	68.2037174652	5.67830687727	2.13136617079	5.6836431221	0.0810514368999	0.0836241254917	205.772052279	142.386609778	430.847947683	0.0	1.0	0.0	-33.615679	298.15
Name_None_CAS_129-00-0_CS_GUQPOZM_Temperature: Value60	-5.33	182.986857618	-114.936051261	-8.80750291113	-4.42061735621	-7.18350320383	192.016945347	120.607948356	12.0568981115	4.63876724446	12.0607948356	9.0300877288	235.543999617	20.8644010226	9.05938460067	19.2442980394	0.487960005129	-0.306493028477	-0.0234864362481	-0.011788193403	-0.0191558142798	0.512039994871	0.321617934011	0.0321514022421	0.0123699205389	0.0321617934011	68.6207674995	-43.1014563208	-3.3028470863	-1.65774832003	-2.69384102005	72.0070847389	45.2284393014	4.52138264377	1.73955535774	4.52284393014	0.0971684782243	0.100215693578	167.265142001	183.049112046	375.003802965	0.0	1.0	0.0	-26.169132	333.15
Name_None_CAS_100-09-4_CS_ANISIC04M_Temperature: Value10	-2.97	151.68264592	-204.328946486	-38.0126214201	-10.7541550782	-29.1898494979	180.76692172	243.507847918	18.9864931698	12.816202522	20.2923206598	29.0842757998	447.836794403	56.9991145898	23.5703576002	49.4821701577	0.456257612235	-0.614616370043	-0.114341016263	-0.0323482300023	-0.0878023385775	0.543742387765	0.732465527465	0.0571108974649	0.038550817235	0.0610387939555	50.4268300549	-67.9290699156	-12.637279556	-3.57521420609	-9.70415284509	60.0958849696	80.9540787573	6.3120514453	4.26074098723	6.74617322978	0.368773237232	0.248821442974	48.5381474604	36.647293544	209.164166113	123.285401527	0.629160589973	0.370839410027	-25.189211	283.15
Name_None_CAS_554-84-7_CS_MNPHOL21M_Temperature: Value20	-1.08	158.31472402	-173.47972441	-42.2560992596	-11.5653149607	-34.695944882	137.662082706	150.848762283	15.3923603475	10.0565841522	15.0848762283	-20.6526413142	324.328486693	57.6484596071	21.6218991128	49.7808211103	0.534888952183	-0.586126076327	-0.142768278795	-0.0390750717551	-0.117225215265	0.465111047817	0.509664131968	0.052005292299	0.0339776087979	0.0509664131968	46.8574864731	-51.3459748626	-12.5068253235	-3.42306499084	-10.2691949725	40.7447836465	44.647734959	4.55578166363	2.97651566393	4.4647734959	0.463318823599	0.267476824218	72.65245895	84.8385765945	139.41994883	156.556857896	0.471050250093	0.528949749907	-23.406399	293.15
Name_None_CAS_100-09-4_CS_ANISIC04M_Temperature: Value15	-2.9	151.68264592	-204.328946486	-38.0126214201	-10.7541550782	-29.1898494979	180.76692172	243.507847918	18.9864931698	12.816202522	20.2923206598	29.0842757998	447.836794403	56.9991145898	23.5703576002	49.4821701577	0.456257612235	-0.614616370043	-0.114341016263	-0.0323482300023	-0.0878023385775	0.543742387765	0.732465527465	0.0571108974649	0.038550817235	0.0610387939555	50.4268300549	-67.9290699156	-12.637279556	-3.57521420609	-9.70415284509	60.0958849696	80.9540787573	6.3120514453	4.26074098723	6.74617322978	0.368773237232	0.248821442974	48.5381474604	36.647293544	209.164166113	123.285401527	0.629160589973	0.370839410027	-25.189211	288.15
Name_l-Aspartic acid_CAS_56-84-8_CS_LASPRT03M_Temperature: Value10	-1.66	163.594975538	-291.555620551	-57.8188475711	-18.2222262844	-58.3111241102	130.767663429	233.051456095	22.448598086	14.5657160059	21.1864960086	-32.8273121093	524.607076646	80.2674456571	32.7879422904	79.4976201188	0.555759984053	-0.990464080543	-0.196420468895	-0.0619040050339	-0.198092816109	0.444240015947	0.791715473515	0.0762617095864	0.0494822170947	0.0719741339559	48.1562487212	-85.8230818711	-17.0197085531	-5.36394261694	-17.1646163742	38.4931144985	68.6016416313	6.60802857371	4.28760260196	6.23651287557	0.269992651493	0.179879802986	124.364173959	34.8021341904	75.2798117001	219.082827267	0.255738336782	0.744261663218	-30.407021	283.15
Name_None_CAS_86-73-7_CS_FLUREN02M_Temperature: Value70	-3.95	151.874839611	-87.0902382271	-8.00785504346	-3.78653209683	-6.69924909439	201.726875693	115.677104291	11.5707172316	5.029439317	11.5677104291	49.8520360815	202.767342518	19.5785722751	8.81597141383	18.2669595235	0.429508209485	-0.246294727819	-0.0226465390208	-0.0107084664269	-0.0189457482938	0.570491790515	0.3271395451	0.0327224578696	0.0142234584826	0.03271395451	53.703203798	-30.7952576233	-2.83159127927	-1.33892424449	-2.36886597102	71.3309692678	40.9036224987	4.0914254604	1.77841836951	4.09036224987	0.108014549923	0.109750074223	149.157302592	139.569130179	353.601715304	0.0	1.0	0.0	-21.710357	343.15
Name_None_CAS_86-73-7_CS_FLUREN02M_Temperature: Value75	-3.89	151.874839611	-87.0902382271	-8.00785504346	-3.78653209683	-6.69924909439	201.726875693	115.677104291	11.5707172316	5.029439317	11.5677104291	49.8520360815	202.767342518	19.5785722751	8.81597141383	18.2669595235	0.429508209485	-0.246294727819	-0.0226465390208	-0.0107084664269	-0.0189457482938	0.570491790515	0.3271395451	0.0327224578696	0.0142234584826	0.03271395451	53.703203798	-30.7952576233	-2.83159127927	-1.33892424449	-2.36886597102	71.3309692678	40.9036224987	4.0914254604	1.77841836951	4.09036224987	0.108014549923	0.109750074223	149.157302592	139.569130179	353.601715304	0.0	1.0	0.0	-21.710357	348.15
Name_l-Aspartic acid_CAS_56-84-8_CS_LASPRT03M_Temperature: Value15	-1.59	163.594975538	-291.555620551	-57.8188475711	-18.2222262844	-58.3111241102	130.767663429	233.051456095	22.448598086	14.5657160059	21.1864960086	-32.8273121093	524.607076646	80.2674456571	32.7879422904	79.4976201188	0.555759984053	-0.990464080543	-0.196420468895	-0.0619040050339	-0.198092816109	0.444240015947	0.791715473515	0.0762617095864	0.0494822170947	0.0719741339559	48.1562487212	-85.8230818711	-17.0197085531	-5.36394261694	-17.1646163742	38.4931144985	68.6016416313	6.60802857371	4.28760260196	6.23651287557	0.269992651493	0.179879802986	124.364173959	34.8021341904	75.2798117001	219.082827267	0.255738336782	0.744261663218	-30.407021	288.15
Name_None_CAS_65-85-0_CS_BENZAC12M_Temperature: Value20	-1.63	148.289364006	-148.950902033	-27.833817685	-9.93006013553	-21.2787002904	137.826119073	138.440979212	17.1569714726	9.22939861413	17.3051224015	-10.4632449326	287.391881245	44.9907891576	19.1594587497	38.5838226919	0.518285002999	-0.520597139413	-0.0972817597475	-0.0347064759609	-0.0743710199162	0.481714997001	0.483863989889	0.0599651975767	0.0322575993259	0.0604829987361	42.4278830181	-42.6171592903	-7.96368619289	-2.84114395269	-6.0881656129	39.4341866397	39.6101076452	4.90887518107	2.64067384301	4.95126345565	0.475517903726	0.333689602209	57.256790424	29.5213210132	181.913430964	104.202052115	0.635804217955	0.364195782045	-24.049796	293.15
Name_Thiourea_CAS_62-56-6_CS_THIOUR13M_Temperature: Value40	0.49	112.720030989	-89.5648693086	-17.905206726	-11.1956086636	-29.8549564362	99.9898145183	79.4497179512	15.8679809498	9.9312147439	15.8899435902	-12.7302164707	169.01458726	33.7731876758	21.1268234075	45.7449000264	0.52992390042	-0.421065931833	-0.0841766711989	-0.0526332414791	-0.140355310611	0.47007609958	0.373512179287	0.0745991842172	0.0466890224108	0.0747024358573	23.9766603773	-19.0513295135	-3.80861375647	-2.38141618919	-6.35044317117	21.2688179985	16.899737231	3.37527577635	2.11246715387	3.3799474462	0.473843552408	0.201989328115	41.2191330177	43.9745928265	173.240545761	39.4692997459	0.814445355589	0.185554644411	-14.862445	313.15
Name_None_CAS_65-85-0_CS_BENZAC12M_Temperature: Value25	-1.56	148.289364006	-148.950902033	-27.833817685	-9.93006013553	-21.2787002904	137.826119073	138.440979212	17.1569714726	9.22939861413	17.3051224015	-10.4632449326	287.391881245	44.9907891576	19.1594587497	38.5838226919	0.518285002999	-0.520597139413	-0.0972817597475	-0.0347064759609	-0.0743710199162	0.481714997001	0.483863989889	0.0599651975767	0.0322575993259	0.0604829987361	42.4278830181	-42.6171592903	-7.96368619289	-2.84114395269	-6.0881656129	39.4341866397	39.6101076452	4.90887518107	2.64067384301	4.95126345565	0.475517903726	0.333689602209	57.256790424	29.5213210132	181.913430964	104.202052115	0.635804217955	0.364195782045	-24.049796	298.15
Name_None_CAS_107-35-7_CS_TAURIN05M_Temperature: Value80	0.35	128.005038786	-129.802699794	-29.8241897551	-9.27162141387	-32.4506749485	141.586123671	143.574513004	12.8274989537	10.2553223574	14.3574513004	13.5810848841	273.377212798	42.6516887088	19.5269437713	46.8081262489	0.474811702356	-0.481479803014	-0.110627475631	-0.034391414501	-0.120369950753	0.525188297644	0.532563870772	0.0475813036185	0.0380402764837	0.0532563870772	34.5090272068	-34.9936607276	-8.04033798542	-2.49954719483	-8.74841518189	38.1703676682	38.70641986	3.45818035435	2.76474427571	3.870641986	0.324807845889	0.261923867414	32.5359497359	2.11429986314	209.113295911	60.477866546	0.77566821555	0.22433178445	-32.740462	353.15
Name_None_CAS_505-48-6_CS_SUBRAC01M_Temperature: Value15	-2.13	159.738982503	-264.923206967	-53.7269154722	-10.1893541141	-33.1154008709	239.544645343	397.278952587	23.4061341062	15.2799597149	22.0710529215	79.8056628399	662.202159554	77.1330495784	25.469313829	55.1864537924	0.400063942929	-0.66349629309	-0.134558273181	-0.0255190881958	-0.0829370366363	0.599936057071	0.994979320165	0.058620320178	0.038268435391	0.055276628898	63.7811604421	-105.779499178	-21.4522777227	-4.06844227609	-13.2224373973	95.6462550234	158.626981456	9.34568613975	6.10103774829	8.81261008086	0.290164284563	0.182601151393	117.668942564	35.9653002931	190.291822583	208.991805263	0.476583083583	0.523416916417	-43.047281	288.15
Name_None_CAS_56-40-6_CS_GLYCIN30M_Temperature: Value20	0.39	99.2359023405	-104.420843781	-34.4542289653	-10.4420843781	-34.806947927	122.4859778	128.885704181	17.6765191372	12.8885704181	18.4122434545	23.2500754594	233.306547962	52.1307481025	23.3306547962	53.2191913815	0.447569280387	-0.470954168867	-0.15539390584	-0.0470954168867	-0.156984722956	0.552430719613	0.581294476213	0.0797238374763	0.0581294476213	0.0830420680305	22.0027708444	-23.152385809	-7.63925642497	-2.3152385809	-7.71746193632	27.1578212886	28.5767806543	3.91927105744	2.85767806543	4.08239723632	0.456448323569	0.301027689498	78.3379373368	29.3499633657	90.7587435224	130.963136618	0.409335981929	0.590664018071	-28.021326	293.15
Name_None_CAS_85-44-9_CS_PHTHAOM_Temperature: Value25	-1.38	185.71771481	-203.017363613	-36.7349474124	-13.5344909075	-29.0024805161	112.645467328	123.138419096	12.8648882172	8.20922793971	15.392302387	-73.0722474825	326.155782708	49.5998356296	21.7437188472	44.3947829031	0.622455202011	-0.680437050436	-0.123121583398	-0.0453624700291	-0.0972052929195	0.377544797989	0.412713184694	0.0431182162794	0.027514212313	0.0515891480868	55.4113283701	-60.5729066367	-10.9603558056	-4.03819377578	-8.65327237667	33.6092600853	36.7399705648	3.83840898634	2.44933137099	4.5924963206	0.35279411411	0.316885998864	70.5797038114	31.3104021687	157.293693625	141.069488513	0.527188684937	0.472811315063	-23.056082	298.15
Name_l-Threonine_CAS_72-19-5_CS_LTHREO03M_Temperature: Value25	-0.12	117.998567906	-174.019651638	-37.1942697456	-10.2364500964	-34.8039303276	167.046839306	246.354115133	20.7297853265	14.4914185372	20.5295095944	49.0482714005	420.373766771	57.924055072	24.7278686336	55.333439922	0.413964108595	-0.610498002197	-0.130485420233	-0.035911647188	-0.122099600439	0.586035891405	0.864262706572	0.0727245021389	0.0508389827395	0.0720218922143	33.634949839	-49.603502464	-10.6020557656	-2.91785308612	-9.9207004928	47.6159343334	70.2221090662	5.90893009979	4.13071229801	5.85184242219	0.325485483479	0.218790523657	86.6114645094	21.5945368771	129.617909348	155.427497864	0.454727233165	0.545272766835	-24.257987	298.15
Name_2-Methoxybenzoic acid_CAS_579-75-9_CS_FUFBOXM_Temperature: Value70	-0.58	140.736987066	-197.35136969	-31.943761105	-10.3869141942	-28.1930528129	186.137422739	261.015075667	18.553258676	13.7376355614	21.7512563056	45.4004356729	458.366445357	50.497019781	24.1245497556	49.9443091185	0.430553701497	-0.603752890316	-0.0977248758138	-0.0317764679114	-0.0862504129023	0.569446298503	0.798517925653	0.0567595936527	0.0420272592449	0.0665431604711	46.0033195851	-64.5091124918	-10.4415980581	-3.39521644694	-9.21558749883	60.8435602005	85.3191488089	6.06458547969	4.49048151626	7.10992906741	0.353609014261	0.241734550486	16.181696121	29.6105386394	221.211534805	105.662875	0.676747791107	0.323252208893	-25.746714	343.15
Name_None_CAS_123-30-8_CS_AMPHOL01M_Temperature: Value20	-0.84	115.553071309	-117.17769784	-26.662079805	-7.81184652267	-19.5296163067	158.618152706	160.848255777	19.7562856689	10.7232170518	17.8720284197	43.0650813973	278.025953617	46.4183654739	18.5350635745	37.4016447264	0.421463163116	-0.427388754093	-0.0972460910177	-0.0284925836062	-0.0712314590155	0.578536836884	0.586670816221	0.0720582028253	0.0391113877481	0.0651856462468	31.6813269995	-32.1267528441	-7.30997505492	-2.14178352294	-5.35445880734	43.4885330785	44.0999631671	5.41660502384	2.93999754448	4.89999590746	0.500921578866	0.289028480368	67.1986459209	78.4593587317	198.023459095	76.1477649204	0.7222620091	0.2777379909	-24.154172	293.15
Name_d-Sorbitol_CAS_50-70-4_CS_GLUCITM_Temperature: Value20	0.58	135.106120288	-315.879704586	-52.7077192675	-12.1492194072	-52.6466174311	220.069991146	514.526237919	27.2408009078	19.7894706892	25.726311896	84.9638708582	830.405942506	79.9485201753	31.9386900964	78.372929327	0.380391912458	-0.889360783053	-0.148398829681	-0.0342061839636	-0.148226797176	0.619608087542	1.4486510251	0.0766966021386	0.0557173471192	0.072432551255	47.9864664347	-112.192925156	-18.720522772	-4.31511250599	-18.6988208593	78.1636036984	182.747428415	9.67528173876	7.02874724672	9.13737142074	0.168339241742	0.0901279371571	151.27795084	109.951034475	129.085485597	226.090625836	0.363440787378	0.636559212622	-52.923591	293.15
Name_None_CAS_110-94-1_CS_GLURAC04M_Temperature: Value15	0.65	149.558620535	-224.294410146	-50.1993882866	-13.1937888321	-44.8588820292	160.038285329	240.010857817	21.9840074336	14.1182857539	20.0009048181	10.4796647935	464.305267963	72.1833957201	27.312074586	64.8597868472	0.48307530761	-0.724472389411	-0.162144347491	-0.0426160229065	-0.144894477882	0.51692469239	0.775236616615	0.0710084856055	0.0456021539185	0.0646030513846	46.3028861631	-69.4408553838	-15.5415752898	-4.08475619905	-13.8881710768	49.5473579577	74.3066189539	6.80618067993	4.37097758553	6.19221824616	0.320882401881	0.20194303657	90.6626247613	26.2036350701	101.278654134	208.318251731	0.327130705169	0.672869294831	-39.215442	288.15
Name_None_CAS_492-62-6_CS_GLUCSA15M_Temperature: Value30	0.34	133.471264969	-301.747584776	-50.9030447176	-12.5728160323	-50.2912641293	203.070140082	459.094504903	27.7633371228	19.1289377043	25.5052502724	69.5988751127	760.842089678	78.6663818404	31.7017537366	75.7965144016	0.396596861385	-0.896613552587	-0.151253438518	-0.0373588980245	-0.149435592098	0.603403138615	1.36415459736	0.0824960516182	0.05683977489	0.07578636652	44.9186070468	-101.550556151	-17.1309821907	-4.23127317297	-16.9250926919	68.3415102672	154.504309731	9.34351248422	6.43767957214	8.58357276285	0.174085306365	0.0944207435934	171.809264538	231.057443732	107.399671313	229.141733738	0.319127660671	0.680872339329	-47.549087	303.15
Name_None_CAS_100-02-7_CS_NITPOL02M_Temperature: Value35	-0.71	158.051502803	-166.172653474	-41.7437377426	-11.0781768982	-33.2345306947	138.541925306	145.660616552	14.9490875367	9.71070777016	14.5660616552	-19.5095774977	311.833270026	56.6928252792	20.7888846684	47.80059235	0.532889429854	-0.560270854729	-0.140743974028	-0.0373513903152	-0.112054170946	0.467110570146	0.491112083909	0.0504026256818	0.0327408055939	0.0491112083909	46.8770370343	-49.2857169517	-12.3809182792	-3.28571446345	-9.85714339035	41.0906245633	43.2019816038	4.4338011196	2.88013210692	4.32019816038	0.483133353342	0.278768234499	70.5404527506	81.5675592345	139.568621384	157.024806725	0.47057219802	0.52942780198	-23.764157	308.15
Name_None_CAS_69-72-7_CS_SALIAC18M_Temperature: Value50	-1.37	157.654038727	-222.880178496	-40.4138091803	-13.930011156	-31.8400254995	139.061541781	196.595415533	21.2068439269	12.2872134708	21.8439350593	-18.5924969463	419.47559403	61.6206531072	26.2172246269	53.6839605588	0.531330503296	-0.751157651091	-0.136203866043	-0.0469473531932	-0.10730823587	0.468669496704	0.662571932343	0.0714719594117	0.0414107457715	0.0736191035937	46.7784096203	-66.1320215463	-11.9914068515	-4.13325134664	-9.44743164946	41.2617260958	58.3329228452	6.29240100651	3.64580767782	6.48143587169	0.358663281073	0.239769395316	62.5290142666	34.7795023819	151.168202503	145.547378005	0.509471738034	0.490528261966	-26.595388	323.15
Name_None_CAS_100-02-7_CS_NITPOL02M_Temperature: Value30	-0.85	158.051502803	-166.172653474	-41.7437377426	-11.0781768982	-33.2345306947	138.541925306	145.660616552	14.9490875367	9.71070777016	14.5660616552	-19.5095774977	311.833270026	56.6928252792	20.7888846684	47.80059235	0.532889429854	-0.560270854729	-0.140743974028	-0.0373513903152	-0.112054170946	0.467110570146	0.491112083909	0.0504026256818	0.0327408055939	0.0491112083909	46.8770370343	-49.2857169517	-12.3809182792	-3.28571446345	-9.85714339035	41.0906245633	43.2019816038	4.4338011196	2.88013210692	4.32019816038	0.483133353342	0.278768234499	70.5404527506	81.5675592345	139.568621384	157.024806725	0.47057219802	0.52942780198	-23.764157	303.15
Name_None_CAS_91-20-3_CS_NAPHTA18M_Temperature: Value45	-3.29	138.291384521	-69.2644693175	-7.61486682482	-3.84802607319	-6.92644693175	163.962621279	82.1221364596	10.2601129714	4.56234091442	10.2652670574	25.6712367582	151.386605777	17.8749797962	8.41036698761	17.1917139892	0.457533669917	-0.229159805953	-0.0251936010068	-0.0127311003307	-0.0229159805953	0.542466330083	0.27169908383	0.0339453333108	0.0150943935461	0.0339623854787	41.799124939	-20.9354633108	-2.30162400143	-1.16308129504	-2.09354633108	49.558359083	24.8217447097	3.10116024556	1.37898581721	3.10271808872	0.123048053462	0.125631875297	136.501448331	146.383910298	302.2540058	0.0	1.0	0.0	-18.48353	318.15
Name_None_CAS_110-15-6_CS_SUCACB16M_Temperature: Value20	-0.3	144.663735995	-212.275595721	-50.1058603745	-15.1625425515	-53.0688989301	131.506183524	192.968564349	19.4767031881	13.7834688821	19.2968564349	-13.1575524717	405.24416007	69.5825635625	28.9460114336	72.3657553651	0.523821480078	-0.768641262924	-0.181431274129	-0.0549029473517	-0.192160315731	0.476178519922	0.698731290813	0.0705243468297	0.0499093779152	0.0698731290813	39.9517723271	-58.624134186	-13.837731427	-4.18743815614	-14.6560335465	36.3180521199	53.292112886	5.37887955195	3.80657949186	5.3292112886	0.327945979424	0.206786264549	101.747904642	25.0187054045	76.750263886	199.419655633	0.277909571106	0.722090428894	-28.988496	293.15
Name_None_CAS_91-20-3_CS_NAPHTA18M_Temperature: Value40	-3.37	138.291384521	-69.2644693175	-7.61486682482	-3.84802607319	-6.92644693175	163.962621279	82.1221364596	10.2601129714	4.56234091442	10.2652670574	25.6712367582	151.386605777	17.8749797962	8.41036698761	17.1917139892	0.457533669917	-0.229159805953	-0.0251936010068	-0.0127311003307	-0.0229159805953	0.542466330083	0.27169908383	0.0339453333108	0.0150943935461	0.0339623854787	41.799124939	-20.9354633108	-2.30162400143	-1.16308129504	-2.09354633108	49.558359083	24.8217447097	3.10116024556	1.37898581721	3.10271808872	0.123048053462	0.125631875297	136.501448331	146.383910298	302.2540058	0.0	1.0	0.0	-18.48353	313.15
Name_None_CAS_110-15-6_CS_SUCACB16M_Temperature: Value25	-0.22	144.663735995	-212.275595721	-50.1058603745	-15.1625425515	-53.0688989301	131.506183524	192.968564349	19.4767031881	13.7834688821	19.2968564349	-13.1575524717	405.24416007	69.5825635625	28.9460114336	72.3657553651	0.523821480078	-0.768641262924	-0.181431274129	-0.0549029473517	-0.192160315731	0.476178519922	0.698731290813	0.0705243468297	0.0499093779152	0.0698731290813	39.9517723271	-58.624134186	-13.837731427	-4.18743815614	-14.6560335465	36.3180521199	53.292112886	5.37887955195	3.80657949186	5.3292112886	0.327945979424	0.206786264549	101.747904642	25.0187054045	76.750263886	199.419655633	0.277909571106	0.722090428894	-28.988496	298.15
Name_None_CAS_32598-13-3_CS_FUHDAN01M_Temperature: Value30	-8.39	335.761365295	-208.48867165	-24.2775014154	-9.47675780228	-17.3740559708	112.880226403	70.0921871631	7.09846866107	3.18600850741	7.00921871631	-222.881138891	278.580858813	31.3759700765	12.6627663097	24.3832746872	0.748395537792	-0.464710975327	-0.0541133543227	-0.0211232261512	-0.0387259146106	0.251604462208	0.156232031225	0.0158221368514	0.00710145596478	0.0156232031225	150.636513356	-93.5366895001	-10.8918968775	-4.25166770455	-7.794724125	50.6427644447	31.4462704144	3.18466827872	1.42937592793	3.14462704144	0.13320456051	0.103960137374	475.180264182	105.666721607	448.641591698	0.0	1.0	0.0	-32.577736	303.15
Name_None_CAS_99-76-3_CS_CEBGOF04M_Temperature: Value30	-1.74	138.066202632	-185.889060998	-32.4185789253	-9.78363478934	-26.5555801425	196.040814229	263.944703189	21.2554236241	13.8918264836	21.9953919324	57.9746115963	449.833764186	53.6740025494	23.675461273	48.5509720749	0.413239458212	-0.556375806603	-0.0970305240216	-0.0292829371896	-0.0794822580861	0.586760541788	0.790000478495	0.0636186088633	0.0415789725524	0.0658333732079	46.1288870908	-62.1068396369	-10.8312746956	-3.26878103352	-8.87240566242	65.4986116249	88.1857773985	7.10158617917	4.64135670519	7.34881478321	0.377283961704	0.250558521913	88.7199511716	36.9589219753	223.133535625	110.973481236	0.667850492102	0.332149507898	-26.51154	303.15
Name_None_CAS_107-35-7_CS_TAURIN05M_Temperature: Value30	-0.05	128.005038786	-129.802699794	-29.8241897551	-9.27162141387	-32.4506749485	141.586123671	143.574513004	12.8274989537	10.2553223574	14.3574513004	13.5810848841	273.377212798	42.6516887088	19.5269437713	46.8081262489	0.474811702356	-0.481479803014	-0.110627475631	-0.034391414501	-0.120369950753	0.525188297644	0.532563870772	0.0475813036185	0.0380402764837	0.0532563870772	34.5090272068	-34.9936607276	-8.04033798542	-2.49954719483	-8.74841518189	38.1703676682	38.70641986	3.45818035435	2.76474427571	3.870641986	0.324807845889	0.261923867414	32.5359497359	2.11429986314	209.113295911	60.477866546	0.77566821555	0.22433178445	-32.740462	303.15
Name_None_CAS_479-45-8_CS_MTNANLM_Temperature: Value20	-3.59	315.443237718	-663.468594341	-79.6629769242	-26.5387437737	-73.7187327046	116.11868483	244.231263787	11.2791465864	9.7692505515	15.2644539867	-199.324552888	907.699858129	90.9421235106	36.3079943251	88.9831866913	0.730933896706	-1.5373659252	-0.18459222828	-0.0614946370082	-0.170818436134	0.269066103294	0.565924033208	0.0261356389365	0.0226369613283	0.0353702520755	136.133290124	-286.327782124	-34.3795074773	-11.453111285	-31.8141980138	50.1124028691	105.400913746	4.86765018555	4.21603654986	6.58755710915	0.122808694738	0.148423592127	370.523220088	21.964360079	102.086385137	329.475537411	0.236550955501	0.763449044499	-39.173257	293.15
Name_None_CAS_492-62-6_CS_GLUCSA15M_Temperature: Value40	0.35	133.471264969	-301.747584776	-50.9030447176	-12.5728160323	-50.2912641293	203.070140082	459.094504903	27.7633371228	19.1289377043	25.5052502724	69.5988751127	760.842089678	78.6663818404	31.7017537366	75.7965144016	0.396596861385	-0.896613552587	-0.151253438518	-0.0373588980245	-0.149435592098	0.603403138615	1.36415459736	0.0824960516182	0.05683977489	0.07578636652	44.9186070468	-101.550556151	-17.1309821907	-4.23127317297	-16.9250926919	68.3415102672	154.504309731	9.34351248422	6.43767957214	8.58357276285	0.174085306365	0.0944207435934	171.809264538	231.057443732	107.399671313	229.141733738	0.319127660671	0.680872339329	-47.549087	313.15
Name_None_CAS_110-94-1_CS_GLURAC04M_Temperature: Value65	0.93	149.558620535	-224.294410146	-50.1993882866	-13.1937888321	-44.8588820292	160.038285329	240.010857817	21.9840074336	14.1182857539	20.0009048181	10.4796647935	464.305267963	72.1833957201	27.312074586	64.8597868472	0.48307530761	-0.724472389411	-0.162144347491	-0.0426160229065	-0.144894477882	0.51692469239	0.775236616615	0.0710084856055	0.0456021539185	0.0646030513846	46.3028861631	-69.4408553838	-15.5415752898	-4.08475619905	-13.8881710768	49.5473579577	74.3066189539	6.80618067993	4.37097758553	6.19221824616	0.320882401881	0.20194303657	90.6626247613	26.2036350701	101.278654134	208.318251731	0.327130705169	0.672869294831	-39.215442	338.15
Name_None_CAS_108-46-3_CS_RESORA03M_Temperature: Value20	0.7	114.962210494	-127.661938349	-35.9264399276	-9.1187098821	-25.5323876699	153.085385231	169.996531274	20.6241041299	12.1426093767	18.8885034749	38.1231747373	297.658469623	56.5505440576	21.2613192588	44.4208911448	0.428887303327	-0.47626593331	-0.134030077123	-0.0340189952364	-0.095253186662	0.571112696673	0.634202783332	0.0769419478439	0.0453001988094	0.0704669759258	30.8153441221	-34.2194756401	-9.62999584555	-2.44424826001	-6.84389512802	41.0341694518	45.5671614896	5.52824152601	3.25479724926	5.06301794329	0.457305390225	0.263938570182	74.2494799056	86.8490354799	154.531501136	113.516094589	0.576507693411	0.423492306589	-22.940187	293.15
Name_None_CAS_55-21-0_CS_BZAMID12M_Temperature: Value10	-1.31	136.68297684	-125.647771853	-22.3000075193	-7.85298574083	-17.9496816933	153.683246537	141.275511735	15.2923633633	8.82971948345	15.6972790817	17.0002696971	266.923283588	37.5923708826	16.6827052243	33.646960775	0.470726158333	-0.432721720839	-0.0767995921148	-0.0270451075524	-0.0618173886912	0.529273841667	0.486542512045	0.0526657790478	0.0304089070028	0.0540602791162	39.6881197851	-36.4838689888	-6.47516896467	-2.2802418118	-5.21198128412	44.6244238934	41.0216367982	4.44038579633	2.56385229989	4.55795964425	0.397708839911	0.269993224328	45.4521588253	33.7735603677	221.293417787	69.07280559	0.762118318079	0.237881681921	-24.943851	283.15
Name_None_CAS_94-09-7_CS_QQQAXG04M_Temperature: Value50	-1.77	134.995132097	-176.272094916	-21.8162300241	-7.66400412678	-22.0340118645	238.524463522	311.457207536	19.4374831969	13.5416177189	20.7638138357	103.529331425	487.729302452	41.2537132211	21.2056218457	42.7978257002	0.361413788407	-0.471921947292	-0.0584071900914	-0.0205183455344	-0.0589902434115	0.638586211593	0.83384435834	0.0520387241391	0.0362541025365	0.0555896238893	50.4233271512	-65.8410816118	-8.14878941653	-2.86265572225	-8.23013520148	89.0935611598	116.335370211	7.26028086355	5.0580595744	7.75569134741	0.3541149052	0.258552946668	16.9872239097	33.5319630639	305.685790169	67.8338054494	0.818392913665	0.181607086335	-25.576136	323.15
Name_None_CAS_115-43-5_CS_FUFSOPM_Temperature: Value20	-2.35	217.593219478	-407.101637257	-39.1647331665	-13.5700545752	-29.0786883755	206.149269614	385.690810497	18.8511446685	12.8563603499	24.1056756561	-11.443949864	792.792447754	58.015877835	26.4264149251	53.1843640316	0.513503425027	-0.960728857116	-0.0924257872993	-0.0320242952372	-0.068623489794	0.486496574973	0.910200936714	0.0444872656242	0.0303400312238	0.0568875585446	92.2034924313	-172.506261085	-16.5957615166	-5.75020870283	-12.3218757918	87.3542046308	163.43358406	7.98803096408	5.44778613534	10.2145990038	0.147794146087	0.175127543295	19.1064388813	34.127814091	289.870599771	133.871889321	0.684072537527	0.315927462473	-39.130009	293.15
Name_None_CAS_92-69-3_CS_BOPSAA10M_Temperature: Value25	-3.48	172.119263654	-168.580023311	-23.8866225698	-7.32956623092	-14.0483352759	195.896394378	191.868231538	18.0865295162	8.34209702338	17.4425665034	23.7771307244	360.448254849	41.973152086	15.6716632543	31.4909017794	0.467695490388	-0.458078398654	-0.0649065387529	-0.0199164521154	-0.0381731998878	0.532304509612	0.521358880661	0.0491460869162	0.0226677774201	0.0473962618783	63.3425840738	-62.04008821	-8.79065112319	-2.69739513957	-5.17000735083	72.0929404834	70.6105134849	6.65612606143	3.07002232543	6.41913758954	0.51863070322	0.299245373958	66.3185587041	76.8587631321	310.62118798	57.3944700527	0.844043401959	0.155956598041	-30.175074	298.15
Name_None_CAS_591-27-5_CS_MAMPOLM_Temperature: Value50	-0.17	100.098939386	-102.303707319	-26.6587116375	-6.82024715463	-20.4607414639	172.695732632	176.499509334	19.8504847353	11.7666339556	17.6499509334	72.5967932456	278.803216653	46.5091963727	18.5868811102	38.1106923973	0.366938762571	-0.375020914312	-0.0977244586204	-0.0250013942874	-0.0750041828623	0.633061237429	0.647004972744	0.0727671277025	0.0431336648496	0.0647004972744	27.3064573392	-27.9079062844	-7.27235449756	-1.86052708563	-5.58158125689	47.1104757422	48.14812576	5.41510647276	3.20987505067	4.814812576	0.496940916587	0.286777481986	67.6947520437	79.7180965277	196.868567354	75.9261046639	0.721673066038	0.278326933962	-23.346918	323.15
Name_None_CAS_591-27-5_CS_MAMPOLM_Temperature: Value55	-0.05	100.098939386	-102.303707319	-26.6587116375	-6.82024715463	-20.4607414639	172.695732632	176.499509334	19.8504847353	11.7666339556	17.6499509334	72.5967932456	278.803216653	46.5091963727	18.5868811102	38.1106923973	0.366938762571	-0.375020914312	-0.0977244586204	-0.0250013942874	-0.0750041828623	0.633061237429	0.647004972744	0.0727671277025	0.0431336648496	0.0647004972744	27.3064573392	-27.9079062844	-7.27235449756	-1.86052708563	-5.58158125689	47.1104757422	48.14812576	5.41510647276	3.20987505067	4.814812576	0.496940916587	0.286777481986	67.6947520437	79.7180965277	196.868567354	75.9261046639	0.721673066038	0.278326933962	-23.346918	328.15
Name_None_CAS_2051-24-3_CS_DCLBPHM_Temperature: Value25	-11.89	511.881925561	-416.430260766	-41.6192693866	-18.9286482167	-41.6430260766	32.3168114152	26.2906297971	2.57859341055	1.19502862714	2.19088581643	-479.565114146	442.720890564	44.1978627972	20.1236768438	43.8339118931	0.940615791219	-0.76521724964	-0.0764780705261	-0.0347826022564	-0.076521724964	0.0593842087814	0.0483107144702	0.00473833038437	0.00219594156683	0.00402589287252	278.565497371	-226.620821948	-22.6491538341	-10.3009464522	-22.6620821948	17.5867679552	14.3073275299	1.4032672772	0.65033306954	1.19227729416	0.100687081095	0.0994332084092	444.773652309	54.6435353249	544.198736976	0.0	1.0	0.0	-43.332592	298.15
Name_None_CAS_57-50-1_CS_SUCROS41M_Temperature: Value30	0.3	195.365210549	-801.148893186	-75.0654464473	-17.8033087375	-72.8317175623	316.515287774	1297.95817671	43.5655745675	28.8435150379	38.1752404914	121.150077225	2099.10706989	118.631021015	46.6468237754	111.006958054	0.381661757362	-1.56510923118	-0.14664642762	-0.0347802051372	-0.14228265738	0.618338242638	2.53566639276	0.0851088773848	0.0563481420613	0.0745784233164	100.003641331	-410.092494676	-38.4245381344	-9.11316654834	-37.2811358796	162.018003233	664.399478297	22.3003680194	14.764432851	19.5411611264	0.0959736769559	0.0545141588284	203.757794746	0.0	158.621372962	353.259125362	0.309879695517	0.690120304483	-71.165016	303.15
Name_3-Hydroxybenzoic acid_CAS_99-06-9_CS_BIDLOP02M_Temperature: Value30	-1.03	162.212458202	-221.092795392	-42.3679891868	-13.818299712	-31.584685056	139.681994039	190.384159578	23.0820433522	11.8990099736	21.1537955087	-22.5304641636	411.47695497	65.450032539	25.7173096856	52.7384805646	0.537315134472	-0.73235130275	-0.140340403317	-0.0457719564219	-0.104621614679	0.462684865528	0.630631527557	0.0764573286485	0.0394144704723	0.0700701697286	48.9710412157	-66.7466883592	-12.7906608881	-4.17166802245	-9.53524119418	42.1692190783	57.4759215712	6.96834083441	3.5922450982	6.38621350791	0.372667671592	0.24601756252	90.0439076219	40.5218016317	141.539245602	160.355206639	0.468836855236	0.531163144764	-26.471035	303.15
Name_l-Aspartic acid_CAS_56-84-8_CS_LASPRT03M_Temperature: Value5	-1.75	163.594975538	-291.555620551	-57.8188475711	-18.2222262844	-58.3111241102	130.767663429	233.051456095	22.448598086	14.5657160059	21.1864960086	-32.8273121093	524.607076646	80.2674456571	32.7879422904	79.4976201188	0.555759984053	-0.990464080543	-0.196420468895	-0.0619040050339	-0.198092816109	0.444240015947	0.791715473515	0.0762617095864	0.0494822170947	0.0719741339559	48.1562487212	-85.8230818711	-17.0197085531	-5.36394261694	-17.1646163742	38.4931144985	68.6016416313	6.60802857371	4.28760260196	6.23651287557	0.269992651493	0.179879802986	124.364173959	34.8021341904	75.2798117001	219.082827267	0.255738336782	0.744261663218	-30.407021	278.15
Name_None_CAS_55-21-0_CS_BZAMID12M_Temperature: Value80	-0.26	136.68297684	-125.647771853	-22.3000075193	-7.85298574083	-17.9496816933	153.683246537	141.275511735	15.2923633633	8.82971948345	15.6972790817	17.0002696971	266.923283588	37.5923708826	16.6827052243	33.646960775	0.470726158333	-0.432721720839	-0.0767995921148	-0.0270451075524	-0.0618173886912	0.529273841667	0.486542512045	0.0526657790478	0.0304089070028	0.0540602791162	39.6881197851	-36.4838689888	-6.47516896467	-2.2802418118	-5.21198128412	44.6244238934	41.0216367982	4.44038579633	2.56385229989	4.55795964425	0.397708839911	0.269993224328	45.4521588253	33.7735603677	221.293417787	69.07280559	0.762118318079	0.237881681921	-24.943851	353.15
Name_None_CAS_120-80-9_CS_CATCOL13M_Temperature: Value40	0.76	125.390068015	-145.180428691	-33.2085583558	-10.3700306208	-24.1967381152	140.798611446	163.020908214	19.9444588191	11.6443505867	20.3776135267	15.408543431	308.201336905	53.1530171749	22.0143812075	44.5743516419	0.471057102311	-0.545404218483	-0.124755712463	-0.0389574441774	-0.0909007030805	0.528942897689	0.612426150291	0.0749260218707	0.0437447250208	0.0765532687864	33.3774166226	-38.6453865969	-8.83974229557	-2.76038475692	-6.44089776616	37.478996451	43.3943202821	5.30898915564	3.09959430587	5.42429003527	0.435521591305	0.253313117774	76.375129244	74.3587064535	163.652247657	102.536431805	0.614797924495	0.385202075505	-21.292064	313.15
Name_None_CAS_68-96-2_CS_HPRGDOM_Temperature: Value35	-4.56	161.368726711	-247.854353553	-31.5373030675	-4.58989543617	-13.0449659765	368.0655538	565.330419109	14.8491205218	10.4690818353	16.1522976888	206.69682709	813.184772662	46.3864235893	15.0589772715	29.1972636653	0.304794632027	-0.468149424162	-0.0595679279345	-0.00866943378079	-0.024639443377	0.695205367973	1.06780093379	0.0280471459224	0.0197740913664	0.0305085981082	85.434135723	-131.222591345	-16.6969293588	-2.43004798787	-6.90645217604	194.866521657	299.305303692	7.86163343968	5.5426908091	8.55158010548	0.248384362398	0.137718729655	65.6508069167	120.372553339	418.035116912	111.399163599	0.789588306425	0.210411693575	-36.351122	308.15
Name_None_CAS_129-00-0_CS_GUQPOZM_Temperature: Value50	-5.55	182.986857618	-114.936051261	-8.80750291113	-4.42061735621	-7.18350320383	192.016945347	120.607948356	12.0568981115	4.63876724446	12.0607948356	9.0300877288	235.543999617	20.8644010226	9.05938460067	19.2442980394	0.487960005129	-0.306493028477	-0.0234864362481	-0.011788193403	-0.0191558142798	0.512039994871	0.321617934011	0.0321514022421	0.0123699205389	0.0321617934011	68.6207674995	-43.1014563208	-3.3028470863	-1.65774832003	-2.69384102005	72.0070847389	45.2284393014	4.52138264377	1.73955535774	4.52284393014	0.0971684782243	0.100215693578	167.265142001	183.049112046	375.003802965	0.0	1.0	0.0	-26.169132	323.15
Name_None_CAS_99-76-3_CS_CEBGOF04M_Temperature: Value25	-1.86	138.066202632	-185.889060998	-32.4185789253	-9.78363478934	-26.5555801425	196.040814229	263.944703189	21.2554236241	13.8918264836	21.9953919324	57.9746115963	449.833764186	53.6740025494	23.675461273	48.5509720749	0.413239458212	-0.556375806603	-0.0970305240216	-0.0292829371896	-0.0794822580861	0.586760541788	0.790000478495	0.0636186088633	0.0415789725524	0.0658333732079	46.1288870908	-62.1068396369	-10.8312746956	-3.26878103352	-8.87240566242	65.4986116249	88.1857773985	7.10158617917	4.64135670519	7.34881478321	0.377283961704	0.250558521913	88.7199511716	36.9589219753	223.133535625	110.973481236	0.667850492102	0.332149507898	-26.51154	298.15
Name_None_CAS_57-50-1_CS_SUCROS41M_Temperature: Value80	0.36	195.365210549	-801.148893186	-75.0654464473	-17.8033087375	-72.8317175623	316.515287774	1297.95817671	43.5655745675	28.8435150379	38.1752404914	121.150077225	2099.10706989	118.631021015	46.6468237754	111.006958054	0.381661757362	-1.56510923118	-0.14664642762	-0.0347802051372	-0.14228265738	0.618338242638	2.53566639276	0.0851088773848	0.0563481420613	0.0745784233164	100.003641331	-410.092494676	-38.4245381344	-9.11316654834	-37.2811358796	162.018003233	664.399478297	22.3003680194	14.764432851	19.5411611264	0.0959736769559	0.0545141588284	203.757794746	0.0	158.621372962	353.259125362	0.309879695517	0.690120304483	-71.165016	353.15
Name_None_CAS_461-58-5_CS_CYAMPD03M_Temperature: Value50	0.1	113.123933364	-118.477584489	-26.3841203186	-11.8477584489	-29.6193961223	124.687895017	130.588816861	21.6664383621	13.0588816861	21.7648028102	11.5639616533	249.066401351	48.0505586807	24.9066401351	51.3841989326	0.475686739949	-0.498198871335	-0.110945365915	-0.0498198871335	-0.124549717834	0.524313260051	0.549126667713	0.0911074882591	0.0549126667713	0.0915211112854	26.9022094269	-28.1753709895	-6.27445589319	-2.81753709895	-7.04384274739	29.6522562909	31.0555653039	5.15253532139	3.10555653039	5.17592755065	0.352545441878	0.199224912222	56.1293069156	137.311629741	160.856138013	76.9556903681	0.676400913731	0.323599086269	-23.990576	323.15
Name_None_CAS_57-50-1_CS_SUCROS41M_Temperature: Value85	0.37	195.365210549	-801.148893186	-75.0654464473	-17.8033087375	-72.8317175623	316.515287774	1297.95817671	43.5655745675	28.8435150379	38.1752404914	121.150077225	2099.10706989	118.631021015	46.6468237754	111.006958054	0.381661757362	-1.56510923118	-0.14664642762	-0.0347802051372	-0.14228265738	0.618338242638	2.53566639276	0.0851088773848	0.0563481420613	0.0745784233164	100.003641331	-410.092494676	-38.4245381344	-9.11316654834	-37.2811358796	162.018003233	664.399478297	22.3003680194	14.764432851	19.5411611264	0.0959736769559	0.0545141588284	203.757794746	0.0	158.621372962	353.259125362	0.309879695517	0.690120304483	-71.165016	358.15
Name_None_CAS_141-82-2_CS_MALNAC12M_Temperature: Value25	0.78	154.347109804	-226.148860866	-53.7243854401	-20.5589873514	-56.5372152165	95.6530400587	140.150509297	18.9604856412	12.7409553907	20.0215013282	-58.6940697457	366.299370163	72.6848710813	33.2999427421	76.5587165446	0.617388069123	-0.904594901202	-0.21489741294	-0.0822359001093	-0.226148725301	0.382611930877	0.560601701135	0.0758418971014	0.0509637910123	0.080085957305	38.586800582	-56.5372491078	-13.4311044113	-5.13974991889	-14.134312277	23.9132743495	35.0376483277	4.74012425178	3.18524075706	5.00537833253	0.328151121459	0.21444335934	92.6783389428	28.5318261175	41.4362305031	208.56391936	0.165744822656	0.834255177344	-31.859953	298.15
Name_None_CAS_103-90-2_CS_HXACAN32M_Temperature: Value25	-1.01	142.798915357	-173.562922987	-33.7595430617	-8.67814614933	-24.7947032838	194.807333507	236.775819607	18.6247156892	11.8387909804	18.2135245852	52.0084181501	410.338742594	52.384258751	20.5169371297	43.008227869	0.422974740063	-0.514098668405	-0.0999967956022	-0.0257049334203	-0.073442666915	0.577025259937	0.701337195042	0.0551669755873	0.0350668597521	0.0539490150033	48.2098061557	-58.5959273715	-11.3974326965	-2.92979636857	-8.37084676735	65.7681731167	79.9369962795	6.28782040001	3.99684981398	6.14899971381	0.417927700728	0.241141557076	80.8943019054	94.486144147	221.253963513	116.352285351	0.655360984157	0.344639015843	-33.477862	298.15
Name_None_CAS_141-82-2_CS_MALNAC12M_Temperature: Value20	0.76	154.347109804	-226.148860866	-53.7243854401	-20.5589873514	-56.5372152165	95.6530400587	140.150509297	18.9604856412	12.7409553907	20.0215013282	-58.6940697457	366.299370163	72.6848710813	33.2999427421	76.5587165446	0.617388069123	-0.904594901202	-0.21489741294	-0.0822359001093	-0.226148725301	0.382611930877	0.560601701135	0.0758418971014	0.0509637910123	0.080085957305	38.586800582	-56.5372491078	-13.4311044113	-5.13974991889	-14.134312277	23.9132743495	35.0376483277	4.74012425178	3.18524075706	5.00537833253	0.328151121459	0.21444335934	92.6783389428	28.5318261175	41.4362305031	208.56391936	0.165744822656	0.834255177344	-31.859953	293.15
Name_None_CAS_56-41-7_CS_LALNIN03M_Temperature: Value25	0.27	110.042494097	-119.781627265	-33.6776309967	-9.21397132809	-29.9454068163	134.015106614	145.875897126	14.2261153561	11.2212228558	16.2084330139	23.972612517	265.657524391	47.9037463528	20.4351941839	46.1538398302	0.450887387963	-0.490792447831	-0.137990502646	-0.0377532652178	-0.122698111958	0.549112612037	0.597710936681	0.0582899910294	0.0459777643601	0.0664123262979	26.8567070857	-29.2336165597	-8.21928181871	-2.24873973536	-7.30840413992	32.7074053794	35.6021214541	3.47199158127	2.73862472724	3.95579127268	0.441059017986	0.293685771572	77.2220596592	19.9485429875	124.024964886	120.032635825	0.508179071354	0.491820928646	-23.603808	298.15
Name_None_CAS_100-09-4_CS_ANISIC04M_Temperature: Value5	-3.03	151.68264592	-204.328946486	-38.0126214201	-10.7541550782	-29.1898494979	180.76692172	243.507847918	18.9864931698	12.816202522	20.2923206598	29.0842757998	447.836794403	56.9991145898	23.5703576002	49.4821701577	0.456257612235	-0.614616370043	-0.114341016263	-0.0323482300023	-0.0878023385775	0.543742387765	0.732465527465	0.0571108974649	0.038550817235	0.0610387939555	50.4268300549	-67.9290699156	-12.637279556	-3.57521420609	-9.70415284509	60.0958849696	80.9540787573	6.3120514453	4.26074098723	6.74617322978	0.368773237232	0.248821442974	48.5381474604	36.647293544	209.164166113	123.285401527	0.629160589973	0.370839410027	-25.189211	278.15
Name_l-Tyrosine_CAS_60-18-4_CS_LTYROS11M_Temperature: Value35	-2.42	183.714339366	-322.360795336	-50.8067102503	-13.4316998057	-32.2360795336	189.96996912	333.337455023	23.792831709	13.8890606259	23.8098182159	6.25562975396	655.698250359	74.5995419593	27.3207604316	56.0458977495	0.491629793368	-0.86265542335	-0.135961583338	-0.0359439759729	-0.086265542335	0.508370206632	0.892029575375	0.0636709414035	0.037167898974	0.0637163982411	68.6511658647	-120.461170888	-18.9856703863	-5.01921545366	-12.0461170888	70.9887965435	124.562976372	8.89100786409	5.19012401552	8.89735545518	0.28949164411	0.182548720723	116.349511916	28.8581492887	203.748974833	169.935333653	0.545243592535	0.454756407465	-33.536674	308.15
Name_Pregna-4,6-diene-3,20-dione, 6,17-dimethyl-_CAS_977-79-7_CS_TUTDODM_Temperature: Value25	-5.27	168.090554065	-217.333750393	-26.0191723555	-3.8128728139	-10.3492262092	386.906038926	500.252622505	11.972118764	8.77636179833	13.8959061807	218.815484861	717.586372897	37.9912911195	12.5892346122	24.2451323899	0.302867722411	-0.391594746954	-0.0468816794266	-0.00687008327989	-0.0186473689026	0.697132277589	0.901361609823	0.0215715175826	0.0158133615758	0.0250378224951	93.2896848201	-120.61949101	-14.4405520097	-2.11613142123	-5.74378528618	214.731533412	277.638501125	6.64448512491	4.87085089693	7.71218058681	0.231554260793	0.120287527128	121.293280835	42.0276960908	479.793248345	75.2033446467	0.864497646298	0.135502353702	-32.244258	298.15
Name_None_CAS_88-99-3_CS_PHTHAC06M_Temperature: Value75	0.45	191.285152882	-318.35624306	-48.051815623	-17.6864579478	-39.7945303825	137.322530129	228.546147574	21.3963040948	12.6970081986	22.8546147574	-53.9626227531	546.902390634	69.4481197178	30.3834661463	62.6491451399	0.582107974863	-0.968803407585	-0.146228521447	-0.0538224115325	-0.121100425948	0.417892025137	0.695498490723	0.0651120019433	0.0386388050402	0.0695498490723	62.857770883	-104.614307404	-15.7901957964	-5.81190596689	-13.0767884255	45.1252384509	75.1020200155	7.0309899136	4.17233444531	7.51020200155	0.286979387021	0.201926657176	67.0465907547	25.0358605661	143.518965198	185.088717813	0.43674865993	0.56325134007	-34.417527	348.15
Name_None_CAS_121-57-3_CS_AFAZEMM_Temperature: Value20	-1.19	191.445003901	-234.037566671	-35.7092894822	-13.0020870373	-29.2546958339	140.457387287	171.706257524	16.2697238769	9.53923652913	17.1706257524	-50.9876166144	405.743824196	51.9790133591	22.5413235664	46.4253215863	0.576811161908	-0.705139742542	-0.107589732495	-0.0391744301412	-0.0881424678178	0.423188838092	0.517339621778	0.0490196042839	0.0287410900988	0.0517339621778	63.5410545757	-77.6776280059	-11.8519985668	-4.31542377811	-9.70970350074	46.6181427004	56.9897174542	5.39996025871	3.16609541412	5.69897174542	0.326163144162	0.240505539746	59.1608906259	2.51191611989	258.012363539	73.890027649	0.777374223233	0.222625776767	-33.075953	293.15
Name_None_CAS_86-73-7_CS_FLUREN02M_Temperature: Value40	-4.63	151.874839611	-87.0902382271	-8.00785504346	-3.78653209683	-6.69924909439	201.726875693	115.677104291	11.5707172316	5.029439317	11.5677104291	49.8520360815	202.767342518	19.5785722751	8.81597141383	18.2669595235	0.429508209485	-0.246294727819	-0.0226465390208	-0.0107084664269	-0.0189457482938	0.570491790515	0.3271395451	0.0327224578696	0.0142234584826	0.03271395451	53.703203798	-30.7952576233	-2.83159127927	-1.33892424449	-2.36886597102	71.3309692678	40.9036224987	4.0914254604	1.77841836951	4.09036224987	0.108014549923	0.109750074223	149.157302592	139.569130179	353.601715304	0.0	1.0	0.0	-21.710357	313.15
Name_None_CAS_65-85-0_CS_BENZAC12M_Temperature: Value95	-0.28	148.289364006	-148.950902033	-27.833817685	-9.93006013553	-21.2787002904	137.826119073	138.440979212	17.1569714726	9.22939861413	17.3051224015	-10.4632449326	287.391881245	44.9907891576	19.1594587497	38.5838226919	0.518285002999	-0.520597139413	-0.0972817597475	-0.0347064759609	-0.0743710199162	0.481714997001	0.483863989889	0.0599651975767	0.0322575993259	0.0604829987361	42.4278830181	-42.6171592903	-7.96368619289	-2.84114395269	-6.0881656129	39.4341866397	39.6101076452	4.90887518107	2.64067384301	4.95126345565	0.475517903726	0.333689602209	57.256790424	29.5213210132	181.913430964	104.202052115	0.635804217955	0.364195782045	-24.049796	368.15
Name_17a-Ethynyl testosterone_CAS_434-03-7_CS_KEFCEDM_Temperature: Value50	-5.38	170.878175264	-241.591115035	-30.1481278854	-4.73708068696	-12.715321844	347.131607692	490.781880347	15.6083715518	9.62317412444	15.3369337608	176.253432428	732.372995382	45.7564994372	14.3602548114	28.0522556048	0.329874417214	-0.466383305845	-0.0581999199193	-0.00914477070285	-0.0245464897813	0.670125582786	0.947437474146	0.0301314223501	0.0185772053754	0.0296074210671	88.5165664804	-125.146561063	-15.6170251825	-2.4538541385	-6.5866611086	179.817568758	254.229815317	8.08528915982	4.98489833955	7.94468172866	0.266677272843	0.150098719952	87.2412129984	88.8467963994	433.746423346	84.2633596099	0.837332493744	0.162667506256	-36.295784	323.15
Name_None_CAS_141-82-2_CS_MALNAC12M_Temperature: Value50	0.84	154.347109804	-226.148860866	-53.7243854401	-20.5589873514	-56.5372152165	95.6530400587	140.150509297	18.9604856412	12.7409553907	20.0215013282	-58.6940697457	366.299370163	72.6848710813	33.2999427421	76.5587165446	0.617388069123	-0.904594901202	-0.21489741294	-0.0822359001093	-0.226148725301	0.382611930877	0.560601701135	0.0758418971014	0.0509637910123	0.080085957305	38.586800582	-56.5372491078	-13.4311044113	-5.13974991889	-14.134312277	23.9132743495	35.0376483277	4.74012425178	3.18524075706	5.00537833253	0.328151121459	0.21444335934	92.6783389428	28.5318261175	41.4362305031	208.56391936	0.165744822656	0.834255177344	-31.859953	323.15
Name_l-Tyrosine_CAS_60-18-4_CS_LTYROS11M_Temperature: Value45	-2.3	183.714339366	-322.360795336	-50.8067102503	-13.4316998057	-32.2360795336	189.96996912	333.337455023	23.792831709	13.8890606259	23.8098182159	6.25562975396	655.698250359	74.5995419593	27.3207604316	56.0458977495	0.491629793368	-0.86265542335	-0.135961583338	-0.0359439759729	-0.086265542335	0.508370206632	0.892029575375	0.0636709414035	0.037167898974	0.0637163982411	68.6511658647	-120.461170888	-18.9856703863	-5.01921545366	-12.0461170888	70.9887965435	124.562976372	8.89100786409	5.19012401552	8.89735545518	0.28949164411	0.182548720723	116.349511916	28.8581492887	203.748974833	169.935333653	0.545243592535	0.454756407465	-33.536674	318.15
Name_1,2,3,4-Tetrachlorodibenzo-p-dioxin_CAS_30746-58-8_CS_FELSEUM_Temperature: Value40	-8.44	310.309245037	-422.466285757	-28.2889450601	-19.2030129889	-42.2466285757	136.077839969	185.261317686	12.630628186	8.42096898571	15.4384431405	-174.231405068	607.727603443	40.919573246	27.6239819747	57.6850717162	0.695157309564	-0.946412429811	-0.0633731261729	-0.0430187468096	-0.0946412429811	0.304842690436	0.415023919617	0.0282952366012	0.018864723619	0.0345853266348	138.518039342	-188.583493812	-12.6278197233	-8.57197699147	-18.8583493812	60.7433903178	82.6982595661	5.63814929773	3.75901179846	6.89152163051	0.328919943136	0.140592034273	26.5723870832	48.5600957462	429.221104163	17.1659808433	0.961544629269	0.0384553707306	-31.222285	313.15
Name_None_CAS_123-31-9_CS_HYQUIN08M_Temperature: Value20	-0.21	129.630378373	-140.280170467	-35.2701601111	-10.0200121762	-23.3800284111	139.083469016	150.509880381	20.3314787614	10.7507057415	18.8137350476	9.45309064273	290.790050847	55.6016388725	20.7707179176	42.1937634586	0.482410488453	-0.522042953237	-0.131255461726	-0.037288782374	-0.0870071588728	0.517589511547	0.56011211124	0.0756621921756	0.0400080079457	0.070014013905	34.8334777111	-37.6952243184	-9.47758042148	-2.69251602275	-6.28253738641	37.3736540675	40.4440890271	5.46334988108	2.88886350194	5.05551112839	0.469398752161	0.27084114797	71.8453781731	84.6923528127	155.676977931	113.036869458	0.579341107442	0.420658892558	-23.441066	293.15
Name_None_CAS_123-31-9_CS_HYQUIN08M_Temperature: Value25	-0.18	129.630378373	-140.280170467	-35.2701601111	-10.0200121762	-23.3800284111	139.083469016	150.509880381	20.3314787614	10.7507057415	18.8137350476	9.45309064273	290.790050847	55.6016388725	20.7707179176	42.1937634586	0.482410488453	-0.522042953237	-0.131255461726	-0.037288782374	-0.0870071588728	0.517589511547	0.56011211124	0.0756621921756	0.0400080079457	0.070014013905	34.8334777111	-37.6952243184	-9.47758042148	-2.69251602275	-6.28253738641	37.3736540675	40.4440890271	5.46334988108	2.88886350194	5.05551112839	0.469398752161	0.27084114797	71.8453781731	84.6923528127	155.676977931	113.036869458	0.579341107442	0.420658892558	-23.441066	298.15
Name_None_CAS_85-01-8_CS_PHENAN08M_Temperature: Value30	-5.08	171.694872343	-107.617896032	-8.94148086378	-4.48407900132	-7.6869925737	187.039069664	117.2355987	11.7139553944	4.88481661252	11.72355987	15.3441973205	224.853494732	20.6554362582	9.36889561384	19.4105524437	0.478613401851	-0.299993626	-0.024925104142	-0.0124997344167	-0.0214281161428	0.521386598149	0.326803753346	0.0326536020787	0.0136168230561	0.0326803753346	61.592778378	-38.6061920739	-3.20761267764	-1.60859133641	-2.75758514814	67.0972627697	42.0563884653	4.20219339512	1.75234951939	4.20563884653	0.0983236285625	0.100425136932	167.222129104	179.607596233	358.733942007	0.0	1.0	0.0	-24.350477	303.15
Name_None_CAS_129-00-0_CS_GUQPOZM_Temperature: Value29	-6.1	182.986857618	-114.936051261	-8.80750291113	-4.42061735621	-7.18350320383	192.016945347	120.607948356	12.0568981115	4.63876724446	12.0607948356	9.0300877288	235.543999617	20.8644010226	9.05938460067	19.2442980394	0.487960005129	-0.306493028477	-0.0234864362481	-0.011788193403	-0.0191558142798	0.512039994871	0.321617934011	0.0321514022421	0.0123699205389	0.0321617934011	68.6207674995	-43.1014563208	-3.3028470863	-1.65774832003	-2.69384102005	72.0070847389	45.2284393014	4.52138264377	1.73955535774	4.52284393014	0.0971684782243	0.100215693578	167.265142001	183.049112046	375.003802965	0.0	1.0	0.0	-26.169132	302.15
Name_None_CAS_62-23-7_CS_NBZOAC02M_Temperature: Value25	-2.78	189.802836391	-250.992118624	-48.3319530502	-14.764242272	-41.8320197706	139.227851993	184.112599199	17.6992431558	10.830152894	16.7375090181	-50.5749843977	435.104717822	66.031196206	25.594395166	58.5695287887	0.576854509599	-0.762822823175	-0.146891930621	-0.044871930775	-0.127137137196	0.423145490401	0.559560568965	0.0537920740548	0.0329153275862	0.0508691426331	62.4509579147	-82.5841095696	-15.902695783	-4.85788879821	-13.7640182616	45.8102359833	60.5786952544	5.82359415942	3.56345266202	5.50715411403	0.361195706187	0.253471738953	74.9149312257	39.5165224655	125.238103918	203.792584465	0.380627425769	0.619372574231	-26.780189	298.15
Name_2-Methoxybenzoic acid_CAS_579-75-9_CS_FUFBOXM_Temperature: Value40	-1.43	140.736987066	-197.35136969	-31.943761105	-10.3869141942	-28.1930528129	186.137422739	261.015075667	18.553258676	13.7376355614	21.7512563056	45.4004356729	458.366445357	50.497019781	24.1245497556	49.9443091185	0.430553701497	-0.603752890316	-0.0977248758138	-0.0317764679114	-0.0862504129023	0.569446298503	0.798517925653	0.0567595936527	0.0420272592449	0.0665431604711	46.0033195851	-64.5091124918	-10.4415980581	-3.39521644694	-9.21558749883	60.8435602005	85.3191488089	6.06458547969	4.49048151626	7.10992906741	0.353609014261	0.241734550486	16.181696121	29.6105386394	221.211534805	105.662875	0.676747791107	0.323252208893	-25.746714	313.15
Name_None_CAS_129-00-0_CS_GUQPOZM_Temperature: Value20	-6.34	182.986857618	-114.936051261	-8.80750291113	-4.42061735621	-7.18350320383	192.016945347	120.607948356	12.0568981115	4.63876724446	12.0607948356	9.0300877288	235.543999617	20.8644010226	9.05938460067	19.2442980394	0.487960005129	-0.306493028477	-0.0234864362481	-0.011788193403	-0.0191558142798	0.512039994871	0.321617934011	0.0321514022421	0.0123699205389	0.0321617934011	68.6207674995	-43.1014563208	-3.3028470863	-1.65774832003	-2.69384102005	72.0070847389	45.2284393014	4.52138264377	1.73955535774	4.52284393014	0.0971684782243	0.100215693578	167.265142001	183.049112046	375.003802965	0.0	1.0	0.0	-26.169132	293.15
Name_None_CAS_57-13-6_CS_UREAXX23M_Temperature: Value70	1.1	89.2196155804	-85.0333119136	-26.359922631	-10.6291639892	-28.3444373045	107.583766676	102.535792483	19.0808096403	12.8169740604	20.5071584967	18.3641510955	187.569104397	45.4407322713	23.4461380496	48.8515958012	0.453343913898	-0.43207241125	-0.133940394361	-0.0540090514062	-0.144024137083	0.546656086102	0.521006251558	0.096953667267	0.0651257814447	0.104201250312	17.5587221098	-16.734843389	-5.1877219298	-2.09185542363	-5.57828112968	21.1728491577	20.179390763	3.7551678734	2.52242384538	4.03587815261	0.369168100426	0.324271661389	54.1234859006	36.6438751639	95.7011963968	101.102185859	0.486278209752	0.513721790248	-22.445395	343.15
Name_None_CAS_315-30-0_CS_ALOPURM_Temperature: Value40	-2.1	114.18308937	-145.044949214	-28.3018134637	-10.3603535153	-29.0089898427	162.549986197	206.484643415	22.1650463802	14.7489031011	22.9427381573	48.3668968271	351.529592629	50.4668598439	25.1092566164	51.951728	0.412610921683	-0.524133043787	-0.102271162945	-0.0374380745562	-0.104826608757	0.587389078317	0.746150936212	0.080095399998	0.0532964954437	0.0829056595791	31.5982374992	-40.1387348914	-7.83204788394	-2.86705249224	-8.02774697828	44.9829576138	57.1411304298	6.1338014549	4.08150931641	6.3490144922	0.240861528589	0.223039477528	42.2768445768	40.6716593893	175.555737305	101.177338262	0.634386536359	0.365613463641	-27.81438	313.15
Name_None_CAS_120-12-7_CS_ANTCEN19M_Temperature: Value60	-5.55	174.907654764	-109.845678569	-9.01660846351	-4.5769032737	-7.84611989777	191.924762464	120.5327794	12.0379074476	5.02219914165	12.05327794	17.0171076996	230.378457968	21.0545159111	9.59910241535	19.8993978377	0.476805338214	-0.29944376072	-0.0245796392032	-0.0124768233633	-0.0213888400514	0.523194661786	0.328577229652	0.0328158223816	0.0136907179022	0.0328577229652	64.161797789	-40.2949557915	-3.30758427787	-1.67895649131	-2.87821112796	70.4042245407	44.2153308224	4.41589468737	1.84230545093	4.42153308224	0.0981326272998	0.101239177888	170.43635508	138.85819655	366.832417228	0.0	1.0	0.0	-25.582407	333.15
Name_None_CAS_86-73-7_CS_FLUREN02M_Temperature: Value30	-4.88	151.874839611	-87.0902382271	-8.00785504346	-3.78653209683	-6.69924909439	201.726875693	115.677104291	11.5707172316	5.029439317	11.5677104291	49.8520360815	202.767342518	19.5785722751	8.81597141383	18.2669595235	0.429508209485	-0.246294727819	-0.0226465390208	-0.0107084664269	-0.0189457482938	0.570491790515	0.3271395451	0.0327224578696	0.0142234584826	0.03271395451	53.703203798	-30.7952576233	-2.83159127927	-1.33892424449	-2.36886597102	71.3309692678	40.9036224987	4.0914254604	1.77841836951	4.09036224987	0.108014549923	0.109750074223	149.157302592	139.569130179	353.601715304	0.0	1.0	0.0	-21.710357	303.15
Name_None_CAS_120-12-7_CS_ANTCEN19M_Temperature: Value65	-5.43	174.907654764	-109.845678569	-9.01660846351	-4.5769032737	-7.84611989777	191.924762464	120.5327794	12.0379074476	5.02219914165	12.05327794	17.0171076996	230.378457968	21.0545159111	9.59910241535	19.8993978377	0.476805338214	-0.29944376072	-0.0245796392032	-0.0124768233633	-0.0213888400514	0.523194661786	0.328577229652	0.0328158223816	0.0136907179022	0.0328577229652	64.161797789	-40.2949557915	-3.30758427787	-1.67895649131	-2.87821112796	70.4042245407	44.2153308224	4.41589468737	1.84230545093	4.42153308224	0.0981326272998	0.101239177888	170.43635508	138.85819655	366.832417228	0.0	1.0	0.0	-25.582407	338.15
Name_3-Hydroxybenzoic acid_CAS_99-06-9_CS_BIDLOP02M_Temperature: Value60	-0.51	162.212458202	-221.092795392	-42.3679891868	-13.818299712	-31.584685056	139.681994039	190.384159578	23.0820433522	11.8990099736	21.1537955087	-22.5304641636	411.47695497	65.450032539	25.7173096856	52.7384805646	0.537315134472	-0.73235130275	-0.140340403317	-0.0457719564219	-0.104621614679	0.462684865528	0.630631527557	0.0764573286485	0.0394144704723	0.0700701697286	48.9710412157	-66.7466883592	-12.7906608881	-4.17166802245	-9.53524119418	42.1692190783	57.4759215712	6.96834083441	3.5922450982	6.38621350791	0.372667671592	0.24601756252	90.0439076219	40.5218016317	141.539245602	160.355206639	0.468836855236	0.531163144764	-26.471035	333.15
Name_None_CAS_50-78-2_CS_ACSALA19M_Temperature: Value15	-1.77	158.923264775	-251.659255292	-35.1200201399	-11.9837740615	-31.4574069115	202.291870728	320.334606838	21.2477743453	15.2540288971	24.6411236029	43.3686059536	571.99386213	56.3677944852	27.2378029586	56.0985305144	0.439968454127	-0.696701855921	-0.0972274323196	-0.0331762788534	-0.0870877319901	0.560031545873	0.886824984208	0.0588230454843	0.0422297611528	0.0682173064776	57.4054886201	-90.9031320007	-12.6858828337	-4.32872057146	-11.3628915001	73.0708854962	115.709708415	7.67501768927	5.50998611502	8.90074680118	0.301567055925	0.214081490939	89.1022868975	45.6839478378	218.86849174	142.346643763	0.605922815042	0.394077184958	-29.813687	288.15
Name_None_CAS_147-71-7_CS_TARTACM_Temperature: Value30	0.61	184.969207499	-409.537998946	-64.1065412833	-25.5961249341	-68.2563331577	116.133200562	257.129060627	25.7802408817	16.0705662892	25.7129060627	-68.8360069376	666.667059573	89.886782165	41.6666912233	93.9692392204	0.614306636372	-1.36012860735	-0.212906106252	-0.0850080379595	-0.226688101225	0.385693363628	0.853958831758	0.0856195108096	0.0533724269849	0.0853958831758	55.694673795	-123.312877675	-19.3026339528	-7.70705485469	-20.5521462792	34.9679863449	77.4221793371	7.76249260987	4.83888620857	7.74221793371	0.216450191306	0.151496540552	105.258285532	24.3256407777	26.5494815214	274.552926539	0.0881742583608	0.911825741639	-43.993273	303.15
Name_None_CAS_100-09-4_CS_ANISIC04M_Temperature: Value40	-2.51	151.68264592	-204.328946486	-38.0126214201	-10.7541550782	-29.1898494979	180.76692172	243.507847918	18.9864931698	12.816202522	20.2923206598	29.0842757998	447.836794403	56.9991145898	23.5703576002	49.4821701577	0.456257612235	-0.614616370043	-0.114341016263	-0.0323482300023	-0.0878023385775	0.543742387765	0.732465527465	0.0571108974649	0.038550817235	0.0610387939555	50.4268300549	-67.9290699156	-12.637279556	-3.57521420609	-9.70415284509	60.0958849696	80.9540787573	6.3120514453	4.26074098723	6.74617322978	0.368773237232	0.248821442974	48.5381474604	36.647293544	209.164166113	123.285401527	0.629160589973	0.370839410027	-25.189211	313.15
Name_17a-Ethynyl testosterone_CAS_434-03-7_CS_KEFCEDM_Temperature: Value25	-5.66	170.878175264	-241.591115035	-30.1481278854	-4.73708068696	-12.715321844	347.131607692	490.781880347	15.6083715518	9.62317412444	15.3369337608	176.253432428	732.372995382	45.7564994372	14.3602548114	28.0522556048	0.329874417214	-0.466383305845	-0.0581999199193	-0.00914477070285	-0.0245464897813	0.670125582786	0.947437474146	0.0301314223501	0.0185772053754	0.0296074210671	88.5165664804	-125.146561063	-15.6170251825	-2.4538541385	-6.5866611086	179.817568758	254.229815317	8.08528915982	4.98489833955	7.94468172866	0.266677272843	0.150098719952	87.2412129984	88.8467963994	433.746423346	84.2633596099	0.837332493744	0.162667506256	-36.295784	298.15
Name_None_CAS_100-09-4_CS_ANISIC04M_Temperature: Value45	-2.41	151.68264592	-204.328946486	-38.0126214201	-10.7541550782	-29.1898494979	180.76692172	243.507847918	18.9864931698	12.816202522	20.2923206598	29.0842757998	447.836794403	56.9991145898	23.5703576002	49.4821701577	0.456257612235	-0.614616370043	-0.114341016263	-0.0323482300023	-0.0878023385775	0.543742387765	0.732465527465	0.0571108974649	0.038550817235	0.0610387939555	50.4268300549	-67.9290699156	-12.637279556	-3.57521420609	-9.70415284509	60.0958849696	80.9540787573	6.3120514453	4.26074098723	6.74617322978	0.368773237232	0.248821442974	48.5381474604	36.647293544	209.164166113	123.285401527	0.629160589973	0.370839410027	-25.189211	318.15
Name_None_CAS_77-92-9_CS_CITRAC11M_Temperature: Value10	0.26	207.396068918	-533.46256244	-73.4149249119	-25.4029791638	-76.2089374914	140.128331267	360.437008561	26.0040170615	17.1636670743	25.7455006115	-67.2677376509	893.899571001	99.4189419734	42.5666462381	101.954438103	0.596781316096	-1.53503627991	-0.211251137683	-0.0730969657101	-0.21929089713	0.403218683904	1.0371559763	0.0748264497331	0.0493883798236	0.0740825697354	72.0751944517	-185.391257033	-25.5134777447	-8.82815509682	-26.4844652905	48.6980142727	125.260655205	9.03703043172	5.964793105	8.9471896575	0.1870539707	0.130790958752	167.517037029	0.0	58.3453244459	289.17907574	0.167888425718	0.832111574282	-60.185843	283.15
Name_17a-Ethynyl testosterone_CAS_434-03-7_CS_KEFCEDM_Temperature: Value20	-5.8	170.878175264	-241.591115035	-30.1481278854	-4.73708068696	-12.715321844	347.131607692	490.781880347	15.6083715518	9.62317412444	15.3369337608	176.253432428	732.372995382	45.7564994372	14.3602548114	28.0522556048	0.329874417214	-0.466383305845	-0.0581999199193	-0.00914477070285	-0.0245464897813	0.670125582786	0.947437474146	0.0301314223501	0.0185772053754	0.0296074210671	88.5165664804	-125.146561063	-15.6170251825	-2.4538541385	-6.5866611086	179.817568758	254.229815317	8.08528915982	4.98489833955	7.94468172866	0.266677272843	0.150098719952	87.2412129984	88.8467963994	433.746423346	84.2633596099	0.837332493744	0.162667506256	-36.295784	293.15
Name_None_CAS_103-82-2_CS_ZZZMLY01M_Temperature: Value25	-0.9	146.509831217	-157.223437038	-28.9937555393	-8.73463539098	-19.6529296297	168.906352423	181.257715231	17.3471968141	10.0698730684	18.1257715231	22.3965212054	338.481152269	46.3409523535	18.8045084594	37.7787011529	0.464496873707	-0.498463443516	-0.0919222190973	-0.0276924135287	-0.0623079304395	0.535503126293	0.574662064387	0.0549978019959	0.0319256702437	0.0574662064387	46.2115718282	-49.5908164891	-9.1450997216	-2.75504536051	-6.19885206114	53.2757970736	57.1716167936	5.47158661595	3.17620093298	5.71716167936	0.448210549261	0.286373547903	64.6732711315	21.3653135408	213.538157876	101.878025764	0.677004443499	0.322995556501	-24.561549	298.15
Name_None_CAS_76-57-3_CS_ZZZTSE03M_Temperature: Value60	-1.3	128.549728268	-251.831207277	-26.8843998807	-5.85653970411	-19.371631329	356.903706174	699.180717207	23.4793402039	16.2600166792	23.3060239069	228.353977906	951.011924484	50.3637400846	22.1165563834	42.6776552359	0.264803417069	-0.518754610453	-0.0553799766842	-0.0120640607082	-0.0399042008041	0.735196582931	1.44026320055	0.0483657927581	0.033494493036	0.0480087733516	62.4049070844	-122.252324472	-13.051124255	-2.84307731331	-9.40402495941	173.260129927	339.419680464	11.3981263404	7.89348094102	11.3139893488	0.251583971339	0.107761010524	61.4834339081	200.029961764	406.525580033	78.9278544091	0.837414160022	0.162585839978	-37.255187	333.15
Name_Thiourea_CAS_62-56-6_CS_THIOUR13M_Temperature: Value30	0.34	112.720030989	-89.5648693086	-17.905206726	-11.1956086636	-29.8549564362	99.9898145183	79.4497179512	15.8679809498	9.9312147439	15.8899435902	-12.7302164707	169.01458726	33.7731876758	21.1268234075	45.7449000264	0.52992390042	-0.421065931833	-0.0841766711989	-0.0526332414791	-0.140355310611	0.47007609958	0.373512179287	0.0745991842172	0.0466890224108	0.0747024358573	23.9766603773	-19.0513295135	-3.80861375647	-2.38141618919	-6.35044317117	21.2688179985	16.899737231	3.37527577635	2.11246715387	3.3799474462	0.473843552408	0.201989328115	41.2191330177	43.9745928265	173.240545761	39.4692997459	0.814445355589	0.185554644411	-14.862445	303.15
Name_None_CAS_556-88-7_CS_NTRGUA02M_Temperature: Value20	-1.59	133.304181404	-159.288750179	-35.8051556646	-14.4807954709	-39.8221875449	117.798177067	140.760208725	18.931145988	12.7963826114	20.1086012465	-15.5060043372	300.048958905	54.7363016527	27.2771780823	59.9307887913	0.530875863595	-0.634357841754	-0.142591873221	-0.057668894705	-0.158589460439	0.469124136405	0.560569042769	0.0753921472633	0.0509608220699	0.0800812918241	33.4729943447	-39.997780848	-8.99075903283	-3.63616189528	-9.99944521201	29.5794000852	35.3452203899	4.75365540617	3.21320185363	5.04931719855	0.305345853544	0.220109671473	65.3661141043	47.0086080255	107.451127798	143.651230673	0.427917636665	0.572082363335	-19.329362	293.15
Name_None_CAS_56-40-6_CS_GLYCIN30M_Temperature: Value60	0.62	99.2359023405	-104.420843781	-34.4542289653	-10.4420843781	-34.806947927	122.4859778	128.885704181	17.6765191372	12.8885704181	18.4122434545	23.2500754594	233.306547962	52.1307481025	23.3306547962	53.2191913815	0.447569280387	-0.470954168867	-0.15539390584	-0.0470954168867	-0.156984722956	0.552430719613	0.581294476213	0.0797238374763	0.0581294476213	0.0830420680305	22.0027708444	-23.152385809	-7.63925642497	-2.3152385809	-7.71746193632	27.1578212886	28.5767806543	3.91927105744	2.85767806543	4.08239723632	0.456448323569	0.301027689498	78.3379373368	29.3499633657	90.7587435224	130.963136618	0.409335981929	0.590664018071	-28.021326	333.15
Name_None_CAS_65-85-0_CS_BENZAC12M_Temperature: Value75	-0.78	148.289364006	-148.950902033	-27.833817685	-9.93006013553	-21.2787002904	137.826119073	138.440979212	17.1569714726	9.22939861413	17.3051224015	-10.4632449326	287.391881245	44.9907891576	19.1594587497	38.5838226919	0.518285002999	-0.520597139413	-0.0972817597475	-0.0347064759609	-0.0743710199162	0.481714997001	0.483863989889	0.0599651975767	0.0322575993259	0.0604829987361	42.4278830181	-42.6171592903	-7.96368619289	-2.84114395269	-6.0881656129	39.4341866397	39.6101076452	4.90887518107	2.64067384301	4.95126345565	0.475517903726	0.333689602209	57.256790424	29.5213210132	181.913430964	104.202052115	0.635804217955	0.364195782045	-24.049796	348.15
Name_None_CAS_123-56-8_CS_SUCCIN05M_Temperature: Value40	0.66	109.988730582	-93.0226397474	-30.4036648837	-7.75188664562	-31.0075465825	137.097382656	115.949701116	11.6164344407	9.66247509299	12.883300124	27.1086520737	208.972340863	42.0200993243	17.4143617386	43.8908467065	0.445143311134	-0.376478623297	-0.123048861327	-0.0313732186081	-0.125492874432	0.554856688866	0.469268384195	0.0470137082512	0.0391056986829	0.0521409315772	27.1766879394	-22.9846024983	-7.51232338428	-1.91538354152	-7.66153416609	33.8748594154	28.6495609798	2.87025963562	2.38746341498	3.18328455331	0.350505067589	0.267883992974	25.5120308408	31.9230378866	119.852300541	127.233812697	0.485062875329	0.514937124671	-22.228152	313.15
Name_None_CAS_123-30-8_CS_AMPHOL01M_Temperature: Value60	-0.57	115.553071309	-117.17769784	-26.662079805	-7.81184652267	-19.5296163067	158.618152706	160.848255777	19.7562856689	10.7232170518	17.8720284197	43.0650813973	278.025953617	46.4183654739	18.5350635745	37.4016447264	0.421463163116	-0.427388754093	-0.0972460910177	-0.0284925836062	-0.0712314590155	0.578536836884	0.586670816221	0.0720582028253	0.0391113877481	0.0651856462468	31.6813269995	-32.1267528441	-7.30997505492	-2.14178352294	-5.35445880734	43.4885330785	44.0999631671	5.41660502384	2.93999754448	4.89999590746	0.500921578866	0.289028480368	67.1986459209	78.4593587317	198.023459095	76.1477649204	0.7222620091	0.2777379909	-24.154172	333.15
Name_None_CAS_51-28-5_CS_DNOPHL02M_Temperature: Value55	-2.13	227.522445774	-350.658594226	-62.3024426692	-20.6269761309	-58.4430990377	108.549394667	167.296804535	13.9403395115	9.84098850205	15.2088004123	-118.973051107	517.955398761	76.2427821807	30.467964633	73.6518994499	0.677005385145	-1.04340367752	-0.185384299344	-0.0613766869129	-0.17390061292	0.322994614855	0.497800721166	0.0414802367649	0.0292823953627	0.0452546110151	76.4638870926	-117.846479128	-20.9380965718	-6.93214583105	-19.6410798546	36.4803948443	56.2237449998	4.68495555599	3.30727911764	5.11124954544	0.325775499161	0.205723991923	93.7401954385	23.540263763	97.4097200963	238.662120344	0.289847908616	0.710152091384	-32.782729	328.15
Name_2-Methoxybenzoic acid_CAS_579-75-9_CS_FUFBOXM_Temperature: Value20	-1.77	140.736987066	-197.35136969	-31.943761105	-10.3869141942	-28.1930528129	186.137422739	261.015075667	18.553258676	13.7376355614	21.7512563056	45.4004356729	458.366445357	50.497019781	24.1245497556	49.9443091185	0.430553701497	-0.603752890316	-0.0977248758138	-0.0317764679114	-0.0862504129023	0.569446298503	0.798517925653	0.0567595936527	0.0420272592449	0.0665431604711	46.0033195851	-64.5091124918	-10.4415980581	-3.39521644694	-9.21558749883	60.8435602005	85.3191488089	6.06458547969	4.49048151626	7.10992906741	0.353609014261	0.241734550486	16.181696121	29.6105386394	221.211534805	105.662875	0.676747791107	0.323252208893	-25.746714	293.15
Name_Grifulvin_CAS_126-07-8_CS_GRISFLM_Temperature: Value25	-4.61	175.825885758	-469.766438055	-41.2309300708	-11.4577180013	-58.7208047569	391.92543378	1047.13486422	25.148350655	25.5398747371	31.7313595219	216.099548022	1516.90130228	66.3792807259	36.9975927384	90.4521642787	0.309688202753	-0.827415845439	-0.0726214605796	-0.020180874279	-0.10342698068	0.690311797247	1.84435478736	0.0442946582237	0.0449842631064	0.0558895390109	99.8253786483	-266.710515081	-23.4089149535	-6.50513451416	-33.3388143851	222.516182189	594.512200896	14.2780092686	14.5002975828	18.0155212393	0.185707377855	0.0863566148259	34.8749861084	0.0	464.894724536	102.856595003	0.818835128228	0.181164871772	-37.335424	298.15
Name_None_CAS_110-94-1_CS_GLURAC04M_Temperature: Value20	0.69	149.558620535	-224.294410146	-50.1993882866	-13.1937888321	-44.8588820292	160.038285329	240.010857817	21.9840074336	14.1182857539	20.0009048181	10.4796647935	464.305267963	72.1833957201	27.312074586	64.8597868472	0.48307530761	-0.724472389411	-0.162144347491	-0.0426160229065	-0.144894477882	0.51692469239	0.775236616615	0.0710084856055	0.0456021539185	0.0646030513846	46.3028861631	-69.4408553838	-15.5415752898	-4.08475619905	-13.8881710768	49.5473579577	74.3066189539	6.80618067993	4.37097758553	6.19221824616	0.320882401881	0.20194303657	90.6626247613	26.2036350701	101.278654134	208.318251731	0.327130705169	0.672869294831	-39.215442	293.15
Name_None_CAS_144-82-1_CS_FOLHAPM_Temperature: Value35	-2.48	246.543541749	-384.591205706	-34.769627124	-14.2441187299	-32.0492671422	209.759298806	327.210281249	18.4277148365	12.1188993055	21.8140187499	-36.7842429434	711.801486955	53.1973419605	26.3630180354	53.8632858921	0.540306830984	-0.842842015267	-0.0761985769838	-0.0312163709358	-0.0702368346056	0.459693169016	0.717090169437	0.0403848348042	0.0265588951643	0.0478060112958	112.498518421	-175.490059616	-15.8654796217	-6.49963183764	-14.6241716347	95.7137638781	149.306980793	8.40861862484	5.52988817751	9.95379871952	0.255605801994	0.168729349769	77.2492095489	2.08860531243	350.693972188	105.608868368	0.768555312434	0.231444687566	-39.550748	308.15
Name_None_CAS_479-45-8_CS_MTNANLM_Temperature: Value60	-2.91	315.443237718	-663.468594341	-79.6629769242	-26.5387437737	-73.7187327046	116.11868483	244.231263787	11.2791465864	9.7692505515	15.2644539867	-199.324552888	907.699858129	90.9421235106	36.3079943251	88.9831866913	0.730933896706	-1.5373659252	-0.18459222828	-0.0614946370082	-0.170818436134	0.269066103294	0.565924033208	0.0261356389365	0.0226369613283	0.0353702520755	136.133290124	-286.327782124	-34.3795074773	-11.453111285	-31.8141980138	50.1124028691	105.400913746	4.86765018555	4.21603654986	6.58755710915	0.122808694738	0.148423592127	370.523220088	21.964360079	102.086385137	329.475537411	0.236550955501	0.763449044499	-39.173257	333.15
Name_None_CAS_118-92-3_CS_AMBACO06M_Temperature: Value30	-1.36	143.086129689	-189.905317456	-30.8241745621	-11.1709010268	-27.1293310652	160.101756317	212.488624332	21.2870543976	12.4993308431	21.2488624332	17.0156266279	402.393941789	52.1112289597	23.6702318699	48.3781934984	0.471938808552	-0.626361824538	-0.101666906842	-0.0368448132081	-0.0894802606483	0.528061191448	0.700848002643	0.0702107682403	0.0412263530966	0.0700848002643	43.381981177	-57.5769917408	-9.34551632334	-3.3868818671	-8.22528453439	48.5409130434	64.4239768116	6.45397702209	3.7896456948	6.44239768116	0.359840291805	0.254134370444	62.0332506105	26.8643813645	190.102417486	113.085468519	0.627011916573	0.372988083427	-27.735205	303.15
Name_None_CAS_479-45-8_CS_MTNANLM_Temperature: Value65	-2.81	315.443237718	-663.468594341	-79.6629769242	-26.5387437737	-73.7187327046	116.11868483	244.231263787	11.2791465864	9.7692505515	15.2644539867	-199.324552888	907.699858129	90.9421235106	36.3079943251	88.9831866913	0.730933896706	-1.5373659252	-0.18459222828	-0.0614946370082	-0.170818436134	0.269066103294	0.565924033208	0.0261356389365	0.0226369613283	0.0353702520755	136.133290124	-286.327782124	-34.3795074773	-11.453111285	-31.8141980138	50.1124028691	105.400913746	4.86765018555	4.21603654986	6.58755710915	0.122808694738	0.148423592127	370.523220088	21.964360079	102.086385137	329.475537411	0.236550955501	0.763449044499	-39.173257	338.15
Name_None_CAS_107-35-7_CS_TAURIN05M_Temperature: Value75	0.32	128.005038786	-129.802699794	-29.8241897551	-9.27162141387	-32.4506749485	141.586123671	143.574513004	12.8274989537	10.2553223574	14.3574513004	13.5810848841	273.377212798	42.6516887088	19.5269437713	46.8081262489	0.474811702356	-0.481479803014	-0.110627475631	-0.034391414501	-0.120369950753	0.525188297644	0.532563870772	0.0475813036185	0.0380402764837	0.0532563870772	34.5090272068	-34.9936607276	-8.04033798542	-2.49954719483	-8.74841518189	38.1703676682	38.70641986	3.45818035435	2.76474427571	3.870641986	0.324807845889	0.261923867414	32.5359497359	2.11429986314	209.113295911	60.477866546	0.77566821555	0.22433178445	-32.740462	348.15
Name_None_CAS_123-56-8_CS_SUCCIN05M_Temperature: Value30	0.52	109.988730582	-93.0226397474	-30.4036648837	-7.75188664562	-31.0075465825	137.097382656	115.949701116	11.6164344407	9.66247509299	12.883300124	27.1086520737	208.972340863	42.0200993243	17.4143617386	43.8908467065	0.445143311134	-0.376478623297	-0.123048861327	-0.0313732186081	-0.125492874432	0.554856688866	0.469268384195	0.0470137082512	0.0391056986829	0.0521409315772	27.1766879394	-22.9846024983	-7.51232338428	-1.91538354152	-7.66153416609	33.8748594154	28.6495609798	2.87025963562	2.38746341498	3.18328455331	0.350505067589	0.267883992974	25.5120308408	31.9230378866	119.852300541	127.233812697	0.485062875329	0.514937124671	-22.228152	303.15
Name_None_CAS_63-74-1_CS_SULAMD07M_Temperature: Value25	-1.46	175.619075058	-209.663440912	-31.2397599438	-11.0349179427	-26.207930114	162.633663673	194.160762563	17.4276864412	10.2189875033	17.6509784148	-12.9854113851	403.824203474	48.667446385	21.253905446	43.8589085288	0.519194835545	-0.619842552343	-0.0923562660895	-0.0326232922286	-0.0774803190428	0.480805164455	0.574010910572	0.0515226765248	0.0302111005564	0.052182810052	59.4036331118	-70.9192331002	-10.5669343583	-3.7325912158	-8.86490413753	55.0112821472	65.6754096909	5.8949626685	3.45660051005	5.97049179008	0.333983804114	0.198975591759	58.5441951069	1.01206675129	217.522056259	120.730682472	0.643075521207	0.356924478793	-38.370593	298.15
Name_None_CAS_60-35-5_CS_ACEMID02M_Temperature: Value60	1.18	67.9111318932	-43.844720458	-20.5854587663	-4.87163560645	-21.922360229	136.341015955	88.0243571982	11.6760190494	9.78048413313	12.5749081712	68.4298840615	131.869077656	32.2614778157	14.6521197396	34.4972684002	0.33248674547	-0.214659776751	-0.100784540007	-0.0238510863057	-0.107329888376	0.66751325453	0.430959273259	0.0571647308114	0.0478843636955	0.0615656104656	13.870994552	-8.95537832535	-4.20462416745	-0.99504203615	-4.47768916267	27.8479453485	17.9791640207	2.38485196915	1.99768489118	2.56845200295	0.572970373019	0.33113982555	34.498709995	26.3956715073	127.600357897	76.6517899514	0.624719785035	0.375280214965	-16.99894	333.15
Name_None_CAS_91-20-3_CS_NAPHTA18M_Temperature: Value15	-3.77	138.291384521	-69.2644693175	-7.61486682482	-3.84802607319	-6.92644693175	163.962621279	82.1221364596	10.2601129714	4.56234091442	10.2652670574	25.6712367582	151.386605777	17.8749797962	8.41036698761	17.1917139892	0.457533669917	-0.229159805953	-0.0251936010068	-0.0127311003307	-0.0229159805953	0.542466330083	0.27169908383	0.0339453333108	0.0150943935461	0.0339623854787	41.799124939	-20.9354633108	-2.30162400143	-1.16308129504	-2.09354633108	49.558359083	24.8217447097	3.10116024556	1.37898581721	3.10271808872	0.123048053462	0.125631875297	136.501448331	146.383910298	302.2540058	0.0	1.0	0.0	-18.48353	288.15
Name_None_CAS_94-09-7_CS_QQQAXG04M_Temperature: Value15	-2.37	134.995132097	-176.272094916	-21.8162300241	-7.66400412678	-22.0340118645	238.524463522	311.457207536	19.4374831969	13.5416177189	20.7638138357	103.529331425	487.729302452	41.2537132211	21.2056218457	42.7978257002	0.361413788407	-0.471921947292	-0.0584071900914	-0.0205183455344	-0.0589902434115	0.638586211593	0.83384435834	0.0520387241391	0.0362541025365	0.0555896238893	50.4233271512	-65.8410816118	-8.14878941653	-2.86265572225	-8.23013520148	89.0935611598	116.335370211	7.26028086355	5.0580595744	7.75569134741	0.3541149052	0.258552946668	16.9872239097	33.5319630639	305.685790169	67.8338054494	0.818392913665	0.181607086335	-25.576136	288.15
Name_None_CAS_91-20-3_CS_NAPHTA18M_Temperature: Value10	-3.88	138.291384521	-69.2644693175	-7.61486682482	-3.84802607319	-6.92644693175	163.962621279	82.1221364596	10.2601129714	4.56234091442	10.2652670574	25.6712367582	151.386605777	17.8749797962	8.41036698761	17.1917139892	0.457533669917	-0.229159805953	-0.0251936010068	-0.0127311003307	-0.0229159805953	0.542466330083	0.27169908383	0.0339453333108	0.0150943935461	0.0339623854787	41.799124939	-20.9354633108	-2.30162400143	-1.16308129504	-2.09354633108	49.558359083	24.8217447097	3.10116024556	1.37898581721	3.10271808872	0.123048053462	0.125631875297	136.501448331	146.383910298	302.2540058	0.0	1.0	0.0	-18.48353	283.15
Name_None_CAS_99-99-0_CS_NITOLU01M_Temperature: Value20	-2.75	142.961957379	-101.790104915	-26.3903279491	-5.98765323027	-16.9650174858	166.306967196	118.411946432	8.74377389768	6.96540861362	10.7647224029	23.3450098171	220.202051346	35.1341018468	12.9530618439	27.7297398886	0.462257750517	-0.329131370229	-0.0853313276961	-0.019360668837	-0.0548552283715	0.537742249483	0.382876962483	0.0282723972662	0.0225221742637	0.0348069965894	44.2136908136	-31.4805162793	-8.16170834399	-1.85179507525	-5.24675271321	51.4335768939	36.6211353297	2.70417755006	2.15418443116	3.32919412088	0.362790187064	0.377722342929	125.022001314	19.6380960466	209.04169808	100.227226494	0.675922090679	0.324077909321	-17.139202	293.15
Name_None_CAS_103-84-4_CS_ACANIL02M_Temperature: Value50	-1.01	116.534331304	-100.337761601	-15.6729880722	-5.28093482111	-14.333965943	206.147843852	177.49630499	12.7606427801	9.34191078897	14.7913587492	89.6135125479	277.834066592	28.4336308524	14.6228456101	29.1253246922	0.361142759893	-0.310949191887	-0.0485709756501	-0.0163657469414	-0.0444213131267	0.638857240107	0.550065416239	0.0395455459353	0.028950811381	0.0458387846866	37.6035515057	-32.3772071638	-5.05739388235	-1.70406353494	-4.62531530911	66.520234658	57.2748937765	4.11763196869	3.0144680935	4.77290781471	0.379016903845	0.256380555423	15.1265283364	25.2468898525	274.84469151	47.8374836469	0.851750461197	0.148249538803	-26.419893	323.15
Name_None_CAS_124-04-9_CS_ADIPAC11M_Temperature: Value80	0.45	158.655473254	-246.216669727	-54.8669909136	-12.3108334864	-41.0361116212	183.152688479	284.233780809	22.2480920655	14.2116890405	20.302412915	24.4972152257	530.450450537	77.1150829791	26.5225225268	61.3385245362	0.464165257053	-0.720335841248	-0.160519838483	-0.0360167920624	-0.120055973541	0.535834742947	0.831559373446	0.0650894114193	0.0415779686723	0.0593970981033	54.2297356617	-84.1588672675	-18.753985304	-4.20794336338	-14.0264778779	62.6030837656	97.1534261209	7.60457945098	4.85767130604	6.93953043721	0.310092062955	0.195141904635	110.580199933	33.5329403277	125.930176131	215.877985602	0.368423549316	0.631576450684	-38.794239	353.15
Name_l-Histidine_CAS_71-00-1_CS_LHISTD04M_Temperature: Value25	-0.56	103.63637591	-170.132213742	-31.658469173	-8.50661068708	-34.0264427483	224.916598404	369.229032352	26.7754395653	18.4614516176	24.6152688235	121.280222494	539.361246094	58.4339087383	26.9680623047	58.6417115718	0.31543277344	-0.517822777581	-0.0963572746196	-0.025891138879	-0.103564555516	0.68456722656	1.12380365183	0.0814950454221	0.0561901825913	0.0749202434551	34.0500395523	-55.8974448514	-10.401484209	-2.79487224257	-11.1794889703	73.8970173782	121.311296782	8.79715030772	6.06556483912	8.08741978549	0.292439839739	0.195158731715	58.9142023514	24.3304687927	195.079186975	133.473787339	0.5937526129	0.4062473871	-40.149991	298.15
Name_None_CAS_59-66-5_CS_ATDZSA03M_Temperature: Value15	-2.57	221.484531832	-334.747153571	-40.622582659	-17.6182712406	-41.8433941964	162.363948848	245.393523737	16.0960770887	12.9154486177	22.3085021579	-59.1205829838	580.140677309	56.7186597477	30.5337198583	64.1518963543	0.57701031261	-0.872081486367	-0.105829734136	-0.0458990255982	-0.109010185796	0.42298968739	0.639297889892	0.0419334135702	0.0336472573627	0.0581179899902	85.0165010379	-128.49218631	-15.592916635	-6.76274664792	-16.0615232888	62.3231550827	94.1939312553	6.1784547354	4.95757532923	8.56308465958	0.198987930417	0.176563046229	33.9721785761	0.855402298379	217.346994819	166.501485862	0.566231223407	0.433768776593	-47.948039	288.15
Name_None_CAS_56-40-6_CS_GLYCIN30M_Temperature: Value80	0.68	99.2359023405	-104.420843781	-34.4542289653	-10.4420843781	-34.806947927	122.4859778	128.885704181	17.6765191372	12.8885704181	18.4122434545	23.2500754594	233.306547962	52.1307481025	23.3306547962	53.2191913815	0.447569280387	-0.470954168867	-0.15539390584	-0.0470954168867	-0.156984722956	0.552430719613	0.581294476213	0.0797238374763	0.0581294476213	0.0830420680305	22.0027708444	-23.152385809	-7.63925642497	-2.3152385809	-7.71746193632	27.1578212886	28.5767806543	3.91927105744	2.85767806543	4.08239723632	0.456448323569	0.301027689498	78.3379373368	29.3499633657	90.7587435224	130.963136618	0.409335981929	0.590664018071	-28.021326	353.15
Name_None_CAS_99-65-0_CS_DNBENZ11M_Temperature: Value25	-2.5	201.573794093	-218.067960059	-48.5900805526	-13.6292475037	-43.6135920118	121.102066905	131.011477993	9.94442062969	8.18821737457	11.910134363	-80.4717271885	349.079438052	58.5345011822	21.8174648783	55.5237263748	0.624694371218	-0.675811197605	-0.150584801734	-0.0422381998503	-0.135162239521	0.375305628782	0.406015738481	0.0308186072517	0.0253759836551	0.0369105216801	65.0429975635	-70.365266768	-15.6788460782	-4.397829173	-14.0730533536	39.076713707	42.274241462	3.20882448881	2.64214009138	3.84311286018	0.238768300231	0.254940117049	190.663637797	27.4281134232	123.747887722	198.927973275	0.383505253041	0.616494746959	-23.089753	298.15
Name_None_CAS_57-50-1_CS_SUCROS41M_Temperature: Value70	0.35	195.365210549	-801.148893186	-75.0654464473	-17.8033087375	-72.8317175623	316.515287774	1297.95817671	43.5655745675	28.8435150379	38.1752404914	121.150077225	2099.10706989	118.631021015	46.6468237754	111.006958054	0.381661757362	-1.56510923118	-0.14664642762	-0.0347802051372	-0.14228265738	0.618338242638	2.53566639276	0.0851088773848	0.0563481420613	0.0745784233164	100.003641331	-410.092494676	-38.4245381344	-9.11316654834	-37.2811358796	162.018003233	664.399478297	22.3003680194	14.764432851	19.5411611264	0.0959736769559	0.0545141588284	203.757794746	0.0	158.621372962	353.259125362	0.309879695517	0.690120304483	-71.165016	343.15
Name_None_CAS_62-44-2_CS_PYRAZB21M_Temperature: Value40	-2.26	121.767479336	-149.953166149	-18.9587101022	-5.76742946726	-18.7441457686	280.359661543	345.254900061	16.0362567295	13.2790346177	19.1808277811	158.592182207	495.208066209	34.9949668317	19.046464085	37.9249735497	0.302808407982	-0.372899888879	-0.0471460594796	-0.0143423034184	-0.0466124861098	0.697191592018	0.858571493847	0.0398785734643	0.0330219805326	0.0476984163248	48.9660083173	-60.300237969	-7.62381188815	-2.31923992189	-7.53752974613	112.740229114	138.836365836	6.44861406904	5.33986022445	7.71313143531	0.401054738842	0.179255027291	27.8030667112	36.109512469	343.481386763	58.6457541156	0.854161164085	0.145838835915	-32.790919	313.15
Name_None_CAS_57-50-1_CS_SUCROS41M_Temperature: Value75	0.36	195.365210549	-801.148893186	-75.0654464473	-17.8033087375	-72.8317175623	316.515287774	1297.95817671	43.5655745675	28.8435150379	38.1752404914	121.150077225	2099.10706989	118.631021015	46.6468237754	111.006958054	0.381661757362	-1.56510923118	-0.14664642762	-0.0347802051372	-0.14228265738	0.618338242638	2.53566639276	0.0851088773848	0.0563481420613	0.0745784233164	100.003641331	-410.092494676	-38.4245381344	-9.11316654834	-37.2811358796	162.018003233	664.399478297	22.3003680194	14.764432851	19.5411611264	0.0959736769559	0.0545141588284	203.757794746	0.0	158.621372962	353.259125362	0.309879695517	0.690120304483	-71.165016	348.15
Name_None_CAS_124-04-9_CS_ADIPAC11M_Temperature: Value10	-1.17	158.655473254	-246.216669727	-54.8669909136	-12.3108334864	-41.0361116212	183.152688479	284.233780809	22.2480920655	14.2116890405	20.302412915	24.4972152257	530.450450537	77.1150829791	26.5225225268	61.3385245362	0.464165257053	-0.720335841248	-0.160519838483	-0.0360167920624	-0.120055973541	0.535834742947	0.831559373446	0.0650894114193	0.0415779686723	0.0593970981033	54.2297356617	-84.1588672675	-18.753985304	-4.20794336338	-14.0264778779	62.6030837656	97.1534261209	7.60457945098	4.85767130604	6.93953043721	0.310092062955	0.195141904635	110.580199933	33.5329403277	125.930176131	215.877985602	0.368423549316	0.631576450684	-38.794239	283.15
Name_None_CAS_115-77-5_CS_PERYTO12M_Temperature: Value40	-0.07	88.1145097253	-139.405207108	-34.851301777	-6.63834319561	-34.851301777	209.466943865	331.39584823	24.5091071948	15.7807546776	19.4938734253	121.35243414	470.801055338	59.3604089718	22.4190978732	54.3451752023	0.296102155098	-0.46846066993	-0.117115167483	-0.0223076509491	-0.117115167483	0.703897844902	1.11363071936	0.0823610036818	0.0530300342552	0.065507689374	26.2212438865	-41.4844041693	-10.3711010423	-1.97544781758	-10.3711010423	62.3334776346	98.6172582302	7.29345574524	4.69605991572	5.80101519001	0.25	0.132780780908	102.031739615	119.526482568	127.362722715	170.218730876	0.427992810635	0.572007189365	-34.324266	313.15
Name_None_CAS_144-62-7_CS_OXALAC08M_Temperature: Value50	0.45	159.964305001	-227.556451941	-54.8162280575	-28.4445564926	-56.8891129853	59.2434069655	84.2764233552	19.9540178927	10.5345529194	21.0691058388	-100.720898035	311.832875296	74.7702459502	38.979109412	77.9582188241	0.729738491251	-1.03808597745	-0.250065235232	-0.129760747181	-0.259521494362	0.270261508749	0.384459208114	0.0910279009515	0.0480574010143	0.0961148020286	35.0654092955	-49.8821291732	-12.0161399311	-6.23526614665	-12.4705322933	12.98661169	18.4740419364	4.37407460679	2.30925524205	4.6185104841	0.332372444653	0.291279831179	107.014235353	34.5494860605	0.0	219.207711966	0.0	1.0	-25.007447	323.15
Name_None_CAS_553-90-2_CS_DMEOXA05M_Temperature: Value45	0.47	105.343369619	-147.242944773	-31.8852489857	-10.5173531981	-36.8107361933	182.313701333	254.827677848	18.6779350401	18.2019769892	25.4827677848	76.9703317139	402.070622622	50.5631840258	28.7193301873	62.2935039782	0.366211646634	-0.511869721421	-0.110844655687	-0.0365621229586	-0.127967430355	0.633788353366	0.88587315794	0.0649312564377	0.0632766541386	0.088587315794	30.302765149	-42.3554742119	-9.17201732981	-3.02539101514	-10.588868553	52.44382532	73.3029834075	5.37284008508	5.23592738625	7.33029834075	0.329530223376	0.298112370135	46.3042493709	28.3690920053	165.399346821	122.257724132	0.574987940581	0.425012059419	-18.83438	318.15
Name_None_CAS_95-55-6_CS_AMPHOM11M_Temperature: Value10	-0.77	116.233641064	-124.758651145	-26.8609405353	-8.31724340964	-20.7931085241	154.357754838	165.678930049	17.9724908368	11.0452620033	18.4087700055	38.1241137736	290.437581194	44.8334313721	19.3625054129	39.2018785296	0.429554090871	-0.461059194911	-0.0992675337874	-0.0307372796608	-0.0768431991519	0.570445909129	0.612284546214	0.0664192990204	0.0408189697476	0.068031616246	31.4518231864	-33.7586175641	-7.26833939469	-2.25057450427	-5.62643626068	41.7678803499	44.8312929536	4.86320138336	2.98875286358	4.98125477263	0.471234092899	0.273175229582	69.0747742441	61.6970426126	202.019156887	68.572239015	0.746583815844	0.253416184156	-24.436352	283.15
Name_None_CAS_2051-24-3_CS_DCLBPHM_Temperature: Value70	-10.45	511.881925561	-416.430260766	-41.6192693866	-18.9286482167	-41.6430260766	32.3168114152	26.2906297971	2.57859341055	1.19502862714	2.19088581643	-479.565114146	442.720890564	44.1978627972	20.1236768438	43.8339118931	0.940615791219	-0.76521724964	-0.0764780705261	-0.0347826022564	-0.076521724964	0.0593842087814	0.0483107144702	0.00473833038437	0.00219594156683	0.00402589287252	278.565497371	-226.620821948	-22.6491538341	-10.3009464522	-22.6620821948	17.5867679552	14.3073275299	1.4032672772	0.65033306954	1.19227729416	0.100687081095	0.0994332084092	444.773652309	54.6435353249	544.198736976	0.0	1.0	0.0	-43.332592	343.15
Name_l-Aspartic acid_CAS_56-84-8_CS_LASPRT03M_Temperature: Value40	-1.19	163.594975538	-291.555620551	-57.8188475711	-18.2222262844	-58.3111241102	130.767663429	233.051456095	22.448598086	14.5657160059	21.1864960086	-32.8273121093	524.607076646	80.2674456571	32.7879422904	79.4976201188	0.555759984053	-0.990464080543	-0.196420468895	-0.0619040050339	-0.198092816109	0.444240015947	0.791715473515	0.0762617095864	0.0494822170947	0.0719741339559	48.1562487212	-85.8230818711	-17.0197085531	-5.36394261694	-17.1646163742	38.4931144985	68.6016416313	6.60802857371	4.28760260196	6.23651287557	0.269992651493	0.179879802986	124.364173959	34.8021341904	75.2798117001	219.082827267	0.255738336782	0.744261663218	-30.407021	313.15
Name_l-Aspartic acid_CAS_56-84-8_CS_LASPRT03M_Temperature: Value45	-1.12	163.594975538	-291.555620551	-57.8188475711	-18.2222262844	-58.3111241102	130.767663429	233.051456095	22.448598086	14.5657160059	21.1864960086	-32.8273121093	524.607076646	80.2674456571	32.7879422904	79.4976201188	0.555759984053	-0.990464080543	-0.196420468895	-0.0619040050339	-0.198092816109	0.444240015947	0.791715473515	0.0762617095864	0.0494822170947	0.0719741339559	48.1562487212	-85.8230818711	-17.0197085531	-5.36394261694	-17.1646163742	38.4931144985	68.6016416313	6.60802857371	4.28760260196	6.23651287557	0.269992651493	0.179879802986	124.364173959	34.8021341904	75.2798117001	219.082827267	0.255738336782	0.744261663218	-30.407021	318.15
Name_None_CAS_461-58-5_CS_CYAMPD03M_Temperature: Value10	-0.65	113.123933364	-118.477584489	-26.3841203186	-11.8477584489	-29.6193961223	124.687895017	130.588816861	21.6664383621	13.0588816861	21.7648028102	11.5639616533	249.066401351	48.0505586807	24.9066401351	51.3841989326	0.475686739949	-0.498198871335	-0.110945365915	-0.0498198871335	-0.124549717834	0.524313260051	0.549126667713	0.0911074882591	0.0549126667713	0.0915211112854	26.9022094269	-28.1753709895	-6.27445589319	-2.81753709895	-7.04384274739	29.6522562909	31.0555653039	5.15253532139	3.10555653039	5.17592755065	0.352545441878	0.199224912222	56.1293069156	137.311629741	160.856138013	76.9556903681	0.676400913731	0.323599086269	-23.990576	283.15
Name_None_CAS_77-92-9_CS_CITRAC11M_Temperature: Value35	0.32	207.396068918	-533.46256244	-73.4149249119	-25.4029791638	-76.2089374914	140.128331267	360.437008561	26.0040170615	17.1636670743	25.7455006115	-67.2677376509	893.899571001	99.4189419734	42.5666462381	101.954438103	0.596781316096	-1.53503627991	-0.211251137683	-0.0730969657101	-0.21929089713	0.403218683904	1.0371559763	0.0748264497331	0.0493883798236	0.0740825697354	72.0751944517	-185.391257033	-25.5134777447	-8.82815509682	-26.4844652905	48.6980142727	125.260655205	9.03703043172	5.964793105	8.9471896575	0.1870539707	0.130790958752	167.517037029	0.0	58.3453244459	289.17907574	0.167888425718	0.832111574282	-60.185843	308.15
Name_1,2,3,4-Tetrachlorodibenzo-p-dioxin_CAS_30746-58-8_CS_FELSEUM_Temperature: Value35	-8.45	310.309245037	-422.466285757	-28.2889450601	-19.2030129889	-42.2466285757	136.077839969	185.261317686	12.630628186	8.42096898571	15.4384431405	-174.231405068	607.727603443	40.919573246	27.6239819747	57.6850717162	0.695157309564	-0.946412429811	-0.0633731261729	-0.0430187468096	-0.0946412429811	0.304842690436	0.415023919617	0.0282952366012	0.018864723619	0.0345853266348	138.518039342	-188.583493812	-12.6278197233	-8.57197699147	-18.8583493812	60.7433903178	82.6982595661	5.63814929773	3.75901179846	6.89152163051	0.328919943136	0.140592034273	26.5723870832	48.5600957462	429.221104163	17.1659808433	0.961544629269	0.0384553707306	-31.222285	308.15
