# Supplementary material for: The influence of solid state information and descriptor selection on statistical models of temperature dependent aqueous solubility
Source: J Cheminform. 2018 Aug 29;10:44. doi: 10.1186/s13321-018-0298-3 (PMC6115327; doi:10.1186/s13321-018-0298-3)
Supplement: Supplementary file 2 — Additional file 2. All QSPR ready datasets, prior to feature selection, associated with all considered sets of descriptors. N.B. In the case of the temperature (T) values, these were replaced with (1/T) using additional scripts prior to both feature selection and modelling. [file 13321_2018_298_MOESM2_ESM.zip › all_QSPR_input/extra_qspr_input/Klimenko_QSPRin_CD_True_extra_Absolv_MPD.csv]

ID_Chemical	Endpoint_Solubility_Value	D_AlphaH2_A_	D_BetaH2_B_	D_H_bonding_product_descriptor	D_McGowanVolume_V_	D_Pi2_S_	D_R2_E_	D_MP_Descriptor	D_LatticeEnergy	D_Temperature_Value
Name_None_CAS_141-82-2_CS_MALNAC12M_Temperature: Value15	0.75	1.14	0.69	0.7866	0.68	1.06	0.34	135.0	-31.859953	288.15
Name_None_CAS_141-82-2_CS_MALNAC12M_Temperature: Value10	0.73	1.14	0.69	0.7866	0.68	1.06	0.34	135.0	-31.859953	283.15
Name_None_CAS_123-31-9_CS_HYQUIN08M_Temperature: Value60	0.37	1.0	0.65	0.65	0.83	1.14	1.02	173.5	-23.441066	333.15
Name_None_CAS_553-90-2_CS_DMEOXA05M_Temperature: Value30	0.27	0.0	0.69	0.0	0.82	0.97	0.13	54.0	-18.83438	303.15
Name_None_CAS_2051-24-3_CS_DCLBPHM_Temperature: Value80	-10.0	0.0	0.0	0.0	2.55	2.03	2.67	305.0	-43.332592	353.15
Name_None_CAS_85-01-8_CS_PHENAN08M_Temperature: Value70	-4.15	0.0	0.23	0.0	1.45	1.34	1.99	100.0	-24.350477	343.15
Name_None_CAS_85-01-8_CS_PHENAN08M_Temperature: Value75	-4.07	0.0	0.23	0.0	1.45	1.34	1.99	100.0	-24.350477	348.15
Name_None_CAS_57-13-6_CS_UREAXX23M_Temperature: Value30	0.98	0.72	0.69	0.4968	0.46	1.17	0.63	132.7	-22.445395	303.15
Name_Maleic acid_CAS_110-16-7_CS_MALIAC13M_Temperature: Value10	0.46	1.14	0.75	0.855	0.78	1.16	0.5	138.0	-32.597533	283.15
Name_None_CAS_88-99-3_CS_PHTHAC06M_Temperature: Value25	-1.38	1.14	0.77	0.8778	1.15	1.46	0.94	230.0	-34.417527	298.15
Name_None_CAS_88-99-3_CS_PHTHAC06M_Temperature: Value20	-1.47	1.14	0.77	0.8778	1.15	1.46	0.94	230.0	-34.417527	293.15
Name_None_CAS_95-55-6_CS_AMPHOM11M_Temperature: Value60	-0.62	0.51	0.55	0.2805	0.87	1.21	1.05	172.0	-24.436352	333.15
Name_Acetamide, N-(4-methoxyphenyl)-_CAS_51-66-1_CS_ACACTA01M_Temperature: Value15	-2.05	0.41	0.87	0.3567	1.31	1.55	0.96	400.3	-30.765398	288.15
Name_None_CAS_63-74-1_CS_SULAMD07M_Temperature: Value15	-1.71	0.67	1.18	0.7906	1.2	1.96	1.46	165.0	-38.370593	288.15
Name_None_CAS_554-84-7_CS_MNPHOL21M_Temperature: Value30	-0.92	0.69	0.49	0.3381	0.95	1.47	1.05	97.0	-23.406399	303.15
Name_None_CAS_554-84-7_CS_MNPHOL21M_Temperature: Value35	-0.86	0.69	0.49	0.3381	0.95	1.47	1.05	97.0	-23.406399	308.15
Name_None_CAS_51-28-5_CS_DNOPHL02M_Temperature: Value85	-1.5	0.28	0.45	0.126	1.12	1.81	1.22	107.5	-32.782729	358.15
Name_5-Hydroxyquinoline_CAS_578-67-6_CS_QEWHORM_Temperature: Value20	-2.54	0.13	1.03	0.1339	1.1	1.32	1.36	223.0	-24.914449	293.15
Name_3-Hydroxybenzoic acid_CAS_99-06-9_CS_BIDLOP02M_Temperature: Value15	-1.35	1.06	0.72	0.7632	0.99	1.29	0.98	202.0	-26.471035	288.15
Name_None_CAS_58-39-9_CS_PERPAZM_Temperature: Value25	-4.15	0.23	1.84	0.4232	3.02	2.33	2.87	97.0	-45.882857	298.15
Name_3-Hydroxybenzoic acid_CAS_99-06-9_CS_BIDLOP02M_Temperature: Value10	-1.4	1.06	0.72	0.7632	0.99	1.29	0.98	202.0	-26.471035	283.15
Name_None_CAS_129-00-0_CS_GUQPOZM_Temperature: Value75	-4.96	0.0	0.25	0.0	1.58	1.52	2.6	156.0	-26.169132	348.15
Name_None_CAS_63-74-1_CS_SULAMD07M_Temperature: Value50	-0.82	0.67	1.18	0.7906	1.2	1.96	1.46	165.0	-38.370593	323.15
Name_None_CAS_57-13-6_CS_UREAXX23M_Temperature: Value40	1.02	0.72	0.69	0.4968	0.46	1.17	0.63	132.7	-22.445395	313.15
Name_None_CAS_315-30-0_CS_ALOPURM_Temperature: Value30	-2.19	0.27	1.54	0.4158	0.88	1.04	1.43	350.0	-27.81438	303.15
Name_Maleic acid_CAS_110-16-7_CS_MALIAC13M_Temperature: Value80	0.8	1.14	0.75	0.855	0.78	1.16	0.5	138.0	-32.597533	353.15
Name_None_CAS_86-73-7_CS_FLUREN02M_Temperature: Value65	-4.07	0.0	0.19	0.0	1.36	1.13	1.65	116.0	-21.710357	338.15
Name_None_CAS_65-85-0_CS_BENZAC12M_Temperature: Value35	-1.43	0.57	0.44	0.2508	0.93	1.08	0.75	122.0	-24.049796	308.15
Name_None_CAS_86-73-7_CS_FLUREN02M_Temperature: Value60	-4.2	0.0	0.19	0.0	1.36	1.13	1.65	116.0	-21.710357	333.15
Name_None_CAS_15862-07-4_CS_ABESIKM_Temperature: Value25	-6.2	0.0	0.13	0.0	1.69	1.42	1.79	77.0	-27.19638	298.15
Name_None_CAS_100-09-4_CS_ANISIC04M_Temperature: Value60	-2.09	0.57	0.66	0.3762	1.13	1.17	0.81	184.0	-25.189211	333.15
Name_None_CAS_77-92-9_CS_CITRAC11M_Temperature: Value25	0.3	1.63	1.33	2.1679	1.24	1.5	0.61	153.0	-60.185843	298.15
Name_None_CAS_88-99-3_CS_PHTHAC06M_Temperature: Value10	-1.67	1.14	0.77	0.8778	1.15	1.46	0.94	230.0	-34.417527	283.15
Name_None_CAS_120-12-7_CS_ANTCEN19M_Temperature: Value35	-6.16	0.0	0.23	0.0	1.45	1.34	1.99	218.0	-25.582407	308.15
Name_None_CAS_51-28-5_CS_DNOPHL02M_Temperature: Value15	-2.65	0.28	0.45	0.126	1.12	1.81	1.22	107.5	-32.782729	288.15
Name_None_CAS_100-09-4_CS_ANISIC04M_Temperature: Value65	-2.05	0.57	0.66	0.3762	1.13	1.17	0.81	184.0	-25.189211	338.15
Name_None_CAS_100-09-4_CS_ANISIC04M_Temperature: Value70	-1.84	0.57	0.66	0.3762	1.13	1.17	0.81	184.0	-25.189211	343.15
Name_None_CAS_76-57-3_CS_ZZZTSE03M_Temperature: Value50	-1.36	0.23	1.58	0.3634	2.21	1.92	2.16	155.0	-37.255187	323.15
Name_None_CAS_103-84-4_CS_ACANIL02M_Temperature: Value80	-0.48	0.41	0.67	0.2747	1.11	1.42	0.89	114.0	-26.419893	353.15
Name_None_CAS_91-20-3_CS_NAPHTA18M_Temperature: Value75	-2.72	0.0	0.17	0.0	1.09	1.02	1.27	80.2	-18.48353	348.15
Name_None_CAS_123-30-8_CS_AMPHOL01M_Temperature: Value10	-0.93	0.73	0.69	0.5037	0.87	1.32	1.09	190.0	-24.154172	283.15
Name_None_CAS_69-72-7_CS_SALIAC18M_Temperature: Value40	-1.54	0.7	0.4	0.28	0.99	1.1	0.91	158.0	-26.595388	313.15
Name_Thiourea_CAS_62-56-6_CS_THIOUR13M_Temperature: Value10	-0.01	0.42	0.82	0.3444	0.57	0.97	1.07	176.0	-14.862445	283.15
Name_None_CAS_103-84-4_CS_ACANIL02M_Temperature: Value10	-1.49	0.41	0.67	0.2747	1.11	1.42	0.89	114.0	-26.419893	283.15
Name_d-Sorbitol_CAS_50-70-4_CS_GLUCITM_Temperature: Value10	0.55	1.62	1.81	2.9322	1.31	1.75	1.23	110.0	-52.923591	283.15
Name_None_CAS_91-20-3_CS_NAPHTA18M_Temperature: Value50	-3.21	0.0	0.17	0.0	1.09	1.02	1.27	80.2	-18.48353	323.15
Name_None_CAS_60-35-5_CS_ACEMID02M_Temperature: Value20	1.07	0.49	0.57	0.2793	0.51	1.09	0.42	81.0	-16.99894	293.15
Name_None_CAS_781-43-1_CS_DMANTR01M_Temperature: Value25	-6.57	0.0	0.23	0.0	1.74	1.22	2.04	182.0	-27.267902	298.15
Name_None_CAS_91-20-3_CS_NAPHTA18M_Temperature: Value55	-3.08	0.0	0.17	0.0	1.09	1.02	1.27	80.2	-18.48353	328.15
Name_None_CAS_107-35-7_CS_TAURIN05M_Temperature: Value20	-0.19	0.52	1.34	0.6968	0.83	1.64	0.49	328.0	-32.740462	293.15
Name_l-Aspartic acid_CAS_56-84-8_CS_LASPRT03M_Temperature: Value70	-0.76	1.18	1.26	1.4868	0.92	1.37	0.55	270.5	-30.407021	343.15
Name_None_CAS_107-35-7_CS_TAURIN05M_Temperature: Value25	-0.12	0.52	1.34	0.6968	0.83	1.64	0.49	328.0	-32.740462	298.15
Name_Benzoylaminoacetic acid_CAS_495-69-2_CS_HIPPAC05M_Temperature: Value25	-1.68	0.83	1.01	0.8383	1.33	1.95	1.06	187.0	-36.632048	298.15
Name_None_CAS_479-45-8_CS_MTNANLM_Temperature: Value10	-3.62	0.0	0.96	0.0	1.65	3.16	1.82	131.0	-39.173257	283.15
Name_None_CAS_123-30-8_CS_AMPHOL01M_Temperature: Value85	-0.08	0.73	0.69	0.5037	0.87	1.32	1.09	190.0	-24.154172	358.15
Name_None_CAS_479-45-8_CS_MTNANLM_Temperature: Value15	-3.61	0.0	0.96	0.0	1.65	3.16	1.82	131.0	-39.173257	288.15
Name_None_CAS_32598-13-3_CS_FUHDAN01M_Temperature: Value20	-8.83	0.0	0.18	0.0	1.81	1.49	1.94	183.0	-32.577736	293.15
Name_None_CAS_32598-13-3_CS_FUHDAN01M_Temperature: Value25	-8.71	0.0	0.18	0.0	1.81	1.49	1.94	183.0	-32.577736	298.15
Name_Serine_CAS_56-45-1_CS_LSERIN10M_Temperature: Value25	-0.33	1.03	1.3	1.339	0.76	1.15	0.6	220.0	-37.622027	298.15
Name_None_CAS_150-13-0_CS_AMBNAC04M_Temperature: Value20	-1.44	0.8	0.76	0.608	1.03	1.46	1.05	187.0	-29.957667	293.15
Name_None_CAS_91-20-3_CS_NAPHTA18M_Temperature: Value25	-3.61	0.0	0.17	0.0	1.09	1.02	1.27	80.2	-18.48353	298.15
Name_None_CAS_150-13-0_CS_AMBNAC04M_Temperature: Value25	-1.41	0.8	0.76	0.608	1.03	1.46	1.05	187.0	-29.957667	298.15
Name_None_CAS_115-43-5_CS_FUFSOPM_Temperature: Value35	-2.11	0.52	1.34	0.6968	1.8	1.87	1.68	156.5	-39.130009	308.15
Name_2-Methoxybenzoic acid_CAS_579-75-9_CS_FUFBOXM_Temperature: Value15	-1.85	0.57	0.66	0.3762	1.13	1.17	0.81	101.0	-25.746714	288.15
Name_2-Methoxybenzoic acid_CAS_579-75-9_CS_FUFBOXM_Temperature: Value10	-1.91	0.57	0.66	0.3762	1.13	1.17	0.81	101.0	-25.746714	283.15
Name_None_CAS_108-46-3_CS_RESORA03M_Temperature: Value10	0.62	1.0	0.61	0.61	0.83	1.1	0.99	110.0	-22.940187	283.15
Name_None_CAS_591-27-5_CS_MAMPOLM_Temperature: Value40	-0.31	0.73	0.65	0.4745	0.87	1.28	1.07	125.0	-23.346918	313.15
Name_Acetamide, N-(4-methoxyphenyl)-_CAS_51-66-1_CS_ACACTA01M_Temperature: Value60	-1.49	0.41	0.87	0.3567	1.31	1.55	0.96	400.3	-30.765398	333.15
Name_None_CAS_115-77-5_CS_PERYTO12M_Temperature: Value10	-0.46	1.25	1.18	1.475	1.05	1.21	0.79	260.0	-34.324266	283.15
Name_None_CAS_439-14-5_CS_DIZPAM10M_Temperature: Value25	-3.75	0.0	1.04	0.0	2.07	1.72	2.11	125.0	-35.287426	298.15
Name_None_CAS_144-62-7_CS_OXALAC08M_Temperature: Value15	-0.13	1.14	0.68	0.7752	0.54	1.06	0.34	189.0	-25.007447	288.15
Name_l-Histidine_CAS_71-00-1_CS_LHISTD04M_Temperature: Value15	-0.59	1.13	1.41	1.5933	1.13	1.74	1.02	287.0	-40.149991	288.15
Name_None_CAS_124-04-9_CS_ADIPAC11M_Temperature: Value60	0.02	1.14	0.7	0.798	1.1	1.07	0.34	152.0	-38.794239	333.15
Name_None_CAS_105-60-2_CS_CAPLACM_Temperature: Value5	0.58	0.26	0.69	0.1794	0.96	0.96	0.59	70.0	-20.312245	278.15
Name_None_CAS_461-58-5_CS_CYAMPD03M_Temperature: Value60	0.27	0.55	1.21	0.6655	0.66	1.02	0.87	210.0	-23.990576	333.15
Name_None_CAS_106-46-7_CS_DCLBEN03M_Temperature: Value45	-3.08	0.0	0.1	0.0	0.96	0.88	0.86	53.1	-17.491785	318.15
Name_None_CAS_106-46-7_CS_DCLBEN03M_Temperature: Value40	-3.16	0.0	0.1	0.0	0.96	0.88	0.86	53.1	-17.491785	313.15
Name_None_CAS_57-50-1_CS_SUCROS41M_Temperature: Value90	0.37	2.01	3.43	6.8943	2.23	2.63	2.32	191.0	-71.165016	363.15
Name_None_CAS_56-41-7_CS_LALNIN03M_Temperature: Value30	0.29	0.78	0.93	0.7254	0.71	0.92	0.38	314.5	-23.603808	303.15
Name_None_CAS_100-01-6_CS_NANILI23M_Temperature: Value20	-2.55	0.28	0.53	0.1484	0.99	1.65	1.13	146.0	-24.338415	293.15
Name_None_CAS_65-45-2_CS_SALMID07M_Temperature: Value45	-1.37	0.62	0.61	0.3782	1.03	1.57	1.16	140.0	-31.055115	318.15
Name_None_CAS_95-55-6_CS_AMPHOM11M_Temperature: Value20	-0.74	0.51	0.55	0.2805	0.87	1.21	1.05	172.0	-24.436352	293.15
Name_None_CAS_88-99-3_CS_PHTHAC06M_Temperature: Value65	-0.72	1.14	0.77	0.8778	1.15	1.46	0.94	230.0	-34.417527	338.15
Name_None_CAS_65-71-4_CS_THYMIN01M_Temperature: Value30	-1.46	0.44	0.9	0.396	0.89	1.41	0.88	316.0	-31.124792	303.15
Name_None_CAS_57-13-6_CS_UREAXX23M_Temperature: Value5	0.86	0.72	0.69	0.4968	0.46	1.17	0.63	132.7	-22.445395	278.15
Name_None_CAS_106-46-7_CS_DCLBEN03M_Temperature: Value30	-3.2	0.0	0.1	0.0	0.96	0.88	0.86	53.1	-17.491785	303.15
Name_None_CAS_141-82-2_CS_MALNAC12M_Temperature: Value40	0.82	1.14	0.69	0.7866	0.68	1.06	0.34	135.0	-31.859953	313.15
Name_None_CAS_106-46-7_CS_DCLBEN03M_Temperature: Value35	-3.25	0.0	0.1	0.0	0.96	0.88	0.86	53.1	-17.491785	308.15
Name_None_CAS_123-31-9_CS_HYQUIN08M_Temperature: Value10	-0.33	1.0	0.65	0.65	0.83	1.14	1.02	173.5	-23.441066	283.15
Name_None_CAS_298-00-0_CS_MPARAT01M_Temperature: Value20	-3.84	0.0	1.03	0.0	1.72	1.6	1.45	36.0	-25.25283	293.15
Name_None_CAS_63-74-1_CS_SULAMD07M_Temperature: Value10	-1.84	0.67	1.18	0.7906	1.2	1.96	1.46	165.0	-38.370593	283.15
Name_None_CAS_87-86-5_CS_PCPHOL01M_Temperature: Value30	-2.46	0.7	0.0	0.0	1.39	1.13	1.27	174.0	-30.180622	303.15
Name_None_CAS_56-41-7_CS_LALNIN03M_Temperature: Value20	0.25	0.78	0.93	0.7254	0.71	0.92	0.38	314.5	-23.603808	293.15
Name_None_CAS_120-12-7_CS_ANTCEN19M_Temperature: Value75	-5.17	0.0	0.23	0.0	1.45	1.34	1.99	218.0	-25.582407	348.15
Name_None_CAS_121-57-3_CS_AFAZEMM_Temperature: Value80	-0.6	0.54	1.19	0.6426	1.16	2.2	1.17	122.0	-33.075953	353.15
Name_None_CAS_120-12-7_CS_ANTCEN19M_Temperature: Value70	-5.28	0.0	0.23	0.0	1.45	1.34	1.99	218.0	-25.582407	343.15
Name_None_CAS_86-73-7_CS_FLUREN02M_Temperature: Value25	-4.94	0.0	0.19	0.0	1.36	1.13	1.65	116.0	-21.710357	298.15
Name_None_CAS_147-71-7_CS_TARTACM_Temperature: Value40	0.63	1.23	1.3	1.599	0.94	1.13	0.61	173.0	-43.993273	313.15
Name_Maleic acid_CAS_110-16-7_CS_MALIAC13M_Temperature: Value40	0.66	1.14	0.75	0.855	0.78	1.16	0.5	138.0	-32.597533	313.15
Name_2-Methoxybenzoic acid_CAS_579-75-9_CS_FUFBOXM_Temperature: Value25	-1.61	0.57	0.66	0.3762	1.13	1.17	0.81	101.0	-25.746714	298.15
Name_None_CAS_100-09-4_CS_ANISIC04M_Temperature: Value30	-2.69	0.57	0.66	0.3762	1.13	1.17	0.81	184.0	-25.189211	303.15
Name_None_CAS_87-40-1_CS_GISXEMM_Temperature: Value25	-4.2	0.0	0.21	0.0	1.28	1.04	1.0	61.0	-23.230816	298.15
Name_None_CAS_57-83-0_CS_PROGST13M_Temperature: Value50	-4.31	0.0	1.04	0.0	2.62	2.49	1.56	121.0	-34.331367	323.15
Name_None_CAS_129-00-0_CS_GUQPOZM_Temperature: Value45	-5.7	0.0	0.25	0.0	1.58	1.52	2.6	156.0	-26.169132	318.15
Name_l-Leucine_CAS_61-90-5_CS_LEUCIN03M_Temperature: Value30	-0.77	0.78	0.97	0.7566	1.13	0.92	0.39	286.0	-22.881391	303.15
Name_None_CAS_76-57-3_CS_ZZZTSE03M_Temperature: Value90	-1.1	0.23	1.58	0.3634	2.21	1.92	2.16	155.0	-37.255187	363.15
Name_None_CAS_65-85-0_CS_BENZAC12M_Temperature: Value40	-1.34	0.57	0.44	0.2508	0.93	1.08	0.75	122.0	-24.049796	313.15
Name_None_CAS_53-70-3_CS_DBNTHR02M_Temperature: Value25	-8.74	0.0	0.35	0.0	2.19	1.99	3.43	266.0	-37.324403	298.15
Name_None_CAS_86-73-7_CS_FLUREN02M_Temperature: Value50	-4.41	0.0	0.19	0.0	1.36	1.13	1.65	116.0	-21.710357	323.15
Name_Thiourea_CAS_62-56-6_CS_THIOUR13M_Temperature: Value20	0.2	0.42	0.82	0.3444	0.57	0.97	1.07	176.0	-14.862445	293.15
Name_None_CAS_51-28-5_CS_DNOPHL02M_Temperature: Value65	-1.92	0.28	0.45	0.126	1.12	1.81	1.22	107.5	-32.782729	338.15
Name_l-Aspartic acid_CAS_56-84-8_CS_LASPRT03M_Temperature: Value35	-1.27	1.18	1.26	1.4868	0.92	1.37	0.55	270.5	-30.407021	308.15
Name_None_CAS_59-66-5_CS_ATDZSA03M_Temperature: Value40	-2.29	0.85	1.5	1.275	1.34	2.55	1.64	258.0	-47.948039	313.15
Name_l-Aspartic acid_CAS_56-84-8_CS_LASPRT03M_Temperature: Value30	-1.34	1.18	1.26	1.4868	0.92	1.37	0.55	270.5	-30.407021	303.15
Name_None_CAS_52-31-3_CS_ETCYBA01M_Temperature: Value35	-2.02	0.52	1.28	0.6656	1.79	1.5	1.32	173.0	-36.821645	308.15
Name_None_CAS_492-62-6_CS_GLUCSA15M_Temperature: Value10	0.31	1.31	1.85	2.4235	1.2	1.64	1.34	154.5	-47.549087	283.15
Name_None_CAS_505-48-6_CS_SUBRAC01M_Temperature: Value35	-1.59	1.14	0.7	0.798	1.38	1.08	0.33	142.0	-43.047281	308.15
Name_None_CAS_57-83-0_CS_PROGST13M_Temperature: Value25	-4.42	0.0	1.04	0.0	2.62	2.49	1.56	121.0	-34.331367	298.15
Name_None_CAS_118-92-3_CS_AMBACO06M_Temperature: Value20	-1.59	0.75	0.71	0.5325	1.03	1.26	1.09	145.0	-27.735205	293.15
Name_None_CAS_57-83-0_CS_PROGST13M_Temperature: Value20	-4.49	0.0	1.04	0.0	2.62	2.49	1.56	121.0	-34.331367	293.15
Name_17a-Ethynyl testosterone_CAS_434-03-7_CS_KEFCEDM_Temperature: Value40	-5.46	0.4	1.08	0.432	2.58	2.4	1.78	269.0	-36.295784	313.15
Name_d-Sorbitol_CAS_50-70-4_CS_GLUCITM_Temperature: Value40	0.61	1.62	1.81	2.9322	1.31	1.75	1.23	110.0	-52.923591	313.15
Name_None_CAS_123-56-8_CS_SUCCIN05M_Temperature: Value20	0.32	0.34	0.89	0.3026	0.69	0.99	0.76	126.0	-22.228152	293.15
Name_None_CAS_479-45-8_CS_MTNANLM_Temperature: Value50	-3.16	0.0	0.96	0.0	1.65	3.16	1.82	131.0	-39.173257	323.15
Name_None_CAS_217-59-4_CS_TRIPHE13M_Temperature: Value10	-7.93	0.0	0.29	0.0	1.82	1.66	2.71	199.0	-30.206936	283.15
Name_None_CAS_217-59-4_CS_TRIPHE13M_Temperature: Value15	-7.83	0.0	0.29	0.0	1.82	1.66	2.71	199.0	-30.206936	288.15
Name_Barbital_CAS_57-44-3_CS_DETBAA01M_Temperature: Value20	-1.47	0.52	1.21	0.6292	1.37	1.35	0.98	190.0	-32.232875	293.15
Name_None_CAS_91-20-3_CS_NAPHTA18M_Temperature: Value65	-2.91	0.0	0.17	0.0	1.09	1.02	1.27	80.2	-18.48353	338.15
Name_None_CAS_94-09-7_CS_QQQAXG04M_Temperature: Value25	-2.19	0.23	0.76	0.1748	1.31	1.43	0.94	89.0	-25.576136	298.15
Name_None_CAS_55-21-0_CS_BZAMID12M_Temperature: Value40	-0.89	0.49	0.66	0.3234	0.97	1.55	1.0	130.0	-24.943851	313.15
Name_2-Methoxybenzoic acid_CAS_579-75-9_CS_FUFBOXM_Temperature: Value55	-1.16	0.57	0.66	0.3762	1.13	1.17	0.81	101.0	-25.746714	328.15
Name_None_CAS_103-84-4_CS_ACANIL02M_Temperature: Value60	-0.87	0.41	0.67	0.2747	1.11	1.42	0.89	114.0	-26.419893	333.15
Name_None_CAS_99-99-0_CS_NITOLU01M_Temperature: Value30	-2.63	0.0	0.21	0.0	1.03	1.2	0.85	55.0	-17.139202	303.15
Name_None_CAS_107-35-7_CS_TAURIN05M_Temperature: Value10	-0.34	0.52	1.34	0.6968	0.83	1.64	0.49	328.0	-32.740462	283.15
Name_Acetamide, N-(4-methoxyphenyl)-_CAS_51-66-1_CS_ACACTA01M_Temperature: Value25	-1.87	0.41	0.87	0.3567	1.31	1.55	0.96	400.3	-30.765398	298.15
Name_None_CAS_556-88-7_CS_NTRGUA02M_Temperature: Value50	-0.95	0.55	1.25	0.6875	0.68	1.01	0.91	235.0	-19.329362	323.15
Name_None_CAS_57-50-1_CS_SUCROS41M_Temperature: Value40	0.31	2.01	3.43	6.8943	2.23	2.63	2.32	191.0	-71.165016	313.15
Name_None_CAS_108-46-3_CS_RESORA03M_Temperature: Value40	0.8	1.0	0.61	0.61	0.83	1.1	0.99	110.0	-22.940187	313.15
Name_None_CAS_103-82-2_CS_ZZZMLY01M_Temperature: Value40	-0.67	0.57	0.45	0.2565	1.07	1.08	0.75	76.5	-24.561549	313.15
Name_None_CAS_124-04-9_CS_ADIPAC11M_Temperature: Value20	-0.89	1.14	0.7	0.798	1.1	1.07	0.34	152.0	-38.794239	293.15
Name_None_CAS_55-21-0_CS_BZAMID12M_Temperature: Value30	-0.97	0.49	0.66	0.3234	0.97	1.55	1.0	130.0	-24.943851	303.15
Name_None_CAS_65-85-0_CS_BENZAC12M_Temperature: Value30	-1.49	0.57	0.44	0.2508	0.93	1.08	0.75	122.0	-24.049796	303.15
Name_None_CAS_144-62-7_CS_OXALAC08M_Temperature: Value60	0.53	1.14	0.68	0.7752	0.54	1.06	0.34	189.0	-25.007447	333.15
Name_None_CAS_591-27-5_CS_MAMPOLM_Temperature: Value30	-0.47	0.73	0.65	0.4745	0.87	1.28	1.07	125.0	-23.346918	303.15
Name_None_CAS_461-58-5_CS_CYAMPD03M_Temperature: Value20	-0.43	0.55	1.21	0.6655	0.66	1.02	0.87	210.0	-23.990576	293.15
Name_None_CAS_461-58-5_CS_CYAMPD03M_Temperature: Value25	-0.33	0.55	1.21	0.6655	0.66	1.02	0.87	210.0	-23.990576	298.15
Name_None_CAS_110-94-1_CS_GLURAC04M_Temperature: Value35	0.78	1.14	0.69	0.7866	0.96	1.07	0.34	96.5	-39.215442	308.15
Name_None_CAS_571-61-9_CS_DIMNAP01M_Temperature: Value25	-4.67	0.0	0.17	0.0	1.37	0.9	1.32	81.0	-21.279471	298.15
Name_None_CAS_105-60-2_CS_CAPLACM_Temperature: Value10	0.59	0.26	0.69	0.1794	0.96	0.96	0.59	70.0	-20.312245	283.15
Name_None_CAS_120-80-9_CS_CATCOL13M_Temperature: Value25	0.62	0.77	0.53	0.4081	0.83	1.08	0.93	105.0	-21.292064	298.15
Name_None_CAS_120-80-9_CS_CATCOL13M_Temperature: Value20	0.45	0.77	0.53	0.4081	0.83	1.08	0.93	105.0	-21.292064	293.15
Name_None_CAS_62-44-2_CS_PYRAZB21M_Temperature: Value50	-2.1	0.41	0.87	0.3567	1.45	1.55	0.96	134.5	-32.790919	323.15
Name_None_CAS_553-90-2_CS_DMEOXA05M_Temperature: Value20	0.01	0.0	0.69	0.0	0.82	0.97	0.13	54.0	-18.83438	293.15
Name_None_CAS_553-90-2_CS_DMEOXA05M_Temperature: Value25	0.17	0.0	0.69	0.0	0.82	0.97	0.13	54.0	-18.83438	298.15
Name_None_CAS_56-04-2_CS_ZZZGEO04M_Temperature: Value25	-2.43	0.39	1.02	0.3978	1.0	1.73	1.36	330.0	-20.123576	298.15
Name_1,2,3,4-Tetrachlorodibenzo-p-dioxin_CAS_30746-58-8_CS_FELSEUM_Temperature: Value25	-8.71	0.0	0.22	0.0	1.82	1.73	1.88	184.0	-31.222285	298.15
Name_9,10-Dimethyl-1,2-benzanthracene_CAS_56-56-4_CS_BENANT03M_Temperature: Value25	-7.02	0.0	0.29	0.0	2.11	1.55	2.76	122.0	-32.933263	298.15
Name_None_CAS_122-88-3_CS_CLPOACM_Temperature: Value25	-2.29	0.57	0.65	0.3705	1.25	1.35	0.94	157.0	-26.01229	298.15
Name_None_CAS_85-01-8_CS_PHENAN08M_Temperature: Value45	-4.66	0.0	0.23	0.0	1.45	1.34	1.99	100.0	-24.350477	318.15
Name_2-Methoxybenzoic acid_CAS_579-75-9_CS_FUFBOXM_Temperature: Value5	-1.99	0.57	0.66	0.3762	1.13	1.17	0.81	101.0	-25.746714	278.15
Name_None_CAS_65-45-2_CS_SALMID07M_Temperature: Value35	-1.54	0.62	0.61	0.3782	1.03	1.57	1.16	140.0	-31.055115	308.15
Name_None_CAS_85-01-8_CS_PHENAN08M_Temperature: Value40	-4.89	0.0	0.23	0.0	1.45	1.34	1.99	100.0	-24.350477	313.15
Name_None_CAS_88-99-3_CS_PHTHAC06M_Temperature: Value55	-0.89	1.14	0.77	0.8778	1.15	1.46	0.94	230.0	-34.417527	328.15
Name_None_CAS_107-35-7_CS_TAURIN05M_Temperature: Value60	0.24	0.52	1.34	0.6968	0.83	1.64	0.49	328.0	-32.740462	333.15
Name_None_CAS_147-71-7_CS_TARTACM_Temperature: Value80	0.69	1.23	1.3	1.599	0.94	1.13	0.61	173.0	-43.993273	353.15
Name_None_CAS_51-28-5_CS_DNOPHL02M_Temperature: Value90	-1.31	0.28	0.45	0.126	1.12	1.81	1.22	107.5	-32.782729	363.15
Name_None_CAS_51-28-5_CS_DNOPHL02M_Temperature: Value95	-1.18	0.28	0.45	0.126	1.12	1.81	1.22	107.5	-32.782729	368.15
Name_trans-Cinnamic acid_CAS_140-10-3_CS_CINMAC03M_Temperature: Value25	-2.43	0.57	0.51	0.2907	1.17	1.18	0.9	133.0	-27.542944	298.15
Name_Diglycine_CAS_556-50-3_CS_GLYGLY04M_Temperature: Value25	0.15	1.04	1.46	1.5184	0.96	1.81	0.68	215.0	-41.079449	298.15
Name_None_CAS_2104-96-3_CS_BROPOSM_Temperature: Value20	-6.09	0.0	0.77	0.0	1.96	1.39	1.73	51.0	-28.875634	293.15
Name_None_CAS_63-74-1_CS_SULAMD07M_Temperature: Value20	-1.57	0.67	1.18	0.7906	1.2	1.96	1.46	165.0	-38.370593	293.15
Name_None_CAS_57-13-6_CS_UREAXX23M_Temperature: Value50	1.05	0.72	0.69	0.4968	0.46	1.17	0.63	132.7	-22.445395	323.15
Name_Thiourea_CAS_62-56-6_CS_THIOUR13M_Temperature: Value60	0.74	0.42	0.82	0.3444	0.57	0.97	1.07	176.0	-14.862445	333.15
Name_None_CAS_57-50-1_CS_SUCROS41M_Temperature: Value20	0.29	2.01	3.43	6.8943	2.23	2.63	2.32	191.0	-71.165016	293.15
Name_None_CAS_315-30-0_CS_ALOPURM_Temperature: Value25	-2.38	0.27	1.54	0.4158	0.88	1.04	1.43	350.0	-27.81438	298.15
Name_None_CAS_147-71-7_CS_TARTACM_Temperature: Value10	0.57	1.23	1.3	1.599	0.94	1.13	0.61	173.0	-43.993273	283.15
Name_None_CAS_120-12-7_CS_ANTCEN19M_Temperature: Value45	-5.93	0.0	0.23	0.0	1.45	1.34	1.99	218.0	-25.582407	318.15
Name_None_CAS_120-12-7_CS_ANTCEN19M_Temperature: Value40	-6.07	0.0	0.23	0.0	1.45	1.34	1.99	218.0	-25.582407	313.15
Name_None_CAS_50-78-2_CS_ACSALA19M_Temperature: Value30	-1.55	0.57	0.77	0.4389	1.29	1.42	0.84	135.0	-29.813687	303.15
Name_None_CAS_51-28-5_CS_DNOPHL02M_Temperature: Value25	-2.43	0.28	0.45	0.126	1.12	1.81	1.22	107.5	-32.782729	298.15
Name_None_CAS_100-25-4_CS_DNITBZ11M_Temperature: Value35	-3.21	0.0	0.31	0.0	1.06	1.83	1.1	173.0	-25.105195	308.15
Name_None_CAS_72-14-0_CS_SUTHAZ30M_Temperature: Value20	-2.61	0.59	1.21	0.7139	1.69	2.6	2.06	175.0	-44.388728	293.15
Name_2-Methoxybenzoic acid_CAS_579-75-9_CS_FUFBOXM_Temperature: Value45	-1.32	0.57	0.66	0.3762	1.13	1.17	0.81	101.0	-25.746714	318.15
Name_None_CAS_69-72-7_CS_SALIAC18M_Temperature: Value30	-1.69	0.7	0.4	0.28	0.99	1.1	0.91	158.0	-26.595388	303.15
Name_None_CAS_76-57-3_CS_ZZZTSE03M_Temperature: Value40	-1.43	0.23	1.58	0.3634	2.21	1.92	2.16	155.0	-37.255187	313.15
Name_None_CAS_148-24-3_CS_HXQUIN14M_Temperature: Value25	-2.35	0.07	0.73	0.0511	1.1	1.36	1.55	76.0	-22.191695	298.15
Name_None_CAS_148-24-3_CS_HXQUIN14M_Temperature: Value20	-2.42	0.07	0.73	0.0511	1.1	1.36	1.55	76.0	-22.191695	293.15
Name_None_CAS_56-85-9_CS_GLUTAM02M_Temperature: Value30	-0.48	1.27	1.48	1.8796	1.1	1.84	0.79	185.0	-40.426938	303.15
Name_None_CAS_56-40-6_CS_GLYCIN30M_Temperature: Value40	0.52	0.78	0.9	0.702	0.56	0.93	0.37	245.0	-28.021326	313.15
Name_None_CAS_69-72-7_CS_SALIAC18M_Temperature: Value35	-1.64	0.7	0.4	0.28	0.99	1.1	0.91	158.0	-26.595388	308.15
Name_None_CAS_479-45-8_CS_MTNANLM_Temperature: Value95	-2.25	0.0	0.96	0.0	1.65	3.16	1.82	131.0	-39.173257	368.15
Name_None_CAS_60-35-5_CS_ACEMID02M_Temperature: Value30	1.11	0.49	0.57	0.2793	0.51	1.09	0.42	81.0	-16.99894	303.15
Name_l-Asparagine_CAS_70-47-3_CS_VIKKEGM_Temperature: Value25	-0.65	1.27	1.48	1.8796	0.96	1.84	0.8	235.0	-31.558681	298.15
Name_None_CAS_123-56-8_CS_SUCCIN05M_Temperature: Value60	0.77	0.34	0.89	0.3026	0.69	0.99	0.76	126.0	-22.228152	333.15
Name_None_CAS_118-92-3_CS_AMBACO06M_Temperature: Value10	-1.66	0.75	0.71	0.5325	1.03	1.26	1.09	145.0	-27.735205	283.15
Name_None_CAS_505-48-6_CS_SUBRAC01M_Temperature: Value65	-0.89	1.14	0.7	0.798	1.38	1.08	0.33	142.0	-43.047281	338.15
Name_None_CAS_103-84-4_CS_ACANIL02M_Temperature: Value20	-1.38	0.41	0.67	0.2747	1.11	1.42	0.89	114.0	-26.419893	293.15
Name_None_CAS_59-66-5_CS_ATDZSA03M_Temperature: Value30	-2.36	0.85	1.5	1.275	1.34	2.55	1.64	258.0	-47.948039	303.15
Name_None_CAS_103-84-4_CS_ACANIL02M_Temperature: Value25	-1.33	0.41	0.67	0.2747	1.11	1.42	0.89	114.0	-26.419893	298.15
Name_None_CAS_217-59-4_CS_TRIPHE13M_Temperature: Value20	-7.67	0.0	0.29	0.0	1.82	1.66	2.71	199.0	-30.206936	293.15
Name_None_CAS_58-55-9_CS_BAPLOT06M_Temperature: Value25	-1.39	0.35	1.29	0.4515	1.22	1.99	1.46	272.0	-34.307169	298.15
Name_None_CAS_217-59-4_CS_TRIPHE13M_Temperature: Value25	-7.54	0.0	0.29	0.0	1.82	1.66	2.71	199.0	-30.206936	298.15
Name_None_CAS_58-55-9_CS_BAPLOT06M_Temperature: Value20	-1.54	0.35	1.29	0.4515	1.22	1.99	1.46	272.0	-34.307169	293.15
Name_Thiourea_CAS_62-56-6_CS_THIOUR13M_Temperature: Value80	0.88	0.42	0.82	0.3444	0.57	0.97	1.07	176.0	-14.862445	353.15
Name_Serine_CAS_56-45-1_CS_LSERIN10M_Temperature: Value15	-0.34	1.03	1.3	1.339	0.76	1.15	0.6	220.0	-37.622027	288.15
Name_None_CAS_492-62-6_CS_GLUCSA15M_Temperature: Value60	0.37	1.31	1.85	2.4235	1.2	1.64	1.34	154.5	-47.549087	333.15
Name_None_CAS_150-13-0_CS_AMBNAC04M_Temperature: Value30	-1.35	0.8	0.76	0.608	1.03	1.46	1.05	187.0	-29.957667	303.15
Name_None_CAS_91-20-3_CS_NAPHTA18M_Temperature: Value30	-3.53	0.0	0.17	0.0	1.09	1.02	1.27	80.2	-18.48353	303.15
Name_None_CAS_60-35-5_CS_ACEMID02M_Temperature: Value40	1.14	0.49	0.57	0.2793	0.51	1.09	0.42	81.0	-16.99894	313.15
Name_None_CAS_100-02-7_CS_NITPOL02M_Temperature: Value15	-1.14	0.67	0.49	0.3283	0.95	1.47	1.05	113.0	-23.764157	288.15
Name_None_CAS_144-62-7_CS_OXALAC08M_Temperature: Value20	-0.03	1.14	0.68	0.7752	0.54	1.06	0.34	189.0	-25.007447	293.15
Name_Barbital_CAS_57-44-3_CS_DETBAA01M_Temperature: Value10	-1.59	0.52	1.21	0.6292	1.37	1.35	0.98	190.0	-32.232875	283.15
Name_None_CAS_115-77-5_CS_PERYTO12M_Temperature: Value20	-0.38	1.25	1.18	1.475	1.05	1.21	0.79	260.0	-34.324266	293.15
Name_None_CAS_144-62-7_CS_OXALAC08M_Temperature: Value25	0.04	1.14	0.68	0.7752	0.54	1.06	0.34	189.0	-25.007447	298.15
Name_None_CAS_56-81-5_CS_GLCROL01M_Temperature: Value5	0.78	0.81	0.89	0.7209	0.71	0.97	0.61	20.0	-22.241145	278.15
Name_None_CAS_591-27-5_CS_MAMPOLM_Temperature: Value75	0.57	0.73	0.65	0.4745	0.87	1.28	1.07	125.0	-23.346918	348.15
Name_None_CAS_591-27-5_CS_MAMPOLM_Temperature: Value70	0.47	0.73	0.65	0.4745	0.87	1.28	1.07	125.0	-23.346918	343.15
Name_l-Leucine_CAS_61-90-5_CS_LEUCIN03M_Temperature: Value20	-0.8	0.78	0.97	0.7566	1.13	0.92	0.39	286.0	-22.881391	293.15
Name_None_CAS_70-55-3_CS_KUSVEZ02M_Temperature: Value15	-1.93	0.44	0.88	0.3872	1.24	1.49	1.18	138.0	-28.203705	288.15
Name_None_CAS_57-50-1_CS_SUCROS41M_Temperature: Value10	0.28	2.01	3.43	6.8943	2.23	2.63	2.32	191.0	-71.165016	283.15
Name_None_CAS_120-80-9_CS_CATCOL13M_Temperature: Value60	0.86	0.77	0.53	0.4081	0.83	1.08	0.93	105.0	-21.292064	333.15
Name_5-Butyl-5-ethylbarbituric acid_CAS_77-28-1_CS_ETBBAR02M_Temperature: Value20	-1.83	0.52	1.21	0.6292	1.66	1.36	0.98	127.0	-33.848523	293.15
Name_l-Leucine_CAS_61-90-5_CS_LEUCIN03M_Temperature: Value25	-0.78	0.78	0.97	0.7566	1.13	0.92	0.39	286.0	-22.881391	298.15
Name_5-Butyl-5-ethylbarbituric acid_CAS_77-28-1_CS_ETBBAR02M_Temperature: Value25	-1.64	0.52	1.21	0.6292	1.66	1.36	0.98	127.0	-33.848523	298.15
Name_None_CAS_95-55-6_CS_AMPHOM11M_Temperature: Value90	-0.57	0.51	0.55	0.2805	0.87	1.21	1.05	172.0	-24.436352	363.15
Name_None_CAS_68-96-2_CS_HPRGDOM_Temperature: Value20	-4.81	0.17	1.32	0.2244	2.68	2.5	1.66	222.0	-36.351122	293.15
Name_l-Aspartic acid_CAS_56-84-8_CS_LASPRT03M_Temperature: Value60	-0.88	1.18	1.26	1.4868	0.92	1.37	0.55	270.5	-30.407021	333.15
Name_l-Aspartic acid_CAS_56-84-8_CS_LASPRT03M_Temperature: Value65	-0.84	1.18	1.26	1.4868	0.92	1.37	0.55	270.5	-30.407021	338.15
Name_None_CAS_68-96-2_CS_HPRGDOM_Temperature: Value25	-4.71	0.17	1.32	0.2244	2.68	2.5	1.66	222.0	-36.351122	298.15
Name_l-Tyrosine_CAS_60-18-4_CS_LTYROS11M_Temperature: Value50	-2.22	1.28	1.29	1.6512	1.37	1.6	1.18	342.0	-33.536674	323.15
Name_None_CAS_461-58-5_CS_CYAMPD03M_Temperature: Value75	0.47	0.55	1.21	0.6655	0.66	1.02	0.87	210.0	-23.990576	348.15
Name_None_CAS_95-55-6_CS_AMPHOM11M_Temperature: Value30	-0.7	0.51	0.55	0.2805	0.87	1.21	1.05	172.0	-24.436352	303.15
Name_2-Methoxybenzoic acid_CAS_579-75-9_CS_FUFBOXM_Temperature: Value65	-0.77	0.57	0.66	0.3762	1.13	1.17	0.81	101.0	-25.746714	338.15
Name_None_CAS_65-71-4_CS_THYMIN01M_Temperature: Value20	-1.66	0.44	0.9	0.396	0.89	1.41	0.88	316.0	-31.124792	293.15
Name_None_CAS_461-58-5_CS_CYAMPD03M_Temperature: Value80	0.52	0.55	1.21	0.6655	0.66	1.02	0.87	210.0	-23.990576	353.15
Name_None_CAS_65-71-4_CS_THYMIN01M_Temperature: Value25	-1.56	0.44	0.9	0.396	0.89	1.41	0.88	316.0	-31.124792	298.15
Name_None_CAS_106-46-7_CS_DCLBEN03M_Temperature: Value20	-3.33	0.0	0.1	0.0	0.96	0.88	0.86	53.1	-17.491785	293.15
Name_None_CAS_106-46-7_CS_DCLBEN03M_Temperature: Value25	-3.3	0.0	0.1	0.0	0.96	0.88	0.86	53.1	-17.491785	298.15
Name_Maleic acid_CAS_110-16-7_CS_MALIAC13M_Temperature: Value25	0.58	1.14	0.75	0.855	0.78	1.16	0.5	138.0	-32.597533	298.15
Name_None_CAS_68-96-2_CS_HPRGDOM_Temperature: Value50	-4.37	0.17	1.32	0.2244	2.68	2.5	1.66	222.0	-36.351122	323.15
Name_None_CAS_57-13-6_CS_UREAXX23M_Temperature: Value10	0.88	0.72	0.69	0.4968	0.46	1.17	0.63	132.7	-22.445395	283.15
Name_None_CAS_95-55-6_CS_AMPHOM11M_Temperature: Value80	-0.57	0.51	0.55	0.2805	0.87	1.21	1.05	172.0	-24.436352	353.15
Name_Maleic acid_CAS_110-16-7_CS_MALIAC13M_Temperature: Value30	0.61	1.14	0.75	0.855	0.78	1.16	0.5	138.0	-32.597533	303.15
Name_None_CAS_608-93-5_CS_PNCLBZM_Temperature: Value20	-6.0	0.0	0.0	0.0	1.33	1.13	1.2	82.0	-24.268427	293.15
Name_None_CAS_52-01-7_CS_ATPRCL01M_Temperature: Value25	-4.32	0.0	1.63	0.0	3.17	3.81	2.24	134.0	-37.696576	298.15
Name_None_CAS_608-93-5_CS_PNCLBZM_Temperature: Value25	-5.48	0.0	0.0	0.0	1.33	1.13	1.2	82.0	-24.268427	298.15
Name_None_CAS_32598-13-3_CS_FUHDAN01M_Temperature: Value5	-9.3	0.0	0.18	0.0	1.81	1.49	1.94	183.0	-32.577736	278.15
Name_None_CAS_129-00-0_CS_GUQPOZM_Temperature: Value55	-5.42	0.0	0.25	0.0	1.58	1.52	2.6	156.0	-26.169132	328.15
Name_None_CAS_87-86-5_CS_PCPHOL01M_Temperature: Value25	-4.09	0.7	0.0	0.0	1.39	1.13	1.27	174.0	-30.180622	298.15
Name_None_CAS_554-84-7_CS_MNPHOL21M_Temperature: Value10	-1.29	0.69	0.49	0.3381	0.95	1.47	1.05	97.0	-23.406399	283.15
Name_None_CAS_76-57-3_CS_ZZZTSE03M_Temperature: Value80	-1.2	0.23	1.58	0.3634	2.21	1.92	2.16	155.0	-37.255187	353.15
Name_None_CAS_110-15-6_CS_SUCACB16M_Temperature: Value35	-0.05	0.97	0.69	0.6693	0.82	1.06	0.34	185.0	-28.988496	308.15
Name_None_CAS_86-73-7_CS_FLUREN02M_Temperature: Value45	-4.47	0.0	0.19	0.0	1.36	1.13	1.65	116.0	-21.710357	318.15
Name_None_CAS_50-06-6_CS_PHBARB09M_Temperature: Value35	-2.11	0.52	1.29	0.6708	1.7	1.81	1.56	176.0	-36.928008	308.15
Name_None_CAS_123-30-8_CS_AMPHOL01M_Temperature: Value40	-0.69	0.73	0.69	0.5037	0.87	1.32	1.09	190.0	-24.154172	313.15
Name_None_CAS_315-30-0_CS_ALOPURM_Temperature: Value15	-2.6	0.27	1.54	0.4158	0.88	1.04	1.43	350.0	-27.81438	288.15
Name_None_CAS_65-85-0_CS_BENZAC12M_Temperature: Value50	-1.2	0.57	0.44	0.2508	0.93	1.08	0.75	122.0	-24.049796	323.15
Name_None_CAS_51-28-5_CS_DNOPHL02M_Temperature: Value75	-1.79	0.28	0.45	0.126	1.12	1.81	1.22	107.5	-32.782729	348.15
Name_None_CAS_129-00-0_CS_GUQPOZM_Temperature: Value5	-6.61	0.0	0.25	0.0	1.58	1.52	2.6	156.0	-26.169132	278.15
Name_None_CAS_76-57-3_CS_ZZZTSE03M_Temperature: Value30	-1.48	0.23	1.58	0.3634	2.21	1.92	2.16	155.0	-37.255187	303.15
Name_None_CAS_52-31-3_CS_ETCYBA01M_Temperature: Value20	-2.16	0.52	1.28	0.6656	1.79	1.5	1.32	173.0	-36.821645	293.15
Name_None_CAS_57-83-0_CS_PROGST13M_Temperature: Value35	-4.37	0.0	1.04	0.0	2.62	2.49	1.56	121.0	-34.331367	308.15
Name_None_CAS_56-40-6_CS_GLYCIN30M_Temperature: Value10	0.31	0.78	0.9	0.702	0.56	0.93	0.37	245.0	-28.021326	283.15
Name_3-Hydroxybenzoic acid_CAS_99-06-9_CS_BIDLOP02M_Temperature: Value40	-0.85	1.06	0.72	0.7632	0.99	1.29	0.98	202.0	-26.471035	313.15
Name_None_CAS_505-48-6_CS_SUBRAC01M_Temperature: Value20	-2.04	1.14	0.7	0.798	1.38	1.08	0.33	142.0	-43.047281	293.15
Name_None_CAS_123-30-8_CS_AMPHOL01M_Temperature: Value30	-0.77	0.73	0.69	0.5037	0.87	1.32	1.09	190.0	-24.154172	303.15
Name_None_CAS_479-45-8_CS_MTNANLM_Temperature: Value40	-3.43	0.0	0.96	0.0	1.65	3.16	1.82	131.0	-39.173257	313.15
Name_None_CAS_129-00-0_CS_GUQPOZM_Temperature: Value15	-6.45	0.0	0.25	0.0	1.58	1.52	2.6	156.0	-26.169132	288.15
Name_None_CAS_123-56-8_CS_SUCCIN05M_Temperature: Value10	0.14	0.34	0.89	0.3026	0.69	0.99	0.76	126.0	-22.228152	283.15
Name_d-Sorbitol_CAS_50-70-4_CS_GLUCITM_Temperature: Value30	0.61	1.62	1.81	2.9322	1.31	1.75	1.23	110.0	-52.923591	303.15
Name_Barbital_CAS_57-44-3_CS_DETBAA01M_Temperature: Value35	-1.29	0.52	1.21	0.6292	1.37	1.35	0.98	190.0	-32.232875	308.15
Name_None_CAS_492-62-6_CS_GLUCSA15M_Temperature: Value20	0.32	1.31	1.85	2.4235	1.2	1.64	1.34	154.5	-47.549087	293.15
Name_Barbital_CAS_57-44-3_CS_DETBAA01M_Temperature: Value30	-1.35	0.52	1.21	0.6292	1.37	1.35	0.98	190.0	-32.232875	303.15
Name_None_CAS_103-84-4_CS_ACANIL02M_Temperature: Value70	-0.71	0.41	0.67	0.2747	1.11	1.42	0.89	114.0	-26.419893	343.15
Name_None_CAS_69-72-7_CS_SALIAC18M_Temperature: Value25	-1.79	0.7	0.4	0.28	0.99	1.1	0.91	158.0	-26.595388	298.15
Name_None_CAS_528-29-0_CS_ZZZFYW02M_Temperature: Value25	-3.1	0.0	0.31	0.0	1.06	1.83	1.1	118.0	-20.179732	298.15
Name_None_CAS_69-72-7_CS_SALIAC18M_Temperature: Value20	-1.84	0.7	0.4	0.28	0.99	1.1	0.91	158.0	-26.595388	293.15
Name_None_CAS_100-02-7_CS_NITPOL02M_Temperature: Value25	-0.95	0.67	0.49	0.3283	0.95	1.47	1.05	113.0	-23.764157	298.15
Name_None_CAS_110-15-6_CS_SUCACB16M_Temperature: Value50	0.18	0.97	0.69	0.6693	0.82	1.06	0.34	185.0	-28.988496	323.15
Name_None_CAS_99-99-0_CS_NITOLU01M_Temperature: Value40	-2.52	0.0	0.21	0.0	1.03	1.2	0.85	55.0	-17.139202	313.15
Name_None_CAS_118-92-3_CS_AMBACO06M_Temperature: Value40	-1.19	0.75	0.71	0.5325	1.03	1.26	1.09	145.0	-27.735205	313.15
Name_None_CAS_123-56-8_CS_SUCCIN05M_Temperature: Value80	0.84	0.34	0.89	0.3026	0.69	0.99	0.76	126.0	-22.228152	353.15
Name_None_CAS_115-77-5_CS_PERYTO12M_Temperature: Value60	0.12	1.25	1.18	1.475	1.05	1.21	0.79	260.0	-34.324266	333.15
Name_None_CAS_479-45-8_CS_MTNANLM_Temperature: Value35	-3.48	0.0	0.96	0.0	1.65	3.16	1.82	131.0	-39.173257	308.15
Name_None_CAS_479-45-8_CS_MTNANLM_Temperature: Value30	-3.53	0.0	0.96	0.0	1.65	3.16	1.82	131.0	-39.173257	303.15
Name_None_CAS_108-46-3_CS_RESORA03M_Temperature: Value30	0.76	1.0	0.61	0.61	0.83	1.1	0.99	110.0	-22.940187	303.15
Name_None_CAS_55-21-0_CS_BZAMID12M_Temperature: Value20	-1.09	0.49	0.66	0.3234	0.97	1.55	1.0	130.0	-24.943851	293.15
Name_None_CAS_124-04-9_CS_ADIPAC11M_Temperature: Value30	-0.7	1.14	0.7	0.798	1.1	1.07	0.34	152.0	-38.794239	303.15
Name_None_CAS_94-09-7_CS_QQQAXG04M_Temperature: Value40	-1.93	0.23	0.76	0.1748	1.31	1.43	0.94	89.0	-25.576136	313.15
Name_None_CAS_479-45-8_CS_MTNANLM_Temperature: Value45	-3.33	0.0	0.96	0.0	1.65	3.16	1.82	131.0	-39.173257	318.15
Name_None_CAS_492-62-6_CS_GLUCSA15M_Temperature: Value50	0.36	1.31	1.85	2.4235	1.2	1.64	1.34	154.5	-47.549087	323.15
Name_None_CAS_461-58-5_CS_CYAMPD03M_Temperature: Value30	-0.25	0.55	1.21	0.6655	0.66	1.02	0.87	210.0	-23.990576	303.15
Name_None_CAS_591-27-5_CS_MAMPOLM_Temperature: Value20	-0.62	0.73	0.65	0.4745	0.87	1.28	1.07	125.0	-23.346918	293.15
Name_l-Aspartic acid_CAS_56-84-8_CS_LASPRT03M_Temperature: Value25	-1.43	1.18	1.26	1.4868	0.92	1.37	0.55	270.5	-30.407021	298.15
Name_l-Aspartic acid_CAS_56-84-8_CS_LASPRT03M_Temperature: Value20	-1.5	1.18	1.26	1.4868	0.92	1.37	0.55	270.5	-30.407021	293.15
Name_None_CAS_141-82-2_CS_MALNAC12M_Temperature: Value80	0.9	1.14	0.69	0.7866	0.68	1.06	0.34	135.0	-31.859953	353.15
Name_None_CAS_124-04-9_CS_ADIPAC11M_Temperature: Value40	-0.49	1.14	0.7	0.798	1.1	1.07	0.34	152.0	-38.794239	313.15
Name_1,2,3,4-Tetrachlorodibenzo-p-dioxin_CAS_30746-58-8_CS_FELSEUM_Temperature: Value15	-8.85	0.0	0.22	0.0	1.82	1.73	1.88	184.0	-31.222285	288.15
Name_None_CAS_144-62-7_CS_OXALAC08M_Temperature: Value80	0.71	1.14	0.68	0.7752	0.54	1.06	0.34	189.0	-25.007447	353.15
Name_None_CAS_99-76-3_CS_CEBGOF04M_Temperature: Value15	-1.99	0.66	0.72	0.4752	1.13	1.24	0.87	131.0	-26.51154	288.15
Name_None_CAS_553-90-2_CS_DMEOXA05M_Temperature: Value10	-0.16	0.0	0.69	0.0	0.82	0.97	0.13	54.0	-18.83438	283.15
Name_None_CAS_461-58-5_CS_CYAMPD03M_Temperature: Value40	-0.07	0.55	1.21	0.6655	0.66	1.02	0.87	210.0	-23.990576	313.15
Name_l-Tyrosine_CAS_60-18-4_CS_LTYROS11M_Temperature: Value25	-2.58	1.28	1.29	1.6512	1.37	1.6	1.18	342.0	-33.536674	298.15
Name_None_CAS_115-77-5_CS_PERYTO12M_Temperature: Value80	0.32	1.25	1.18	1.475	1.05	1.21	0.79	260.0	-34.324266	353.15
Name_None_CAS_141-82-2_CS_MALNAC12M_Temperature: Value30	0.79	1.14	0.69	0.7866	0.68	1.06	0.34	135.0	-31.859953	303.15
Name_None_CAS_123-31-9_CS_HYQUIN08M_Temperature: Value40	0.02	1.0	0.65	0.65	0.83	1.14	1.02	173.5	-23.441066	313.15
Name_None_CAS_85-01-8_CS_PHENAN08M_Temperature: Value55	-4.5	0.0	0.23	0.0	1.45	1.34	1.99	100.0	-24.350477	328.15
Name_None_CAS_88-99-3_CS_PHTHAC06M_Temperature: Value40	-1.15	1.14	0.77	0.8778	1.15	1.46	0.94	230.0	-34.417527	313.15
Name_None_CAS_95-55-6_CS_AMPHOM11M_Temperature: Value40	-0.67	0.51	0.55	0.2805	0.87	1.21	1.05	172.0	-24.436352	313.15
Name_None_CAS_65-45-2_CS_SALMID07M_Temperature: Value25	-1.79	0.62	0.61	0.3782	1.03	1.57	1.16	140.0	-31.055115	298.15
Name_None_CAS_88-99-3_CS_PHTHAC06M_Temperature: Value45	-1.07	1.14	0.77	0.8778	1.15	1.46	0.94	230.0	-34.417527	318.15
Name_None_CAS_50-23-7_CS_ZZZPNG03M_Temperature: Value35	-2.97	0.73	1.9	1.387	2.8	2.92	2.04	218.5	-48.241379	308.15
Name_None_CAS_65-85-0_CS_BENZAC12M_Temperature: Value80	-0.66	0.57	0.44	0.2508	0.93	1.08	0.75	122.0	-24.049796	353.15
Name_None_CAS_123-31-9_CS_HYQUIN08M_Temperature: Value30	-0.1	1.0	0.65	0.65	0.83	1.14	1.02	173.5	-23.441066	303.15
Name_None_CAS_62-44-2_CS_PYRAZB21M_Temperature: Value25	-2.55	0.41	0.87	0.3567	1.45	1.55	0.96	134.5	-32.790919	298.15
Name_None_CAS_63-74-1_CS_SULAMD07M_Temperature: Value30	-1.32	0.67	1.18	0.7906	1.2	1.96	1.46	165.0	-38.370593	303.15
Name_None_CAS_57-13-6_CS_UREAXX23M_Temperature: Value60	1.07	0.72	0.69	0.4968	0.46	1.17	0.63	132.7	-22.445395	333.15
Name_None_CAS_85-01-8_CS_PHENAN08M_Temperature: Value25	-5.2	0.0	0.23	0.0	1.45	1.34	1.99	100.0	-24.350477	298.15
Name_Maleic acid_CAS_110-16-7_CS_MALIAC13M_Temperature: Value60	0.71	1.14	0.75	0.855	0.78	1.16	0.5	138.0	-32.597533	333.15
Name_1,2,3,4-Tetrachlorodibenzo-p-dioxin_CAS_30746-58-8_CS_FELSEUM_Temperature: Value5	-10.4	0.0	0.22	0.0	1.82	1.73	1.88	184.0	-31.222285	278.15
Name_None_CAS_86-74-8_CS_CRBZOL11M_Temperature: Value25	-5.14	0.31	0.39	0.1209	1.32	1.43	1.94	245.0	-26.645901	298.15
Name_None_CAS_147-71-7_CS_TARTACM_Temperature: Value20	0.59	1.23	1.3	1.599	0.94	1.13	0.61	173.0	-43.993273	293.15
Name_None_CAS_65-85-0_CS_BENZAC12M_Temperature: Value10	-1.79	0.57	0.44	0.2508	0.93	1.08	0.75	122.0	-24.049796	283.15
Name_None_CAS_129-00-0_CS_GUQPOZM_Temperature: Value10	-6.54	0.0	0.25	0.0	1.58	1.52	2.6	156.0	-26.169132	283.15
Name_None_CAS_552-16-9_CS_NBZOAO04M_Temperature: Value20	-1.41	0.57	0.54	0.3078	1.11	1.65	1.02	147.5	-32.916922	293.15
Name_None_CAS_120-12-7_CS_ANTCEN19M_Temperature: Value55	-5.65	0.0	0.23	0.0	1.45	1.34	1.99	218.0	-25.582407	328.15
Name_None_CAS_552-16-9_CS_NBZOAO04M_Temperature: Value25	-1.36	0.57	0.54	0.3078	1.11	1.65	1.02	147.5	-32.916922	298.15
Name_None_CAS_120-12-7_CS_ANTCEN19M_Temperature: Value50	-5.77	0.0	0.23	0.0	1.45	1.34	1.99	218.0	-25.582407	323.15
Name_None_CAS_148-24-3_CS_HXQUIN14M_Temperature: Value30	-2.27	0.07	0.73	0.0511	1.1	1.36	1.55	76.0	-22.191695	303.15
Name_None_CAS_100-25-4_CS_DNITBZ11M_Temperature: Value25	-3.43	0.0	0.31	0.0	1.06	1.83	1.1	173.0	-25.105195	298.15
Name_None_CAS_56-85-9_CS_GLUTAM02M_Temperature: Value25	-0.55	1.27	1.48	1.8796	1.1	1.84	0.79	185.0	-40.426938	298.15
Name_None_CAS_103-82-2_CS_ZZZMLY01M_Temperature: Value30	-0.84	0.57	0.45	0.2565	1.07	1.08	0.75	76.5	-24.561549	303.15
Name_None_CAS_100-09-4_CS_ANISIC04M_Temperature: Value55	-2.21	0.57	0.66	0.3762	1.13	1.17	0.81	184.0	-25.189211	328.15
Name_None_CAS_56-85-9_CS_GLUTAM02M_Temperature: Value20	-0.61	1.27	1.48	1.8796	1.1	1.84	0.79	185.0	-40.426938	293.15
Name_None_CAS_100-09-4_CS_ANISIC04M_Temperature: Value50	-2.29	0.57	0.66	0.3762	1.13	1.17	0.81	184.0	-25.189211	323.15
Name_None_CAS_76-57-3_CS_ZZZTSE03M_Temperature: Value70	-1.22	0.23	1.58	0.3634	2.21	1.92	2.16	155.0	-37.255187	343.15
Name_None_CAS_101-42-8_CS_JODTOLM_Temperature: Value25	-1.61	0.31	0.85	0.2635	1.35	1.48	1.01	133.0	-32.42917	298.15
Name_5-Butyl-5-ethylbarbituric acid_CAS_77-28-1_CS_ETBBAR02M_Temperature: Value37	-1.64	0.52	1.21	0.6292	1.66	1.36	0.98	127.0	-33.848523	310.15
Name_None_CAS_62-23-7_CS_NBZOAC02M_Temperature: Value37	-2.46	0.66	0.54	0.3564	1.11	1.65	1.02	242.4	-26.780189	310.15
Name_None_CAS_479-45-8_CS_MTNANLM_Temperature: Value85	-2.48	0.0	0.96	0.0	1.65	3.16	1.82	131.0	-39.173257	358.15
Name_None_CAS_65-85-0_CS_BENZAC12M_Temperature: Value60	-1.03	0.57	0.44	0.2508	0.93	1.08	0.75	122.0	-24.049796	333.15
Name_None_CAS_99-65-0_CS_DNBENZ11M_Temperature: Value35	-2.33	0.0	0.31	0.0	1.06	1.83	1.1	89.5	-23.089753	308.15
Name_None_CAS_69-72-7_CS_SALIAC18M_Temperature: Value60	-1.21	0.7	0.4	0.28	0.99	1.1	0.91	158.0	-26.595388	333.15
Name_None_CAS_99-65-0_CS_DNBENZ11M_Temperature: Value30	-2.41	0.0	0.31	0.0	1.06	1.83	1.1	89.5	-23.089753	303.15
Name_Fludrocortisone_CAS_127-31-1_CS_FPRTOD10M_Temperature: Value35	-3.62	0.8	1.88	1.504	2.82	2.86	1.91	260.0	-39.273144	308.15
Name_l-Aspartic acid_CAS_56-84-8_CS_LASPRT03M_Temperature: Value55	-0.99	1.18	1.26	1.4868	0.92	1.37	0.55	270.5	-30.407021	328.15
Name_l-Aspartic acid_CAS_56-84-8_CS_LASPRT03M_Temperature: Value50	-1.04	1.18	1.26	1.4868	0.92	1.37	0.55	270.5	-30.407021	323.15
Name_None_CAS_505-48-6_CS_SUBRAC01M_Temperature: Value50	-1.25	1.14	0.7	0.798	1.38	1.08	0.33	142.0	-43.047281	323.15
Name_None_CAS_107-35-7_CS_TAURIN05M_Temperature: Value40	0.06	0.52	1.34	0.6968	0.83	1.64	0.49	328.0	-32.740462	313.15
Name_None_CAS_103-84-4_CS_ACANIL02M_Temperature: Value30	-1.27	0.41	0.67	0.2747	1.11	1.42	0.89	114.0	-26.419893	303.15
Name_None_CAS_110-94-1_CS_GLURAC04M_Temperature: Value50	0.86	1.14	0.69	0.7866	0.96	1.07	0.34	96.5	-39.215442	323.15
Name_None_CAS_110-15-6_CS_SUCACB16M_Temperature: Value15	-0.39	0.97	0.69	0.6693	0.82	1.06	0.34	185.0	-28.988496	288.15
Name_None_CAS_479-45-8_CS_MTNANLM_Temperature: Value70	-2.73	0.0	0.96	0.0	1.65	3.16	1.82	131.0	-39.173257	343.15
Name_None_CAS_110-15-6_CS_SUCACB16M_Temperature: Value10	-0.41	0.97	0.69	0.6693	0.82	1.06	0.34	185.0	-28.988496	283.15
Name_None_CAS_69-72-7_CS_SALIAC18M_Temperature: Value15	-1.99	0.7	0.4	0.28	0.99	1.1	0.91	158.0	-26.595388	288.15
Name_None_CAS_69-72-7_CS_SALIAC18M_Temperature: Value10	-1.96	0.7	0.4	0.28	0.99	1.1	0.91	158.0	-26.595388	283.15
Name_None_CAS_55-21-0_CS_BZAMID12M_Temperature: Value60	-0.4	0.49	0.66	0.3234	0.97	1.55	1.0	130.0	-24.943851	333.15
Name_None_CAS_103-84-4_CS_ACANIL02M_Temperature: Value40	-1.15	0.41	0.67	0.2747	1.11	1.42	0.89	114.0	-26.419893	313.15
Name_None_CAS_141-90-2_CS_TURCIL02M_Temperature: Value25	-2.26	0.39	1.0	0.39	0.86	1.78	1.38	240.0	-20.425445	298.15
Name_2-Methoxybenzoic acid_CAS_579-75-9_CS_FUFBOXM_Temperature: Value35	-1.51	0.57	0.66	0.3762	1.13	1.17	0.81	101.0	-25.746714	308.15
Name_None_CAS_99-99-0_CS_NITOLU01M_Temperature: Value10	-2.88	0.0	0.21	0.0	1.03	1.2	0.85	55.0	-17.139202	283.15
Name_2-Methoxybenzoic acid_CAS_579-75-9_CS_FUFBOXM_Temperature: Value30	-1.56	0.57	0.66	0.3762	1.13	1.17	0.81	101.0	-25.746714	303.15
Name_Acetamide, N-(4-methoxyphenyl)-_CAS_51-66-1_CS_ACACTA01M_Temperature: Value40	-1.67	0.41	0.87	0.3567	1.31	1.55	0.96	400.3	-30.765398	313.15
Name_None_CAS_144-62-7_CS_OXALAC08M_Temperature: Value30	0.15	1.14	0.68	0.7752	0.54	1.06	0.34	189.0	-25.007447	303.15
Name_None_CAS_591-27-5_CS_MAMPOLM_Temperature: Value60	0.2	0.73	0.65	0.4745	0.87	1.28	1.07	125.0	-23.346918	333.15
Name_None_CAS_110-15-6_CS_SUCACB16M_Temperature: Value65	0.38	0.97	0.69	0.6693	0.82	1.06	0.34	185.0	-28.988496	338.15
Name_None_CAS_591-27-5_CS_MAMPOLM_Temperature: Value65	0.33	0.73	0.65	0.4745	0.87	1.28	1.07	125.0	-23.346918	338.15
Name_None_CAS_58-94-6_CS_QQQAUG15M_Temperature: Value25	-3.02	0.64	1.66	1.0624	1.69	2.74	1.98	342.0	-55.287662	298.15
Name_None_CAS_57-50-1_CS_SUCROS41M_Temperature: Value60	0.34	2.01	3.43	6.8943	2.23	2.63	2.32	191.0	-71.165016	333.15
Name_None_CAS_69-72-7_CS_SALIAC18M_Temperature: Value80	-0.8	0.7	0.4	0.28	0.99	1.1	0.91	158.0	-26.595388	353.15
Name_17a-Ethynyl testosterone_CAS_434-03-7_CS_KEFCEDM_Temperature: Value35	-5.49	0.4	1.08	0.432	2.58	2.4	1.78	269.0	-36.295784	308.15
Name_3-Hydroxybenzoic acid_CAS_99-06-9_CS_BIDLOP02M_Temperature: Value80	-0.1	1.06	0.72	0.7632	0.99	1.29	0.98	202.0	-26.471035	353.15
Name_None_CAS_115-77-5_CS_PERYTO12M_Temperature: Value30	-0.26	1.25	1.18	1.475	1.05	1.21	0.79	260.0	-34.324266	303.15
Name_3-Hydroxybenzoic acid_CAS_99-06-9_CS_BIDLOP02M_Temperature: Value20	-1.21	1.06	0.72	0.7632	0.99	1.29	0.98	202.0	-26.471035	293.15
Name_None_CAS_144-62-7_CS_OXALAC08M_Temperature: Value40	0.3	1.14	0.68	0.7752	0.54	1.06	0.34	189.0	-25.007447	313.15
Name_None_CAS_2051-24-3_CS_DCLBPHM_Temperature: Value60	-10.77	0.0	0.0	0.0	2.55	2.03	2.67	305.0	-43.332592	333.15
Name_None_CAS_553-90-2_CS_DMEOXA05M_Temperature: Value50	0.56	0.0	0.69	0.0	0.82	0.97	0.13	54.0	-18.83438	323.15
Name_None_CAS_591-27-5_CS_MAMPOLM_Temperature: Value10	-0.74	0.73	0.65	0.4745	0.87	1.28	1.07	125.0	-23.346918	283.15
Name_None_CAS_88-99-3_CS_PHTHAC06M_Temperature: Value85	-0.37	1.14	0.77	0.8778	1.15	1.46	0.94	230.0	-34.417527	358.15
Name_None_CAS_88-99-3_CS_PHTHAC06M_Temperature: Value80	-0.45	1.14	0.77	0.8778	1.15	1.46	0.94	230.0	-34.417527	353.15
Name_None_CAS_141-82-2_CS_MALNAC12M_Temperature: Value60	0.86	1.14	0.69	0.7866	0.68	1.06	0.34	135.0	-31.859953	333.15
Name_None_CAS_53-16-7_CS_ESTRON13M_Temperature: Value25	-5.53	0.5	0.95	0.475	2.16	2.53	1.85	252.5	-34.161578	298.15
Name_None_CAS_68-96-2_CS_HPRGDOM_Temperature: Value42	-4.45	0.17	1.32	0.2244	2.68	2.5	1.66	222.0	-36.351122	315.15
Name_None_CAS_85-01-8_CS_PHENAN08M_Temperature: Value60	-4.39	0.0	0.23	0.0	1.45	1.34	1.99	100.0	-24.350477	333.15
Name_None_CAS_85-01-8_CS_PHENAN08M_Temperature: Value65	-4.26	0.0	0.23	0.0	1.45	1.34	1.99	100.0	-24.350477	338.15
Name_None_CAS_60-35-5_CS_ACEMID02M_Temperature: Value10	1.03	0.49	0.57	0.2793	0.51	1.09	0.42	81.0	-16.99894	283.15
Name_None_CAS_65-45-2_CS_SALMID07M_Temperature: Value15	-1.97	0.62	0.61	0.3782	1.03	1.57	1.16	140.0	-31.055115	288.15
Name_None_CAS_88-99-3_CS_PHTHAC06M_Temperature: Value35	-1.22	1.14	0.77	0.8778	1.15	1.46	0.94	230.0	-34.417527	308.15
Name_None_CAS_57-13-6_CS_UREAXX23M_Temperature: Value20	0.93	0.72	0.69	0.4968	0.46	1.17	0.63	132.7	-22.445395	293.15
Name_Maleic acid_CAS_110-16-7_CS_MALIAC13M_Temperature: Value20	0.55	1.14	0.75	0.855	0.78	1.16	0.5	138.0	-32.597533	293.15
Name_l-Histidine_CAS_71-00-1_CS_LHISTD04M_Temperature: Value20	-0.58	1.13	1.41	1.5933	1.13	1.74	1.02	287.0	-40.149991	293.15
Name_None_CAS_121-57-3_CS_AFAZEMM_Temperature: Value60	-0.77	0.54	1.19	0.6426	1.16	2.2	1.17	122.0	-33.075953	333.15
Name_None_CAS_56-40-6_CS_GLYCIN30M_Temperature: Value30	0.45	0.78	0.9	0.702	0.56	0.93	0.37	245.0	-28.021326	303.15
Name_3-Hydroxy-5-methyl isoxazole_CAS_10004-44-1_CS_NEZNAHM_Temperature: Value25	-0.07	0.26	0.86	0.2236	0.69	1.33	0.7	86.0	-14.65113	298.15
Name_None_CAS_147-71-7_CS_TARTACM_Temperature: Value60	0.66	1.23	1.3	1.599	0.94	1.13	0.61	173.0	-43.993273	333.15
Name_None_CAS_77-92-9_CS_CITRAC11M_Temperature: Value40	0.33	1.63	1.33	2.1679	1.24	1.5	0.61	153.0	-60.185843	313.15
Name_None_CAS_62-44-2_CS_PYRAZB21M_Temperature: Value15	-2.58	0.41	0.87	0.3567	1.45	1.55	0.96	134.5	-32.790919	288.15
Name_None_CAS_198-55-0_CS_PERLEN04M_Temperature: Value25	-8.8	0.0	0.31	0.0	1.95	1.84	3.32	273.0	-33.615679	298.15
Name_None_CAS_129-00-0_CS_GUQPOZM_Temperature: Value60	-5.33	0.0	0.25	0.0	1.58	1.52	2.6	156.0	-26.169132	333.15
Name_None_CAS_100-09-4_CS_ANISIC04M_Temperature: Value10	-2.97	0.57	0.66	0.3762	1.13	1.17	0.81	184.0	-25.189211	283.15
Name_None_CAS_554-84-7_CS_MNPHOL21M_Temperature: Value20	-1.08	0.69	0.49	0.3381	0.95	1.47	1.05	97.0	-23.406399	293.15
Name_None_CAS_100-09-4_CS_ANISIC04M_Temperature: Value15	-2.9	0.57	0.66	0.3762	1.13	1.17	0.81	184.0	-25.189211	288.15
Name_l-Aspartic acid_CAS_56-84-8_CS_LASPRT03M_Temperature: Value10	-1.66	1.18	1.26	1.4868	0.92	1.37	0.55	270.5	-30.407021	283.15
Name_None_CAS_86-73-7_CS_FLUREN02M_Temperature: Value70	-3.95	0.0	0.19	0.0	1.36	1.13	1.65	116.0	-21.710357	343.15
Name_None_CAS_86-73-7_CS_FLUREN02M_Temperature: Value75	-3.89	0.0	0.19	0.0	1.36	1.13	1.65	116.0	-21.710357	348.15
Name_l-Aspartic acid_CAS_56-84-8_CS_LASPRT03M_Temperature: Value15	-1.59	1.18	1.26	1.4868	0.92	1.37	0.55	270.5	-30.407021	288.15
Name_None_CAS_65-85-0_CS_BENZAC12M_Temperature: Value20	-1.63	0.57	0.44	0.2508	0.93	1.08	0.75	122.0	-24.049796	293.15
Name_Thiourea_CAS_62-56-6_CS_THIOUR13M_Temperature: Value40	0.49	0.42	0.82	0.3444	0.57	0.97	1.07	176.0	-14.862445	313.15
Name_None_CAS_65-85-0_CS_BENZAC12M_Temperature: Value25	-1.56	0.57	0.44	0.2508	0.93	1.08	0.75	122.0	-24.049796	298.15
Name_None_CAS_107-35-7_CS_TAURIN05M_Temperature: Value80	0.35	0.52	1.34	0.6968	0.83	1.64	0.49	328.0	-32.740462	353.15
Name_None_CAS_505-48-6_CS_SUBRAC01M_Temperature: Value15	-2.13	1.14	0.7	0.798	1.38	1.08	0.33	142.0	-43.047281	288.15
Name_None_CAS_56-40-6_CS_GLYCIN30M_Temperature: Value20	0.39	0.78	0.9	0.702	0.56	0.93	0.37	245.0	-28.021326	293.15
Name_None_CAS_85-44-9_CS_PHTHAOM_Temperature: Value25	-1.38	0.0	0.6	0.0	0.98	1.38	0.97	130.8	-23.056082	298.15
Name_l-Threonine_CAS_72-19-5_CS_LTHREO03M_Temperature: Value25	-0.12	1.03	1.33	1.3699	0.91	1.14	0.61	270.0	-24.257987	298.15
Name_2-Methoxybenzoic acid_CAS_579-75-9_CS_FUFBOXM_Temperature: Value70	-0.58	0.57	0.66	0.3762	1.13	1.17	0.81	101.0	-25.746714	343.15
Name_None_CAS_123-30-8_CS_AMPHOL01M_Temperature: Value20	-0.84	0.73	0.69	0.5037	0.87	1.32	1.09	190.0	-24.154172	293.15
Name_d-Sorbitol_CAS_50-70-4_CS_GLUCITM_Temperature: Value20	0.58	1.62	1.81	2.9322	1.31	1.75	1.23	110.0	-52.923591	293.15
Name_None_CAS_110-94-1_CS_GLURAC04M_Temperature: Value15	0.65	1.14	0.69	0.7866	0.96	1.07	0.34	96.5	-39.215442	288.15
Name_None_CAS_492-62-6_CS_GLUCSA15M_Temperature: Value30	0.34	1.31	1.85	2.4235	1.2	1.64	1.34	154.5	-47.549087	303.15
Name_None_CAS_100-02-7_CS_NITPOL02M_Temperature: Value35	-0.71	0.67	0.49	0.3283	0.95	1.47	1.05	113.0	-23.764157	308.15
Name_None_CAS_69-72-7_CS_SALIAC18M_Temperature: Value50	-1.37	0.7	0.4	0.28	0.99	1.1	0.91	158.0	-26.595388	323.15
Name_None_CAS_100-02-7_CS_NITPOL02M_Temperature: Value30	-0.85	0.67	0.49	0.3283	0.95	1.47	1.05	113.0	-23.764157	303.15
Name_None_CAS_91-20-3_CS_NAPHTA18M_Temperature: Value45	-3.29	0.0	0.17	0.0	1.09	1.02	1.27	80.2	-18.48353	318.15
Name_None_CAS_110-15-6_CS_SUCACB16M_Temperature: Value20	-0.3	0.97	0.69	0.6693	0.82	1.06	0.34	185.0	-28.988496	293.15
Name_None_CAS_91-20-3_CS_NAPHTA18M_Temperature: Value40	-3.37	0.0	0.17	0.0	1.09	1.02	1.27	80.2	-18.48353	313.15
Name_None_CAS_110-15-6_CS_SUCACB16M_Temperature: Value25	-0.22	0.97	0.69	0.6693	0.82	1.06	0.34	185.0	-28.988496	298.15
Name_None_CAS_32598-13-3_CS_FUHDAN01M_Temperature: Value30	-8.39	0.0	0.18	0.0	1.81	1.49	1.94	183.0	-32.577736	303.15
Name_None_CAS_99-76-3_CS_CEBGOF04M_Temperature: Value30	-1.74	0.66	0.72	0.4752	1.13	1.24	0.87	131.0	-26.51154	303.15
Name_None_CAS_107-35-7_CS_TAURIN05M_Temperature: Value30	-0.05	0.52	1.34	0.6968	0.83	1.64	0.49	328.0	-32.740462	303.15
Name_None_CAS_479-45-8_CS_MTNANLM_Temperature: Value20	-3.59	0.0	0.96	0.0	1.65	3.16	1.82	131.0	-39.173257	293.15
Name_None_CAS_492-62-6_CS_GLUCSA15M_Temperature: Value40	0.35	1.31	1.85	2.4235	1.2	1.64	1.34	154.5	-47.549087	313.15
Name_None_CAS_110-94-1_CS_GLURAC04M_Temperature: Value65	0.93	1.14	0.69	0.7866	0.96	1.07	0.34	96.5	-39.215442	338.15
Name_None_CAS_108-46-3_CS_RESORA03M_Temperature: Value20	0.7	1.0	0.61	0.61	0.83	1.1	0.99	110.0	-22.940187	293.15
Name_None_CAS_55-21-0_CS_BZAMID12M_Temperature: Value10	-1.31	0.49	0.66	0.3234	0.97	1.55	1.0	130.0	-24.943851	283.15
Name_None_CAS_94-09-7_CS_QQQAXG04M_Temperature: Value50	-1.77	0.23	0.76	0.1748	1.31	1.43	0.94	89.0	-25.576136	323.15
Name_None_CAS_115-43-5_CS_FUFSOPM_Temperature: Value20	-2.35	0.52	1.34	0.6968	1.8	1.87	1.68	156.5	-39.130009	293.15
Name_None_CAS_92-69-3_CS_BOPSAA10M_Temperature: Value25	-3.48	0.5	0.49	0.245	1.38	1.37	1.61	164.5	-30.175074	298.15
Name_None_CAS_591-27-5_CS_MAMPOLM_Temperature: Value50	-0.17	0.73	0.65	0.4745	0.87	1.28	1.07	125.0	-23.346918	323.15
Name_None_CAS_591-27-5_CS_MAMPOLM_Temperature: Value55	-0.05	0.73	0.65	0.4745	0.87	1.28	1.07	125.0	-23.346918	328.15
Name_None_CAS_2051-24-3_CS_DCLBPHM_Temperature: Value25	-11.89	0.0	0.0	0.0	2.55	2.03	2.67	305.0	-43.332592	298.15
Name_None_CAS_57-50-1_CS_SUCROS41M_Temperature: Value30	0.3	2.01	3.43	6.8943	2.23	2.63	2.32	191.0	-71.165016	303.15
Name_3-Hydroxybenzoic acid_CAS_99-06-9_CS_BIDLOP02M_Temperature: Value30	-1.03	1.06	0.72	0.7632	0.99	1.29	0.98	202.0	-26.471035	303.15
Name_l-Aspartic acid_CAS_56-84-8_CS_LASPRT03M_Temperature: Value5	-1.75	1.18	1.26	1.4868	0.92	1.37	0.55	270.5	-30.407021	278.15
Name_None_CAS_55-21-0_CS_BZAMID12M_Temperature: Value80	-0.26	0.49	0.66	0.3234	0.97	1.55	1.0	130.0	-24.943851	353.15
Name_None_CAS_120-80-9_CS_CATCOL13M_Temperature: Value40	0.76	0.77	0.53	0.4081	0.83	1.08	0.93	105.0	-21.292064	313.15
Name_None_CAS_68-96-2_CS_HPRGDOM_Temperature: Value35	-4.56	0.17	1.32	0.2244	2.68	2.5	1.66	222.0	-36.351122	308.15
Name_None_CAS_129-00-0_CS_GUQPOZM_Temperature: Value50	-5.55	0.0	0.25	0.0	1.58	1.52	2.6	156.0	-26.169132	323.15
Name_None_CAS_99-76-3_CS_CEBGOF04M_Temperature: Value25	-1.86	0.66	0.72	0.4752	1.13	1.24	0.87	131.0	-26.51154	298.15
Name_None_CAS_57-50-1_CS_SUCROS41M_Temperature: Value80	0.36	2.01	3.43	6.8943	2.23	2.63	2.32	191.0	-71.165016	353.15
Name_None_CAS_461-58-5_CS_CYAMPD03M_Temperature: Value50	0.1	0.55	1.21	0.6655	0.66	1.02	0.87	210.0	-23.990576	323.15
Name_None_CAS_57-50-1_CS_SUCROS41M_Temperature: Value85	0.37	2.01	3.43	6.8943	2.23	2.63	2.32	191.0	-71.165016	358.15
Name_None_CAS_141-82-2_CS_MALNAC12M_Temperature: Value25	0.78	1.14	0.69	0.7866	0.68	1.06	0.34	135.0	-31.859953	298.15
Name_None_CAS_103-90-2_CS_HXACAN32M_Temperature: Value25	-1.01	0.91	0.93	0.8463	1.17	1.66	1.12	167.0	-33.477862	298.15
Name_None_CAS_141-82-2_CS_MALNAC12M_Temperature: Value20	0.76	1.14	0.69	0.7866	0.68	1.06	0.34	135.0	-31.859953	293.15
Name_None_CAS_56-41-7_CS_LALNIN03M_Temperature: Value25	0.27	0.78	0.93	0.7254	0.71	0.92	0.38	314.5	-23.603808	298.15
Name_None_CAS_100-09-4_CS_ANISIC04M_Temperature: Value5	-3.03	0.57	0.66	0.3762	1.13	1.17	0.81	184.0	-25.189211	278.15
Name_l-Tyrosine_CAS_60-18-4_CS_LTYROS11M_Temperature: Value35	-2.42	1.28	1.29	1.6512	1.37	1.6	1.18	342.0	-33.536674	308.15
Name_Pregna-4,6-diene-3,20-dione, 6,17-dimethyl-_CAS_977-79-7_CS_TUTDODM_Temperature: Value25	-5.27	0.0	1.13	0.0	2.86	2.49	1.67	144.0	-32.244258	298.15
Name_None_CAS_88-99-3_CS_PHTHAC06M_Temperature: Value75	0.45	1.14	0.77	0.8778	1.15	1.46	0.94	230.0	-34.417527	348.15
Name_None_CAS_121-57-3_CS_AFAZEMM_Temperature: Value20	-1.19	0.54	1.19	0.6426	1.16	2.2	1.17	122.0	-33.075953	293.15
Name_None_CAS_86-73-7_CS_FLUREN02M_Temperature: Value40	-4.63	0.0	0.19	0.0	1.36	1.13	1.65	116.0	-21.710357	313.15
Name_None_CAS_65-85-0_CS_BENZAC12M_Temperature: Value95	-0.28	0.57	0.44	0.2508	0.93	1.08	0.75	122.0	-24.049796	368.15
Name_17a-Ethynyl testosterone_CAS_434-03-7_CS_KEFCEDM_Temperature: Value50	-5.38	0.4	1.08	0.432	2.58	2.4	1.78	269.0	-36.295784	323.15
Name_None_CAS_141-82-2_CS_MALNAC12M_Temperature: Value50	0.84	1.14	0.69	0.7866	0.68	1.06	0.34	135.0	-31.859953	323.15
Name_l-Tyrosine_CAS_60-18-4_CS_LTYROS11M_Temperature: Value45	-2.3	1.28	1.29	1.6512	1.37	1.6	1.18	342.0	-33.536674	318.15
Name_1,2,3,4-Tetrachlorodibenzo-p-dioxin_CAS_30746-58-8_CS_FELSEUM_Temperature: Value40	-8.44	0.0	0.22	0.0	1.82	1.73	1.88	184.0	-31.222285	313.15
Name_None_CAS_123-31-9_CS_HYQUIN08M_Temperature: Value20	-0.21	1.0	0.65	0.65	0.83	1.14	1.02	173.5	-23.441066	293.15
Name_None_CAS_123-31-9_CS_HYQUIN08M_Temperature: Value25	-0.18	1.0	0.65	0.65	0.83	1.14	1.02	173.5	-23.441066	298.15
Name_None_CAS_85-01-8_CS_PHENAN08M_Temperature: Value30	-5.08	0.0	0.23	0.0	1.45	1.34	1.99	100.0	-24.350477	303.15
Name_None_CAS_129-00-0_CS_GUQPOZM_Temperature: Value29	-6.1	0.0	0.25	0.0	1.58	1.52	2.6	156.0	-26.169132	302.15
Name_None_CAS_62-23-7_CS_NBZOAC02M_Temperature: Value25	-2.78	0.66	0.54	0.3564	1.11	1.65	1.02	242.4	-26.780189	298.15
Name_2-Methoxybenzoic acid_CAS_579-75-9_CS_FUFBOXM_Temperature: Value40	-1.43	0.57	0.66	0.3762	1.13	1.17	0.81	101.0	-25.746714	313.15
Name_None_CAS_129-00-0_CS_GUQPOZM_Temperature: Value20	-6.34	0.0	0.25	0.0	1.58	1.52	2.6	156.0	-26.169132	293.15
Name_None_CAS_57-13-6_CS_UREAXX23M_Temperature: Value70	1.1	0.72	0.69	0.4968	0.46	1.17	0.63	132.7	-22.445395	343.15
Name_None_CAS_315-30-0_CS_ALOPURM_Temperature: Value40	-2.1	0.27	1.54	0.4158	0.88	1.04	1.43	350.0	-27.81438	313.15
Name_None_CAS_120-12-7_CS_ANTCEN19M_Temperature: Value60	-5.55	0.0	0.23	0.0	1.45	1.34	1.99	218.0	-25.582407	333.15
Name_None_CAS_86-73-7_CS_FLUREN02M_Temperature: Value30	-4.88	0.0	0.19	0.0	1.36	1.13	1.65	116.0	-21.710357	303.15
Name_None_CAS_120-12-7_CS_ANTCEN19M_Temperature: Value65	-5.43	0.0	0.23	0.0	1.45	1.34	1.99	218.0	-25.582407	338.15
Name_3-Hydroxybenzoic acid_CAS_99-06-9_CS_BIDLOP02M_Temperature: Value60	-0.51	1.06	0.72	0.7632	0.99	1.29	0.98	202.0	-26.471035	333.15
Name_None_CAS_50-78-2_CS_ACSALA19M_Temperature: Value15	-1.77	0.57	0.77	0.4389	1.29	1.42	0.84	135.0	-29.813687	288.15
Name_None_CAS_147-71-7_CS_TARTACM_Temperature: Value30	0.61	1.23	1.3	1.599	0.94	1.13	0.61	173.0	-43.993273	303.15
Name_None_CAS_100-09-4_CS_ANISIC04M_Temperature: Value40	-2.51	0.57	0.66	0.3762	1.13	1.17	0.81	184.0	-25.189211	313.15
Name_17a-Ethynyl testosterone_CAS_434-03-7_CS_KEFCEDM_Temperature: Value25	-5.66	0.4	1.08	0.432	2.58	2.4	1.78	269.0	-36.295784	298.15
Name_None_CAS_100-09-4_CS_ANISIC04M_Temperature: Value45	-2.41	0.57	0.66	0.3762	1.13	1.17	0.81	184.0	-25.189211	318.15
Name_None_CAS_77-92-9_CS_CITRAC11M_Temperature: Value10	0.26	1.63	1.33	2.1679	1.24	1.5	0.61	153.0	-60.185843	283.15
Name_17a-Ethynyl testosterone_CAS_434-03-7_CS_KEFCEDM_Temperature: Value20	-5.8	0.4	1.08	0.432	2.58	2.4	1.78	269.0	-36.295784	293.15
Name_None_CAS_103-82-2_CS_ZZZMLY01M_Temperature: Value25	-0.9	0.57	0.45	0.2565	1.07	1.08	0.75	76.5	-24.561549	298.15
Name_None_CAS_76-57-3_CS_ZZZTSE03M_Temperature: Value60	-1.3	0.23	1.58	0.3634	2.21	1.92	2.16	155.0	-37.255187	333.15
Name_Thiourea_CAS_62-56-6_CS_THIOUR13M_Temperature: Value30	0.34	0.42	0.82	0.3444	0.57	0.97	1.07	176.0	-14.862445	303.15
Name_None_CAS_556-88-7_CS_NTRGUA02M_Temperature: Value20	-1.59	0.55	1.25	0.6875	0.68	1.01	0.91	235.0	-19.329362	293.15
Name_None_CAS_56-40-6_CS_GLYCIN30M_Temperature: Value60	0.62	0.78	0.9	0.702	0.56	0.93	0.37	245.0	-28.021326	333.15
Name_None_CAS_65-85-0_CS_BENZAC12M_Temperature: Value75	-0.78	0.57	0.44	0.2508	0.93	1.08	0.75	122.0	-24.049796	348.15
Name_None_CAS_123-56-8_CS_SUCCIN05M_Temperature: Value40	0.66	0.34	0.89	0.3026	0.69	0.99	0.76	126.0	-22.228152	313.15
Name_None_CAS_123-30-8_CS_AMPHOL01M_Temperature: Value60	-0.57	0.73	0.69	0.5037	0.87	1.32	1.09	190.0	-24.154172	333.15
Name_None_CAS_51-28-5_CS_DNOPHL02M_Temperature: Value55	-2.13	0.28	0.45	0.126	1.12	1.81	1.22	107.5	-32.782729	328.15
Name_2-Methoxybenzoic acid_CAS_579-75-9_CS_FUFBOXM_Temperature: Value20	-1.77	0.57	0.66	0.3762	1.13	1.17	0.81	101.0	-25.746714	293.15
Name_Grifulvin_CAS_126-07-8_CS_GRISFLM_Temperature: Value25	-4.61	0.0	1.58	0.0	2.39	2.32	1.86	220.0	-37.335424	298.15
Name_None_CAS_110-94-1_CS_GLURAC04M_Temperature: Value20	0.69	1.14	0.69	0.7866	0.96	1.07	0.34	96.5	-39.215442	293.15
Name_None_CAS_144-82-1_CS_FOLHAPM_Temperature: Value35	-2.48	0.59	1.26	0.7434	1.79	2.71	2.17	208.0	-39.550748	308.15
Name_None_CAS_479-45-8_CS_MTNANLM_Temperature: Value60	-2.91	0.0	0.96	0.0	1.65	3.16	1.82	131.0	-39.173257	333.15
Name_None_CAS_118-92-3_CS_AMBACO06M_Temperature: Value30	-1.36	0.75	0.71	0.5325	1.03	1.26	1.09	145.0	-27.735205	303.15
Name_None_CAS_479-45-8_CS_MTNANLM_Temperature: Value65	-2.81	0.0	0.96	0.0	1.65	3.16	1.82	131.0	-39.173257	338.15
Name_None_CAS_107-35-7_CS_TAURIN05M_Temperature: Value75	0.32	0.52	1.34	0.6968	0.83	1.64	0.49	328.0	-32.740462	348.15
Name_None_CAS_123-56-8_CS_SUCCIN05M_Temperature: Value30	0.52	0.34	0.89	0.3026	0.69	0.99	0.76	126.0	-22.228152	303.15
Name_None_CAS_63-74-1_CS_SULAMD07M_Temperature: Value25	-1.46	0.67	1.18	0.7906	1.2	1.96	1.46	165.0	-38.370593	298.15
Name_None_CAS_60-35-5_CS_ACEMID02M_Temperature: Value60	1.18	0.49	0.57	0.2793	0.51	1.09	0.42	81.0	-16.99894	333.15
Name_None_CAS_91-20-3_CS_NAPHTA18M_Temperature: Value15	-3.77	0.0	0.17	0.0	1.09	1.02	1.27	80.2	-18.48353	288.15
Name_None_CAS_94-09-7_CS_QQQAXG04M_Temperature: Value15	-2.37	0.23	0.76	0.1748	1.31	1.43	0.94	89.0	-25.576136	288.15
Name_None_CAS_91-20-3_CS_NAPHTA18M_Temperature: Value10	-3.88	0.0	0.17	0.0	1.09	1.02	1.27	80.2	-18.48353	283.15
Name_None_CAS_99-99-0_CS_NITOLU01M_Temperature: Value20	-2.75	0.0	0.21	0.0	1.03	1.2	0.85	55.0	-17.139202	293.15
Name_None_CAS_103-84-4_CS_ACANIL02M_Temperature: Value50	-1.01	0.41	0.67	0.2747	1.11	1.42	0.89	114.0	-26.419893	323.15
Name_None_CAS_124-04-9_CS_ADIPAC11M_Temperature: Value80	0.45	1.14	0.7	0.798	1.1	1.07	0.34	152.0	-38.794239	353.15
Name_l-Histidine_CAS_71-00-1_CS_LHISTD04M_Temperature: Value25	-0.56	1.13	1.41	1.5933	1.13	1.74	1.02	287.0	-40.149991	298.15
Name_None_CAS_59-66-5_CS_ATDZSA03M_Temperature: Value15	-2.57	0.85	1.5	1.275	1.34	2.55	1.64	258.0	-47.948039	288.15
Name_None_CAS_56-40-6_CS_GLYCIN30M_Temperature: Value80	0.68	0.78	0.9	0.702	0.56	0.93	0.37	245.0	-28.021326	353.15
Name_None_CAS_99-65-0_CS_DNBENZ11M_Temperature: Value25	-2.5	0.0	0.31	0.0	1.06	1.83	1.1	89.5	-23.089753	298.15
Name_None_CAS_57-50-1_CS_SUCROS41M_Temperature: Value70	0.35	2.01	3.43	6.8943	2.23	2.63	2.32	191.0	-71.165016	343.15
Name_None_CAS_62-44-2_CS_PYRAZB21M_Temperature: Value40	-2.26	0.41	0.87	0.3567	1.45	1.55	0.96	134.5	-32.790919	313.15
Name_None_CAS_57-50-1_CS_SUCROS41M_Temperature: Value75	0.36	2.01	3.43	6.8943	2.23	2.63	2.32	191.0	-71.165016	348.15
Name_None_CAS_124-04-9_CS_ADIPAC11M_Temperature: Value10	-1.17	1.14	0.7	0.798	1.1	1.07	0.34	152.0	-38.794239	283.15
Name_None_CAS_115-77-5_CS_PERYTO12M_Temperature: Value40	-0.07	1.25	1.18	1.475	1.05	1.21	0.79	260.0	-34.324266	313.15
Name_None_CAS_144-62-7_CS_OXALAC08M_Temperature: Value50	0.45	1.14	0.68	0.7752	0.54	1.06	0.34	189.0	-25.007447	323.15
Name_None_CAS_553-90-2_CS_DMEOXA05M_Temperature: Value45	0.47	0.0	0.69	0.0	0.82	0.97	0.13	54.0	-18.83438	318.15
Name_None_CAS_95-55-6_CS_AMPHOM11M_Temperature: Value10	-0.77	0.51	0.55	0.2805	0.87	1.21	1.05	172.0	-24.436352	283.15
Name_None_CAS_2051-24-3_CS_DCLBPHM_Temperature: Value70	-10.45	0.0	0.0	0.0	2.55	2.03	2.67	305.0	-43.332592	343.15
Name_l-Aspartic acid_CAS_56-84-8_CS_LASPRT03M_Temperature: Value40	-1.19	1.18	1.26	1.4868	0.92	1.37	0.55	270.5	-30.407021	313.15
Name_l-Aspartic acid_CAS_56-84-8_CS_LASPRT03M_Temperature: Value45	-1.12	1.18	1.26	1.4868	0.92	1.37	0.55	270.5	-30.407021	318.15
Name_None_CAS_461-58-5_CS_CYAMPD03M_Temperature: Value10	-0.65	0.55	1.21	0.6655	0.66	1.02	0.87	210.0	-23.990576	283.15
Name_None_CAS_77-92-9_CS_CITRAC11M_Temperature: Value35	0.32	1.63	1.33	2.1679	1.24	1.5	0.61	153.0	-60.185843	308.15
Name_1,2,3,4-Tetrachlorodibenzo-p-dioxin_CAS_30746-58-8_CS_FELSEUM_Temperature: Value35	-8.45	0.0	0.22	0.0	1.82	1.73	1.88	184.0	-31.222285	308.15
