# Supplementary material for: The influence of solid state information and descriptor selection on statistical models of temperature dependent aqueous solubility
Source: J Cheminform. 2018 Aug 29;10:44. doi: 10.1186/s13321-018-0298-3 (PMC6115327; doi:10.1186/s13321-018-0298-3)
Supplement: Supplementary file 2 — Additional file 2. All QSPR ready datasets, prior to feature selection, associated with all considered sets of descriptors. N.B. In the case of the temperature (T) values, these were replaced with (1/T) using additional scripts prior to both feature selection and modelling. [file 13321_2018_298_MOESM2_ESM.zip › all_QSPR_input/QSPR_input/Avdeef_ExDPs_Cal_QSPRin_CD_False_MD_Absolv.Ind_readyForR_MPD.csv]

ID_Chemical	Endpoint_StandardEnthalpy_of_Dissolution_Value	D_AlphaH2_A_	D_BetaH2_B_	D_H_bonding_product_descriptor	D_IA	D_IAB	D_IB	D_IN	D_McGowanVolume_V_	D_Pi2_S_	D_R2_E_	D_MP_Descriptor
Name_3-aminopyridine_CAS_None_CS_None	3.0	0.23	0.71	0.1633	0.0	0.0	0.0	1.0	0.78	1.21	0.9	61.000000
Name_Histidine, L-_CAS_None_CS_None	13.0	1.13	1.41	1.5933	0.0	1.0	0.0	0.0	1.13	1.74	1.02	282.000000
Name_2-aminopyridine_CAS_None_CS_None	4.0	0.23	0.62	0.1426	0.0	0.0	0.0	1.0	0.78	1.14	0.92	58.000000
Name_Sucrose_CAS_None_CS_None	6.0	2.01	3.43	6.8943	0.0	0.0	0.0	1.0	2.23	2.63	2.32	189.500000
Name_Acetamide_CAS_None_CS_None	10.0	0.49	0.57	0.2793	0.0	0.0	0.0	1.0	0.51	1.09	0.42	151.500000
Name_Glutamic acid, L-_CAS_None_CS_None	28.5	1.35	1.26	1.701	0.0	1.0	0.0	0.0	1.06	1.37	0.55	201.000000
Name_Phthalic acid, 2-_CAS_None_CS_None	20.0	1.14	0.77	0.8778	1.0	0.0	0.0	0.0	1.15	1.46	0.94	215.000000
Name_Adipic acid_CAS_None_CS_None	33.0	1.14	0.7	0.798	1.0	0.0	0.0	0.0	1.1	1.07	0.34	153.000000
Name_Succinic acid_CAS_None_CS_None	29.0	0.97	0.69	0.6693	1.0	0.0	0.0	0.0	0.82	1.06	0.34	187.000000
Name_Succinyl_sulfathiazole_CAS_None_CS_None	14.0	1.34	1.78	2.3852	1.0	0.0	0.0	0.0	2.34	3.4	2.25	194.000000
Name_Hydroxyproline, L-_CAS_None_CS_None	6.0	0.95	1.2	1.14	0.0	1.0	0.0	0.0	0.94	1.08	0.77	272.000000
Name_Maleic acid_CAS_None_CS_None	20.0	1.14	0.75	0.855	1.0	0.0	0.0	0.0	0.78	1.16	0.5	134.000000
Name_t-butanol_CAS_None_CS_None	4.0	0.31	0.35	0.1085	0.0	0.0	0.0	1.0	0.73	0.39	0.19	26.000000
Name_Nevirapine_CAS_None_CS_None	-6.0	0.42	1.37	0.5754	0.0	0.0	0.0	1.0	1.94	2.29	2.36	248.000000
Name_Citric acid_CAS_None_CS_None	20.5	1.63	1.33	2.1679	1.0	0.0	0.0	0.0	1.24	1.5	0.61	153.000000
Name_Aspartic acid, DL-_CAS_None_CS_None	29.0	1.18	1.26	1.4868	0.0	1.0	0.0	0.0	0.92	1.37	0.55	270.000000
Name_Chlorpropamide_CAS_None_CS_None	44.0	0.59	1.13	0.6667	0.0	0.0	0.0	1.0	1.9	2.38	1.46	128.000000
Name_Prednisolone_CAS_None_CS_None	17.0	0.73	1.97	1.4381	0.0	0.0	0.0	1.0	2.75	3.02	2.19	239.000000
Name_Taurine_CAS_None_CS_None	25.0	0.52	1.34	0.6968	0.0	1.0	0.0	0.0	0.83	1.64	0.49	314.000000
Name_Phenol_CAS_None_CS_None	12.0	0.5	0.39	0.195	0.0	0.0	0.0	1.0	0.78	0.9	0.78	41.000000
Name_N-methylpivalamide_CAS_None_CS_None	-6.0	0.26	0.63	0.1638	0.0	0.0	0.0	1.0	1.07	0.99	0.29	91.000000
Name_1,4-diaminobutane_CAS_None_CS_None	-37.0	0.42	1.12	0.4704	0.0	0.0	1.0	0.0	0.87	0.82	0.4	27.000000
Name_Vanillin_CAS_None_CS_None	22.0	0.44	0.76	0.3344	0.0	0.0	0.0	1.0	1.13	1.46	1.02	82.000000
Name_Glutethimide_CAS_None_CS_None	41.0	0.34	1.02	0.3468	0.0	0.0	0.0	1.0	1.73	1.4	1.31	84.000000
Name_Lysine, D-_CAS_None_CS_None	-15.0	0.99	1.48	1.4652	0.0	1.0	0.0	0.0	1.23	1.26	0.58	217.000000
Name_Aspartic acid, L-_CAS_None_CS_None	24.0	1.18	1.26	1.4868	0.0	1.0	0.0	0.0	0.92	1.37	0.55	230.000000
Name_Methionine, DL-_CAS_None_CS_None	18.0	0.78	1.06	0.8268	0.0	1.0	0.0	0.0	1.15	1.08	0.72	281.000000
Name_Griseofulvin_CAS_None_CS_None	4.0	0.0	1.58	0.0	0.0	0.0	0.0	1.0	2.39	2.32	1.86	220.000000
Name_Glutaric acid_CAS_None_CS_None	25.0	1.14	0.69	0.7866	1.0	0.0	0.0	0.0	0.96	1.07	0.34	97.000000
Name_4-methylphenol_CAS_None_CS_None	3.0	0.5	0.39	0.195	0.0	0.0	0.0	1.0	0.92	0.84	0.81	34.000000
Name_Alanine, DL-_CAS_None_CS_None	9.0	0.78	0.93	0.7254	0.0	1.0	0.0	0.0	0.71	0.92	0.38	254.500000
Name_N-methylacetamide_CAS_None_CS_None	-8.5	0.26	0.59	0.1534	0.0	0.0	0.0	1.0	0.65	1.05	0.32	28.000000
Name_Lactose_CAS_None_CS_None	16.0	1.91	3.38	6.4558	0.0	0.0	0.0	1.0	2.29	2.86	2.19	202.000000
Name_Arginine, D-_CAS_None_CS_None	5.0	1.26	1.95	2.457	0.0	1.0	0.0	0.0	1.38	1.24	1.06	235.000000
Name_Glutamic acid, D-_CAS_None_CS_None	26.0	1.35	1.26	1.701	0.0	1.0	0.0	0.0	1.06	1.37	0.55	199.000000
Name_Asparagine, L-_CAS_None_CS_None	24.0	1.27	1.48	1.8796	0.0	1.0	0.0	0.0	0.96	1.84	0.8	235.000000
Name_N-tert-butylacetamide_CAS_None_CS_None	-3.0	0.26	0.63	0.1638	0.0	0.0	0.0	1.0	1.07	0.99	0.29	97.000000
Name_Malic acid_CAS_None_CS_None	22.0	1.14	0.99	1.1286	1.0	0.0	0.0	0.0	0.88	1.1	0.47	131.000000
Name_Menthol_CAS_None_CS_None	0.0	0.31	0.42	0.1302	0.0	0.0	0.0	1.0	1.47	0.5	0.44	43.000000
Name_Tartaric acid_CAS_None_CS_None	16.0	1.23	1.3	1.599	1.0	0.0	0.0	0.0	0.94	1.13	0.61	175.000000
Name_2-aminopyrimidine_CAS_None_CS_None	4.0	0.23	0.7	0.161	0.0	0.0	0.0	1.0	0.73	1.18	0.96	126.000000
Name_Picric acid_CAS_None_CS_None	30.0	0.02	0.46	0.0092	0.0	0.0	0.0	1.0	1.3	2.22	1.43	122.000000
Name_Theophylline_CAS_None_CS_None	31.0	0.35	1.29	0.4515	0.0	0.0	0.0	1.0	1.22	1.99	1.46	272.500000
Name_Glutamic acid, DL-_CAS_None_CS_None	26.0	1.35	1.26	1.701	0.0	1.0	0.0	0.0	1.06	1.37	0.55	201.000000
Name_Oxalic acid_CAS_None_CS_None	9.0	1.14	0.68	0.7752	1.0	0.0	0.0	0.0	0.54	1.06	0.34	190.000000
Name_Valine, DL-_CAS_None_CS_None	7.0	0.78	0.96	0.7488	0.0	1.0	0.0	0.0	0.99	0.92	0.39	296.000000
Name_Glycine_CAS_None_CS_None	14.0	0.78	0.9	0.702	0.0	1.0	0.0	0.0	0.56	0.93	0.37	249.000000
Name_4-aminopyridine_CAS_None_CS_None	4.0	0.23	0.71	0.1633	0.0	0.0	0.0	1.0	0.78	1.21	0.9	159.000000
Name_Urea_CAS_None_CS_None	13.5	0.72	0.69	0.4968	0.0	0.0	0.0	1.0	0.46	1.17	0.63	133.000000
Name_4-dimethylaminopyridine_CAS_None_CS_None	3.0	0.0	0.74	0.0	0.0	0.0	0.0	1.0	1.06	1.04	0.84	112.000000
