# Supplementary material for: The influence of solid state information and descriptor selection on statistical models of temperature dependent aqueous solubility
Source: J Cheminform. 2018 Aug 29;10:44. doi: 10.1186/s13321-018-0298-3 (PMC6115327; doi:10.1186/s13321-018-0298-3)
Supplement: Supplementary file 2 — Additional file 2. All QSPR ready datasets, prior to feature selection, associated with all considered sets of descriptors. N.B. In the case of the temperature (T) values, these were replaced with (1/T) using additional scripts prior to both feature selection and modelling. [file 13321_2018_298_MOESM2_ESM.zip › all_QSPR_input/QSPR_input/Avdeef_ExDPs_Cal_QSPRin_CD_False_MD_Absolv_readyForR.csv]

ID_Chemical	Endpoint_StandardEnthalpy_of_Dissolution_Value	D_AlphaH2_A_	D_BetaH2_B_	D_H_bonding_product_descriptor	D_McGowanVolume_V_	D_Pi2_S_	D_R2_E_
Name_3-aminopyridine_CAS_None_CS_None	3.0	0.23	0.71	0.1633	0.78	1.21	0.9
Name_Histidine, L-_CAS_None_CS_None	13.0	1.13	1.41	1.5933	1.13	1.74	1.02
Name_2-aminopyridine_CAS_None_CS_None	4.0	0.23	0.62	0.1426	0.78	1.14	0.92
Name_Sucrose_CAS_None_CS_None	6.0	2.01	3.43	6.8943	2.23	2.63	2.32
Name_Acetamide_CAS_None_CS_None	10.0	0.49	0.57	0.2793	0.51	1.09	0.42
Name_Glutamic acid, L-_CAS_None_CS_None	28.5	1.35	1.26	1.701	1.06	1.37	0.55
Name_Phthalic acid, 2-_CAS_None_CS_None	20.0	1.14	0.77	0.8778	1.15	1.46	0.94
Name_Adipic acid_CAS_None_CS_None	33.0	1.14	0.7	0.798	1.1	1.07	0.34
Name_Succinic acid_CAS_None_CS_None	29.0	0.97	0.69	0.6693	0.82	1.06	0.34
Name_Succinyl_sulfathiazole_CAS_None_CS_None	14.0	1.34	1.78	2.3852	2.34	3.4	2.25
Name_Hydroxyproline, L-_CAS_None_CS_None	6.0	0.95	1.2	1.14	0.94	1.08	0.77
Name_Maleic acid_CAS_None_CS_None	20.0	1.14	0.75	0.855	0.78	1.16	0.5
Name_t-butanol_CAS_None_CS_None	4.0	0.31	0.35	0.1085	0.73	0.39	0.19
Name_Nevirapine_CAS_None_CS_None	-6.0	0.42	1.37	0.5754	1.94	2.29	2.36
Name_Citric acid_CAS_None_CS_None	20.5	1.63	1.33	2.1679	1.24	1.5	0.61
Name_Aspartic acid, DL-_CAS_None_CS_None	29.0	1.18	1.26	1.4868	0.92	1.37	0.55
Name_Chlorpropamide_CAS_None_CS_None	44.0	0.59	1.13	0.6667	1.9	2.38	1.46
Name_Prednisolone_CAS_None_CS_None	17.0	0.73	1.97	1.4381	2.75	3.02	2.19
Name_Taurine_CAS_None_CS_None	25.0	0.52	1.34	0.6968	0.83	1.64	0.49
Name_Phenol_CAS_None_CS_None	12.0	0.5	0.39	0.195	0.78	0.9	0.78
Name_N-methylpivalamide_CAS_None_CS_None	-6.0	0.26	0.63	0.1638	1.07	0.99	0.29
Name_1,4-diaminobutane_CAS_None_CS_None	-37.0	0.42	1.12	0.4704	0.87	0.82	0.4
Name_Vanillin_CAS_None_CS_None	22.0	0.44	0.76	0.3344	1.13	1.46	1.02
Name_Glutethimide_CAS_None_CS_None	41.0	0.34	1.02	0.3468	1.73	1.4	1.31
Name_Lysine, D-_CAS_None_CS_None	-15.0	0.99	1.48	1.4652	1.23	1.26	0.58
Name_Aspartic acid, L-_CAS_None_CS_None	24.0	1.18	1.26	1.4868	0.92	1.37	0.55
Name_Methionine, DL-_CAS_None_CS_None	18.0	0.78	1.06	0.8268	1.15	1.08	0.72
Name_Griseofulvin_CAS_None_CS_None	4.0	0.0	1.58	0.0	2.39	2.32	1.86
Name_Glutaric acid_CAS_None_CS_None	25.0	1.14	0.69	0.7866	0.96	1.07	0.34
Name_4-methylphenol_CAS_None_CS_None	3.0	0.5	0.39	0.195	0.92	0.84	0.81
Name_Alanine, DL-_CAS_None_CS_None	9.0	0.78	0.93	0.7254	0.71	0.92	0.38
Name_N-methylacetamide_CAS_None_CS_None	-8.5	0.26	0.59	0.1534	0.65	1.05	0.32
Name_Lactose_CAS_None_CS_None	16.0	1.91	3.38	6.4558	2.29	2.86	2.19
Name_Arginine, D-_CAS_None_CS_None	5.0	1.26	1.95	2.457	1.38	1.24	1.06
Name_Glutamic acid, D-_CAS_None_CS_None	26.0	1.35	1.26	1.701	1.06	1.37	0.55
Name_Asparagine, L-_CAS_None_CS_None	24.0	1.27	1.48	1.8796	0.96	1.84	0.8
Name_N-tert-butylacetamide_CAS_None_CS_None	-3.0	0.26	0.63	0.1638	1.07	0.99	0.29
Name_Malic acid_CAS_None_CS_None	22.0	1.14	0.99	1.1286	0.88	1.1	0.47
Name_Menthol_CAS_None_CS_None	0.0	0.31	0.42	0.1302	1.47	0.5	0.44
Name_Tartaric acid_CAS_None_CS_None	16.0	1.23	1.3	1.599	0.94	1.13	0.61
Name_2-aminopyrimidine_CAS_None_CS_None	4.0	0.23	0.7	0.161	0.73	1.18	0.96
Name_Picric acid_CAS_None_CS_None	30.0	0.02	0.46	0.0092	1.3	2.22	1.43
Name_Theophylline_CAS_None_CS_None	31.0	0.35	1.29	0.4515	1.22	1.99	1.46
Name_Glutamic acid, DL-_CAS_None_CS_None	26.0	1.35	1.26	1.701	1.06	1.37	0.55
Name_Oxalic acid_CAS_None_CS_None	9.0	1.14	0.68	0.7752	0.54	1.06	0.34
Name_Valine, DL-_CAS_None_CS_None	7.0	0.78	0.96	0.7488	0.99	0.92	0.39
Name_Glycine_CAS_None_CS_None	14.0	0.78	0.9	0.702	0.56	0.93	0.37
Name_4-aminopyridine_CAS_None_CS_None	4.0	0.23	0.71	0.1633	0.78	1.21	0.9
Name_Urea_CAS_None_CS_None	13.5	0.72	0.69	0.4968	0.46	1.17	0.63
Name_4-dimethylaminopyridine_CAS_None_CS_None	3.0	0.0	0.74	0.0	1.06	1.04	0.84
