# Supplementary material for: The influence of solid state information and descriptor selection on statistical models of temperature dependent aqueous solubility
Source: J Cheminform. 2018 Aug 29;10:44. doi: 10.1186/s13321-018-0298-3 (PMC6115327; doi:10.1186/s13321-018-0298-3)
Supplement: Supplementary file 2 — Additional file 2. All QSPR ready datasets, prior to feature selection, associated with all considered sets of descriptors. N.B. In the case of the temperature (T) values, these were replaced with (1/T) using additional scripts prior to both feature selection and modelling. [file 13321_2018_298_MOESM2_ESM.zip › all_QSPR_input/QSPR_input/Avdeef_ExDPs_Cal_QSPRin_CD_False_MD_IntegSub.SiRMSSub.Absolv.Ind.Rdk_readyForR_MPD.csv]

ID_Chemical	Endpoint_StandardEnthalpy_of_Dissolution_Value	D_AlphaH2_A_	D_BalabanJ	D_BertzCT	D_BetaH2_B_	D_Chi0	D_Chi0n	D_Chi0v	D_Chi1	D_Chi1n	D_Chi1v	D_Chi2n	D_Chi2v	D_Chi3n	D_Chi3v	D_Chi4n	D_Chi4v	D_EState_VSA1	D_EState_VSA10	D_EState_VSA11	D_EState_VSA2	D_EState_VSA3	D_EState_VSA4	D_EState_VSA5	D_EState_VSA6	D_EState_VSA7	D_EState_VSA8	D_EState_VSA9	D_ExactMolWt	D_Fr2_att_/B_C/1_2s/	D_Fr2_att_/B_D/1_2s/	D_Fr2_att_/B_E/1_2s/	D_Fr2_att_/C_D/1_2d/	D_Fr2_att_/C_D/1_2s/	D_Fr2_att_/C_E/1_2d/	D_Fr2_att_/C_E/1_2s/	D_Fr2_att_/C_F/1_2d/	D_Fr2_att_/C_F/1_2s/	D_Fr2_att_/C_G/1_2s/	D_Fr2_att_/D_D/1_2a/	D_Fr2_att_/D_D/1_2d/	D_Fr2_att_/D_D/1_2s/	D_Fr2_att_/D_E/1_2a/	D_Fr2_att_/D_E/1_2d/	D_Fr2_att_/D_E/1_2s/	D_Fr2_att_/D_E/1_2t/	D_Fr2_att_/D_F/1_2s/	D_Fr2_att_/E_E/1_2a/	D_Fr2_att_/E_E/1_2d/
Name_3-aminopyridine_CAS_None_CS_None	3.0	0.23	3.021465	136.007504	0.71	5.112884	3.833965	3.833965	3.393847	2.04909	2.04909	1.286359	1.286359	0.684415	0.684415	0.375967	0.375967	0.0	0.0	0.0	0.0	5.687386	0.0	0.0	24.526421	0.0	4.983979	5.733667	94.053098	0.0	2.0	4.0	0.0	0.0	0.0	0.0	0.0	0.0	0.0	0.0	0.0	0.0	2.0	0.0	1.0	0.0	0.0	4.0	0.0
Name_Histidine, L-_CAS_None_CS_None	13.0	1.13	2.498761	231.985251	1.41	8.267585	5.819183	5.819183	5.198377	3.159372	3.159372	2.209395	2.209395	1.301102	1.301102	0.715164	0.715164	12.011146	4.794537	0.0	6.420822	5.693928	0.0	6.32732	6.196844	0.0	9.967957	10.840195	155.069477	1.0	3.0	5.0	0.0	0.0	1.0	1.0	0.0	0.0	0.0	0.0	0.0	0.0	0.0	1.0	4.0	0.0	0.0	0.0	1.0
Name_2-aminopyridine_CAS_None_CS_None	4.0	0.23	3.021465	136.007504	0.62	5.112884	3.833965	3.833965	3.393847	2.059156	2.059156	1.254603	1.254603	0.68777	0.68777	0.375967	0.375967	0.0	0.0	0.0	0.0	5.817863	0.0	0.0	12.263211	12.132734	4.983979	5.733667	94.053098	0.0	2.0	4.0	0.0	0.0	0.0	0.0	0.0	0.0	0.0	0.0	0.0	0.0	2.0	0.0	1.0	0.0	0.0	4.0	0.0
Name_Sucrose_CAS_None_CS_None	6.0	2.01	2.17727	393.203227	3.43	17.361443	12.042576	12.042576	10.806897	7.04946	7.04946	5.559383	5.559383	4.070325	4.070325	2.631316	2.631316	74.625548	30.639164	0.0	0.0	0.0	0.0	0.0	0.0	0.0	0.0	24.423644	342.116212	8.0	0.0	14.0	0.0	0.0	0.0	14.0	0.0	0.0	0.0	0.0	0.0	0.0	0.0	0.0	0.0	0.0	0.0	0.0	0.0
Name_Acetamide_CAS_None_CS_None	10.0	0.49	2.803039	29.01955	0.57	3.57735	2.485599	2.485599	1.732051	0.992799	0.992799	0.61065	0.61065	0.0	0.0	0.0	0.0	0.0	4.794537	0.0	5.90718	0.0	0.0	6.923737	0.0	0.0	5.733667	0.0	59.037114	0.0	2.0	3.0	0.0	0.0	1.0	0.0	0.0	0.0	0.0	0.0	0.0	0.0	0.0	0.0	1.0	0.0	0.0	0.0	0.0
Name_Glutamic acid, L-_CAS_None_CS_None	28.5	1.35	3.49073	144.583377	1.26	8.146264	5.279838	5.279838	4.536581	2.739272	2.739272	1.877144	1.877144	0.986405	0.986405	0.402453	0.402453	17.980451	9.589074	0.0	12.841643	0.0	0.0	0.0	0.0	0.0	0.0	15.946722	147.053158	2.0	2.0	5.0	0.0	0.0	2.0	2.0	0.0	0.0	0.0	0.0	0.0	0.0	0.0	0.0	1.0	0.0	0.0	0.0	0.0
Name_Phthalic acid, 2-_CAS_None_CS_None	20.0	1.14	3.267076	296.584675	0.77	9.137828	6.020325	6.020325	5.625898	3.182812	3.182812	2.155889	2.155889	1.387881	1.387881	0.856105	0.856105	11.938611	9.589074	0.0	11.126903	0.0	0.0	24.265468	0.0	0.0	0.0	10.213055	166.026609	2.0	0.0	4.0	0.0	0.0	2.0	2.0	0.0	0.0	0.0	0.0	0.0	0.0	0.0	0.0	0.0	0.0	0.0	6.0	0.0
Name_Adipic acid_CAS_None_CS_None	33.0	1.14	3.05509	113.709506	0.7	7.983128	5.539351	5.539351	4.625898	3.062569	3.062569	1.994584	1.994584	1.031284	1.031284	0.552451	0.552451	11.938611	9.589074	0.0	12.841643	12.841643	0.0	0.0	0.0	0.0	0.0	10.213055	146.057909	2.0	0.0	8.0	0.0	0.0	2.0	2.0	0.0	0.0	0.0	0.0	0.0	0.0	0.0	0.0	0.0	0.0	0.0	0.0	0.0
Name_Succinic acid_CAS_None_CS_None	29.0	0.97	3.181846	92.605938	0.69	6.568914	4.125137	4.125137	3.625898	2.062569	2.062569	1.287477	1.287477	0.552731	0.552731	0.213865	0.213865	11.938611	9.589074	0.0	12.841643	0.0	0.0	0.0	0.0	0.0	0.0	10.213055	118.026609	2.0	0.0	4.0	0.0	0.0	2.0	2.0	0.0	0.0	0.0	0.0	0.0	0.0	0.0	0.0	0.0	0.0	0.0	0.0	0.0
Name_Succinyl_sulfathiazole_CAS_None_CS_None	14.0	1.34	2.010732	785.527301	1.78	16.872033	11.722232	13.355225	10.865011	6.406876	8.769692	4.409048	6.986017	2.668296	4.840882	1.609085	3.397821	21.899776	18.006871	0.0	22.868685	5.687386	11.336786	30.462312	5.380063	0.0	15.022862	5.106527	355.029663	1.0	2.0	10.0	0.0	0.0	2.0	1.0	2.0	0.0	0.0	0.0	0.0	0.0	0.0	1.0	4.0	0.0	1.0	6.0	1.0
Name_Hydroxyproline, L-_CAS_None_CS_None	6.0	0.95	2.388567	125.371515	1.2	6.853371	4.87159	4.87159	4.198377	2.841578	2.841578	2.188598	2.188598	1.405749	1.405749	0.905167	0.905167	18.115113	4.794537	0.0	0.0	12.965578	0.0	0.0	0.0	0.0	5.316789	10.213055	131.058243	2.0	1.0	6.0	0.0	0.0	1.0	2.0	0.0	0.0	0.0	0.0	0.0	0.0	0.0	0.0	2.0	0.0	0.0	0.0	0.0
Name_Maleic acid_CAS_None_CS_None	20.0	1.14	3.668626	118.973737	0.75	6.568914	3.865624	3.865624	3.625898	1.766145	1.766145	1.009809	1.009809	0.368487	0.368487	0.142577	0.142577	11.938611	9.589074	0.0	0.0	12.15204	0.0	0.0	0.0	0.0	0.0	10.213055	116.010959	2.0	0.0	2.0	0.0	0.0	2.0	2.0	0.0	0.0	0.0	0.0	0.0	0.0	0.0	0.0	0.0	0.0	0.0	0.0	1.0
Name_t-butanol_CAS_None_CS_None	4.0	0.31	3.023716	19.119415	0.35	4.5	3.947214	3.947214	2.0	1.723607	1.723607	2.17082	2.17082	0.0	0.0	0.0	0.0	5.601051	0.0	0.0	0.0	0.0	0.0	0.0	20.771212	0.0	0.0	5.106527	74.073165	1.0	0.0	9.0	0.0	0.0	0.0	1.0	0.0	0.0	0.0	0.0	0.0	0.0	0.0	0.0	0.0	0.0	0.0	0.0	0.0
Name_Nevirapine_CAS_None_CS_None	-6.0	0.42	2.001839	708.769743	1.37	13.68987	11.128204	11.128204	9.75402	6.766995	6.766995	5.256326	5.256326	3.777533	3.777533	2.607004	2.607004	0.0	4.794537	0.0	5.90718	17.423155	29.910344	0.0	18.460054	19.056471	20.184655	0.0	266.116761	0.0	1.0	13.0	0.0	0.0	1.0	0.0	0.0	0.0	0.0	0.0	0.0	0.0	4.0	0.0	5.0	0.0	0.0	8.0	0.0
Name_Citric acid_CAS_None_CS_None	20.5	1.63	4.619312	227.367322	1.33	10.646264	6.427813	6.427813	5.77638	3.171013	3.171013	2.477768	2.477768	1.285437	1.285437	0.714077	0.714077	36.35061	14.383612	0.0	0.0	0.0	0.0	0.0	0.0	0.0	0.0	20.42611	192.027003	4.0	0.0	4.0	0.0	0.0	3.0	4.0	0.0	0.0	0.0	0.0	0.0	0.0	0.0	0.0	0.0	0.0	0.0	0.0	0.0
Name_Aspartic acid, DL-_CAS_None_CS_None	29.0	1.18	3.632432	132.529325	1.26	7.439158	4.572731	4.572731	4.036581	2.239272	2.239272	1.542593	1.542593	0.711731	0.711731	0.275438	0.275438	24.401273	9.589074	0.0	0.0	0.0	0.0	0.0	0.0	0.0	0.0	15.946722	133.037508	2.0	2.0	3.0	0.0	0.0	2.0	2.0	0.0	0.0	0.0	0.0	0.0	0.0	0.0	0.0	1.0	0.0	0.0	0.0	0.0
Name_Chlorpropamide_CAS_None_CS_None	44.0	0.59	2.750346	484.777404	1.13	12.888905	9.234572	10.806998	7.953526	5.016715	6.877843	3.31532	5.434158	1.886558	3.485427	1.069326	2.123795	16.054406	13.212334	0.0	4.895483	11.56739	6.420822	24.265468	0.0	11.645832	5.316789	11.60094	276.033541	0.0	2.0	11.0	0.0	0.0	1.0	0.0	2.0	0.0	0.0	0.0	0.0	0.0	0.0	0.0	3.0	0.0	1.0	6.0	0.0
Name_Prednisolone_CAS_None_CS_None	17.0	0.73	1.747281	723.913082	1.97	18.905413	15.44223	15.44223	12.170505	9.660624	9.660624	9.191955	9.191955	8.252707	8.252707	6.919333	6.919333	29.510135	24.908657	0.0	28.951954	12.841643	24.835569	0.0	12.15204	12.999757	6.923737	0.0	360.193674	3.0	0.0	25.0	0.0	0.0	2.0	3.0	0.0	0.0	0.0	0.0	0.0	0.0	0.0	0.0	0.0	0.0	0.0	0.0	2.0
Name_Taurine_CAS_None_CS_None	25.0	0.52	3.602197	125.870334	1.34	5.914214	3.663522	4.480019	3.06066	1.712831	3.321996	1.074714	2.64679	0.375805	1.127415	0.14893	0.446789	10.118127	8.417797	0.0	12.29761	0.0	0.0	0.0	0.0	0.0	0.0	10.286417	125.014664	1.0	2.0	4.0	0.0	0.0	0.0	0.0	2.0	1.0	0.0	0.0	0.0	0.0	0.0	0.0	1.0	0.0	0.0	0.0	0.0
Name_Phenol_CAS_None_CS_None	12.0	0.5	3.021465	134.10737	0.39	5.112884	3.833965	3.833965	3.393847	2.13429	2.13429	1.335549	1.335549	0.756194	0.756194	0.427994	0.427994	0.0	0.0	0.0	0.0	5.749512	0.0	0.0	24.265468	6.066367	0.0	5.106527	94.041865	1.0	0.0	5.0	0.0	0.0	0.0	1.0	0.0	0.0	0.0	0.0	0.0	0.0	0.0	0.0	0.0	0.0	0.0	6.0	0.0
Name_N-methylpivalamide_CAS_None_CS_None	-6.0	0.26	3.823378	91.191883	0.63	6.784457	5.908248	5.908248	3.48138	2.704124	2.704124	2.829124	2.829124	0.908248	0.908248	0.375	0.375	0.0	4.794537	0.0	11.32217	0.0	0.0	0.0	7.047672	20.771212	5.316789	0.0	115.099714	0.0	1.0	12.0	0.0	0.0	1.0	0.0	0.0	0.0	0.0	0.0	0.0	0.0	0.0	0.0	2.0	0.0	0.0	0.0	0.0
Name_1,4-diaminobutane_CAS_None_CS_None	-37.0	0.42	2.339092	17.509775	1.12	4.828427	3.983128	3.983128	2.914214	2.316497	2.316497	1.284457	1.284457	0.658248	0.658248	0.288675	0.288675	0.0	0.0	0.0	0.0	0.0	25.931156	0.0	0.0	0.0	0.0	11.467335	88.100048	0.0	4.0	8.0	0.0	0.0	0.0	0.0	0.0	0.0	0.0	0.0	0.0	0.0	0.0	0.0	2.0	0.0	0.0	0.0	0.0
Name_Vanillin_CAS_None_CS_None	22.0	0.44	3.116164	268.039723	0.76	8.267585	6.073111	6.073111	5.274387	3.098391	3.098391	2.049137	2.049137	1.339862	1.339862	0.767521	0.767521	0.0	4.794537	0.0	5.749512	17.599124	0.0	25.308899	0.0	0.0	0.0	9.84339	152.047344	1.0	0.0	7.0	0.0	0.0	1.0	3.0	0.0	0.0	0.0	0.0	0.0	0.0	0.0	0.0	0.0	0.0	0.0	6.0	0.0
Name_Glutethimide_CAS_None_CS_None	41.0	0.34	2.400243	413.200588	1.02	11.596012	9.324568	9.324568	7.687506	5.586699	5.586699	4.178986	4.178986	3.396363	3.396363	2.323295	2.323295	5.41499	9.589074	0.0	11.814359	12.841643	11.984273	0.0	0.0	37.255573	5.316789	0.0	217.110279	0.0	1.0	14.0	0.0	0.0	2.0	0.0	0.0	0.0	0.0	0.0	0.0	0.0	0.0	0.0	2.0	0.0	0.0	6.0	0.0
Name_Lysine, D-_CAS_None_CS_None	-15.0	0.99	3.214877	105.920939	1.48	7.983128	5.91594	5.91594	4.680739	3.366236	3.366236	2.229188	2.229188	1.28645	1.28645	0.632064	0.632064	12.011146	4.794537	0.0	0.0	12.965578	12.841643	0.0	0.0	0.0	0.0	16.573862	146.105528	1.0	4.0	9.0	0.0	0.0	1.0	1.0	0.0	0.0	0.0	0.0	0.0	0.0	0.0	0.0	2.0	0.0	0.0	0.0	0.0
Name_Aspartic acid, L-_CAS_None_CS_None	24.0	1.18	3.632432	132.529325	1.26	7.439158	4.572731	4.572731	4.036581	2.239272	2.239272	1.542593	1.542593	0.711731	0.711731	0.275438	0.275438	24.401273	9.589074	0.0	0.0	0.0	0.0	0.0	0.0	0.0	0.0	15.946722	133.037508	2.0	2.0	3.0	0.0	0.0	2.0	2.0	0.0	0.0	0.0	0.0	0.0	0.0	0.0	0.0	1.0	0.0	0.0	0.0	0.0
Name_Methionine, DL-_CAS_None_CS_None	18.0	0.78	3.265907	96.958785	1.06	7.276021	5.332624	6.149121	4.180739	2.654911	4.048758	1.726205	2.711804	0.950177	1.594127	0.368293	0.85793	12.011146	4.794537	0.0	0.0	6.420822	5.752854	0.0	11.761885	6.255769	0.0	10.840195	149.05105	1.0	2.0	8.0	0.0	0.0	1.0	1.0	0.0	0.0	0.0	0.0	0.0	0.0	0.0	0.0	1.0	0.0	0.0	0.0	0.0
Name_Griseofulvin_CAS_None_CS_None	4.0	0.0	2.258173	768.834539	1.58	17.6459	13.766612	14.522541	11.39945	7.375124	7.753088	5.750227	6.128192	4.497995	4.855898	3.299373	3.564147	11.518957	9.589074	0.0	40.082073	11.499024	0.0	33.47178	6.923737	0.0	0.0	30.548392	352.071366	0.0	0.0	17.0	0.0	0.0	2.0	8.0	0.0	0.0	0.0	0.0	0.0	0.0	0.0	0.0	0.0	0.0	0.0	6.0	1.0
Name_Glutaric acid_CAS_None_CS_None	25.0	1.14	3.102826	104.126402	0.69	7.276021	4.832244	4.832244	4.125898	2.562569	2.562569	1.64103	1.64103	0.781284	0.781284	0.39084	0.39084	11.938611	9.589074	0.0	19.262465	0.0	0.0	0.0	0.0	0.0	0.0	10.213055	132.042259	2.0	0.0	6.0	0.0	0.0	2.0	2.0	0.0	0.0	0.0	0.0	0.0	0.0	0.0	0.0	0.0	0.0	0.0	0.0	0.0
Name_4-methylphenol_CAS_None_CS_None	3.0	0.5	3.032456	143.246629	0.39	5.983128	4.756615	4.756615	3.787694	2.544974	2.544974	1.835549	1.835549	1.033971	1.033971	0.544763	0.544763	0.0	0.0	0.0	0.0	5.749512	0.0	5.563451	12.132734	19.056471	0.0	5.106527	108.057515	1.0	0.0	7.0	0.0	0.0	0.0	1.0	0.0	0.0	0.0	0.0	0.0	0.0	0.0	0.0	0.0	0.0	0.0	6.0	0.0
Name_Alanine, DL-_CAS_None_CS_None	9.0	0.78	3.257586	59.813538	0.93	5.154701	3.510162	3.510162	2.642734	1.62709	1.62709	1.126913	1.126913	0.389528	0.389528	0.0	0.0	12.011146	4.794537	0.0	0.0	0.0	0.0	6.923737	0.0	0.0	0.0	10.840195	89.047678	1.0	2.0	4.0	0.0	0.0	1.0	1.0	0.0	0.0	0.0	0.0	0.0	0.0	0.0	0.0	1.0	0.0	0.0	0.0	0.0
Name_N-methylacetamide_CAS_None_CS_None	-8.5	0.26	2.847379	42.157722	0.59	4.284457	3.408248	3.408248	2.270056	1.454124	1.454124	0.806186	0.806186	0.352062	0.352062	0.0	0.0	0.0	4.794537	0.0	5.90718	0.0	0.0	6.923737	7.047672	0.0	5.316789	0.0	73.052764	0.0	1.0	6.0	0.0	0.0	1.0	0.0	0.0	0.0	0.0	0.0	0.0	0.0	0.0	0.0	2.0	0.0	0.0	0.0	0.0
Name_Lactose_CAS_None_CS_None	16.0	1.91	2.905139	364.9161	3.38	17.731686	11.99017	11.99017	10.776493	6.843323	6.843323	5.165165	5.165165	3.531937	3.531937	2.112206	2.112206	68.335522	35.433702	0.0	6.286161	0.0	0.0	0.0	0.0	0.0	0.0	19.686781	342.116212	8.0	0.0	14.0	0.0	0.0	1.0	12.0	0.0	0.0	0.0	0.0	0.0	0.0	0.0	0.0	0.0	0.0	0.0	0.0	0.0
Name_Arginine, D-_CAS_None_CS_None	5.0	1.26	3.311835	170.931021	1.95	9.560478	6.708833	6.708833	5.536581	3.600216	3.600216	2.427411	2.427411	1.324553	1.324553	0.668508	0.668508	12.011146	4.794537	0.0	5.959555	19.3864	0.0	0.0	0.0	0.0	5.316789	21.983146	174.111676	1.0	6.0	7.0	0.0	0.0	1.0	1.0	0.0	0.0	0.0	0.0	0.0	0.0	0.0	1.0	4.0	0.0	0.0	0.0	0.0
Name_Glutamic acid, D-_CAS_None_CS_None	26.0	1.35	3.49073	144.583377	1.26	8.146264	5.279838	5.279838	4.536581	2.739272	2.739272	1.877144	1.877144	0.986405	0.986405	0.402453	0.402453	17.980451	9.589074	0.0	12.841643	0.0	0.0	0.0	0.0	0.0	0.0	15.946722	147.053158	2.0	2.0	5.0	0.0	0.0	2.0	2.0	0.0	0.0	0.0	0.0	0.0	0.0	0.0	0.0	1.0	0.0	0.0	0.0	0.0
Name_Asparagine, L-_CAS_None_CS_None	24.0	1.27	3.632432	133.774438	1.48	7.439158	4.702868	4.702868	4.036581	2.30434	2.30434	1.615168	1.615168	0.738295	0.738295	0.304056	0.304056	17.918326	9.589074	0.0	6.420822	0.0	0.0	0.0	0.0	0.0	5.733667	10.840195	132.053492	1.0	4.0	3.0	0.0	0.0	2.0	1.0	0.0	0.0	0.0	0.0	0.0	0.0	0.0	0.0	2.0	0.0	0.0	0.0	0.0
Name_N-tert-butylacetamide_CAS_None_CS_None	-3.0	0.26	3.551253	91.191883	0.63	6.784457	5.908248	5.908248	3.416502	2.704124	2.704124	2.931186	2.931186	0.551031	0.551031	0.528093	0.528093	0.0	4.794537	0.0	11.446105	0.0	0.0	6.923737	0.0	20.771212	5.316789	0.0	115.099714	0.0	1.0	12.0	0.0	0.0	1.0	0.0	0.0	0.0	0.0	0.0	0.0	0.0	0.0	0.0	2.0	0.0	0.0	0.0	0.0
Name_Malic acid_CAS_None_CS_None	22.0	1.14	3.632432	128.919685	0.99	7.439158	4.442594	4.442594	4.036581	2.164138	2.164138	1.451898	1.451898	0.65303	0.65303	0.252713	0.252713	24.463399	9.589074	0.0	0.0	0.0	0.0	0.0	0.0	0.0	0.0	15.319582	134.021523	3.0	0.0	3.0	0.0	0.0	2.0	3.0	0.0	0.0	0.0	0.0	0.0	0.0	0.0	0.0	0.0	0.0	0.0	0.0	0.0
Name_Menthol_CAS_None_CS_None	0.0	0.31	2.437159	120.041185	0.42	8.430721	7.877935	7.877935	5.109061	4.78991	4.78991	4.393443	4.393443	2.98719	2.98719	2.151882	2.151882	0.0	5.106527	0.0	6.103966	11.835812	12.338728	12.841643	0.0	0.0	20.771212	0.0	156.151415	1.0	0.0	19.0	0.0	0.0	0.0	1.0	0.0	0.0	0.0	0.0	0.0	0.0	0.0	0.0	0.0	0.0	0.0	0.0	0.0
Name_Tartaric acid_CAS_None_CS_None	16.0	1.23	4.069512	133.826806	1.3	8.309401	4.760052	4.760052	4.464102	2.282543	2.282543	1.56615	1.56615	0.805104	0.805104	0.270102	0.270102	24.146543	9.589074	0.0	0.0	0.0	0.0	0.0	0.0	0.0	0.0	20.42611	150.016438	4.0	0.0	2.0	0.0	0.0	2.0	4.0	0.0	0.0	0.0	0.0	0.0	0.0	0.0	0.0	0.0	0.0	0.0	0.0	0.0
Name_2-aminopyrimidine_CAS_None_CS_None	4.0	0.23	3.021465	136.862257	0.7	5.112884	3.703828	3.703828	3.393847	1.918953	1.918953	1.10699	1.10699	0.585745	0.585745	0.310623	0.310623	0.0	0.0	0.0	0.0	5.948339	0.0	0.0	18.460054	0.0	9.967957	5.733667	95.048347	0.0	2.0	3.0	0.0	0.0	0.0	0.0	0.0	0.0	0.0	0.0	0.0	0.0	4.0	0.0	1.0	0.0	0.0	2.0	0.0
Name_Picric acid_CAS_None_CS_None	30.0	0.02	3.572755	461.890685	0.46	12.455665	7.393045	7.393045	7.341112	3.644573	3.644573	2.603958	2.603958	1.658655	1.658655	0.973511	0.973511	37.581604	30.342955	0.0	0.0	12.132734	0.0	0.0	0.0	0.0	0.0	5.106527	228.997099	1.0	0.0	2.0	3.0	3.0	0.0	1.0	0.0	0.0	0.0	0.0	0.0	0.0	0.0	0.0	3.0	0.0	0.0	6.0	0.0
Name_Theophylline_CAS_None_CS_None	31.0	0.35	3.211854	574.170559	1.29	9.585422	7.235488	7.235488	6.125898	3.717583	3.717583	2.806904	2.806904	2.029396	2.029396	1.268923	1.268923	0.0	9.589074	0.0	11.24901	11.163878	4.5671	17.942092	7.047672	0.0	9.967957	0.0	180.064725	0.0	1.0	7.0	0.0	0.0	2.0	0.0	0.0	0.0	0.0	0.0	0.0	0.0	0.0	1.0	9.0	0.0	0.0	0.0	1.0
Name_Glutamic acid, DL-_CAS_None_CS_None	26.0	1.35	3.49073	144.583377	1.26	8.146264	5.279838	5.279838	4.536581	2.739272	2.739272	1.877144	1.877144	0.986405	0.986405	0.402453	0.402453	17.980451	9.589074	0.0	12.841643	0.0	0.0	0.0	0.0	0.0	0.0	15.946722	147.053158	2.0	2.0	5.0	0.0	0.0	2.0	2.0	0.0	0.0	0.0	0.0	0.0	0.0	0.0	0.0	1.0	0.0	0.0	0.0	0.0
Name_Oxalic acid_CAS_None_CS_None	9.0	1.14	3.567703	71.548875	0.68	5.154701	2.710924	2.710924	2.642734	1.105462	1.105462	0.610305	0.610305	0.182954	0.182954	0.0	0.0	11.938611	0.0	0.0	0.0	0.0	0.0	0.0	0.0	0.0	0.0	19.802129	89.995309	2.0	0.0	0.0	0.0	0.0	2.0	2.0	0.0	0.0	0.0	0.0	0.0	0.0	0.0	0.0	0.0	0.0	0.0	0.0	0.0
Name_Valine, DL-_CAS_None_CS_None	7.0	0.78	3.637683	90.42946	0.96	6.732051	5.087513	5.087513	3.553418	2.537773	2.537773	2.108038	2.108038	1.003387	1.003387	0.285154	0.285154	12.011146	4.794537	0.0	5.917906	0.0	0.0	0.0	13.847474	0.0	0.0	10.840195	117.078979	1.0	2.0	8.0	0.0	0.0	1.0	1.0	0.0	0.0	0.0	0.0	0.0	0.0	0.0	0.0	1.0	0.0	0.0	0.0	0.0
Name_Glycine_CAS_None_CS_None	14.0	0.78	2.847379	42.912609	0.9	4.284457	2.639919	2.639919	2.270056	1.189533	1.189533	0.597863	0.597863	0.17462	0.17462	0.0	0.0	5.969305	4.794537	0.0	6.544756	0.0	0.0	0.0	0.0	0.0	5.733667	5.106527	75.032028	1.0	2.0	2.0	0.0	0.0	1.0	1.0	0.0	0.0	0.0	0.0	0.0	0.0	0.0	0.0	1.0	0.0	0.0	0.0	0.0
Name_4-aminopyridine_CAS_None_CS_None	4.0	0.23	3.021465	136.007504	0.71	5.112884	3.833965	3.833965	3.393847	2.04909	2.04909	1.280547	1.280547	0.706104	0.706104	0.363445	0.363445	0.0	0.0	0.0	0.0	0.0	5.687386	0.0	24.526421	0.0	4.983979	5.733667	94.053098	0.0	2.0	4.0	0.0	0.0	0.0	0.0	0.0	0.0	0.0	0.0	0.0	0.0	2.0	0.0	1.0	0.0	0.0	4.0	0.0
Name_Urea_CAS_None_CS_None	13.5	0.72	2.803039	29.01955	0.69	3.57735	2.062949	2.062949	1.732051	0.781474	0.781474	0.402369	0.402369	0.0	0.0	0.0	0.0	6.031115	0.0	0.0	0.0	0.0	0.0	0.0	0.0	0.0	11.467335	4.794537	60.032363	0.0	4.0	0.0	0.0	0.0	1.0	0.0	0.0	0.0	0.0	0.0	0.0	0.0	0.0	0.0	2.0	0.0	0.0	0.0	0.0
Name_4-dimethylaminopyridine_CAS_None_CS_None	3.0	0.0	2.848234	169.530842	0.74	6.690234	5.703828	5.703828	4.30453	2.878449	2.878449	2.09984	2.09984	1.179123	1.179123	0.642188	0.642188	0.0	0.0	0.0	0.0	0.0	0.0	5.687386	12.393687	31.127988	4.983979	0.0	122.084398	0.0	0.0	10.0	0.0	0.0	0.0	0.0	0.0	0.0	0.0	0.0	0.0	0.0	2.0	0.0	3.0	0.0	0.0	4.0	0.0
[truncated: 4,728 more columns]
