# Supplementary material for: The influence of solid state information and descriptor selection on statistical models of temperature dependent aqueous solubility
Source: J Cheminform. 2018 Aug 29;10:44. doi: 10.1186/s13321-018-0298-3 (PMC6115327; doi:10.1186/s13321-018-0298-3)
Supplement: Supplementary file 2 — Additional file 2. All QSPR ready datasets, prior to feature selection, associated with all considered sets of descriptors. N.B. In the case of the temperature (T) values, these were replaced with (1/T) using additional scripts prior to both feature selection and modelling. [file 13321_2018_298_MOESM2_ESM.zip › all_QSPR_input/QSPR_input/Avdeef_ExDPs_Cal_QSPRin_CD_False_MD_Rdk.Absolv_readyForR_MPD.csv]

ID_Chemical	Endpoint_StandardEnthalpy_of_Dissolution_Value	D_AlphaH2_A_	D_BalabanJ	D_BertzCT	D_BetaH2_B_	D_Chi0	D_Chi0n	D_Chi0v	D_Chi1	D_Chi1n	D_Chi1v	D_Chi2n	D_Chi2v	D_Chi3n	D_Chi3v	D_Chi4n	D_Chi4v	D_EState_VSA1	D_EState_VSA10	D_EState_VSA11	D_EState_VSA2	D_EState_VSA3	D_EState_VSA4	D_EState_VSA5	D_EState_VSA6	D_EState_VSA7	D_EState_VSA8	D_EState_VSA9	D_ExactMolWt	D_FractionCSP3	D_H_bonding_product_descriptor	D_HallKierAlpha	D_HeavyAtomCount	D_HeavyAtomMolWt	D_Ipc	D_Kappa1	D_Kappa2	D_Kappa3	D_LabuteASA	D_MaxAbsEStateIndex	D_MaxAbsPartialCharge	D_MaxEStateIndex	D_MaxPartialCharge	D_McGowanVolume_V_	D_MinAbsEStateIndex	D_MinAbsPartialCharge	D_MinEStateIndex	D_MinPartialCharge	D_MolLogP
Name_3-aminopyridine_CAS_None_CS_None	3.0	0.23	3.021465	136.007504	0.71	5.112884	3.833965	3.833965	3.393847	2.04909	2.04909	1.286359	1.286359	0.684415	0.684415	0.375967	0.375967	0.0	0.0	0.0	0.0	5.687386	0.0	0.0	24.526421	0.0	4.983979	5.733667	94.053098	0.0	0.1633	-1.05	7.0	88.069	47.197253	4.118067	1.598931	0.891825	41.990942	5.295278	0.397482	5.295278	0.050008	0.78	0.710648	0.050008	0.710648	-0.397482	0.6638
Name_Histidine, L-_CAS_None_CS_None	13.0	1.13	2.498761	231.985251	1.41	8.267585	5.819183	5.819183	5.198377	3.159372	3.159372	2.209395	2.209395	1.301102	1.301102	0.715164	0.715164	12.011146	4.794537	0.0	6.420822	5.693928	0.0	6.32732	6.196844	0.0	9.967957	10.840195	155.069477	0.333333	1.5933	-1.36	11.0	146.085	394.890351	7.743734	3.156504	2.047487	63.250684	10.262535	0.480077	10.262535	0.320378	1.13	0.262731	0.320378	-1.006481	-0.480077	-0.6359
Name_2-aminopyridine_CAS_None_CS_None	4.0	0.23	3.021465	136.007504	0.62	5.112884	3.833965	3.833965	3.393847	2.059156	2.059156	1.254603	1.254603	0.68777	0.68777	0.375967	0.375967	0.0	0.0	0.0	0.0	5.817863	0.0	0.0	12.263211	12.132734	4.983979	5.733667	94.053098	0.0	0.1426	-1.05	7.0	88.069	47.197253	4.118067	1.598931	0.891825	41.990942	5.246667	0.383703	5.246667	0.122766	0.78	0.571759	0.122766	0.571759	-0.383703	0.6638
Name_Sucrose_CAS_None_CS_None	6.0	2.01	2.17727	393.203227	3.43	17.361443	12.042576	12.042576	10.806897	7.04946	7.04946	5.559383	5.559383	4.070325	4.070325	2.631316	2.631316	74.625548	30.639164	0.0	0.0	0.0	0.0	0.0	0.0	0.0	0.0	24.423644	342.116212	1.0	6.8943	-0.44	23.0	320.121	120494.873994	18.892352	7.207281	3.226802	130.436458	9.997826	0.393567	9.997826	0.22355	2.23	0.668633	0.22355	-2.221748	-0.393567	-5.3956
Name_Acetamide_CAS_None_CS_None	10.0	0.49	2.803039	29.01955	0.57	3.57735	2.485599	2.485599	1.732051	0.992799	0.992799	0.61065	0.61065	0.0	0.0	0.0	0.0	0.0	4.794537	0.0	5.90718	0.0	0.0	6.923737	0.0	0.0	5.733667	0.0	59.037114	0.5	0.2793	-0.53	4.0	54.028	3.245112	3.47	0.874858	1.156009	24.605606	9.222222	0.369921	9.222222	0.21379	0.51	0.333333	0.21379	-0.333333	-0.369921	-0.5084
Name_Glutamic acid, L-_CAS_None_CS_None	28.5	1.35	3.49073	144.583377	1.26	8.146264	5.279838	5.279838	4.536581	2.739272	2.739272	1.877144	1.877144	0.986405	0.986405	0.402453	0.402453	17.980451	9.589074	0.0	12.841643	0.0	0.0	0.0	0.0	0.0	0.0	15.946722	147.053158	0.6	1.701	-1.1	10.0	138.058	111.041752	8.9	3.837557	3.848566	57.450422	9.99388	0.481229	9.99388	0.319984	1.06	0.023148	0.319984	-1.165509	-0.481229	-0.7369
Name_Phthalic acid, 2-_CAS_None_CS_None	20.0	1.14	3.267076	296.584675	0.77	9.137828	6.020325	6.020325	5.625898	3.182812	3.182812	2.155889	2.155889	1.387881	1.387881	0.856105	0.856105	11.938611	9.589074	0.0	11.126903	0.0	0.0	24.265468	0.0	0.0	0.0	10.213055	166.026609	0.0	0.8778	-1.84	12.0	160.084	475.348829	8.258425	3.04193	1.420632	68.072799	10.46287	0.47762	10.46287	0.336067	1.15	0.189815	0.336067	-1.228704	-0.47762	1.083
Name_Adipic acid_CAS_None_CS_None	33.0	1.14	3.05509	113.709506	0.7	7.983128	5.539351	5.539351	4.625898	3.062569	3.062569	1.994584	1.994584	1.031284	1.031284	0.552451	0.552451	11.938611	9.589074	0.0	12.841643	12.841643	0.0	0.0	0.0	0.0	0.0	10.213055	146.057909	0.666667	0.798	-1.06	10.0	136.062	116.616745	8.94	4.784807	6.94	58.475473	9.896552	0.48123	9.896552	0.30284	1.1	0.062778	0.30284	-0.87001	-0.48123	0.716
Name_Succinic acid_CAS_None_CS_None	29.0	0.97	3.181846	92.605938	0.69	6.568914	4.125137	4.125137	3.625898	2.062569	2.062569	1.287477	1.287477	0.552731	0.552731	0.213865	0.213865	11.938611	9.589074	0.0	12.841643	0.0	0.0	0.0	0.0	0.0	0.0	10.213055	118.026609	0.5	0.6693	-1.06	8.0	112.04	40.339204	6.94	3.009687	4.94	45.745589	9.640417	0.481219	9.640417	0.303432	0.82	0.296296	0.303432	-1.076481	-0.481219	-0.0642
Name_Succinyl_sulfathiazole_CAS_None_CS_None	14.0	1.34	2.010732	785.527301	1.78	16.872033	11.722232	13.355225	10.865011	6.406876	8.769692	4.409048	6.986017	2.668296	4.840882	1.609085	3.397821	21.899776	18.006871	0.0	22.868685	5.687386	11.336786	30.462312	5.380063	0.0	15.022862	5.106527	355.029663	0.153846	2.3852	-2.46	23.0	342.293	143015.265215	16.902781	7.201218	5.038939	135.786055	12.113445	0.48122	12.113445	0.303365	2.34	0.024292	0.303365	-3.742433	-0.48122	1.7472
Name_Hydroxyproline, L-_CAS_None_CS_None	6.0	0.95	2.388567	125.371515	1.2	6.853371	4.87159	4.87159	4.198377	2.841578	2.841578	2.188598	2.188598	1.405749	1.405749	0.905167	0.905167	18.115113	4.794537	0.0	0.0	12.965578	0.0	0.0	0.0	0.0	5.316789	10.213055	131.058243	0.8	1.14	-0.61	9.0	122.059	130.49593	6.50919	2.325941	1.398554	52.49304	10.173519	0.48008	10.173519	0.320297	0.94	0.328704	0.320297	-0.882824	-0.48008	-1.2062
Name_Maleic acid_CAS_None_CS_None	20.0	1.14	3.668626	118.973737	0.75	6.568914	3.865624	3.865624	3.625898	1.766145	1.766145	1.009809	1.009809	0.368487	0.368487	0.142577	0.142577	11.938611	9.589074	0.0	0.0	12.15204	0.0	0.0	0.0	0.0	0.0	10.213055	116.010959	0.0	0.855	-1.32	8.0	112.04	40.339204	6.68	2.787964	4.68	45.055986	9.553611	0.478071	9.553611	0.328066	0.78	0.55787	0.328066	-1.257037	-0.478071	-0.2882
Name_t-butanol_CAS_None_CS_None	4.0	0.31	3.023716	19.119415	0.35	4.5	3.947214	3.947214	2.0	1.723607	1.723607	2.17082	2.17082	0.0	0.0	0.0	0.0	5.601051	0.0	0.0	0.0	0.0	0.0	0.0	20.771212	0.0	0.0	5.106527	74.073165	1.0	0.1085	-0.04	5.0	64.043	3.60964	4.96	0.976756	9507.96	32.628311	8.520833	0.39076	8.520833	0.056326	0.73	0.5	0.056326	-0.5	-0.39076	0.7772
Name_Nevirapine_CAS_None_CS_None	-6.0	0.42	2.001839	708.769743	1.37	13.68987	11.128204	11.128204	9.75402	6.766995	6.766995	5.256326	5.256326	3.777533	3.777533	2.607004	2.607004	0.0	4.794537	0.0	5.90718	17.423155	29.910344	0.0	18.460054	19.056471	20.184655	0.0	266.116761	0.266667	0.5754	-2.43	20.0	252.192	110375.656159	11.401138	4.030422	1.591658	116.21206	12.403475	0.318474	12.403475	0.259041	1.94	0.117037	0.259041	-0.117037	-0.318474	2.65122
Name_Citric acid_CAS_None_CS_None	20.5	1.63	4.619312	227.367322	1.33	10.646264	6.427813	6.427813	5.77638	3.171013	3.171013	2.477768	2.477768	1.285437	1.285437	0.714077	0.714077	36.35061	14.383612	0.0	0.0	0.0	0.0	0.0	0.0	0.0	0.0	20.42611	192.027003	0.5	2.1679	-1.63	13.0	184.059	333.963488	11.37	3.853987	3.518164	72.225463	10.315556	0.481139	10.315556	0.336419	1.24	1.144213	0.336419	-2.738426	-0.481139	-1.2485
Name_Aspartic acid, DL-_CAS_None_CS_None	29.0	1.18	3.632432	132.529325	1.26	7.439158	4.572731	4.572731	4.036581	2.239272	2.239272	1.542593	1.542593	0.711731	0.711731	0.275438	0.275438	24.401273	9.589074	0.0	0.0	0.0	0.0	0.0	0.0	0.0	0.0	15.946722	133.037508	0.5	1.4868	-1.1	9.0	126.047	60.471844	7.9	3.032307	3.47971	51.08548	9.846435	0.481175	9.846435	0.320578	0.92	0.532407	0.320578	-1.294074	-0.481175	-1.127
Name_Chlorpropamide_CAS_None_CS_None	44.0	0.59	2.750346	484.777404	1.13	12.888905	9.234572	10.806998	7.953526	5.016715	6.877843	3.31532	5.434158	1.886558	3.485427	1.069326	2.123795	16.054406	13.212334	0.0	4.895483	11.56739	6.420822	24.265468	0.0	11.645832	5.316789	11.60094	276.033541	0.3	0.6667	-1.27	17.0	263.641	4729.001746	13.793573	5.880637	4.239006	105.21646	11.702012	0.33733	11.702012	0.328193	1.9	0.005974	0.328193	-3.827371	-0.33733	1.7379
Name_Prednisolone_CAS_None_CS_None	17.0	0.73	1.747281	723.913082	1.97	18.905413	15.44223	15.44223	12.170505	9.660624	9.660624	9.191955	9.191955	8.252707	8.252707	6.919333	6.919333	29.510135	24.908657	0.0	28.951954	12.841643	24.835569	0.0	12.15204	12.999757	6.923737	0.0	360.193674	0.714286	1.4381	-1.3	26.0	332.226	715692.138165	18.081485	5.59972	2.079251	153.341308	12.350398	0.392761	12.350398	0.189629	2.75	0.009117	0.189629	-1.561748	-0.392761	1.5576
Name_Taurine_CAS_None_CS_None	25.0	0.52	3.602197	125.870334	1.34	5.914214	3.663522	4.480019	3.06066	1.712831	3.321996	1.074714	2.64679	0.375805	1.127415	0.14893	0.446789	10.118127	8.417797	0.0	12.29761	0.0	0.0	0.0	0.0	0.0	0.0	10.286417	125.014664	1.0	0.6968	-0.13	7.0	118.093	18.141709	6.87	2.247743	5.87	42.07272	9.706806	0.329369	9.706806	0.265602	0.83	0.028935	0.265602	-3.79919	-0.329369	-1.1671
Name_Phenol_CAS_None_CS_None	12.0	0.5	3.021465	134.10737	0.39	5.112884	3.833965	3.833965	3.393847	2.13429	2.13429	1.335549	1.335549	0.756194	0.756194	0.427994	0.427994	0.0	0.0	0.0	0.0	5.749512	0.0	0.0	24.265468	6.066367	0.0	5.106527	94.041865	0.0	0.195	-0.98	7.0	88.065	47.197253	4.186113	1.646196	0.929059	42.225637	8.632222	0.507967	8.632222	0.115075	0.78	0.321759	0.115075	0.321759	-0.507967	1.3922
Name_N-methylpivalamide_CAS_None_CS_None	-6.0	0.26	3.823378	91.191883	0.63	6.784457	5.908248	5.908248	3.48138	2.704124	2.704124	2.829124	2.829124	0.908248	0.908248	0.375	0.375	0.0	4.794537	0.0	11.32217	0.0	0.0	0.0	7.047672	20.771212	5.316789	0.0	115.099714	0.833333	0.1638	-0.53	8.0	102.072	35.647376	7.47	2.158634	1.95867	50.275346	10.722222	0.358723	10.722222	0.224618	1.07	0.081019	0.224618	-0.241319	-0.358723	0.7785
Name_1,4-diaminobutane_CAS_None_CS_None	-37.0	0.42	2.339092	17.509775	1.12	4.828427	3.983128	3.983128	2.914214	2.316497	2.316497	1.284457	1.284457	0.658248	0.658248	0.288675	0.288675	0.0	0.0	0.0	0.0	0.0	25.931156	0.0	0.0	0.0	0.0	11.467335	88.100048	1.0	0.4704	-0.08	6.0	76.058	20.986301	5.92	4.92	3.92	38.513859	5.159028	0.330473	5.159028	-0.00768	0.87	0.775	0.00768	0.775	-0.330473	-0.316
Name_Vanillin_CAS_None_CS_None	22.0	0.44	3.116164	268.039723	0.76	8.267585	6.073111	6.073111	5.274387	3.098391	3.098391	2.049137	2.049137	1.339862	1.339862	0.767521	0.767521	0.0	4.794537	0.0	5.749512	17.599124	0.0	25.308899	0.0	0.0	0.0	9.84339	152.047344	0.125	0.3344	-1.51	11.0	144.085	343.17628	7.595374	3.053138	1.490371	64.230588	10.248745	0.504254	10.248745	0.160689	1.13	0.039907	0.160689	0.039907	-0.504254	1.2133
Name_Glutethimide_CAS_None_CS_None	41.0	0.34	2.400243	413.200588	1.02	11.596012	9.324568	9.324568	7.687506	5.586699	5.586699	4.178986	4.178986	3.396363	3.396363	2.323295	2.323295	5.41499	9.589074	0.0	11.814359	12.841643	11.984273	0.0	0.0	37.255573	5.316789	0.0	217.110279	0.384615	0.3468	-1.64	16.0	202.148	5184.741508	10.863879	4.082252	1.621896	94.853073	12.026207	0.29568	12.026207	0.236704	1.73	0.155139	0.236704	-0.518681	-0.29568	1.771
Name_Lysine, D-_CAS_None_CS_None	-15.0	0.99	3.214877	105.920939	1.48	7.983128	5.91594	5.91594	4.680739	3.366236	3.366236	2.229188	2.229188	1.28645	1.28645	0.632064	0.632064	12.011146	4.794537	0.0	0.0	12.965578	12.841643	0.0	0.0	0.0	0.0	16.573862	146.105528	0.833333	1.4652	-0.61	10.0	132.078	133.509325	9.39	5.196604	4.286692	60.199499	10.137222	0.480086	10.137222	0.319967	1.23	0.52037	0.319967	-0.933313	-0.480086	-0.4727
Name_Aspartic acid, L-_CAS_None_CS_None	24.0	1.18	3.632432	132.529325	1.26	7.439158	4.572731	4.572731	4.036581	2.239272	2.239272	1.542593	1.542593	0.711731	0.711731	0.275438	0.275438	24.401273	9.589074	0.0	0.0	0.0	0.0	0.0	0.0	0.0	0.0	15.946722	133.037508	0.5	1.4868	-1.1	9.0	126.047	60.471844	7.9	3.032307	3.47971	51.08548	9.846435	0.481175	9.846435	0.320578	0.92	0.532407	0.320578	-1.294074	-0.481175	-1.127
Name_Methionine, DL-_CAS_None_CS_None	18.0	0.78	3.265907	96.958785	1.06	7.276021	5.332624	6.149121	4.180739	2.654911	4.048758	1.726205	2.711804	0.950177	1.594127	0.368293	0.85793	12.011146	4.794537	0.0	0.0	6.420822	5.752854	0.0	11.761885	6.255769	0.0	10.840195	149.05105	0.8	0.8268	-0.22	9.0	138.127	80.2014	8.78	4.639273	4.294139	58.617776	10.070883	0.480086	10.070883	0.319999	1.15	0.552083	0.319999	-0.912917	-0.480086	0.1514
Name_Griseofulvin_CAS_None_CS_None	4.0	0.0	2.258173	768.834539	1.58	17.6459	13.766612	14.522541	11.39945	7.375124	7.753088	5.750227	6.128192	4.497995	4.855898	3.299373	3.564147	11.518957	9.589074	0.0	40.082073	11.499024	0.0	33.47178	6.923737	0.0	0.0	30.548392	352.071366	0.411765	0.0	-2.21	24.0	335.634	270347.369567	16.64092	5.701542	2.021587	143.824992	13.254939	0.496168	13.254939	0.230725	2.39	0.117617	0.230725	-1.422343	-0.496168	2.8103
Name_Glutaric acid_CAS_None_CS_None	25.0	1.14	3.102826	104.126402	0.69	7.276021	4.832244	4.832244	4.125898	2.562569	2.562569	1.64103	1.64103	0.781284	0.781284	0.39084	0.39084	11.938611	9.589074	0.0	19.262465	0.0	0.0	0.0	0.0	0.0	0.0	10.213055	132.042259	0.6	0.7866	-1.06	9.0	124.051	65.146951	7.94	3.884109	6.94	52.110531	9.787862	0.48123	9.787862	0.302856	0.96	0.063194	0.302856	-0.947917	-0.48123	0.3259
Name_4-methylphenol_CAS_None_CS_None	3.0	0.5	3.032456	143.246629	0.39	5.983128	4.756615	4.756615	3.787694	2.544974	2.544974	1.835549	1.835549	1.033971	1.033971	0.544763	0.544763	0.0	0.0	0.0	0.0	5.749512	0.0	5.563451	12.132734	19.056471	0.0	5.106527	108.057515	0.142857	0.195	-0.98	8.0	100.076	70.798924	5.16245	1.864622	0.997109	48.590579	8.756667	0.507967	8.756667	0.115094	0.92	0.329259	0.115094	0.329259	-0.507967	1.70062
Name_Alanine, DL-_CAS_None_CS_None	9.0	0.78	3.257586	59.813538	0.93	5.154701	3.510162	3.510162	2.642734	1.62709	1.62709	1.126913	1.126913	0.389528	0.389528	0.0	0.0	12.011146	4.794537	0.0	0.0	0.0	0.0	6.923737	0.0	0.0	0.0	10.840195	89.047678	0.666667	0.7254	-0.57	6.0	82.038	13.60964	5.43	1.767634	1.721545	35.764782	9.574074	0.480094	9.574074	0.319678	0.71	0.731481	0.319678	-0.962963	-0.480094	-0.5818
Name_N-methylacetamide_CAS_None_CS_None	-8.5	0.26	2.847379	42.157722	0.59	4.284457	3.408248	3.408248	2.270056	1.454124	1.454124	0.806186	0.806186	0.352062	0.352062	0.0	0.0	0.0	4.794537	0.0	5.90718	0.0	0.0	6.923737	7.047672	0.0	5.316789	0.0	73.052764	0.666667	0.1534	-0.53	5.0	66.039	9.651484	4.47	1.758184	3.47	31.18052	9.701389	0.35942	9.701389	0.216114	0.65	0.00463	0.216114	0.00463	-0.35942	-0.2477
Name_Lactose_CAS_None_CS_None	16.0	1.91	2.905139	364.9161	3.38	17.731686	11.99017	11.99017	10.776493	6.843323	6.843323	5.165165	5.165165	3.531937	3.531937	2.112206	2.112206	68.335522	35.433702	0.0	6.286161	0.0	0.0	0.0	0.0	0.0	0.0	19.686781	342.116212	0.916667	6.4558	-0.73	23.0	320.121	84219.204548	20.314903	8.937565	4.637266	130.490266	10.515205	0.393579	10.515205	0.186732	2.29	0.02936	0.186732	-1.970352	-0.393579	-5.5546
Name_Arginine, D-_CAS_None_CS_None	5.0	1.26	3.311835	170.931021	1.95	9.560478	6.708833	6.708833	5.536581	3.600216	3.600216	2.427411	2.427411	1.324553	1.324553	0.668508	0.668508	12.011146	4.794537	0.0	5.959555	19.3864	0.0	0.0	0.0	0.0	5.316789	21.983146	174.111676	0.666667	2.457	-1.3	12.0	160.092	312.646102	10.7	5.363379	5.48223	70.434712	10.215	0.480086	10.215	0.319969	1.38	0.112133	0.319969	-1.002014	-0.480086	-1.33843
Name_Glutamic acid, D-_CAS_None_CS_None	26.0	1.35	3.49073	144.583377	1.26	8.146264	5.279838	5.279838	4.536581	2.739272	2.739272	1.877144	1.877144	0.986405	0.986405	0.402453	0.402453	17.980451	9.589074	0.0	12.841643	0.0	0.0	0.0	0.0	0.0	0.0	15.946722	147.053158	0.6	1.701	-1.1	10.0	138.058	111.041752	8.9	3.837557	3.848566	57.450422	9.99388	0.481229	9.99388	0.319984	1.06	0.023148	0.319984	-1.165509	-0.481229	-0.7369
Name_Asparagine, L-_CAS_None_CS_None	24.0	1.27	3.632432	133.774438	1.48	7.439158	4.702868	4.702868	4.036581	2.30434	2.30434	1.615168	1.615168	0.738295	0.738295	0.304056	0.304056	17.918326	9.589074	0.0	6.420822	0.0	0.0	0.0	0.0	0.0	5.733667	10.840195	132.053492	0.5	1.8796	-1.1	9.0	124.055	60.471844	7.9	3.032307	3.47971	51.631137	9.993056	0.480075	9.993056	0.320508	0.96	0.310185	0.320508	-1.214074	-0.480075	-1.7263
Name_N-tert-butylacetamide_CAS_None_CS_None	-3.0	0.26	3.551253	91.191883	0.63	6.784457	5.908248	5.908248	3.416502	2.704124	2.704124	2.931186	2.931186	0.551031	0.551031	0.528093	0.528093	0.0	4.794537	0.0	11.446105	0.0	0.0	6.923737	0.0	20.771212	5.316789	0.0	115.099714	0.833333	0.1638	-0.53	8.0	102.072	23.00539	7.47	2.158634	5.47	50.275346	10.348264	0.35175	10.348264	0.216771	1.07	0.025463	0.216771	-0.077546	-0.35175	0.921
Name_Malic acid_CAS_None_CS_None	22.0	1.14	3.632432	128.919685	0.99	7.439158	4.442594	4.442594	4.036581	2.164138	2.164138	1.451898	1.451898	0.65303	0.65303	0.252713	0.252713	24.463399	9.589074	0.0	0.0	0.0	0.0	0.0	0.0	0.0	0.0	15.319582	134.021523	0.5	1.1286	-1.1	9.0	128.039	60.471844	7.9	3.032307	3.47971	50.539823	9.721435	0.481147	9.721435	0.332635	0.88	0.75463	0.332635	-1.789352	-0.481147	-1.0934
Name_Menthol_CAS_None_CS_None	0.0	0.31	2.437159	120.041185	0.42	8.430721	7.877935	7.877935	5.109061	4.78991	4.78991	4.393443	4.393443	2.98719	2.98719	2.151882	2.151882	0.0	5.106527	0.0	6.103966	11.835812	12.338728	12.841643	0.0	0.0	20.771212	0.0	156.151415	1.0	0.1302	-0.04	11.0	136.109	252.107381	9.051241	3.572829	2.193986	69.812133	9.709769	0.392821	9.709769	0.057293	1.47	0.028935	0.057293	-0.028935	-0.392821	2.4395
Name_Tartaric acid_CAS_None_CS_None	16.0	1.23	4.069512	133.826806	1.3	8.309401	4.760052	4.760052	4.464102	2.282543	2.282543	1.56615	1.56615	0.805104	0.805104	0.270102	0.270102	24.146543	9.589074	0.0	0.0	0.0	0.0	0.0	0.0	0.0	0.0	20.42611	150.016438	0.5	1.599	-1.14	10.0	144.038	106.755911	8.86	3.136253	1.997375	55.334057	9.771852	0.47924	9.771852	0.335427	0.94	1.768611	0.335427	-2.266204	-0.47924	-2.1226
Name_2-aminopyrimidine_CAS_None_CS_None	4.0	0.23	3.021465	136.862257	0.7	5.112884	3.703828	3.703828	3.393847	1.918953	1.918953	1.10699	1.10699	0.585745	0.585745	0.310623	0.310623	0.0	0.0	0.0	0.0	5.948339	0.0	0.0	18.460054	0.0	9.967957	5.733667	95.048347	0.0	0.161	-1.12	7.0	90.065	47.197253	4.050068	1.552052	0.855122	41.21059	5.135556	0.367793	5.135556	0.219401	0.73	0.321759	0.219401	0.321759	-0.367793	0.0588
Name_Picric acid_CAS_None_CS_None	30.0	0.02	3.572755	461.890685	0.46	12.455665	7.393045	7.393045	7.341112	3.644573	3.644573	2.603958	2.603958	1.658655	1.658655	0.973511	0.973511	37.581604	30.342955	0.0	0.0	12.132734	0.0	0.0	0.0	0.0	0.0	5.106527	228.997099	0.0	0.0092	-2.78	16.0	226.08	2479.518362	11.295643	3.762657	1.842487	86.184564	10.371759	0.497307	10.371759	0.324424	1.3	0.446759	0.324424	-1.207778	-0.497307	1.1168
Name_Theophylline_CAS_None_CS_None	31.0	0.35	3.211854	574.170559	1.29	9.585422	7.235488	7.235488	6.125898	3.717583	3.717583	2.806904	2.806904	2.029396	2.029396	1.268923	1.268923	0.0	9.589074	0.0	11.24901	11.163878	4.5671	17.942092	7.047672	0.0	9.967957	0.0	180.064725	0.285714	0.4515	-1.85	13.0	172.103	1349.044351	7.78134	2.317238	0.850794	72.454043	11.440787	0.338721	11.440787	0.331703	1.22	0.351296	0.331703	-0.370741	-0.338721	-1.0397
Name_Glutamic acid, DL-_CAS_None_CS_None	26.0	1.35	3.49073	144.583377	1.26	8.146264	5.279838	5.279838	4.536581	2.739272	2.739272	1.877144	1.877144	0.986405	0.986405	0.402453	0.402453	17.980451	9.589074	0.0	12.841643	0.0	0.0	0.0	0.0	0.0	0.0	15.946722	147.053158	0.6	1.701	-1.1	10.0	138.058	111.041752	8.9	3.837557	3.848566	57.450422	9.99388	0.481229	9.99388	0.319984	1.06	0.023148	0.319984	-1.165509	-0.481229	-0.7369
Name_Oxalic acid_CAS_None_CS_None	9.0	1.14	3.567703	71.548875	0.68	5.154701	2.710924	2.710924	2.642734	1.105462	1.105462	0.610305	0.610305	0.182954	0.182954	0.0	0.0	11.938611	0.0	0.0	0.0	0.0	0.0	0.0	0.0	0.0	0.0	19.802129	89.995309	0.0	0.7752	-1.06	6.0	88.018	13.60964	4.94	1.395523	1.280136	33.015705	9.099537	0.472815	9.099537	0.414359	0.54	1.824074	0.414359	-1.824074	-0.472815	-0.8444
Name_Valine, DL-_CAS_None_CS_None	7.0	0.78	3.637683	90.42946	0.96	6.732051	5.087513	5.087513	3.553418	2.537773	2.537773	2.108038	2.108038	1.003387	1.003387	0.285154	0.285154	12.011146	4.794537	0.0	5.917906	0.0	0.0	0.0	13.847474	0.0	0.0	10.840195	117.078979	0.8	0.7488	-0.57	8.0	106.06	39.368066	7.43	2.667814	1.930322	48.494666	10.015741	0.480079	10.015741	0.320236	0.99	0.020833	0.320236	-0.930556	-0.480079	0.0543
Name_Glycine_CAS_None_CS_None	14.0	0.78	2.847379	42.912609	0.9	4.284457	2.639919	2.639919	2.270056	1.189533	1.189533	0.597863	0.597863	0.17462	0.17462	0.0	0.0	5.969305	4.794537	0.0	6.544756	0.0	0.0	0.0	0.0	0.0	5.733667	5.106527	75.032028	0.5	0.702	-0.57	5.0	70.027	9.651484	4.43	1.721545	3.43	29.39984	9.243056	0.480297	9.243056	0.316756	0.56	0.277778	0.316756	-0.967593	-0.480297	-0.9703
Name_4-aminopyridine_CAS_None_CS_None	4.0	0.23	3.021465	136.007504	0.71	5.112884	3.833965	3.833965	3.393847	2.04909	2.04909	1.280547	1.280547	0.706104	0.706104	0.363445	0.363445	0.0	0.0	0.0	0.0	0.0	5.687386	0.0	24.526421	0.0	4.983979	5.733667	94.053098	0.0	0.1633	-1.05	7.0	88.069	47.197253	4.118067	1.598931	0.891825	41.990942	5.317778	0.398639	5.317778	0.034436	0.78	0.759259	0.034436	0.759259	-0.398639	0.6638
Name_Urea_CAS_None_CS_None	13.5	0.72	2.803039	29.01955	0.69	3.57735	2.062949	2.062949	1.732051	0.781474	0.781474	0.402369	0.402369	0.0	0.0	0.0	0.0	6.031115	0.0	0.0	0.0	0.0	0.0	0.0	0.0	0.0	11.467335	4.794537	60.032363	0.0	0.4968	-0.73	4.0	56.024	3.245112	3.27	0.710529	0.173734	23.580555	9.0	0.351846	9.0	0.309056	0.46	0.833333	0.309056	-0.833333	-0.351846	-0.9762
Name_4-dimethylaminopyridine_CAS_None_CS_None	3.0	0.0	2.848234	169.530842	0.74	6.690234	5.703828	5.703828	4.30453	2.878449	2.878449	2.09984	2.09984	1.179123	1.179123	0.642188	0.642188	0.0	0.0	0.0	0.0	0.0	0.0	5.687386	12.393687	31.127988	4.983979	0.0	122.084398	0.285714	0.0	-1.05	9.0	112.091	129.225339	6.075786	2.485264	1.420257	55.140769	3.901111	0.377572	3.901111	0.039137	1.06	1.185185	0.039137	1.185185	-0.377572	1.1476
[truncated: 155 more columns]
