# Supplementary material for: The influence of solid state information and descriptor selection on statistical models of temperature dependent aqueous solubility
Source: J Cheminform. 2018 Aug 29;10:44. doi: 10.1186/s13321-018-0298-3 (PMC6115327; doi:10.1186/s13321-018-0298-3)
Supplement: Supplementary file 2 — Additional file 2. All QSPR ready datasets, prior to feature selection, associated with all considered sets of descriptors. N.B. In the case of the temperature (T) values, these were replaced with (1/T) using additional scripts prior to both feature selection and modelling. [file 13321_2018_298_MOESM2_ESM.zip › all_QSPR_input/QSPR_input/Avdeef_ExDPs_Cal_QSPRin_CD_True_MD_Absolv.Ind_readyForR_MPD.csv]

ID_Chemical	Endpoint_StandardEnthalpy_of_Dissolution_Value	D_AlphaH2_A_	D_BetaH2_B_	D_H_bonding_product_descriptor	D_IA	D_IAB	D_IB	D_IN	D_LatticeEnergy	D_McGowanVolume_V_	D_Pi2_S_	D_R2_E_	D_MP_Descriptor
Name_Glycine_CAS_None_CS_GLYCIN30	14.0	0.78	0.9	0.702	0.0	1.0	0.0	0.0	-28.021326	0.56	0.93	0.37	249.000000
Name_Succinyl_sulfathiazole_CAS_None_CS_GOBVEA01	14.0	1.34	1.78	2.3852	1.0	0.0	0.0	0.0	-61.508173	2.34	3.4	2.25	194.000000
Name_Urea_CAS_None_CS_UREAXX23	13.5	0.72	0.69	0.4968	0.0	0.0	0.0	1.0	-22.445395	0.46	1.17	0.63	133.000000
Name_Histidine, L-_CAS_None_CS_LHISTD04	13.0	1.13	1.41	1.5933	0.0	1.0	0.0	0.0	-40.149991	1.13	1.74	1.02	282.000000
Name_Nevirapine_CAS_None_CS_PABHIJ	-6.0	0.42	1.37	0.5754	0.0	0.0	0.0	1.0	-36.190289	1.94	2.29	2.36	248.000000
Name_Succinic acid_CAS_None_CS_SUCACB16	29.0	0.97	0.69	0.6693	1.0	0.0	0.0	0.0	-28.988496	0.82	1.06	0.34	187.000000
Name_4-dimethylaminopyridine_CAS_None_CS_BUKJOG11	3.0	0.0	0.74	0.0	0.0	0.0	0.0	1.0	-20.527587	1.06	1.04	0.84	112.000000
Name_Aspartic acid, L-_CAS_None_CS_LASPRT03	24.0	1.18	1.26	1.4868	0.0	1.0	0.0	0.0	-30.407021	0.92	1.37	0.55	230.000000
Name_4-aminopyridine_CAS_None_CS_AMPYRE	4.0	0.23	0.71	0.1633	0.0	0.0	0.0	1.0	-22.434332	0.78	1.21	0.9	159.000000
Name_Glutaric acid_CAS_None_CS_GLURAC04	25.0	1.14	0.69	0.7866	1.0	0.0	0.0	0.0	-39.215442	0.96	1.07	0.34	97.000000
Name_Sucrose_CAS_None_CS_SUCROS41	6.0	2.01	3.43	6.8943	0.0	0.0	0.0	1.0	-71.165016	2.23	2.63	2.32	189.500000
Name_Tartaric acid_CAS_None_CS_TARTAC24	16.0	1.23	1.3	1.599	1.0	0.0	0.0	0.0	-43.035508	0.94	1.13	0.61	175.000000
Name_Griseofulvin_CAS_None_CS_GRISFL	4.0	0.0	1.58	0.0	0.0	0.0	0.0	1.0	-37.335424	2.39	2.32	1.86	220.000000
Name_Acetamide_CAS_None_CS_ACEMID02	10.0	0.49	0.57	0.2793	0.0	0.0	0.0	1.0	-16.99894	0.51	1.09	0.42	151.500000
Name_Taurine_CAS_None_CS_TAURIN05	25.0	0.52	1.34	0.6968	0.0	1.0	0.0	0.0	-32.740462	0.83	1.64	0.49	314.000000
Name_2-aminopyrimidine_CAS_None_CS_AMPYRM01	4.0	0.23	0.7	0.161	0.0	0.0	0.0	1.0	-21.682756	0.73	1.18	0.96	126.000000
Name_Prednisolone_CAS_None_CS_JIWPEL	17.0	0.73	1.97	1.4381	0.0	0.0	0.0	1.0	-48.668295	2.75	3.02	2.19	239.000000
Name_3-aminopyridine_CAS_None_CS_AMIPYR	3.0	0.23	0.71	0.1633	0.0	0.0	0.0	1.0	-20.73523	0.78	1.21	0.9	61.000000
Name_2-aminopyridine_CAS_None_CS_AMPYRD	4.0	0.23	0.62	0.1426	0.0	0.0	0.0	1.0	-20.65947	0.78	1.14	0.92	58.000000
Name_Hydroxyproline, L-_CAS_None_CS_HOPROL12	6.0	0.95	1.2	1.14	0.0	1.0	0.0	0.0	-29.428876	0.94	1.08	0.77	272.000000
Name_Glutamic acid, L-_CAS_None_CS_LGLUAC03	28.5	1.35	1.26	1.701	0.0	1.0	0.0	0.0	-33.58502	1.06	1.37	0.55	201.000000
Name_Maleic acid_CAS_None_CS_MALIAC13	20.0	1.14	0.75	0.855	1.0	0.0	0.0	0.0	-32.597533	0.78	1.16	0.5	134.000000
Name_Citric acid_CAS_None_CS_CITRAC11	20.5	1.63	1.33	2.1679	1.0	0.0	0.0	0.0	-60.185843	1.24	1.5	0.61	153.000000
Name_1,4-diaminobutane_CAS_None_CS_QATWAJ	-37.0	0.42	1.12	0.4704	0.0	0.0	1.0	0.0	-23.229833	0.87	0.82	0.4	27.000000
Name_Asparagine, L-_CAS_None_CS_VIKKEG	24.0	1.27	1.48	1.8796	0.0	1.0	0.0	0.0	-31.558681	0.96	1.84	0.8	235.000000
Name_Adipic acid_CAS_None_CS_ADIPAC11	33.0	1.14	0.7	0.798	1.0	0.0	0.0	0.0	-38.794239	1.1	1.07	0.34	153.000000
Name_Chlorpropamide_CAS_None_CS_BEDMIG08	44.0	0.59	1.13	0.6667	0.0	0.0	0.0	1.0	-52.044797	1.9	2.38	1.46	128.000000
Name_Theophylline_CAS_None_CS_BAPLOT06	31.0	0.35	1.29	0.4515	0.0	0.0	0.0	1.0	-34.307169	1.22	1.99	1.46	272.500000
Name_Oxalic acid_CAS_None_CS_OXALAC08	9.0	1.14	0.68	0.7752	1.0	0.0	0.0	0.0	-25.007447	0.54	1.06	0.34	190.000000
Name_Phthalic acid, 2-_CAS_None_CS_PHTHAC06	20.0	1.14	0.77	0.8778	1.0	0.0	0.0	0.0	-34.417527	1.15	1.46	0.94	215.000000
