# Supplementary material for: The influence of solid state information and descriptor selection on statistical models of temperature dependent aqueous solubility
Source: J Cheminform. 2018 Aug 29;10:44. doi: 10.1186/s13321-018-0298-3 (PMC6115327; doi:10.1186/s13321-018-0298-3)
Supplement: Supplementary file 2 — Additional file 2. All QSPR ready datasets, prior to feature selection, associated with all considered sets of descriptors. N.B. In the case of the temperature (T) values, these were replaced with (1/T) using additional scripts prior to both feature selection and modelling. [file 13321_2018_298_MOESM2_ESM.zip › all_QSPR_input/QSPR_input/Avdeef_ExDPs_Cal_QSPRin_CD_True_MD_Absolv_readyForR.csv]

ID_Chemical	Endpoint_StandardEnthalpy_of_Dissolution_Value	D_AlphaH2_A_	D_BetaH2_B_	D_H_bonding_product_descriptor	D_LatticeEnergy	D_McGowanVolume_V_	D_Pi2_S_	D_R2_E_
Name_Glycine_CAS_None_CS_GLYCIN30	14.0	0.78	0.9	0.702	-28.021326	0.56	0.93	0.37
Name_Succinyl_sulfathiazole_CAS_None_CS_GOBVEA01	14.0	1.34	1.78	2.3852	-61.508173	2.34	3.4	2.25
Name_Urea_CAS_None_CS_UREAXX23	13.5	0.72	0.69	0.4968	-22.445395	0.46	1.17	0.63
Name_Histidine, L-_CAS_None_CS_LHISTD04	13.0	1.13	1.41	1.5933	-40.149991	1.13	1.74	1.02
Name_Nevirapine_CAS_None_CS_PABHIJ	-6.0	0.42	1.37	0.5754	-36.190289	1.94	2.29	2.36
Name_Succinic acid_CAS_None_CS_SUCACB16	29.0	0.97	0.69	0.6693	-28.988496	0.82	1.06	0.34
Name_4-dimethylaminopyridine_CAS_None_CS_BUKJOG11	3.0	0.0	0.74	0.0	-20.527587	1.06	1.04	0.84
Name_Aspartic acid, L-_CAS_None_CS_LASPRT03	24.0	1.18	1.26	1.4868	-30.407021	0.92	1.37	0.55
Name_4-aminopyridine_CAS_None_CS_AMPYRE	4.0	0.23	0.71	0.1633	-22.434332	0.78	1.21	0.9
Name_Glutaric acid_CAS_None_CS_GLURAC04	25.0	1.14	0.69	0.7866	-39.215442	0.96	1.07	0.34
Name_Sucrose_CAS_None_CS_SUCROS41	6.0	2.01	3.43	6.8943	-71.165016	2.23	2.63	2.32
Name_Tartaric acid_CAS_None_CS_TARTAC24	16.0	1.23	1.3	1.599	-43.035508	0.94	1.13	0.61
Name_Griseofulvin_CAS_None_CS_GRISFL	4.0	0.0	1.58	0.0	-37.335424	2.39	2.32	1.86
Name_Acetamide_CAS_None_CS_ACEMID02	10.0	0.49	0.57	0.2793	-16.99894	0.51	1.09	0.42
Name_Taurine_CAS_None_CS_TAURIN05	25.0	0.52	1.34	0.6968	-32.740462	0.83	1.64	0.49
Name_2-aminopyrimidine_CAS_None_CS_AMPYRM01	4.0	0.23	0.7	0.161	-21.682756	0.73	1.18	0.96
Name_Prednisolone_CAS_None_CS_JIWPEL	17.0	0.73	1.97	1.4381	-48.668295	2.75	3.02	2.19
Name_3-aminopyridine_CAS_None_CS_AMIPYR	3.0	0.23	0.71	0.1633	-20.73523	0.78	1.21	0.9
Name_2-aminopyridine_CAS_None_CS_AMPYRD	4.0	0.23	0.62	0.1426	-20.65947	0.78	1.14	0.92
Name_Hydroxyproline, L-_CAS_None_CS_HOPROL12	6.0	0.95	1.2	1.14	-29.428876	0.94	1.08	0.77
Name_Glutamic acid, L-_CAS_None_CS_LGLUAC03	28.5	1.35	1.26	1.701	-33.58502	1.06	1.37	0.55
Name_Maleic acid_CAS_None_CS_MALIAC13	20.0	1.14	0.75	0.855	-32.597533	0.78	1.16	0.5
Name_Citric acid_CAS_None_CS_CITRAC11	20.5	1.63	1.33	2.1679	-60.185843	1.24	1.5	0.61
Name_1,4-diaminobutane_CAS_None_CS_QATWAJ	-37.0	0.42	1.12	0.4704	-23.229833	0.87	0.82	0.4
Name_Asparagine, L-_CAS_None_CS_VIKKEG	24.0	1.27	1.48	1.8796	-31.558681	0.96	1.84	0.8
Name_Adipic acid_CAS_None_CS_ADIPAC11	33.0	1.14	0.7	0.798	-38.794239	1.1	1.07	0.34
Name_Chlorpropamide_CAS_None_CS_BEDMIG08	44.0	0.59	1.13	0.6667	-52.044797	1.9	2.38	1.46
Name_Theophylline_CAS_None_CS_BAPLOT06	31.0	0.35	1.29	0.4515	-34.307169	1.22	1.99	1.46
Name_Oxalic acid_CAS_None_CS_OXALAC08	9.0	1.14	0.68	0.7752	-25.007447	0.54	1.06	0.34
Name_Phthalic acid, 2-_CAS_None_CS_PHTHAC06	20.0	1.14	0.77	0.8778	-34.417527	1.15	1.46	0.94
