# Supplementary material for: The influence of solid state information and descriptor selection on statistical models of temperature dependent aqueous solubility
Source: J Cheminform. 2018 Aug 29;10:44. doi: 10.1186/s13321-018-0298-3 (PMC6115327; doi:10.1186/s13321-018-0298-3)
Supplement: Supplementary file 2 — Additional file 2. All QSPR ready datasets, prior to feature selection, associated with all considered sets of descriptors. N.B. In the case of the temperature (T) values, these were replaced with (1/T) using additional scripts prior to both feature selection and modelling. [file 13321_2018_298_MOESM2_ESM.zip › all_QSPR_input/QSPR_input/Avdeef_ExDPs_Cal_QSPRin_CD_True_MD_Rdk.Absolv_readyForR.csv]

ID_Chemical	Endpoint_StandardEnthalpy_of_Dissolution_Value	D_AlphaH2_A_	D_BalabanJ	D_BertzCT	D_BetaH2_B_	D_Chi0	D_Chi0n	D_Chi0v	D_Chi1	D_Chi1n	D_Chi1v	D_Chi2n	D_Chi2v	D_Chi3n	D_Chi3v	D_Chi4n	D_Chi4v	D_EState_VSA1	D_EState_VSA10	D_EState_VSA11	D_EState_VSA2	D_EState_VSA3	D_EState_VSA4	D_EState_VSA5	D_EState_VSA6	D_EState_VSA7	D_EState_VSA8	D_EState_VSA9	D_ExactMolWt	D_FractionCSP3	D_H_bonding_product_descriptor	D_HallKierAlpha	D_HeavyAtomCount	D_HeavyAtomMolWt	D_Ipc	D_Kappa1	D_Kappa2	D_Kappa3	D_LabuteASA	D_LatticeEnergy	D_MaxAbsEStateIndex	D_MaxAbsPartialCharge	D_MaxEStateIndex	D_MaxPartialCharge	D_McGowanVolume_V_	D_MinAbsEStateIndex	D_MinAbsPartialCharge	D_MinEStateIndex	D_MinPartialCharge
Name_Glycine_CAS_None_CS_GLYCIN30	14.0	0.78	2.847379	42.912609	0.9	4.284457	2.639919	2.639919	2.270056	1.189533	1.189533	0.597863	0.597863	0.17462	0.17462	0.0	0.0	5.969305	4.794537	0.0	6.544756	0.0	0.0	0.0	0.0	0.0	5.733667	5.106527	75.032028	0.5	0.702	-0.57	5.0	70.027	9.651484	4.43	1.721545	3.43	29.39984	-28.021326	9.243056	0.480297	9.243056	0.316756	0.56	0.277778	0.316756	-0.967593	-0.480297
Name_Succinyl_sulfathiazole_CAS_None_CS_GOBVEA01	14.0	1.34	2.010732	785.527301	1.78	16.872033	11.722232	13.355225	10.865011	6.406876	8.769692	4.409048	6.986017	2.668296	4.840882	1.609085	3.397821	21.899776	18.006871	0.0	22.868685	5.687386	11.336786	30.462312	5.380063	0.0	15.022862	5.106527	355.029663	0.153846	2.3852	-2.46	23.0	342.293	143015.265215	16.902781	7.201218	5.038939	135.786055	-61.508173	12.113445	0.48122	12.113445	0.303365	2.34	0.024292	0.303365	-3.742433	-0.48122
Name_Urea_CAS_None_CS_UREAXX23	13.5	0.72	2.803039	29.01955	0.69	3.57735	2.062949	2.062949	1.732051	0.781474	0.781474	0.402369	0.402369	0.0	0.0	0.0	0.0	6.031115	0.0	0.0	0.0	0.0	0.0	0.0	0.0	0.0	11.467335	4.794537	60.032363	0.0	0.4968	-0.73	4.0	56.024	3.245112	3.27	0.710529	0.173734	23.580555	-22.445395	9.0	0.351846	9.0	0.309056	0.46	0.833333	0.309056	-0.833333	-0.351846
Name_Histidine, L-_CAS_None_CS_LHISTD04	13.0	1.13	2.498761	231.985251	1.41	8.267585	5.819183	5.819183	5.198377	3.159372	3.159372	2.209395	2.209395	1.301102	1.301102	0.715164	0.715164	12.011146	4.794537	0.0	6.420822	5.693928	0.0	6.32732	6.196844	0.0	9.967957	10.840195	155.069477	0.333333	1.5933	-1.36	11.0	146.085	394.890351	7.743734	3.156504	2.047487	63.250684	-40.149991	10.262535	0.480077	10.262535	0.320378	1.13	0.262731	0.320378	-1.006481	-0.480077
Name_Nevirapine_CAS_None_CS_PABHIJ	-6.0	0.42	2.001839	708.769743	1.37	13.68987	11.128204	11.128204	9.75402	6.766995	6.766995	5.256326	5.256326	3.777533	3.777533	2.607004	2.607004	0.0	4.794537	0.0	5.90718	17.423155	29.910344	0.0	18.460054	19.056471	20.184655	0.0	266.116761	0.266667	0.5754	-2.43	20.0	252.192	110375.656159	11.401138	4.030422	1.591658	116.21206	-36.190289	12.403475	0.318474	12.403475	0.259041	1.94	0.117037	0.259041	-0.117037	-0.318474
Name_Succinic acid_CAS_None_CS_SUCACB16	29.0	0.97	3.181846	92.605938	0.69	6.568914	4.125137	4.125137	3.625898	2.062569	2.062569	1.287477	1.287477	0.552731	0.552731	0.213865	0.213865	11.938611	9.589074	0.0	12.841643	0.0	0.0	0.0	0.0	0.0	0.0	10.213055	118.026609	0.5	0.6693	-1.06	8.0	112.04	40.339204	6.94	3.009687	4.94	45.745589	-28.988496	9.640417	0.481219	9.640417	0.303432	0.82	0.296296	0.303432	-1.076481	-0.481219
Name_4-dimethylaminopyridine_CAS_None_CS_BUKJOG11	3.0	0.0	2.848234	169.530842	0.74	6.690234	5.703828	5.703828	4.30453	2.878449	2.878449	2.09984	2.09984	1.179123	1.179123	0.642188	0.642188	0.0	0.0	0.0	0.0	0.0	0.0	5.687386	12.393687	31.127988	4.983979	0.0	122.084398	0.285714	0.0	-1.05	9.0	112.091	129.225339	6.075786	2.485264	1.420257	55.140769	-20.527587	3.901111	0.377572	3.901111	0.039137	1.06	1.185185	0.039137	1.185185	-0.377572
Name_Aspartic acid, L-_CAS_None_CS_LASPRT03	24.0	1.18	3.632432	132.529325	1.26	7.439158	4.572731	4.572731	4.036581	2.239272	2.239272	1.542593	1.542593	0.711731	0.711731	0.275438	0.275438	24.401273	9.589074	0.0	0.0	0.0	0.0	0.0	0.0	0.0	0.0	15.946722	133.037508	0.5	1.4868	-1.1	9.0	126.047	60.471844	7.9	3.032307	3.47971	51.08548	-30.407021	9.846435	0.481175	9.846435	0.320578	0.92	0.532407	0.320578	-1.294074	-0.481175
Name_4-aminopyridine_CAS_None_CS_AMPYRE	4.0	0.23	3.021465	136.007504	0.71	5.112884	3.833965	3.833965	3.393847	2.04909	2.04909	1.280547	1.280547	0.706104	0.706104	0.363445	0.363445	0.0	0.0	0.0	0.0	0.0	5.687386	0.0	24.526421	0.0	4.983979	5.733667	94.053098	0.0	0.1633	-1.05	7.0	88.069	47.197253	4.118067	1.598931	0.891825	41.990942	-22.434332	5.317778	0.398639	5.317778	0.034436	0.78	0.759259	0.034436	0.759259	-0.398639
Name_Glutaric acid_CAS_None_CS_GLURAC04	25.0	1.14	3.102826	104.126402	0.69	7.276021	4.832244	4.832244	4.125898	2.562569	2.562569	1.64103	1.64103	0.781284	0.781284	0.39084	0.39084	11.938611	9.589074	0.0	19.262465	0.0	0.0	0.0	0.0	0.0	0.0	10.213055	132.042259	0.6	0.7866	-1.06	9.0	124.051	65.146951	7.94	3.884109	6.94	52.110531	-39.215442	9.787862	0.48123	9.787862	0.302856	0.96	0.063194	0.302856	-0.947917	-0.48123
Name_Sucrose_CAS_None_CS_SUCROS41	6.0	2.01	2.17727	393.203227	3.43	17.361443	12.042576	12.042576	10.806897	7.04946	7.04946	5.559383	5.559383	4.070325	4.070325	2.631316	2.631316	74.625548	30.639164	0.0	0.0	0.0	0.0	0.0	0.0	0.0	0.0	24.423644	342.116212	1.0	6.8943	-0.44	23.0	320.121	120494.873994	18.892352	7.207281	3.226802	130.436458	-71.165016	9.997826	0.393567	9.997826	0.22355	2.23	0.668633	0.22355	-2.221748	-0.393567
Name_Tartaric acid_CAS_None_CS_TARTAC24	16.0	1.23	4.069512	133.826806	1.3	8.309401	4.760052	4.760052	4.464102	2.282543	2.282543	1.56615	1.56615	0.805104	0.805104	0.270102	0.270102	24.146543	9.589074	0.0	0.0	0.0	0.0	0.0	0.0	0.0	0.0	20.42611	150.016438	0.5	1.599	-1.14	10.0	144.038	106.755911	8.86	3.136253	1.997375	55.334057	-43.035508	9.771852	0.47924	9.771852	0.335427	0.94	1.768611	0.335427	-2.266204	-0.47924
Name_Griseofulvin_CAS_None_CS_GRISFL	4.0	0.0	2.258173	768.834539	1.58	17.6459	13.766612	14.522541	11.39945	7.375124	7.753088	5.750227	6.128192	4.497995	4.855898	3.299373	3.564147	11.518957	9.589074	0.0	40.082073	11.499024	0.0	33.47178	6.923737	0.0	0.0	30.548392	352.071366	0.411765	0.0	-2.21	24.0	335.634	270347.369567	16.64092	5.701542	2.021587	143.824992	-37.335424	13.254939	0.496168	13.254939	0.230725	2.39	0.117617	0.230725	-1.422343	-0.496168
Name_Acetamide_CAS_None_CS_ACEMID02	10.0	0.49	2.803039	29.01955	0.57	3.57735	2.485599	2.485599	1.732051	0.992799	0.992799	0.61065	0.61065	0.0	0.0	0.0	0.0	0.0	4.794537	0.0	5.90718	0.0	0.0	6.923737	0.0	0.0	5.733667	0.0	59.037114	0.5	0.2793	-0.53	4.0	54.028	3.245112	3.47	0.874858	1.156009	24.605606	-16.99894	9.222222	0.369921	9.222222	0.21379	0.51	0.333333	0.21379	-0.333333	-0.369921
Name_Taurine_CAS_None_CS_TAURIN05	25.0	0.52	3.602197	125.870334	1.34	5.914214	3.663522	4.480019	3.06066	1.712831	3.321996	1.074714	2.64679	0.375805	1.127415	0.14893	0.446789	10.118127	8.417797	0.0	12.29761	0.0	0.0	0.0	0.0	0.0	0.0	10.286417	125.014664	1.0	0.6968	-0.13	7.0	118.093	18.141709	6.87	2.247743	5.87	42.07272	-32.740462	9.706806	0.329369	9.706806	0.265602	0.83	0.028935	0.265602	-3.79919	-0.329369
Name_2-aminopyrimidine_CAS_None_CS_AMPYRM01	4.0	0.23	3.021465	136.862257	0.7	5.112884	3.703828	3.703828	3.393847	1.918953	1.918953	1.10699	1.10699	0.585745	0.585745	0.310623	0.310623	0.0	0.0	0.0	0.0	5.948339	0.0	0.0	18.460054	0.0	9.967957	5.733667	95.048347	0.0	0.161	-1.12	7.0	90.065	47.197253	4.050068	1.552052	0.855122	41.21059	-21.682756	5.135556	0.367793	5.135556	0.219401	0.73	0.321759	0.219401	0.321759	-0.367793
Name_Prednisolone_CAS_None_CS_JIWPEL	17.0	0.73	1.747281	723.913082	1.97	18.905413	15.44223	15.44223	12.170505	9.660624	9.660624	9.191955	9.191955	8.252707	8.252707	6.919333	6.919333	29.510135	24.908657	0.0	28.951954	12.841643	24.835569	0.0	12.15204	12.999757	6.923737	0.0	360.193674	0.714286	1.4381	-1.3	26.0	332.226	715692.138165	18.081485	5.59972	2.079251	153.341308	-48.668295	12.350398	0.392761	12.350398	0.189629	2.75	0.009117	0.189629	-1.561748	-0.392761
Name_3-aminopyridine_CAS_None_CS_AMIPYR	3.0	0.23	3.021465	136.007504	0.71	5.112884	3.833965	3.833965	3.393847	2.04909	2.04909	1.286359	1.286359	0.684415	0.684415	0.375967	0.375967	0.0	0.0	0.0	0.0	5.687386	0.0	0.0	24.526421	0.0	4.983979	5.733667	94.053098	0.0	0.1633	-1.05	7.0	88.069	47.197253	4.118067	1.598931	0.891825	41.990942	-20.73523	5.295278	0.397482	5.295278	0.050008	0.78	0.710648	0.050008	0.710648	-0.397482
Name_2-aminopyridine_CAS_None_CS_AMPYRD	4.0	0.23	3.021465	136.007504	0.62	5.112884	3.833965	3.833965	3.393847	2.059156	2.059156	1.254603	1.254603	0.68777	0.68777	0.375967	0.375967	0.0	0.0	0.0	0.0	5.817863	0.0	0.0	12.263211	12.132734	4.983979	5.733667	94.053098	0.0	0.1426	-1.05	7.0	88.069	47.197253	4.118067	1.598931	0.891825	41.990942	-20.65947	5.246667	0.383703	5.246667	0.122766	0.78	0.571759	0.122766	0.571759	-0.383703
Name_Hydroxyproline, L-_CAS_None_CS_HOPROL12	6.0	0.95	2.388567	125.371515	1.2	6.853371	4.87159	4.87159	4.198377	2.841578	2.841578	2.188598	2.188598	1.405749	1.405749	0.905167	0.905167	18.115113	4.794537	0.0	0.0	12.965578	0.0	0.0	0.0	0.0	5.316789	10.213055	131.058243	0.8	1.14	-0.61	9.0	122.059	130.49593	6.50919	2.325941	1.398554	52.49304	-29.428876	10.173519	0.48008	10.173519	0.320297	0.94	0.328704	0.320297	-0.882824	-0.48008
Name_Glutamic acid, L-_CAS_None_CS_LGLUAC03	28.5	1.35	3.49073	144.583377	1.26	8.146264	5.279838	5.279838	4.536581	2.739272	2.739272	1.877144	1.877144	0.986405	0.986405	0.402453	0.402453	17.980451	9.589074	0.0	12.841643	0.0	0.0	0.0	0.0	0.0	0.0	15.946722	147.053158	0.6	1.701	-1.1	10.0	138.058	111.041752	8.9	3.837557	3.848566	57.450422	-33.58502	9.99388	0.481229	9.99388	0.319984	1.06	0.023148	0.319984	-1.165509	-0.481229
Name_Maleic acid_CAS_None_CS_MALIAC13	20.0	1.14	3.668626	118.973737	0.75	6.568914	3.865624	3.865624	3.625898	1.766145	1.766145	1.009809	1.009809	0.368487	0.368487	0.142577	0.142577	11.938611	9.589074	0.0	0.0	12.15204	0.0	0.0	0.0	0.0	0.0	10.213055	116.010959	0.0	0.855	-1.32	8.0	112.04	40.339204	6.68	2.787964	4.68	45.055986	-32.597533	9.553611	0.478071	9.553611	0.328066	0.78	0.55787	0.328066	-1.257037	-0.478071
Name_Citric acid_CAS_None_CS_CITRAC11	20.5	1.63	4.619312	227.367322	1.33	10.646264	6.427813	6.427813	5.77638	3.171013	3.171013	2.477768	2.477768	1.285437	1.285437	0.714077	0.714077	36.35061	14.383612	0.0	0.0	0.0	0.0	0.0	0.0	0.0	0.0	20.42611	192.027003	0.5	2.1679	-1.63	13.0	184.059	333.963488	11.37	3.853987	3.518164	72.225463	-60.185843	10.315556	0.481139	10.315556	0.336419	1.24	1.144213	0.336419	-2.738426	-0.481139
Name_1,4-diaminobutane_CAS_None_CS_QATWAJ	-37.0	0.42	2.339092	17.509775	1.12	4.828427	3.983128	3.983128	2.914214	2.316497	2.316497	1.284457	1.284457	0.658248	0.658248	0.288675	0.288675	0.0	0.0	0.0	0.0	0.0	25.931156	0.0	0.0	0.0	0.0	11.467335	88.100048	1.0	0.4704	-0.08	6.0	76.058	20.986301	5.92	4.92	3.92	38.513859	-23.229833	5.159028	0.330473	5.159028	-0.00768	0.87	0.775	0.00768	0.775	-0.330473
Name_Asparagine, L-_CAS_None_CS_VIKKEG	24.0	1.27	3.632432	133.774438	1.48	7.439158	4.702868	4.702868	4.036581	2.30434	2.30434	1.615168	1.615168	0.738295	0.738295	0.304056	0.304056	17.918326	9.589074	0.0	6.420822	0.0	0.0	0.0	0.0	0.0	5.733667	10.840195	132.053492	0.5	1.8796	-1.1	9.0	124.055	60.471844	7.9	3.032307	3.47971	51.631137	-31.558681	9.993056	0.480075	9.993056	0.320508	0.96	0.310185	0.320508	-1.214074	-0.480075
Name_Adipic acid_CAS_None_CS_ADIPAC11	33.0	1.14	3.05509	113.709506	0.7	7.983128	5.539351	5.539351	4.625898	3.062569	3.062569	1.994584	1.994584	1.031284	1.031284	0.552451	0.552451	11.938611	9.589074	0.0	12.841643	12.841643	0.0	0.0	0.0	0.0	0.0	10.213055	146.057909	0.666667	0.798	-1.06	10.0	136.062	116.616745	8.94	4.784807	6.94	58.475473	-38.794239	9.896552	0.48123	9.896552	0.30284	1.1	0.062778	0.30284	-0.87001	-0.48123
Name_Chlorpropamide_CAS_None_CS_BEDMIG08	44.0	0.59	2.750346	484.777404	1.13	12.888905	9.234572	10.806998	7.953526	5.016715	6.877843	3.31532	5.434158	1.886558	3.485427	1.069326	2.123795	16.054406	13.212334	0.0	4.895483	11.56739	6.420822	24.265468	0.0	11.645832	5.316789	11.60094	276.033541	0.3	0.6667	-1.27	17.0	263.641	4729.001746	13.793573	5.880637	4.239006	105.21646	-52.044797	11.702012	0.33733	11.702012	0.328193	1.9	0.005974	0.328193	-3.827371	-0.33733
Name_Theophylline_CAS_None_CS_BAPLOT06	31.0	0.35	3.211854	574.170559	1.29	9.585422	7.235488	7.235488	6.125898	3.717583	3.717583	2.806904	2.806904	2.029396	2.029396	1.268923	1.268923	0.0	9.589074	0.0	11.24901	11.163878	4.5671	17.942092	7.047672	0.0	9.967957	0.0	180.064725	0.285714	0.4515	-1.85	13.0	172.103	1349.044351	7.78134	2.317238	0.850794	72.454043	-34.307169	11.440787	0.338721	11.440787	0.331703	1.22	0.351296	0.331703	-0.370741	-0.338721
Name_Oxalic acid_CAS_None_CS_OXALAC08	9.0	1.14	3.567703	71.548875	0.68	5.154701	2.710924	2.710924	2.642734	1.105462	1.105462	0.610305	0.610305	0.182954	0.182954	0.0	0.0	11.938611	0.0	0.0	0.0	0.0	0.0	0.0	0.0	0.0	0.0	19.802129	89.995309	0.0	0.7752	-1.06	6.0	88.018	13.60964	4.94	1.395523	1.280136	33.015705	-25.007447	9.099537	0.472815	9.099537	0.414359	0.54	1.824074	0.414359	-1.824074	-0.472815
Name_Phthalic acid, 2-_CAS_None_CS_PHTHAC06	20.0	1.14	3.267076	296.584675	0.77	9.137828	6.020325	6.020325	5.625898	3.182812	3.182812	2.155889	2.155889	1.387881	1.387881	0.856105	0.856105	11.938611	9.589074	0.0	11.126903	0.0	0.0	24.265468	0.0	0.0	0.0	10.213055	166.026609	0.0	0.8778	-1.84	12.0	160.084	475.348829	8.258425	3.04193	1.420632	68.072799	-34.417527	10.46287	0.47762	10.46287	0.336067	1.15	0.189815	0.336067	-1.228704	-0.47762
[truncated: 155 more columns]
