# Supplementary material for: The influence of solid state information and descriptor selection on statistical models of temperature dependent aqueous solubility
Source: J Cheminform. 2018 Aug 29;10:44. doi: 10.1186/s13321-018-0298-3 (PMC6115327; doi:10.1186/s13321-018-0298-3)
Supplement: Supplementary file 2 — Additional file 2. All QSPR ready datasets, prior to feature selection, associated with all considered sets of descriptors. N.B. In the case of the temperature (T) values, these were replaced with (1/T) using additional scripts prior to both feature selection and modelling. [file 13321_2018_298_MOESM2_ESM.zip › all_QSPR_input/QSPR_input/Avdeef_ExDPs_QSPRin_CD_False_MD_Absolv_readyForR_MPD.csv]

ID_Chemical	Endpoint_StandardEnthalpy_of_Dissolution_Value	D_AlphaH2_A_	D_BetaH2_B_	D_H_bonding_product_descriptor	D_McGowanVolume_V_	D_Pi2_S_	D_R2_E_	D_MP_Descriptor
Name_Benzenesulfonamide, N-(2,3-dichlorophenyl)-_OR[SYNONYM]_N-(2,3-dichlorophenyl)benzenesulfonamide_CAS_None_CS_None	28.0	0.43	0.74	0.3182	1.95	2.21	1.9	114.000000
Name_Caffeic acid_CAS_None_CS_None	42.0	1.35	0.93	1.2555	1.29	1.57	1.27	196.000000
Name_Sulfisomidine_CAS_None_CS_None	13.0	0.59	1.44	0.8496	2.0	2.49	2.12	243.000000
Name_Nitrendipine_CAS_None_CS_None	45.0	0.13	1.54	0.2002	2.64	2.26	1.56	158.000000
Name_Arginine, L-_CAS_None_CS_None	19.0	1.26	1.95	2.457	1.38	1.24	1.06	244.000000
Name_Barbituric acid, 5-Me-5-phenyl-_CAS_None_CS_None	25.0	0.52	1.29	0.6708	1.56	1.8	1.56	226.000000
Name_Triamterene_CAS_None_CS_None	16.0	0.68	1.45	0.986	1.83	2.64	3.19	313.000000
Name_Aspartic acid, DL-_CAS_None_CS_None	30.0	1.18	1.26	1.4868	0.92	1.37	0.55	270.000000
Name_3,5-diiodo-DL-tyrosine_CAS_None_CS_None	24.0	1.03	1.14	1.1742	1.89	1.82	2.31	213.000000
Name_Corticosterone_CAS_None_CS_None	10.0	0.48	1.62	0.7776	2.74	2.8	1.9	182.000000
Name_Coumarin_CAS_None_CS_None	33.0	0.0	0.49	0.0	1.06	1.16	1.03	70.000000
Name_Papaverine_CAS_None_CS_None	-8.0	0.0	1.47	0.0	2.59	2.76	2.19	147.000000
Name_Danazol_CAS_None_CS_None	-25.0	0.4	1.03	0.412	2.67	2.38	2.14	226.000000
Name_Benzenesulfonamide, 2-NH2-_CAS_None_CS_None	34.0	0.67	1.18	0.7906	1.2	1.94	1.44	155.000000
Name_Alanine, D-_CAS_None_CS_None	8.0	0.78	0.93	0.7254	0.71	0.92	0.38	291.000000
Name_Methylmalonic acid_CAS_None_CS_None	10.0	1.14	0.72	0.8208	0.82	1.05	0.35	130.000000
Name_Picric acid_CAS_None_CS_None	30.0	0.02	0.46	0.0092	1.3	2.22	1.43	122.000000
Name_Antipyrine_CAS_None_CS_None	21.5	0.0	1.28	0.0	1.48	1.75	1.42	113.000000
Name_Acetylsalicylic acid_CAS_None_CS_Form_I	38.0	0.57	0.77	0.4389	1.29	1.42	0.84	135.000000
Name_Valine, L-_CAS_None_CS_None	4.0	0.78	0.96	0.7488	0.99	0.92	0.39	311.000000
Name_Cinnamic acid, trans-_OR[SYNONYM]_Cinnamic acid_CAS_None_CS_None	29.0	0.57	0.51	0.2907	1.17	1.18	0.9	133.000000
Name_Histidine, L-_CAS_None_CS_None	13.0	1.13	1.41	1.5933	1.13	1.74	1.02	282.000000
Name_Ceftazidime_CAS_None_CS_None	23.0	1.64	3.19	5.2316	3.66	4.31	3.45	136.000000
Name_Catechol_CAS_None_CS_None	27.0	0.77	0.53	0.4081	0.83	1.08	0.93	105.000000
Name_Progesterone_CAS_None_CS_None	2.0	0.0	1.04	0.0	2.62	2.49	1.56	126.000000
Name_Diatrizoic acid_CAS_None_CS_None	11.0	1.59	1.42	2.2578	2.5	3.25	3.23	300.000000
Name_Citric acid_CAS_None_CS_None	21.5	1.63	1.33	2.1679	1.24	1.5	0.61	153.000000
Name_Aminopyrine_CAS_None_CS_None	7.0	0.0	1.79	0.0	1.87	1.88	1.56	135.000000
Name_4-methoxybenzoic acid_CAS_None_CS_None	28.0	0.57	0.66	0.3762	1.13	1.17	0.81	184.000000
Name_Benzamide_CAS_None_CS_None	18.0	0.49	0.66	0.3234	0.97	1.55	1.0	130.000000
Name_Norleucine, DL-_CAS_None_CS_None	11.0	0.78	0.94	0.7332	1.13	0.94	0.38	299.000000
Name_Oxyphenbutazone_CAS_None_CS_None	52.0	0.5	1.89	0.945	2.49	2.69	2.38	96.000000
Name_Cholic acid_CAS_None_CS_None	24.0	1.51	1.66	2.5066	3.31	2.66	1.82	200.000000
Name_Pyrazinamide_CAS_None_CS_None	-11.0	0.49	1.04	0.5096	0.89	1.68	1.07	190.000000
Name_Lamotrigine_CAS_None_CS_None	66.0	0.45	0.93	0.4185	1.65	2.13	2.4	217.000000
Name_Puararin_CAS_None_CS_None	22.0	1.93	2.94	5.6742	2.88	3.47	3.33	189.000000
Name_Barbituric acid, 5,5-propyl-2-_CAS_None_CS_None	24.0	0.52	1.21	0.6292	1.66	1.36	0.98	146.000000
Name_Pipemidic acid_CAS_None_CS_None	5.0	0.73	2.07	1.5111	2.17	2.48	2.2	254.000000
Name_Dehydroisoandrosterone, 5, 6-_CAS_None_CS_None	24.0	0.31	1.01	0.3131	2.38	2.27	1.55	141.000000
Name_Sulfathiazole_CAS_None_CS_None	18.0	0.59	1.21	0.7139	1.69	2.6	2.06	202.000000
Name_Mesalamine_CAS_None_CS_None	18.0	0.93	0.7	0.651	1.09	1.52	1.22	280.000000
Name_Dexamethasone_CAS_None_CS_None	11.0	0.8	1.97	1.576	2.91	2.95	2.07	262.666667
Name_Pyrene_CAS_None_CS_None	42.0	0.0	0.25	0.0	1.58	1.52	2.6	152.000000
Name_Phenothiazine_CAS_None_CS_None	31.0	0.13	0.5	0.065	1.48	1.53	1.95	185.000000
Name_Estradiol, 17-ss_CAS_None_CS_None	52.0	0.81	0.95	0.7695	2.2	2.3	1.85	176.000000
Name_Chloral hydrate_CAS_None_CS_None	30.0	0.75	0.59	0.4425	0.88	0.97	0.72	57.000000
Name_Nifedipine_CAS_None_CS_None	42.0	0.13	1.53	0.1989	2.49	2.25	1.56	173.000000
Name_Dimethyloxalate_CAS_None_CS_None	33.0	0.0	0.69	0.0	0.82	0.97	0.13	54.000000
Name_Ketoconazole_CAS_None_CS_None	10.0	0.0	2.22	0.0	3.72	3.76	3.14	146.000000
Name_Cortisone_CAS_None_CS_None	-8.0	0.41	1.9	0.779	2.75	3.15	2.04	222.000000
Name_Butabarbital_CAS_None_CS_None	24.0	0.52	1.24	0.6448	1.66	1.34	0.99	127.000000
Name_Deoxycorticosterone_CAS_None_CS_None	-28.0	0.17	1.32	0.2244	2.68	2.55	1.69	142.000000
Name_N-methylacetamide_CAS_None_CS_None	-8.5	0.26	0.59	0.1534	0.65	1.05	0.32	28.000000
Name_Methylprednisolone_CAS_None_CS_Form II	21.0	0.73	2.0	1.46	2.9	3.0	2.2	233.000000
Name_Phenazopyridine_CAS_None_CS_None	37.0	0.45	1.09	0.4905	1.64	1.67	2.03	139.000000
Name_Phenol, 4-NH2-_CAS_None_CS_None	14.0	0.73	0.69	0.5037	0.87	1.32	1.09	190.000000
Name_2-aminopyrimidine_CAS_None_CS_None	4.0	0.23	0.7	0.161	0.73	1.18	0.96	126.000000
Name_Ferulic acid_CAS_None_CS_None	36.0	0.85	0.87	0.7395	1.43	1.46	1.11	169.000000
Name_Phenol, 3-NO2-_CAS_None_CS_None	17.0	0.69	0.49	0.3381	0.95	1.47	1.05	97.000000
Name_Acetophenone, 4-HO-_CAS_None_CS_None	39.0	0.66	0.7	0.462	1.07	1.34	1.02	110.000000
Name_Diglycolic acid_CAS_None_CS_None	27.0	1.14	0.9	1.026	0.88	1.22	0.38	143.000000
Name_Phenazine-1-carboxylic acid_CAS_None_CS_None	14.0	0.57	0.94	0.5358	1.59	1.85	2.26	239.000000
Name_Proline, L-_CAS_None_CS_None	4.0	0.71	0.81	0.5751	0.88	0.87	0.54	224.500000
Name_Itaconic acid_CAS_None_CS_None	34.0	1.14	0.76	0.8664	0.92	1.07	0.44	175.000000
Name_Resveratrol, trans-_CAS_None_CS_None	30.0	1.5	1.04	1.56	1.74	1.82	1.97	254.000000
Name_Benzenesulfonamide, N-(4-chlorophenyl)-_OR[SYNONYM]_N-(4-chlorophenyl)benzenesulfonamide_CAS_None_CS_None	38.5	0.42	0.81	0.3402	1.83	2.17	1.82	122.000000
Name_Bupivacaine_CAS_None_CS_None	0.0	0.26	1.19	0.3094	2.51	1.59	1.32	107.000000
Name_Ampicillin_CAS_None_CS_None	25.0	1.06	2.62	2.7772	2.48	3.01	2.48	204.000000
Name_Ibuprofen, (+)-_CAS_None_CS_None	24.0	0.57	0.51	0.2907	1.78	1.01	0.78	76.000000
Name_Naringin_CAS_None_CS_None	26.0	2.1	3.86	8.106	3.89	4.09	3.97	83.000000
Name_(2-naphthoxy)acetic acid_CAS_None_CS_None	56.0	0.57	0.72	0.4104	1.5	1.56	1.51	156.000000
Name_1,4-diaminobutane_CAS_None_CS_None	-37.0	0.42	1.12	0.4704	0.87	0.82	0.4	27.000000
Name_Norethindone acetate_CAS_None_CS_None	30.0	0.09	1.13	0.1017	2.74	2.58	1.66	161.000000
Name_Acetanilide_CAS_None_CS_None	19.5	0.41	0.67	0.2747	1.11	1.42	0.89	114.000000
Name_Aminopenicillanic acid, 6-(+)-_CAS_None_CS_None	4.0	0.8	1.94	1.552	1.47	1.69	1.59	202.000000
Name_Diflunisal_CAS_None_CS_None	29.5	0.7	0.44	0.308	1.63	1.5	1.55	214.000000
Name_Rofecoxib_CAS_None_CS_None	-15.0	0.0	1.15	0.0	2.23	2.43	1.66	207.000000
Name_Ciprofloxacin_CAS_None_CS_None	46.0	0.73	1.85	1.3505	2.3	2.5	2.2	267.000000
Name_Piroxicam_CAS_None_CS_None	23.0	0.72	2.12	1.5264	2.25	3.12	2.56	199.000000
Name_Butamben_CAS_None_CS_None	39.0	0.23	0.77	0.1771	1.6	1.44	0.94	57.000000
Name_Mepivacaine, DL-_CAS_None_CS_None	-12.0	0.26	1.18	0.3068	2.09	1.58	1.32	150.000000
Name_Digitoxin_CAS_None_CS_None	-24.0	1.27	4.02	5.1054	5.69	4.2	3.46	256.000000
Name_Pentobarbital_CAS_None_CS_None	23.0	0.52	1.24	0.6448	1.8	1.35	0.98	130.000000
Name_Threonine, L-_CAS_None_CS_None	11.0	1.03	1.33	1.3699	0.91	1.14	0.61	263.000000
Name_Isoleucine, D-_CAS_None_CS_None	3.0	0.78	0.97	0.7566	1.13	0.92	0.39	265.000000
Name_Cyclosporine A_CAS_None_CS_None	-45.0	1.25	7.61	9.5125	10.02	10.16	4.23	151.000000
Name_Thalidomide, N-Me-_CAS_None_CS_None	32.0	0.0	1.77	0.0	1.89	2.55	2.03	159.000000
Name_Ketoprofen_CAS_None_CS_None	27.5	0.57	0.87	0.4959	1.98	1.97	1.56	94.000000
Name_Betamethasone_CAS_None_CS_None	-9.0	0.8	1.97	1.576	2.91	2.95	2.07	232.000000
Name_Eucalyptol_CAS_None_CS_None	-23.0	0.0	0.32	0.0	1.36	0.39	0.43	37.000000
Name_Madelic acid, D-_CAS_None_CS_None	60.0	0.74	0.89	0.6586	1.13	1.05	0.9	132.000000
Name_Taurine_CAS_None_CS_None	23.5	0.52	1.34	0.6968	0.83	1.64	0.49	314.000000
Name_9,10-dimethylanthracene_CAS_None_CS_None	48.0	0.0	0.23	0.0	1.74	1.22	2.04	182.000000
Name_Lomefloxacin_CAS_None_CS_None	10.0	0.73	1.81	1.3213	2.43	2.37	1.87	240.000000
Name_Chloramphenicol_CAS_None_CS_None	16.0	0.87	1.65	1.4355	2.07	2.66	1.84	151.000000
Name_Phenylalanine, DL-_CAS_None_CS_None	12.0	0.78	1.02	0.7956	1.31	1.39	0.95	186.000000
Name_Asparagine, L-_CAS_None_CS_None	24.0	1.27	1.48	1.8796	0.96	1.84	0.8	235.000000
Name_Glucoside, a-D-Me-_CAS_None_CS_None	4.0	1.0	1.83	1.83	1.34	1.5	1.19	168.000000
Name_Proline, DL-_CAS_None_CS_None	7.0	0.71	0.81	0.5751	0.88	0.87	0.54	208.000000
Name_Dapsone_CAS_None_CS_None	35.0	0.45	1.35	0.6075	1.8	2.84	1.87	176.000000
Name_Aminopyrine_CAS_None_CS_Form A	12.0	0.0	1.79	0.0	1.87	1.88	1.56	135.000000
Name_Carbamazepine_CAS_None_CS_None	24.0	0.39	0.92	0.3588	1.81	2.06	2.12	192.000000
Name_Methionine, L-_CAS_None_CS_None	12.0	0.78	1.06	0.8268	1.15	1.08	0.72	278.000000
Name_Cimetidine_CAS_None_CS_None	-13.0	0.74	1.86	1.3764	1.96	1.87	1.66	142.000000
Name_Naphthol, 1-_CAS_None_CS_None	25.0	0.5	0.45	0.225	1.14	1.23	1.5	96.000000
Name_Felodipine_CAS_None_CS_None	23.0	0.13	1.42	0.1846	2.71	1.85	1.56	145.000000
Name_Anthracene_CAS_None_CS_None	46.666666666666664	0.0	0.23	0.0	1.45	1.34	1.99	216.000000
Name_N-methylpivalamide_CAS_None_CS_None	-6.0	0.26	0.63	0.1638	1.07	0.99	0.29	91.000000
Name_Sulfasalazine_CAS_None_CS_None	10.0	1.07	1.57	1.6799	2.7	2.76	2.92	220.000000
Name_Paraben, Propyl-_CAS_None_CS_None	39.0	0.66	0.73	0.4818	1.41	1.25	0.87	97.000000
Name_Allopurinol_CAS_None_CS_None	49.0	0.27	1.54	0.4158	0.88	1.04	1.43	350.000000
Name_Tyrosine_OR[SYNONYM]_Tyrosine, L-_CAS_None_CS_None	22.333333333333332	1.28	1.29	1.6512	1.37	1.6	1.18	327.000000
Name_Acyclovir_CAS_None_CS_None	24.0	0.82	2.19	1.7958	1.52	2.27	1.9	255.000000
Name_Phenanthroline, 1,10-_CAS_None_CS_None	28.0	0.0	0.67	0.0	1.37	1.51	2.07	115.000000
Name_Camptothecin, 10-HO-(lactone)_CAS_None_CS_None	52.0	0.67	2.23	1.4941	2.49	3.56	3.04	268.000000
Name_Ofloxacin_CAS_None_CS_None	4.0	0.57	2.05	1.1685	2.5	2.58	2.26	254.000000
Name_Sulfanilamide_CAS_None_CS_None	44.0	0.67	1.18	0.7906	1.2	1.96	1.46	165.000000
Name_Hemimellitic acid_CAS_None_CS_None	44.0	1.71	1.1	1.881	1.36	1.84	1.14	200.000000
Name_Vidarabine_CAS_None_CS_None	43.0	0.97	2.22	2.1534	1.75	2.64	2.69	234.000000
Name_Sulfamethazine_CAS_None_CS_None	48.0	0.59	1.41	0.8319	2.0	2.46	2.13	176.000000
Name_Genistein_CAS_None_CS_None	35.0	1.3	1.2	1.56	1.85	2.25	2.36	302.000000
Name_Isoleucine, L-_CAS_None_CS_None	4.0	0.78	0.97	0.7566	1.13	0.92	0.39	280.000000
Name_Dipyridamole_CAS_None_CS_None	10.0	0.95	3.03	2.8785	3.87	2.9	3.74	165.000000
Name_Amobarbital_CAS_None_CS_None	27.0	0.52	1.24	0.6448	1.8	1.35	0.98	157.000000
Name_Adipic acid, 3-Methyl-_CAS_None_CS_None	56.0	1.14	0.73	0.8322	1.24	1.06	0.34	101.000000
Name_Adipic acid_CAS_None_CS_None	35.25	1.14	0.7	0.798	1.1	1.07	0.34	153.000000
Name_Atrazine_CAS_None_CS_None	27.0	0.36	0.89	0.3204	1.62	1.24	1.26	173.000000
Name_Pimelic acid_CAS_None_CS_None	39.0	1.14	0.7	0.798	1.24	1.08	0.33	105.000000
Name_Antipyrine, 4-NH2-_CAS_None_CS_None	25.0	0.21	1.72	0.3612	1.58	1.91	1.65	109.000000
Name_Deoxyadenosine, 2'-_CAS_None_CS_None	49.0	0.72	1.94	1.3968	1.69	2.38	2.49	189.000000
Name_Nalidixic acid_CAS_None_CS_None	-19.0	0.57	1.34	0.7638	1.7	1.94	1.63	230.000000
Name_Prednisolone_CAS_None_CS_None	17.0	0.73	1.97	1.4381	2.75	3.02	2.19	239.000000
Name_8-hydroxyquinoline_OR[SYNONYM]_Quinoline, 8-HO-_CAS_None_CS_None	11.5	0.07	0.73	0.0511	1.1	1.36	1.55	76.000000
Name_Acetanalide, 4-methoxy-_CAS_None_CS_None	26.0	0.41	0.87	0.3567	1.31	1.55	0.96	400.000000
Name_Andrenosterone_CAS_None_CS_None	25.0	0.0	1.31	0.0	2.36	2.99	1.77	220.000000
Name_Sulfamethizole_CAS_None_CS_None	27.0	0.59	1.26	0.7434	1.79	2.71	2.17	208.000000
Name_4-methylphenol_CAS_None_CS_None	3.0	0.5	0.39	0.195	0.92	0.84	0.81	34.000000
Name_Perphenazine_CAS_None_CS_None	14.0	0.23	1.84	0.4232	3.02	2.33	2.87	97.000000
Name_Tolbutamide_CAS_None_CS_None	17.0	0.59	1.15	0.6785	2.06	2.21	1.33	129.000000
Name_Isophthalic acid_CAS_None_CS_None	49.333333333333336	1.14	0.77	0.8778	1.15	1.46	0.94	346.333333
Name_Tyrosine, D-_CAS_None_CS_None	27.0	1.28	1.29	1.6512	1.37	1.6	1.18	312.000000
Name_4-methylaniline_CAS_None_CS_None	1.0	0.23	0.43	0.0989	0.96	1.02	0.88	44.000000
Name_Succinyl_sulfathiazole_CAS_None_CS_None	14.0	1.34	1.78	2.3852	2.34	3.4	2.25	194.000000
Name_2-furoic acid_CAS_None_CS_None	39.5	0.57	0.48	0.2736	0.75	0.95	0.53	134.000000
Name_Fluconazole_CAS_None_CS_None	27.0	0.31	1.42	0.4402	2.01	2.46	2.16	139.000000
Name_Indapamide_CAS_None_CS_None	14.0	0.7	1.86	1.302	2.5	3.2	2.64	161.000000
Name_4-aminopyridine_CAS_None_CS_None	4.0	0.23	0.71	0.1633	0.78	1.21	0.9	159.000000
Name_Succinimide_CAS_None_CS_None	30.0	0.34	0.89	0.3026	0.69	0.99	0.76	126.000000
Name_Sulfamethoxazole_CAS_None_CS_None	27.0	0.59	1.21	0.7139	1.72	2.43	1.99	167.000000
Name_Sulfadiazine_CAS_None_CS_None	38.0	0.59	1.4	0.826	1.72	2.58	2.08	253.000000
Name_2-methoxybenzoic acid_CAS_None_CS_None	29.0	0.57	0.66	0.3762	1.13	1.17	0.81	99.000000
Name_Digoxin_CAS_None_CS_None	-34.0	1.58	4.32	6.8256	5.75	4.46	3.67	249.000000
Name_Benzophenone, 2,3,4-(HO)3-_CAS_None_CS_None	45.0	1.02	0.76	0.7752	1.66	1.97	1.84	141.000000
Name_DOPA, L-_CAS_None_CS_None	8.0	1.56	1.44	2.2464	1.43	1.77	1.33	277.000000
Name_Diclofenac_CAS_None_CS_None	20.0	0.7	0.67	0.469	2.02	1.95	1.81	168.000000
Name_Thalidomide_CAS_None_CS_None	18.0	0.34	1.72	0.5848	1.75	2.53	2.01	275.000000
Name_Clartihromycin_CAS_None_CS_None	-17.0	0.8	4.49	3.592	5.91	2.97	2.32	218.000000
Name_Leucine, L-_CAS_None_CS_None	3.0	0.78	0.97	0.7566	1.13	0.92	0.39	293.000000
Name_Estrone_CAS_None_CS_None	37.0	0.5	0.95	0.475	2.16	2.53	1.85	255.000000
Name_Diazepam_CAS_None_CS_None	12.0	0.0	1.04	0.0	2.07	1.72	2.11	132.000000
Name_4-hydroxybenzoic acid_OR[SYNONYM]_Benzoic acid, 4-HO-_CAS_None_CS_None	37.5	1.0	0.72	0.72	0.99	1.29	0.98	215.500000
Name_Paraben, Methyl-_CAS_None_CS_None	24.5	0.66	0.72	0.4752	1.13	1.24	0.87	131.000000
Name_Cyclobarbital_CAS_None_CS_None	21.5	0.52	1.28	0.6656	1.79	1.5	1.32	183.000000
Name_Allobarbital_CAS_None_CS_None	26.0	0.52	1.32	0.6864	1.57	1.47	1.22	171.000000
Name_Aspartic acid, L-_CAS_None_CS_None	25.5	1.18	1.26	1.4868	0.92	1.37	0.55	230.000000
Name_Niflumic acid_CAS_None_CS_None	29.0	0.72	0.77	0.5544	1.79	1.42	1.33	204.000000
Name_Arginine, DL-_CAS_None_CS_None	18.0	1.26	1.95	2.457	1.38	1.24	1.06	230.000000
Name_Phenylalanine, L-_CAS_None_CS_None	14.0	0.78	1.02	0.7956	1.31	1.39	0.95	186.000000
Name_Thymol_CAS_None_CS_None	16.0	0.5	0.42	0.21	1.34	0.78	0.84	51.000000
Name_Malonic acid, n-Buthyl-_CAS_None_CS_None	21.0	1.14	0.73	0.8322	1.24	1.06	0.34	102.000000
Name_Mellitic acid_CAS_None_CS_None	4.0	3.43	2.08	7.1344	2.01	2.99	1.71	287.000000
Name_Nicotinic acid_CAS_None_CS_None	17.0	0.57	0.73	0.4161	0.89	1.21	0.79	237.000000
Name_Thalidomide, N-Pn-_CAS_None_CS_None	35.0	0.0	1.79	0.0	2.45	2.56	2.02	105.000000
Name_Meclofenamic acid_CAS_None_CS_None	13.0	0.65	0.62	0.403	2.02	1.68	1.87	257.000000
Name_Apigenin_CAS_None_CS_None	29.0	1.3	1.2	1.56	1.85	2.25	2.36	348.000000
Name_Ethinylestradiol, 17a-_CAS_None_CS_None	37.0	0.9	1.02	0.918	2.39	2.43	2.07	144.000000
Name_Secbumetone_CAS_None_CS_None	0.0	0.26	1.16	0.3016	1.84	1.28	1.19	86.000000
Name_Hydrocortisone_CAS_None_CS_None	7.0	0.73	1.9	1.387	2.8	2.92	2.04	219.000000
Name_3-aminopyridine_CAS_None_CS_None	3.0	0.23	0.71	0.1633	0.78	1.21	0.9	61.000000
Name_4-nitroaniline_OR[SYNONYM]_Aniline, 4-NO2-_CAS_None_CS_None	37.0	0.28	0.53	0.1484	0.99	1.65	1.13	109.500000
Name_Prostaglandin E2_CAS_None_CS_None	13.0	1.2	1.48	1.776	2.94	1.95	1.32	67.000000
Name_Phthalic acid, 2-_CAS_None_CS_None	29.75	1.14	0.77	0.8778	1.15	1.46	0.94	215.000000
Name_Triamcinolone_CAS_None_CS_None	20.0	1.03	2.25	2.3175	2.83	3.21	2.27	270.000000
Name_Fenbufen_CAS_None_CS_None	41.0	0.57	0.85	0.4845	1.98	2.05	1.79	186.000000
Name_Succinic acid_CAS_None_CS_None	29.0	0.97	0.69	0.6693	0.82	1.06	0.34	187.000000
Name_3-nitrobenzoic acid_OR[SYNONYM]_Benzoic acid, 3-NO2-_CAS_None_CS_None	28.333333333333332	0.64	0.54	0.3456	1.11	1.65	1.02	141.666667
Name_Lidocaine_CAS_None_CS_None	-7.333333333333333	0.26	1.17	0.3042	2.06	1.5	1.1	69.000000
Name_Phenol, 2-NH2-_CAS_None_CS_None	6.0	0.51	0.55	0.2805	0.87	1.21	1.05	172.000000
Name_Ethylmalonic acid_CAS_None_CS_None	8.0	1.14	0.72	0.8208	0.96	1.05	0.35	114.000000
Name_Metolazone_CAS_None_CS_None	30.0	0.59	1.74	1.0266	2.5	2.86	2.69	256.000000
Name_Chlorpropamide_CAS_None_CS_None	30.0	0.59	1.13	0.6667	1.9	2.38	1.46	128.000000
Name_Indomethacin_CAS_None_CS_None	23.0	0.57	1.24	0.7068	2.53	2.49	2.44	159.000000
Name_Benzenesulfonic acid, 4-NH2-_CAS_None_CS_None	21.0	0.54	1.19	0.6426	1.16	2.2	1.17	122.000000
Name_Uric acid_CAS_None_CS_None	27.0	0.8	1.58	1.264	1.0	2.36	1.48	300.000000
Name_Resorcinol_CAS_None_CS_None	10.0	1.0	0.61	0.61	0.83	1.1	0.99	110.000000
Name_Cinnamic acid, cis-_CAS_None_CS_Form_I	22.0	0.57	0.51	0.2907	1.17	1.18	0.9	42.000000
Name_Terephthalic acid_CAS_None_CS_None	-3.0	1.14	0.77	0.8778	1.15	1.46	0.94	300.000000
Name_Glipizide_CAS_None_CS_None	-14.0	0.85	2.19	1.8615	3.29	3.71	2.52	209.000000
Name_Hydroxyprogesterone, 17-a_CAS_None_CS_None	30.0	0.17	1.32	0.2244	2.68	2.5	1.66	222.000000
Name_Hydrochlorothiazide_CAS_None_CS_None	28.333333333333332	1.01	1.76	1.7776	1.73	2.77	2.15	274.000000
Name_Glutamic acid, DL-_CAS_None_CS_None	26.5	1.35	1.26	1.701	1.06	1.37	0.55	201.000000
Name_Malonic acid_CAS_None_CS_None	8.333333333333334	1.14	0.69	0.7866	0.68	1.06	0.34	135.666667
Name_Xanthine_CAS_None_CS_None	47.0	0.89	1.14	1.0146	0.94	1.75	1.47	300.000000
Name_Diphenylamine_CAS_None_CS_None	1.0	0.13	0.42	0.0546	1.42	1.41	1.37	53.500000
Name_Tris(hydroxymethyl)aminomethane_CAS_None_CS_None	17.0	1.01	1.62	1.6362	0.95	1.16	0.82	172.000000
Name_Acetamide_CAS_None_CS_None	8.0	0.49	0.57	0.2793	0.51	1.09	0.42	151.500000
Name_Triamcinolone acetonide_CAS_None_CS_None	15.0	0.56	2.14	1.1984	3.15	3.13	2.18	293.000000
Name_Glycolic acid_CAS_None_CS_None	6.5	0.74	0.63	0.4662	0.52	0.67	0.3	77.000000
Name_Secobarbital_CAS_None_CS_None	30.0	0.52	1.3	0.676	1.89	1.41	1.11	98.000000
Name_Sulindac_CAS_None_CS_None	39.0	0.57	1.39	0.7923	2.57	2.72	2.26	184.000000
Name_Thiopental_CAS_None_CS_None	36.0	0.51	1.34	0.6834	1.9	2.0	1.49	158.000000
Name_Caffeine_CAS_None_CS_None	37.5	0.0	1.27	0.0	1.36	1.9	1.48	238.000000
Name_Maleic acid_CAS_None_CS_None	21.333333333333332	1.14	0.75	0.855	0.78	1.16	0.5	134.000000
Name_Cystine, L-_CAS_None_CS_None	23.0	1.56	2.09	3.2604	1.63	1.98	1.44	260.000000
Name_Serine, D-_CAS_None_CS_None	15.0	1.03	1.3	1.339	0.76	1.15	0.6	220.000000
Name_Naphthol, 2-_CAS_None_CS_None	26.0	0.5	0.45	0.225	1.14	1.23	1.5	121.000000
Name_Levulinic acid_CAS_None_CS_None	35.0	0.57	0.67	0.3819	0.9	1.12	0.38	31.000000
Name_Gallic acid_CAS_None_CS_None	44.0	1.66	1.01	1.6766	1.11	1.64	1.29	251.000000
Name_Valine, DL-_CAS_None_CS_None	7.0	0.78	0.96	0.7488	0.99	0.92	0.39	296.000000
Name_Spironolactone_CAS_None_CS_None	3.0	0.0	1.63	0.0	3.17	3.81	2.24	135.000000
Name_Lactose_CAS_None_CS_None	16.0	1.91	3.38	6.4558	2.29	2.86	2.19	202.000000
Name_Sulfathiazole_CAS_None_CS_Form ss	36.0	0.59	1.21	0.7139	1.69	2.6	2.06	202.000000
Name_Alanine, L-_CAS_None_CS_None	8.0	0.78	0.93	0.7254	0.71	0.92	0.38	303.000000
Name_3,5-diiodo-L-tyrosine_OR[SYNONYM]_3,5-diodo-L-tyrosine_CAS_None_CS_None	33.0	1.03	1.14	1.1742	1.89	1.82	2.31	200.000000
Name_Benzoic acid, 3-Me-6-NO2-_CAS_None_CS_None	39.0	0.57	0.54	0.3078	1.25	1.59	1.04	135.000000
Name_Benzocaine_CAS_None_CS_None	38.0	0.23	0.76	0.1748	1.31	1.43	0.94	90.000000
Name_Stavudine_CAS_None_CS_None	19.0	0.47	1.65	0.7755	1.56	1.96	1.55	160.000000
Name_Oxalic acid_CAS_None_CS_None	23.0	1.14	0.68	0.7752	0.54	1.06	0.34	190.000000
Name_Ajmaline_CAS_None_CS_None	8.0	0.63	1.68	1.0584	2.46	1.87	2.49	206.000000
Name_Tyrosine, DL-_CAS_None_CS_None	26.333333333333332	1.28	1.29	1.6512	1.37	1.6	1.18	325.000000
Name_Noscapine_CAS_None_CS_None	44.0	0.0	2.09	0.0	2.88	3.09	2.39	176.000000
Name_Benzenesulfonamide, 3-NH2-_CAS_None_CS_None	39.0	0.67	1.14	0.7638	1.2	1.92	1.44	141.000000
Name_Hydroxyproline, L-_CAS_None_CS_None	6.0	0.95	1.2	1.14	0.94	1.08	0.77	272.000000
Name_Nevirapine_CAS_None_CS_None	-6.0	0.42	1.37	0.5754	1.94	2.29	2.36	248.000000
Name_Benzoquinone_CAS_None_CS_None	21.0	0.0	0.76	0.0	0.79	0.43	0.9	116.000000
Name_4-aminobenzoic acid, Methyl ester_CAS_None_CS_None	28.0	0.23	0.76	0.1748	1.17	1.42	0.95	112.000000
Name_2-nitroaniline_OR[SYNONYM]_Aniline, 2-NO2-_CAS_None_CS_None	36.0	0.18	0.48	0.0864	0.99	1.44	1.16	72.000000
Name_Catechol, 3-NO2-_CAS_None_CS_None	37.0	0.58	0.5	0.29	1.01	1.41	1.1	86.000000
Name_Phenobartibal_CAS_None_CS_None	21.0	0.52	1.29	0.6708	1.7	1.81	1.56	176.000000
Name_Methionine, DL-_CAS_None_CS_None	18.0	0.78	1.06	0.8268	1.15	1.08	0.72	281.000000
Name_Erythromycin_CAS_None_CS_None	-20.5	1.05	4.63	4.8615	5.77	3.04	2.51	191.000000
Name_Pyromellitic acid_CAS_None_CS_None	50.0	2.29	1.43	3.2747	1.58	2.22	1.33	278.000000
Name_Hippuric acid_CAS_None_CS_None	30.0	0.83	1.01	0.8383	1.33	1.95	1.06	187.000000
Name_Benzenesulfonamide, N-(2-chlorophenyl)-_OR[SYNONYM]_N-(2-chlorophenyl)benzenesulfonamide_CAS_None_CS_None	14.0	0.36	0.81	0.2916	1.83	2.14	1.79	125.000000
Name_Glutamic acid, D-_CAS_None_CS_None	26.0	1.35	1.26	1.701	1.06	1.37	0.55	199.000000
Name_Malic acid_CAS_None_CS_None	15.666666666666666	1.14	0.99	1.1286	0.88	1.1	0.47	131.000000
Name_Menthol_CAS_None_CS_None	0.0	0.31	0.42	0.1302	1.47	0.5	0.44	43.000000
Name_Naproxen_CAS_None_CS_None	28.0	0.57	0.75	0.4275	1.78	1.49	1.54	153.000000
Name_Mannitol_CAS_None_CS_None	19.0	1.62	1.81	2.9322	1.31	1.75	1.23	167.000000
Name_Serine, L-_CAS_None_CS_None	22.0	1.03	1.3	1.339	0.76	1.15	0.6	229.333333
Name_Sulfamerazine_CAS_None_CS_None	41.0	0.59	1.41	0.8319	1.86	2.52	2.1	237.000000
Name_4-methylbenzoic acid_OR[SYNONYM]_p-toluic acid_CAS_None_CS_None	30.333333333333332	0.57	0.44	0.2508	1.07	1.02	0.77	182.666667
Name_4-hydroxyphenylacetic acid_CAS_None_CS_None	40.0	1.07	0.72	0.7704	1.13	1.29	0.98	150.000000
Name_Furosemide_CAS_None_CS_None	30.0	1.25	1.5	1.875	2.1	2.37	2.07	238.000000
Name_Albuterol_OR[SYNONYM]_Salbutamol_CAS_None_CS_None	2.5	1.19	1.82	2.1658	1.98	1.26	1.43	151.000000
Name_Barbital_CAS_None_CS_Form_II	17.0	0.52	1.21	0.6292	1.37	1.35	0.98	190.000000
Name_Phenol, 2-NO2-_CAS_None_CS_None	29.0	0.11	0.35	0.0385	0.95	1.24	0.95	44.000000
Name_Glutamic acid, L-_CAS_None_CS_None	28.5	1.35	1.26	1.701	1.06	1.37	0.55	201.000000
Name_Tryptophan, (S)-(-)-_OR[SYNONYM]_Tryptophan, L-_CAS_None_CS_None	11.5	1.09	1.23	1.3407	1.54	1.8	1.62	283.000000
Name_[4-(benzyloxy)phenyl]acetic acid_CAS_None_CS_None	46.0	0.57	0.75	0.4275	1.88	1.64	1.38	123.000000
Name_Propylphenazone_CAS_None_CS_None	0.0	0.0	1.33	0.0	1.91	1.69	1.4	103.000000
Name_Serine, DL-_CAS_None_CS_None	22.0	1.03	1.3	1.339	0.76	1.15	0.6	240.000000
Name_Androsterone_CAS_None_CS_None	25.0	0.31	0.96	0.2976	2.43	2.21	1.43	185.000000
Name_Carvedilol_CAS_None_CS_None	-12.0	0.62	2.09	1.2958	3.1	3.0	3.08	115.000000
Name_Benzoic acid, 2-NO2-_CAS_None_CS_None	25.0	0.57	0.54	0.3078	1.11	1.65	1.02	146.000000
Name_Acetylsalicylic acid_CAS_None_CS_Form_IV	28.0	0.57	0.77	0.4389	1.29	1.42	0.84	135.000000
Name_Benzophenone, 2,4-(HO)2-_CAS_None_CS_None	28.0	0.8	0.68	0.544	1.6	1.81	1.73	145.000000
Name_Acetylsalicylic acid_CAS_None_CS_Form_II	32.0	0.57	0.77	0.4389	1.29	1.42	0.84	135.000000
Name_Salicylic acid_CAS_None_CS_None	24.5	0.7	0.4	0.28	0.99	1.1	0.91	158.000000
Name_Acetanilide, 2-NH2-_CAS_None_CS_None	32.0	0.62	1.21	0.7502	1.21	1.74	1.09	135.000000
Name_Paraben, Ethyl-_CAS_None_CS_None	29.0	0.66	0.72	0.4752	1.27	1.25	0.87	117.000000
Name_Norethindone_CAS_None_CS_None	22.0	0.4	1.07	0.428	2.44	2.44	1.81	203.000000
Name_Diazinon_CAS_None_CS_None	-17.0	0.0	1.38	0.0	2.31	1.1	1.31	120.000000
Name_Glutaric acid_CAS_None_CS_None	27.333333333333332	1.14	0.69	0.7866	0.96	1.07	0.34	97.000000
Name_Suberic acid_CAS_None_CS_None	31.0	1.14	0.7	0.798	1.38	1.08	0.33	142.000000
Name_Phenytoin_CAS_None_CS_None	18.0	0.44	1.14	0.5016	1.87	2.04	1.94	297.000000
Name_Chlorothiazide_CAS_None_CS_None	44.0	0.64	1.66	1.0624	1.69	2.74	1.98	350.000000
Name_Sulfathiazole_CAS_None_CS_Form a	42.0	0.59	1.21	0.7139	1.69	2.6	2.06	202.000000
Name_Naphthoic acid, 2-_CAS_None_CS_None	54.0	0.57	0.5	0.285	1.3	1.4	1.47	185.000000
Name_Fentiazac_CAS_None_CS_None	9.0	0.57	0.81	0.4617	2.29	2.29	2.62	161.000000
Name_Alanine, DL-_CAS_None_CS_None	9.333333333333334	0.78	0.93	0.7254	0.71	0.92	0.38	254.500000
Name_Trimellitic acid_CAS_None_CS_None	34.0	1.71	1.1	1.881	1.36	1.84	1.14	219.000000
Name_Codeine_CAS_None_CS_None	8.0	0.23	1.58	0.3634	2.21	1.92	2.16	155.000000
Name_Pentachlorophenol_CAS_None_CS_None	22.0	0.7	0.0	0.0	1.39	1.13	1.27	179.000000
Name_Sucrose_CAS_None_CS_None	3.5	2.01	3.43	6.8943	2.23	2.63	2.32	189.500000
Name_Isoleucine, DL-_CAS_None_CS_None	8.0	0.78	0.97	0.7566	1.13	0.92	0.39	280.000000
Name_Barbital_CAS_None_CS_Form_III	30.0	0.52	1.21	0.6292	1.37	1.35	0.98	190.000000
Name_9-methylanthracene_CAS_None_CS_None	42.0	0.0	0.23	0.0	1.6	1.28	2.02	75.000000
Name_Testosterone_CAS_None_CS_None	15.5	0.31	1.01	0.3131	2.38	2.27	1.55	154.500000
Name_Acetaminophen_CAS_None_CS_None	23.75	0.91	0.93	0.8463	1.17	1.66	1.12	170.000000
Name_Catechol, 4-NO2-_CAS_None_CS_None	10.0	1.14	0.63	0.7182	1.01	1.65	1.2	176.000000
Name_Lysine, D-_CAS_None_CS_None	-15.0	0.99	1.48	1.4652	1.23	1.26	0.58	217.000000
Name_Aniline, 3-NO2-_CAS_None_CS_None	35.0	0.3	0.53	0.159	0.99	1.65	1.13	72.000000
Name_Thalidomide, N-Pr-_CAS_None_CS_None	4.0	0.0	1.78	0.0	2.17	2.55	2.03	136.000000
Name_Urea_CAS_None_CS_None	13.5	0.72	0.69	0.4968	0.46	1.17	0.63	133.000000
Name_Barbital_CAS_None_CS_Form_I	19.0	0.52	1.21	0.6292	1.37	1.35	0.98	190.000000
Name_Naphthylamine-1-sulfonic acid, 2-_CAS_None_CS_None	22.0	0.54	1.25	0.675	1.52	2.49	1.87	180.000000
Name_Fumaric acid_CAS_None_CS_None	32.0	1.14	0.75	0.855	0.78	1.16	0.5	287.000000
Name_Glycine_CAS_None_CS_None	14.666666666666666	0.78	0.9	0.702	0.56	0.93	0.37	249.000000
Name_Phenol, 4-NO2-_CAS_None_CS_None	29.0	0.67	0.49	0.3283	0.95	1.47	1.05	113.000000
Name_Hydroquinone_CAS_None_CS_None	20.0	1.0	0.65	0.65	0.83	1.14	1.02	174.000000
Name_2-aminopyridine_CAS_None_CS_None	4.0	0.23	0.62	0.1426	0.78	1.14	0.92	58.000000
Name_Hexobarbital_CAS_None_CS_None	32.5	0.24	1.33	0.3192	1.79	1.5	1.34	146.500000
Name_Theophylline_CAS_None_CS_None	22.0	0.35	1.29	0.4515	1.22	1.99	1.46	272.500000
Name_Ibuprofen, (+-)-_OR[SYNONYM]_Ibuprofen_CAS_None_CS_None	21.5	0.57	0.51	0.2907	1.78	1.01	0.78	76.000000
Name_Aprobarbital_CAS_None_CS_None	21.0	0.52	1.29	0.6708	1.61	1.4	1.11	141.000000
Name_Norfloxacin_CAS_None_CS_None	22.5	0.73	1.84	1.3432	2.27	2.43	1.98	218.000000
Name_Ethisterone_CAS_None_CS_None	28.0	0.4	1.08	0.432	2.58	2.4	1.78	269.000000
Name_Daidzein_CAS_None_CS_None	66.0	1.16	1.27	1.4732	1.79	2.23	2.21	330.000000
Name_Cinnamic acid, cis-_CAS_None_CS_Form_III	21.0	0.57	0.51	0.2907	1.17	1.18	0.9	68.000000
Name_Leucine, DL-_CAS_None_CS_None	9.0	0.78	0.97	0.7566	1.13	0.92	0.39	293.000000
Name_Heptabarbital_CAS_None_CS_None	23.0	0.52	1.28	0.6656	1.93	1.5	1.32	174.000000
Name_Flufenamic acid_CAS_None_CS_None	29.0	0.72	0.59	0.4248	1.83	1.36	1.26	125.000000
Name_Tartaric acid_CAS_None_CS_None	11.0	1.23	1.3	1.599	0.94	1.13	0.61	175.000000
Name_Trimesic acid_CAS_None_CS_None	46.0	1.71	1.1	1.881	1.36	1.84	1.14	375.000000
Name_Carbenoxolone_CAS_None_CS_None	20.0	1.14	1.69	1.9266	4.55	2.1	1.7	293.000000
Name_Barbituric acid, i-Pr-_CAS_None_CS_None	24.0	0.24	1.25	0.3	1.23	1.4	1.02	215.000000
Name_Haloperidol_CAS_None_CS_None	42.0	0.31	1.45	0.4495	2.8	2.08	2.0	149.000000
Name_4-dimethylaminopyridine_CAS_None_CS_None	3.0	0.0	0.74	0.0	1.06	1.04	0.84	112.000000
Name_17a-methyltestosterone_CAS_None_CS_None	-13.0	0.31	1.02	0.3162	2.52	2.22	1.53	164.000000
Name_Cephalosporanic acid, 7-NH2-_CAS_None_CS_None	12.0	0.8	2.2	1.76	1.78	2.35	1.7	300.000000
Name_Meprobamate_CAS_None_CS_None	41.5	0.89	1.12	0.9968	1.73	1.62	0.71	104.000000
Name_Adenine_CAS_None_CS_None	24.0	0.57	1.09	0.6213	0.92	1.78	1.71	363.000000
Name_Metronidazole_CAS_None_CS_None	6.0	0.31	0.86	0.2666	1.19	1.75	1.12	159.000000
Name_2-methylanthracene_CAS_None_CS_None	46.5	0.0	0.23	0.0	1.6	1.28	2.02	206.000000
Name_Arginine, D-_CAS_None_CS_None	5.0	1.26	1.95	2.457	1.38	1.24	1.06	235.000000
Name_Benzoic acid_CAS_None_CS_None	29.0	0.57	0.44	0.2508	0.93	1.08	0.75	122.000000
Name_4-(dimethylamino)benzoic acid, methyl ester_CAS_None_CS_None	27.0	0.0	0.79	0.0	1.45	1.26	0.88	372.000000
Name_t-butanol_CAS_None_CS_None	4.0	0.31	0.35	0.1085	0.73	0.39	0.19	26.000000
Name_Glutethimide_CAS_None_CS_None	31.0	0.34	1.02	0.3468	1.73	1.4	1.31	84.000000
Name_Benzophenone, 2,2',4,4'-(HO)4-_CAS_None_CS_None	45.0	1.63	0.98	1.5974	1.72	2.11	2.13	201.000000
Name_Sulfanilacetamide_CAS_None_CS_None	12.0	0.71	1.31	0.9301	1.49	2.63	1.51	183.000000
Name_Vanillin_CAS_None_CS_None	22.0	0.44	0.76	0.3344	1.13	1.46	1.02	82.000000
Name_N-tert-butylacetamide_CAS_None_CS_None	-3.0	0.26	0.63	0.1638	1.07	0.99	0.29	97.000000
Name_Cephradine_CAS_None_CS_None	10.0	1.06	2.59	2.7454	2.48	3.06	2.45	140.000000
Name_Promazine_CAS_None_CS_None	23.0	0.0	1.06	0.0	2.28	1.74	2.13	33.000000
Name_3-hydroxybenzoic acid_CAS_None_CS_None	32.5	1.06	0.72	0.7632	0.99	1.29	0.98	203.000000
Name_Paraben, Buthyl-_CAS_None_CS_None	35.5	0.66	0.73	0.4818	1.55	1.26	0.87	69.000000
Name_Risocaine_CAS_None_CS_None	31.0	0.23	0.77	0.1771	1.45	1.43	0.94	75.000000
Name_Alclofenac_CAS_None_CS_None	15.0	0.57	0.7	0.399	1.63	1.32	1.06	92.000000
Name_Ascorbic acid_CAS_None_CS_None	22.5	1.12	1.65	1.848	1.11	1.68	1.23	187.000000
Name_Acetylsalicylic acid_CAS_None_CS_None	24.5	0.57	0.77	0.4389	1.29	1.42	0.84	142.000000
Name_Cinnamic acid, cis-_CAS_None_CS_Form_II	22.0	0.57	0.51	0.2907	1.17	1.18	0.9	58.000000
Name_Flurbiprofen_CAS_None_CS_None	24.0	0.57	0.58	0.3306	1.84	1.51	1.5	111.000000
Name_Phenol, 3-NH2-_CAS_None_CS_None	24.0	0.73	0.65	0.4745	0.87	1.28	1.07	125.000000
Name_Ivermectin_CAS_None_CS_None	-25.0	0.68	4.23	2.8764	6.72	3.21	3.24	140.000000
Name_Naphthylamine-5-sulfonic acid, 1-_CAS_None_CS_None	25.0	0.54	1.26	0.6804	1.52	2.49	1.89	300.000000
Name_Barbituric acid, 5-allyl-5-phenyl-_CAS_None_CS_None	24.0	0.52	1.34	0.6968	1.8	1.87	1.68	157.000000
Name_Salicylamide_CAS_None_CS_None	37.0	0.62	0.61	0.3782	1.03	1.57	1.16	140.000000
Name_Acetazolamide_CAS_None_CS_None	34.0	0.85	1.5	1.275	1.34	2.55	1.64	260.000000
Name_Phenol_CAS_None_CS_None	12.0	0.5	0.39	0.195	0.78	0.9	0.78	41.000000
Name_Nitrofurantoin_CAS_None_CS_None	38.0	0.24	1.34	0.3216	1.45	2.03	1.65	268.000000
Name_Oxazepam_CAS_None_CS_None	6.0	0.64	1.29	0.8256	1.99	1.75	2.23	206.000000
Name_Griseofulvin_CAS_None_CS_None	22.333333333333332	0.0	1.58	0.0	2.39	2.32	1.86	220.000000
Name_Silybin_CAS_None_CS_None	33.0	1.39	2.58	3.5862	3.25	3.57	3.57	174.000000
Name_Difloxacin_CAS_None_CS_None	0.0	0.57	1.91	1.0887	2.76	2.91	2.55	211.000000
Name_Tryptophan, DL-_CAS_None_CS_None	18.0	1.09	1.23	1.3407	1.54	1.8	1.62	289.000000
Name_Azelaic acid_CAS_None_CS_None	38.5	1.14	0.71	0.8094	1.53	1.09	0.33	104.000000
Name_Morphine_CAS_None_CS_None	-1.0	0.5	1.47	0.735	2.06	1.59	2.23	254.000000
Name_Valine, D-_CAS_None_CS_None	2.0	0.78	0.96	0.7488	0.99	0.92	0.39	295.000000
Name_Aztreonam_CAS_None_CS_None	33.0	1.38	3.14	4.3332	2.76	4.15	2.73	227.000000
Name_Gliclazide_CAS_None_CS_None	4.0	0.59	1.66	0.9794	2.36	2.54	1.93	181.000000
Name_Enoxacin_CAS_None_CS_None	24.0	0.73	1.96	1.4308	2.23	2.45	2.06	222.000000
Name_Strychnine_CAS_None_CS_None	29.0	0.0	1.68	0.0	2.41	1.99	2.62	275.000000
