# Supplementary material for: The influence of solid state information and descriptor selection on statistical models of temperature dependent aqueous solubility
Source: J Cheminform. 2018 Aug 29;10:44. doi: 10.1186/s13321-018-0298-3 (PMC6115327; doi:10.1186/s13321-018-0298-3)
Supplement: Supplementary file 2 — Additional file 2. All QSPR ready datasets, prior to feature selection, associated with all considered sets of descriptors. N.B. In the case of the temperature (T) values, these were replaced with (1/T) using additional scripts prior to both feature selection and modelling. [file 13321_2018_298_MOESM2_ESM.zip › all_QSPR_input/QSPR_input/Avdeef_ExDPs_QSPRin_CD_False_MD_IntegSub.SiRMSSub.Absolv.Ind.Rdk_readyForR.csv]

ID_Chemical	Endpoint_StandardEnthalpy_of_Dissolution_Value	D_AlphaH2_A_	D_BalabanJ	D_BertzCT	D_BetaH2_B_	D_Chi0	D_Chi0n	D_Chi0v	D_Chi1	D_Chi1n	D_Chi1v	D_Chi2n	D_Chi2v	D_Chi3n	D_Chi3v	D_Chi4n	D_Chi4v	D_EState_VSA1	D_EState_VSA10	D_EState_VSA11	D_EState_VSA2	D_EState_VSA3	D_EState_VSA4	D_EState_VSA5	D_EState_VSA6	D_EState_VSA7	D_EState_VSA8	D_EState_VSA9	D_ExactMolWt	D_Fr2_att_/B_C/1_2s/	D_Fr2_att_/B_D/1_2s/	D_Fr2_att_/B_E/1_2s/	D_Fr2_att_/C_D/1_2d/	D_Fr2_att_/C_D/1_2s/	D_Fr2_att_/C_E/1_2d/	D_Fr2_att_/C_E/1_2s/	D_Fr2_att_/C_F/1_2d/	D_Fr2_att_/C_F/1_2s/	D_Fr2_att_/C_G/1_2s/	D_Fr2_att_/D_D/1_2a/	D_Fr2_att_/D_D/1_2d/	D_Fr2_att_/D_D/1_2s/	D_Fr2_att_/D_E/1_2a/	D_Fr2_att_/D_E/1_2d/	D_Fr2_att_/D_E/1_2s/	D_Fr2_att_/D_E/1_2t/	D_Fr2_att_/D_F/1_2s/	D_Fr2_att_/E_E/1_2a/	D_Fr2_att_/E_E/1_2d/
Name_Benzenesulfonamide, N-(2,3-dichlorophenyl)-_OR[SYNONYM]_N-(2,3-dichlorophenyl)benzenesulfonamide_CAS_None_CS_None	28.0	0.43	2.374399	657.032558	0.74	13.173362	9.099476	11.42783	8.504837	5.024247	7.263339	3.51993	5.987497	2.249423	4.449736	1.385953	2.882662	10.023291	8.417797	0.0	15.605503	5.022633	0.0	12.132734	36.398202	0.0	4.722095	23.20188	300.973105	0.0	1.0	8.0	0.0	0.0	0.0	0.0	2.0	0.0	0.0	0.0	0.0	0.0	0.0	0.0	1.0	0.0	1.0	12.0	0.0
Name_Caffeic acid_CAS_None_CS_None	42.0	1.35	2.915115	354.632376	0.93	9.844935	6.63664	6.63664	6.092224	3.523662	3.523662	2.419723	2.419723	1.417831	1.417831	0.811644	0.811644	5.969305	4.794537	0.0	11.499024	5.563451	6.07602	24.275121	0.0	0.0	0.0	15.319582	180.042259	3.0	0.0	5.0	0.0	0.0	1.0	3.0	0.0	0.0	0.0	0.0	0.0	0.0	0.0	0.0	0.0	0.0	0.0	6.0	1.0
Name_Sulfisomidine_CAS_None_CS_None	13.0	0.59	2.330509	675.919365	1.44	14.043606	10.583274	11.39977	8.865011	5.573401	7.056565	4.116314	5.798716	2.395352	3.765986	1.612805	2.604943	10.023291	8.417797	0.0	10.713346	17.205719	0.0	24.265468	19.913841	0.0	14.690052	5.733667	278.083747	0.0	3.0	11.0	0.0	0.0	0.0	0.0	2.0	0.0	0.0	0.0	0.0	0.0	4.0	0.0	2.0	0.0	1.0	8.0	0.0
Name_Nitrendipine_CAS_None_CS_None	45.0	0.13	2.699285	824.725153	1.54	19.430357	14.990561	14.990561	12.310968	7.996675	7.996675	5.699511	5.699511	4.075379	4.075379	3.005212	3.005212	22.779828	19.703393	0.0	23.440477	16.95753	0.0	25.308899	26.837579	0.0	5.316789	9.473726	360.132136	0.0	1.0	19.0	1.0	1.0	2.0	4.0	0.0	0.0	0.0	0.0	0.0	0.0	0.0	0.0	3.0	0.0	0.0	6.0	2.0
Name_Arginine, L-_CAS_None_CS_None	19.0	1.26	3.311835	170.931021	1.95	9.560478	6.708833	6.708833	5.536581	3.600216	3.600216	2.427411	2.427411	1.324553	1.324553	0.668508	0.668508	12.011146	4.794537	0.0	5.959555	19.3864	0.0	0.0	0.0	0.0	5.316789	21.983146	174.111676	1.0	6.0	7.0	0.0	0.0	1.0	1.0	0.0	0.0	0.0	0.0	0.0	0.0	0.0	1.0	4.0	0.0	0.0	0.0	0.0
Name_Barbituric acid, 5-Me-5-phenyl-_CAS_None_CS_None	25.0	0.52	2.480975	447.377836	1.29	11.759149	8.611496	8.611496	7.547566	4.773056	4.773056	3.728398	3.728398	2.713512	2.713512	1.624268	1.624268	23.260464	14.383612	0.0	0.0	5.563451	0.0	6.923737	30.331835	0.0	10.633577	0.0	218.069142	0.0	2.0	8.0	0.0	0.0	3.0	0.0	0.0	0.0	0.0	0.0	0.0	0.0	0.0	0.0	4.0	0.0	0.0	6.0	0.0
Name_Triamterene_CAS_None_CS_None	16.0	0.68	2.307832	754.867799	1.45	13.405413	9.907657	9.907657	9.147867	5.565563	5.565563	3.962739	3.962739	2.649682	2.649682	1.807167	1.807167	0.0	0.0	0.0	17.584065	16.857806	5.563451	0.0	0.0	30.331835	19.935914	17.201002	253.107593	0.0	6.0	5.0	0.0	0.0	0.0	0.0	0.0	0.0	0.0	0.0	0.0	0.0	8.0	0.0	3.0	0.0	0.0	9.0	0.0
Name_Aspartic acid, DL-_CAS_None_CS_None	30.0	1.18	3.632432	132.529325	1.26	7.439158	4.572731	4.572731	4.036581	2.239272	2.239272	1.542593	1.542593	0.711731	0.711731	0.275438	0.275438	24.401273	9.589074	0.0	0.0	0.0	0.0	0.0	0.0	0.0	0.0	15.946722	133.037508	2.0	2.0	3.0	0.0	0.0	2.0	2.0	0.0	0.0	0.0	0.0	0.0	0.0	0.0	0.0	1.0	0.0	0.0	0.0	0.0
Name_3,5-diiodo-DL-tyrosine_CAS_None_CS_None	24.0	1.03	2.923727	371.939001	1.14	11.585422	7.575112	11.890109	6.913591	4.067813	6.225311	3.056927	5.381308	1.849494	3.494116	1.0771	2.974203	12.011146	9.901065	0.0	12.170333	7.140365	5.563451	0.0	12.132734	45.181741	0.0	10.840195	432.867189	2.0	2.0	5.0	0.0	0.0	1.0	2.0	0.0	0.0	0.0	0.0	0.0	0.0	0.0	0.0	1.0	0.0	0.0	6.0	0.0
Name_Corticosterone_CAS_None_CS_None	10.0	0.48	1.700111	637.807307	1.62	17.982763	15.33188	15.33188	11.808533	9.865486	9.865486	9.419815	9.419815	8.437777	8.437777	7.326304	7.326304	6.103966	19.802129	0.0	40.839165	24.677455	32.104108	5.573105	0.0	6.07602	13.847474	0.0	346.214409	2.0	0.0	28.0	0.0	0.0	2.0	2.0	0.0	0.0	0.0	0.0	0.0	0.0	0.0	0.0	0.0	0.0	0.0	0.0	1.0
Name_Coumarin_CAS_None_CS_None	33.0	0.0	2.935351	428.510821	0.49	7.681798	5.780598	5.780598	5.360173	3.350406	3.350406	2.292257	2.292257	1.528535	1.528535	1.011383	1.011383	0.0	4.794537	0.0	5.625586	5.58302	5.386224	6.066367	12.132734	18.199101	0.0	4.417151	146.036779	0.0	0.0	6.0	0.0	0.0	1.0	2.0	0.0	0.0	0.0	0.0	0.0	0.0	0.0	0.0	0.0	0.0	0.0	6.0	1.0
Name_Papaverine_CAS_None_CS_None	-8.0	0.0	2.039871	892.243703	1.47	17.81119	14.828765	14.828765	12.193733	7.903145	7.903145	5.552086	5.552086	4.170599	4.170599	2.884413	2.884413	0.0	0.0	0.0	0.0	29.418869	22.029828	0.0	28.43919	42.595046	4.983979	18.947452	339.147058	0.0	0.0	21.0	0.0	0.0	0.0	8.0	0.0	0.0	0.0	0.0	0.0	0.0	2.0	0.0	0.0	0.0	0.0	15.0	0.0
Name_Danazol_CAS_None_CS_None	-25.0	0.4	1.531985	801.194382	1.03	17.449383	15.216525	15.216525	11.91158	9.759733	9.759733	9.394049	9.394049	8.665479	8.665479	7.136475	7.136475	5.601051	5.106527	0.0	10.829981	17.753718	44.285177	11.984273	5.573105	6.196844	31.000592	10.946445	337.204179	1.0	0.0	26.0	0.0	1.0	0.0	2.0	0.0	0.0	0.0	0.0	0.0	0.0	0.0	1.0	0.0	0.0	0.0	0.0	2.0
Name_Benzenesulfonamide, 2-NH2-_CAS_None_CS_None	34.0	0.67	3.372195	358.599962	1.18	8.483128	5.688846	6.505343	5.015855	2.889185	4.435505	2.082835	3.61268	1.225537	2.210373	0.739639	1.40446	10.023291	8.417797	0.0	10.58287	0.0	0.0	12.132734	12.132734	0.0	0.0	10.872641	172.030648	0.0	4.0	4.0	0.0	0.0	0.0	0.0	2.0	0.0	0.0	0.0	0.0	0.0	0.0	0.0	1.0	0.0	1.0	6.0	0.0
Name_Alanine, D-_CAS_None_CS_None	8.0	0.78	3.257586	59.813538	0.93	5.154701	3.510162	3.510162	2.642734	1.62709	1.62709	1.126913	1.126913	0.389528	0.389528	0.0	0.0	12.011146	4.794537	0.0	0.0	0.0	0.0	6.923737	0.0	0.0	0.0	10.840195	89.047678	1.0	2.0	4.0	0.0	0.0	1.0	1.0	0.0	0.0	0.0	0.0	0.0	0.0	0.0	0.0	1.0	0.0	0.0	0.0	0.0
Name_Methylmalonic acid_CAS_None_CS_None	10.0	1.14	3.827496	103.206718	0.72	6.732051	4.288274	4.288274	3.553418	2.010162	2.010162	1.398163	1.398163	0.740852	0.740852	0.105628	0.105628	17.856517	9.589074	0.0	0.0	0.0	6.923737	0.0	0.0	0.0	0.0	10.213055	118.026609	2.0	0.0	4.0	0.0	0.0	2.0	2.0	0.0	0.0	0.0	0.0	0.0	0.0	0.0	0.0	0.0	0.0	0.0	0.0	0.0
Name_Picric acid_CAS_None_CS_None	30.0	0.02	3.572755	461.890685	0.46	12.455665	7.393045	7.393045	7.341112	3.644573	3.644573	2.603958	2.603958	1.658655	1.658655	0.973511	0.973511	37.581604	30.342955	0.0	0.0	12.132734	0.0	0.0	0.0	0.0	0.0	5.106527	228.997099	1.0	0.0	2.0	3.0	3.0	0.0	1.0	0.0	0.0	0.0	0.0	0.0	0.0	0.0	0.0	3.0	0.0	0.0	6.0	0.0
Name_Antipyrine_CAS_None_CS_None	21.5	0.0	2.688006	493.751238	1.28	10.129392	8.266777	8.266777	6.698377	4.510192	4.510192	3.294916	3.294916	2.35232	2.35232	1.508471	1.508471	0.0	4.794537	0.0	5.559267	0.0	11.381314	0.0	10.74817	48.985047	0.0	0.0	188.094963	0.0	0.0	12.0	0.0	0.0	1.0	0.0	0.0	0.0	0.0	0.0	0.0	1.0	0.0	0.0	4.0	0.0	0.0	6.0	1.0
Name_Acetylsalicylic acid_CAS_None_CS_Form_I	38.0	0.57	3.043527	343.222868	0.77	9.844935	6.98136	6.98136	6.109061	3.617454	3.617454	2.394956	2.394956	1.371155	1.371155	0.887171	0.887171	11.938611	9.589074	0.0	11.312963	0.0	0.0	19.056471	12.132734	0.0	4.736863	5.106527	180.042259	1.0	0.0	7.0	0.0	0.0	2.0	3.0	0.0	0.0	0.0	0.0	0.0	0.0	0.0	0.0	0.0	0.0	0.0	6.0	0.0
Name_Valine, L-_CAS_None_CS_None	4.0	0.78	3.637683	90.42946	0.96	6.732051	5.087513	5.087513	3.553418	2.537773	2.537773	2.108038	2.108038	1.003387	1.003387	0.285154	0.285154	12.011146	4.794537	0.0	5.917906	0.0	0.0	0.0	13.847474	0.0	0.0	10.840195	117.078979	1.0	2.0	8.0	0.0	0.0	1.0	1.0	0.0	0.0	0.0	0.0	0.0	0.0	0.0	0.0	1.0	0.0	0.0	0.0	0.0
Name_Cinnamic acid, trans-_OR[SYNONYM]_Cinnamic acid_CAS_None_CS_None	29.0	0.57	2.721774	262.151039	0.51	8.104448	5.896914	5.896914	5.287694	3.249098	3.249098	2.082255	2.082255	1.217933	1.217933	0.731664	0.731664	5.969305	4.794537	0.0	0.0	0.0	11.639472	0.0	6.07602	30.331835	0.0	5.106527	148.052429	1.0	0.0	7.0	0.0	0.0	1.0	1.0	0.0	0.0	0.0	0.0	0.0	0.0	0.0	0.0	0.0	0.0	0.0	6.0	1.0
Name_Histidine, L-_CAS_None_CS_None	13.0	1.13	2.498761	231.985251	1.41	8.267585	5.819183	5.819183	5.198377	3.159372	3.159372	2.209395	2.209395	1.301102	1.301102	0.715164	0.715164	12.011146	4.794537	0.0	6.420822	5.693928	0.0	6.32732	6.196844	0.0	9.967957	10.840195	155.069477	1.0	3.0	5.0	0.0	0.0	1.0	1.0	0.0	0.0	0.0	0.0	0.0	0.0	0.0	1.0	4.0	0.0	0.0	0.0	1.0
Name_Ceftazidime_CAS_None_CS_None	23.0	1.64	1.551045	1323.781459	3.19	26.905048	19.61242	21.245413	17.490908	10.832462	12.76087	8.566011	10.560685	5.537757	7.551281	3.562691	5.445683	40.769734	29.391204	0.0	28.778967	11.325958	16.236696	30.989422	29.093521	6.066367	15.45648	10.571256	546.099139	1.0	3.0	18.0	0.0	1.0	4.0	3.0	0.0	0.0	0.0	0.0	0.0	0.0	2.0	2.0	8.0	0.0	0.0	4.0	2.0
Name_Catechol_CAS_None_CS_None	27.0	0.77	3.134862	162.638339	0.53	5.983128	4.203828	4.203828	3.80453	2.274564	2.274564	1.488714	1.488714	0.881732	0.881732	0.464163	0.464163	0.0	0.0	0.0	11.499024	0.0	0.0	12.132734	12.132734	0.0	0.0	10.213055	110.036779	2.0	0.0	4.0	0.0	0.0	0.0	2.0	0.0	0.0	0.0	0.0	0.0	0.0	0.0	0.0	0.0	0.0	0.0	6.0	0.0
Name_Progesterone_CAS_None_CS_None	2.0	0.0	1.669603	588.64899	1.04	16.405413	14.860102	14.860102	10.859844	9.604172	9.604172	9.253952	9.253952	8.452747	8.452747	7.227105	7.227105	0.0	9.589074	0.0	10.829981	17.484396	43.437005	31.256391	6.923737	6.07602	13.847474	0.0	314.22458	0.0	0.0	30.0	0.0	0.0	2.0	0.0	0.0	0.0	0.0	0.0	0.0	0.0	0.0	0.0	0.0	0.0	0.0	0.0	1.0
Name_Diatrizoic acid_CAS_None_CS_None	11.0	1.59	3.676002	573.17118	1.42	15.610366	10.305852	16.778347	9.162479	5.152926	8.389173	3.734472	6.970719	2.132874	5.369122	1.423378	5.590371	5.969305	19.490139	0.0	17.377811	22.085319	0.0	13.847474	0.0	67.772612	10.633577	0.0	613.769651	1.0	2.0	6.0	0.0	0.0	3.0	1.0	0.0	0.0	0.0	0.0	0.0	0.0	0.0	0.0	4.0	0.0	0.0	6.0	0.0
Name_Citric acid_CAS_None_CS_None	21.5	1.63	4.619312	227.367322	1.33	10.646264	6.427813	6.427813	5.77638	3.171013	3.171013	2.477768	2.477768	1.285437	1.285437	0.714077	0.714077	36.35061	14.383612	0.0	0.0	0.0	0.0	0.0	0.0	0.0	0.0	20.42611	192.027003	4.0	0.0	4.0	0.0	0.0	3.0	4.0	0.0	0.0	0.0	0.0	0.0	0.0	0.0	0.0	0.0	0.0	0.0	0.0	0.0
Name_Aminopyrine_CAS_None_CS_None	7.0	0.0	2.73026	578.70231	1.79	12.576986	10.63664	10.63664	8.036581	5.550876	5.550876	4.304556	4.304556	2.971038	2.971038	2.069115	2.069115	0.0	4.794537	0.0	5.559267	0.0	17.068701	0.0	4.681803	67.980301	0.0	0.0	231.137162	0.0	0.0	17.0	0.0	0.0	1.0	0.0	0.0	0.0	0.0	0.0	0.0	1.0	0.0	0.0	7.0	0.0	0.0	6.0	1.0
Name_4-methoxybenzoic acid_CAS_None_CS_None	28.0	0.57	2.913802	250.54461	0.66	8.267585	6.073111	6.073111	5.236382	3.111471	3.111471	2.033654	2.033654	1.336969	1.336969	0.733596	0.733596	5.969305	4.794537	0.0	5.563451	5.749512	0.0	19.242532	12.132734	0.0	0.0	9.84339	152.047344	1.0	0.0	7.0	0.0	0.0	1.0	3.0	0.0	0.0	0.0	0.0	0.0	0.0	0.0	0.0	0.0	0.0	0.0	6.0	0.0
Name_Benzamide_CAS_None_CS_None	18.0	0.49	2.981455	205.415953	0.66	6.690234	4.87235	4.87235	4.30453	2.653483	2.653483	1.730276	1.730276	1.058307	1.058307	0.602419	0.602419	0.0	4.794537	0.0	5.90718	5.563451	0.0	0.0	24.265468	6.066367	0.0	5.733667	121.052764	0.0	2.0	5.0	0.0	0.0	1.0	0.0	0.0	0.0	0.0	0.0	0.0	0.0	0.0	0.0	1.0	0.0	0.0	6.0	0.0
Name_Norleucine, DL-_CAS_None_CS_None	11.0	0.78	3.265907	93.05865	0.94	7.276021	5.631483	5.631483	4.180739	3.165094	3.165094	2.086959	2.086959	1.185879	1.185879	0.547513	0.547513	12.011146	4.794537	0.0	0.0	6.420822	12.841643	0.0	0.0	6.923737	0.0	10.840195	131.094629	1.0	2.0	10.0	0.0	0.0	1.0	1.0	0.0	0.0	0.0	0.0	0.0	0.0	0.0	0.0	1.0	0.0	0.0	0.0	0.0
Name_Oxyphenbutazone_CAS_None_CS_None	52.0	0.5	2.024952	728.036937	1.89	17.104084	13.55296	13.55296	11.630229	8.151038	8.151038	5.846843	5.846843	4.155092	4.155092	2.90162	2.90162	5.917906	14.695602	0.0	17.563871	17.795594	12.841643	22.150559	24.265468	25.122838	0.0	0.0	324.147393	1.0	0.0	19.0	0.0	0.0	2.0	1.0	0.0	0.0	0.0	0.0	0.0	1.0	0.0	0.0	4.0	0.0	0.0	12.0	0.0
Name_Cholic acid_CAS_None_CS_None	24.0	1.51	1.606327	636.760559	1.66	21.137464	18.257216	18.257216	13.585095	11.845977	11.845977	11.435396	11.435396	10.334235	10.334235	8.684026	8.684026	12.073272	20.114119	0.0	41.294547	30.092446	44.945751	0.0	0.0	0.0	20.771212	5.106527	408.287574	4.0	0.0	36.0	0.0	0.0	1.0	4.0	0.0	0.0	0.0	0.0	0.0	0.0	0.0	0.0	0.0	0.0	0.0	0.0	0.0
Name_Pyrazinamide_CAS_None_CS_None	-11.0	0.49	2.981455	208.702909	1.04	6.690234	4.612077	4.612077	4.30453	2.363011	2.363011	1.454904	1.454904	0.815626	0.815626	0.426332	0.426332	5.90718	4.794537	0.0	5.693928	0.0	0.0	18.590531	0.0	0.0	9.967957	5.733667	123.043262	0.0	2.0	3.0	0.0	0.0	1.0	0.0	0.0	0.0	0.0	0.0	0.0	0.0	4.0	0.0	1.0	0.0	0.0	2.0	0.0
Name_Lamotrigine_CAS_None_CS_None	66.0	0.45	2.63255	543.417709	0.93	11.706742	7.984321	9.496179	7.592224	4.293759	5.049688	3.005228	3.790393	1.936794	2.755697	1.229708	1.619738	0.0	0.0	0.0	11.766202	21.302646	0.0	0.0	18.199101	0.0	15.181342	34.669215	255.007851	0.0	4.0	3.0	0.0	0.0	0.0	0.0	0.0	0.0	0.0	1.0	0.0	0.0	4.0	0.0	2.0	0.0	0.0	7.0	0.0
Name_Puararin_CAS_None_CS_None	22.0	1.93	1.747045	1137.345883	2.94	22.283728	15.951585	15.951585	14.81177	9.355527	9.355527	7.131001	7.131001	5.136005	5.136005	3.399435	3.399435	48.491076	35.433702	0.0	28.03172	5.563451	6.263163	24.265468	12.132734	0.0	0.0	13.890877	432.105647	6.0	0.0	14.0	0.0	0.0	1.0	12.0	0.0	0.0	0.0	0.0	0.0	0.0	0.0	0.0	0.0	0.0	0.0	12.0	1.0
Name_Barbituric acid, 5,5-propyl-2-_CAS_None_CS_None	24.0	0.52	2.970443	271.042626	1.21	11.474691	9.053172	9.053172	7.063715	5.233693	5.233693	3.819479	3.819479	2.676968	2.676968	2.012547	2.012547	23.260464	14.383612	0.0	0.0	12.841643	12.841643	0.0	0.0	13.847474	10.633577	0.0	212.116092	0.0	2.0	14.0	0.0	0.0	3.0	0.0	0.0	0.0	0.0	0.0	0.0	0.0	0.0	0.0	4.0	0.0	0.0	0.0	0.0
Name_Pipemidic acid_CAS_None_CS_None	5.0	0.73	2.168643	779.87735	2.07	15.68987	12.242799	12.242799	10.613392	7.206534	7.206534	5.107399	5.107399	3.773097	3.773097	2.574227	2.574227	11.398096	9.589074	0.0	10.949676	18.140273	26.179026	12.393687	4.5671	11.823647	15.284746	5.106527	303.133139	1.0	1.0	15.0	0.0	0.0	2.0	1.0	0.0	0.0	0.0	0.0	0.0	0.0	4.0	0.0	8.0	0.0	0.0	2.0	1.0
Name_Dehydroisoandrosterone, 5, 6-_CAS_None_CS_None	24.0	0.31	1.692355	507.695743	1.01	14.828063	13.399067	13.399067	9.949161	8.858718	8.858718	8.573989	8.573989	7.786904	7.786904	6.412749	6.412749	0.0	9.901065	0.0	11.518957	23.034048	50.863657	11.993926	0.0	0.0	19.923495	0.0	288.20893	1.0	0.0	27.0	0.0	0.0	1.0	1.0	0.0	0.0	0.0	0.0	0.0	0.0	0.0	0.0	0.0	0.0	0.0	0.0	1.0
Name_Sulfathiazole_CAS_None_CS_None	18.0	0.59	2.288913	561.311383	1.21	11.596012	8.121659	9.754652	7.577317	4.356589	6.719405	3.011792	5.58876	1.844395	4.016981	1.094692	2.883428	10.023291	8.417797	0.0	4.895483	10.818945	0.0	41.799098	5.380063	0.0	9.706073	5.733667	255.013619	0.0	3.0	6.0	0.0	0.0	0.0	0.0	2.0	0.0	0.0	0.0	0.0	0.0	0.0	1.0	3.0	0.0	1.0	6.0	1.0
Name_Mesalamine_CAS_None_CS_None	18.0	0.93	3.232209	295.737202	0.7	8.430721	5.612077	5.612077	5.109061	2.928047	2.928047	2.081739	2.081739	1.251018	1.251018	0.724956	0.724956	5.969305	4.794537	0.0	11.312963	5.687386	0.0	18.199101	0.0	0.0	0.0	15.946722	153.042593	2.0	2.0	3.0	0.0	0.0	1.0	2.0	0.0	0.0	0.0	0.0	0.0	0.0	0.0	0.0	1.0	0.0	0.0	6.0	0.0
Name_Dexamethasone_CAS_None_CS_None	11.0	0.8	1.837692	804.748825	1.97	20.698306	16.613088	16.613088	12.963233	10.142335	10.142335	9.749151	9.749151	8.791253	8.791253	7.261033	7.261033	52.429697	24.908657	4.390415	18.121973	24.835569	0.0	12.15204	26.847232	0.0	0.0	0.0	392.199902	3.0	0.0	26.0	0.0	0.0	2.0	4.0	0.0	0.0	0.0	0.0	0.0	0.0	0.0	0.0	0.0	0.0	0.0	0.0	2.0
Name_Pyrene_CAS_None_CS_None	42.0	0.0	2.505956	666.619806	0.25	10.535169	8.773503	8.773503	7.932653	5.559401	5.559401	4.289601	4.289601	3.392734	3.392734	2.669587	2.669587	0.0	0.0	0.0	0.0	0.0	0.0	32.317345	0.0	0.0	60.663671	0.0	202.07825	0.0	0.0	10.0	0.0	0.0	0.0	0.0	0.0	0.0	0.0	0.0	0.0	0.0	0.0	0.0	0.0	0.0	0.0	19.0	0.0
Name_Phenothiazine_CAS_None_CS_None	31.0	0.13	2.124918	391.752875	0.5	9.380469	7.52705	8.343547	6.932653	4.562949	5.379445	3.219381	4.303158	2.263373	3.415192	1.581368	2.569567	0.0	0.0	0.0	0.0	0.0	0.0	21.16574	0.0	11.761885	53.847725	0.0	199.04557	0.0	1.0	8.0	0.0	0.0	0.0	0.0	0.0	0.0	0.0	0.0	0.0	0.0	0.0	0.0	2.0	0.0	0.0	12.0	0.0
Name_Estradiol, 17-ss_CAS_None_CS_None	52.0	0.81	1.7112	538.219802	0.95	13.905413	12.17852	12.17852	9.593172	8.092632	8.092632	7.436274	7.436274	6.660104	6.660104	5.541204	5.541204	0.0	10.213055	0.0	11.518957	17.585324	25.180371	30.389368	0.0	12.132734	12.990104	0.0	272.17763	2.0	0.0	22.0	0.0	0.0	0.0	2.0	0.0	0.0	0.0	0.0	0.0	0.0	0.0	0.0	0.0	0.0	0.0	6.0	0.0
Name_Chloral hydrate_CAS_None_CS_None	30.0	0.75	3.541197	56.445472	0.59	6.07735	3.105671	5.373458	2.943376	1.37202	2.505913	0.915281	3.284221	0.29277	0.87831	0.0	0.0	10.082563	0.0	0.0	0.0	0.0	0.0	0.0	0.0	0.0	0.0	45.015874	163.919862	2.0	0.0	1.0	0.0	0.0	0.0	2.0	0.0	0.0	0.0	0.0	0.0	0.0	0.0	0.0	0.0	0.0	0.0	0.0	0.0
Name_Nifedipine_CAS_None_CS_None	42.0	0.13	2.80349	771.111028	1.53	18.72325	14.283455	14.283455	11.827805	7.415124	7.415124	5.434452	5.434452	4.015435	4.015435	2.963981	2.963981	22.779828	19.703393	0.0	22.397047	11.394079	0.0	32.418696	19.913841	0.0	5.316789	9.473726	346.116486	0.0	1.0	17.0	1.0	1.0	2.0	4.0	0.0	0.0	0.0	0.0	0.0	0.0	0.0	0.0	3.0	0.0	0.0	6.0	2.0
Name_Dimethyloxalate_CAS_None_CS_None	33.0	0.0	3.643225	92.605938	0.69	6.568914	4.632993	4.632993	3.718744	1.882993	1.882993	0.983163	0.983163	0.537457	0.537457	0.166667	0.166667	11.938611	9.589074	0.0	0.0	0.0	14.219595	0.0	0.0	0.0	9.473726	0.0	118.026609	0.0	0.0	6.0	0.0	0.0	2.0	4.0	0.0	0.0	0.0	0.0	0.0	0.0	0.0	0.0	0.0	0.0	0.0	0.0	0.0
Name_Ketoconazole_CAS_None_CS_None	10.0	0.0	1.217537	1183.164677	2.22	25.122745	19.978377	21.490235	17.415454	11.881446	12.637375	8.960978	9.804614	6.513596	7.061403	4.597175	5.149636	5.787111	4.794537	0.0	12.011146	35.367238	37.615924	0.0	31.580635	45.995688	9.883888	37.412469	530.148761	0.0	0.0	28.0	0.0	0.0	1.0	6.0	0.0	0.0	0.0	0.0	0.0	0.0	0.0	1.0	10.0	0.0	0.0	12.0	1.0
Name_Cortisone_CAS_None_CS_None	-8.0	0.41	1.748173	723.913082	1.9	18.905413	15.585427	15.585427	12.170505	9.80362	9.80362	9.380845	9.380845	8.411493	8.411493	6.976357	6.976357	23.406168	24.596666	0.0	41.15602	25.683286	18.414748	0.0	6.07602	6.923737	6.923737	0.0	360.193674	2.0	0.0	26.0	0.0	0.0	3.0	2.0	0.0	0.0	0.0	0.0	0.0	0.0	0.0	0.0	0.0	0.0	0.0	0.0	1.0
Name_Butabarbital_CAS_None_CS_None	24.0	0.52	3.105335	291.789362	1.24	11.637828	9.216309	9.216309	6.984435	5.154413	5.154413	3.871574	3.871574	3.2758	3.2758	2.029272	2.029272	23.260464	14.383612	0.0	5.917906	12.841643	0.0	0.0	6.923737	13.847474	10.633577	0.0	212.116092	0.0	2.0	14.0	0.0	0.0	3.0	0.0	0.0	0.0	0.0	0.0	0.0	0.0	0.0	0.0	4.0	0.0	0.0	0.0	0.0
Name_Deoxycorticosterone_CAS_None_CS_None	-28.0	0.17	1.646027	606.205115	1.32	17.11252	15.014423	15.014423	11.397849	9.773954	9.773954	9.267728	9.267728	8.506522	8.506522	7.198446	7.198446	0.0	14.695602	0.0	29.138014	29.957785	32.104108	18.414748	0.0	6.07602	13.847474	0.0	330.219495	1.0	0.0	29.0	0.0	0.0	2.0	1.0	0.0	0.0	0.0	0.0	0.0	0.0	0.0	0.0	0.0	0.0	0.0	0.0	1.0
Name_N-methylacetamide_CAS_None_CS_None	-8.5	0.26	2.847379	42.157722	0.59	4.284457	3.408248	3.408248	2.270056	1.454124	1.454124	0.806186	0.806186	0.352062	0.352062	0.0	0.0	0.0	4.794537	0.0	5.90718	0.0	0.0	6.923737	7.047672	0.0	5.316789	0.0	73.052764	0.0	1.0	6.0	0.0	0.0	1.0	0.0	0.0	0.0	0.0	0.0	0.0	0.0	0.0	0.0	2.0	0.0	0.0	0.0	0.0
Name_Methylprednisolone_CAS_None_CS_Form II	21.0	0.73	1.781066	753.802097	2.0	19.775656	16.312473	16.312473	12.581188	10.081345	10.081345	9.720133	9.720133	8.573709	8.573709	7.343284	7.343284	29.510135	24.908657	0.0	34.86986	12.841643	18.414748	0.0	12.15204	12.999757	13.847474	0.0	374.209324	3.0	0.0	27.0	0.0	0.0	2.0	3.0	0.0	0.0	0.0	0.0	0.0	0.0	0.0	0.0	0.0	0.0	0.0	0.0	2.0
Name_Phenazopyridine_CAS_None_CS_None	37.0	0.45	2.242152	507.038301	1.09	11.380469	8.537793	8.537793	7.75402	4.743145	4.743145	3.176032	3.176032	1.953345	1.953345	1.174148	1.174148	0.0	0.0	0.0	5.817863	11.505249	5.687386	0.0	12.132734	30.331835	15.212479	11.467335	213.101445	0.0	4.0	7.0	0.0	0.0	0.0	0.0	0.0	0.0	0.0	0.0	1.0	0.0	2.0	0.0	4.0	0.0	0.0	10.0	0.0
Name_Phenol, 4-NH2-_CAS_None_CS_None	14.0	0.73	3.032456	147.388339	0.69	5.983128	4.333965	4.333965	3.787694	2.333649	2.333649	1.591532	1.591532	0.893088	0.893088	0.474322	0.474322	0.0	0.0	0.0	5.749512	5.687386	0.0	0.0	24.265468	0.0	0.0	10.840195	109.052764	1.0	2.0	4.0	0.0	0.0	0.0	1.0	0.0	0.0	0.0	0.0	0.0	0.0	0.0	0.0	1.0	0.0	0.0	6.0	0.0
Name_2-aminopyrimidine_CAS_None_CS_None	4.0	0.23	3.021465	136.862257	0.7	5.112884	3.703828	3.703828	3.393847	1.918953	1.918953	1.10699	1.10699	0.585745	0.585745	0.310623	0.310623	0.0	0.0	0.0	0.0	5.948339	0.0	0.0	18.460054	0.0	9.967957	5.733667	95.048347	0.0	2.0	3.0	0.0	0.0	0.0	0.0	0.0	0.0	0.0	0.0	0.0	0.0	4.0	0.0	1.0	0.0	0.0	2.0	0.0
Name_Ferulic acid_CAS_None_CS_None	36.0	0.85	2.948507	368.38479	0.87	10.552042	7.597675	7.597675	6.630229	3.912428	3.912428	2.602857	2.602857	1.622139	1.622139	0.965398	0.965398	5.969305	9.901065	0.0	5.749512	11.312963	6.07602	19.252185	12.132734	0.0	0.0	9.84339	194.057909	2.0	0.0	8.0	0.0	0.0	1.0	4.0	0.0	0.0	0.0	0.0	0.0	0.0	0.0	0.0	0.0	0.0	0.0	6.0	1.0
Name_Phenol, 3-NO2-_CAS_None_CS_None	17.0	0.69	3.069899	258.924771	0.49	7.560478	5.020325	5.020325	4.698377	2.633729	2.633729	1.776962	1.776962	1.040556	1.040556	0.606593	0.606593	4.923311	10.114318	0.0	11.436898	0.0	6.066367	18.199101	0.0	0.0	0.0	5.106527	139.026943	1.0	0.0	4.0	1.0	1.0	0.0	1.0	0.0	0.0	0.0	0.0	0.0	0.0	0.0	0.0	1.0	0.0	0.0	6.0	0.0
Name_Acetophenone, 4-HO-_CAS_None_CS_None	39.0	0.66	3.003401	235.939433	0.7	7.560478	5.664863	5.664863	4.698377	2.999098	2.999098	2.10306	2.10306	1.273831	1.273831	0.696138	0.696138	0.0	4.794537	0.0	11.532757	5.563451	0.0	19.056471	12.132734	0.0	0.0	5.106527	136.052429	1.0	0.0	7.0	0.0	0.0	1.0	1.0	0.0	0.0	0.0	0.0	0.0	0.0	0.0	0.0	0.0	0.0	0.0	6.0	0.0
Name_Diglycolic acid_CAS_None_CS_None	27.0	1.14	3.102826	104.126402	0.9	7.276021	4.533386	4.533386	4.125898	2.139919	2.139919	1.280276	1.280276	0.451075	0.451075	0.225651	0.225651	25.152375	9.589074	0.0	0.0	0.0	0.0	0.0	0.0	0.0	4.736863	10.213055	134.021523	2.0	0.0	4.0	0.0	0.0	2.0	4.0	0.0	0.0	0.0	0.0	0.0	0.0	0.0	0.0	0.0	0.0	0.0	0.0	0.0
Name_Phenazine-1-carboxylic acid_CAS_None_CS_None	14.0	0.57	2.474755	737.653518	0.94	11.828063	8.791341	8.791341	8.25402	5.143525	5.143525	3.690779	3.690779	2.600024	2.600024	1.815093	1.815093	5.969305	4.794537	0.0	5.563451	16.550102	5.516701	6.066367	12.132734	24.265468	9.967957	5.106527	224.058577	1.0	0.0	7.0	0.0	0.0	1.0	1.0	0.0	0.0	0.0	0.0	0.0	0.0	4.0	0.0	0.0	0.0	0.0	12.0	0.0
Name_Proline, L-_CAS_None_CS_None	4.0	0.71	2.349937	96.601792	0.81	5.983128	4.554132	4.554132	3.80453	2.766883	2.766883	1.987176	1.987176	1.358409	1.358409	0.895327	0.895327	5.969305	4.794537	0.0	6.041841	0.0	19.3864	0.0	0.0	0.0	5.316789	5.106527	115.063329	1.0	1.0	7.0	0.0	0.0	1.0	1.0	0.0	0.0	0.0	0.0	0.0	0.0	0.0	0.0	2.0	0.0	0.0	0.0	0.0
Name_Itaconic acid_CAS_None_CS_None	34.0	1.14	3.788428	158.34093	0.76	7.439158	4.625137	4.625137	4.036581	2.166122	2.166122	1.479221	1.479221	0.667066	0.667066	0.258158	0.258158	18.359432	9.589074	0.0	5.573105	0.0	0.0	0.0	0.0	0.0	6.578936	10.213055	130.026609	2.0	0.0	4.0	0.0	0.0	2.0	2.0	0.0	0.0	0.0	0.0	0.0	0.0	0.0	0.0	0.0	0.0	0.0	0.0	1.0
Name_Resveratrol, trans-_CAS_None_CS_None	30.0	1.5	2.222509	521.643822	1.04	12.250712	9.037793	9.037793	8.13103	5.134922	5.134922	3.707609	3.707609	2.286187	2.286187	1.492145	1.492145	0.0	10.213055	0.0	17.248535	5.563451	5.563451	6.066367	42.474223	6.07602	0.0	5.106527	228.078644	3.0	0.0	9.0	0.0	0.0	0.0	3.0	0.0	0.0	0.0	0.0	0.0	0.0	0.0	0.0	0.0	0.0	0.0	12.0	1.0
Name_Benzenesulfonamide, N-(4-chlorophenyl)-_OR[SYNONYM]_N-(4-chlorophenyl)benzenesulfonamide_CAS_None_CS_None	38.5	0.42	2.269002	594.162572	0.81	12.303119	8.798862	10.371287	8.077317	4.912615	6.773742	3.425444	5.544282	2.149944	3.799119	1.331654	2.537317	10.023291	8.417797	0.0	4.895483	10.71002	0.0	12.132734	42.464569	0.0	4.722095	11.60094	267.012077	0.0	1.0	9.0	0.0	0.0	0.0	0.0	2.0	0.0	0.0	0.0	0.0	0.0	0.0	0.0	1.0	0.0	1.0	12.0	0.0
Name_Bupivacaine_CAS_None_CS_None	0.0	0.26	2.065055	463.856712	1.19	15.242276	13.61461	13.61461	10.130229	8.242826	8.242826	6.157161	6.157161	4.444517	4.444517	3.134886	3.134886	0.0	4.794537	0.0	11.949021	0.0	42.745445	19.262465	0.0	6.066367	43.120644	0.0	288.220164	0.0	1.0	27.0	0.0	0.0	1.0	0.0	0.0	0.0	0.0	0.0	0.0	0.0	0.0	0.0	5.0	0.0	0.0	6.0	0.0
Name_Ampicillin_CAS_None_CS_None	25.0	1.06	1.711293	693.822755	2.62	17.6459	13.300923	14.11742	11.236888	7.575211	8.454864	6.47276	8.243645	4.41385	5.985381	3.200202	4.825598	34.74903	19.490139	0.0	11.281053	5.563451	0.0	16.661795	38.112943	6.066367	5.316789	5.733667	349.109627	1.0	3.0	15.0	0.0	0.0	3.0	1.0	0.0	0.0	0.0	0.0	0.0	0.0	0.0	0.0	6.0	0.0	0.0	6.0	0.0
Name_Ibuprofen, (+)-_CAS_None_CS_None	24.0	0.57	2.759037	324.894119	0.51	11.422285	9.52667	9.52667	7.002908	5.320301	5.320301	4.399478	4.399478	2.494096	2.494096	1.556377	1.556377	11.887211	4.794537	0.0	0.0	5.917906	11.984273	5.563451	6.923737	24.265468	13.847474	5.106527	206.13068	1.0	0.0	17.0	0.0	0.0	1.0	1.0	0.0	0.0	0.0	0.0	0.0	0.0	0.0	0.0	0.0	0.0	0.0	6.0	0.0
Name_Naringin_CAS_None_CS_None	26.0	2.1	1.410692	1237.263976	3.86	29.584693	21.756367	21.756367	19.476473	12.981236	12.981236	10.247464	10.247464	7.415023	7.415023	5.068464	5.068464	85.65539	45.646756	0.0	29.232809	5.563451	6.066367	25.122838	12.132734	0.0	0.0	23.684315	580.179206	8.0	0.0	24.0	0.0	0.0	1.0	18.0	0.0	0.0	0.0	0.0	0.0	0.0	0.0	0.0	0.0	0.0	0.0	12.0	0.0
Name_(2-naphthoxy)acetic acid_CAS_None_CS_None	56.0	0.57	2.264114	490.946143	0.72	10.673362	8.012269	8.012269	7.25402	4.589468	4.589468	3.191371	3.191371	2.083241	2.083241	1.402262	1.402262	5.969305	4.794537	0.0	6.606882	5.749512	10.772448	0.0	6.066367	36.398202	0.0	9.84339	202.062994	1.0	0.0	9.0	0.0	0.0	1.0	3.0	0.0	0.0	0.0	0.0	0.0	0.0	0.0	0.0	0.0	0.0	0.0	11.0	0.0
Name_1,4-diaminobutane_CAS_None_CS_None	-37.0	0.42	2.339092	17.509775	1.12	4.828427	3.983128	3.983128	2.914214	2.316497	2.316497	1.284457	1.284457	0.658248	0.658248	0.288675	0.288675	0.0	0.0	0.0	0.0	0.0	25.931156	0.0	0.0	0.0	0.0	11.467335	88.100048	0.0	4.0	8.0	0.0	0.0	0.0	0.0	0.0	0.0	0.0	0.0	0.0	0.0	0.0	0.0	2.0	0.0	0.0	0.0	0.0
Name_Norethindone acetate_CAS_None_CS_None	30.0	0.09	1.642837	683.876126	1.13	17.819626	15.345701	15.345701	11.899614	9.807079	9.807079	8.863425	8.863425	7.970786	7.970786	6.858615	6.858615	5.601051	9.589074	0.0	11.384296	35.875691	44.945751	12.496842	0.0	6.07602	12.844172	11.160213	340.203845	0.0	0.0	28.0	0.0	0.0	2.0	2.0	0.0	0.0	0.0	0.0	0.0	0.0	0.0	0.0	0.0	0.0	0.0	0.0	1.0
Name_Acetanilide_CAS_None_CS_None	19.5	0.41	2.674242	217.959017	0.67	7.397341	5.795	5.795	4.787694	3.114808	3.114808	2.047212	2.047212	1.094158	1.094158	0.724749	0.724749	0.0	4.794537	0.0	5.90718	0.0	5.687386	6.923737	0.0	30.331835	5.316789	0.0	135.068414	0.0	1.0	8.0	0.0	0.0	1.0	0.0	0.0	0.0	0.0	0.0	0.0	0.0	0.0	0.0	2.0	0.0	0.0	6.0	0.0
Name_Aminopenicillanic acid, 6-(+)-_CAS_None_CS_None	4.0	0.8	2.31655	317.708253	1.94	10.671208	7.928573	8.74507	6.359878	4.344378	5.224031	4.123929	5.894814	2.716089	4.308672	2.0416	3.609482	22.800009	9.589074	0.0	11.281053	0.0	0.0	16.661795	0.0	13.847474	0.0	10.840195	216.056863	1.0	2.0	9.0	0.0	0.0	2.0	1.0	0.0	0.0	0.0	0.0	0.0	0.0	0.0	0.0	4.0	0.0	0.0	0.0	0.0
Name_Diflunisal_CAS_None_CS_None	29.5	0.7	2.575667	623.628576	0.44	13.284093	9.022706	9.022706	8.486071	5.00537	5.00537	3.661249	3.661249	2.469098	2.469098	1.598466	1.598466	23.353259	18.681895	0.0	16.690354	6.066367	18.199101	12.132734	0.0	0.0	0.0	5.106527	250.044151	2.0	0.0	6.0	0.0	0.0	1.0	4.0	0.0	0.0	0.0	0.0	0.0	0.0	0.0	0.0	0.0	0.0	0.0	12.0	0.0
Name_Rofecoxib_CAS_None_CS_None	-15.0	0.0	2.091166	847.291768	1.15	15.742276	11.944501	12.760997	10.465345	6.728233	8.619645	5.092254	7.10799	3.546896	4.675366	2.43314	3.063611	9.837253	13.212334	0.0	17.471671	5.573105	16.700008	6.255769	24.265468	30.331835	0.0	4.736863	314.06128	0.0	0.0	14.0	0.0	0.0	1.0	2.0	2.0	0.0	0.0	0.0	0.0	0.0	0.0	0.0	0.0	0.0	0.0	12.0	1.0
Name_Ciprofloxacin_CAS_None_CS_None	46.0	0.73	1.948598	882.760257	1.85	16.844571	13.088144	13.088144	11.558551	8.133883	8.133883	6.373312	6.373312	4.72911	4.72911	3.313858	3.313858	17.215317	19.086017	0.0	16.991517	24.2936	25.931156	12.263211	6.066367	9.467009	5.316789	0.0	331.13322	1.0	1.0	16.0	0.0	0.0	2.0	2.0	0.0	0.0	0.0	0.0	0.0	0.0	0.0	0.0	8.0	0.0	0.0	6.0	1.0
Name_Piroxicam_CAS_None_CS_None	23.0	0.72	2.093282	907.32905	2.12	16.61252	12.093436	12.909933	10.925557	6.666414	8.106477	4.835009	6.772691	3.441393	5.256851	2.294371	3.692313	21.689636	18.318862	0.0	21.973837	0.0	4.305216	25.37725	30.331835	0.0	10.300767	0.0	331.062677	1.0	1.0	11.0	0.0	0.0	1.0	1.0	2.0	0.0	0.0	0.0	0.0	0.0	2.0	0.0	4.0	0.0	1.0	10.0	1.0
Name_Butamben_CAS_None_CS_None	39.0	0.23	2.481073	292.660771	0.77	10.388905	8.324568	8.324568	6.736382	4.764073	4.764073	3.111481	3.111481	1.877433	1.877433	1.01174	1.01174	0.0	4.794537	0.0	5.969305	17.85772	12.841643	0.0	24.265468	0.0	6.923737	10.47053	193.110279	0.0	2.0	13.0	0.0	0.0	1.0	2.0	0.0	0.0	0.0	0.0	0.0	0.0	0.0	0.0	1.0	0.0	0.0	6.0	0.0
Name_Mepivacaine, DL-_CAS_None_CS_None	-12.0	0.26	2.10948	421.869784	1.18	13.120956	11.49329	11.49329	8.592224	6.666705	6.666705	5.248247	5.248247	3.802416	3.802416	2.624508	2.624508	0.0	4.794537	0.0	11.949021	0.0	36.200689	6.420822	0.0	39.094248	10.216698	0.0	246.173213	0.0	1.0	21.0	0.0	0.0	1.0	0.0	0.0	0.0	0.0	0.0	0.0	0.0	0.0	0.0	5.0	0.0	0.0	6.0	0.0
Name_Digitoxin_CAS_None_CS_None	-24.0	1.27	0.826308	1374.417685	4.02	38.318898	32.586747	32.586747	25.59003	20.839304	20.839304	18.737586	18.737586	15.858281	15.858281	12.782751	12.782751	79.406828	30.327174	0.0	54.00153	18.442694	63.360499	0.0	19.923495	6.923737	13.847474	33.158041	764.434692	5.0	0.0	59.0	0.0	0.0	1.0	19.0	0.0	0.0	0.0	0.0	0.0	0.0	0.0	0.0	0.0	0.0	0.0	0.0	1.0
Name_Pentobarbital_CAS_None_CS_None	23.0	0.52	3.046034	305.191365	1.24	12.344935	9.923415	9.923415	7.484435	5.654413	5.654413	4.252001	4.252001	3.385116	3.385116	2.360223	2.360223	23.260464	14.383612	0.0	5.917906	6.420822	12.841643	0.0	6.923737	13.847474	10.633577	0.0	226.131742	0.0	2.0	16.0	0.0	0.0	3.0	0.0	0.0	0.0	0.0	0.0	0.0	0.0	0.0	0.0	4.0	0.0	0.0	0.0	0.0
Name_Threonine, L-_CAS_None_CS_None	11.0	1.03	3.637683	91.284213	1.33	6.732051	4.534726	4.534726	3.553418	2.218622	2.218622	1.604625	1.604625	0.804873	0.804873	0.206339	0.206339	18.115113	4.794537	0.0	0.0	0.0	0.0	6.923737	0.0	0.0	0.0	15.946722	119.058243	2.0	2.0	5.0	0.0	0.0	1.0	2.0	0.0	0.0	0.0	0.0	0.0	0.0	0.0	0.0	1.0	0.0	0.0	0.0	0.0
Name_Isoleucine, D-_CAS_None_CS_None	3.0	0.78	3.716137	103.230983	0.97	7.439158	5.794619	5.794619	4.091423	3.075778	3.075778	2.249553	2.249553	1.542155	1.542155	0.497328	0.497328	12.011146	4.794537	0.0	5.917906	0.0	6.420822	0.0	0.0	13.847474	0.0	10.840195	131.094629	1.0	2.0	10.0	0.0	0.0	1.0	1.0	0.0	0.0	0.0	0.0	0.0	0.0	0.0	0.0	1.0	0.0	0.0	0.0	0.0
Name_Cyclosporine A_CAS_None_CS_None	-45.0	1.25	4.320269	2325.075676	7.61	65.976998	56.065193	56.065193	39.209089	30.561843	30.561843	26.092602	26.092602	16.076566	16.076566	10.681299	10.681299	155.799826	48.257362	9.589074	55.775732	6.420822	9.799819	87.680727	54.542181	61.465918	21.267154	0.0	1201.841368	1.0	4.0	106.0	0.0	0.0	11.0	1.0	0.0	0.0	0.0	0.0	0.0	0.0	0.0	0.0	29.0	0.0	0.0	0.0	1.0
Name_Thalidomide, N-Me-_CAS_None_CS_None	32.0	0.0	1.972716	617.328918	1.77	14.438793	10.828385	10.828385	9.519745	6.294163	6.294163	4.871357	4.871357	3.758536	3.758536	2.628298	2.628298	23.76338	19.178149	0.0	18.748823	11.126903	9.799819	7.047672	24.265468	0.0	0.0	0.0	272.079707	0.0	0.0	12.0	0.0	0.0	4.0	0.0	0.0	0.0	0.0	0.0	0.0	0.0	0.0	0.0	6.0	0.0	0.0	6.0	0.0
Name_Ketoprofen_CAS_None_CS_None	27.5	0.57	2.340042	602.400928	0.87	13.828063	10.537213	10.537213	9.092224	6.018606	6.018606	4.380538	4.380538	3.05522	3.05522	1.848018	1.848018	11.887211	9.589074	0.0	5.783245	16.690354	0.0	0.0	55.454674	6.066367	0.0	5.106527	254.094294	1.0	0.0	13.0	0.0	0.0	2.0	1.0	0.0	0.0	0.0	0.0	0.0	0.0	0.0	0.0	0.0	0.0	0.0	12.0	0.0
Name_Betamethasone_CAS_None_CS_None	-9.0	0.8	1.837692	804.748825	1.97	20.698306	16.613088	16.613088	12.963233	10.142335	10.142335	9.749151	9.749151	8.791253	8.791253	7.261033	7.261033	52.429697	24.908657	4.390415	18.121973	24.835569	0.0	12.15204	26.847232	0.0	0.0	0.0	392.199902	3.0	0.0	26.0	0.0	0.0	2.0	4.0	0.0	0.0	0.0	0.0	0.0	0.0	0.0	0.0	0.0	0.0	0.0	0.0	2.0
Name_Eucalyptol_CAS_None_CS_None	-23.0	0.0	2.223992	160.956703	0.32	8.112884	7.814026	7.814026	5.019385	4.720527	4.720527	4.929692	4.929692	3.535889	3.535889	2.744105	2.744105	0.0	0.0	0.0	11.202102	0.0	5.917906	25.683286	0.0	0.0	20.771212	4.736863	154.135765	0.0	0.0	18.0	0.0	0.0	0.0	2.0	0.0	0.0	0.0	0.0	0.0	0.0	0.0	0.0	0.0	0.0	0.0	0.0	0.0
Name_Madelic acid, D-_CAS_None_CS_None	60.0	0.74	2.851178	242.7739	0.89	8.267585	5.766777	5.766777	5.215214	3.173964	3.173964	2.151458	2.151458	1.349225	1.349225	0.777907	0.777907	12.073272	4.794537	0.0	0.0	5.563451	0.0	0.0	30.331835	0.0	0.0	10.213055	152.047344	2.0	0.0	6.0	0.0	0.0	1.0	2.0	0.0	0.0	0.0	0.0	0.0	0.0	0.0	0.0	0.0	0.0	0.0	6.0	0.0
Name_Taurine_CAS_None_CS_None	23.5	0.52	3.602197	125.870334	1.34	5.914214	3.663522	4.480019	3.06066	1.712831	3.321996	1.074714	2.64679	0.375805	1.127415	0.14893	0.446789	10.118127	8.417797	0.0	12.29761	0.0	0.0	0.0	0.0	0.0	0.0	10.286417	125.014664	1.0	2.0	4.0	0.0	0.0	0.0	0.0	2.0	1.0	0.0	0.0	0.0	0.0	0.0	0.0	1.0	0.0	0.0	0.0	0.0
Name_9,10-dimethylanthracene_CAS_None_CS_None	48.0	0.0	2.666148	560.998447	0.23	11.120956	9.618802	9.618802	7.787694	5.654701	5.654701	4.341168	4.341168	3.470156	3.470156	2.564423	2.564423	0.0	0.0	0.0	0.0	0.0	0.0	32.6718	0.0	0.0	62.378411	0.0	206.10955	0.0	0.0	14.0	0.0	0.0	0.0	0.0	0.0	0.0	0.0	0.0	0.0	0.0	0.0	0.0	0.0	0.0	0.0	16.0	0.0
Name_Lomefloxacin_CAS_None_CS_None	10.0	0.73	2.308728	910.371819	1.81	18.3006	13.974544	13.974544	11.845443	8.114875	8.114875	6.1814	6.1814	4.485705	4.485705	3.303674	3.303674	28.595989	13.979489	4.390415	29.176908	19.634269	12.263211	4.5671	11.823647	6.923737	5.316789	5.106527	351.139448	1.0	1.0	17.0	0.0	0.0	2.0	3.0	0.0	0.0	0.0	0.0	0.0	0.0	0.0	0.0	8.0	0.0	0.0	6.0	1.0
Name_Chloramphenicol_CAS_None_CS_None	16.0	0.87	2.821158	480.206758	1.65	15.284093	10.070873	11.582731	9.36228	5.482716	6.355588	3.891831	4.988096	2.549104	2.945496	1.495666	1.621654	34.41945	20.015383	0.0	5.687386	5.563451	0.0	24.265468	0.0	0.0	5.316789	28.308407	322.012327	2.0	1.0	9.0	1.0	1.0	1.0	2.0	0.0	0.0	0.0	0.0	0.0	0.0	0.0	0.0	3.0	0.0	0.0	6.0	0.0
Name_Phenylalanine, DL-_CAS_None_CS_None	12.0	0.78	2.584604	258.490862	1.02	8.974691	6.604021	6.604021	5.698377	3.722225	3.722225	2.634453	2.634453	1.615638	1.615638	0.955337	0.955337	12.011146	4.794537	0.0	0.0	6.420822	5.563451	0.0	0.0	30.331835	0.0	10.840195	165.078979	1.0	2.0	8.0	0.0	0.0	1.0	1.0	0.0	0.0	0.0	0.0	0.0	0.0	0.0	0.0	1.0	0.0	0.0	6.0	0.0
Name_Asparagine, L-_CAS_None_CS_None	24.0	1.27	3.632432	133.774438	1.48	7.439158	4.702868	4.702868	4.036581	2.30434	2.30434	1.615168	1.615168	0.738295	0.738295	0.304056	0.304056	17.918326	9.589074	0.0	6.420822	0.0	0.0	0.0	0.0	0.0	5.733667	10.840195	132.053492	1.0	4.0	3.0	0.0	0.0	2.0	1.0	0.0	0.0	0.0	0.0	0.0	0.0	0.0	0.0	2.0	0.0	0.0	0.0	0.0
Name_Glucoside, a-D-Me-_CAS_None_CS_None	4.0	1.0	2.65939	143.061757	1.83	10.008072	7.199209	7.199209	6.112591	3.947761	3.947761	2.932979	2.932979	2.080757	2.080757	1.262221	1.262221	37.312774	15.319582	0.0	0.0	0.0	0.0	7.109798	0.0	0.0	0.0	14.580253	194.079038	4.0	0.0	10.0	0.0	0.0	0.0	8.0	0.0	0.0	0.0	0.0	0.0	0.0	0.0	0.0	0.0	0.0	0.0	0.0	0.0
Name_Proline, DL-_CAS_None_CS_None	7.0	0.71	2.349937	96.601792	0.81	5.983128	4.554132	4.554132	3.80453	2.766883	2.766883	1.987176	1.987176	1.358409	1.358409	0.895327	0.895327	5.969305	4.794537	0.0	6.041841	0.0	19.3864	0.0	0.0	0.0	5.316789	5.106527	115.063329	1.0	1.0	7.0	0.0	0.0	1.0	1.0	0.0	0.0	0.0	0.0	0.0	0.0	0.0	0.0	2.0	0.0	0.0	0.0	0.0
Name_Dapsone_CAS_None_CS_None	35.0	0.45	2.496129	565.060134	1.35	12.466255	8.998248	9.814744	7.998037	4.961666	6.44483	3.641508	5.591191	2.380802	4.166338	1.430043	2.690984	9.837253	8.417797	0.0	9.790967	11.374773	0.0	24.265468	24.265468	0.0	0.0	11.467335	248.061949	0.0	4.0	8.0	0.0	0.0	0.0	0.0	2.0	0.0	0.0	0.0	0.0	0.0	0.0	0.0	2.0	0.0	0.0	12.0	0.0
Name_Aminopyrine_CAS_None_CS_Form A	12.0	0.0	2.73026	578.70231	1.79	12.576986	10.63664	10.63664	8.036581	5.550876	5.550876	4.304556	4.304556	2.971038	2.971038	2.069115	2.069115	0.0	4.794537	0.0	5.559267	0.0	17.068701	0.0	4.681803	67.980301	0.0	0.0	231.137162	0.0	0.0	17.0	0.0	0.0	1.0	0.0	0.0	0.0	0.0	0.0	0.0	1.0	0.0	0.0	7.0	0.0	0.0	6.0	1.0
Name_Carbamazepine_CAS_None_CS_None	24.0	0.39	2.305251	596.946791	0.92	12.535169	9.706315	9.706315	8.770857	5.729004	5.729004	4.124613	4.124613	3.018152	3.018152	2.210963	2.210963	6.031115	4.794537	0.0	0.0	0.0	22.501676	0.0	4.89991	60.682977	0.0	5.733667	236.094963	0.0	2.0	10.0	0.0	0.0	1.0	0.0	0.0	0.0	0.0	0.0	0.0	0.0	0.0	0.0	4.0	0.0	0.0	12.0	1.0
Name_Methionine, L-_CAS_None_CS_None	12.0	0.78	3.265907	96.958785	1.06	7.276021	5.332624	6.149121	4.180739	2.654911	4.048758	1.726205	2.711804	0.950177	1.594127	0.368293	0.85793	12.011146	4.794537	0.0	0.0	6.420822	5.752854	0.0	11.761885	6.255769	0.0	10.840195	149.05105	1.0	2.0	8.0	0.0	0.0	1.0	1.0	0.0	0.0	0.0	0.0	0.0	0.0	0.0	0.0	1.0	0.0	0.0	0.0	0.0
Name_Cimetidine_CAS_None_CS_None	-13.0	0.74	2.130941	405.173776	1.86	12.510225	9.94856	10.765056	8.274387	5.199365	6.354066	3.26261	4.367782	2.109848	3.080209	1.175218	2.050346	0.0	0.0	0.0	0.0	5.959555	29.43832	0.0	25.136877	13.116893	25.593939	5.261892	252.115716	0.0	3.0	13.0	0.0	0.0	0.0	0.0	0.0	0.0	0.0	0.0	0.0	0.0	0.0	2.0	8.0	1.0	0.0	0.0	1.0
Name_Naphthol, 1-_CAS_None_CS_None	25.0	0.5	2.913161	374.03449	0.45	7.681798	5.988665	5.988665	5.37701	3.544974	3.544974	2.498274	2.498274	1.766621	1.766621	1.208312	1.208312	0.0	5.106527	0.0	0.0	5.749512	10.772448	0.0	6.066367	36.398202	0.0	0.0	144.057515	1.0	0.0	7.0	0.0	0.0	0.0	1.0	0.0	0.0	0.0	0.0	0.0	0.0	0.0	0.0	0.0	0.0	0.0	11.0	0.0
Name_Felodipine_CAS_None_CS_None	23.0	0.13	2.738931	783.280786	1.42	18.72325	14.40543	15.917288	11.827805	7.708534	8.464463	5.49046	6.275624	3.953486	4.787007	2.90839	3.325335	17.856517	9.589074	0.0	11.629515	33.126372	0.0	7.109798	38.970313	0.0	5.316789	32.675606	383.069113	0.0	1.0	18.0	0.0	0.0	2.0	4.0	0.0	0.0	0.0	0.0	0.0	0.0	0.0	0.0	2.0	0.0	0.0	6.0	2.0
Name_Anthracene_CAS_None_CS_None	46.666666666666664	0.0	2.523733	488.759099	0.23	9.380469	7.773503	7.773503	6.932653	4.809401	4.809401	3.546509	3.546509	2.614031	2.614031	1.882639	1.882639	0.0	0.0	0.0	0.0	0.0	0.0	21.544897	0.0	0.0	60.663671	0.0	178.07825	0.0	0.0	10.0	0.0	0.0	0.0	0.0	0.0	0.0	0.0	0.0	0.0	0.0	0.0	0.0	0.0	0.0	0.0	16.0	0.0
Name_N-methylpivalamide_CAS_None_CS_None	-6.0	0.26	3.823378	91.191883	0.63	6.784457	5.908248	5.908248	3.48138	2.704124	2.704124	2.829124	2.829124	0.908248	0.908248	0.375	0.375	0.0	4.794537	0.0	11.32217	0.0	0.0	0.0	7.047672	20.771212	5.316789	0.0	115.099714	0.0	1.0	12.0	0.0	0.0	1.0	0.0	0.0	0.0	0.0	0.0	0.0	0.0	0.0	0.0	2.0	0.0	0.0	0.0	0.0
Name_Sulfasalazine_CAS_None_CS_None	10.0	1.07	1.765846	1130.39737	1.57	20.148054	14.219914	15.036411	13.348174	7.870015	9.353178	5.520982	7.203385	3.542333	4.912968	2.184679	3.192993	15.992596	18.318862	0.0	27.713696	5.687386	0.0	54.72778	12.132734	0.0	19.934574	5.106527	398.068491	2.0	1.0	11.0	0.0	0.0	1.0	2.0	2.0	0.0	0.0	0.0	1.0	0.0	2.0	0.0	3.0	0.0	1.0	16.0	0.0
Name_Paraben, Propyl-_CAS_None_CS_None	39.0	0.66	2.611171	276.726262	0.73	9.681798	7.487325	7.487325	6.236382	4.199004	4.199004	2.682793	2.682793	1.540288	1.540288	0.875606	0.875606	0.0	4.794537	0.0	11.718817	12.170333	6.420822	24.265468	0.0	6.923737	0.0	9.84339	180.078644	1.0	0.0	11.0	0.0	0.0	1.0	3.0	0.0	0.0	0.0	0.0	0.0	0.0	0.0	0.0	0.0	0.0	0.0	6.0	0.0
Name_Allopurinol_CAS_None_CS_None	49.0	0.27	2.929586	362.1908	1.54	6.974691	4.957376	4.957376	4.87701	2.745086	2.745086	1.854779	1.854779	1.254429	1.254429	0.785732	0.785732	0.0	4.794537	0.0	5.559267	11.387856	0.0	12.524164	0.0	0.0	20.165321	0.0	136.038511	0.0	2.0	2.0	0.0	0.0	1.0	0.0	0.0	0.0	0.0	0.0	0.0	1.0	4.0	0.0	2.0	0.0	0.0	2.0	1.0
Name_Tyrosine_OR[SYNONYM]_Tyrosine, L-_CAS_None_CS_None	22.333333333333332	1.28	2.641764	294.233053	1.29	9.844935	6.973884	6.973884	6.092224	3.856515	3.856515	2.815302	2.815302	1.709153	1.709153	0.973275	0.973275	12.011146	4.794537	0.0	12.170333	0.0	5.563451	12.132734	12.132734	0.0	0.0	15.946722	181.073893	2.0	2.0	7.0	0.0	0.0	1.0	2.0	0.0	0.0	0.0	0.0	0.0	0.0	0.0	0.0	1.0	0.0	0.0	6.0	0.0
Name_Acyclovir_CAS_None_CS_None	24.0	0.82	2.360788	546.087625	2.19	11.543606	8.381372	8.381372	7.719545	4.61343	4.61343	3.098693	3.098693	1.959103	1.959103	1.29271	1.29271	0.0	4.794537	0.0	36.968888	5.647177	0.0	10.89442	0.0	0.0	14.951936	15.577058	225.086189	1.0	3.0	7.0	0.0	0.0	1.0	3.0	0.0	0.0	0.0	0.0	0.0	0.0	0.0	2.0	8.0	0.0	0.0	0.0	1.0
Name_Phenanthroline, 1,10-_CAS_None_CS_None	28.0	0.0	2.610319	547.292517	0.67	9.380469	7.513229	7.513229	6.94949	4.534979	4.534979	3.215805	3.215805	2.344597	2.344597	1.67974	1.67974	0.0	0.0	0.0	0.0	0.0	21.80585	0.0	12.393687	12.132734	34.233425	0.0	180.068748	0.0	0.0	8.0	0.0	0.0	0.0	0.0	0.0	0.0	0.0	0.0	0.0	0.0	4.0	0.0	0.0	0.0	0.0	12.0	0.0
Name_Camptothecin, 10-HO-(lactone)_CAS_None_CS_None	52.0	0.67	1.795533	1213.198123	2.23	18.921921	14.521671	14.521671	12.918871	8.719417	8.719417	6.976169	6.976169	5.49115	5.49115	3.973093	3.973093	11.570356	19.802129	0.0	24.336482	34.576216	10.949676	0.0	35.756305	6.066367	4.983979	4.736863	364.105922	2.0	0.0	14.0	0.0	0.0	2.0	4.0	0.0	0.0	0.0	0.0	0.0	0.0	2.0	0.0	3.0	0.0	0.0	9.0	2.0
Name_Ofloxacin_CAS_None_CS_None	4.0	0.57	2.004089	963.288148	2.05	18.585057	14.659148	14.659148	12.379918	8.590997	8.590997	6.966959	6.966959	5.191842	5.191842	3.68877	3.68877	17.215317	19.086017	0.0	23.598398	30.043112	19.15588	6.196844	4.5671	18.871319	4.89991	4.736863	361.143784	1.0	0.0	19.0	0.0	0.0	2.0	4.0	0.0	0.0	0.0	0.0	0.0	0.0	0.0	0.0	9.0	0.0	0.0	6.0	1.0
Name_Sulfanilamide_CAS_None_CS_None	44.0	0.67	3.201516	341.349962	1.18	8.483128	5.688846	6.505343	4.999019	2.883202	4.429522	2.114045	3.675468	1.208633	2.137864	0.657506	1.172946	10.023291	8.417797	0.0	4.895483	5.687386	0.0	24.265468	0.0	0.0	0.0	10.872641	172.030648	0.0	4.0	4.0	0.0	0.0	0.0	0.0	2.0	0.0	0.0	0.0	0.0	0.0	0.0	0.0	1.0	0.0	1.0	6.0	0.0
Name_Hemimellitic acid_CAS_None_CS_None	44.0	1.71	3.555945	415.665833	1.1	11.585422	7.298436	7.298436	6.947265	3.77721	3.77721	2.643591	2.643591	1.73914	1.73914	1.139165	1.139165	34.59827	14.383612	0.0	0.0	0.0	12.132734	6.066367	0.0	0.0	0.0	15.319582	210.016438	3.0	0.0	3.0	0.0	0.0	3.0	3.0	0.0	0.0	0.0	0.0	0.0	0.0	0.0	0.0	0.0	0.0	0.0	6.0	0.0
Name_Vidarabine_CAS_None_CS_None	43.0	0.97	2.035435	602.617579	2.22	13.56855	9.787302	9.787302	9.130229	5.686375	5.686375	4.311819	4.311819	3.178383	3.178383	2.166091	2.166091	31.146682	10.213055	0.0	5.817863	11.163878	0.0	17.22174	0.0	0.0	14.951936	15.577058	267.096754	3.0	2.0	8.0	0.0	0.0	0.0	5.0	0.0	0.0	0.0	0.0	0.0	0.0	4.0	1.0	5.0	0.0	0.0	2.0	0.0
Name_Sulfamethazine_CAS_None_CS_None	48.0	0.59	2.330509	675.919365	1.41	14.043606	10.583274	11.39977	8.865011	5.573401	7.056565	4.148848	5.831251	2.398337	3.742407	1.597671	2.541555	10.023291	8.417797	0.0	10.843823	17.075242	0.0	24.265468	19.913841	0.0	14.690052	5.733667	278.083747	0.0	3.0	11.0	0.0	0.0	0.0	0.0	2.0	0.0	0.0	0.0	0.0	0.0	4.0	0.0	2.0	0.0	1.0	8.0	0.0
Name_Genistein_CAS_None_CS_None	35.0	1.3	2.314179	846.507139	1.2	14.275656	10.199589	10.199589	9.558551	5.829514	5.829514	4.363407	4.363407	3.01986	3.01986	2.058505	2.058505	5.42879	20.114119	0.0	33.781231	5.563451	6.066367	24.462264	12.132734	0.0	0.0	4.417151	270.052823	3.0	0.0	7.0	0.0	0.0	1.0	5.0	0.0	0.0	0.0	0.0	0.0	0.0	0.0	0.0	0.0	0.0	0.0	12.0	1.0
Name_Isoleucine, L-_CAS_None_CS_None	4.0	0.78	3.716137	103.230983	0.97	7.439158	5.794619	5.794619	4.091423	3.075778	3.075778	2.249553	2.249553	1.542155	1.542155	0.497328	0.497328	12.011146	4.794537	0.0	5.917906	0.0	6.420822	0.0	0.0	13.847474	0.0	10.840195	131.094629	1.0	2.0	10.0	0.0	0.0	1.0	1.0	0.0	0.0	0.0	0.0	0.0	0.0	0.0	0.0	1.0	0.0	0.0	0.0	0.0
Name_Dipyridamole_CAS_None_CS_None	10.0	0.95	1.937973	879.522321	3.03	25.329852	21.094485	21.094485	17.693733	13.228015	13.228015	9.355581	9.355581	6.83987	6.83987	5.00472	5.00472	0.0	20.42611	0.0	26.427528	49.109106	63.498038	12.841643	9.799819	0.0	9.799819	19.935914	504.317252	4.0	0.0	36.0	0.0	0.0	0.0	4.0	0.0	0.0	0.0	0.0	0.0	0.0	8.0	0.0	12.0	0.0	0.0	3.0	0.0
Name_Amobarbital_CAS_None_CS_None	27.0	0.52	2.871702	303.191365	1.24	12.344935	9.923415	9.923415	7.419557	5.589535	5.589535	4.605555	4.605555	3.075433	3.075433	1.839898	1.839898	23.260464	14.383612	0.0	0.0	18.759549	6.420822	0.0	6.923737	13.847474	10.633577	0.0	226.131742	0.0	2.0	16.0	0.0	0.0	3.0	0.0	0.0	0.0	0.0	0.0	0.0	0.0	0.0	0.0	4.0	0.0	0.0	0.0	0.0
Name_Adipic acid, 3-Methyl-_CAS_None_CS_None	56.0	1.14	3.442548	152.519563	0.73	8.853371	6.409594	6.409594	5.019745	3.456416	3.456416	2.635448	2.635448	1.374084	1.374084	0.770033	0.770033	11.938611	9.589074	0.0	18.759549	6.420822	0.0	0.0	6.923737	0.0	0.0	10.213055	160.073559	2.0	0.0	10.0	0.0	0.0	2.0	2.0	0.0	0.0	0.0	0.0	0.0	0.0	0.0	0.0	0.0	0.0	0.0	0.0	0.0
Name_Adipic acid_CAS_None_CS_None	35.25	1.14	3.05509	113.709506	0.7	7.983128	5.539351	5.539351	4.625898	3.062569	3.062569	1.994584	1.994584	1.031284	1.031284	0.552451	0.552451	11.938611	9.589074	0.0	12.841643	12.841643	0.0	0.0	0.0	0.0	0.0	10.213055	146.057909	2.0	0.0	8.0	0.0	0.0	2.0	2.0	0.0	0.0	0.0	0.0	0.0	0.0	0.0	0.0	0.0	0.0	0.0	0.0	0.0
Name_Atrazine_CAS_None_CS_None	27.0	0.36	2.831956	301.783155	0.89	10.552042	8.504062	9.259991	6.613392	4.534659	4.912623	3.081023	3.419085	1.360787	1.529818	0.910006	1.070115	0.0	0.0	0.0	11.325427	11.896679	6.544756	0.0	0.0	20.771212	25.585513	11.60094	215.093773	0.0	2.0	12.0	0.0	0.0	0.0	0.0	0.0	0.0	0.0	0.0	0.0	0.0	6.0	0.0	4.0	0.0	0.0	0.0	0.0
Name_Pimelic acid_CAS_None_CS_None	39.0	1.14	3.025608	125.376	0.7	8.690234	6.246458	6.246458	5.125898	3.562569	3.562569	2.348137	2.348137	1.281284	1.281284	0.729228	0.729228	11.938611	9.589074	0.0	12.841643	19.262465	0.0	0.0	0.0	0.0	0.0	10.213055	160.073559	2.0	0.0	10.0	0.0	0.0	2.0	2.0	0.0	0.0	0.0	0.0	0.0	0.0	0.0	0.0	0.0	0.0	0.0	0.0	0.0
Name_Antipyrine, 4-NH2-_CAS_None_CS_None	25.0	0.21	2.749966	536.950944	1.72	10.999636	8.766777	8.766777	7.125898	4.721517	4.721517	3.475197	3.475197	2.59874	2.59874	1.58906	1.58906	0.0	4.794537	0.0	5.559267	5.687386	11.381314	0.0	9.363606	44.303245	0.0	5.733667	203.105862	0.0	2.0	11.0	0.0	0.0	1.0	0.0	0.0	0.0	0.0	0.0	0.0	1.0	0.0	0.0	5.0	0.0	0.0	6.0	1.0
Name_Deoxyadenosine, 2'-_CAS_None_CS_None	49.0	0.72	1.98535	571.638535	1.94	12.698306	9.469845	9.469845	8.702709	5.578006	5.578006	4.197771	4.197771	3.081434	3.081434	2.131002	2.131002	18.435834	5.106527	0.0	6.606882	23.402562	0.0	6.32732	10.89442	0.0	14.951936	15.577058	251.101839	2.0	2.0	9.0	0.0	0.0	0.0	4.0	0.0	0.0	0.0	0.0	0.0	0.0	4.0	1.0	5.0	0.0	0.0	2.0	0.0
Name_Nalidixic acid_CAS_None_CS_None	-19.0	0.57	2.946744	658.583708	1.34	12.576986	9.597295	9.597295	8.040913	5.283568	5.283568	3.786867	3.786867	2.631695	2.631695	1.753266	1.753266	11.398096	9.589074	0.0	5.563451	17.578158	5.693928	6.196844	16.699834	13.847474	4.983979	5.106527	232.084792	1.0	0.0	11.0	0.0	0.0	2.0	1.0	0.0	0.0	0.0	0.0	0.0	0.0	2.0	0.0	3.0	0.0	0.0	4.0	1.0
Name_Prednisolone_CAS_None_CS_None	17.0	0.73	1.747281	723.913082	1.97	18.905413	15.44223	15.44223	12.170505	9.660624	9.660624	9.191955	9.191955	8.252707	8.252707	6.919333	6.919333	29.510135	24.908657	0.0	28.951954	12.841643	24.835569	0.0	12.15204	12.999757	6.923737	0.0	360.193674	3.0	0.0	25.0	0.0	0.0	2.0	3.0	0.0	0.0	0.0	0.0	0.0	0.0	0.0	0.0	0.0	0.0	0.0	0.0	2.0
Name_8-hydroxyquinoline_OR[SYNONYM]_Quinoline, 8-HO-_CAS_None_CS_None	11.5	0.07	2.913161	378.724446	0.73	7.681798	5.858529	5.858529	5.37701	3.404771	3.404771	2.35226	2.35226	1.611419	1.611419	1.088109	1.088109	0.0	5.106527	0.0	5.749512	5.516701	5.386224	0.0	18.329578	18.199101	4.983979	0.0	145.052764	1.0	0.0	6.0	0.0	0.0	0.0	1.0	0.0	0.0	0.0	0.0	0.0	0.0	2.0	0.0	0.0	0.0	0.0	9.0	0.0
Name_Acetanalide, 4-methoxy-_CAS_None_CS_None	26.0	0.41	2.709148	266.361954	0.87	8.974691	7.125898	7.125898	5.719545	3.637864	3.637864	2.409688	2.409688	1.410387	1.410387	0.877615	0.877615	0.0	4.794537	0.0	5.90718	0.0	11.436898	6.923737	31.375266	0.0	5.316789	4.736863	165.078979	0.0	1.0	10.0	0.0	0.0	1.0	2.0	0.0	0.0	0.0	0.0	0.0	0.0	0.0	0.0	2.0	0.0	0.0	6.0	0.0
Name_Andrenosterone_CAS_None_CS_None	25.0	0.0	1.771984	616.169836	1.31	15.698306	13.483893	13.483893	10.359844	8.660232	8.660232	8.362457	8.362457	7.364046	7.364046	6.162301	6.162301	5.41499	14.383612	0.0	22.899386	36.881522	25.683286	5.573105	0.0	12.999757	6.923737	0.0	300.172545	0.0	0.0	24.0	0.0	0.0	3.0	0.0	0.0	0.0	0.0	0.0	0.0	0.0	0.0	0.0	0.0	0.0	0.0	0.0	1.0
Name_Sulfamethizole_CAS_None_CS_None	27.0	0.59	2.276726	618.70034	1.26	12.466255	8.914172	10.547165	7.971164	4.657086	6.956746	3.300767	6.164814	1.938105	4.176282	1.158653	2.980512	10.023291	8.417797	0.0	10.027042	10.69501	0.0	35.602254	6.923737	0.0	14.919458	5.733667	270.024518	0.0	3.0	7.0	0.0	0.0	0.0	0.0	2.0	0.0	0.0	0.0	0.0	1.0	0.0	2.0	2.0	0.0	1.0	6.0	0.0
Name_4-methylphenol_CAS_None_CS_None	3.0	0.5	3.032456	143.246629	0.39	5.983128	4.756615	4.756615	3.787694	2.544974	2.544974	1.835549	1.835549	1.033971	1.033971	0.544763	0.544763	0.0	0.0	0.0	0.0	5.749512	0.0	5.563451	12.132734	19.056471	0.0	5.106527	108.057515	1.0	0.0	7.0	0.0	0.0	0.0	1.0	0.0	0.0	0.0	0.0	0.0	0.0	0.0	0.0	0.0	0.0	0.0	6.0	0.0
Name_Perphenazine_CAS_None_CS_None	14.0	0.23	1.410021	779.772079	1.84	18.639617	15.48048	17.052906	13.241515	9.63965	10.834111	7.093913	8.614126	5.324948	6.690313	3.873718	5.116168	0.0	0.0	0.0	6.606882	0.0	57.25675	21.16574	0.0	17.828252	51.097932	16.707467	403.148511	1.0	0.0	25.0	0.0	0.0	0.0	1.0	0.0	0.0	0.0	0.0	0.0	0.0	0.0	0.0	9.0	0.0	0.0	12.0	0.0
Name_Tolbutamide_CAS_None_CS_None	17.0	0.59	2.644491	494.558737	1.15	13.596012	10.563715	11.380211	8.453526	5.827733	7.310896	4.028006	5.710408	2.374233	3.721126	1.313164	2.241644	16.054406	13.212334	0.0	4.895483	6.544756	18.405095	12.132734	12.132734	18.569569	5.316789	0.0	270.103813	0.0	2.0	16.0	0.0	0.0	1.0	0.0	2.0	0.0	0.0	0.0	0.0	0.0	0.0	0.0	3.0	0.0	1.0	6.0	0.0
Name_Isophthalic acid_CAS_None_CS_None	49.333333333333336	1.14	3.121806	300.334675	0.77	9.137828	6.020325	6.020325	5.609061	3.176829	3.176829	2.19111	2.19111	1.356472	1.356472	0.785256	0.785256	11.938611	9.589074	0.0	11.126903	0.0	6.066367	18.199101	0.0	0.0	0.0	10.213055	166.026609	2.0	0.0	4.0	0.0	0.0	2.0	2.0	0.0	0.0	0.0	0.0	0.0	0.0	0.0	0.0	0.0	0.0	0.0	6.0	0.0
Name_Tyrosine, D-_CAS_None_CS_None	27.0	1.28	2.641764	294.233053	1.29	9.844935	6.973884	6.973884	6.092224	3.856515	3.856515	2.815302	2.815302	1.709153	1.709153	0.973275	0.973275	12.011146	4.794537	0.0	12.170333	0.0	5.563451	12.132734	12.132734	0.0	0.0	15.946722	181.073893	2.0	2.0	7.0	0.0	0.0	1.0	2.0	0.0	0.0	0.0	0.0	0.0	0.0	0.0	0.0	1.0	0.0	0.0	6.0	0.0
Name_4-methylaniline_CAS_None_CS_None	1.0	0.23	3.032456	143.246629	0.43	5.983128	4.886751	4.886751	3.787694	2.610042	2.610042	1.910684	1.910684	1.07735	1.07735	0.566453	0.566453	0.0	0.0	0.0	0.0	0.0	5.687386	5.563451	0.0	31.189205	0.0	5.733667	107.073499	0.0	2.0	7.0	0.0	0.0	0.0	0.0	0.0	0.0	0.0	0.0	0.0	0.0	0.0	0.0	1.0	0.0	0.0	6.0	0.0
Name_Succinyl_sulfathiazole_CAS_None_CS_None	14.0	1.34	2.010732	785.527301	1.78	16.872033	11.722232	13.355225	10.865011	6.406876	8.769692	4.409048	6.986017	2.668296	4.840882	1.609085	3.397821	21.899776	18.006871	0.0	22.868685	5.687386	11.336786	30.462312	5.380063	0.0	15.022862	5.106527	355.029663	1.0	2.0	10.0	0.0	0.0	2.0	1.0	2.0	0.0	0.0	0.0	0.0	0.0	0.0	1.0	4.0	0.0	1.0	6.0	1.0
Name_2-furoic acid_CAS_None_CS_None	39.5	0.57	2.928375	175.563669	0.48	5.983128	3.995761	3.995761	3.80453	2.072899	2.072899	1.282454	1.282454	0.731961	0.731961	0.400249	0.400249	5.969305	4.794537	0.0	5.760247	0.0	0.0	18.395897	0.0	0.0	4.417151	5.106527	112.016044	1.0	0.0	3.0	0.0	0.0	1.0	3.0	0.0	0.0	0.0	0.0	0.0	0.0	0.0	0.0	0.0	0.0	0.0	0.0	2.0
Name_Fluconazole_CAS_None_CS_None	27.0	0.31	2.006201	707.748307	1.42	15.57914	11.34209	11.34209	10.566299	6.394759	6.394759	4.841874	4.841874	3.21278	3.21278	2.251965	2.251965	17.235492	13.887357	0.0	18.652964	0.0	12.132734	40.739253	0.0	0.0	20.165321	0.0	306.104065	1.0	0.0	11.0	0.0	0.0	0.0	3.0	0.0	0.0	0.0	0.0	0.0	2.0	0.0	4.0	6.0	0.0	0.0	6.0	0.0
Name_Indapamide_CAS_None_CS_None	14.0	0.7	1.888549	914.533697	1.86	17.482763	12.86143	14.433856	11.269876	7.276215	9.200499	5.682998	7.620043	3.929166	5.321623	2.772443	3.843683	15.930471	13.212334	0.0	21.523409	0.0	17.671659	18.199101	5.008913	31.189205	5.425791	16.739914	365.06009	0.0	3.0	13.0	0.0	0.0	1.0	0.0	2.0	0.0	0.0	0.0	0.0	1.0	0.0	0.0	3.0	0.0	1.0	12.0	0.0
Name_4-aminopyridine_CAS_None_CS_None	4.0	0.23	3.021465	136.007504	0.71	5.112884	3.833965	3.833965	3.393847	2.04909	2.04909	1.280547	1.280547	0.706104	0.706104	0.363445	0.363445	0.0	0.0	0.0	0.0	0.0	5.687386	0.0	24.526421	0.0	4.983979	5.733667	94.053098	0.0	2.0	4.0	0.0	0.0	0.0	0.0	0.0	0.0	0.0	0.0	0.0	0.0	2.0	0.0	1.0	0.0	0.0	4.0	0.0
Name_Succinimide_CAS_None_CS_None	30.0	0.34	2.553705	104.858202	0.89	5.276021	3.73071	3.73071	3.287694	2.115355	2.115355	1.471353	1.471353	0.857963	0.857963	0.507564	0.507564	0.0	9.589074	0.0	11.814359	12.841643	0.0	0.0	0.0	0.0	5.316789	0.0	99.032028	0.0	1.0	4.0	0.0	0.0	2.0	0.0	0.0	0.0	0.0	0.0	0.0	0.0	0.0	0.0	2.0	0.0	0.0	0.0	0.0
Name_Sulfamethoxazole_CAS_None_CS_None	27.0	0.59	2.276726	616.500609	1.21	12.466255	9.044308	9.860805	7.971164	4.789279	6.272443	3.497337	5.179739	2.057299	3.427934	1.258075	2.241837	10.023291	8.417797	0.0	10.713346	11.447634	0.0	30.331835	6.923737	0.0	9.878758	10.256762	253.052112	0.0	3.0	8.0	0.0	1.0	0.0	1.0	2.0	0.0	0.0	0.0	0.0	0.0	0.0	1.0	2.0	0.0	1.0	6.0	1.0
Name_Sulfadiazine_CAS_None_CS_None	38.0	0.59	2.285509	595.962841	1.4	12.303119	8.737974	9.554471	8.077317	4.731902	6.215065	3.246933	4.929335	1.981826	3.325897	1.177881	2.135888	10.023291	8.417797	0.0	10.843823	5.687386	0.0	36.659155	6.066367	0.0	14.690052	5.733667	250.052447	0.0	3.0	7.0	0.0	0.0	0.0	0.0	2.0	0.0	0.0	0.0	0.0	0.0	4.0	0.0	2.0	0.0	1.0	8.0	0.0
Name_2-methoxybenzoic acid_CAS_None_CS_None	29.0	0.57	3.121219	267.79461	0.66	8.267585	6.073111	6.073111	5.253219	3.117454	3.117454	2.005436	2.005436	1.337383	1.337383	0.821324	0.821324	5.969305	4.794537	0.0	5.563451	5.749512	0.0	13.176165	18.199101	0.0	0.0	9.84339	152.047344	1.0	0.0	7.0	0.0	0.0	1.0	3.0	0.0	0.0	0.0	0.0	0.0	0.0	0.0	0.0	0.0	0.0	0.0	6.0	0.0
Name_Digoxin_CAS_None_CS_None	-34.0	1.58	0.837498	1409.003742	4.32	39.189141	32.904204	32.904204	26.01075	20.940873	20.940873	18.815636	18.815636	15.951629	15.951629	12.762329	12.762329	90.925785	35.433702	0.0	61.111327	18.759549	44.098034	0.0	19.923495	13.847474	6.923737	33.158041	780.429607	6.0	0.0	58.0	0.0	0.0	1.0	20.0	0.0	0.0	0.0	0.0	0.0	0.0	0.0	0.0	0.0	0.0	0.0	0.0	1.0
Name_Benzophenone, 2,3,4-(HO)3-_CAS_None_CS_None	45.0	1.02	2.492154	561.132188	0.76	12.413849	8.791341	8.791341	8.109061	4.946312	4.946312	3.524612	3.524612	2.410516	2.410516	1.497262	1.497262	23.03178	15.007592	0.0	5.563451	5.563451	6.066367	6.066367	30.331835	0.0	0.0	5.106527	230.057909	3.0	0.0	7.0	0.0	0.0	1.0	3.0	0.0	0.0	0.0	0.0	0.0	0.0	0.0	0.0	0.0	0.0	0.0	12.0	0.0
Name_DOPA, L-_CAS_None_CS_None	8.0	1.56	2.777268	350.665233	1.44	10.715178	7.343747	7.343747	6.502908	3.996789	3.996789	2.971922	2.971922	1.812638	1.812638	1.037227	1.037227	12.011146	4.794537	0.0	17.919845	5.563451	0.0	18.199101	0.0	0.0	0.0	21.05325	197.068808	3.0	2.0	6.0	0.0	0.0	1.0	3.0	0.0	0.0	0.0	0.0	0.0	0.0	0.0	0.0	1.0	0.0	0.0	6.0	0.0
Name_Diclofenac_CAS_None_CS_None	20.0	0.7	2.355888	593.895001	0.67	13.828063	9.859949	11.371807	9.075387	5.584169	6.340098	3.949321	4.763721	2.581472	3.211413	1.711231	2.203167	5.969305	4.794537	0.0	6.420822	26.983491	0.0	0.0	36.398202	6.066367	5.316789	28.308407	295.016684	1.0	1.0	9.0	0.0	0.0	1.0	1.0	0.0	0.0	0.0	0.0	0.0	0.0	0.0	0.0	2.0	0.0	0.0	12.0	0.0
Name_Thalidomide_CAS_None_CS_None	18.0	0.34	1.960978	587.824161	1.72	13.56855	9.881172	9.881172	9.092224	5.899736	5.899736	4.492791	4.492791	3.34726	3.34726	2.419425	2.419425	23.76338	19.178149	0.0	18.748823	11.126903	4.89991	0.0	24.265468	0.0	5.316789	0.0	258.064057	0.0	1.0	9.0	0.0	0.0	4.0	0.0	0.0	0.0	0.0	0.0	0.0	0.0	0.0	0.0	5.0	0.0	0.0	6.0	0.0
Name_Clartihromycin_CAS_None_CS_None	-17.0	0.8	2.221952	1187.576454	4.49	39.670479	33.898984	33.898984	23.986179	18.882883	18.882883	16.631471	16.631471	12.268826	12.268826	8.584995	8.584995	101.7519	30.015184	0.0	37.191517	6.420822	0.0	21.143332	48.46616	32.842728	0.0	33.158041	747.476891	4.0	0.0	65.0	0.0	0.0	2.0	18.0	0.0	0.0	0.0	0.0	0.0	0.0	0.0	0.0	3.0	0.0	0.0	0.0	0.0
Name_Leucine, L-_CAS_None_CS_None	3.0	0.78	3.501688	101.230983	0.97	7.439158	5.794619	5.794619	4.036581	3.020937	3.020937	2.57428	2.57428	1.042536	1.042536	0.608685	0.608685	12.011146	4.794537	0.0	0.0	12.338728	0.0	0.0	0.0	13.847474	0.0	10.840195	131.094629	1.0	2.0	10.0	0.0	0.0	1.0	1.0	0.0	0.0	0.0	0.0	0.0	0.0	0.0	0.0	1.0	0.0	0.0	0.0	0.0
Name_Estrone_CAS_None_CS_None	37.0	0.5	1.728441	576.780996	0.95	13.905413	12.062204	12.062204	9.593172	7.945187	7.945187	7.216626	7.216626	6.419142	6.419142	5.339787	5.339787	0.0	9.901065	0.0	5.41499	29.286475	32.104108	17.547725	0.0	12.132734	12.990104	0.0	270.16198	1.0	0.0	21.0	0.0	0.0	1.0	1.0	0.0	0.0	0.0	0.0	0.0	0.0	0.0	0.0	0.0	0.0	0.0	6.0	0.0
Name_Diazepam_CAS_None_CS_None	12.0	0.0	2.229963	694.87799	1.04	14.11252	11.006549	11.762478	9.664704	6.329639	6.707603	4.645087	5.081522	3.368834	3.603931	2.305497	2.4776	0.0	4.794537	0.0	12.451936	5.022633	22.525974	0.0	18.013949	42.464569	4.992405	11.60094	284.071641	0.0	0.0	13.0	0.0	0.0	1.0	0.0	0.0	0.0	0.0	0.0	0.0	0.0	0.0	1.0	4.0	0.0	0.0	12.0	0.0
Name_4-hydroxybenzoic acid_OR[SYNONYM]_Benzoic acid, 4-HO-_CAS_None_CS_None	37.5	1.0	3.003401	237.533061	0.72	7.560478	5.112077	5.112077	4.698377	2.722705	2.722705	1.852027	1.852027	1.114255	1.114255	0.604007	0.604007	5.969305	4.794537	0.0	11.312963	0.0	0.0	24.265468	0.0	0.0	0.0	10.213055	138.031694	2.0	0.0	4.0	0.0	0.0	1.0	2.0	0.0	0.0	0.0	0.0	0.0	0.0	0.0	0.0	0.0	0.0	0.0	6.0	0.0
Name_Paraben, Methyl-_CAS_None_CS_None	24.5	0.66	2.895348	250.54461	0.72	8.267585	6.073111	6.073111	5.236382	3.111471	3.111471	2.038456	2.038456	1.288402	1.288402	0.715364	0.715364	5.969305	4.794537	0.0	5.749512	5.563451	0.0	31.375266	0.0	0.0	4.736863	5.106527	152.047344	1.0	0.0	7.0	0.0	0.0	1.0	3.0	0.0	0.0	0.0	0.0	0.0	0.0	0.0	0.0	0.0	0.0	0.0	6.0	0.0
Name_Cyclobarbital_CAS_None_CS_None	21.5	0.52	2.408673	391.973804	1.28	12.466255	9.837629	9.837629	8.108226	5.973509	5.973509	4.4714	4.4714	3.598845	3.598845	2.619571	2.619571	23.260464	14.383612	0.0	0.0	6.420822	31.256391	0.0	6.923737	6.07602	10.633577	0.0	236.116092	0.0	2.0	14.0	0.0	0.0	3.0	0.0	0.0	0.0	0.0	0.0	0.0	0.0	0.0	0.0	4.0	0.0	0.0	0.0	1.0
Name_Allobarbital_CAS_None_CS_None	26.0	0.52	3.071207	314.576664	1.32	11.474691	8.207873	8.207873	7.063715	4.452472	4.452472	3.305078	3.305078	2.309013	2.309013	1.526793	1.526793	23.260464	14.383612	0.0	12.841643	0.0	0.0	12.15204	0.0	0.0	23.791449	0.0	208.084792	0.0	2.0	10.0	0.0	0.0	3.0	0.0	0.0	0.0	0.0	0.0	0.0	0.0	0.0	0.0	4.0	0.0	0.0	0.0	2.0
Name_Aspartic acid, L-_CAS_None_CS_None	25.5	1.18	3.632432	132.529325	1.26	7.439158	4.572731	4.572731	4.036581	2.239272	2.239272	1.542593	1.542593	0.711731	0.711731	0.275438	0.275438	24.401273	9.589074	0.0	0.0	0.0	0.0	0.0	0.0	0.0	0.0	15.946722	133.037508	2.0	2.0	3.0	0.0	0.0	2.0	2.0	0.0	0.0	0.0	0.0	0.0	0.0	0.0	0.0	1.0	0.0	0.0	0.0	0.0
Name_Niflumic acid_CAS_None_CS_None	29.0	0.72	2.337931	641.50855	0.77	14.750712	9.978021	9.978021	9.376029	5.503192	5.503192	3.908286	3.908286	2.490758	2.490758	1.587486	1.587486	17.709055	17.965782	0.0	17.068701	0.0	12.132734	30.462312	0.0	0.0	10.300767	5.106527	282.061612	1.0	1.0	7.0	0.0	0.0	1.0	4.0	0.0	0.0	0.0	0.0	0.0	0.0	2.0	0.0	2.0	0.0	0.0	10.0	0.0
Name_Arginine, DL-_CAS_None_CS_None	18.0	1.26	3.311835	170.931021	1.95	9.560478	6.708833	6.708833	5.536581	3.600216	3.600216	2.427411	2.427411	1.324553	1.324553	0.668508	0.668508	12.011146	4.794537	0.0	5.959555	19.3864	0.0	0.0	0.0	0.0	5.316789	21.983146	174.111676	1.0	6.0	7.0	0.0	0.0	1.0	1.0	0.0	0.0	0.0	0.0	0.0	0.0	0.0	1.0	4.0	0.0	0.0	0.0	0.0
Name_Phenylalanine, L-_CAS_None_CS_None	14.0	0.78	2.584604	258.490862	1.02	8.974691	6.604021	6.604021	5.698377	3.722225	3.722225	2.634453	2.634453	1.615638	1.615638	0.955337	0.955337	12.011146	4.794537	0.0	0.0	6.420822	5.563451	0.0	0.0	30.331835	0.0	10.840195	165.078979	1.0	2.0	8.0	0.0	0.0	1.0	1.0	0.0	0.0	0.0	0.0	0.0	0.0	0.0	0.0	1.0	0.0	0.0	6.0	0.0
Name_Thymol_CAS_None_CS_None	16.0	0.5	3.09272	251.049732	0.42	8.430721	7.256615	7.256615	5.109061	3.905016	3.905016	3.216971	3.216971	1.807947	1.807947	1.14192	1.14192	0.0	5.106527	0.0	0.0	11.667418	11.126903	0.0	6.066367	19.056471	13.847474	0.0	150.104465	1.0	0.0	13.0	0.0	0.0	0.0	1.0	0.0	0.0	0.0	0.0	0.0	0.0	0.0	0.0	0.0	0.0	0.0	6.0	0.0
Name_Malonic acid, n-Buthyl-_CAS_None_CS_None	21.0	1.14	3.902977	138.519563	0.73	8.853371	6.409594	6.409594	5.091423	3.548167	3.548167	2.37129	2.37129	1.442544	1.442544	0.760827	0.760827	17.856517	9.589074	0.0	6.420822	6.420822	6.420822	0.0	0.0	6.923737	0.0	10.213055	160.073559	2.0	0.0	10.0	0.0	0.0	2.0	2.0	0.0	0.0	0.0	0.0	0.0	0.0	0.0	0.0	0.0	0.0	0.0	0.0	0.0
Name_Mellitic acid_CAS_None_CS_None	4.0	3.43	4.503215	632.87431	2.08	18.928203	11.132771	11.132771	10.928203	5.566386	5.566386	4.080915	4.080915	2.783193	2.783193	2.033193	2.033193	69.196541	28.767223	0.0	0.0	0.0	0.0	0.0	0.0	0.0	0.0	30.639164	341.985926	6.0	0.0	0.0	0.0	0.0	6.0	6.0	0.0	0.0	0.0	0.0	0.0	0.0	0.0	0.0	0.0	0.0	0.0	6.0	0.0
Name_Nicotinic acid_CAS_None_CS_None	17.0	0.57	2.981455	207.557662	0.73	6.690234	4.612077	4.612077	4.30453	2.438146	2.438146	1.546853	1.546853	0.908488	0.908488	0.489267	0.489267	5.969305	4.794537	0.0	5.563451	0.0	0.0	18.460054	6.066367	0.0	4.983979	5.106527	123.032028	1.0	0.0	4.0	0.0	0.0	1.0	1.0	0.0	0.0	0.0	0.0	0.0	0.0	2.0	0.0	0.0	0.0	0.0	4.0	0.0
Name_Thalidomide, N-Pn-_CAS_None_CS_None	35.0	0.0	1.822658	677.725241	1.79	17.26722	13.656812	13.656812	11.557749	8.370284	8.370284	6.171085	6.171085	4.606212	4.606212	3.306715	3.306715	23.76338	19.178149	0.0	18.748823	17.671659	24.162375	4.89991	24.265468	6.923737	0.0	0.0	328.142307	0.0	0.0	20.0	0.0	0.0	4.0	0.0	0.0	0.0	0.0	0.0	0.0	0.0	0.0	0.0	6.0	0.0	0.0	6.0	0.0
Name_Meclofenamic acid_CAS_None_CS_None	13.0	0.65	2.479226	641.338245	0.62	13.991199	10.075492	11.58735	9.002908	5.543729	6.299658	4.029002	4.814167	2.701337	3.503381	1.684533	2.149669	5.969305	4.794537	0.0	5.563451	21.420039	5.563451	6.066367	30.331835	6.923737	5.316789	28.308407	295.016684	1.0	1.0	9.0	0.0	0.0	1.0	1.0	0.0	0.0	0.0	0.0	0.0	0.0	0.0	0.0	2.0	0.0	0.0	12.0	0.0
Name_Apigenin_CAS_None_CS_None	29.0	1.3	2.289397	846.507139	1.2	14.275656	10.199589	10.199589	9.541714	5.836611	5.836611	4.359807	4.359807	2.946444	2.946444	2.021882	2.021882	5.42879	20.114119	0.0	33.978027	5.563451	6.066367	24.265468	12.132734	0.0	0.0	4.417151	270.052823	3.0	0.0	7.0	0.0	0.0	1.0	5.0	0.0	0.0	0.0	0.0	0.0	0.0	0.0	0.0	0.0	0.0	0.0	12.0	1.0
Name_Ethinylestradiol, 17a-_CAS_None_CS_None	37.0	0.9	1.721705	658.161357	1.02	15.535169	13.17852	13.17852	10.483112	8.503345	8.503345	7.798061	7.798061	7.100474	7.100474	5.821907	5.821907	5.601051	10.213055	0.0	5.41499	23.50323	38.52493	11.126903	0.0	12.132734	18.910539	6.42335	296.17763	2.0	0.0	22.0	0.0	0.0	0.0	2.0	0.0	0.0	0.0	0.0	0.0	0.0	0.0	0.0	0.0	0.0	0.0	6.0	0.0
Name_Secbumetone_CAS_None_CS_None	0.0	0.26	2.852731	330.98547	1.16	11.966255	10.241453	10.241453	7.689402	5.496054	5.496054	3.453286	3.453286	2.12023	2.12023	1.071958	1.071958	0.0	0.0	0.0	0.0	23.948984	12.965578	7.109798	0.0	6.923737	39.432987	4.736863	225.15896	0.0	2.0	17.0	0.0	0.0	0.0	2.0	0.0	0.0	0.0	0.0	0.0	0.0	6.0	0.0	4.0	0.0	0.0	0.0	0.0
Name_Hydrocortisone_CAS_None_CS_None	7.0	0.73	1.735083	683.888922	1.9	18.905413	15.701743	15.701743	12.170505	9.957047	9.957047	9.55734	9.55734	8.653267	8.653267	7.28102	7.28102	29.510135	24.908657	0.0	28.951954	19.262465	25.683286	5.573105	6.07602	6.923737	6.923737	0.0	362.209324	3.0	0.0	27.0	0.0	0.0	2.0	3.0	0.0	0.0	0.0	0.0	0.0	0.0	0.0	0.0	0.0	0.0	0.0	0.0	1.0
Name_3-aminopyridine_CAS_None_CS_None	3.0	0.23	3.021465	136.007504	0.71	5.112884	3.833965	3.833965	3.393847	2.04909	2.04909	1.286359	1.286359	0.684415	0.684415	0.375967	0.375967	0.0	0.0	0.0	0.0	5.687386	0.0	0.0	24.526421	0.0	4.983979	5.733667	94.053098	0.0	2.0	4.0	0.0	0.0	0.0	0.0	0.0	0.0	0.0	0.0	0.0	0.0	2.0	0.0	1.0	0.0	0.0	4.0	0.0
Name_4-nitroaniline_OR[SYNONYM]_Aniline, 4-NO2-_CAS_None_CS_None	37.0	0.28	3.003401	242.429658	0.53	7.560478	5.150462	5.150462	4.698377	2.698798	2.698798	1.848642	1.848642	1.103907	1.103907	0.596038	0.596038	4.923311	10.114318	0.0	5.687386	5.687386	0.0	24.265468	0.0	0.0	0.0	5.733667	138.042927	0.0	2.0	4.0	1.0	1.0	0.0	0.0	0.0	0.0	0.0	0.0	0.0	0.0	0.0	0.0	2.0	0.0	0.0	6.0	0.0
Name_Prostaglandin E2_CAS_None_CS_None	13.0	1.2	2.477208	468.706971	1.48	18.65649	15.140901	15.140901	11.951596	9.392383	9.392383	6.862732	6.862732	4.709842	4.709842	3.215436	3.215436	18.177238	19.802129	0.0	30.4607	25.683286	19.262465	0.0	12.15204	12.15204	6.923737	5.106527	352.224974	3.0	0.0	29.0	0.0	0.0	2.0	3.0	0.0	0.0	0.0	0.0	0.0	0.0	0.0	0.0	0.0	0.0	0.0	0.0	2.0
Name_Phthalic acid, 2-_CAS_None_CS_None	29.75	1.14	3.267076	296.584675	0.77	9.137828	6.020325	6.020325	5.625898	3.182812	3.182812	2.155889	2.155889	1.387881	1.387881	0.856105	0.856105	11.938611	9.589074	0.0	11.126903	0.0	0.0	24.265468	0.0	0.0	0.0	10.213055	166.026609	2.0	0.0	4.0	0.0	0.0	2.0	2.0	0.0	0.0	0.0	0.0	0.0	0.0	0.0	0.0	0.0	0.0	0.0	6.0	0.0
Name_Triamcinolone_CAS_None_CS_None	20.0	1.03	1.837692	806.717521	2.25	20.698306	16.060301	16.060301	12.963233	9.823184	9.823184	9.363901	9.363901	8.43002	8.43002	6.849398	6.849398	58.533663	30.015184	4.390415	18.624888	18.414748	0.0	18.22806	13.847474	0.0	0.0	0.0	394.179167	4.0	0.0	23.0	0.0	0.0	2.0	5.0	0.0	0.0	0.0	0.0	0.0	0.0	0.0	0.0	0.0	0.0	0.0	0.0	2.0
Name_Fenbufen_CAS_None_CS_None	41.0	0.57	2.104033	570.702858	0.85	13.664926	10.374076	10.374076	9.164704	6.071013	6.071013	4.260291	4.260291	2.879925	2.879925	1.843975	1.843975	5.969305	9.589074	0.0	18.624888	5.563451	11.126903	0.0	12.132734	42.464569	0.0	5.106527	254.094294	1.0	0.0	13.0	0.0	0.0	2.0	1.0	0.0	0.0	0.0	0.0	0.0	0.0	0.0	0.0	0.0	0.0	0.0	12.0	0.0
Name_Succinic acid_CAS_None_CS_None	29.0	0.97	3.181846	92.605938	0.69	6.568914	4.125137	4.125137	3.625898	2.062569	2.062569	1.287477	1.287477	0.552731	0.552731	0.213865	0.213865	11.938611	9.589074	0.0	12.841643	0.0	0.0	0.0	0.0	0.0	0.0	10.213055	118.026609	2.0	0.0	4.0	0.0	0.0	2.0	2.0	0.0	0.0	0.0	0.0	0.0	0.0	0.0	0.0	0.0	0.0	0.0	0.0	0.0
Name_3-nitrobenzoic acid_OR[SYNONYM]_Benzoic acid, 3-NO2-_CAS_None_CS_None	28.333333333333332	0.64	3.121806	304.68319	0.54	9.137828	5.928573	5.928573	5.609061	3.087853	3.087853	2.112591	2.112591	1.303923	1.303923	0.752505	0.752505	10.892616	14.908855	0.0	11.250838	0.0	6.066367	18.199101	0.0	0.0	0.0	5.106527	167.021858	1.0	0.0	4.0	1.0	1.0	1.0	1.0	0.0	0.0	0.0	0.0	0.0	0.0	0.0	0.0	1.0	0.0	0.0	6.0	0.0
Name_Lidocaine_CAS_None_CS_None	-7.333333333333333	0.26	2.680268	363.558642	1.17	12.836499	11.208833	11.208833	8.078917	6.164591	6.164591	4.276375	4.276375	3.007185	3.007185	1.840879	1.840879	0.0	4.794537	0.0	5.90718	6.544756	29.903802	0.0	0.0	32.046576	24.064173	0.0	234.173213	0.0	1.0	21.0	0.0	0.0	1.0	0.0	0.0	0.0	0.0	0.0	0.0	0.0	0.0	0.0	5.0	0.0	0.0	6.0	0.0
Name_Phenol, 2-NH2-_CAS_None_CS_None	6.0	0.51	3.134862	164.638339	0.55	5.983128	4.333965	4.333965	3.80453	2.339632	2.339632	1.558816	1.558816	0.936755	0.936755	0.48753	0.48753	0.0	0.0	0.0	5.749512	5.687386	0.0	0.0	24.265468	0.0	0.0	10.840195	109.052764	1.0	2.0	4.0	0.0	0.0	0.0	1.0	0.0	0.0	0.0	0.0	0.0	0.0	0.0	0.0	1.0	0.0	0.0	6.0	0.0
Name_Ethylmalonic acid_CAS_None_CS_None	8.0	1.14	3.989992	114.919685	0.72	7.439158	4.995381	4.995381	4.091423	2.548167	2.548167	1.637309	1.637309	1.00444	1.00444	0.454869	0.454869	17.856517	9.589074	0.0	6.420822	0.0	0.0	6.923737	0.0	0.0	0.0	10.213055	132.042259	2.0	0.0	6.0	0.0	0.0	2.0	2.0	0.0	0.0	0.0	0.0	0.0	0.0	0.0	0.0	0.0	0.0	0.0	0.0	0.0
Name_Metolazone_CAS_None_CS_None	30.0	0.59	2.167414	943.578977	1.74	17.6459	13.076973	14.649399	11.197396	7.219755	9.144039	5.655176	7.592221	3.954464	5.330042	2.814775	3.913899	10.023291	13.212334	0.0	27.554524	5.687386	11.250838	12.132734	4.89991	38.112943	5.316789	16.739914	365.06009	0.0	3.0	13.0	0.0	0.0	1.0	0.0	2.0	0.0	0.0	0.0	0.0	0.0	0.0	0.0	5.0	0.0	1.0	12.0	0.0
Name_Chlorpropamide_CAS_None_CS_None	30.0	0.59	2.750346	484.777404	1.13	12.888905	9.234572	10.806998	7.953526	5.016715	6.877843	3.31532	5.434158	1.886558	3.485427	1.069326	2.123795	16.054406	13.212334	0.0	4.895483	11.56739	6.420822	24.265468	0.0	11.645832	5.316789	11.60094	276.033541	0.0	2.0	11.0	0.0	0.0	1.0	0.0	2.0	0.0	0.0	0.0	0.0	0.0	0.0	0.0	3.0	0.0	1.0	6.0	0.0
Name_Indomethacin_CAS_None_CS_None	23.0	0.57	2.232372	973.24793	1.24	18.137464	13.745695	14.501624	11.917923	7.620538	7.998502	5.665014	6.10145	4.164154	4.41613	2.947005	3.072993	5.969305	14.695602	0.0	12.328001	38.495901	0.0	4.5671	56.498104	0.0	0.0	16.337803	357.076786	1.0	0.0	15.0	0.0	0.0	2.0	3.0	0.0	0.0	0.0	0.0	0.0	0.0	0.0	0.0	3.0	0.0	0.0	12.0	1.0
Name_Benzenesulfonic acid, 4-NH2-_CAS_None_CS_None	21.0	0.54	3.201516	340.595074	1.19	8.483128	5.55871	6.375206	4.999019	2.830074	4.270137	2.044102	3.465639	1.177959	2.045843	0.639797	1.119818	10.118127	8.417797	0.0	4.895483	5.687386	0.0	24.265468	0.0	0.0	0.0	10.286417	173.014664	1.0	2.0	4.0	0.0	0.0	0.0	0.0	2.0	1.0	0.0	0.0	0.0	0.0	0.0	0.0	1.0	0.0	0.0	6.0	0.0
Name_Uric acid_CAS_None_CS_None	27.0	0.8	3.183503	582.739632	1.58	8.715178	5.724745	5.724745	5.664704	3.112372	3.112372	2.237372	2.237372	1.419717	1.419717	0.957754	0.957754	16.938754	14.383612	0.0	11.163878	0.0	0.0	0.0	0.0	4.983979	14.951936	0.0	168.02834	0.0	4.0	0.0	0.0	0.0	3.0	0.0	0.0	0.0	0.0	0.0	0.0	0.0	0.0	0.0	8.0	0.0	0.0	0.0	1.0
Name_Resorcinol_CAS_None_CS_None	10.0	1.0	3.07766	166.388339	0.61	5.983128	4.203828	4.203828	3.787694	2.268581	2.268581	1.519852	1.519852	0.829737	0.829737	0.493031	0.493031	0.0	0.0	0.0	11.499024	0.0	0.0	18.199101	6.066367	0.0	0.0	10.213055	110.036779	2.0	0.0	4.0	0.0	0.0	0.0	2.0	0.0	0.0	0.0	0.0	0.0	0.0	0.0	0.0	0.0	0.0	0.0	6.0	0.0
Name_Cinnamic acid, cis-_CAS_None_CS_Form_I	22.0	0.57	2.721774	262.151039	0.51	8.104448	5.896914	5.896914	5.287694	3.249098	3.249098	2.082255	2.082255	1.217933	1.217933	0.731664	0.731664	5.969305	4.794537	0.0	0.0	0.0	11.639472	0.0	6.07602	30.331835	0.0	5.106527	148.052429	1.0	0.0	7.0	0.0	0.0	1.0	1.0	0.0	0.0	0.0	0.0	0.0	0.0	0.0	0.0	0.0	0.0	0.0	6.0	1.0
Name_Terephthalic acid_CAS_None_CS_None	-3.0	1.14	3.00615	279.334675	0.77	9.137828	6.020325	6.020325	5.609061	3.176829	3.176829	2.187655	2.187655	1.378801	1.378801	0.755382	0.755382	11.938611	9.589074	0.0	11.126903	0.0	0.0	24.265468	0.0	0.0	0.0	10.213055	166.026609	2.0	0.0	4.0	0.0	0.0	2.0	2.0	0.0	0.0	0.0	0.0	0.0	0.0	0.0	0.0	0.0	0.0	0.0	6.0	0.0
Name_Glipizide_CAS_None_CS_None	-14.0	0.85	1.480862	1001.07054	2.19	22.269374	17.426868	18.243365	14.831337	10.324437	11.807601	7.606765	9.289168	5.113916	6.460808	3.398788	4.314025	16.054406	18.006871	0.0	22.538432	12.965578	43.361488	24.526421	19.056471	0.0	25.323629	0.0	445.178375	0.0	3.0	24.0	0.0	0.0	2.0	0.0	2.0	0.0	0.0	0.0	0.0	0.0	4.0	0.0	5.0	0.0	1.0	8.0	0.0
Name_Hydroxyprogesterone, 17-a_CAS_None_CS_None	30.0	0.17	1.697583	634.995115	1.32	17.328063	15.229966	15.229966	11.221816	9.695734	9.695734	9.380149	9.380149	8.695991	8.695991	7.153613	7.153613	5.601051	14.695602	0.0	16.613226	36.378606	38.52493	5.573105	6.923737	6.07602	13.847474	0.0	330.219495	1.0	0.0	29.0	0.0	0.0	2.0	1.0	0.0	0.0	0.0	0.0	0.0	0.0	0.0	0.0	0.0	0.0	0.0	0.0	1.0
Name_Hydrochlorothiazide_CAS_None_CS_None	28.333333333333332	1.01	2.790494	683.315512	1.76	12.844935	8.266612	10.655534	7.716162	4.315531	7.722978	3.325126	6.997547	2.171165	4.987914	1.417328	3.702353	24.942066	16.835594	0.0	22.274194	0.0	6.066367	6.066367	0.0	0.0	10.038883	16.739914	296.964475	0.0	4.0	4.0	0.0	0.0	0.0	0.0	4.0	0.0	0.0	0.0	0.0	0.0	0.0	0.0	3.0	0.0	2.0	6.0	0.0
Name_Glutamic acid, DL-_CAS_None_CS_None	26.5	1.35	3.49073	144.583377	1.26	8.146264	5.279838	5.279838	4.536581	2.739272	2.739272	1.877144	1.877144	0.986405	0.986405	0.402453	0.402453	17.980451	9.589074	0.0	12.841643	0.0	0.0	0.0	0.0	0.0	0.0	15.946722	147.053158	2.0	2.0	5.0	0.0	0.0	2.0	2.0	0.0	0.0	0.0	0.0	0.0	0.0	0.0	0.0	1.0	0.0	0.0	0.0	0.0
Name_Malonic acid_CAS_None_CS_None	8.333333333333334	1.14	3.31802	83.10803	0.69	5.861807	3.418031	3.418031	3.125898	1.562569	1.562569	0.964254	0.964254	0.302451	0.302451	0.129368	0.129368	18.359432	9.589074	0.0	0.0	0.0	0.0	0.0	0.0	0.0	0.0	10.213055	104.010959	2.0	0.0	2.0	0.0	0.0	2.0	2.0	0.0	0.0	0.0	0.0	0.0	0.0	0.0	0.0	0.0	0.0	0.0	0.0	0.0
Name_Xanthine_CAS_None_CS_None	47.0	0.89	3.146011	490.641994	1.14	7.844935	5.34106	5.34106	5.270857	2.928729	2.928729	2.034392	2.034392	1.325397	1.325397	0.866546	0.866546	11.24901	9.589074	0.0	11.163878	0.0	0.0	6.32732	0.0	0.0	19.935914	0.0	152.033425	0.0	3.0	1.0	0.0	0.0	2.0	0.0	0.0	0.0	0.0	0.0	0.0	0.0	0.0	1.0	7.0	0.0	0.0	0.0	1.0
Name_Diphenylamine_CAS_None_CS_None	1.0	0.13	2.161476	315.898649	0.42	8.932875	7.273503	7.273503	6.44949	4.321367	4.321367	2.857051	2.857051	1.836253	1.836253	1.209639	1.209639	0.0	0.0	0.0	0.0	0.0	11.374773	0.0	0.0	60.663671	5.316789	0.0	169.089149	0.0	1.0	10.0	0.0	0.0	0.0	0.0	0.0	0.0	0.0	0.0	0.0	0.0	0.0	0.0	2.0	0.0	0.0	12.0	0.0
Name_Tris(hydroxymethyl)aminomethane_CAS_None_CS_None	17.0	1.01	3.583213	54.0391	1.62	6.62132	4.540311	4.540311	3.681981	2.298019	2.298019	1.836714	1.836714	0.944682	0.944682	0.15	0.15	25.359571	0.0	0.0	0.0	0.0	0.0	0.0	0.0	0.0	0.0	21.05325	121.073893	3.0	2.0	6.0	0.0	0.0	0.0	3.0	0.0	0.0	0.0	0.0	0.0	0.0	0.0	0.0	1.0	0.0	0.0	0.0	0.0
Name_Acetamide_CAS_None_CS_None	8.0	0.49	2.803039	29.01955	0.57	3.57735	2.485599	2.485599	1.732051	0.992799	0.992799	0.61065	0.61065	0.0	0.0	0.0	0.0	0.0	4.794537	0.0	5.90718	0.0	0.0	6.923737	0.0	0.0	5.733667	0.0	59.037114	0.0	2.0	3.0	0.0	0.0	1.0	0.0	0.0	0.0	0.0	0.0	0.0	0.0	0.0	0.0	1.0	0.0	0.0	0.0	0.0
Name_Triamcinolone acetonide_CAS_None_CS_None	15.0	0.56	1.6369	925.030309	2.14	22.61252	18.482371	18.482371	14.354792	11.189453	11.189453	10.925757	10.925757	9.191745	9.191745	7.926172	7.926172	58.402868	19.802129	4.390415	18.121973	19.262465	5.573105	12.15204	26.847232	6.923737	0.0	9.473726	434.210467	2.0	0.0	29.0	0.0	0.0	2.0	7.0	0.0	0.0	0.0	0.0	0.0	0.0	0.0	0.0	0.0	0.0	0.0	0.0	2.0
Name_Glycolic acid_CAS_None_CS_None	6.5	0.74	2.847379	40.157722	0.63	4.284457	2.509782	2.509782	2.270056	1.097512	1.097512	0.551852	0.551852	0.13526	0.13526	0.0	0.0	12.576187	0.0	0.0	0.0	0.0	0.0	0.0	0.0	0.0	0.0	15.007592	76.016044	2.0	0.0	2.0	0.0	0.0	1.0	2.0	0.0	0.0	0.0	0.0	0.0	0.0	0.0	0.0	0.0	0.0	0.0	0.0	0.0
Name_Secobarbital_CAS_None_CS_None	30.0	0.52	3.113649	342.762242	1.3	13.052042	10.207873	10.207873	7.984435	5.763803	5.763803	4.391247	4.391247	3.293751	3.293751	2.304897	2.304897	23.260464	14.383612	0.0	12.338728	0.0	12.841643	0.0	6.07602	13.847474	17.212513	0.0	238.131742	0.0	2.0	16.0	0.0	0.0	3.0	0.0	0.0	0.0	0.0	0.0	0.0	0.0	0.0	0.0	4.0	0.0	0.0	0.0	1.0
Name_Sulindac_CAS_None_CS_None	39.0	0.57	2.086459	895.657327	1.39	18.137464	13.875832	14.692328	11.863081	7.73961	9.297689	5.945147	7.3248	4.304611	5.240631	3.054974	3.574334	17.14516	13.737702	0.0	12.238042	11.136556	27.168596	12.132734	24.45487	25.132491	0.0	5.106527	356.088244	1.0	0.0	16.0	0.0	0.0	1.0	2.0	0.0	1.0	0.0	0.0	0.0	0.0	0.0	0.0	0.0	0.0	0.0	12.0	2.0
Name_Thiopental_CAS_None_CS_None	36.0	0.51	3.046034	307.946252	1.34	12.344935	9.923415	10.739912	7.484435	5.654413	6.062661	4.252001	4.660249	3.385116	3.58924	2.360223	2.545618	5.41499	9.589074	0.0	22.844702	6.420822	12.841643	0.0	0.0	20.771212	10.633577	12.217873	242.108899	0.0	2.0	16.0	0.0	0.0	2.0	0.0	0.0	0.0	0.0	0.0	0.0	0.0	0.0	0.0	4.0	0.0	0.0	0.0	0.0
Name_Caffeine_CAS_None_CS_None	37.5	0.0	3.221281	616.528592	1.27	10.455665	8.182701	8.182701	6.536581	4.107928	4.107928	3.233449	3.233449	2.316513	2.316513	1.47118	1.47118	0.0	9.589074	0.0	11.24901	11.163878	4.5671	17.942092	18.662444	0.0	4.983979	0.0	194.080376	0.0	0.0	10.0	0.0	0.0	2.0	0.0	0.0	0.0	0.0	0.0	0.0	0.0	0.0	1.0	10.0	0.0	0.0	0.0	1.0
Name_Maleic acid_CAS_None_CS_None	21.333333333333332	1.14	3.668626	118.973737	0.75	6.568914	3.865624	3.865624	3.625898	1.766145	1.766145	1.009809	1.009809	0.368487	0.368487	0.142577	0.142577	11.938611	9.589074	0.0	0.0	12.15204	0.0	0.0	0.0	0.0	0.0	10.213055	116.010959	2.0	0.0	2.0	0.0	0.0	2.0	2.0	0.0	0.0	0.0	0.0	0.0	0.0	0.0	0.0	0.0	0.0	0.0	0.0	1.0
Name_Cystine, L-_CAS_None_CS_None	23.0	1.56	3.468179	192.008185	2.09	11.137828	7.251035	8.884028	6.447265	3.659992	6.148026	2.458497	5.010782	1.212928	3.68649	0.385411	2.613236	24.022292	9.589074	0.0	11.505707	0.0	0.0	21.587796	0.0	0.0	0.0	21.68039	240.023849	2.0	4.0	6.0	0.0	0.0	2.0	2.0	0.0	0.0	0.0	0.0	0.0	0.0	0.0	0.0	2.0	0.0	0.0	0.0	0.0
Name_Serine, D-_CAS_None_CS_None	15.0	1.03	3.343417	72.580271	1.3	5.861807	3.664483	3.664483	3.180739	1.774215	1.774215	1.127305	1.127305	0.513894	0.513894	0.078093	0.078093	18.618028	4.794537	0.0	0.0	0.0	0.0	0.0	0.0	0.0	0.0	15.946722	105.042593	2.0	2.0	3.0	0.0	0.0	1.0	2.0	0.0	0.0	0.0	0.0	0.0	0.0	0.0	0.0	1.0	0.0	0.0	0.0	0.0
Name_Naphthol, 2-_CAS_None_CS_None	26.0	0.5	2.828901	379.28449	0.45	7.681798	5.988665	5.988665	5.360173	3.538991	3.538991	2.531454	2.531454	1.733049	1.733049	1.176718	1.176718	0.0	0.0	0.0	0.0	5.749512	10.772448	0.0	12.132734	30.331835	0.0	5.106527	144.057515	1.0	0.0	7.0	0.0	0.0	0.0	1.0	0.0	0.0	0.0	0.0	0.0	0.0	0.0	0.0	0.0	0.0	0.0	11.0	0.0
Name_Levulinic acid_CAS_None_CS_None	35.0	0.57	3.181846	92.24141	0.67	6.568914	4.677924	4.677924	3.625898	2.338962	2.338962	1.595754	1.595754	0.690928	0.690928	0.282964	0.282964	5.969305	9.589074	0.0	18.624888	0.0	0.0	6.923737	0.0	0.0	0.0	5.106527	116.047344	1.0	0.0	7.0	0.0	0.0	2.0	1.0	0.0	0.0	0.0	0.0	0.0	0.0	0.0	0.0	0.0	0.0	0.0	0.0	0.0
Name_Gallic acid_CAS_None_CS_None	44.0	1.66	3.306535	307.563775	1.01	9.300965	5.851803	5.851803	5.519745	3.003252	3.003252	2.168257	2.168257	1.316632	1.316632	0.727664	0.727664	23.217841	4.794537	0.0	5.563451	0.0	12.132734	0.0	0.0	0.0	0.0	20.42611	170.021523	4.0	0.0	2.0	0.0	0.0	1.0	4.0	0.0	0.0	0.0	0.0	0.0	0.0	0.0	0.0	0.0	0.0	0.0	6.0	0.0
Name_Valine, DL-_CAS_None_CS_None	7.0	0.78	3.637683	90.42946	0.96	6.732051	5.087513	5.087513	3.553418	2.537773	2.537773	2.108038	2.108038	1.003387	1.003387	0.285154	0.285154	12.011146	4.794537	0.0	5.917906	0.0	0.0	0.0	13.847474	0.0	0.0	10.840195	117.078979	1.0	2.0	8.0	0.0	0.0	1.0	1.0	0.0	0.0	0.0	0.0	0.0	0.0	0.0	0.0	1.0	0.0	0.0	0.0	0.0
Name_Spironolactone_CAS_None_CS_None	3.0	0.0	1.557221	817.6983	1.63	20.604084	17.791954	18.60845	13.683925	11.314766	12.194419	10.658879	12.074995	9.610106	10.725719	8.129573	9.355303	0.0	14.383612	0.0	38.548797	30.595361	44.945751	17.334989	6.923737	6.07602	13.847474	4.736863	416.202131	0.0	0.0	32.0	0.0	0.0	3.0	2.0	0.0	0.0	0.0	0.0	0.0	0.0	0.0	0.0	0.0	0.0	0.0	0.0	1.0
Name_Lactose_CAS_None_CS_None	16.0	1.91	2.905139	364.9161	3.38	17.731686	11.99017	11.99017	10.776493	6.843323	6.843323	5.165165	5.165165	3.531937	3.531937	2.112206	2.112206	68.335522	35.433702	0.0	6.286161	0.0	0.0	0.0	0.0	0.0	0.0	19.686781	342.116212	8.0	0.0	14.0	0.0	0.0	1.0	12.0	0.0	0.0	0.0	0.0	0.0	0.0	0.0	0.0	0.0	0.0	0.0	0.0	0.0
Name_Sulfathiazole_CAS_None_CS_Form ss	36.0	0.59	2.288913	561.311383	1.21	11.596012	8.121659	9.754652	7.577317	4.356589	6.719405	3.011792	5.58876	1.844395	4.016981	1.094692	2.883428	10.023291	8.417797	0.0	4.895483	10.818945	0.0	41.799098	5.380063	0.0	9.706073	5.733667	255.013619	0.0	3.0	6.0	0.0	0.0	0.0	0.0	2.0	0.0	0.0	0.0	0.0	0.0	0.0	1.0	3.0	0.0	1.0	6.0	1.0
Name_Alanine, L-_CAS_None_CS_None	8.0	0.78	3.257586	59.813538	0.93	5.154701	3.510162	3.510162	2.642734	1.62709	1.62709	1.126913	1.126913	0.389528	0.389528	0.0	0.0	12.011146	4.794537	0.0	0.0	0.0	0.0	6.923737	0.0	0.0	0.0	10.840195	89.047678	1.0	2.0	4.0	0.0	0.0	1.0	1.0	0.0	0.0	0.0	0.0	0.0	0.0	0.0	0.0	1.0	0.0	0.0	0.0	0.0
Name_3,5-diiodo-L-tyrosine_OR[SYNONYM]_3,5-diodo-L-tyrosine_CAS_None_CS_None	33.0	1.03	2.923727	371.939001	1.14	11.585422	7.575112	11.890109	6.913591	4.067813	6.225311	3.056927	5.381308	1.849494	3.494116	1.0771	2.974203	12.011146	9.901065	0.0	12.170333	7.140365	5.563451	0.0	12.132734	45.181741	0.0	10.840195	432.867189	2.0	2.0	5.0	0.0	0.0	1.0	2.0	0.0	0.0	0.0	0.0	0.0	0.0	0.0	0.0	1.0	0.0	0.0	6.0	0.0
Name_Benzoic acid, 3-Me-6-NO2-_CAS_None_CS_None	39.0	0.57	3.348659	372.406818	0.54	10.008072	6.851223	6.851223	6.019745	3.50452	3.50452	2.582866	2.582866	1.57916	1.57916	0.980388	0.980388	10.892616	14.908855	0.0	11.250838	5.563451	0.0	18.199101	6.923737	0.0	0.0	5.106527	181.037508	1.0	0.0	6.0	1.0	1.0	1.0	1.0	0.0	0.0	0.0	0.0	0.0	0.0	0.0	0.0	1.0	0.0	0.0	6.0	0.0
Name_Benzocaine_CAS_None_CS_None	38.0	0.23	2.753743	266.361954	0.76	8.974691	6.910355	6.910355	5.736382	3.764073	3.764073	2.342479	2.342479	1.421818	1.421818	0.83363	0.83363	0.0	4.794537	0.0	5.969305	17.85772	0.0	0.0	31.189205	0.0	0.0	10.47053	165.078979	0.0	2.0	9.0	0.0	0.0	1.0	2.0	0.0	0.0	0.0	0.0	0.0	0.0	0.0	0.0	1.0	0.0	0.0	6.0	0.0
Name_Stavudine_CAS_None_CS_None	19.0	0.47	2.361887	528.355946	1.65	11.706742	8.71303	8.71303	7.613392	4.882809	4.882809	3.611231	3.611231	2.404586	2.404586	1.526134	1.526134	23.580878	9.589074	0.0	6.606882	5.563451	0.0	10.763943	19.075777	0.0	4.983979	9.84339	224.079707	1.0	1.0	10.0	0.0	0.0	2.0	3.0	0.0	0.0	0.0	0.0	0.0	0.0	0.0	0.0	5.0	0.0	0.0	0.0	2.0
Name_Oxalic acid_CAS_None_CS_None	23.0	1.14	3.567703	71.548875	0.68	5.154701	2.710924	2.710924	2.642734	1.105462	1.105462	0.610305	0.610305	0.182954	0.182954	0.0	0.0	11.938611	0.0	0.0	0.0	0.0	0.0	0.0	0.0	0.0	0.0	19.802129	89.995309	2.0	0.0	0.0	0.0	0.0	2.0	2.0	0.0	0.0	0.0	0.0	0.0	0.0	0.0	0.0	0.0	0.0	0.0	0.0	0.0
Name_Ajmaline_CAS_None_CS_None	8.0	0.63	1.595723	723.345329	1.68	16.377951	14.338378	14.338378	11.608226	9.568368	9.568368	8.806751	8.806751	8.462271	8.462271	7.880246	7.880246	0.0	10.213055	0.0	17.746858	35.879241	19.262465	11.250838	0.0	0.0	48.036697	0.0	326.199428	2.0	0.0	24.0	0.0	0.0	0.0	2.0	0.0	0.0	0.0	0.0	0.0	0.0	0.0	0.0	6.0	0.0	0.0	6.0	0.0
Name_Tyrosine, DL-_CAS_None_CS_None	26.333333333333332	1.28	2.641764	294.233053	1.29	9.844935	6.973884	6.973884	6.092224	3.856515	3.856515	2.815302	2.815302	1.709153	1.709153	0.973275	0.973275	12.011146	4.794537	0.0	12.170333	0.0	5.563451	12.132734	12.132734	0.0	0.0	15.946722	181.073893	2.0	2.0	7.0	0.0	0.0	1.0	2.0	0.0	0.0	0.0	0.0	0.0	0.0	0.0	0.0	1.0	0.0	0.0	6.0	0.0
Name_Noscapine_CAS_None_CS_None	44.0	0.0	1.685229	1034.876609	2.09	20.990835	17.313023	17.313023	14.583249	9.740578	9.740578	7.483053	7.483053	6.061475	6.061475	4.711956	4.711956	12.073272	4.794537	0.0	12.834783	34.311011	29.655933	7.109798	20.285962	19.180406	4.89991	28.421178	413.147452	0.0	0.0	23.0	0.0	0.0	1.0	12.0	0.0	0.0	0.0	0.0	0.0	0.0	0.0	0.0	3.0	0.0	0.0	12.0	0.0
Name_Benzenesulfonamide, 3-NH2-_CAS_None_CS_None	39.0	0.67	3.277911	358.599962	1.14	8.483128	5.688846	6.505343	4.999019	2.883202	4.429522	2.117499	3.678922	1.186625	2.097625	0.691527	1.260122	10.023291	8.417797	0.0	4.895483	5.687386	0.0	18.199101	6.066367	0.0	0.0	10.872641	172.030648	0.0	4.0	4.0	0.0	0.0	0.0	0.0	2.0	0.0	0.0	0.0	0.0	0.0	0.0	0.0	1.0	0.0	1.0	6.0	0.0
Name_Hydroxyproline, L-_CAS_None_CS_None	6.0	0.95	2.388567	125.371515	1.2	6.853371	4.87159	4.87159	4.198377	2.841578	2.841578	2.188598	2.188598	1.405749	1.405749	0.905167	0.905167	18.115113	4.794537	0.0	0.0	12.965578	0.0	0.0	0.0	0.0	5.316789	10.213055	131.058243	2.0	1.0	6.0	0.0	0.0	1.0	2.0	0.0	0.0	0.0	0.0	0.0	0.0	0.0	0.0	2.0	0.0	0.0	0.0	0.0
Name_Nevirapine_CAS_None_CS_None	-6.0	0.42	2.001839	708.769743	1.37	13.68987	11.128204	11.128204	9.75402	6.766995	6.766995	5.256326	5.256326	3.777533	3.777533	2.607004	2.607004	0.0	4.794537	0.0	5.90718	17.423155	29.910344	0.0	18.460054	19.056471	20.184655	0.0	266.116761	0.0	1.0	13.0	0.0	0.0	1.0	0.0	0.0	0.0	0.0	0.0	0.0	0.0	4.0	0.0	5.0	0.0	0.0	8.0	0.0
Name_Benzoquinone_CAS_None_CS_None	21.0	0.0	2.826477	148.705216	0.76	5.983128	4.125898	4.125898	3.787694	2.229615	2.229615	1.471405	1.471405	0.823732	0.823732	0.439644	0.439644	0.0	9.589074	0.0	11.56649	0.0	0.0	24.30408	0.0	0.0	0.0	0.0	108.021129	0.0	0.0	4.0	0.0	0.0	2.0	0.0	0.0	0.0	0.0	0.0	0.0	0.0	0.0	0.0	0.0	0.0	0.0	6.0	0.0
Name_4-aminobenzoic acid, Methyl ester_CAS_None_CS_None	28.0	0.23	2.895348	253.299498	0.76	8.267585	6.203248	6.203248	5.236382	3.176539	3.176539	2.11359	2.11359	1.331781	1.331781	0.737053	0.737053	0.0	4.794537	0.0	5.969305	11.250838	0.0	7.109798	24.265468	0.0	4.736863	5.733667	151.063329	0.0	2.0	7.0	0.0	0.0	1.0	2.0	0.0	0.0	0.0	0.0	0.0	0.0	0.0	0.0	1.0	0.0	0.0	6.0	0.0
Name_2-nitroaniline_OR[SYNONYM]_Aniline, 2-NO2-_CAS_None_CS_None	36.0	0.18	3.152941	259.679658	0.48	7.560478	5.150462	5.150462	4.715214	2.704781	2.704781	1.815926	1.815926	1.133451	1.133451	0.653798	0.653798	4.923311	10.114318	0.0	11.374773	0.0	0.0	12.132734	12.132734	0.0	0.0	5.733667	138.042927	0.0	2.0	4.0	1.0	1.0	0.0	0.0	0.0	0.0	0.0	0.0	0.0	0.0	0.0	0.0	2.0	0.0	0.0	6.0	0.0
Name_Catechol, 3-NO2-_CAS_None_CS_None	37.0	0.58	3.273581	296.633799	0.5	8.430721	5.390188	5.390188	5.125898	2.779986	2.779986	1.901981	1.901981	1.190125	1.190125	0.666816	0.666816	22.109721	10.114318	0.0	0.0	0.0	6.066367	12.132734	0.0	0.0	0.0	10.213055	155.021858	2.0	0.0	3.0	1.0	1.0	0.0	2.0	0.0	0.0	0.0	0.0	0.0	0.0	0.0	0.0	1.0	0.0	0.0	6.0	0.0
Name_Phenobartibal_CAS_None_CS_None	21.0	0.52	2.535973	461.783925	1.29	12.466255	9.318603	9.318603	8.108226	5.333716	5.333716	3.862281	3.862281	3.026281	3.026281	2.064079	2.064079	23.260464	14.383612	0.0	0.0	11.984273	0.0	0.0	37.255573	0.0	10.633577	0.0	232.084792	0.0	2.0	10.0	0.0	0.0	3.0	0.0	0.0	0.0	0.0	0.0	0.0	0.0	0.0	0.0	4.0	0.0	0.0	6.0	0.0
Name_Methionine, DL-_CAS_None_CS_None	18.0	0.78	3.265907	96.958785	1.06	7.276021	5.332624	6.149121	4.180739	2.654911	4.048758	1.726205	2.711804	0.950177	1.594127	0.368293	0.85793	12.011146	4.794537	0.0	0.0	6.420822	5.752854	0.0	11.761885	6.255769	0.0	10.840195	149.05105	1.0	2.0	8.0	0.0	0.0	1.0	1.0	0.0	0.0	0.0	0.0	0.0	0.0	0.0	0.0	1.0	0.0	0.0	0.0	0.0
Name_Erythromycin_CAS_None_CS_None	-20.5	1.05	2.183066	1167.298166	4.63	38.963373	32.937949	32.937949	23.425519	18.494117	18.494117	16.471854	16.471854	11.821553	11.821553	8.410334	8.410334	107.535145	35.121711	0.0	31.408272	6.420822	0.0	27.881009	41.542423	25.918991	0.0	28.421178	733.461241	5.0	0.0	62.0	0.0	0.0	2.0	17.0	0.0	0.0	0.0	0.0	0.0	0.0	0.0	0.0	3.0	0.0	0.0	0.0	0.0
Name_Pyromellitic acid_CAS_None_CS_None	50.0	2.29	3.70991	473.235566	1.43	14.033016	8.576548	8.576548	8.251795	4.365624	4.365624	3.163986	3.163986	2.079324	2.079324	1.307446	1.307446	46.131027	19.178149	0.0	0.0	12.132734	0.0	0.0	0.0	0.0	0.0	20.42611	254.006267	4.0	0.0	2.0	0.0	0.0	4.0	4.0	0.0	0.0	0.0	0.0	0.0	0.0	0.0	0.0	0.0	0.0	0.0	6.0	0.0
Name_Hippuric acid_CAS_None_CS_None	30.0	0.83	2.544573	307.89567	1.01	9.681798	6.857568	6.857568	6.198377	3.749645	3.749645	2.442441	2.442441	1.436149	1.436149	0.847481	0.847481	5.969305	9.589074	0.0	12.451936	5.563451	0.0	0.0	30.331835	0.0	5.316789	5.106527	179.058243	1.0	1.0	7.0	0.0	0.0	2.0	1.0	0.0	0.0	0.0	0.0	0.0	0.0	0.0	0.0	2.0	0.0	0.0	6.0	0.0
Name_Benzenesulfonamide, N-(2-chlorophenyl)-_OR[SYNONYM]_N-(2-chlorophenyl)benzenesulfonamide_CAS_None_CS_None	14.0	0.36	2.340365	611.412572	0.81	12.303119	8.798862	10.371287	8.094154	4.918598	6.779725	3.398398	5.488	2.171685	3.882683	1.347309	2.687119	10.023291	8.417797	0.0	4.895483	10.71002	0.0	12.132734	42.464569	0.0	4.722095	11.60094	267.012077	0.0	1.0	9.0	0.0	0.0	0.0	0.0	2.0	0.0	0.0	0.0	0.0	0.0	0.0	0.0	1.0	0.0	1.0	12.0	0.0
Name_Glutamic acid, D-_CAS_None_CS_None	26.0	1.35	3.49073	144.583377	1.26	8.146264	5.279838	5.279838	4.536581	2.739272	2.739272	1.877144	1.877144	0.986405	0.986405	0.402453	0.402453	17.980451	9.589074	0.0	12.841643	0.0	0.0	0.0	0.0	0.0	0.0	15.946722	147.053158	2.0	2.0	5.0	0.0	0.0	2.0	2.0	0.0	0.0	0.0	0.0	0.0	0.0	0.0	0.0	1.0	0.0	0.0	0.0	0.0
Name_Malic acid_CAS_None_CS_None	15.666666666666666	1.14	3.632432	128.919685	0.99	7.439158	4.442594	4.442594	4.036581	2.164138	2.164138	1.451898	1.451898	0.65303	0.65303	0.252713	0.252713	24.463399	9.589074	0.0	0.0	0.0	0.0	0.0	0.0	0.0	0.0	15.319582	134.021523	3.0	0.0	3.0	0.0	0.0	2.0	3.0	0.0	0.0	0.0	0.0	0.0	0.0	0.0	0.0	0.0	0.0	0.0	0.0	0.0
Name_Menthol_CAS_None_CS_None	0.0	0.31	2.437159	120.041185	0.42	8.430721	7.877935	7.877935	5.109061	4.78991	4.78991	4.393443	4.393443	2.98719	2.98719	2.151882	2.151882	0.0	5.106527	0.0	6.103966	11.835812	12.338728	12.841643	0.0	0.0	20.771212	0.0	156.151415	1.0	0.0	19.0	0.0	0.0	0.0	1.0	0.0	0.0	0.0	0.0	0.0	0.0	0.0	0.0	0.0	0.0	0.0	0.0	0.0
Name_Naproxen_CAS_None_CS_None	28.0	0.57	2.478964	560.39592	0.75	12.413849	9.805162	9.805162	8.113392	5.420872	5.420872	4.032444	4.032444	2.941891	2.941891	1.781186	1.781186	11.887211	4.794537	0.0	0.0	0.0	22.085412	0.0	14.033535	36.398202	0.0	9.84339	230.094294	1.0	0.0	13.0	0.0	0.0	1.0	3.0	0.0	0.0	0.0	0.0	0.0	0.0	0.0	0.0	0.0	0.0	0.0	11.0	0.0
Name_Mannitol_CAS_None_CS_None	19.0	1.62	3.985164	104.605938	1.81	9.723615	6.406896	6.406896	5.540111	3.481748	3.481748	2.481029	2.481029	1.512478	1.512478	0.671209	0.671209	37.629629	0.0	0.0	0.0	0.0	0.0	0.0	0.0	0.0	0.0	30.639164	182.079038	6.0	0.0	8.0	0.0	0.0	0.0	6.0	0.0	0.0	0.0	0.0	0.0	0.0	0.0	0.0	0.0	0.0	0.0	0.0	0.0
Name_Serine, L-_CAS_None_CS_None	22.0	1.03	3.343417	72.580271	1.3	5.861807	3.664483	3.664483	3.180739	1.774215	1.774215	1.127305	1.127305	0.513894	0.513894	0.078093	0.078093	18.618028	4.794537	0.0	0.0	0.0	0.0	0.0	0.0	0.0	0.0	15.946722	105.042593	2.0	2.0	3.0	0.0	0.0	1.0	2.0	0.0	0.0	0.0	0.0	0.0	0.0	0.0	0.0	1.0	0.0	0.0	0.0	0.0
Name_Sulfamerazine_CAS_None_CS_None	41.0	0.59	2.29812	652.99836	1.41	13.173362	9.660624	10.477121	8.471164	5.152652	6.635815	3.696163	5.378566	2.210865	3.554936	1.324176	2.275122	10.023291	8.417797	0.0	10.843823	11.381314	0.0	30.462312	12.990104	0.0	14.690052	5.733667	264.068097	0.0	3.0	9.0	0.0	0.0	0.0	0.0	2.0	0.0	0.0	0.0	0.0	0.0	4.0	0.0	2.0	0.0	1.0	8.0	0.0
Name_4-methylbenzoic acid_OR[SYNONYM]_p-toluic acid_CAS_None_CS_None	30.333333333333332	0.57	3.003401	235.939433	0.44	7.560478	5.664863	5.664863	4.698377	2.999098	2.999098	2.171178	2.171178	1.298517	1.298517	0.696138	0.696138	5.969305	4.794537	0.0	0.0	5.563451	5.563451	0.0	24.265468	6.923737	0.0	5.106527	136.052429	1.0	0.0	7.0	0.0	0.0	1.0	1.0	0.0	0.0	0.0	0.0	0.0	0.0	0.0	0.0	0.0	0.0	0.0	6.0	0.0
Name_4-hydroxyphenylacetic acid_CAS_None_CS_None	40.0	1.07	2.736298	250.54461	0.72	8.267585	5.819183	5.819183	5.181541	3.179812	3.179812	2.236962	2.236962	1.29169	1.29169	0.788419	0.788419	5.969305	4.794537	0.0	12.170333	5.563451	0.0	12.132734	12.132734	0.0	0.0	10.213055	152.047344	2.0	0.0	6.0	0.0	0.0	1.0	2.0	0.0	0.0	0.0	0.0	0.0	0.0	0.0	0.0	0.0	0.0	0.0	6.0	0.0
Name_Furosemide_CAS_None_CS_None	30.0	1.25	2.406626	771.195516	1.5	15.620956	10.537628	12.110053	9.786712	5.646848	7.571132	4.111293	6.048338	2.642157	4.017734	1.690132	2.789255	20.88808	13.212334	0.0	22.818227	5.760247	6.066367	12.32953	12.132734	0.0	5.316789	26.263592	330.00772	1.0	3.0	7.0	0.0	0.0	1.0	3.0	2.0	0.0	0.0	0.0	0.0	0.0	0.0	0.0	2.0	0.0	1.0	6.0	2.0
Name_Albuterol_OR[SYNONYM]_Salbutamol_CAS_None_CS_None	2.5	1.19	2.720206	371.417591	1.82	13.052042	10.565255	10.565255	7.831517	5.690098	5.690098	5.192962	5.192962	2.484411	2.484411	1.460058	1.460058	6.103966	10.213055	0.0	17.895319	17.671659	0.0	6.066367	12.132734	20.771212	5.316789	5.106527	239.152144	3.0	1.0	17.0	0.0	0.0	0.0	3.0	0.0	0.0	0.0	0.0	0.0	0.0	0.0	0.0	2.0	0.0	0.0	6.0	0.0
Name_Barbital_CAS_None_CS_Form_II	17.0	0.52	3.007364	246.562704	1.21	10.060478	7.638958	7.638958	6.063715	4.233693	4.233693	3.026586	3.026586	2.530522	2.530522	1.472098	1.472098	23.260464	14.383612	0.0	0.0	12.841643	0.0	0.0	13.847474	0.0	10.633577	0.0	184.084792	0.0	2.0	10.0	0.0	0.0	3.0	0.0	0.0	0.0	0.0	0.0	0.0	0.0	0.0	0.0	4.0	0.0	0.0	0.0	0.0
Name_Phenol, 2-NO2-_CAS_None_CS_None	29.0	0.11	3.152941	258.924771	0.35	7.560478	5.020325	5.020325	4.715214	2.639712	2.639712	1.745824	1.745824	1.078428	1.078428	0.618551	0.618551	4.923311	10.114318	0.0	11.436898	0.0	0.0	24.265468	0.0	0.0	0.0	5.106527	139.026943	1.0	0.0	4.0	1.0	1.0	0.0	1.0	0.0	0.0	0.0	0.0	0.0	0.0	0.0	0.0	1.0	0.0	0.0	6.0	0.0
Name_Glutamic acid, L-_CAS_None_CS_None	28.5	1.35	3.49073	144.583377	1.26	8.146264	5.279838	5.279838	4.536581	2.739272	2.739272	1.877144	1.877144	0.986405	0.986405	0.402453	0.402453	17.980451	9.589074	0.0	12.841643	0.0	0.0	0.0	0.0	0.0	0.0	15.946722	147.053158	2.0	2.0	5.0	0.0	0.0	2.0	2.0	0.0	0.0	0.0	0.0	0.0	0.0	0.0	0.0	1.0	0.0	0.0	0.0	0.0
Name_Tryptophan, (S)-(-)-_OR[SYNONYM]_Tryptophan, L-_CAS_None_CS_None	11.5	1.09	2.323487	490.048508	1.23	10.836499	8.104021	8.104021	7.181541	4.716242	4.716242	3.508352	3.508352	2.431944	2.431944	1.624731	1.624731	12.011146	4.794537	0.0	0.0	6.420822	16.466376	0.0	0.0	30.462312	4.983979	10.840195	204.089878	1.0	3.0	8.0	0.0	0.0	1.0	1.0	0.0	0.0	0.0	0.0	0.0	0.0	0.0	0.0	3.0	0.0	0.0	6.0	1.0
Name_[4-(benzyloxy)phenyl]acetic acid_CAS_None_CS_None	46.0	0.57	1.922668	503.02174	0.75	12.794682	9.874076	9.874076	8.737183	5.713241	5.713241	3.988739	3.988739	2.527029	2.527029	1.619053	1.619053	5.969305	4.794537	0.0	6.420822	6.606882	16.876415	0.0	24.265468	30.331835	0.0	9.84339	242.094294	1.0	0.0	13.0	0.0	0.0	1.0	3.0	0.0	0.0	0.0	0.0	0.0	0.0	0.0	0.0	0.0	0.0	0.0	12.0	0.0
Name_Propylphenazone_CAS_None_CS_None	0.0	0.0	2.73026	576.259945	1.33	12.576986	10.766777	10.766777	8.036581	5.876217	5.876217	4.629898	4.629898	3.176091	3.176091	2.253785	2.253785	0.0	4.794537	0.0	11.477173	0.0	16.944766	0.0	4.681803	48.985047	13.847474	0.0	230.141913	0.0	0.0	18.0	0.0	0.0	1.0	0.0	0.0	0.0	0.0	0.0	0.0	1.0	0.0	0.0	4.0	0.0	0.0	6.0	1.0
Name_Serine, DL-_CAS_None_CS_None	22.0	1.03	3.343417	72.580271	1.3	5.861807	3.664483	3.664483	3.180739	1.774215	1.774215	1.127305	1.127305	0.513894	0.513894	0.078093	0.078093	18.618028	4.794537	0.0	0.0	0.0	0.0	0.0	0.0	0.0	0.0	15.946722	105.042593	2.0	2.0	3.0	0.0	0.0	1.0	2.0	0.0	0.0	0.0	0.0	0.0	0.0	0.0	0.0	1.0	0.0	0.0	0.0	0.0
Name_Androsterone_CAS_None_CS_None	25.0	0.31	1.637539	458.482707	0.96	14.828063	13.606174	13.606174	9.949161	9.163413	9.163413	9.003128	9.003128	8.347078	8.347078	7.006477	7.006477	0.0	9.901065	0.0	11.518957	17.116141	49.857826	25.683286	0.0	0.0	13.847474	0.0	290.22458	1.0	0.0	29.0	0.0	0.0	1.0	1.0	0.0	0.0	0.0	0.0	0.0	0.0	0.0	0.0	0.0	0.0	0.0	0.0	0.0
Name_Carvedilol_CAS_None_CS_None	-12.0	0.62	1.257538	1108.717444	2.09	20.760938	16.928589	16.928589	14.758351	10.028491	10.028491	7.017566	7.017566	4.908632	4.908632	3.473375	3.473375	6.103966	5.106527	0.0	6.606882	31.195418	27.555362	0.0	7.109798	60.663671	16.367134	14.210589	406.189257	1.0	2.0	23.0	0.0	0.0	0.0	7.0	0.0	0.0	0.0	0.0	0.0	0.0	0.0	0.0	4.0	0.0	0.0	18.0	0.0
Name_Benzoic acid, 2-NO2-_CAS_None_CS_None	25.0	0.57	3.267076	300.93319	0.54	9.137828	5.928573	5.928573	5.625898	3.093836	3.093836	2.079411	2.079411	1.331155	1.331155	0.813695	0.813695	10.892616	14.908855	0.0	11.250838	0.0	6.066367	18.199101	0.0	0.0	0.0	5.106527	167.021858	1.0	0.0	4.0	1.0	1.0	1.0	1.0	0.0	0.0	0.0	0.0	0.0	0.0	0.0	0.0	1.0	0.0	0.0	6.0	0.0
Name_Acetylsalicylic acid_CAS_None_CS_Form_IV	28.0	0.57	3.043527	343.222868	0.77	9.844935	6.98136	6.98136	6.109061	3.617454	3.617454	2.394956	2.394956	1.371155	1.371155	0.887171	0.887171	11.938611	9.589074	0.0	11.312963	0.0	0.0	19.056471	12.132734	0.0	4.736863	5.106527	180.042259	1.0	0.0	7.0	0.0	0.0	2.0	3.0	0.0	0.0	0.0	0.0	0.0	0.0	0.0	0.0	0.0	0.0	0.0	6.0	0.0
Name_Benzophenone, 2,4-(HO)2-_CAS_None_CS_None	28.0	0.8	2.423251	517.955845	0.68	11.543606	8.421478	8.421478	7.681541	4.800055	4.800055	3.396602	3.396602	2.261919	2.261919	1.457071	1.457071	0.0	9.901065	0.0	22.84572	5.563451	6.066367	12.132734	24.265468	6.066367	0.0	5.106527	214.062994	2.0	0.0	8.0	0.0	0.0	1.0	2.0	0.0	0.0	0.0	0.0	0.0	0.0	0.0	0.0	0.0	0.0	0.0	12.0	0.0
Name_Acetylsalicylic acid_CAS_None_CS_Form_II	32.0	0.57	3.043527	343.222868	0.77	9.844935	6.98136	6.98136	6.109061	3.617454	3.617454	2.394956	2.394956	1.371155	1.371155	0.887171	0.887171	11.938611	9.589074	0.0	11.312963	0.0	0.0	19.056471	12.132734	0.0	4.736863	5.106527	180.042259	1.0	0.0	7.0	0.0	0.0	2.0	3.0	0.0	0.0	0.0	0.0	0.0	0.0	0.0	0.0	0.0	0.0	0.0	6.0	0.0
Name_Salicylic acid_CAS_None_CS_None	24.5	0.7	3.152941	254.783061	0.4	7.560478	5.112077	5.112077	4.715214	2.728688	2.728688	1.822302	1.822302	1.134458	1.134458	0.654489	0.654489	5.969305	4.794537	0.0	11.312963	0.0	0.0	12.132734	12.132734	0.0	0.0	10.213055	138.031694	2.0	0.0	4.0	0.0	0.0	1.0	2.0	0.0	0.0	0.0	0.0	0.0	0.0	0.0	0.0	0.0	0.0	0.0	6.0	0.0
Name_Acetanilide, 2-NH2-_CAS_None_CS_None	32.0	0.62	2.579302	233.107191	1.21	8.104448	6.079457	6.079457	5.325699	3.376609	3.376609	2.118326	2.118326	1.242941	1.242941	0.733505	0.733505	0.0	4.794537	0.0	12.451936	0.0	5.687386	0.0	0.0	30.331835	5.316789	5.733667	150.079313	0.0	3.0	7.0	0.0	0.0	1.0	0.0	0.0	0.0	0.0	0.0	0.0	0.0	0.0	0.0	3.0	0.0	0.0	6.0	0.0
Name_Paraben, Ethyl-_CAS_None_CS_None	29.0	0.66	2.753743	263.607066	0.72	8.974691	6.780218	6.780218	5.736382	3.699004	3.699004	2.267344	2.267344	1.378439	1.378439	0.811941	0.811941	0.0	4.794537	0.0	11.718817	12.170333	0.0	24.265468	6.923737	0.0	0.0	9.84339	166.062994	1.0	0.0	9.0	0.0	0.0	1.0	3.0	0.0	0.0	0.0	0.0	0.0	0.0	0.0	0.0	0.0	0.0	0.0	6.0	0.0
Name_Norethindone_CAS_None_CS_None	22.0	0.4	1.652019	583.004889	1.07	15.535169	13.476418	13.476418	10.483112	8.918313	8.918313	8.30304	8.30304	7.690445	7.690445	6.433901	6.433901	5.601051	9.901065	0.0	5.41499	29.454869	44.945751	11.993926	0.0	6.07602	12.844172	6.42335	298.19328	1.0	0.0	25.0	0.0	0.0	1.0	1.0	0.0	0.0	0.0	0.0	0.0	0.0	0.0	0.0	0.0	0.0	0.0	0.0	1.0
Name_Diazinon_CAS_None_CS_None	-17.0	0.0	2.990377	458.28776	1.38	14.466255	12.043548	13.754472	8.897996	6.341138	8.897176	4.234513	7.169553	2.144166	4.559747	1.387543	3.384128	6.718607	0.0	0.0	5.917906	19.093752	11.518332	0.0	6.066367	34.618686	9.967957	25.378098	304.10105	0.0	0.0	21.0	0.0	0.0	0.0	3.0	0.0	0.0	3.0	0.0	0.0	0.0	4.0	0.0	0.0	0.0	0.0	2.0	0.0
Name_Glutaric acid_CAS_None_CS_None	27.333333333333332	1.14	3.102826	104.126402	0.69	7.276021	4.832244	4.832244	4.125898	2.562569	2.562569	1.64103	1.64103	0.781284	0.781284	0.39084	0.39084	11.938611	9.589074	0.0	19.262465	0.0	0.0	0.0	0.0	0.0	0.0	10.213055	132.042259	2.0	0.0	6.0	0.0	0.0	2.0	2.0	0.0	0.0	0.0	0.0	0.0	0.0	0.0	0.0	0.0	0.0	0.0	0.0	0.0
Name_Suberic acid_CAS_None_CS_None	31.0	1.14	3.007306	135.13685	0.7	9.397341	6.953564	6.953564	5.625898	4.062569	4.062569	2.701691	2.701691	1.531284	1.531284	0.906005	0.906005	11.938611	9.589074	0.0	12.841643	12.841643	12.841643	0.0	0.0	0.0	0.0	10.213055	174.089209	2.0	0.0	12.0	0.0	0.0	2.0	2.0	0.0	0.0	0.0	0.0	0.0	0.0	0.0	0.0	0.0	0.0	0.0	0.0	0.0
Name_Phenytoin_CAS_None_CS_None	18.0	0.44	2.230836	583.608538	1.14	13.294682	10.089999	10.089999	9.232017	5.979615	5.979615	4.390299	4.390299	3.28229	3.28229	2.404675	2.404675	11.57004	9.589074	0.0	5.90718	0.0	11.126903	0.0	0.0	60.663671	10.633577	0.0	252.089878	0.0	2.0	10.0	0.0	0.0	2.0	0.0	0.0	0.0	0.0	0.0	0.0	0.0	0.0	0.0	4.0	0.0	0.0	12.0	0.0
Name_Chlorothiazide_CAS_None_CS_None	44.0	0.64	2.822318	723.730856	1.66	12.844935	8.084069	10.472991	7.716162	4.133748	7.498095	3.177711	6.715534	2.030057	4.682163	1.301055	3.442354	24.942066	16.835594	0.0	15.605503	0.0	12.404902	6.066367	0.0	0.0	9.7145	16.739914	294.948825	0.0	3.0	3.0	0.0	0.0	0.0	0.0	4.0	0.0	0.0	0.0	0.0	0.0	0.0	1.0	2.0	0.0	2.0	6.0	0.0
Name_Sulfathiazole_CAS_None_CS_Form a	42.0	0.59	2.288913	561.311383	1.21	11.596012	8.121659	9.754652	7.577317	4.356589	6.719405	3.011792	5.58876	1.844395	4.016981	1.094692	2.883428	10.023291	8.417797	0.0	4.895483	10.818945	0.0	41.799098	5.380063	0.0	9.706073	5.733667	255.013619	0.0	3.0	6.0	0.0	0.0	0.0	0.0	2.0	0.0	0.0	0.0	0.0	0.0	0.0	1.0	3.0	0.0	1.0	6.0	1.0
Name_Naphthoic acid, 2-_CAS_None_CS_None	54.0	0.57	2.686035	460.351862	0.5	9.259149	6.896914	6.896914	6.270857	3.993115	3.993115	2.867082	2.867082	1.996416	1.996416	1.322351	1.322351	5.969305	4.794537	0.0	0.0	5.563451	10.772448	0.0	12.132734	30.331835	0.0	5.106527	172.052429	1.0	0.0	7.0	0.0	0.0	1.0	1.0	0.0	0.0	0.0	0.0	0.0	0.0	0.0	0.0	0.0	0.0	0.0	11.0	0.0
Name_Fentiazac_CAS_None_CS_None	9.0	0.57	2.088128	797.286077	0.81	15.526733	11.492147	13.064573	10.63103	6.661333	7.855794	4.734235	6.254292	3.147524	4.503925	2.146409	3.352468	5.969305	4.794537	0.0	6.420822	10.716561	21.011674	11.336786	12.132734	42.464569	4.983979	16.707467	329.027727	1.0	0.0	11.0	0.0	0.0	1.0	1.0	0.0	0.0	0.0	0.0	0.0	0.0	0.0	1.0	1.0	0.0	0.0	12.0	1.0
Name_Alanine, DL-_CAS_None_CS_None	9.333333333333334	0.78	3.257586	59.813538	0.93	5.154701	3.510162	3.510162	2.642734	1.62709	1.62709	1.126913	1.126913	0.389528	0.389528	0.0	0.0	12.011146	4.794537	0.0	0.0	0.0	0.0	6.923737	0.0	0.0	0.0	10.840195	89.047678	1.0	2.0	4.0	0.0	0.0	1.0	1.0	0.0	0.0	0.0	0.0	0.0	0.0	0.0	0.0	1.0	0.0	0.0	0.0	0.0
Name_Trimellitic acid_CAS_None_CS_None	34.0	1.71	3.396349	447.915833	1.1	11.585422	7.298436	7.298436	6.930428	3.771227	3.771227	2.675821	2.675821	1.727336	1.727336	1.040718	1.040718	29.034819	14.383612	0.0	5.563451	0.0	18.199101	0.0	0.0	0.0	0.0	15.319582	210.016438	3.0	0.0	3.0	0.0	0.0	3.0	3.0	0.0	0.0	0.0	0.0	0.0	0.0	0.0	0.0	0.0	0.0	0.0	6.0	0.0
Name_Codeine_CAS_None_CS_None	8.0	0.23	1.822365	685.154996	1.58	15.060113	12.951046	12.951046	10.663869	8.102094	8.102094	7.113245	7.113245	6.35431	6.35431	5.388741	5.388741	6.103966	5.106527	0.0	11.518957	11.959747	30.885423	11.126903	7.109798	12.142387	24.089969	9.473726	299.152144	1.0	0.0	20.0	0.0	0.0	0.0	5.0	0.0	0.0	0.0	0.0	0.0	0.0	0.0	0.0	3.0	0.0	0.0	6.0	1.0
Name_Pentachlorophenol_CAS_None_CS_None	22.0	0.7	3.603567	230.203225	0.0	9.464102	5.337036	9.116681	5.464102	2.668518	4.55834	1.918518	3.80834	1.186632	3.443431	0.593316	1.721715	0.0	5.106527	0.0	30.862678	0.0	0.0	0.0	0.0	0.0	0.0	58.004699	263.847003	1.0	0.0	0.0	0.0	0.0	0.0	1.0	0.0	0.0	0.0	0.0	0.0	0.0	0.0	0.0	0.0	0.0	0.0	6.0	0.0
Name_Sucrose_CAS_None_CS_None	3.5	2.01	2.17727	393.203227	3.43	17.361443	12.042576	12.042576	10.806897	7.04946	7.04946	5.559383	5.559383	4.070325	4.070325	2.631316	2.631316	74.625548	30.639164	0.0	0.0	0.0	0.0	0.0	0.0	0.0	0.0	24.423644	342.116212	8.0	0.0	14.0	0.0	0.0	0.0	14.0	0.0	0.0	0.0	0.0	0.0	0.0	0.0	0.0	0.0	0.0	0.0	0.0	0.0
Name_Isoleucine, DL-_CAS_None_CS_None	8.0	0.78	3.716137	103.230983	0.97	7.439158	5.794619	5.794619	4.091423	3.075778	3.075778	2.249553	2.249553	1.542155	1.542155	0.497328	0.497328	12.011146	4.794537	0.0	5.917906	0.0	6.420822	0.0	0.0	13.847474	0.0	10.840195	131.094629	1.0	2.0	10.0	0.0	0.0	1.0	1.0	0.0	0.0	0.0	0.0	0.0	0.0	0.0	0.0	1.0	0.0	0.0	0.0	0.0
Name_Barbital_CAS_None_CS_Form_III	30.0	0.52	3.007364	246.562704	1.21	10.060478	7.638958	7.638958	6.063715	4.233693	4.233693	3.026586	3.026586	2.530522	2.530522	1.472098	1.472098	23.260464	14.383612	0.0	0.0	12.841643	0.0	0.0	13.847474	0.0	10.633577	0.0	184.084792	0.0	2.0	10.0	0.0	0.0	3.0	0.0	0.0	0.0	0.0	0.0	0.0	0.0	0.0	0.0	4.0	0.0	0.0	0.0	0.0
Name_9-methylanthracene_CAS_None_CS_None	42.0	0.0	2.597968	581.656722	0.23	10.250712	8.696152	8.696152	7.360173	5.232051	5.232051	3.943838	3.943838	3.040598	3.040598	2.241372	2.241372	0.0	0.0	0.0	0.0	0.0	0.0	27.108348	0.0	0.0	61.521041	0.0	192.0939	0.0	0.0	12.0	0.0	0.0	0.0	0.0	0.0	0.0	0.0	0.0	0.0	0.0	0.0	0.0	0.0	0.0	0.0	16.0	0.0
Name_Testosterone_CAS_None_CS_None	15.5	0.31	1.68835	507.695743	1.01	14.828063	13.399067	13.399067	9.949161	8.869572	8.869572	8.606513	8.606513	7.911978	7.911978	6.531779	6.531779	0.0	9.901065	0.0	16.933947	11.701151	37.519099	31.256391	0.0	6.07602	13.847474	0.0	288.20893	1.0	0.0	27.0	0.0	0.0	1.0	1.0	0.0	0.0	0.0	0.0	0.0	0.0	0.0	0.0	0.0	0.0	0.0	0.0	1.0
Name_Acetaminophen_CAS_None_CS_None	23.75	0.91	2.736298	253.299498	0.93	8.267585	6.164863	6.164863	5.181541	3.249098	3.249098	2.22806	2.22806	1.187673	1.187673	0.748027	0.748027	0.0	4.794537	0.0	11.656692	5.687386	0.0	19.056471	12.132734	0.0	5.316789	5.106527	151.063329	1.0	1.0	7.0	0.0	0.0	1.0	1.0	0.0	0.0	0.0	0.0	0.0	0.0	0.0	0.0	2.0	0.0	0.0	6.0	0.0
Name_Catechol, 4-NO2-_CAS_None_CS_None	10.0	1.14	3.15155	296.633799	0.63	8.430721	5.390188	5.390188	5.109061	2.774003	2.774003	1.930127	1.930127	1.169816	1.169816	0.625389	0.625389	10.672823	10.114318	0.0	11.436898	0.0	18.199101	0.0	0.0	0.0	0.0	10.213055	155.021858	2.0	0.0	3.0	1.0	1.0	0.0	2.0	0.0	0.0	0.0	0.0	0.0	0.0	0.0	0.0	1.0	0.0	0.0	6.0	0.0
Name_Lysine, D-_CAS_None_CS_None	-15.0	0.99	3.214877	105.920939	1.48	7.983128	5.91594	5.91594	4.680739	3.366236	3.366236	2.229188	2.229188	1.28645	1.28645	0.632064	0.632064	12.011146	4.794537	0.0	0.0	12.965578	12.841643	0.0	0.0	0.0	0.0	16.573862	146.105528	1.0	4.0	9.0	0.0	0.0	1.0	1.0	0.0	0.0	0.0	0.0	0.0	0.0	0.0	0.0	2.0	0.0	0.0	0.0	0.0
Name_Aniline, 3-NO2-_CAS_None_CS_None	35.0	0.3	3.069899	259.679658	0.53	7.560478	5.150462	5.150462	4.698377	2.698798	2.698798	1.852096	1.852096	1.081029	1.081029	0.638361	0.638361	4.923311	10.114318	0.0	5.687386	5.687386	0.0	12.132734	12.132734	0.0	0.0	5.733667	138.042927	0.0	2.0	4.0	1.0	1.0	0.0	0.0	0.0	0.0	0.0	0.0	0.0	0.0	0.0	0.0	2.0	0.0	0.0	6.0	0.0
Name_Thalidomide, N-Pr-_CAS_None_CS_None	4.0	0.0	1.921981	647.478309	1.78	15.853007	12.242599	12.242599	10.557749	7.370284	7.370284	5.463978	5.463978	4.068152	4.068152	3.010404	3.010404	23.76338	19.178149	0.0	18.748823	24.092481	9.799819	0.0	24.265468	6.923737	0.0	0.0	300.111007	0.0	0.0	16.0	0.0	0.0	4.0	0.0	0.0	0.0	0.0	0.0	0.0	0.0	0.0	0.0	6.0	0.0	0.0	6.0	0.0
Name_Urea_CAS_None_CS_None	13.5	0.72	2.803039	29.01955	0.69	3.57735	2.062949	2.062949	1.732051	0.781474	0.781474	0.402369	0.402369	0.0	0.0	0.0	0.0	6.031115	0.0	0.0	0.0	0.0	0.0	0.0	0.0	0.0	11.467335	4.794537	60.032363	0.0	4.0	0.0	0.0	0.0	1.0	0.0	0.0	0.0	0.0	0.0	0.0	0.0	0.0	0.0	2.0	0.0	0.0	0.0	0.0
Name_Barbital_CAS_None_CS_Form_I	19.0	0.52	3.007364	246.562704	1.21	10.060478	7.638958	7.638958	6.063715	4.233693	4.233693	3.026586	3.026586	2.530522	2.530522	1.472098	1.472098	23.260464	14.383612	0.0	0.0	12.841643	0.0	0.0	13.847474	0.0	10.633577	0.0	184.084792	0.0	2.0	10.0	0.0	0.0	3.0	0.0	0.0	0.0	0.0	0.0	0.0	0.0	0.0	0.0	4.0	0.0	0.0	0.0	0.0
Name_Naphthylamine-1-sulfonic acid, 2-_CAS_None_CS_None	22.0	0.54	2.991043	619.600148	1.25	11.052042	7.71341	8.529907	6.999019	4.246741	5.686804	3.180116	4.538497	2.168008	3.139531	1.547756	2.377456	10.118127	8.417797	0.0	10.58287	5.386224	5.386224	6.066367	30.331835	0.0	0.0	10.286417	223.030314	1.0	2.0	6.0	0.0	0.0	0.0	0.0	2.0	1.0	0.0	0.0	0.0	0.0	0.0	0.0	1.0	0.0	0.0	11.0	0.0
Name_Fumaric acid_CAS_None_CS_None	32.0	1.14	3.668626	118.973737	0.75	6.568914	3.865624	3.865624	3.625898	1.766145	1.766145	1.009809	1.009809	0.368487	0.368487	0.142577	0.142577	11.938611	9.589074	0.0	0.0	12.15204	0.0	0.0	0.0	0.0	0.0	10.213055	116.010959	2.0	0.0	2.0	0.0	0.0	2.0	2.0	0.0	0.0	0.0	0.0	0.0	0.0	0.0	0.0	0.0	0.0	0.0	0.0	1.0
Name_Glycine_CAS_None_CS_None	14.666666666666666	0.78	2.847379	42.912609	0.9	4.284457	2.639919	2.639919	2.270056	1.189533	1.189533	0.597863	0.597863	0.17462	0.17462	0.0	0.0	5.969305	4.794537	0.0	6.544756	0.0	0.0	0.0	0.0	0.0	5.733667	5.106527	75.032028	1.0	2.0	2.0	0.0	0.0	1.0	1.0	0.0	0.0	0.0	0.0	0.0	0.0	0.0	0.0	1.0	0.0	0.0	0.0	0.0
Name_Phenol, 4-NO2-_CAS_None_CS_None	29.0	0.67	3.003401	241.674771	0.49	7.560478	5.020325	5.020325	4.698377	2.633729	2.633729	1.773508	1.773508	1.060528	1.060528	0.574349	0.574349	4.923311	10.114318	0.0	11.436898	0.0	0.0	24.265468	0.0	0.0	0.0	5.106527	139.026943	1.0	0.0	4.0	1.0	1.0	0.0	1.0	0.0	0.0	0.0	0.0	0.0	0.0	0.0	0.0	1.0	0.0	0.0	6.0	0.0
Name_Hydroquinone_CAS_None_CS_None	20.0	1.0	3.032456	145.388339	0.65	5.983128	4.203828	4.203828	3.787694	2.268581	2.268581	1.516398	1.516398	0.849709	0.849709	0.452632	0.452632	0.0	0.0	0.0	11.499024	0.0	0.0	24.265468	0.0	0.0	0.0	10.213055	110.036779	2.0	0.0	4.0	0.0	0.0	0.0	2.0	0.0	0.0	0.0	0.0	0.0	0.0	0.0	0.0	0.0	0.0	0.0	6.0	0.0
Name_2-aminopyridine_CAS_None_CS_None	4.0	0.23	3.021465	136.007504	0.62	5.112884	3.833965	3.833965	3.393847	2.059156	2.059156	1.254603	1.254603	0.68777	0.68777	0.375967	0.375967	0.0	0.0	0.0	0.0	5.817863	0.0	0.0	12.263211	12.132734	4.983979	5.733667	94.053098	0.0	2.0	4.0	0.0	0.0	0.0	0.0	0.0	0.0	0.0	0.0	0.0	0.0	2.0	0.0	1.0	0.0	0.0	4.0	0.0
Name_Hexobarbital_CAS_None_CS_None	32.5	0.24	2.400121	427.466678	1.33	12.629392	10.077736	10.077736	7.975086	5.807276	5.807276	4.723591	4.723591	3.644794	3.644794	2.406177	2.406177	23.260464	14.383612	0.0	0.0	0.0	36.156301	7.047672	6.923737	6.07602	5.316789	0.0	236.116092	0.0	1.0	15.0	0.0	0.0	3.0	0.0	0.0	0.0	0.0	0.0	0.0	0.0	0.0	0.0	5.0	0.0	0.0	0.0	1.0
Name_Theophylline_CAS_None_CS_None	22.0	0.35	3.211854	574.170559	1.29	9.585422	7.235488	7.235488	6.125898	3.717583	3.717583	2.806904	2.806904	2.029396	2.029396	1.268923	1.268923	0.0	9.589074	0.0	11.24901	11.163878	4.5671	17.942092	7.047672	0.0	9.967957	0.0	180.064725	0.0	1.0	7.0	0.0	0.0	2.0	0.0	0.0	0.0	0.0	0.0	0.0	0.0	0.0	1.0	9.0	0.0	0.0	0.0	1.0
Name_Ibuprofen, (+-)-_OR[SYNONYM]_Ibuprofen_CAS_None_CS_None	21.5	0.57	2.759037	324.894119	0.51	11.422285	9.52667	9.52667	7.002908	5.320301	5.320301	4.399478	4.399478	2.494096	2.494096	1.556377	1.556377	11.887211	4.794537	0.0	0.0	5.917906	11.984273	5.563451	6.923737	24.265468	13.847474	5.106527	206.13068	1.0	0.0	17.0	0.0	0.0	1.0	1.0	0.0	0.0	0.0	0.0	0.0	0.0	0.0	0.0	0.0	0.0	0.0	6.0	0.0
Name_Aprobarbital_CAS_None_CS_None	21.0	0.52	3.141715	313.559202	1.29	11.637828	8.793659	8.793659	6.94643	4.725798	4.725798	3.856225	3.856225	2.716401	2.716401	1.736796	1.736796	23.260464	14.383612	0.0	12.338728	0.0	0.0	6.07602	13.847474	0.0	17.212513	0.0	210.100442	0.0	2.0	12.0	0.0	0.0	3.0	0.0	0.0	0.0	0.0	0.0	0.0	0.0	0.0	0.0	4.0	0.0	0.0	0.0	1.0
Name_Norfloxacin_CAS_None_CS_None	22.5	0.73	2.243585	825.410759	1.84	16.560113	12.803687	12.803687	11.024076	7.582522	7.582522	5.520883	5.520883	4.177542	4.177542	2.961433	2.961433	17.215317	13.979489	0.0	10.949676	30.838356	19.15588	6.196844	10.633467	11.823647	5.316789	5.106527	319.13322	1.0	1.0	16.0	0.0	0.0	2.0	2.0	0.0	0.0	0.0	0.0	0.0	0.0	0.0	0.0	8.0	0.0	0.0	6.0	1.0
Name_Ethisterone_CAS_None_CS_None	28.0	0.4	1.70241	626.243053	1.08	16.457819	14.399067	14.399067	10.839101	9.280285	9.280285	8.9683	8.9683	8.352348	8.352348	6.812482	6.812482	5.601051	9.901065	0.0	10.829981	29.957785	38.52493	11.993926	0.0	6.07602	19.767909	6.42335	312.20893	1.0	0.0	27.0	0.0	0.0	1.0	1.0	0.0	0.0	0.0	0.0	0.0	0.0	0.0	0.0	0.0	0.0	0.0	0.0	1.0
Name_Daidzein_CAS_None_CS_None	66.0	1.16	2.257674	800.483677	1.27	13.405413	9.829726	9.829726	9.147867	5.68924	5.68924	4.205838	4.205838	2.9365	2.9365	1.95725	1.95725	0.0	15.007592	0.0	16.927814	22.096147	0.0	36.594998	12.132734	0.0	0.0	4.417151	254.057909	2.0	0.0	8.0	0.0	0.0	1.0	4.0	0.0	0.0	0.0	0.0	0.0	0.0	0.0	0.0	0.0	0.0	0.0	12.0	1.0
Name_Cinnamic acid, cis-_CAS_None_CS_Form_III	21.0	0.57	2.721774	262.151039	0.51	8.104448	5.896914	5.896914	5.287694	3.249098	3.249098	2.082255	2.082255	1.217933	1.217933	0.731664	0.731664	5.969305	4.794537	0.0	0.0	0.0	11.639472	0.0	6.07602	30.331835	0.0	5.106527	148.052429	1.0	0.0	7.0	0.0	0.0	1.0	1.0	0.0	0.0	0.0	0.0	0.0	0.0	0.0	0.0	0.0	0.0	0.0	6.0	1.0
Name_Leucine, DL-_CAS_None_CS_None	9.0	0.78	3.501688	101.230983	0.97	7.439158	5.794619	5.794619	4.036581	3.020937	3.020937	2.57428	2.57428	1.042536	1.042536	0.608685	0.608685	12.011146	4.794537	0.0	0.0	12.338728	0.0	0.0	0.0	13.847474	0.0	10.840195	131.094629	1.0	2.0	10.0	0.0	0.0	1.0	1.0	0.0	0.0	0.0	0.0	0.0	0.0	0.0	0.0	1.0	0.0	0.0	0.0	0.0
Name_Heptabarbital_CAS_None_CS_None	23.0	0.52	2.390409	405.952294	1.28	13.173362	10.544736	10.544736	8.608226	6.473509	6.473509	4.824954	4.824954	3.848845	3.848845	2.796348	2.796348	23.260464	14.383612	0.0	0.0	6.420822	37.677213	0.0	6.923737	6.07602	10.633577	0.0	250.131742	0.0	2.0	16.0	0.0	0.0	3.0	0.0	0.0	0.0	0.0	0.0	0.0	0.0	0.0	0.0	4.0	0.0	0.0	0.0	1.0
Name_Flufenamic acid_CAS_None_CS_None	29.0	0.72	2.337931	638.311297	0.59	14.750712	10.108157	10.108157	9.376029	5.643395	5.643395	4.0543	4.0543	2.626378	2.626378	1.707393	1.707393	17.709055	17.965782	0.0	16.938224	0.0	12.132734	24.265468	12.132734	0.0	5.316789	5.106527	281.066363	1.0	1.0	8.0	0.0	0.0	1.0	4.0	0.0	0.0	0.0	0.0	0.0	0.0	0.0	0.0	2.0	0.0	0.0	12.0	0.0
Name_Tartaric acid_CAS_None_CS_None	11.0	1.23	4.069512	133.826806	1.3	8.309401	4.760052	4.760052	4.464102	2.282543	2.282543	1.56615	1.56615	0.805104	0.805104	0.270102	0.270102	24.146543	9.589074	0.0	0.0	0.0	0.0	0.0	0.0	0.0	0.0	20.42611	150.016438	4.0	0.0	2.0	0.0	0.0	2.0	4.0	0.0	0.0	0.0	0.0	0.0	0.0	0.0	0.0	0.0	0.0	0.0	0.0	0.0
Name_Trimesic acid_CAS_None_CS_None	46.0	1.71	3.38738	368.908686	1.1	11.585422	7.298436	7.298436	6.913591	3.765244	3.765244	2.714496	2.714496	1.673864	1.673864	0.998017	0.998017	17.907916	14.383612	0.0	16.690354	0.0	18.199101	0.0	0.0	0.0	0.0	15.319582	210.016438	3.0	0.0	3.0	0.0	0.0	3.0	3.0	0.0	0.0	0.0	0.0	0.0	0.0	0.0	0.0	0.0	0.0	0.0	6.0	0.0
Name_Carbenoxolone_CAS_None_CS_None	20.0	1.14	1.487272	1201.369811	1.69	30.388541	26.100595	26.100595	18.839278	15.747013	15.747013	16.29055	16.29055	13.846418	13.846418	10.986621	10.986621	23.322906	24.284676	0.0	69.557525	19.262465	38.52493	5.573105	0.0	12.999757	41.542423	9.84339	570.355654	2.0	0.0	48.0	0.0	0.0	4.0	4.0	0.0	0.0	0.0	0.0	0.0	0.0	0.0	0.0	0.0	0.0	0.0	0.0	1.0
Name_Barbituric acid, i-Pr-_CAS_None_CS_None	24.0	0.24	2.806701	227.036043	1.25	9.300965	6.956416	6.956416	5.519745	3.679592	3.679592	2.887594	2.887594	1.562025	1.562025	1.081962	1.081962	17.845474	14.383612	0.0	12.462662	0.0	4.89991	0.0	13.847474	0.0	5.316789	0.0	170.069142	0.0	1.0	9.0	0.0	0.0	3.0	0.0	0.0	0.0	0.0	0.0	0.0	0.0	0.0	0.0	5.0	0.0	0.0	0.0	0.0
Name_Haloperidol_CAS_None_CS_None	42.0	0.31	1.444579	737.611324	1.45	18.570703	14.627154	15.383083	12.460146	8.957773	9.335738	6.913741	7.350177	5.109169	5.361146	3.438696	3.564685	5.601051	14.29148	0.0	11.600466	29.84855	31.618542	24.265468	0.0	24.265468	4.89991	11.60094	375.140135	1.0	0.0	22.0	0.0	0.0	1.0	2.0	0.0	0.0	0.0	0.0	0.0	0.0	0.0	0.0	3.0	0.0	0.0	12.0	0.0
Name_4-dimethylaminopyridine_CAS_None_CS_None	3.0	0.0	2.848234	169.530842	0.74	6.690234	5.703828	5.703828	4.30453	2.878449	2.878449	2.09984	2.09984	1.179123	1.179123	0.642188	0.642188	0.0	0.0	0.0	0.0	0.0	0.0	5.687386	12.393687	31.127988	4.983979	0.0	122.084398	0.0	0.0	10.0	0.0	0.0	0.0	0.0	0.0	0.0	0.0	0.0	0.0	0.0	2.0	0.0	3.0	0.0	0.0	4.0	0.0
Name_17a-methyltestosterone_CAS_None_CS_None	-13.0	0.31	1.6968	545.910498	1.02	15.750712	14.321717	14.321717	10.278441	9.24161	9.24161	9.237543	9.237543	8.524125	8.524125	6.802813	6.802813	5.601051	9.901065	0.0	10.829981	11.701151	43.93992	24.835569	0.0	6.07602	20.771212	0.0	302.22458	1.0	0.0	29.0	0.0	0.0	1.0	1.0	0.0	0.0	0.0	0.0	0.0	0.0	0.0	0.0	0.0	0.0	0.0	0.0	1.0
Name_Cephalosporanic acid, 7-NH2-_CAS_None_CS_None	12.0	0.8	2.258624	461.184392	2.2	13.447229	9.581933	10.39843	8.430428	5.221017	6.269772	3.97316	5.078153	2.740636	4.101322	1.879802	3.153921	23.887631	14.383612	0.0	17.677794	11.325958	0.0	23.585532	0.0	0.0	0.0	15.577058	272.046692	1.0	2.0	9.0	0.0	0.0	3.0	3.0	0.0	0.0	0.0	0.0	0.0	0.0	0.0	0.0	4.0	0.0	0.0	0.0	1.0
Name_Meprobamate_CAS_None_CS_None	41.5	0.89	4.165605	212.152234	1.12	11.897341	9.116121	9.116121	6.893665	4.738964	4.738964	3.776082	3.776082	1.979332	1.979332	1.280278	1.280278	17.601471	9.589074	0.0	13.213764	0.0	12.841643	0.0	0.0	13.847474	0.0	20.941061	218.126657	0.0	4.0	14.0	0.0	0.0	2.0	4.0	0.0	0.0	0.0	0.0	0.0	0.0	0.0	0.0	2.0	0.0	0.0	0.0	0.0
Name_Adenine_CAS_None_CS_None	24.0	0.57	2.95009	351.565797	1.09	6.974691	5.073692	5.073692	4.87701	2.772767	2.772767	1.860053	1.860053	1.25231	1.25231	0.783746	0.783746	0.0	0.0	0.0	0.0	16.981741	0.0	12.65464	0.0	0.0	19.935914	5.733667	135.054495	0.0	3.0	2.0	0.0	0.0	0.0	0.0	0.0	0.0	0.0	0.0	0.0	0.0	4.0	1.0	4.0	0.0	0.0	2.0	0.0
Name_Metronidazole_CAS_None_CS_None	6.0	0.31	3.032859	294.228459	0.86	9.137828	6.596915	6.596915	5.663902	3.438905	3.438905	2.295966	2.295966	1.544695	1.544695	0.978368	0.978368	4.923311	10.114318	0.0	18.969501	5.824404	0.0	10.763943	6.923737	0.0	4.983979	5.106527	171.064391	1.0	0.0	8.0	1.0	1.0	0.0	1.0	0.0	0.0	0.0	0.0	0.0	0.0	0.0	1.0	5.0	0.0	0.0	0.0	1.0
Name_2-methylanthracene_CAS_None_CS_None	46.5	0.0	2.474936	635.656722	0.23	10.250712	8.696152	8.696152	7.3265	5.220085	5.220085	4.049964	4.049964	2.86031	2.86031	2.059473	2.059473	0.0	0.0	0.0	0.0	0.0	0.0	27.108348	0.0	0.0	61.521041	0.0	192.0939	0.0	0.0	12.0	0.0	0.0	0.0	0.0	0.0	0.0	0.0	0.0	0.0	0.0	0.0	0.0	0.0	0.0	0.0	16.0	0.0
Name_Arginine, D-_CAS_None_CS_None	5.0	1.26	3.311835	170.931021	1.95	9.560478	6.708833	6.708833	5.536581	3.600216	3.600216	2.427411	2.427411	1.324553	1.324553	0.668508	0.668508	12.011146	4.794537	0.0	5.959555	19.3864	0.0	0.0	0.0	0.0	5.316789	21.983146	174.111676	1.0	6.0	7.0	0.0	0.0	1.0	1.0	0.0	0.0	0.0	0.0	0.0	0.0	0.0	1.0	4.0	0.0	0.0	0.0	0.0
Name_Benzoic acid_CAS_None_CS_None	29.0	0.57	2.981455	203.415953	0.44	6.690234	4.742213	4.742213	4.30453	2.588415	2.588415	1.671178	1.671178	1.02074	1.02074	0.58073	0.58073	5.969305	4.794537	0.0	0.0	5.563451	0.0	0.0	30.331835	0.0	0.0	5.106527	122.036779	1.0	0.0	5.0	0.0	0.0	1.0	1.0	0.0	0.0	0.0	0.0	0.0	0.0	0.0	0.0	0.0	0.0	0.0	6.0	0.0
Name_4-(dimethylamino)benzoic acid, methyl ester_CAS_None_CS_None	27.0	0.0	2.87093	290.297985	0.79	9.844935	8.073111	8.073111	6.147066	4.005898	4.005898	2.932883	2.932883	1.8048	1.8048	1.013506	1.013506	0.0	4.794537	0.0	5.969305	5.563451	5.687386	7.109798	12.132734	31.127988	4.736863	0.0	179.094629	0.0	0.0	13.0	0.0	0.0	1.0	2.0	0.0	0.0	0.0	0.0	0.0	0.0	0.0	0.0	3.0	0.0	0.0	6.0	0.0
Name_t-butanol_CAS_None_CS_None	4.0	0.31	3.023716	19.119415	0.35	4.5	3.947214	3.947214	2.0	1.723607	1.723607	2.17082	2.17082	0.0	0.0	0.0	0.0	5.601051	0.0	0.0	0.0	0.0	0.0	0.0	20.771212	0.0	0.0	5.106527	74.073165	1.0	0.0	9.0	0.0	0.0	0.0	1.0	0.0	0.0	0.0	0.0	0.0	0.0	0.0	0.0	0.0	0.0	0.0	0.0	0.0
Name_Glutethimide_CAS_None_CS_None	31.0	0.34	2.400243	413.200588	1.02	11.596012	9.324568	9.324568	7.687506	5.586699	5.586699	4.178986	4.178986	3.396363	3.396363	2.323295	2.323295	5.41499	9.589074	0.0	11.814359	12.841643	11.984273	0.0	0.0	37.255573	5.316789	0.0	217.110279	0.0	1.0	14.0	0.0	0.0	2.0	0.0	0.0	0.0	0.0	0.0	0.0	0.0	0.0	0.0	2.0	0.0	0.0	6.0	0.0
Name_Benzophenone, 2,2',4,4'-(HO)4-_CAS_None_CS_None	45.0	1.63	2.477871	565.273823	0.98	13.284093	9.161204	9.161204	8.486071	5.074619	5.074619	3.732028	3.732028	2.451882	2.451882	1.569169	1.569169	5.783245	15.007592	0.0	34.12495	0.0	12.132734	24.265468	0.0	0.0	0.0	10.213055	246.052823	4.0	0.0	6.0	0.0	0.0	1.0	4.0	0.0	0.0	0.0	0.0	0.0	0.0	0.0	0.0	0.0	0.0	0.0	12.0	0.0
Name_Sulfanilacetamide_CAS_None_CS_None	12.0	0.71	3.047486	436.159126	1.31	10.767585	7.519745	8.336241	6.415521	3.805748	5.288911	2.730721	4.413123	1.468494	2.917448	0.895124	1.8858	15.930471	13.212334	0.0	4.895483	5.687386	6.923737	24.265468	0.0	4.722095	0.0	5.733667	214.041213	0.0	3.0	7.0	0.0	0.0	1.0	0.0	2.0	0.0	0.0	0.0	0.0	0.0	0.0	0.0	2.0	0.0	1.0	6.0	0.0
Name_Vanillin_CAS_None_CS_None	22.0	0.44	3.116164	268.039723	0.76	8.267585	6.073111	6.073111	5.274387	3.098391	3.098391	2.049137	2.049137	1.339862	1.339862	0.767521	0.767521	0.0	4.794537	0.0	5.749512	17.599124	0.0	25.308899	0.0	0.0	0.0	9.84339	152.047344	1.0	0.0	7.0	0.0	0.0	1.0	3.0	0.0	0.0	0.0	0.0	0.0	0.0	0.0	0.0	0.0	0.0	0.0	6.0	0.0
Name_N-tert-butylacetamide_CAS_None_CS_None	-3.0	0.26	3.551253	91.191883	0.63	6.784457	5.908248	5.908248	3.416502	2.704124	2.704124	2.931186	2.931186	0.551031	0.551031	0.528093	0.528093	0.0	4.794537	0.0	11.446105	0.0	0.0	6.923737	0.0	20.771212	5.316789	0.0	115.099714	0.0	1.0	12.0	0.0	0.0	1.0	0.0	0.0	0.0	0.0	0.0	0.0	0.0	0.0	0.0	2.0	0.0	0.0	0.0	0.0
Name_Cephradine_CAS_None_CS_None	10.0	1.06	1.678452	697.436092	2.59	17.430357	13.190193	14.006689	11.413591	7.690996	8.739751	5.998097	7.10309	4.377493	5.801677	3.059082	4.351838	29.867346	19.490139	0.0	11.070912	17.74678	11.993926	16.661795	6.923737	18.22806	5.316789	5.733667	349.109627	1.0	3.0	15.0	0.0	0.0	3.0	1.0	0.0	0.0	0.0	0.0	0.0	0.0	0.0	0.0	6.0	0.0	0.0	0.0	3.0
Name_Promazine_CAS_None_CS_None	23.0	0.0	1.907956	549.548805	1.06	13.949383	12.042798	12.859295	9.75402	7.037045	7.853542	5.345979	6.429756	3.519066	4.649335	2.567104	3.662853	0.0	0.0	0.0	0.0	0.0	13.089513	27.586561	0.0	11.761885	72.4261	0.0	284.13472	0.0	0.0	20.0	0.0	0.0	0.0	0.0	0.0	0.0	0.0	0.0	0.0	0.0	0.0	0.0	6.0	0.0	0.0	12.0	0.0
Name_3-hydroxybenzoic acid_CAS_None_CS_None	32.5	1.06	3.069899	254.783061	0.72	7.560478	5.112077	5.112077	4.698377	2.722705	2.722705	1.855481	1.855481	1.093105	1.093105	0.638942	0.638942	5.969305	4.794537	0.0	11.312963	0.0	0.0	24.265468	0.0	0.0	0.0	10.213055	138.031694	2.0	0.0	4.0	0.0	0.0	1.0	2.0	0.0	0.0	0.0	0.0	0.0	0.0	0.0	0.0	0.0	0.0	0.0	6.0	0.0
Name_Paraben, Buthyl-_CAS_None_CS_None	35.5	0.66	2.481073	289.905883	0.73	10.388905	8.194432	8.194432	6.736382	4.699004	4.699004	3.036347	3.036347	1.834054	1.834054	0.99005	0.99005	0.0	4.794537	0.0	11.718817	12.170333	12.841643	12.132734	12.132734	6.923737	0.0	9.84339	194.094294	1.0	0.0	13.0	0.0	0.0	1.0	3.0	0.0	0.0	0.0	0.0	0.0	0.0	0.0	0.0	0.0	0.0	0.0	6.0	0.0
Name_Risocaine_CAS_None_CS_None	31.0	0.23	2.611171	279.481149	0.77	9.681798	7.617461	7.617461	6.236382	4.264073	4.264073	2.757928	2.757928	1.583666	1.583666	0.897295	0.897295	0.0	4.794537	0.0	5.969305	17.85772	6.420822	0.0	24.265468	6.923737	0.0	10.47053	179.094629	0.0	2.0	11.0	0.0	0.0	1.0	2.0	0.0	0.0	0.0	0.0	0.0	0.0	0.0	0.0	1.0	0.0	0.0	6.0	0.0
Name_Alclofenac_CAS_None_CS_None	15.0	0.57	2.776717	374.095825	0.7	11.259149	8.072396	8.828325	7.130229	4.37115	4.749114	2.934969	3.342169	1.708329	2.003698	1.094686	1.35238	5.969305	4.794537	0.0	6.420822	22.942479	0.0	0.0	24.275121	0.0	6.578936	21.44433	226.039672	1.0	0.0	10.0	0.0	0.0	1.0	3.0	0.0	0.0	0.0	0.0	0.0	0.0	0.0	0.0	0.0	0.0	0.0	6.0	1.0
Name_Ascorbic acid_CAS_None_CS_None	22.5	1.12	2.796067	232.192809	1.65	9.300965	5.967158	5.967158	5.574586	3.195848	3.195848	2.309678	2.309678	1.476002	1.476002	0.822777	0.822777	36.30245	4.794537	0.0	0.0	0.0	0.0	0.0	0.0	0.0	4.736863	20.42611	176.032088	4.0	0.0	4.0	0.0	0.0	1.0	6.0	0.0	0.0	0.0	0.0	0.0	0.0	0.0	0.0	0.0	0.0	0.0	0.0	1.0
Name_Acetylsalicylic acid_CAS_None_CS_None	24.5	0.57	3.043527	343.222868	0.77	9.844935	6.98136	6.98136	6.109061	3.617454	3.617454	2.394956	2.394956	1.371155	1.371155	0.887171	0.887171	11.938611	9.589074	0.0	11.312963	0.0	0.0	19.056471	12.132734	0.0	4.736863	5.106527	180.042259	1.0	0.0	7.0	0.0	0.0	2.0	3.0	0.0	0.0	0.0	0.0	0.0	0.0	0.0	0.0	0.0	0.0	0.0	6.0	0.0
Name_Cinnamic acid, cis-_CAS_None_CS_Form_II	22.0	0.57	2.721774	262.151039	0.51	8.104448	5.896914	5.896914	5.287694	3.249098	3.249098	2.082255	2.082255	1.217933	1.217933	0.731664	0.731664	5.969305	4.794537	0.0	0.0	0.0	11.639472	0.0	6.07602	30.331835	0.0	5.106527	148.052429	1.0	0.0	7.0	0.0	0.0	1.0	1.0	0.0	0.0	0.0	0.0	0.0	0.0	0.0	0.0	0.0	0.0	0.0	6.0	1.0
Name_Flurbiprofen_CAS_None_CS_None	24.0	0.57	2.401364	563.961214	0.58	13.120956	9.929579	9.929579	8.592224	5.670131	5.670131	4.165235	4.165235	2.948361	2.948361	1.795098	1.795098	17.704432	9.184952	0.0	0.0	11.126903	5.563451	6.066367	19.056471	30.331835	0.0	5.106527	244.089958	1.0	0.0	12.0	0.0	0.0	1.0	2.0	0.0	0.0	0.0	0.0	0.0	0.0	0.0	0.0	0.0	0.0	0.0	12.0	0.0
Name_Phenol, 3-NH2-_CAS_None_CS_None	24.0	0.73	3.07766	168.388339	0.65	5.983128	4.333965	4.333965	3.787694	2.333649	2.333649	1.594987	1.594987	0.870211	0.870211	0.524798	0.524798	0.0	0.0	0.0	5.749512	5.687386	0.0	6.066367	18.199101	0.0	0.0	10.840195	109.052764	1.0	2.0	4.0	0.0	0.0	0.0	1.0	0.0	0.0	0.0	0.0	0.0	0.0	0.0	0.0	1.0	0.0	0.0	6.0	0.0
Name_Ivermectin_CAS_None_CS_None	-25.0	0.68	1.17695	1675.432745	4.23	44.672269	38.475389	38.475389	29.497426	23.166155	23.166155	19.352334	19.352334	14.930547	14.930547	10.957248	10.957248	90.791124	20.114119	0.0	30.836687	61.506951	18.414748	0.0	40.21911	19.075777	40.694706	47.36863	874.507857	3.0	0.0	71.0	0.0	0.0	1.0	23.0	0.0	0.0	0.0	0.0	0.0	0.0	0.0	0.0	0.0	0.0	0.0	0.0	4.0
Name_Naphthylamine-5-sulfonic acid, 1-_CAS_None_CS_None	25.0	0.54	2.956951	619.600148	1.26	11.052042	7.71341	8.529907	6.999019	4.246741	5.686804	3.173576	4.563535	2.193707	3.105516	1.530384	2.236825	10.118127	8.417797	0.0	4.895483	16.459835	0.0	6.066367	30.331835	0.0	0.0	10.286417	223.030314	1.0	2.0	6.0	0.0	0.0	0.0	0.0	2.0	1.0	0.0	0.0	0.0	0.0	0.0	0.0	1.0	0.0	0.0	11.0	0.0
Name_Barbituric acid, 5-allyl-5-phenyl-_CAS_None_CS_None	24.0	0.52	2.560321	502.297711	1.34	13.173362	9.60306	9.60306	8.608226	5.443106	5.443106	4.001527	4.001527	2.946475	2.946475	2.058594	2.058594	23.260464	14.383612	0.0	6.420822	5.563451	0.0	6.07602	30.331835	0.0	17.212513	0.0	244.084792	0.0	2.0	10.0	0.0	0.0	3.0	0.0	0.0	0.0	0.0	0.0	0.0	0.0	0.0	0.0	4.0	0.0	0.0	6.0	1.0
Name_Salicylamide_CAS_None_CS_None	37.0	0.62	3.152941	257.537949	0.61	7.560478	5.242213	5.242213	4.715214	2.793756	2.793756	1.8814	1.8814	1.169509	1.169509	0.682001	0.682001	5.90718	4.794537	0.0	11.312963	0.0	0.0	12.132734	12.132734	0.0	0.0	10.840195	137.047678	1.0	2.0	4.0	0.0	0.0	1.0	1.0	0.0	0.0	0.0	0.0	0.0	0.0	0.0	0.0	1.0	0.0	0.0	6.0	0.0
Name_Acetazolamide_CAS_None_CS_None	34.0	0.85	2.938691	422.352468	1.5	10.060478	6.513019	8.146012	5.892865	3.032746	5.395562	2.099318	4.811974	0.932817	3.08151	0.525847	1.90536	10.023291	13.212334	0.0	15.378394	11.336786	0.0	6.923737	0.0	0.0	15.514152	5.138974	221.988132	0.0	3.0	3.0	0.0	0.0	1.0	0.0	2.0	0.0	0.0	0.0	0.0	1.0	0.0	2.0	2.0	0.0	1.0	0.0	0.0
Name_Phenol_CAS_None_CS_None	12.0	0.5	3.021465	134.10737	0.39	5.112884	3.833965	3.833965	3.393847	2.13429	2.13429	1.335549	1.335549	0.756194	0.756194	0.427994	0.427994	0.0	0.0	0.0	0.0	5.749512	0.0	0.0	24.265468	6.066367	0.0	5.106527	94.041865	1.0	0.0	5.0	0.0	0.0	0.0	1.0	0.0	0.0	0.0	0.0	0.0	0.0	0.0	0.0	0.0	0.0	0.0	6.0	0.0
Name_Nitrofurantoin_CAS_None_CS_None	38.0	0.24	2.070288	519.740144	1.34	12.413849	8.32204	8.32204	8.058551	4.456197	4.456197	3.088659	3.088659	1.89106	1.89106	1.160733	1.160733	22.745787	19.703393	0.0	12.305004	0.0	17.28988	6.066367	0.0	5.316789	5.101408	4.417151	238.033819	0.0	1.0	5.0	1.0	1.0	2.0	2.0	0.0	0.0	0.0	0.0	0.0	1.0	0.0	1.0	5.0	0.0	0.0	0.0	2.0
Name_Oxazepam_CAS_None_CS_None	6.0	0.64	2.231586	698.274631	1.29	14.11252	10.376792	11.132721	9.647867	6.070504	6.448468	4.396557	4.832993	3.027723	3.26282	2.095187	2.26729	12.135081	9.901065	0.0	0.0	21.985156	5.563451	0.0	18.199101	30.331835	10.309193	11.60094	286.050905	1.0	1.0	9.0	0.0	0.0	1.0	1.0	0.0	0.0	0.0	0.0	0.0	0.0	0.0	1.0	3.0	0.0	0.0	12.0	0.0
Name_Griseofulvin_CAS_None_CS_None	22.333333333333332	0.0	2.258173	768.834539	1.58	17.6459	13.766612	14.522541	11.39945	7.375124	7.753088	5.750227	6.128192	4.497995	4.855898	3.299373	3.564147	11.518957	9.589074	0.0	40.082073	11.499024	0.0	33.47178	6.923737	0.0	0.0	30.548392	352.071366	0.0	0.0	17.0	0.0	0.0	2.0	8.0	0.0	0.0	0.0	0.0	0.0	0.0	0.0	0.0	0.0	0.0	0.0	6.0	1.0
Name_Silybin_CAS_None_CS_None	33.0	1.39	1.492733	1303.6453	2.58	24.852642	18.412619	18.412619	16.799264	10.702931	10.702931	8.200359	8.200359	6.000359	6.000359	4.279698	4.279698	35.948622	30.327174	0.0	40.917893	16.876415	6.066367	19.242532	30.331835	0.0	0.0	18.947452	482.121297	5.0	0.0	17.0	0.0	0.0	1.0	13.0	0.0	0.0	0.0	0.0	0.0	0.0	0.0	0.0	0.0	0.0	0.0	18.0	0.0
Name_Difloxacin_CAS_None_CS_None	0.0	0.57	1.971087	1150.530442	1.91	20.706378	15.731159	15.731159	13.846244	9.165706	9.165706	7.134563	7.134563	5.251302	5.251302	3.591679	3.591679	28.595989	23.476432	0.0	5.386224	29.980986	19.15588	35.029411	6.066367	11.947582	4.89991	0.0	399.139448	1.0	0.0	18.0	0.0	0.0	2.0	3.0	0.0	0.0	0.0	0.0	0.0	0.0	0.0	0.0	9.0	0.0	0.0	12.0	1.0
Name_Tryptophan, DL-_CAS_None_CS_None	18.0	1.09	2.323487	490.048508	1.23	10.836499	8.104021	8.104021	7.181541	4.716242	4.716242	3.508352	3.508352	2.431944	2.431944	1.624731	1.624731	12.011146	4.794537	0.0	0.0	6.420822	16.466376	0.0	0.0	30.462312	4.983979	10.840195	204.089878	1.0	3.0	8.0	0.0	0.0	1.0	1.0	0.0	0.0	0.0	0.0	0.0	0.0	0.0	0.0	3.0	0.0	0.0	6.0	1.0
Name_Azelaic acid_CAS_None_CS_None	38.5	1.14	2.996105	146.997637	0.71	10.104448	7.660671	7.660671	6.125898	4.562569	4.562569	3.055244	3.055244	1.781284	1.781284	1.082782	1.082782	11.938611	9.589074	0.0	12.841643	12.841643	19.262465	0.0	0.0	0.0	0.0	10.213055	188.104859	2.0	0.0	14.0	0.0	0.0	2.0	2.0	0.0	0.0	0.0	0.0	0.0	0.0	0.0	0.0	0.0	0.0	0.0	0.0	0.0
Name_Morphine_CAS_None_CS_None	-1.0	0.5	1.844525	670.244221	1.47	14.353007	11.990012	11.990012	10.125864	7.713328	7.713328	6.93011	6.93011	6.149738	6.149738	5.238416	5.238416	6.103966	10.213055	0.0	17.268469	17.709259	19.3864	11.126903	6.066367	12.142387	18.023602	4.736863	285.136493	2.0	0.0	17.0	0.0	0.0	0.0	4.0	0.0	0.0	0.0	0.0	0.0	0.0	0.0	0.0	3.0	0.0	0.0	6.0	1.0
Name_Valine, D-_CAS_None_CS_None	2.0	0.78	3.637683	90.42946	0.96	6.732051	5.087513	5.087513	3.553418	2.537773	2.537773	2.108038	2.108038	1.003387	1.003387	0.285154	0.285154	12.011146	4.794537	0.0	5.917906	0.0	0.0	0.0	13.847474	0.0	0.0	10.840195	117.078979	1.0	2.0	8.0	0.0	0.0	1.0	1.0	0.0	0.0	0.0	0.0	0.0	0.0	0.0	0.0	1.0	0.0	0.0	0.0	0.0
Name_Aztreonam_CAS_None_CS_None	33.0	1.38	2.259276	953.885135	3.14	21.438793	14.811455	16.444449	12.752743	7.578996	9.855612	6.221231	8.399971	3.730568	5.414072	2.112846	3.543514	51.484247	22.801409	0.0	15.130702	0.0	11.336786	26.151274	0.0	0.0	15.45648	20.230533	435.051855	2.0	3.0	12.0	0.0	1.0	3.0	2.0	2.0	1.0	0.0	0.0	0.0	0.0	0.0	2.0	6.0	0.0	1.0	0.0	1.0
Name_Gliclazide_CAS_None_CS_None	4.0	0.59	1.579995	645.115175	1.66	15.742276	12.579842	13.396339	10.43749	7.589462	9.072625	6.215525	7.897927	4.544292	5.891185	3.391138	4.293093	16.054406	13.212334	0.0	4.895483	11.835812	18.652964	31.395199	12.132734	11.93265	10.147886	0.0	323.130363	0.0	2.0	19.0	0.0	0.0	1.0	0.0	2.0	0.0	0.0	0.0	0.0	1.0	0.0	0.0	4.0	0.0	1.0	6.0	0.0
Name_Enoxacin_CAS_None_CS_None	24.0	0.73	2.243585	827.562288	1.96	16.560113	12.67355	12.67355	11.024076	7.452386	7.452386	5.365082	5.365082	3.971247	3.971247	2.768279	2.768279	17.215317	13.979489	0.0	16.767538	25.281446	19.15588	6.196844	4.5671	11.823647	10.300767	5.106527	320.128469	1.0	1.0	15.0	0.0	0.0	2.0	2.0	0.0	0.0	0.0	0.0	0.0	0.0	2.0	0.0	8.0	0.0	0.0	4.0	1.0
Name_Strychnine_CAS_None_CS_None	29.0	0.0	1.552423	848.052734	1.68	16.336134	14.227067	14.227067	12.28766	9.750273	9.750273	8.776861	8.776861	8.217025	8.217025	7.508218	7.508218	0.0	4.794537	0.0	17.426137	36.947197	6.544756	30.637237	5.573105	0.0	40.141308	4.736863	334.168128	0.0	0.0	22.0	0.0	0.0	1.0	2.0	0.0	0.0	0.0	0.0	0.0	0.0	0.0	0.0	6.0	0.0	0.0	6.0	1.0
[truncated: 4,727 more columns]
