# Supplementary material for: The influence of solid state information and descriptor selection on statistical models of temperature dependent aqueous solubility
Source: J Cheminform. 2018 Aug 29;10:44. doi: 10.1186/s13321-018-0298-3 (PMC6115327; doi:10.1186/s13321-018-0298-3)
Supplement: Supplementary file 2 — Additional file 2. All QSPR ready datasets, prior to feature selection, associated with all considered sets of descriptors. N.B. In the case of the temperature (T) values, these were replaced with (1/T) using additional scripts prior to both feature selection and modelling. [file 13321_2018_298_MOESM2_ESM.zip › all_QSPR_input/QSPR_input/Avdeef_ExDPs_QSPRin_CD_False_MD_IntegSub.SiRMSSub_readyForR_MPD.csv]

ID_Chemical	Endpoint_StandardEnthalpy_of_Dissolution_Value	D_Fr2_att_/B_C/1_2s/	D_Fr2_att_/B_D/1_2s/	D_Fr2_att_/B_E/1_2s/	D_Fr2_att_/C_D/1_2d/	D_Fr2_att_/C_D/1_2s/	D_Fr2_att_/C_E/1_2d/	D_Fr2_att_/C_E/1_2s/	D_Fr2_att_/C_F/1_2d/	D_Fr2_att_/C_F/1_2s/	D_Fr2_att_/C_G/1_2s/	D_Fr2_att_/D_D/1_2a/	D_Fr2_att_/D_D/1_2d/	D_Fr2_att_/D_D/1_2s/	D_Fr2_att_/D_E/1_2a/	D_Fr2_att_/D_E/1_2d/	D_Fr2_att_/D_E/1_2s/	D_Fr2_att_/D_E/1_2t/	D_Fr2_att_/D_F/1_2s/	D_Fr2_att_/E_E/1_2a/	D_Fr2_att_/E_E/1_2d/	D_Fr2_att_/E_E/1_2s/	D_Fr2_att_/E_E/1_2t/	D_Fr2_att_/E_F/1_2d/	D_Fr2_att_/E_F/1_2s/	D_Fr2_att_/E_G/1_2s/	D_Fr2_att_/F_F/1_2s/	D_Fr2_att_/F_G/1_2d/	D_Fr2_chg_/A_A/1_2a/	D_Fr2_chg_/A_A/1_2d/	D_Fr2_chg_/A_A/1_2s/	D_Fr2_chg_/A_B/1_2d/	D_Fr2_chg_/A_B/1_2s/	D_Fr2_chg_/A_B/1_2t/	D_Fr2_chg_/A_C/1_2a/	D_Fr2_chg_/A_C/1_2s/	D_Fr2_chg_/A_D/1_2a/	D_Fr2_chg_/A_D/1_2d/	D_Fr2_chg_/A_D/1_2s/	D_Fr2_chg_/A_D/1_2t/	D_Fr2_chg_/B_B/1_2a/	D_Fr2_chg_/B_B/1_2d/	D_Fr2_chg_/B_B/1_2s/	D_Fr2_chg_/B_C/1_2a/	D_Fr2_chg_/B_C/1_2d/	D_Fr2_chg_/B_C/1_2s/	D_Fr2_chg_/B_D/1_2a/	D_Fr2_chg_/B_D/1_2d/	D_Fr2_chg_/B_D/1_2s/
Name_Benzenesulfonamide, N-(2,3-dichlorophenyl)-_OR[SYNONYM]_N-(2,3-dichlorophenyl)benzenesulfonamide_CAS_None_CS_None	28.0	0.0	1.0	8.0	0.0	0.0	0.0	0.0	2.0	0.0	0.0	0.0	0.0	0.0	0.0	0.0	1.0	0.0	1.0	12.0	0.0	0.0	0.0	0.0	3.0	0.0	0.0	0.0	0.0	0.0	0.0	0.0	0.0	0.0	0.0	1.0	0.0	2.0	4.0	0.0	6.0	0.0	0.0	3.0	0.0	8.0	1.0	0.0	0.0
Name_Caffeic acid_CAS_None_CS_None	42.0	3.0	0.0	5.0	0.0	0.0	1.0	3.0	0.0	0.0	0.0	0.0	0.0	0.0	0.0	0.0	0.0	0.0	0.0	6.0	1.0	2.0	0.0	0.0	0.0	0.0	0.0	0.0	0.0	0.0	0.0	0.0	0.0	0.0	0.0	0.0	0.0	1.0	6.0	0.0	3.0	1.0	1.0	0.0	0.0	5.0	2.0	0.0	1.0
Name_Sulfisomidine_CAS_None_CS_None	13.0	0.0	3.0	11.0	0.0	0.0	0.0	0.0	2.0	0.0	0.0	0.0	0.0	0.0	4.0	0.0	2.0	0.0	1.0	8.0	0.0	2.0	0.0	0.0	1.0	0.0	0.0	0.0	0.0	0.0	0.0	0.0	0.0	0.0	0.0	1.0	4.0	2.0	5.0	0.0	2.0	0.0	0.0	4.0	0.0	11.0	2.0	0.0	2.0
Name_Nitrendipine_CAS_None_CS_None	45.0	0.0	1.0	19.0	1.0	1.0	2.0	4.0	0.0	0.0	0.0	0.0	0.0	0.0	0.0	0.0	3.0	0.0	0.0	6.0	2.0	8.0	0.0	0.0	0.0	0.0	0.0	0.0	0.0	0.0	0.0	0.0	0.0	0.0	0.0	2.0	0.0	3.0	6.0	0.0	4.0	0.0	0.0	2.0	0.0	16.0	0.0	0.0	1.0
Name_Arginine, L-_CAS_None_CS_None	19.0	1.0	6.0	7.0	0.0	0.0	1.0	1.0	0.0	0.0	0.0	0.0	0.0	0.0	0.0	1.0	4.0	0.0	0.0	0.0	0.0	4.0	0.0	0.0	0.0	0.0	0.0	0.0	0.0	0.0	0.0	0.0	0.0	0.0	0.0	1.0	0.0	2.0	11.0	0.0	0.0	0.0	1.0	0.0	0.0	5.0	0.0	0.0	1.0
Name_Barbituric acid, 5-Me-5-phenyl-_CAS_None_CS_None	25.0	0.0	2.0	8.0	0.0	0.0	3.0	0.0	0.0	0.0	0.0	0.0	0.0	0.0	0.0	0.0	4.0	0.0	0.0	6.0	0.0	4.0	0.0	0.0	0.0	0.0	0.0	0.0	0.0	0.0	0.0	0.0	0.0	0.0	0.0	0.0	0.0	3.0	6.0	0.0	6.0	0.0	0.0	0.0	0.0	8.0	0.0	0.0	2.0
Name_Triamterene_CAS_None_CS_None	16.0	0.0	6.0	5.0	0.0	0.0	0.0	0.0	0.0	0.0	0.0	0.0	0.0	0.0	8.0	0.0	3.0	0.0	0.0	9.0	0.0	1.0	0.0	0.0	0.0	0.0	0.0	0.0	0.0	0.0	0.0	0.0	0.0	0.0	0.0	0.0	8.0	0.0	9.0	0.0	6.0	0.0	0.0	0.0	0.0	5.0	0.0	0.0	1.0
Name_Aspartic acid, DL-_CAS_None_CS_None	30.0	2.0	2.0	3.0	0.0	0.0	2.0	2.0	0.0	0.0	0.0	0.0	0.0	0.0	0.0	0.0	1.0	0.0	0.0	0.0	0.0	3.0	0.0	0.0	0.0	0.0	0.0	0.0	0.0	0.0	0.0	0.0	0.0	0.0	0.0	0.0	0.0	2.0	7.0	0.0	0.0	0.0	0.0	0.0	0.0	0.0	0.0	0.0	0.0
Name_3,5-diiodo-DL-tyrosine_CAS_None_CS_None	24.0	2.0	2.0	5.0	0.0	0.0	1.0	2.0	0.0	0.0	0.0	0.0	0.0	0.0	0.0	0.0	1.0	0.0	0.0	6.0	0.0	3.0	0.0	0.0	0.0	2.0	0.0	0.0	0.0	0.0	0.0	0.0	0.0	0.0	0.0	0.0	0.0	1.0	7.0	0.0	2.0	0.0	1.0	2.0	0.0	6.0	0.0	0.0	1.0
Name_Corticosterone_CAS_None_CS_None	10.0	2.0	0.0	28.0	0.0	0.0	2.0	2.0	0.0	0.0	0.0	0.0	0.0	0.0	0.0	0.0	0.0	0.0	0.0	0.0	1.0	23.0	0.0	0.0	0.0	0.0	0.0	0.0	0.0	0.0	0.0	0.0	0.0	0.0	0.0	0.0	0.0	2.0	4.0	0.0	0.0	1.0	11.0	0.0	0.0	30.0	0.0	0.0	4.0
Name_Coumarin_CAS_None_CS_None	33.0	0.0	0.0	6.0	0.0	0.0	1.0	2.0	0.0	0.0	0.0	0.0	0.0	0.0	0.0	0.0	0.0	0.0	0.0	6.0	1.0	2.0	0.0	0.0	0.0	0.0	0.0	0.0	0.0	0.0	0.0	0.0	0.0	0.0	0.0	0.0	0.0	1.0	2.0	0.0	3.0	1.0	0.0	1.0	0.0	7.0	1.0	0.0	1.0
Name_Papaverine_CAS_None_CS_None	-8.0	0.0	0.0	21.0	0.0	0.0	0.0	8.0	0.0	0.0	0.0	0.0	0.0	0.0	2.0	0.0	0.0	0.0	0.0	15.0	0.0	2.0	0.0	0.0	0.0	0.0	0.0	0.0	0.0	0.0	0.0	0.0	0.0	0.0	1.0	4.0	1.0	0.0	4.0	0.0	5.0	0.0	0.0	3.0	0.0	7.0	4.0	0.0	0.0
Name_Danazol_CAS_None_CS_None	-25.0	1.0	0.0	26.0	0.0	1.0	0.0	2.0	0.0	0.0	0.0	0.0	0.0	0.0	0.0	1.0	0.0	0.0	0.0	0.0	2.0	22.0	1.0	0.0	0.0	0.0	0.0	0.0	0.0	0.0	1.0	0.0	0.0	1.0	0.0	0.0	0.0	1.0	4.0	0.0	0.0	1.0	10.0	0.0	0.0	31.0	0.0	1.0	4.0
Name_Benzenesulfonamide, 2-NH2-_CAS_None_CS_None	34.0	0.0	4.0	4.0	0.0	0.0	0.0	0.0	2.0	0.0	0.0	0.0	0.0	0.0	0.0	0.0	1.0	0.0	1.0	6.0	0.0	0.0	0.0	0.0	1.0	0.0	0.0	0.0	0.0	0.0	0.0	0.0	0.0	0.0	0.0	1.0	0.0	2.0	5.0	0.0	3.0	0.0	0.0	2.0	0.0	4.0	0.0	0.0	0.0
Name_Alanine, D-_CAS_None_CS_None	8.0	1.0	2.0	4.0	0.0	0.0	1.0	1.0	0.0	0.0	0.0	0.0	0.0	0.0	0.0	0.0	1.0	0.0	0.0	0.0	0.0	2.0	0.0	0.0	0.0	0.0	0.0	0.0	0.0	0.0	0.0	0.0	0.0	0.0	0.0	0.0	0.0	1.0	5.0	0.0	0.0	0.0	0.0	0.0	0.0	3.0	0.0	0.0	1.0
Name_Methylmalonic acid_CAS_None_CS_None	10.0	2.0	0.0	4.0	0.0	0.0	2.0	2.0	0.0	0.0	0.0	0.0	0.0	0.0	0.0	0.0	0.0	0.0	0.0	0.0	0.0	3.0	0.0	0.0	0.0	0.0	0.0	0.0	0.0	0.0	0.0	0.0	0.0	0.0	0.0	0.0	0.0	2.0	4.0	0.0	0.0	0.0	0.0	0.0	0.0	4.0	0.0	0.0	0.0
Name_Picric acid_CAS_None_CS_None	30.0	1.0	0.0	2.0	3.0	3.0	0.0	1.0	0.0	0.0	0.0	0.0	0.0	0.0	0.0	0.0	3.0	0.0	0.0	6.0	0.0	0.0	0.0	0.0	0.0	0.0	0.0	0.0	0.0	0.0	0.0	0.0	0.0	0.0	0.0	0.0	0.0	3.0	5.0	0.0	0.0	0.0	0.0	0.0	0.0	2.0	4.0	0.0	0.0
Name_Antipyrine_CAS_None_CS_None	21.5	0.0	0.0	12.0	0.0	0.0	1.0	0.0	0.0	0.0	0.0	0.0	0.0	1.0	0.0	0.0	4.0	0.0	0.0	6.0	1.0	2.0	0.0	0.0	0.0	0.0	0.0	0.0	0.0	0.0	1.0	0.0	0.0	0.0	0.0	3.0	0.0	1.0	1.0	0.0	4.0	0.0	0.0	2.0	1.0	10.0	0.0	0.0	1.0
Name_Acetylsalicylic acid_CAS_None_CS_Form_I	38.0	1.0	0.0	7.0	0.0	0.0	2.0	3.0	0.0	0.0	0.0	0.0	0.0	0.0	0.0	0.0	0.0	0.0	0.0	6.0	0.0	2.0	0.0	0.0	0.0	0.0	0.0	0.0	0.0	0.0	0.0	0.0	0.0	0.0	0.0	0.0	0.0	2.0	4.0	0.0	3.0	0.0	0.0	1.0	0.0	7.0	1.0	0.0	1.0
Name_Valine, L-_CAS_None_CS_None	4.0	1.0	2.0	8.0	0.0	0.0	1.0	1.0	0.0	0.0	0.0	0.0	0.0	0.0	0.0	0.0	1.0	0.0	0.0	0.0	0.0	4.0	0.0	0.0	0.0	0.0	0.0	0.0	0.0	0.0	0.0	0.0	0.0	0.0	0.0	0.0	0.0	1.0	5.0	0.0	0.0	0.0	2.0	0.0	0.0	7.0	0.0	0.0	1.0
Name_Cinnamic acid, trans-_OR[SYNONYM]_Cinnamic acid_CAS_None_CS_None	29.0	1.0	0.0	7.0	0.0	0.0	1.0	1.0	0.0	0.0	0.0	0.0	0.0	0.0	0.0	0.0	0.0	0.0	0.0	6.0	1.0	2.0	0.0	0.0	0.0	0.0	0.0	0.0	0.0	0.0	0.0	0.0	0.0	0.0	0.0	0.0	0.0	1.0	2.0	0.0	6.0	1.0	1.0	0.0	0.0	7.0	0.0	0.0	1.0
Name_Histidine, L-_CAS_None_CS_None	13.0	1.0	3.0	5.0	0.0	0.0	1.0	1.0	0.0	0.0	0.0	0.0	0.0	0.0	0.0	1.0	4.0	0.0	0.0	0.0	1.0	3.0	0.0	0.0	0.0	0.0	0.0	0.0	0.0	0.0	0.0	0.0	0.0	0.0	0.0	2.0	0.0	2.0	7.0	0.0	0.0	0.0	0.0	0.0	0.0	3.0	0.0	0.0	1.0
Name_Ceftazidime_CAS_None_CS_None	23.0	1.0	3.0	18.0	0.0	1.0	4.0	3.0	0.0	0.0	0.0	0.0	0.0	0.0	2.0	2.0	8.0	0.0	0.0	4.0	2.0	10.0	0.0	0.0	4.0	0.0	0.0	0.0	0.0	0.0	1.0	0.0	0.0	0.0	2.0	3.0	0.0	6.0	16.0	0.0	2.0	0.0	0.0	2.0	0.0	11.0	0.0	1.0	2.0
Name_Catechol_CAS_None_CS_None	27.0	2.0	0.0	4.0	0.0	0.0	0.0	2.0	0.0	0.0	0.0	0.0	0.0	0.0	0.0	0.0	0.0	0.0	0.0	6.0	0.0	0.0	0.0	0.0	0.0	0.0	0.0	0.0	0.0	0.0	0.0	0.0	0.0	0.0	0.0	0.0	0.0	0.0	4.0	0.0	3.0	0.0	0.0	0.0	0.0	4.0	2.0	0.0	0.0
Name_Progesterone_CAS_None_CS_None	2.0	0.0	0.0	30.0	0.0	0.0	2.0	0.0	0.0	0.0	0.0	0.0	0.0	0.0	0.0	0.0	0.0	0.0	0.0	0.0	1.0	23.0	0.0	0.0	0.0	0.0	0.0	0.0	0.0	0.0	0.0	0.0	0.0	0.0	0.0	0.0	0.0	2.0	0.0	0.0	0.0	1.0	13.0	0.0	0.0	35.0	0.0	0.0	3.0
Name_Diatrizoic acid_CAS_None_CS_None	11.0	1.0	2.0	6.0	0.0	0.0	3.0	1.0	0.0	0.0	0.0	0.0	0.0	0.0	0.0	0.0	4.0	0.0	0.0	6.0	0.0	3.0	0.0	0.0	0.0	3.0	0.0	0.0	0.0	0.0	0.0	0.0	0.0	0.0	0.0	2.0	0.0	3.0	6.0	0.0	0.0	0.0	0.0	0.0	0.0	9.0	0.0	0.0	2.0
Name_Citric acid_CAS_None_CS_None	21.5	4.0	0.0	4.0	0.0	0.0	3.0	4.0	0.0	0.0	0.0	0.0	0.0	0.0	0.0	0.0	0.0	0.0	0.0	0.0	0.0	5.0	0.0	0.0	0.0	0.0	0.0	0.0	0.0	0.0	0.0	0.0	0.0	0.0	0.0	0.0	0.0	3.0	8.0	0.0	0.0	0.0	0.0	0.0	0.0	0.0	0.0	0.0	0.0
Name_Aminopyrine_CAS_None_CS_None	7.0	0.0	0.0	17.0	0.0	0.0	1.0	0.0	0.0	0.0	0.0	0.0	0.0	1.0	0.0	0.0	7.0	0.0	0.0	6.0	1.0	2.0	0.0	0.0	0.0	0.0	0.0	0.0	0.0	0.0	1.0	0.0	0.0	0.0	0.0	5.0	0.0	1.0	2.0	0.0	4.0	0.0	0.0	2.0	0.0	9.0	0.0	0.0	0.0
Name_4-methoxybenzoic acid_CAS_None_CS_None	28.0	1.0	0.0	7.0	0.0	0.0	1.0	3.0	0.0	0.0	0.0	0.0	0.0	0.0	0.0	0.0	0.0	0.0	0.0	6.0	0.0	1.0	0.0	0.0	0.0	0.0	0.0	0.0	0.0	0.0	0.0	0.0	0.0	0.0	0.0	1.0	0.0	1.0	3.0	0.0	2.0	0.0	0.0	2.0	0.0	4.0	2.0	0.0	0.0
Name_Benzamide_CAS_None_CS_None	18.0	0.0	2.0	5.0	0.0	0.0	1.0	0.0	0.0	0.0	0.0	0.0	0.0	0.0	0.0	0.0	1.0	0.0	0.0	6.0	0.0	1.0	0.0	0.0	0.0	0.0	0.0	0.0	0.0	0.0	0.0	0.0	0.0	0.0	0.0	0.0	0.0	1.0	3.0	0.0	4.0	0.0	0.0	2.0	0.0	5.0	0.0	0.0	0.0
Name_Norleucine, DL-_CAS_None_CS_None	11.0	1.0	2.0	10.0	0.0	0.0	1.0	1.0	0.0	0.0	0.0	0.0	0.0	0.0	0.0	0.0	1.0	0.0	0.0	0.0	0.0	5.0	0.0	0.0	0.0	0.0	0.0	0.0	0.0	0.0	0.0	0.0	0.0	0.0	0.0	0.0	0.0	1.0	5.0	0.0	0.0	0.0	3.0	0.0	0.0	9.0	0.0	0.0	1.0
Name_Oxyphenbutazone_CAS_None_CS_None	52.0	1.0	0.0	19.0	0.0	0.0	2.0	1.0	0.0	0.0	0.0	0.0	0.0	1.0	0.0	0.0	4.0	0.0	0.0	12.0	0.0	6.0	0.0	0.0	0.0	0.0	0.0	0.0	0.0	0.0	1.0	0.0	0.0	0.0	0.0	2.0	0.0	2.0	4.0	0.0	6.0	0.0	3.0	4.0	0.0	19.0	2.0	0.0	0.0
Name_Cholic acid_CAS_None_CS_None	24.0	4.0	0.0	36.0	0.0	0.0	1.0	4.0	0.0	0.0	0.0	0.0	0.0	0.0	0.0	0.0	0.0	0.0	0.0	0.0	0.0	27.0	0.0	0.0	0.0	0.0	0.0	0.0	0.0	0.0	0.0	0.0	0.0	0.0	0.0	0.0	0.0	1.0	8.0	0.0	0.0	0.0	20.0	0.0	0.0	33.0	0.0	0.0	7.0
Name_Pyrazinamide_CAS_None_CS_None	-11.0	0.0	2.0	3.0	0.0	0.0	1.0	0.0	0.0	0.0	0.0	0.0	0.0	0.0	4.0	0.0	1.0	0.0	0.0	2.0	0.0	1.0	0.0	0.0	0.0	0.0	0.0	0.0	0.0	0.0	0.0	0.0	0.0	0.0	2.0	0.0	2.0	1.0	3.0	0.0	0.0	0.0	0.0	0.0	0.0	0.0	0.0	0.0	0.0
Name_Lamotrigine_CAS_None_CS_None	66.0	0.0	4.0	3.0	0.0	0.0	0.0	0.0	0.0	0.0	0.0	1.0	0.0	0.0	4.0	0.0	2.0	0.0	0.0	7.0	0.0	1.0	0.0	0.0	2.0	0.0	0.0	0.0	1.0	0.0	0.0	0.0	0.0	0.0	0.0	0.0	4.0	0.0	8.0	0.0	2.0	0.0	0.0	1.0	0.0	3.0	1.0	0.0	0.0
Name_Puararin_CAS_None_CS_None	22.0	6.0	0.0	14.0	0.0	0.0	1.0	12.0	0.0	0.0	0.0	0.0	0.0	0.0	0.0	0.0	0.0	0.0	0.0	12.0	1.0	8.0	0.0	0.0	0.0	0.0	0.0	0.0	0.0	0.0	0.0	0.0	0.0	0.0	0.0	0.0	0.0	1.0	18.0	0.0	5.0	0.0	0.0	1.0	0.0	7.0	3.0	0.0	0.0
Name_Barbituric acid, 5,5-propyl-2-_CAS_None_CS_None	24.0	0.0	2.0	14.0	0.0	0.0	3.0	0.0	0.0	0.0	0.0	0.0	0.0	0.0	0.0	0.0	4.0	0.0	0.0	0.0	0.0	8.0	0.0	0.0	0.0	0.0	0.0	0.0	0.0	0.0	0.0	0.0	0.0	0.0	0.0	0.0	0.0	3.0	6.0	0.0	0.0	0.0	4.0	0.0	0.0	16.0	0.0	0.0	0.0
Name_Pipemidic acid_CAS_None_CS_None	5.0	1.0	1.0	15.0	0.0	0.0	2.0	1.0	0.0	0.0	0.0	0.0	0.0	0.0	4.0	0.0	8.0	0.0	0.0	2.0	1.0	6.0	0.0	0.0	0.0	0.0	0.0	0.0	0.0	0.0	0.0	0.0	0.0	0.0	1.0	6.0	3.0	2.0	5.0	0.0	0.0	0.0	0.0	0.0	0.0	4.0	0.0	0.0	0.0
Name_Dehydroisoandrosterone, 5, 6-_CAS_None_CS_None	24.0	1.0	0.0	27.0	0.0	0.0	1.0	1.0	0.0	0.0	0.0	0.0	0.0	0.0	0.0	0.0	0.0	0.0	0.0	0.0	1.0	21.0	0.0	0.0	0.0	0.0	0.0	0.0	0.0	0.0	0.0	0.0	0.0	0.0	0.0	0.0	0.0	1.0	2.0	0.0	0.0	1.0	10.0	0.0	0.0	33.0	0.0	0.0	3.0
Name_Sulfathiazole_CAS_None_CS_None	18.0	0.0	3.0	6.0	0.0	0.0	0.0	0.0	2.0	0.0	0.0	0.0	0.0	0.0	0.0	1.0	3.0	0.0	1.0	6.0	1.0	0.0	0.0	0.0	3.0	0.0	0.0	0.0	0.0	0.0	0.0	0.0	0.0	0.0	0.0	3.0	0.0	3.0	6.0	0.0	2.0	0.0	0.0	4.0	0.0	4.0	0.0	0.0	0.0
Name_Mesalamine_CAS_None_CS_None	18.0	2.0	2.0	3.0	0.0	0.0	1.0	2.0	0.0	0.0	0.0	0.0	0.0	0.0	0.0	0.0	1.0	0.0	0.0	6.0	0.0	1.0	0.0	0.0	0.0	0.0	0.0	0.0	0.0	0.0	0.0	0.0	0.0	0.0	0.0	1.0	0.0	1.0	6.0	0.0	1.0	0.0	0.0	3.0	0.0	3.0	1.0	0.0	0.0
Name_Dexamethasone_CAS_None_CS_None	11.0	3.0	0.0	26.0	0.0	0.0	2.0	4.0	0.0	0.0	0.0	0.0	0.0	0.0	0.0	0.0	0.0	0.0	0.0	0.0	2.0	23.0	0.0	0.0	0.0	0.0	0.0	0.0	0.0	0.0	0.0	0.0	0.0	0.0	0.0	0.0	0.0	2.0	7.0	0.0	0.0	2.0	7.0	0.0	0.0	29.0	0.0	0.0	5.0
Name_Pyrene_CAS_None_CS_None	42.0	0.0	0.0	10.0	0.0	0.0	0.0	0.0	0.0	0.0	0.0	0.0	0.0	0.0	0.0	0.0	0.0	0.0	0.0	19.0	0.0	0.0	0.0	0.0	0.0	0.0	0.0	0.0	0.0	0.0	0.0	0.0	0.0	0.0	0.0	0.0	0.0	0.0	0.0	0.0	19.0	0.0	0.0	0.0	0.0	10.0	0.0	0.0	0.0
Name_Phenothiazine_CAS_None_CS_None	31.0	0.0	1.0	8.0	0.0	0.0	0.0	0.0	0.0	0.0	0.0	0.0	0.0	0.0	0.0	0.0	2.0	0.0	0.0	12.0	0.0	0.0	0.0	0.0	2.0	0.0	0.0	0.0	0.0	0.0	0.0	0.0	0.0	0.0	0.0	4.0	0.0	0.0	1.0	0.0	6.0	0.0	0.0	4.0	0.0	8.0	0.0	0.0	0.0
Name_Estradiol, 17-ss_CAS_None_CS_None	52.0	2.0	0.0	22.0	0.0	0.0	0.0	2.0	0.0	0.0	0.0	0.0	0.0	0.0	0.0	0.0	0.0	0.0	0.0	6.0	0.0	15.0	0.0	0.0	0.0	0.0	0.0	0.0	0.0	0.0	0.0	0.0	0.0	0.0	0.0	0.0	0.0	0.0	4.0	0.0	4.0	0.0	13.0	0.0	0.0	21.0	2.0	0.0	2.0
Name_Chloral hydrate_CAS_None_CS_None	30.0	2.0	0.0	1.0	0.0	0.0	0.0	2.0	0.0	0.0	0.0	0.0	0.0	0.0	0.0	0.0	0.0	0.0	0.0	0.0	0.0	1.0	0.0	0.0	3.0	0.0	0.0	0.0	0.0	0.0	0.0	0.0	0.0	0.0	0.0	0.0	0.0	0.0	7.0	0.0	0.0	0.0	0.0	0.0	0.0	0.0	0.0	0.0	0.0
Name_Nifedipine_CAS_None_CS_None	42.0	0.0	1.0	17.0	1.0	1.0	2.0	4.0	0.0	0.0	0.0	0.0	0.0	0.0	0.0	0.0	3.0	0.0	0.0	6.0	2.0	7.0	0.0	0.0	0.0	0.0	0.0	0.0	0.0	0.0	0.0	0.0	0.0	0.0	0.0	2.0	0.0	3.0	6.0	0.0	4.0	0.0	0.0	0.0	0.0	13.0	2.0	0.0	0.0
Name_Dimethyloxalate_CAS_None_CS_None	33.0	0.0	0.0	6.0	0.0	0.0	2.0	4.0	0.0	0.0	0.0	0.0	0.0	0.0	0.0	0.0	0.0	0.0	0.0	0.0	0.0	1.0	0.0	0.0	0.0	0.0	0.0	0.0	0.0	0.0	0.0	0.0	0.0	0.0	0.0	0.0	0.0	2.0	4.0	0.0	0.0	0.0	0.0	0.0	0.0	0.0	0.0	0.0	0.0
Name_Ketoconazole_CAS_None_CS_None	10.0	0.0	0.0	28.0	0.0	0.0	1.0	6.0	0.0	0.0	0.0	0.0	0.0	0.0	0.0	1.0	10.0	0.0	0.0	12.0	1.0	7.0	0.0	0.0	2.0	0.0	0.0	0.0	0.0	0.0	0.0	0.0	0.0	0.0	0.0	10.0	0.0	2.0	8.0	0.0	4.0	0.0	0.0	6.0	0.0	10.0	2.0	0.0	2.0
Name_Cortisone_CAS_None_CS_None	-8.0	2.0	0.0	26.0	0.0	0.0	3.0	2.0	0.0	0.0	0.0	0.0	0.0	0.0	0.0	0.0	0.0	0.0	0.0	0.0	1.0	23.0	0.0	0.0	0.0	0.0	0.0	0.0	0.0	0.0	0.0	0.0	0.0	0.0	0.0	0.0	0.0	3.0	4.0	0.0	0.0	1.0	7.0	0.0	0.0	30.0	0.0	0.0	4.0
Name_Butabarbital_CAS_None_CS_None	24.0	0.0	2.0	14.0	0.0	0.0	3.0	0.0	0.0	0.0	0.0	0.0	0.0	0.0	0.0	0.0	4.0	0.0	0.0	0.0	0.0	8.0	0.0	0.0	0.0	0.0	0.0	0.0	0.0	0.0	0.0	0.0	0.0	0.0	0.0	0.0	0.0	3.0	6.0	0.0	0.0	0.0	4.0	0.0	0.0	16.0	0.0	0.0	0.0
Name_Deoxycorticosterone_CAS_None_CS_None	-28.0	1.0	0.0	29.0	0.0	0.0	2.0	1.0	0.0	0.0	0.0	0.0	0.0	0.0	0.0	0.0	0.0	0.0	0.0	0.0	1.0	23.0	0.0	0.0	0.0	0.0	0.0	0.0	0.0	0.0	0.0	0.0	0.0	0.0	0.0	0.0	0.0	2.0	2.0	0.0	0.0	1.0	13.0	0.0	0.0	32.0	0.0	0.0	2.0
Name_N-methylacetamide_CAS_None_CS_None	-8.5	0.0	1.0	6.0	0.0	0.0	1.0	0.0	0.0	0.0	0.0	0.0	0.0	0.0	0.0	0.0	2.0	0.0	0.0	0.0	0.0	1.0	0.0	0.0	0.0	0.0	0.0	0.0	0.0	0.0	0.0	0.0	0.0	0.0	0.0	1.0	0.0	1.0	2.0	0.0	0.0	0.0	0.0	0.0	0.0	3.0	0.0	0.0	1.0
Name_Methylprednisolone_CAS_None_CS_Form II	21.0	3.0	0.0	27.0	0.0	0.0	2.0	3.0	0.0	0.0	0.0	0.0	0.0	0.0	0.0	0.0	0.0	0.0	0.0	0.0	2.0	23.0	0.0	0.0	0.0	0.0	0.0	0.0	0.0	0.0	0.0	0.0	0.0	0.0	0.0	0.0	0.0	2.0	6.0	0.0	0.0	2.0	8.0	0.0	0.0	31.0	0.0	0.0	5.0
Name_Phenazopyridine_CAS_None_CS_None	37.0	0.0	4.0	7.0	0.0	0.0	0.0	0.0	0.0	0.0	0.0	0.0	1.0	0.0	2.0	0.0	4.0	0.0	0.0	10.0	0.0	0.0	0.0	0.0	0.0	0.0	0.0	0.0	0.0	1.0	0.0	0.0	0.0	0.0	0.0	0.0	2.0	0.0	8.0	0.0	5.0	0.0	0.0	0.0	0.0	7.0	4.0	0.0	0.0
Name_Phenol, 4-NH2-_CAS_None_CS_None	14.0	1.0	2.0	4.0	0.0	0.0	0.0	1.0	0.0	0.0	0.0	0.0	0.0	0.0	0.0	0.0	1.0	0.0	0.0	6.0	0.0	0.0	0.0	0.0	0.0	0.0	0.0	0.0	0.0	0.0	0.0	0.0	0.0	0.0	0.0	1.0	0.0	0.0	4.0	0.0	2.0	0.0	0.0	2.0	0.0	4.0	2.0	0.0	0.0
Name_2-aminopyrimidine_CAS_None_CS_None	4.0	0.0	2.0	3.0	0.0	0.0	0.0	0.0	0.0	0.0	0.0	0.0	0.0	0.0	4.0	0.0	1.0	0.0	0.0	2.0	0.0	0.0	0.0	0.0	0.0	0.0	0.0	0.0	0.0	0.0	0.0	0.0	0.0	0.0	2.0	0.0	2.0	0.0	3.0	0.0	0.0	0.0	0.0	2.0	0.0	1.0	0.0	0.0	0.0
Name_Ferulic acid_CAS_None_CS_None	36.0	2.0	0.0	8.0	0.0	0.0	1.0	4.0	0.0	0.0	0.0	0.0	0.0	0.0	0.0	0.0	0.0	0.0	0.0	6.0	1.0	2.0	0.0	0.0	0.0	0.0	0.0	0.0	0.0	0.0	0.0	0.0	0.0	0.0	0.0	1.0	0.0	1.0	5.0	0.0	3.0	1.0	1.0	0.0	0.0	5.0	2.0	0.0	1.0
Name_Phenol, 3-NO2-_CAS_None_CS_None	17.0	1.0	0.0	4.0	1.0	1.0	0.0	1.0	0.0	0.0	0.0	0.0	0.0	0.0	0.0	0.0	1.0	0.0	0.0	6.0	0.0	0.0	0.0	0.0	0.0	0.0	0.0	0.0	0.0	0.0	0.0	0.0	0.0	0.0	0.0	0.0	0.0	1.0	3.0	0.0	2.0	0.0	0.0	0.0	0.0	4.0	4.0	0.0	0.0
Name_Acetophenone, 4-HO-_CAS_None_CS_None	39.0	1.0	0.0	7.0	0.0	0.0	1.0	1.0	0.0	0.0	0.0	0.0	0.0	0.0	0.0	0.0	0.0	0.0	0.0	6.0	0.0	2.0	0.0	0.0	0.0	0.0	0.0	0.0	0.0	0.0	0.0	0.0	0.0	0.0	0.0	0.0	0.0	1.0	2.0	0.0	2.0	0.0	0.0	2.0	0.0	7.0	2.0	0.0	1.0
Name_Diglycolic acid_CAS_None_CS_None	27.0	2.0	0.0	4.0	0.0	0.0	2.0	4.0	0.0	0.0	0.0	0.0	0.0	0.0	0.0	0.0	0.0	0.0	0.0	0.0	0.0	2.0	0.0	0.0	0.0	0.0	0.0	0.0	0.0	0.0	0.0	0.0	0.0	0.0	0.0	0.0	0.0	2.0	6.0	0.0	0.0	0.0	0.0	0.0	0.0	0.0	0.0	0.0	0.0
Name_Phenazine-1-carboxylic acid_CAS_None_CS_None	14.0	1.0	0.0	7.0	0.0	0.0	1.0	1.0	0.0	0.0	0.0	0.0	0.0	0.0	4.0	0.0	0.0	0.0	0.0	12.0	0.0	1.0	0.0	0.0	0.0	0.0	0.0	0.0	0.0	0.0	0.0	0.0	0.0	0.0	0.0	0.0	4.0	1.0	2.0	0.0	5.0	0.0	0.0	1.0	0.0	7.0	3.0	0.0	0.0
Name_Proline, L-_CAS_None_CS_None	4.0	1.0	1.0	7.0	0.0	0.0	1.0	1.0	0.0	0.0	0.0	0.0	0.0	0.0	0.0	0.0	2.0	0.0	0.0	0.0	0.0	4.0	0.0	0.0	0.0	0.0	0.0	0.0	0.0	0.0	0.0	0.0	0.0	0.0	0.0	1.0	0.0	1.0	4.0	0.0	0.0	0.0	1.0	0.0	0.0	5.0	0.0	0.0	1.0
Name_Itaconic acid_CAS_None_CS_None	34.0	2.0	0.0	4.0	0.0	0.0	2.0	2.0	0.0	0.0	0.0	0.0	0.0	0.0	0.0	0.0	0.0	0.0	0.0	0.0	1.0	3.0	0.0	0.0	0.0	0.0	0.0	0.0	0.0	0.0	0.0	1.0	0.0	0.0	0.0	2.0	0.0	2.0	4.0	0.0	0.0	0.0	0.0	0.0	0.0	1.0	0.0	0.0	1.0
Name_Resveratrol, trans-_CAS_None_CS_None	30.0	3.0	0.0	9.0	0.0	0.0	0.0	3.0	0.0	0.0	0.0	0.0	0.0	0.0	0.0	0.0	0.0	0.0	0.0	12.0	1.0	2.0	0.0	0.0	0.0	0.0	0.0	0.0	0.0	0.0	0.0	0.0	0.0	0.0	0.0	0.0	0.0	0.0	6.0	0.0	6.0	1.0	2.0	0.0	0.0	9.0	6.0	0.0	0.0
Name_Benzenesulfonamide, N-(4-chlorophenyl)-_OR[SYNONYM]_N-(4-chlorophenyl)benzenesulfonamide_CAS_None_CS_None	38.5	0.0	1.0	9.0	0.0	0.0	0.0	0.0	2.0	0.0	0.0	0.0	0.0	0.0	0.0	0.0	1.0	0.0	1.0	12.0	0.0	0.0	0.0	0.0	2.0	0.0	0.0	0.0	0.0	0.0	0.0	0.0	0.0	0.0	0.0	2.0	0.0	2.0	2.0	0.0	6.0	0.0	0.0	6.0	0.0	9.0	0.0	0.0	0.0
Name_Bupivacaine_CAS_None_CS_None	0.0	0.0	1.0	27.0	0.0	0.0	1.0	0.0	0.0	0.0	0.0	0.0	0.0	0.0	0.0	0.0	5.0	0.0	0.0	6.0	0.0	10.0	0.0	0.0	0.0	0.0	0.0	0.0	0.0	0.0	0.0	0.0	0.0	0.0	0.0	3.0	0.0	1.0	3.0	0.0	4.0	0.0	6.0	2.0	0.0	24.0	0.0	0.0	1.0
Name_Ampicillin_CAS_None_CS_None	25.0	1.0	3.0	15.0	0.0	0.0	3.0	1.0	0.0	0.0	0.0	0.0	0.0	0.0	0.0	0.0	6.0	0.0	0.0	6.0	0.0	8.0	0.0	0.0	2.0	0.0	0.0	0.0	0.0	0.0	0.0	0.0	0.0	0.0	0.0	1.0	0.0	3.0	12.0	0.0	6.0	0.0	0.0	0.0	0.0	13.0	0.0	0.0	1.0
Name_Ibuprofen, (+)-_CAS_None_CS_None	24.0	1.0	0.0	17.0	0.0	0.0	1.0	1.0	0.0	0.0	0.0	0.0	0.0	0.0	0.0	0.0	0.0	0.0	0.0	6.0	0.0	7.0	0.0	0.0	0.0	0.0	0.0	0.0	0.0	0.0	0.0	0.0	0.0	0.0	0.0	0.0	0.0	1.0	2.0	0.0	6.0	0.0	4.0	0.0	0.0	18.0	0.0	0.0	0.0
Name_Naringin_CAS_None_CS_None	26.0	8.0	0.0	24.0	0.0	0.0	1.0	18.0	0.0	0.0	0.0	0.0	0.0	0.0	0.0	0.0	0.0	0.0	0.0	12.0	0.0	14.0	0.0	0.0	0.0	0.0	0.0	0.0	0.0	0.0	0.0	0.0	0.0	0.0	0.0	0.0	0.0	1.0	26.0	0.0	4.0	0.0	0.0	0.0	0.0	11.0	6.0	0.0	4.0
Name_(2-naphthoxy)acetic acid_CAS_None_CS_None	56.0	1.0	0.0	9.0	0.0	0.0	1.0	3.0	0.0	0.0	0.0	0.0	0.0	0.0	0.0	0.0	0.0	0.0	0.0	11.0	0.0	1.0	0.0	0.0	0.0	0.0	0.0	0.0	0.0	0.0	0.0	0.0	0.0	0.0	0.0	0.0	0.0	1.0	4.0	0.0	9.0	0.0	0.0	0.0	0.0	7.0	2.0	0.0	0.0
Name_1,4-diaminobutane_CAS_None_CS_None	-37.0	0.0	4.0	8.0	0.0	0.0	0.0	0.0	0.0	0.0	0.0	0.0	0.0	0.0	0.0	0.0	2.0	0.0	0.0	0.0	0.0	3.0	0.0	0.0	0.0	0.0	0.0	0.0	0.0	0.0	0.0	0.0	0.0	0.0	0.0	2.0	0.0	0.0	4.0	0.0	0.0	0.0	1.0	0.0	0.0	6.0	0.0	0.0	0.0
Name_Norethindone acetate_CAS_None_CS_None	30.0	0.0	0.0	28.0	0.0	0.0	2.0	2.0	0.0	0.0	0.0	0.0	0.0	0.0	0.0	0.0	0.0	0.0	0.0	0.0	1.0	22.0	1.0	0.0	0.0	0.0	0.0	0.0	0.0	0.0	0.0	0.0	0.0	1.0	0.0	0.0	0.0	2.0	3.0	0.0	0.0	1.0	13.0	0.0	0.0	30.0	0.0	0.0	5.0
Name_Acetanilide_CAS_None_CS_None	19.5	0.0	1.0	8.0	0.0	0.0	1.0	0.0	0.0	0.0	0.0	0.0	0.0	0.0	0.0	0.0	2.0	0.0	0.0	6.0	0.0	1.0	0.0	0.0	0.0	0.0	0.0	0.0	0.0	0.0	0.0	0.0	0.0	0.0	0.0	1.0	0.0	1.0	2.0	0.0	4.0	0.0	0.0	2.0	0.0	8.0	0.0	0.0	1.0
Name_Aminopenicillanic acid, 6-(+)-_CAS_None_CS_None	4.0	1.0	2.0	9.0	0.0	0.0	2.0	1.0	0.0	0.0	0.0	0.0	0.0	0.0	0.0	0.0	4.0	0.0	0.0	0.0	0.0	6.0	0.0	0.0	2.0	0.0	0.0	0.0	0.0	0.0	0.0	0.0	0.0	0.0	0.0	1.0	0.0	2.0	9.0	0.0	0.0	0.0	0.0	0.0	0.0	8.0	0.0	0.0	0.0
Name_Diflunisal_CAS_None_CS_None	29.5	2.0	0.0	6.0	0.0	0.0	1.0	4.0	0.0	0.0	0.0	0.0	0.0	0.0	0.0	0.0	0.0	0.0	0.0	12.0	0.0	2.0	0.0	0.0	0.0	0.0	0.0	0.0	0.0	0.0	0.0	0.0	0.0	0.0	0.0	0.0	0.0	1.0	6.0	0.0	4.0	0.0	0.0	2.0	0.0	7.0	4.0	0.0	0.0
Name_Rofecoxib_CAS_None_CS_None	-15.0	0.0	0.0	14.0	0.0	0.0	1.0	2.0	2.0	0.0	0.0	0.0	0.0	0.0	0.0	0.0	0.0	0.0	0.0	12.0	1.0	4.0	0.0	0.0	2.0	0.0	0.0	0.0	0.0	0.0	0.0	0.0	0.0	0.0	0.0	0.0	0.0	3.0	2.0	0.0	10.0	0.0	1.0	2.0	1.0	10.0	0.0	0.0	1.0
Name_Ciprofloxacin_CAS_None_CS_None	46.0	1.0	1.0	16.0	0.0	0.0	2.0	2.0	0.0	0.0	0.0	0.0	0.0	0.0	0.0	0.0	8.0	0.0	0.0	6.0	1.0	8.0	0.0	0.0	0.0	0.0	0.0	0.0	0.0	0.0	0.0	0.0	0.0	0.0	0.0	8.0	0.0	2.0	4.0	0.0	0.0	0.0	1.0	3.0	0.0	8.0	1.0	0.0	0.0
Name_Piroxicam_CAS_None_CS_None	23.0	1.0	1.0	11.0	0.0	0.0	1.0	1.0	2.0	0.0	0.0	0.0	0.0	0.0	2.0	0.0	4.0	0.0	1.0	10.0	1.0	2.0	0.0	0.0	1.0	0.0	0.0	0.0	0.0	0.0	0.0	0.0	0.0	0.0	1.0	1.0	1.0	3.0	7.0	0.0	5.0	0.0	0.0	3.0	0.0	7.0	1.0	0.0	0.0
Name_Butamben_CAS_None_CS_None	39.0	0.0	2.0	13.0	0.0	0.0	1.0	2.0	0.0	0.0	0.0	0.0	0.0	0.0	0.0	0.0	1.0	0.0	0.0	6.0	0.0	4.0	0.0	0.0	0.0	0.0	0.0	0.0	0.0	0.0	0.0	0.0	0.0	0.0	0.0	1.0	0.0	1.0	4.0	0.0	2.0	0.0	2.0	4.0	0.0	11.0	0.0	0.0	1.0
Name_Mepivacaine, DL-_CAS_None_CS_None	-12.0	0.0	1.0	21.0	0.0	0.0	1.0	0.0	0.0	0.0	0.0	0.0	0.0	0.0	0.0	0.0	5.0	0.0	0.0	6.0	0.0	7.0	0.0	0.0	0.0	0.0	0.0	0.0	0.0	0.0	0.0	0.0	0.0	0.0	0.0	3.0	0.0	1.0	3.0	0.0	4.0	0.0	4.0	2.0	0.0	16.0	0.0	0.0	1.0
Name_Digitoxin_CAS_None_CS_None	-24.0	5.0	0.0	59.0	0.0	0.0	1.0	19.0	0.0	0.0	0.0	0.0	0.0	0.0	0.0	0.0	0.0	0.0	0.0	0.0	1.0	40.0	0.0	0.0	0.0	0.0	0.0	0.0	0.0	0.0	0.0	0.0	0.0	0.0	0.0	0.0	0.0	1.0	24.0	0.0	0.0	1.0	15.0	0.0	0.0	47.0	0.0	0.0	15.0
Name_Pentobarbital_CAS_None_CS_None	23.0	0.0	2.0	16.0	0.0	0.0	3.0	0.0	0.0	0.0	0.0	0.0	0.0	0.0	0.0	0.0	4.0	0.0	0.0	0.0	0.0	9.0	0.0	0.0	0.0	0.0	0.0	0.0	0.0	0.0	0.0	0.0	0.0	0.0	0.0	0.0	0.0	3.0	6.0	0.0	0.0	0.0	5.0	0.0	0.0	18.0	0.0	0.0	0.0
Name_Threonine, L-_CAS_None_CS_None	11.0	2.0	2.0	5.0	0.0	0.0	1.0	2.0	0.0	0.0	0.0	0.0	0.0	0.0	0.0	0.0	1.0	0.0	0.0	0.0	0.0	3.0	0.0	0.0	0.0	0.0	0.0	0.0	0.0	0.0	0.0	0.0	0.0	0.0	0.0	0.0	0.0	1.0	7.0	0.0	0.0	0.0	0.0	0.0	0.0	3.0	0.0	0.0	1.0
Name_Isoleucine, D-_CAS_None_CS_None	3.0	1.0	2.0	10.0	0.0	0.0	1.0	1.0	0.0	0.0	0.0	0.0	0.0	0.0	0.0	0.0	1.0	0.0	0.0	0.0	0.0	5.0	0.0	0.0	0.0	0.0	0.0	0.0	0.0	0.0	0.0	0.0	0.0	0.0	0.0	0.0	0.0	1.0	5.0	0.0	0.0	0.0	3.0	0.0	0.0	9.0	0.0	0.0	1.0
Name_Cyclosporine A_CAS_None_CS_None	-45.0	1.0	4.0	106.0	0.0	0.0	11.0	1.0	0.0	0.0	0.0	0.0	0.0	0.0	0.0	0.0	29.0	0.0	0.0	0.0	1.0	43.0	0.0	0.0	0.0	0.0	0.0	0.0	0.0	0.0	0.0	0.0	0.0	0.0	0.0	8.0	0.0	11.0	27.0	0.0	0.0	1.0	21.0	0.0	0.0	72.0	0.0	0.0	10.0
Name_Thalidomide, N-Me-_CAS_None_CS_None	32.0	0.0	0.0	12.0	0.0	0.0	4.0	0.0	0.0	0.0	0.0	0.0	0.0	0.0	0.0	0.0	6.0	0.0	0.0	6.0	0.0	6.0	0.0	0.0	0.0	0.0	0.0	0.0	0.0	0.0	0.0	0.0	0.0	0.0	0.0	1.0	0.0	4.0	5.0	0.0	3.0	0.0	1.0	2.0	0.0	8.0	0.0	0.0	2.0
Name_Ketoprofen_CAS_None_CS_None	27.5	1.0	0.0	13.0	0.0	0.0	2.0	1.0	0.0	0.0	0.0	0.0	0.0	0.0	0.0	0.0	0.0	0.0	0.0	12.0	0.0	5.0	0.0	0.0	0.0	0.0	0.0	0.0	0.0	0.0	0.0	0.0	0.0	0.0	0.0	0.0	0.0	2.0	2.0	0.0	8.0	0.0	0.0	4.0	0.0	14.0	0.0	0.0	0.0
Name_Betamethasone_CAS_None_CS_None	-9.0	3.0	0.0	26.0	0.0	0.0	2.0	4.0	0.0	0.0	0.0	0.0	0.0	0.0	0.0	0.0	0.0	0.0	0.0	0.0	2.0	23.0	0.0	0.0	0.0	0.0	0.0	0.0	0.0	0.0	0.0	0.0	0.0	0.0	0.0	0.0	0.0	2.0	7.0	0.0	0.0	2.0	7.0	0.0	0.0	29.0	0.0	0.0	5.0
Name_Eucalyptol_CAS_None_CS_None	-23.0	0.0	0.0	18.0	0.0	0.0	0.0	2.0	0.0	0.0	0.0	0.0	0.0	0.0	0.0	0.0	0.0	0.0	0.0	0.0	0.0	10.0	0.0	0.0	0.0	0.0	0.0	0.0	0.0	0.0	0.0	0.0	0.0	0.0	0.0	0.0	0.0	0.0	2.0	0.0	0.0	0.0	4.0	0.0	0.0	18.0	0.0	0.0	6.0
Name_Madelic acid, D-_CAS_None_CS_None	60.0	2.0	0.0	6.0	0.0	0.0	1.0	2.0	0.0	0.0	0.0	0.0	0.0	0.0	0.0	0.0	0.0	0.0	0.0	6.0	0.0	2.0	0.0	0.0	0.0	0.0	0.0	0.0	0.0	0.0	0.0	0.0	0.0	0.0	0.0	0.0	0.0	1.0	4.0	0.0	6.0	0.0	0.0	0.0	0.0	5.0	0.0	0.0	1.0
Name_Taurine_CAS_None_CS_None	23.5	1.0	2.0	4.0	0.0	0.0	0.0	0.0	2.0	1.0	0.0	0.0	0.0	0.0	0.0	0.0	1.0	0.0	0.0	0.0	0.0	1.0	0.0	0.0	1.0	0.0	0.0	0.0	0.0	0.0	0.0	0.0	0.0	0.0	0.0	1.0	0.0	2.0	4.0	0.0	0.0	0.0	0.0	0.0	0.0	0.0	0.0	0.0	0.0
Name_9,10-dimethylanthracene_CAS_None_CS_None	48.0	0.0	0.0	14.0	0.0	0.0	0.0	0.0	0.0	0.0	0.0	0.0	0.0	0.0	0.0	0.0	0.0	0.0	0.0	16.0	0.0	2.0	0.0	0.0	0.0	0.0	0.0	0.0	0.0	0.0	0.0	0.0	0.0	0.0	0.0	0.0	0.0	0.0	0.0	0.0	16.0	0.0	2.0	0.0	0.0	14.0	0.0	0.0	0.0
Name_Lomefloxacin_CAS_None_CS_None	10.0	1.0	1.0	17.0	0.0	0.0	2.0	3.0	0.0	0.0	0.0	0.0	0.0	0.0	0.0	0.0	8.0	0.0	0.0	6.0	1.0	7.0	0.0	0.0	0.0	0.0	0.0	0.0	0.0	0.0	0.0	0.0	0.0	0.0	0.0	7.0	0.0	2.0	6.0	0.0	0.0	0.0	0.0	1.0	0.0	9.0	1.0	0.0	0.0
Name_Chloramphenicol_CAS_None_CS_None	16.0	2.0	1.0	9.0	1.0	1.0	1.0	2.0	0.0	0.0	0.0	0.0	0.0	0.0	0.0	0.0	3.0	0.0	0.0	6.0	0.0	4.0	0.0	0.0	2.0	0.0	0.0	0.0	0.0	0.0	0.0	0.0	0.0	0.0	0.0	1.0	0.0	2.0	9.0	0.0	4.0	0.0	0.0	2.0	0.0	4.0	0.0	0.0	1.0
Name_Phenylalanine, DL-_CAS_None_CS_None	12.0	1.0	2.0	8.0	0.0	0.0	1.0	1.0	0.0	0.0	0.0	0.0	0.0	0.0	0.0	0.0	1.0	0.0	0.0	6.0	0.0	3.0	0.0	0.0	0.0	0.0	0.0	0.0	0.0	0.0	0.0	0.0	0.0	0.0	0.0	0.0	0.0	1.0	5.0	0.0	6.0	0.0	1.0	0.0	0.0	7.0	0.0	0.0	1.0
Name_Asparagine, L-_CAS_None_CS_None	24.0	1.0	4.0	3.0	0.0	0.0	2.0	1.0	0.0	0.0	0.0	0.0	0.0	0.0	0.0	0.0	2.0	0.0	0.0	0.0	0.0	3.0	0.0	0.0	0.0	0.0	0.0	0.0	0.0	0.0	0.0	0.0	0.0	0.0	0.0	0.0	0.0	2.0	8.0	0.0	0.0	0.0	0.0	0.0	0.0	2.0	0.0	0.0	2.0
Name_Glucoside, a-D-Me-_CAS_None_CS_None	4.0	4.0	0.0	10.0	0.0	0.0	0.0	8.0	0.0	0.0	0.0	0.0	0.0	0.0	0.0	0.0	0.0	0.0	0.0	0.0	0.0	5.0	0.0	0.0	0.0	0.0	0.0	0.0	0.0	0.0	0.0	0.0	0.0	0.0	0.0	1.0	0.0	0.0	11.0	0.0	0.0	0.0	0.0	0.0	0.0	0.0	0.0	0.0	0.0
Name_Proline, DL-_CAS_None_CS_None	7.0	1.0	1.0	7.0	0.0	0.0	1.0	1.0	0.0	0.0	0.0	0.0	0.0	0.0	0.0	0.0	2.0	0.0	0.0	0.0	0.0	4.0	0.0	0.0	0.0	0.0	0.0	0.0	0.0	0.0	0.0	0.0	0.0	0.0	0.0	1.0	0.0	1.0	4.0	0.0	0.0	0.0	1.0	0.0	0.0	5.0	0.0	0.0	1.0
Name_Dapsone_CAS_None_CS_None	35.0	0.0	4.0	8.0	0.0	0.0	0.0	0.0	2.0	0.0	0.0	0.0	0.0	0.0	0.0	0.0	2.0	0.0	0.0	12.0	0.0	0.0	0.0	0.0	2.0	0.0	0.0	0.0	0.0	0.0	0.0	0.0	0.0	0.0	0.0	2.0	0.0	2.0	4.0	0.0	4.0	0.0	0.0	8.0	0.0	8.0	0.0	0.0	0.0
Name_Aminopyrine_CAS_None_CS_Form A	12.0	0.0	0.0	17.0	0.0	0.0	1.0	0.0	0.0	0.0	0.0	0.0	0.0	1.0	0.0	0.0	7.0	0.0	0.0	6.0	1.0	2.0	0.0	0.0	0.0	0.0	0.0	0.0	0.0	0.0	1.0	0.0	0.0	0.0	0.0	5.0	0.0	1.0	2.0	0.0	4.0	0.0	0.0	2.0	0.0	9.0	0.0	0.0	0.0
Name_Carbamazepine_CAS_None_CS_None	24.0	0.0	2.0	10.0	0.0	0.0	1.0	0.0	0.0	0.0	0.0	0.0	0.0	0.0	0.0	0.0	4.0	0.0	0.0	12.0	1.0	2.0	0.0	0.0	0.0	0.0	0.0	0.0	0.0	0.0	0.0	0.0	0.0	0.0	0.0	2.0	0.0	1.0	4.0	0.0	8.0	1.0	2.0	4.0	0.0	10.0	0.0	0.0	0.0
Name_Methionine, L-_CAS_None_CS_None	12.0	1.0	2.0	8.0	0.0	0.0	1.0	1.0	0.0	0.0	0.0	0.0	0.0	0.0	0.0	0.0	1.0	0.0	0.0	0.0	0.0	3.0	0.0	0.0	2.0	0.0	0.0	0.0	0.0	0.0	0.0	0.0	1.0	0.0	0.0	1.0	0.0	1.0	5.0	0.0	0.0	0.0	0.0	0.0	0.0	6.0	0.0	0.0	1.0
Name_Cimetidine_CAS_None_CS_None	-13.0	0.0	3.0	13.0	0.0	0.0	0.0	0.0	0.0	0.0	0.0	0.0	0.0	0.0	0.0	2.0	8.0	1.0	0.0	0.0	1.0	3.0	0.0	0.0	2.0	0.0	0.0	0.0	0.0	0.0	0.0	0.0	0.0	0.0	0.0	6.0	0.0	2.0	7.0	1.0	0.0	0.0	0.0	0.0	0.0	4.0	0.0	0.0	0.0
Name_Naphthol, 1-_CAS_None_CS_None	25.0	1.0	0.0	7.0	0.0	0.0	0.0	1.0	0.0	0.0	0.0	0.0	0.0	0.0	0.0	0.0	0.0	0.0	0.0	11.0	0.0	0.0	0.0	0.0	0.0	0.0	0.0	0.0	0.0	0.0	0.0	0.0	0.0	0.0	0.0	0.0	0.0	0.0	2.0	0.0	7.0	0.0	0.0	2.0	0.0	7.0	1.0	0.0	0.0
Name_Felodipine_CAS_None_CS_None	23.0	0.0	1.0	18.0	0.0	0.0	2.0	4.0	0.0	0.0	0.0	0.0	0.0	0.0	0.0	0.0	2.0	0.0	0.0	6.0	2.0	8.0	0.0	0.0	2.0	0.0	0.0	0.0	0.0	0.0	0.0	0.0	0.0	0.0	0.0	2.0	0.0	2.0	7.0	0.0	3.0	0.0	0.0	0.0	0.0	15.0	2.0	0.0	1.0
Name_Anthracene_CAS_None_CS_None	46.666666666666664	0.0	0.0	10.0	0.0	0.0	0.0	0.0	0.0	0.0	0.0	0.0	0.0	0.0	0.0	0.0	0.0	0.0	0.0	16.0	0.0	0.0	0.0	0.0	0.0	0.0	0.0	0.0	0.0	0.0	0.0	0.0	0.0	0.0	0.0	0.0	0.0	0.0	0.0	0.0	16.0	0.0	0.0	0.0	0.0	10.0	0.0	0.0	0.0
Name_N-methylpivalamide_CAS_None_CS_None	-6.0	0.0	1.0	12.0	0.0	0.0	1.0	0.0	0.0	0.0	0.0	0.0	0.0	0.0	0.0	0.0	2.0	0.0	0.0	0.0	0.0	4.0	0.0	0.0	0.0	0.0	0.0	0.0	0.0	0.0	0.0	0.0	0.0	0.0	0.0	1.0	0.0	1.0	2.0	0.0	0.0	0.0	0.0	0.0	0.0	12.0	0.0	0.0	0.0
Name_Sulfasalazine_CAS_None_CS_None	10.0	2.0	1.0	11.0	0.0	0.0	1.0	2.0	2.0	0.0	0.0	0.0	1.0	0.0	2.0	0.0	3.0	0.0	1.0	16.0	0.0	1.0	0.0	0.0	1.0	0.0	0.0	0.0	0.0	1.0	0.0	0.0	0.0	0.0	1.0	0.0	1.0	3.0	9.0	0.0	5.0	0.0	0.0	4.0	0.0	10.0	6.0	0.0	0.0
Name_Paraben, Propyl-_CAS_None_CS_None	39.0	1.0	0.0	11.0	0.0	0.0	1.0	3.0	0.0	0.0	0.0	0.0	0.0	0.0	0.0	0.0	0.0	0.0	0.0	6.0	0.0	3.0	0.0	0.0	0.0	0.0	0.0	0.0	0.0	0.0	0.0	0.0	0.0	0.0	0.0	0.0	0.0	1.0	4.0	0.0	2.0	0.0	1.0	2.0	0.0	9.0	2.0	0.0	1.0
Name_Allopurinol_CAS_None_CS_None	49.0	0.0	2.0	2.0	0.0	0.0	1.0	0.0	0.0	0.0	0.0	0.0	0.0	1.0	4.0	0.0	2.0	0.0	0.0	2.0	1.0	0.0	0.0	0.0	0.0	0.0	0.0	0.0	0.0	0.0	1.0	0.0	0.0	0.0	0.0	1.0	4.0	1.0	3.0	0.0	0.0	0.0	0.0	0.0	0.0	0.0	0.0	0.0	0.0
Name_Tyrosine_OR[SYNONYM]_Tyrosine, L-_CAS_None_CS_None	22.333333333333332	2.0	2.0	7.0	0.0	0.0	1.0	2.0	0.0	0.0	0.0	0.0	0.0	0.0	0.0	0.0	1.0	0.0	0.0	6.0	0.0	3.0	0.0	0.0	0.0	0.0	0.0	0.0	0.0	0.0	0.0	0.0	0.0	0.0	0.0	0.0	0.0	1.0	7.0	0.0	4.0	0.0	1.0	0.0	0.0	6.0	2.0	0.0	1.0
Name_Acyclovir_CAS_None_CS_None	24.0	1.0	3.0	7.0	0.0	0.0	1.0	3.0	0.0	0.0	0.0	0.0	0.0	0.0	0.0	2.0	8.0	0.0	0.0	0.0	1.0	2.0	0.0	0.0	0.0	0.0	0.0	0.0	0.0	0.0	0.0	0.0	0.0	0.0	0.0	0.0	0.0	3.0	15.0	0.0	0.0	0.0	0.0	0.0	0.0	0.0	0.0	0.0	0.0
Name_Phenanthroline, 1,10-_CAS_None_CS_None	28.0	0.0	0.0	8.0	0.0	0.0	0.0	0.0	0.0	0.0	0.0	0.0	0.0	0.0	4.0	0.0	0.0	0.0	0.0	12.0	0.0	0.0	0.0	0.0	0.0	0.0	0.0	0.0	0.0	0.0	0.0	0.0	0.0	0.0	2.0	0.0	2.0	0.0	0.0	0.0	3.0	0.0	0.0	6.0	0.0	6.0	0.0	0.0	0.0
Name_Camptothecin, 10-HO-(lactone)_CAS_None_CS_None	52.0	2.0	0.0	14.0	0.0	0.0	2.0	4.0	0.0	0.0	0.0	0.0	0.0	0.0	2.0	0.0	3.0	0.0	0.0	9.0	2.0	9.0	0.0	0.0	0.0	0.0	0.0	0.0	0.0	0.0	0.0	0.0	0.0	0.0	0.0	2.0	2.0	2.0	7.0	0.0	2.0	0.0	2.0	2.0	2.0	11.0	4.0	0.0	2.0
Name_Ofloxacin_CAS_None_CS_None	4.0	1.0	0.0	19.0	0.0	0.0	2.0	4.0	0.0	0.0	0.0	0.0	0.0	0.0	0.0	0.0	9.0	0.0	0.0	6.0	1.0	7.0	0.0	0.0	0.0	0.0	0.0	0.0	0.0	0.0	0.0	0.0	0.0	0.0	0.0	8.0	0.0	2.0	6.0	0.0	0.0	0.0	0.0	1.0	0.0	5.0	1.0	0.0	0.0
Name_Sulfanilamide_CAS_None_CS_None	44.0	0.0	4.0	4.0	0.0	0.0	0.0	0.0	2.0	0.0	0.0	0.0	0.0	0.0	0.0	0.0	1.0	0.0	1.0	6.0	0.0	0.0	0.0	0.0	1.0	0.0	0.0	0.0	0.0	0.0	0.0	0.0	0.0	0.0	0.0	1.0	0.0	2.0	5.0	0.0	2.0	0.0	0.0	4.0	0.0	4.0	0.0	0.0	0.0
Name_Hemimellitic acid_CAS_None_CS_None	44.0	3.0	0.0	3.0	0.0	0.0	3.0	3.0	0.0	0.0	0.0	0.0	0.0	0.0	0.0	0.0	0.0	0.0	0.0	6.0	0.0	3.0	0.0	0.0	0.0	0.0	0.0	0.0	0.0	0.0	0.0	0.0	0.0	0.0	0.0	0.0	0.0	3.0	6.0	0.0	2.0	0.0	0.0	2.0	0.0	3.0	0.0	0.0	0.0
Name_Vidarabine_CAS_None_CS_None	43.0	3.0	2.0	8.0	0.0	0.0	0.0	5.0	0.0	0.0	0.0	0.0	0.0	0.0	4.0	1.0	5.0	0.0	0.0	2.0	0.0	4.0	0.0	0.0	0.0	0.0	0.0	0.0	0.0	0.0	0.0	0.0	0.0	0.0	0.0	0.0	4.0	1.0	15.0	0.0	0.0	0.0	0.0	0.0	0.0	0.0	0.0	0.0	0.0
Name_Sulfamethazine_CAS_None_CS_None	48.0	0.0	3.0	11.0	0.0	0.0	0.0	0.0	2.0	0.0	0.0	0.0	0.0	0.0	4.0	0.0	2.0	0.0	1.0	8.0	0.0	2.0	0.0	0.0	1.0	0.0	0.0	0.0	0.0	0.0	0.0	0.0	0.0	0.0	0.0	1.0	4.0	2.0	5.0	0.0	2.0	0.0	0.0	4.0	0.0	11.0	2.0	0.0	2.0
Name_Genistein_CAS_None_CS_None	35.0	3.0	0.0	7.0	0.0	0.0	1.0	5.0	0.0	0.0	0.0	0.0	0.0	0.0	0.0	0.0	0.0	0.0	0.0	12.0	1.0	3.0	0.0	0.0	0.0	0.0	0.0	0.0	0.0	0.0	0.0	0.0	0.0	0.0	0.0	0.0	0.0	1.0	8.0	0.0	4.0	0.0	0.0	0.0	0.0	7.0	6.0	0.0	0.0
Name_Isoleucine, L-_CAS_None_CS_None	4.0	1.0	2.0	10.0	0.0	0.0	1.0	1.0	0.0	0.0	0.0	0.0	0.0	0.0	0.0	0.0	1.0	0.0	0.0	0.0	0.0	5.0	0.0	0.0	0.0	0.0	0.0	0.0	0.0	0.0	0.0	0.0	0.0	0.0	0.0	0.0	0.0	1.0	5.0	0.0	0.0	0.0	3.0	0.0	0.0	9.0	0.0	0.0	1.0
Name_Dipyridamole_CAS_None_CS_None	10.0	4.0	0.0	36.0	0.0	0.0	0.0	4.0	0.0	0.0	0.0	0.0	0.0	0.0	8.0	0.0	12.0	0.0	0.0	3.0	0.0	12.0	0.0	0.0	0.0	0.0	0.0	0.0	0.0	0.0	0.0	0.0	0.0	0.0	0.0	8.0	8.0	0.0	12.0	0.0	0.0	0.0	4.0	0.0	0.0	16.0	0.0	0.0	0.0
Name_Amobarbital_CAS_None_CS_None	27.0	0.0	2.0	16.0	0.0	0.0	3.0	0.0	0.0	0.0	0.0	0.0	0.0	0.0	0.0	0.0	4.0	0.0	0.0	0.0	0.0	9.0	0.0	0.0	0.0	0.0	0.0	0.0	0.0	0.0	0.0	0.0	0.0	0.0	0.0	0.0	0.0	3.0	6.0	0.0	0.0	0.0	5.0	0.0	0.0	18.0	0.0	0.0	0.0
Name_Adipic acid, 3-Methyl-_CAS_None_CS_None	56.0	2.0	0.0	10.0	0.0	0.0	2.0	2.0	0.0	0.0	0.0	0.0	0.0	0.0	0.0	0.0	0.0	0.0	0.0	0.0	0.0	6.0	0.0	0.0	0.0	0.0	0.0	0.0	0.0	0.0	0.0	0.0	0.0	0.0	0.0	0.0	0.0	2.0	4.0	0.0	0.0	0.0	4.0	0.0	0.0	10.0	0.0	0.0	2.0
Name_Adipic acid_CAS_None_CS_None	35.25	2.0	0.0	8.0	0.0	0.0	2.0	2.0	0.0	0.0	0.0	0.0	0.0	0.0	0.0	0.0	0.0	0.0	0.0	0.0	0.0	5.0	0.0	0.0	0.0	0.0	0.0	0.0	0.0	0.0	0.0	0.0	0.0	0.0	0.0	0.0	0.0	2.0	4.0	0.0	0.0	0.0	3.0	0.0	0.0	8.0	0.0	0.0	2.0
Name_Atrazine_CAS_None_CS_None	27.0	0.0	2.0	12.0	0.0	0.0	0.0	0.0	0.0	0.0	0.0	0.0	0.0	0.0	6.0	0.0	4.0	0.0	0.0	0.0	0.0	3.0	0.0	0.0	1.0	0.0	0.0	0.0	0.0	0.0	0.0	0.0	0.0	0.0	0.0	2.0	6.0	0.0	5.0	0.0	0.0	0.0	0.0	0.0	0.0	12.0	0.0	0.0	0.0
Name_Pimelic acid_CAS_None_CS_None	39.0	2.0	0.0	10.0	0.0	0.0	2.0	2.0	0.0	0.0	0.0	0.0	0.0	0.0	0.0	0.0	0.0	0.0	0.0	0.0	0.0	6.0	0.0	0.0	0.0	0.0	0.0	0.0	0.0	0.0	0.0	0.0	0.0	0.0	0.0	0.0	0.0	2.0	4.0	0.0	0.0	0.0	4.0	0.0	0.0	10.0	0.0	0.0	2.0
Name_Antipyrine, 4-NH2-_CAS_None_CS_None	25.0	0.0	2.0	11.0	0.0	0.0	1.0	0.0	0.0	0.0	0.0	0.0	0.0	1.0	0.0	0.0	5.0	0.0	0.0	6.0	1.0	2.0	0.0	0.0	0.0	0.0	0.0	0.0	0.0	0.0	1.0	0.0	0.0	0.0	0.0	3.0	0.0	1.0	4.0	0.0	4.0	0.0	0.0	2.0	0.0	9.0	0.0	0.0	0.0
Name_Deoxyadenosine, 2'-_CAS_None_CS_None	49.0	2.0	2.0	9.0	0.0	0.0	0.0	4.0	0.0	0.0	0.0	0.0	0.0	0.0	4.0	1.0	5.0	0.0	0.0	2.0	0.0	4.0	0.0	0.0	0.0	0.0	0.0	0.0	0.0	0.0	0.0	0.0	0.0	0.0	0.0	0.0	4.0	1.0	13.0	0.0	0.0	0.0	0.0	0.0	0.0	2.0	0.0	0.0	2.0
Name_Nalidixic acid_CAS_None_CS_None	-19.0	1.0	0.0	11.0	0.0	0.0	2.0	1.0	0.0	0.0	0.0	0.0	0.0	0.0	2.0	0.0	3.0	0.0	0.0	4.0	1.0	5.0	0.0	0.0	0.0	0.0	0.0	0.0	0.0	0.0	0.0	0.0	0.0	0.0	0.0	2.0	2.0	2.0	3.0	0.0	1.0	0.0	0.0	1.0	0.0	9.0	1.0	0.0	1.0
Name_Prednisolone_CAS_None_CS_None	17.0	3.0	0.0	25.0	0.0	0.0	2.0	3.0	0.0	0.0	0.0	0.0	0.0	0.0	0.0	0.0	0.0	0.0	0.0	0.0	2.0	22.0	0.0	0.0	0.0	0.0	0.0	0.0	0.0	0.0	0.0	0.0	0.0	0.0	0.0	0.0	0.0	2.0	6.0	0.0	0.0	2.0	7.0	0.0	0.0	29.0	0.0	0.0	5.0
Name_8-hydroxyquinoline_OR[SYNONYM]_Quinoline, 8-HO-_CAS_None_CS_None	11.5	1.0	0.0	6.0	0.0	0.0	0.0	1.0	0.0	0.0	0.0	0.0	0.0	0.0	2.0	0.0	0.0	0.0	0.0	9.0	0.0	0.0	0.0	0.0	0.0	0.0	0.0	0.0	0.0	0.0	0.0	0.0	0.0	0.0	1.0	0.0	1.0	0.0	2.0	0.0	3.0	0.0	0.0	3.0	0.0	5.0	1.0	0.0	0.0
Name_Acetanalide, 4-methoxy-_CAS_None_CS_None	26.0	0.0	1.0	10.0	0.0	0.0	1.0	2.0	0.0	0.0	0.0	0.0	0.0	0.0	0.0	0.0	2.0	0.0	0.0	6.0	0.0	1.0	0.0	0.0	0.0	0.0	0.0	0.0	0.0	0.0	0.0	0.0	0.0	0.0	0.0	2.0	0.0	1.0	3.0	0.0	2.0	0.0	0.0	2.0	0.0	7.0	2.0	0.0	1.0
Name_Andrenosterone_CAS_None_CS_None	25.0	0.0	0.0	24.0	0.0	0.0	3.0	0.0	0.0	0.0	0.0	0.0	0.0	0.0	0.0	0.0	0.0	0.0	0.0	0.0	1.0	21.0	0.0	0.0	0.0	0.0	0.0	0.0	0.0	0.0	0.0	0.0	0.0	0.0	0.0	0.0	0.0	3.0	0.0	0.0	0.0	1.0	7.0	0.0	0.0	30.0	0.0	0.0	4.0
Name_Sulfamethizole_CAS_None_CS_None	27.0	0.0	3.0	7.0	0.0	0.0	0.0	0.0	2.0	0.0	0.0	0.0	0.0	1.0	0.0	2.0	2.0	0.0	1.0	6.0	0.0	1.0	0.0	0.0	3.0	0.0	0.0	0.0	0.0	0.0	1.0	0.0	0.0	0.0	0.0	1.0	0.0	4.0	5.0	0.0	2.0	0.0	0.0	4.0	0.0	7.0	0.0	0.0	3.0
Name_4-methylphenol_CAS_None_CS_None	3.0	1.0	0.0	7.0	0.0	0.0	0.0	1.0	0.0	0.0	0.0	0.0	0.0	0.0	0.0	0.0	0.0	0.0	0.0	6.0	0.0	1.0	0.0	0.0	0.0	0.0	0.0	0.0	0.0	0.0	0.0	0.0	0.0	0.0	0.0	0.0	0.0	0.0	2.0	0.0	4.0	0.0	1.0	0.0	0.0	7.0	2.0	0.0	0.0
Name_Perphenazine_CAS_None_CS_None	14.0	1.0	0.0	25.0	0.0	0.0	0.0	1.0	0.0	0.0	0.0	0.0	0.0	0.0	0.0	0.0	9.0	0.0	0.0	12.0	0.0	5.0	0.0	0.0	3.0	0.0	0.0	0.0	0.0	0.0	0.0	0.0	0.0	0.0	0.0	12.0	0.0	0.0	2.0	0.0	4.0	0.0	0.0	6.0	0.0	11.0	0.0	0.0	0.0
Name_Tolbutamide_CAS_None_CS_None	17.0	0.0	2.0	16.0	0.0	0.0	1.0	0.0	2.0	0.0	0.0	0.0	0.0	0.0	0.0	0.0	3.0	0.0	1.0	6.0	0.0	4.0	0.0	0.0	1.0	0.0	0.0	0.0	0.0	0.0	0.0	0.0	0.0	0.0	0.0	1.0	0.0	3.0	5.0	0.0	4.0	0.0	3.0	2.0	0.0	15.0	0.0	0.0	0.0
Name_Isophthalic acid_CAS_None_CS_None	49.333333333333336	2.0	0.0	4.0	0.0	0.0	2.0	2.0	0.0	0.0	0.0	0.0	0.0	0.0	0.0	0.0	0.0	0.0	0.0	6.0	0.0	2.0	0.0	0.0	0.0	0.0	0.0	0.0	0.0	0.0	0.0	0.0	0.0	0.0	0.0	0.0	0.0	2.0	4.0	0.0	2.0	0.0	0.0	4.0	0.0	4.0	0.0	0.0	0.0
Name_Tyrosine, D-_CAS_None_CS_None	27.0	2.0	2.0	7.0	0.0	0.0	1.0	2.0	0.0	0.0	0.0	0.0	0.0	0.0	0.0	0.0	1.0	0.0	0.0	6.0	0.0	3.0	0.0	0.0	0.0	0.0	0.0	0.0	0.0	0.0	0.0	0.0	0.0	0.0	0.0	0.0	0.0	1.0	7.0	0.0	4.0	0.0	1.0	0.0	0.0	6.0	2.0	0.0	1.0
Name_4-methylaniline_CAS_None_CS_None	1.0	0.0	2.0	7.0	0.0	0.0	0.0	0.0	0.0	0.0	0.0	0.0	0.0	0.0	0.0	0.0	1.0	0.0	0.0	6.0	0.0	1.0	0.0	0.0	0.0	0.0	0.0	0.0	0.0	0.0	0.0	0.0	0.0	0.0	0.0	1.0	0.0	0.0	2.0	0.0	4.0	0.0	1.0	2.0	0.0	7.0	0.0	0.0	0.0
Name_Succinyl_sulfathiazole_CAS_None_CS_None	14.0	1.0	2.0	10.0	0.0	0.0	2.0	1.0	2.0	0.0	0.0	0.0	0.0	0.0	0.0	1.0	4.0	0.0	1.0	6.0	1.0	3.0	0.0	0.0	3.0	0.0	0.0	0.0	0.0	0.0	0.0	0.0	0.0	0.0	0.0	3.0	0.0	5.0	8.0	0.0	2.0	0.0	1.0	4.0	0.0	8.0	0.0	0.0	2.0
Name_2-furoic acid_CAS_None_CS_None	39.5	1.0	0.0	3.0	0.0	0.0	1.0	3.0	0.0	0.0	0.0	0.0	0.0	0.0	0.0	0.0	0.0	0.0	0.0	0.0	2.0	2.0	0.0	0.0	0.0	0.0	0.0	0.0	0.0	0.0	0.0	0.0	0.0	0.0	0.0	0.0	0.0	1.0	4.0	0.0	0.0	0.0	1.0	0.0	0.0	2.0	0.0	2.0	0.0
Name_Fluconazole_CAS_None_CS_None	27.0	1.0	0.0	11.0	0.0	0.0	0.0	3.0	0.0	0.0	0.0	0.0	0.0	2.0	0.0	4.0	6.0	0.0	0.0	6.0	0.0	3.0	0.0	0.0	0.0	0.0	0.0	0.0	0.0	0.0	2.0	0.0	0.0	0.0	0.0	2.0	0.0	4.0	8.0	0.0	2.0	0.0	0.0	0.0	0.0	3.0	4.0	0.0	1.0
Name_Indapamide_CAS_None_CS_None	14.0	0.0	3.0	13.0	0.0	0.0	1.0	0.0	2.0	0.0	0.0	0.0	0.0	1.0	0.0	0.0	3.0	0.0	1.0	12.0	0.0	4.0	0.0	0.0	2.0	0.0	0.0	0.0	0.0	0.0	1.0	0.0	0.0	0.0	0.0	2.0	0.0	3.0	6.0	0.0	5.0	0.0	1.0	5.0	0.0	14.0	1.0	0.0	0.0
Name_4-aminopyridine_CAS_None_CS_None	4.0	0.0	2.0	4.0	0.0	0.0	0.0	0.0	0.0	0.0	0.0	0.0	0.0	0.0	2.0	0.0	1.0	0.0	0.0	4.0	0.0	0.0	0.0	0.0	0.0	0.0	0.0	0.0	0.0	0.0	0.0	0.0	0.0	0.0	2.0	1.0	0.0	0.0	2.0	0.0	0.0	0.0	0.0	4.0	0.0	2.0	0.0	0.0	0.0
Name_Succinimide_CAS_None_CS_None	30.0	0.0	1.0	4.0	0.0	0.0	2.0	0.0	0.0	0.0	0.0	0.0	0.0	0.0	0.0	0.0	2.0	0.0	0.0	0.0	0.0	3.0	0.0	0.0	0.0	0.0	0.0	0.0	0.0	0.0	0.0	0.0	0.0	0.0	0.0	0.0	0.0	2.0	3.0	0.0	0.0	0.0	1.0	0.0	0.0	4.0	0.0	0.0	2.0
Name_Sulfamethoxazole_CAS_None_CS_None	27.0	0.0	3.0	8.0	0.0	1.0	0.0	1.0	2.0	0.0	0.0	0.0	0.0	0.0	0.0	1.0	2.0	0.0	1.0	6.0	1.0	2.0	0.0	0.0	1.0	0.0	0.0	0.0	0.0	0.0	1.0	0.0	0.0	0.0	0.0	1.0	0.0	3.0	6.0	0.0	2.0	0.0	0.0	4.0	0.0	8.0	0.0	1.0	2.0
Name_Sulfadiazine_CAS_None_CS_None	38.0	0.0	3.0	7.0	0.0	0.0	0.0	0.0	2.0	0.0	0.0	0.0	0.0	0.0	4.0	0.0	2.0	0.0	1.0	8.0	0.0	0.0	0.0	0.0	1.0	0.0	0.0	0.0	0.0	0.0	0.0	0.0	0.0	0.0	2.0	1.0	2.0	2.0	5.0	0.0	2.0	0.0	0.0	6.0	0.0	5.0	0.0	0.0	0.0
Name_2-methoxybenzoic acid_CAS_None_CS_None	29.0	1.0	0.0	7.0	0.0	0.0	1.0	3.0	0.0	0.0	0.0	0.0	0.0	0.0	0.0	0.0	0.0	0.0	0.0	6.0	0.0	1.0	0.0	0.0	0.0	0.0	0.0	0.0	0.0	0.0	0.0	0.0	0.0	0.0	0.0	1.0	0.0	1.0	3.0	0.0	3.0	0.0	0.0	1.0	0.0	4.0	1.0	0.0	0.0
Name_Digoxin_CAS_None_CS_None	-34.0	6.0	0.0	58.0	0.0	0.0	1.0	20.0	0.0	0.0	0.0	0.0	0.0	0.0	0.0	0.0	0.0	0.0	0.0	0.0	1.0	40.0	0.0	0.0	0.0	0.0	0.0	0.0	0.0	0.0	0.0	0.0	0.0	0.0	0.0	0.0	0.0	1.0	26.0	0.0	0.0	1.0	14.0	0.0	0.0	44.0	0.0	0.0	16.0
Name_Benzophenone, 2,3,4-(HO)3-_CAS_None_CS_None	45.0	3.0	0.0	7.0	0.0	0.0	1.0	3.0	0.0	0.0	0.0	0.0	0.0	0.0	0.0	0.0	0.0	0.0	0.0	12.0	0.0	2.0	0.0	0.0	0.0	0.0	0.0	0.0	0.0	0.0	0.0	0.0	0.0	0.0	0.0	0.0	0.0	1.0	6.0	0.0	5.0	0.0	0.0	3.0	0.0	7.0	1.0	0.0	0.0
Name_DOPA, L-_CAS_None_CS_None	8.0	3.0	2.0	6.0	0.0	0.0	1.0	3.0	0.0	0.0	0.0	0.0	0.0	0.0	0.0	0.0	1.0	0.0	0.0	6.0	0.0	3.0	0.0	0.0	0.0	0.0	0.0	0.0	0.0	0.0	0.0	0.0	0.0	0.0	0.0	0.0	0.0	1.0	9.0	0.0	3.0	0.0	1.0	0.0	0.0	5.0	2.0	0.0	1.0
Name_Diclofenac_CAS_None_CS_None	20.0	1.0	1.0	9.0	0.0	0.0	1.0	1.0	0.0	0.0	0.0	0.0	0.0	0.0	0.0	0.0	2.0	0.0	0.0	12.0	0.0	2.0	0.0	0.0	2.0	0.0	0.0	0.0	0.0	0.0	0.0	0.0	0.0	0.0	0.0	2.0	0.0	1.0	5.0	0.0	6.0	0.0	0.0	2.0	0.0	8.0	2.0	0.0	0.0
Name_Thalidomide_CAS_None_CS_None	18.0	0.0	1.0	9.0	0.0	0.0	4.0	0.0	0.0	0.0	0.0	0.0	0.0	0.0	0.0	0.0	5.0	0.0	0.0	6.0	0.0	6.0	0.0	0.0	0.0	0.0	0.0	0.0	0.0	0.0	0.0	0.0	0.0	0.0	0.0	0.0	0.0	4.0	6.0	0.0	3.0	0.0	1.0	2.0	0.0	8.0	0.0	0.0	2.0
Name_Clartihromycin_CAS_None_CS_None	-17.0	4.0	0.0	65.0	0.0	0.0	2.0	18.0	0.0	0.0	0.0	0.0	0.0	0.0	0.0	0.0	3.0	0.0	0.0	0.0	0.0	31.0	0.0	0.0	0.0	0.0	0.0	0.0	0.0	0.0	0.0	0.0	0.0	0.0	0.0	5.0	0.0	2.0	20.0	0.0	0.0	0.0	2.0	0.0	0.0	44.0	0.0	0.0	12.0
Name_Leucine, L-_CAS_None_CS_None	3.0	1.0	2.0	10.0	0.0	0.0	1.0	1.0	0.0	0.0	0.0	0.0	0.0	0.0	0.0	0.0	1.0	0.0	0.0	0.0	0.0	5.0	0.0	0.0	0.0	0.0	0.0	0.0	0.0	0.0	0.0	0.0	0.0	0.0	0.0	0.0	0.0	1.0	5.0	0.0	0.0	0.0	3.0	0.0	0.0	9.0	0.0	0.0	1.0
Name_Estrone_CAS_None_CS_None	37.0	1.0	0.0	21.0	0.0	0.0	1.0	1.0	0.0	0.0	0.0	0.0	0.0	0.0	0.0	0.0	0.0	0.0	0.0	6.0	0.0	15.0	0.0	0.0	0.0	0.0	0.0	0.0	0.0	0.0	0.0	0.0	0.0	0.0	0.0	0.0	0.0	1.0	2.0	0.0	4.0	0.0	10.0	0.0	0.0	24.0	2.0	0.0	1.0
Name_Diazepam_CAS_None_CS_None	12.0	0.0	0.0	13.0	0.0	0.0	1.0	0.0	0.0	0.0	0.0	0.0	0.0	0.0	0.0	1.0	4.0	0.0	0.0	12.0	0.0	3.0	0.0	0.0	1.0	0.0	0.0	0.0	0.0	0.0	0.0	0.0	0.0	0.0	0.0	3.0	0.0	2.0	2.0	0.0	5.0	0.0	0.0	6.0	0.0	8.0	0.0	0.0	0.0
Name_4-hydroxybenzoic acid_OR[SYNONYM]_Benzoic acid, 4-HO-_CAS_None_CS_None	37.5	2.0	0.0	4.0	0.0	0.0	1.0	2.0	0.0	0.0	0.0	0.0	0.0	0.0	0.0	0.0	0.0	0.0	0.0	6.0	0.0	1.0	0.0	0.0	0.0	0.0	0.0	0.0	0.0	0.0	0.0	0.0	0.0	0.0	0.0	0.0	0.0	1.0	4.0	0.0	2.0	0.0	0.0	2.0	0.0	4.0	2.0	0.0	0.0
Name_Paraben, Methyl-_CAS_None_CS_None	24.5	1.0	0.0	7.0	0.0	0.0	1.0	3.0	0.0	0.0	0.0	0.0	0.0	0.0	0.0	0.0	0.0	0.0	0.0	6.0	0.0	1.0	0.0	0.0	0.0	0.0	0.0	0.0	0.0	0.0	0.0	0.0	0.0	0.0	0.0	0.0	0.0	1.0	4.0	0.0	2.0	0.0	0.0	2.0	0.0	4.0	2.0	0.0	0.0
Name_Cyclobarbital_CAS_None_CS_None	21.5	0.0	2.0	14.0	0.0	0.0	3.0	0.0	0.0	0.0	0.0	0.0	0.0	0.0	0.0	0.0	4.0	0.0	0.0	0.0	1.0	10.0	0.0	0.0	0.0	0.0	0.0	0.0	0.0	0.0	0.0	0.0	0.0	0.0	0.0	0.0	0.0	3.0	6.0	0.0	0.0	1.0	6.0	0.0	0.0	14.0	0.0	0.0	2.0
Name_Allobarbital_CAS_None_CS_None	26.0	0.0	2.0	10.0	0.0	0.0	3.0	0.0	0.0	0.0	0.0	0.0	0.0	0.0	0.0	0.0	4.0	0.0	0.0	0.0	2.0	6.0	0.0	0.0	0.0	0.0	0.0	0.0	0.0	0.0	0.0	2.0	0.0	0.0	0.0	4.0	0.0	3.0	6.0	0.0	0.0	0.0	2.0	0.0	0.0	8.0	0.0	0.0	0.0
Name_Aspartic acid, L-_CAS_None_CS_None	25.5	2.0	2.0	3.0	0.0	0.0	2.0	2.0	0.0	0.0	0.0	0.0	0.0	0.0	0.0	0.0	1.0	0.0	0.0	0.0	0.0	3.0	0.0	0.0	0.0	0.0	0.0	0.0	0.0	0.0	0.0	0.0	0.0	0.0	0.0	0.0	0.0	2.0	7.0	0.0	0.0	0.0	0.0	0.0	0.0	0.0	0.0	0.0	0.0
Name_Niflumic acid_CAS_None_CS_None	29.0	1.0	1.0	7.0	0.0	0.0	1.0	4.0	0.0	0.0	0.0	0.0	0.0	0.0	2.0	0.0	2.0	0.0	0.0	10.0	0.0	2.0	0.0	0.0	0.0	0.0	0.0	0.0	0.0	0.0	0.0	0.0	0.0	0.0	1.0	1.0	1.0	1.0	7.0	0.0	3.0	0.0	0.0	6.0	0.0	6.0	0.0	0.0	0.0
Name_Arginine, DL-_CAS_None_CS_None	18.0	1.0	6.0	7.0	0.0	0.0	1.0	1.0	0.0	0.0	0.0	0.0	0.0	0.0	0.0	1.0	4.0	0.0	0.0	0.0	0.0	4.0	0.0	0.0	0.0	0.0	0.0	0.0	0.0	0.0	0.0	0.0	0.0	0.0	0.0	1.0	0.0	2.0	11.0	0.0	0.0	0.0	1.0	0.0	0.0	5.0	0.0	0.0	1.0
Name_Phenylalanine, L-_CAS_None_CS_None	14.0	1.0	2.0	8.0	0.0	0.0	1.0	1.0	0.0	0.0	0.0	0.0	0.0	0.0	0.0	0.0	1.0	0.0	0.0	6.0	0.0	3.0	0.0	0.0	0.0	0.0	0.0	0.0	0.0	0.0	0.0	0.0	0.0	0.0	0.0	0.0	0.0	1.0	5.0	0.0	6.0	0.0	1.0	0.0	0.0	7.0	0.0	0.0	1.0
Name_Thymol_CAS_None_CS_None	16.0	1.0	0.0	13.0	0.0	0.0	0.0	1.0	0.0	0.0	0.0	0.0	0.0	0.0	0.0	0.0	0.0	0.0	0.0	6.0	0.0	4.0	0.0	0.0	0.0	0.0	0.0	0.0	0.0	0.0	0.0	0.0	0.0	0.0	0.0	0.0	0.0	0.0	2.0	0.0	4.0	0.0	4.0	0.0	0.0	13.0	2.0	0.0	0.0
Name_Malonic acid, n-Buthyl-_CAS_None_CS_None	21.0	2.0	0.0	10.0	0.0	0.0	2.0	2.0	0.0	0.0	0.0	0.0	0.0	0.0	0.0	0.0	0.0	0.0	0.0	0.0	0.0	6.0	0.0	0.0	0.0	0.0	0.0	0.0	0.0	0.0	0.0	0.0	0.0	0.0	0.0	0.0	0.0	2.0	4.0	0.0	0.0	0.0	3.0	0.0	0.0	10.0	0.0	0.0	0.0
Name_Mellitic acid_CAS_None_CS_None	4.0	6.0	0.0	0.0	0.0	0.0	6.0	6.0	0.0	0.0	0.0	0.0	0.0	0.0	0.0	0.0	0.0	0.0	0.0	6.0	0.0	6.0	0.0	0.0	0.0	0.0	0.0	0.0	0.0	0.0	0.0	0.0	0.0	0.0	0.0	0.0	0.0	6.0	12.0	0.0	0.0	0.0	0.0	0.0	0.0	0.0	0.0	0.0	0.0
Name_Nicotinic acid_CAS_None_CS_None	17.0	1.0	0.0	4.0	0.0	0.0	1.0	1.0	0.0	0.0	0.0	0.0	0.0	0.0	2.0	0.0	0.0	0.0	0.0	4.0	0.0	1.0	0.0	0.0	0.0	0.0	0.0	0.0	0.0	0.0	0.0	0.0	0.0	0.0	2.0	0.0	0.0	1.0	2.0	0.0	1.0	0.0	0.0	2.0	0.0	2.0	0.0	0.0	0.0
Name_Thalidomide, N-Pn-_CAS_None_CS_None	35.0	0.0	0.0	20.0	0.0	0.0	4.0	0.0	0.0	0.0	0.0	0.0	0.0	0.0	0.0	0.0	6.0	0.0	0.0	6.0	0.0	10.0	0.0	0.0	0.0	0.0	0.0	0.0	0.0	0.0	0.0	0.0	0.0	0.0	0.0	1.0	0.0	4.0	5.0	0.0	3.0	0.0	4.0	2.0	0.0	18.0	0.0	0.0	2.0
Name_Meclofenamic acid_CAS_None_CS_None	13.0	1.0	1.0	9.0	0.0	0.0	1.0	1.0	0.0	0.0	0.0	0.0	0.0	0.0	0.0	0.0	2.0	0.0	0.0	12.0	0.0	2.0	0.0	0.0	2.0	0.0	0.0	0.0	0.0	0.0	0.0	0.0	0.0	0.0	0.0	2.0	0.0	1.0	5.0	0.0	5.0	0.0	1.0	2.0	0.0	9.0	2.0	0.0	0.0
Name_Apigenin_CAS_None_CS_None	29.0	3.0	0.0	7.0	0.0	0.0	1.0	5.0	0.0	0.0	0.0	0.0	0.0	0.0	0.0	0.0	0.0	0.0	0.0	12.0	1.0	3.0	0.0	0.0	0.0	0.0	0.0	0.0	0.0	0.0	0.0	0.0	0.0	0.0	0.0	0.0	0.0	1.0	8.0	0.0	2.0	0.0	0.0	2.0	0.0	7.0	6.0	1.0	1.0
Name_Ethinylestradiol, 17a-_CAS_None_CS_None	37.0	2.0	0.0	22.0	0.0	0.0	0.0	2.0	0.0	0.0	0.0	0.0	0.0	0.0	0.0	0.0	0.0	0.0	0.0	6.0	0.0	16.0	1.0	0.0	0.0	0.0	0.0	0.0	0.0	0.0	0.0	0.0	0.0	1.0	0.0	0.0	0.0	0.0	5.0	0.0	4.0	0.0	10.0	0.0	0.0	24.0	2.0	0.0	2.0
Name_Secbumetone_CAS_None_CS_None	0.0	0.0	2.0	17.0	0.0	0.0	0.0	2.0	0.0	0.0	0.0	0.0	0.0	0.0	6.0	0.0	4.0	0.0	0.0	0.0	0.0	4.0	0.0	0.0	0.0	0.0	0.0	0.0	0.0	0.0	0.0	0.0	0.0	0.0	0.0	2.0	6.0	0.0	6.0	0.0	0.0	0.0	1.0	0.0	0.0	14.0	0.0	0.0	0.0
Name_Hydrocortisone_CAS_None_CS_None	7.0	3.0	0.0	27.0	0.0	0.0	2.0	3.0	0.0	0.0	0.0	0.0	0.0	0.0	0.0	0.0	0.0	0.0	0.0	0.0	1.0	23.0	0.0	0.0	0.0	0.0	0.0	0.0	0.0	0.0	0.0	0.0	0.0	0.0	0.0	0.0	0.0	2.0	6.0	0.0	0.0	1.0	8.0	0.0	0.0	31.0	0.0	0.0	5.0
Name_3-aminopyridine_CAS_None_CS_None	3.0	0.0	2.0	4.0	0.0	0.0	0.0	0.0	0.0	0.0	0.0	0.0	0.0	0.0	2.0	0.0	1.0	0.0	0.0	4.0	0.0	0.0	0.0	0.0	0.0	0.0	0.0	0.0	0.0	0.0	0.0	0.0	0.0	0.0	2.0	1.0	0.0	0.0	2.0	0.0	1.0	0.0	0.0	2.0	0.0	2.0	0.0	0.0	0.0
Name_4-nitroaniline_OR[SYNONYM]_Aniline, 4-NO2-_CAS_None_CS_None	37.0	0.0	2.0	4.0	1.0	1.0	0.0	0.0	0.0	0.0	0.0	0.0	0.0	0.0	0.0	0.0	2.0	0.0	0.0	6.0	0.0	0.0	0.0	0.0	0.0	0.0	0.0	0.0	0.0	0.0	0.0	0.0	0.0	0.0	0.0	1.0	0.0	1.0	3.0	0.0	2.0	0.0	0.0	4.0	0.0	4.0	0.0	0.0	0.0
Name_Prostaglandin E2_CAS_None_CS_None	13.0	3.0	0.0	29.0	0.0	0.0	2.0	3.0	0.0	0.0	0.0	0.0	0.0	0.0	0.0	0.0	0.0	0.0	0.0	0.0	2.0	18.0	0.0	0.0	0.0	0.0	0.0	0.0	0.0	0.0	0.0	0.0	0.0	0.0	0.0	0.0	0.0	2.0	6.0	0.0	0.0	2.0	8.0	0.0	0.0	27.0	0.0	0.0	5.0
Name_Phthalic acid, 2-_CAS_None_CS_None	29.75	2.0	0.0	4.0	0.0	0.0	2.0	2.0	0.0	0.0	0.0	0.0	0.0	0.0	0.0	0.0	0.0	0.0	0.0	6.0	0.0	2.0	0.0	0.0	0.0	0.0	0.0	0.0	0.0	0.0	0.0	0.0	0.0	0.0	0.0	0.0	0.0	2.0	4.0	0.0	3.0	0.0	0.0	2.0	0.0	4.0	0.0	0.0	0.0
Name_Triamcinolone_CAS_None_CS_None	20.0	4.0	0.0	23.0	0.0	0.0	2.0	5.0	0.0	0.0	0.0	0.0	0.0	0.0	0.0	0.0	0.0	0.0	0.0	0.0	2.0	22.0	0.0	0.0	0.0	0.0	0.0	0.0	0.0	0.0	0.0	0.0	0.0	0.0	0.0	0.0	0.0	2.0	9.0	0.0	0.0	2.0	5.0	0.0	0.0	25.0	0.0	0.0	5.0
Name_Fenbufen_CAS_None_CS_None	41.0	1.0	0.0	13.0	0.0	0.0	2.0	1.0	0.0	0.0	0.0	0.0	0.0	0.0	0.0	0.0	0.0	0.0	0.0	12.0	0.0	5.0	0.0	0.0	0.0	0.0	0.0	0.0	0.0	0.0	0.0	0.0	0.0	0.0	0.0	0.0	0.0	2.0	2.0	0.0	10.0	0.0	2.0	2.0	0.0	13.0	0.0	0.0	2.0
Name_Succinic acid_CAS_None_CS_None	29.0	2.0	0.0	4.0	0.0	0.0	2.0	2.0	0.0	0.0	0.0	0.0	0.0	0.0	0.0	0.0	0.0	0.0	0.0	0.0	0.0	3.0	0.0	0.0	0.0	0.0	0.0	0.0	0.0	0.0	0.0	0.0	0.0	0.0	0.0	0.0	0.0	2.0	4.0	0.0	0.0	0.0	1.0	0.0	0.0	4.0	0.0	0.0	2.0
Name_3-nitrobenzoic acid_OR[SYNONYM]_Benzoic acid, 3-NO2-_CAS_None_CS_None	28.333333333333332	1.0	0.0	4.0	1.0	1.0	1.0	1.0	0.0	0.0	0.0	0.0	0.0	0.0	0.0	0.0	1.0	0.0	0.0	6.0	0.0	1.0	0.0	0.0	0.0	0.0	0.0	0.0	0.0	0.0	0.0	0.0	0.0	0.0	0.0	0.0	0.0	2.0	3.0	0.0	2.0	0.0	0.0	2.0	0.0	4.0	2.0	0.0	0.0
Name_Lidocaine_CAS_None_CS_None	-7.333333333333333	0.0	1.0	21.0	0.0	0.0	1.0	0.0	0.0	0.0	0.0	0.0	0.0	0.0	0.0	0.0	5.0	0.0	0.0	6.0	0.0	5.0	0.0	0.0	0.0	0.0	0.0	0.0	0.0	0.0	0.0	0.0	0.0	0.0	0.0	4.0	0.0	1.0	2.0	0.0	4.0	0.0	2.0	2.0	0.0	17.0	0.0	0.0	0.0
Name_Phenol, 2-NH2-_CAS_None_CS_None	6.0	1.0	2.0	4.0	0.0	0.0	0.0	1.0	0.0	0.0	0.0	0.0	0.0	0.0	0.0	0.0	1.0	0.0	0.0	6.0	0.0	0.0	0.0	0.0	0.0	0.0	0.0	0.0	0.0	0.0	0.0	0.0	0.0	0.0	0.0	1.0	0.0	0.0	4.0	0.0	3.0	0.0	0.0	1.0	0.0	4.0	1.0	0.0	0.0
Name_Ethylmalonic acid_CAS_None_CS_None	8.0	2.0	0.0	6.0	0.0	0.0	2.0	2.0	0.0	0.0	0.0	0.0	0.0	0.0	0.0	0.0	0.0	0.0	0.0	0.0	0.0	4.0	0.0	0.0	0.0	0.0	0.0	0.0	0.0	0.0	0.0	0.0	0.0	0.0	0.0	0.0	0.0	2.0	4.0	0.0	0.0	0.0	1.0	0.0	0.0	6.0	0.0	0.0	0.0
Name_Metolazone_CAS_None_CS_None	30.0	0.0	3.0	13.0	0.0	0.0	1.0	0.0	2.0	0.0	0.0	0.0	0.0	0.0	0.0	0.0	5.0	0.0	1.0	12.0	0.0	3.0	0.0	0.0	2.0	0.0	0.0	0.0	0.0	0.0	0.0	0.0	0.0	0.0	0.0	2.0	0.0	3.0	8.0	0.0	4.0	0.0	1.0	5.0	0.0	12.0	1.0	0.0	1.0
Name_Chlorpropamide_CAS_None_CS_None	30.0	0.0	2.0	11.0	0.0	0.0	1.0	0.0	2.0	0.0	0.0	0.0	0.0	0.0	0.0	0.0	3.0	0.0	1.0	6.0	0.0	2.0	0.0	0.0	2.0	0.0	0.0	0.0	0.0	0.0	0.0	0.0	0.0	0.0	0.0	2.0	0.0	3.0	5.0	0.0	2.0	0.0	1.0	4.0	0.0	10.0	0.0	0.0	0.0
Name_Indomethacin_CAS_None_CS_None	23.0	1.0	0.0	15.0	0.0	0.0	2.0	3.0	0.0	0.0	0.0	0.0	0.0	0.0	0.0	0.0	3.0	0.0	0.0	12.0	1.0	5.0	0.0	0.0	1.0	0.0	0.0	0.0	0.0	0.0	0.0	0.0	0.0	0.0	0.0	4.0	0.0	2.0	4.0	0.0	3.0	0.0	0.0	6.0	1.0	13.0	2.0	0.0	0.0
Name_Benzenesulfonic acid, 4-NH2-_CAS_None_CS_None	21.0	1.0	2.0	4.0	0.0	0.0	0.0	0.0	2.0	1.0	0.0	0.0	0.0	0.0	0.0	0.0	1.0	0.0	0.0	6.0	0.0	0.0	0.0	0.0	1.0	0.0	0.0	0.0	0.0	0.0	0.0	0.0	0.0	0.0	0.0	1.0	0.0	2.0	4.0	0.0	2.0	0.0	0.0	4.0	0.0	4.0	0.0	0.0	0.0
Name_Uric acid_CAS_None_CS_None	27.0	0.0	4.0	0.0	0.0	0.0	3.0	0.0	0.0	0.0	0.0	0.0	0.0	0.0	0.0	0.0	8.0	0.0	0.0	0.0	1.0	1.0	0.0	0.0	0.0	0.0	0.0	0.0	0.0	0.0	0.0	0.0	0.0	0.0	0.0	0.0	0.0	3.0	12.0	0.0	0.0	0.0	0.0	0.0	0.0	0.0	0.0	0.0	0.0
Name_Resorcinol_CAS_None_CS_None	10.0	2.0	0.0	4.0	0.0	0.0	0.0	2.0	0.0	0.0	0.0	0.0	0.0	0.0	0.0	0.0	0.0	0.0	0.0	6.0	0.0	0.0	0.0	0.0	0.0	0.0	0.0	0.0	0.0	0.0	0.0	0.0	0.0	0.0	0.0	0.0	0.0	0.0	4.0	0.0	2.0	0.0	0.0	0.0	0.0	4.0	4.0	0.0	0.0
Name_Cinnamic acid, cis-_CAS_None_CS_Form_I	22.0	1.0	0.0	7.0	0.0	0.0	1.0	1.0	0.0	0.0	0.0	0.0	0.0	0.0	0.0	0.0	0.0	0.0	0.0	6.0	1.0	2.0	0.0	0.0	0.0	0.0	0.0	0.0	0.0	0.0	0.0	0.0	0.0	0.0	0.0	0.0	0.0	1.0	2.0	0.0	6.0	1.0	1.0	0.0	0.0	7.0	0.0	0.0	1.0
Name_Terephthalic acid_CAS_None_CS_None	-3.0	2.0	0.0	4.0	0.0	0.0	2.0	2.0	0.0	0.0	0.0	0.0	0.0	0.0	0.0	0.0	0.0	0.0	0.0	6.0	0.0	2.0	0.0	0.0	0.0	0.0	0.0	0.0	0.0	0.0	0.0	0.0	0.0	0.0	0.0	0.0	0.0	2.0	4.0	0.0	2.0	0.0	0.0	4.0	0.0	4.0	0.0	0.0	0.0
Name_Glipizide_CAS_None_CS_None	-14.0	0.0	3.0	24.0	0.0	0.0	2.0	0.0	2.0	0.0	0.0	0.0	0.0	0.0	4.0	0.0	5.0	0.0	1.0	8.0	0.0	10.0	0.0	0.0	1.0	0.0	0.0	0.0	0.0	0.0	0.0	0.0	0.0	0.0	1.0	2.0	3.0	4.0	7.0	0.0	4.0	0.0	5.0	2.0	0.0	22.0	0.0	0.0	1.0
Name_Hydroxyprogesterone, 17-a_CAS_None_CS_None	30.0	1.0	0.0	29.0	0.0	0.0	2.0	1.0	0.0	0.0	0.0	0.0	0.0	0.0	0.0	0.0	0.0	0.0	0.0	0.0	1.0	23.0	0.0	0.0	0.0	0.0	0.0	0.0	0.0	0.0	0.0	0.0	0.0	0.0	0.0	0.0	0.0	2.0	2.0	0.0	0.0	1.0	10.0	0.0	0.0	36.0	0.0	0.0	4.0
Name_Hydrochlorothiazide_CAS_None_CS_None	28.333333333333332	0.0	4.0	4.0	0.0	0.0	0.0	0.0	4.0	0.0	0.0	0.0	0.0	0.0	0.0	0.0	3.0	0.0	2.0	6.0	0.0	0.0	0.0	0.0	3.0	0.0	0.0	0.0	0.0	0.0	0.0	0.0	0.0	0.0	0.0	1.0	0.0	4.0	9.0	0.0	0.0	0.0	0.0	3.0	0.0	2.0	1.0	0.0	0.0
Name_Glutamic acid, DL-_CAS_None_CS_None	26.5	2.0	2.0	5.0	0.0	0.0	2.0	2.0	0.0	0.0	0.0	0.0	0.0	0.0	0.0	0.0	1.0	0.0	0.0	0.0	0.0	4.0	0.0	0.0	0.0	0.0	0.0	0.0	0.0	0.0	0.0	0.0	0.0	0.0	0.0	0.0	0.0	2.0	7.0	0.0	0.0	0.0	1.0	0.0	0.0	4.0	0.0	0.0	2.0
Name_Malonic acid_CAS_None_CS_None	8.333333333333334	2.0	0.0	2.0	0.0	0.0	2.0	2.0	0.0	0.0	0.0	0.0	0.0	0.0	0.0	0.0	0.0	0.0	0.0	0.0	0.0	2.0	0.0	0.0	0.0	0.0	0.0	0.0	0.0	0.0	0.0	0.0	0.0	0.0	0.0	0.0	0.0	2.0	4.0	0.0	0.0	0.0	0.0	0.0	0.0	0.0	0.0	0.0	0.0
Name_Xanthine_CAS_None_CS_None	47.0	0.0	3.0	1.0	0.0	0.0	2.0	0.0	0.0	0.0	0.0	0.0	0.0	0.0	0.0	1.0	7.0	0.0	0.0	0.0	1.0	1.0	0.0	0.0	0.0	0.0	0.0	0.0	0.0	0.0	0.0	0.0	0.0	0.0	0.0	0.0	0.0	3.0	10.0	0.0	0.0	0.0	0.0	0.0	0.0	0.0	0.0	0.0	0.0
Name_Diphenylamine_CAS_None_CS_None	1.0	0.0	1.0	10.0	0.0	0.0	0.0	0.0	0.0	0.0	0.0	0.0	0.0	0.0	0.0	0.0	2.0	0.0	0.0	12.0	0.0	0.0	0.0	0.0	0.0	0.0	0.0	0.0	0.0	0.0	0.0	0.0	0.0	0.0	0.0	2.0	0.0	0.0	1.0	0.0	8.0	0.0	0.0	4.0	0.0	10.0	0.0	0.0	0.0
Name_Tris(hydroxymethyl)aminomethane_CAS_None_CS_None	17.0	3.0	2.0	6.0	0.0	0.0	0.0	3.0	0.0	0.0	0.0	0.0	0.0	0.0	0.0	0.0	1.0	0.0	0.0	0.0	0.0	3.0	0.0	0.0	0.0	0.0	0.0	0.0	0.0	0.0	0.0	0.0	0.0	0.0	0.0	0.0	0.0	0.0	9.0	0.0	0.0	0.0	0.0	0.0	0.0	0.0	0.0	0.0	0.0
Name_Acetamide_CAS_None_CS_None	8.0	0.0	2.0	3.0	0.0	0.0	1.0	0.0	0.0	0.0	0.0	0.0	0.0	0.0	0.0	0.0	1.0	0.0	0.0	0.0	0.0	1.0	0.0	0.0	0.0	0.0	0.0	0.0	0.0	0.0	0.0	0.0	0.0	0.0	0.0	0.0	0.0	1.0	3.0	0.0	0.0	0.0	0.0	0.0	0.0	3.0	0.0	0.0	1.0
Name_Triamcinolone acetonide_CAS_None_CS_None	15.0	2.0	0.0	29.0	0.0	0.0	2.0	7.0	0.0	0.0	0.0	0.0	0.0	0.0	0.0	0.0	0.0	0.0	0.0	0.0	2.0	24.0	0.0	0.0	0.0	0.0	0.0	0.0	0.0	0.0	0.0	0.0	0.0	0.0	0.0	0.0	0.0	2.0	9.0	0.0	0.0	2.0	5.0	0.0	0.0	31.0	0.0	0.0	7.0
Name_Glycolic acid_CAS_None_CS_None	6.5	2.0	0.0	2.0	0.0	0.0	1.0	2.0	0.0	0.0	0.0	0.0	0.0	0.0	0.0	0.0	0.0	0.0	0.0	0.0	0.0	1.0	0.0	0.0	0.0	0.0	0.0	0.0	0.0	0.0	0.0	0.0	0.0	0.0	0.0	0.0	0.0	1.0	4.0	0.0	0.0	0.0	0.0	0.0	0.0	0.0	0.0	0.0	0.0
Name_Secobarbital_CAS_None_CS_None	30.0	0.0	2.0	16.0	0.0	0.0	3.0	0.0	0.0	0.0	0.0	0.0	0.0	0.0	0.0	0.0	4.0	0.0	0.0	0.0	1.0	9.0	0.0	0.0	0.0	0.0	0.0	0.0	0.0	0.0	0.0	1.0	0.0	0.0	0.0	2.0	0.0	3.0	6.0	0.0	0.0	0.0	5.0	0.0	0.0	16.0	0.0	0.0	0.0
Name_Sulindac_CAS_None_CS_None	39.0	1.0	0.0	16.0	0.0	0.0	1.0	2.0	0.0	1.0	0.0	0.0	0.0	0.0	0.0	0.0	0.0	0.0	0.0	12.0	2.0	7.0	0.0	0.0	2.0	0.0	0.0	0.0	0.0	0.0	0.0	0.0	0.0	0.0	0.0	1.0	0.0	1.0	3.0	0.0	8.0	2.0	5.0	2.0	0.0	16.0	2.0	0.0	0.0
Name_Thiopental_CAS_None_CS_None	36.0	0.0	2.0	16.0	0.0	0.0	2.0	0.0	0.0	0.0	0.0	0.0	0.0	0.0	0.0	0.0	4.0	0.0	0.0	0.0	0.0	9.0	0.0	1.0	0.0	0.0	0.0	0.0	0.0	0.0	0.0	0.0	0.0	0.0	0.0	0.0	0.0	3.0	6.0	0.0	0.0	0.0	5.0	0.0	0.0	18.0	0.0	0.0	0.0
Name_Caffeine_CAS_None_CS_None	37.5	0.0	0.0	10.0	0.0	0.0	2.0	0.0	0.0	0.0	0.0	0.0	0.0	0.0	0.0	1.0	10.0	0.0	0.0	0.0	1.0	1.0	0.0	0.0	0.0	0.0	0.0	0.0	0.0	0.0	0.0	0.0	0.0	0.0	0.0	3.0	0.0	3.0	7.0	0.0	0.0	0.0	0.0	0.0	0.0	0.0	0.0	0.0	0.0
Name_Maleic acid_CAS_None_CS_None	21.333333333333332	2.0	0.0	2.0	0.0	0.0	2.0	2.0	0.0	0.0	0.0	0.0	0.0	0.0	0.0	0.0	0.0	0.0	0.0	0.0	1.0	2.0	0.0	0.0	0.0	0.0	0.0	0.0	0.0	0.0	0.0	0.0	0.0	0.0	0.0	0.0	0.0	2.0	4.0	0.0	0.0	1.0	0.0	0.0	0.0	2.0	0.0	0.0	2.0
Name_Cystine, L-_CAS_None_CS_None	23.0	2.0	4.0	6.0	0.0	0.0	2.0	2.0	0.0	0.0	0.0	0.0	0.0	0.0	0.0	0.0	2.0	0.0	0.0	0.0	0.0	4.0	0.0	0.0	2.0	0.0	1.0	0.0	0.0	0.0	1.0	0.0	0.0	0.0	0.0	2.0	0.0	2.0	10.0	0.0	0.0	0.0	0.0	0.0	0.0	0.0	0.0	0.0	0.0
Name_Serine, D-_CAS_None_CS_None	15.0	2.0	2.0	3.0	0.0	0.0	1.0	2.0	0.0	0.0	0.0	0.0	0.0	0.0	0.0	0.0	1.0	0.0	0.0	0.0	0.0	2.0	0.0	0.0	0.0	0.0	0.0	0.0	0.0	0.0	0.0	0.0	0.0	0.0	0.0	0.0	0.0	1.0	7.0	0.0	0.0	0.0	0.0	0.0	0.0	0.0	0.0	0.0	0.0
Name_Naphthol, 2-_CAS_None_CS_None	26.0	1.0	0.0	7.0	0.0	0.0	0.0	1.0	0.0	0.0	0.0	0.0	0.0	0.0	0.0	0.0	0.0	0.0	0.0	11.0	0.0	0.0	0.0	0.0	0.0	0.0	0.0	0.0	0.0	0.0	0.0	0.0	0.0	0.0	0.0	0.0	0.0	0.0	2.0	0.0	9.0	0.0	0.0	0.0	0.0	7.0	2.0	0.0	0.0
Name_Levulinic acid_CAS_None_CS_None	35.0	1.0	0.0	7.0	0.0	0.0	2.0	1.0	0.0	0.0	0.0	0.0	0.0	0.0	0.0	0.0	0.0	0.0	0.0	0.0	0.0	4.0	0.0	0.0	0.0	0.0	0.0	0.0	0.0	0.0	0.0	0.0	0.0	0.0	0.0	0.0	0.0	2.0	2.0	0.0	0.0	0.0	1.0	0.0	0.0	7.0	0.0	0.0	3.0
Name_Gallic acid_CAS_None_CS_None	44.0	4.0	0.0	2.0	0.0	0.0	1.0	4.0	0.0	0.0	0.0	0.0	0.0	0.0	0.0	0.0	0.0	0.0	0.0	6.0	0.0	1.0	0.0	0.0	0.0	0.0	0.0	0.0	0.0	0.0	0.0	0.0	0.0	0.0	0.0	0.0	0.0	1.0	8.0	0.0	0.0	0.0	0.0	2.0	0.0	2.0	2.0	0.0	0.0
Name_Valine, DL-_CAS_None_CS_None	7.0	1.0	2.0	8.0	0.0	0.0	1.0	1.0	0.0	0.0	0.0	0.0	0.0	0.0	0.0	0.0	1.0	0.0	0.0	0.0	0.0	4.0	0.0	0.0	0.0	0.0	0.0	0.0	0.0	0.0	0.0	0.0	0.0	0.0	0.0	0.0	0.0	1.0	5.0	0.0	0.0	0.0	2.0	0.0	0.0	7.0	0.0	0.0	1.0
Name_Spironolactone_CAS_None_CS_None	3.0	0.0	0.0	32.0	0.0	0.0	3.0	2.0	0.0	0.0	0.0	0.0	0.0	0.0	0.0	0.0	0.0	0.0	0.0	0.0	1.0	25.0	0.0	0.0	2.0	0.0	0.0	0.0	0.0	0.0	0.0	0.0	0.0	0.0	0.0	1.0	0.0	3.0	3.0	0.0	0.0	1.0	12.0	0.0	0.0	37.0	0.0	0.0	7.0
Name_Lactose_CAS_None_CS_None	16.0	8.0	0.0	14.0	0.0	0.0	1.0	12.0	0.0	0.0	0.0	0.0	0.0	0.0	0.0	0.0	0.0	0.0	0.0	0.0	0.0	10.0	0.0	0.0	0.0	0.0	0.0	0.0	0.0	0.0	0.0	0.0	0.0	0.0	0.0	0.0	0.0	1.0	20.0	0.0	0.0	0.0	0.0	0.0	0.0	0.0	0.0	0.0	0.0
Name_Sulfathiazole_CAS_None_CS_Form ss	36.0	0.0	3.0	6.0	0.0	0.0	0.0	0.0	2.0	0.0	0.0	0.0	0.0	0.0	0.0	1.0	3.0	0.0	1.0	6.0	1.0	0.0	0.0	0.0	3.0	0.0	0.0	0.0	0.0	0.0	0.0	0.0	0.0	0.0	0.0	3.0	0.0	3.0	6.0	0.0	2.0	0.0	0.0	4.0	0.0	4.0	0.0	0.0	0.0
Name_Alanine, L-_CAS_None_CS_None	8.0	1.0	2.0	4.0	0.0	0.0	1.0	1.0	0.0	0.0	0.0	0.0	0.0	0.0	0.0	0.0	1.0	0.0	0.0	0.0	0.0	2.0	0.0	0.0	0.0	0.0	0.0	0.0	0.0	0.0	0.0	0.0	0.0	0.0	0.0	0.0	0.0	1.0	5.0	0.0	0.0	0.0	0.0	0.0	0.0	3.0	0.0	0.0	1.0
Name_3,5-diiodo-L-tyrosine_OR[SYNONYM]_3,5-diodo-L-tyrosine_CAS_None_CS_None	33.0	2.0	2.0	5.0	0.0	0.0	1.0	2.0	0.0	0.0	0.0	0.0	0.0	0.0	0.0	0.0	1.0	0.0	0.0	6.0	0.0	3.0	0.0	0.0	0.0	2.0	0.0	0.0	0.0	0.0	0.0	0.0	0.0	0.0	0.0	0.0	0.0	1.0	7.0	0.0	2.0	0.0	1.0	2.0	0.0	6.0	0.0	0.0	1.0
Name_Benzoic acid, 3-Me-6-NO2-_CAS_None_CS_None	39.0	1.0	0.0	6.0	1.0	1.0	1.0	1.0	0.0	0.0	0.0	0.0	0.0	0.0	0.0	0.0	1.0	0.0	0.0	6.0	0.0	2.0	0.0	0.0	0.0	0.0	0.0	0.0	0.0	0.0	0.0	0.0	0.0	0.0	0.0	0.0	0.0	2.0	3.0	0.0	3.0	0.0	1.0	1.0	0.0	6.0	1.0	0.0	0.0
Name_Benzocaine_CAS_None_CS_None	38.0	0.0	2.0	9.0	0.0	0.0	1.0	2.0	0.0	0.0	0.0	0.0	0.0	0.0	0.0	0.0	1.0	0.0	0.0	6.0	0.0	2.0	0.0	0.0	0.0	0.0	0.0	0.0	0.0	0.0	0.0	0.0	0.0	0.0	0.0	1.0	0.0	1.0	4.0	0.0	2.0	0.0	0.0	4.0	0.0	7.0	0.0	0.0	1.0
Name_Stavudine_CAS_None_CS_None	19.0	1.0	1.0	10.0	0.0	0.0	2.0	3.0	0.0	0.0	0.0	0.0	0.0	0.0	0.0	0.0	5.0	0.0	0.0	0.0	2.0	5.0	0.0	0.0	0.0	0.0	0.0	0.0	0.0	0.0	0.0	0.0	0.0	0.0	0.0	1.0	0.0	2.0	9.0	0.0	0.0	1.0	1.0	0.0	1.0	5.0	0.0	0.0	3.0
Name_Oxalic acid_CAS_None_CS_None	23.0	2.0	0.0	0.0	0.0	0.0	2.0	2.0	0.0	0.0	0.0	0.0	0.0	0.0	0.0	0.0	0.0	0.0	0.0	0.0	0.0	1.0	0.0	0.0	0.0	0.0	0.0	0.0	0.0	0.0	0.0	0.0	0.0	0.0	0.0	0.0	0.0	2.0	4.0	0.0	0.0	0.0	0.0	0.0	0.0	0.0	0.0	0.0	0.0
Name_Ajmaline_CAS_None_CS_None	8.0	2.0	0.0	24.0	0.0	0.0	0.0	2.0	0.0	0.0	0.0	0.0	0.0	0.0	0.0	0.0	6.0	0.0	0.0	6.0	0.0	15.0	0.0	0.0	0.0	0.0	0.0	0.0	0.0	0.0	0.0	0.0	0.0	0.0	0.0	5.0	0.0	0.0	5.0	0.0	4.0	0.0	5.0	2.0	0.0	21.0	0.0	0.0	2.0
Name_Tyrosine, DL-_CAS_None_CS_None	26.333333333333332	2.0	2.0	7.0	0.0	0.0	1.0	2.0	0.0	0.0	0.0	0.0	0.0	0.0	0.0	0.0	1.0	0.0	0.0	6.0	0.0	3.0	0.0	0.0	0.0	0.0	0.0	0.0	0.0	0.0	0.0	0.0	0.0	0.0	0.0	0.0	0.0	1.0	7.0	0.0	4.0	0.0	1.0	0.0	0.0	6.0	2.0	0.0	1.0
Name_Noscapine_CAS_None_CS_None	44.0	0.0	0.0	23.0	0.0	0.0	1.0	12.0	0.0	0.0	0.0	0.0	0.0	0.0	0.0	0.0	3.0	0.0	0.0	12.0	0.0	6.0	0.0	0.0	0.0	0.0	0.0	0.0	0.0	0.0	0.0	0.0	0.0	0.0	0.0	5.0	0.0	1.0	10.0	0.0	4.0	0.0	1.0	1.0	0.0	6.0	3.0	0.0	2.0
Name_Benzenesulfonamide, 3-NH2-_CAS_None_CS_None	39.0	0.0	4.0	4.0	0.0	0.0	0.0	0.0	2.0	0.0	0.0	0.0	0.0	0.0	0.0	0.0	1.0	0.0	1.0	6.0	0.0	0.0	0.0	0.0	1.0	0.0	0.0	0.0	0.0	0.0	0.0	0.0	0.0	0.0	0.0	1.0	0.0	2.0	5.0	0.0	2.0	0.0	0.0	4.0	0.0	4.0	0.0	0.0	0.0
Name_Hydroxyproline, L-_CAS_None_CS_None	6.0	2.0	1.0	6.0	0.0	0.0	1.0	2.0	0.0	0.0	0.0	0.0	0.0	0.0	0.0	0.0	2.0	0.0	0.0	0.0	0.0	4.0	0.0	0.0	0.0	0.0	0.0	0.0	0.0	0.0	0.0	0.0	0.0	0.0	0.0	1.0	0.0	1.0	6.0	0.0	0.0	0.0	0.0	0.0	0.0	2.0	0.0	0.0	2.0
Name_Nevirapine_CAS_None_CS_None	-6.0	0.0	1.0	13.0	0.0	0.0	1.0	0.0	0.0	0.0	0.0	0.0	0.0	0.0	4.0	0.0	5.0	0.0	0.0	8.0	0.0	5.0	0.0	0.0	0.0	0.0	0.0	0.0	0.0	0.0	0.0	0.0	0.0	0.0	2.0	2.0	2.0	1.0	4.0	0.0	2.0	0.0	2.0	4.0	0.0	12.0	0.0	0.0	0.0
Name_Benzoquinone_CAS_None_CS_None	21.0	0.0	0.0	4.0	0.0	0.0	2.0	0.0	0.0	0.0	0.0	0.0	0.0	0.0	0.0	0.0	0.0	0.0	0.0	6.0	0.0	0.0	0.0	0.0	0.0	0.0	0.0	0.0	0.0	0.0	0.0	0.0	0.0	0.0	0.0	0.0	0.0	2.0	0.0	0.0	2.0	0.0	0.0	0.0	0.0	4.0	4.0	0.0	0.0
Name_4-aminobenzoic acid, Methyl ester_CAS_None_CS_None	28.0	0.0	2.0	7.0	0.0	0.0	1.0	2.0	0.0	0.0	0.0	0.0	0.0	0.0	0.0	0.0	1.0	0.0	0.0	6.0	0.0	1.0	0.0	0.0	0.0	0.0	0.0	0.0	0.0	0.0	0.0	0.0	0.0	0.0	0.0	1.0	0.0	1.0	4.0	0.0	2.0	0.0	0.0	4.0	0.0	4.0	0.0	0.0	0.0
Name_2-nitroaniline_OR[SYNONYM]_Aniline, 2-NO2-_CAS_None_CS_None	36.0	0.0	2.0	4.0	1.0	1.0	0.0	0.0	0.0	0.0	0.0	0.0	0.0	0.0	0.0	0.0	2.0	0.0	0.0	6.0	0.0	0.0	0.0	0.0	0.0	0.0	0.0	0.0	0.0	0.0	0.0	0.0	0.0	0.0	0.0	1.0	0.0	1.0	3.0	0.0	3.0	0.0	0.0	1.0	0.0	4.0	1.0	0.0	0.0
Name_Catechol, 3-NO2-_CAS_None_CS_None	37.0	2.0	0.0	3.0	1.0	1.0	0.0	2.0	0.0	0.0	0.0	0.0	0.0	0.0	0.0	0.0	1.0	0.0	0.0	6.0	0.0	0.0	0.0	0.0	0.0	0.0	0.0	0.0	0.0	0.0	0.0	0.0	0.0	0.0	0.0	0.0	0.0	1.0	5.0	0.0	2.0	0.0	0.0	0.0	0.0	3.0	2.0	0.0	0.0
Name_Phenobartibal_CAS_None_CS_None	21.0	0.0	2.0	10.0	0.0	0.0	3.0	0.0	0.0	0.0	0.0	0.0	0.0	0.0	0.0	0.0	4.0	0.0	0.0	6.0	0.0	5.0	0.0	0.0	0.0	0.0	0.0	0.0	0.0	0.0	0.0	0.0	0.0	0.0	0.0	0.0	0.0	3.0	6.0	0.0	6.0	0.0	1.0	0.0	0.0	10.0	0.0	0.0	2.0
Name_Methionine, DL-_CAS_None_CS_None	18.0	1.0	2.0	8.0	0.0	0.0	1.0	1.0	0.0	0.0	0.0	0.0	0.0	0.0	0.0	0.0	1.0	0.0	0.0	0.0	0.0	3.0	0.0	0.0	2.0	0.0	0.0	0.0	0.0	0.0	0.0	0.0	1.0	0.0	0.0	1.0	0.0	1.0	5.0	0.0	0.0	0.0	0.0	0.0	0.0	6.0	0.0	0.0	1.0
Name_Erythromycin_CAS_None_CS_None	-20.5	5.0	0.0	62.0	0.0	0.0	2.0	17.0	0.0	0.0	0.0	0.0	0.0	0.0	0.0	0.0	3.0	0.0	0.0	0.0	0.0	31.0	0.0	0.0	0.0	0.0	0.0	0.0	0.0	0.0	0.0	0.0	0.0	0.0	0.0	4.0	0.0	2.0	21.0	0.0	0.0	0.0	2.0	0.0	0.0	44.0	0.0	0.0	12.0
Name_Pyromellitic acid_CAS_None_CS_None	50.0	4.0	0.0	2.0	0.0	0.0	4.0	4.0	0.0	0.0	0.0	0.0	0.0	0.0	0.0	0.0	0.0	0.0	0.0	6.0	0.0	4.0	0.0	0.0	0.0	0.0	0.0	0.0	0.0	0.0	0.0	0.0	0.0	0.0	0.0	0.0	0.0	4.0	8.0	0.0	0.0	0.0	0.0	4.0	0.0	2.0	0.0	0.0	0.0
Name_Hippuric acid_CAS_None_CS_None	30.0	1.0	1.0	7.0	0.0	0.0	2.0	1.0	0.0	0.0	0.0	0.0	0.0	0.0	0.0	0.0	2.0	0.0	0.0	6.0	0.0	2.0	0.0	0.0	0.0	0.0	0.0	0.0	0.0	0.0	0.0	0.0	0.0	0.0	0.0	1.0	0.0	2.0	4.0	0.0	4.0	0.0	0.0	2.0	0.0	5.0	0.0	0.0	0.0
Name_Benzenesulfonamide, N-(2-chlorophenyl)-_OR[SYNONYM]_N-(2-chlorophenyl)benzenesulfonamide_CAS_None_CS_None	14.0	0.0	1.0	9.0	0.0	0.0	0.0	0.0	2.0	0.0	0.0	0.0	0.0	0.0	0.0	0.0	1.0	0.0	1.0	12.0	0.0	0.0	0.0	0.0	2.0	0.0	0.0	0.0	0.0	0.0	0.0	0.0	0.0	0.0	0.0	1.0	0.0	2.0	3.0	0.0	7.0	0.0	0.0	3.0	0.0	9.0	1.0	0.0	0.0
Name_Glutamic acid, D-_CAS_None_CS_None	26.0	2.0	2.0	5.0	0.0	0.0	2.0	2.0	0.0	0.0	0.0	0.0	0.0	0.0	0.0	0.0	1.0	0.0	0.0	0.0	0.0	4.0	0.0	0.0	0.0	0.0	0.0	0.0	0.0	0.0	0.0	0.0	0.0	0.0	0.0	0.0	0.0	2.0	7.0	0.0	0.0	0.0	1.0	0.0	0.0	4.0	0.0	0.0	2.0
Name_Malic acid_CAS_None_CS_None	15.666666666666666	3.0	0.0	3.0	0.0	0.0	2.0	3.0	0.0	0.0	0.0	0.0	0.0	0.0	0.0	0.0	0.0	0.0	0.0	0.0	0.0	3.0	0.0	0.0	0.0	0.0	0.0	0.0	0.0	0.0	0.0	0.0	0.0	0.0	0.0	0.0	0.0	2.0	6.0	0.0	0.0	0.0	0.0	0.0	0.0	0.0	0.0	0.0	0.0
Name_Menthol_CAS_None_CS_None	0.0	1.0	0.0	19.0	0.0	0.0	0.0	1.0	0.0	0.0	0.0	0.0	0.0	0.0	0.0	0.0	0.0	0.0	0.0	0.0	0.0	10.0	0.0	0.0	0.0	0.0	0.0	0.0	0.0	0.0	0.0	0.0	0.0	0.0	0.0	0.0	0.0	0.0	2.0	0.0	0.0	0.0	8.0	0.0	0.0	18.0	0.0	0.0	2.0
Name_Naproxen_CAS_None_CS_None	28.0	1.0	0.0	13.0	0.0	0.0	1.0	3.0	0.0	0.0	0.0	0.0	0.0	0.0	0.0	0.0	0.0	0.0	0.0	11.0	0.0	3.0	0.0	0.0	0.0	0.0	0.0	0.0	0.0	0.0	0.0	0.0	0.0	0.0	0.0	1.0	0.0	1.0	3.0	0.0	9.0	0.0	0.0	0.0	0.0	11.0	2.0	0.0	0.0
Name_Mannitol_CAS_None_CS_None	19.0	6.0	0.0	8.0	0.0	0.0	0.0	6.0	0.0	0.0	0.0	0.0	0.0	0.0	0.0	0.0	0.0	0.0	0.0	0.0	0.0	5.0	0.0	0.0	0.0	0.0	0.0	0.0	0.0	0.0	0.0	0.0	0.0	0.0	0.0	0.0	0.0	0.0	12.0	0.0	0.0	0.0	0.0	0.0	0.0	0.0	0.0	0.0	0.0
Name_Serine, L-_CAS_None_CS_None	22.0	2.0	2.0	3.0	0.0	0.0	1.0	2.0	0.0	0.0	0.0	0.0	0.0	0.0	0.0	0.0	1.0	0.0	0.0	0.0	0.0	2.0	0.0	0.0	0.0	0.0	0.0	0.0	0.0	0.0	0.0	0.0	0.0	0.0	0.0	0.0	0.0	1.0	7.0	0.0	0.0	0.0	0.0	0.0	0.0	0.0	0.0	0.0	0.0
Name_Sulfamerazine_CAS_None_CS_None	41.0	0.0	3.0	9.0	0.0	0.0	0.0	0.0	2.0	0.0	0.0	0.0	0.0	0.0	4.0	0.0	2.0	0.0	1.0	8.0	0.0	1.0	0.0	0.0	1.0	0.0	0.0	0.0	0.0	0.0	0.0	0.0	0.0	0.0	1.0	1.0	3.0	2.0	5.0	0.0	2.0	0.0	0.0	5.0	0.0	8.0	1.0	0.0	1.0
Name_4-methylbenzoic acid_OR[SYNONYM]_p-toluic acid_CAS_None_CS_None	30.333333333333332	1.0	0.0	7.0	0.0	0.0	1.0	1.0	0.0	0.0	0.0	0.0	0.0	0.0	0.0	0.0	0.0	0.0	0.0	6.0	0.0	2.0	0.0	0.0	0.0	0.0	0.0	0.0	0.0	0.0	0.0	0.0	0.0	0.0	0.0	0.0	0.0	1.0	2.0	0.0	4.0	0.0	1.0	2.0	0.0	7.0	0.0	0.0	0.0
Name_4-hydroxyphenylacetic acid_CAS_None_CS_None	40.0	2.0	0.0	6.0	0.0	0.0	1.0	2.0	0.0	0.0	0.0	0.0	0.0	0.0	0.0	0.0	0.0	0.0	0.0	6.0	0.0	2.0	0.0	0.0	0.0	0.0	0.0	0.0	0.0	0.0	0.0	0.0	0.0	0.0	0.0	0.0	0.0	1.0	4.0	0.0	4.0	0.0	0.0	0.0	0.0	5.0	2.0	0.0	0.0
Name_Furosemide_CAS_None_CS_None	30.0	1.0	3.0	7.0	0.0	0.0	1.0	3.0	2.0	0.0	0.0	0.0	0.0	0.0	0.0	0.0	2.0	0.0	1.0	6.0	2.0	3.0	0.0	0.0	2.0	0.0	0.0	0.0	0.0	0.0	0.0	0.0	0.0	0.0	0.0	2.0	0.0	3.0	9.0	0.0	0.0	0.0	1.0	3.0	0.0	4.0	1.0	2.0	0.0
Name_Albuterol_OR[SYNONYM]_Salbutamol_CAS_None_CS_None	2.5	3.0	1.0	17.0	0.0	0.0	0.0	3.0	0.0	0.0	0.0	0.0	0.0	0.0	0.0	0.0	2.0	0.0	0.0	6.0	0.0	6.0	0.0	0.0	0.0	0.0	0.0	0.0	0.0	0.0	0.0	0.0	0.0	0.0	0.0	2.0	0.0	0.0	7.0	0.0	4.0	0.0	0.0	0.0	0.0	15.0	2.0	0.0	2.0
Name_Barbital_CAS_None_CS_Form_II	17.0	0.0	2.0	10.0	0.0	0.0	3.0	0.0	0.0	0.0	0.0	0.0	0.0	0.0	0.0	0.0	4.0	0.0	0.0	0.0	0.0	6.0	0.0	0.0	0.0	0.0	0.0	0.0	0.0	0.0	0.0	0.0	0.0	0.0	0.0	0.0	0.0	3.0	6.0	0.0	0.0	0.0	2.0	0.0	0.0	12.0	0.0	0.0	0.0
Name_Phenol, 2-NO2-_CAS_None_CS_None	29.0	1.0	0.0	4.0	1.0	1.0	0.0	1.0	0.0	0.0	0.0	0.0	0.0	0.0	0.0	0.0	1.0	0.0	0.0	6.0	0.0	0.0	0.0	0.0	0.0	0.0	0.0	0.0	0.0	0.0	0.0	0.0	0.0	0.0	0.0	0.0	0.0	1.0	3.0	0.0	3.0	0.0	0.0	0.0	0.0	4.0	2.0	0.0	0.0
Name_Glutamic acid, L-_CAS_None_CS_None	28.5	2.0	2.0	5.0	0.0	0.0	2.0	2.0	0.0	0.0	0.0	0.0	0.0	0.0	0.0	0.0	1.0	0.0	0.0	0.0	0.0	4.0	0.0	0.0	0.0	0.0	0.0	0.0	0.0	0.0	0.0	0.0	0.0	0.0	0.0	0.0	0.0	2.0	7.0	0.0	0.0	0.0	1.0	0.0	0.0	4.0	0.0	0.0	2.0
Name_Tryptophan, (S)-(-)-_OR[SYNONYM]_Tryptophan, L-_CAS_None_CS_None	11.5	1.0	3.0	8.0	0.0	0.0	1.0	1.0	0.0	0.0	0.0	0.0	0.0	0.0	0.0	0.0	3.0	0.0	0.0	6.0	1.0	4.0	0.0	0.0	0.0	0.0	0.0	0.0	0.0	0.0	0.0	0.0	0.0	0.0	0.0	2.0	0.0	1.0	6.0	0.0	4.0	0.0	2.0	2.0	1.0	6.0	0.0	0.0	1.0
Name_[4-(benzyloxy)phenyl]acetic acid_CAS_None_CS_None	46.0	1.0	0.0	13.0	0.0	0.0	1.0	3.0	0.0	0.0	0.0	0.0	0.0	0.0	0.0	0.0	0.0	0.0	0.0	12.0	0.0	3.0	0.0	0.0	0.0	0.0	0.0	0.0	0.0	0.0	0.0	0.0	0.0	0.0	0.0	0.0	0.0	1.0	4.0	0.0	10.0	0.0	0.0	0.0	0.0	10.0	2.0	0.0	1.0
Name_Propylphenazone_CAS_None_CS_None	0.0	0.0	0.0	18.0	0.0	0.0	1.0	0.0	0.0	0.0	0.0	0.0	0.0	1.0	0.0	0.0	4.0	0.0	0.0	6.0	1.0	5.0	0.0	0.0	0.0	0.0	0.0	0.0	0.0	0.0	1.0	0.0	0.0	0.0	0.0	3.0	0.0	1.0	1.0	0.0	4.0	0.0	2.0	2.0	0.0	17.0	0.0	0.0	0.0
Name_Serine, DL-_CAS_None_CS_None	22.0	2.0	2.0	3.0	0.0	0.0	1.0	2.0	0.0	0.0	0.0	0.0	0.0	0.0	0.0	0.0	1.0	0.0	0.0	0.0	0.0	2.0	0.0	0.0	0.0	0.0	0.0	0.0	0.0	0.0	0.0	0.0	0.0	0.0	0.0	0.0	0.0	1.0	7.0	0.0	0.0	0.0	0.0	0.0	0.0	0.0	0.0	0.0	0.0
Name_Androsterone_CAS_None_CS_None	25.0	1.0	0.0	29.0	0.0	0.0	1.0	1.0	0.0	0.0	0.0	0.0	0.0	0.0	0.0	0.0	0.0	0.0	0.0	0.0	0.0	22.0	0.0	0.0	0.0	0.0	0.0	0.0	0.0	0.0	0.0	0.0	0.0	0.0	0.0	0.0	0.0	1.0	2.0	0.0	0.0	0.0	15.0	0.0	0.0	31.0	0.0	0.0	3.0
Name_Carvedilol_CAS_None_CS_None	-12.0	1.0	2.0	23.0	0.0	0.0	0.0	7.0	0.0	0.0	0.0	0.0	0.0	0.0	0.0	0.0	4.0	0.0	0.0	18.0	0.0	4.0	0.0	0.0	0.0	0.0	0.0	0.0	0.0	0.0	0.0	0.0	0.0	0.0	0.0	5.0	0.0	0.0	9.0	0.0	8.0	0.0	0.0	3.0	0.0	11.0	3.0	0.0	0.0
Name_Benzoic acid, 2-NO2-_CAS_None_CS_None	25.0	1.0	0.0	4.0	1.0	1.0	1.0	1.0	0.0	0.0	0.0	0.0	0.0	0.0	0.0	0.0	1.0	0.0	0.0	6.0	0.0	1.0	0.0	0.0	0.0	0.0	0.0	0.0	0.0	0.0	0.0	0.0	0.0	0.0	0.0	0.0	0.0	2.0	3.0	0.0	3.0	0.0	0.0	1.0	0.0	4.0	1.0	0.0	0.0
Name_Acetylsalicylic acid_CAS_None_CS_Form_IV	28.0	1.0	0.0	7.0	0.0	0.0	2.0	3.0	0.0	0.0	0.0	0.0	0.0	0.0	0.0	0.0	0.0	0.0	0.0	6.0	0.0	2.0	0.0	0.0	0.0	0.0	0.0	0.0	0.0	0.0	0.0	0.0	0.0	0.0	0.0	0.0	0.0	2.0	4.0	0.0	3.0	0.0	0.0	1.0	0.0	7.0	1.0	0.0	1.0
Name_Benzophenone, 2,4-(HO)2-_CAS_None_CS_None	28.0	2.0	0.0	8.0	0.0	0.0	1.0	2.0	0.0	0.0	0.0	0.0	0.0	0.0	0.0	0.0	0.0	0.0	0.0	12.0	0.0	2.0	0.0	0.0	0.0	0.0	0.0	0.0	0.0	0.0	0.0	0.0	0.0	0.0	0.0	0.0	0.0	1.0	4.0	0.0	5.0	0.0	0.0	3.0	0.0	8.0	3.0	0.0	0.0
Name_Acetylsalicylic acid_CAS_None_CS_Form_II	32.0	1.0	0.0	7.0	0.0	0.0	2.0	3.0	0.0	0.0	0.0	0.0	0.0	0.0	0.0	0.0	0.0	0.0	0.0	6.0	0.0	2.0	0.0	0.0	0.0	0.0	0.0	0.0	0.0	0.0	0.0	0.0	0.0	0.0	0.0	0.0	0.0	2.0	4.0	0.0	3.0	0.0	0.0	1.0	0.0	7.0	1.0	0.0	1.0
Name_Salicylic acid_CAS_None_CS_None	24.5	2.0	0.0	4.0	0.0	0.0	1.0	2.0	0.0	0.0	0.0	0.0	0.0	0.0	0.0	0.0	0.0	0.0	0.0	6.0	0.0	1.0	0.0	0.0	0.0	0.0	0.0	0.0	0.0	0.0	0.0	0.0	0.0	0.0	0.0	0.0	0.0	1.0	4.0	0.0	3.0	0.0	0.0	1.0	0.0	4.0	1.0	0.0	0.0
Name_Acetanilide, 2-NH2-_CAS_None_CS_None	32.0	0.0	3.0	7.0	0.0	0.0	1.0	0.0	0.0	0.0	0.0	0.0	0.0	0.0	0.0	0.0	3.0	0.0	0.0	6.0	0.0	1.0	0.0	0.0	0.0	0.0	0.0	0.0	0.0	0.0	0.0	0.0	0.0	0.0	0.0	2.0	0.0	1.0	4.0	0.0	4.0	0.0	0.0	2.0	0.0	5.0	0.0	0.0	0.0
Name_Paraben, Ethyl-_CAS_None_CS_None	29.0	1.0	0.0	9.0	0.0	0.0	1.0	3.0	0.0	0.0	0.0	0.0	0.0	0.0	0.0	0.0	0.0	0.0	0.0	6.0	0.0	2.0	0.0	0.0	0.0	0.0	0.0	0.0	0.0	0.0	0.0	0.0	0.0	0.0	0.0	0.0	0.0	1.0	4.0	0.0	2.0	0.0	0.0	2.0	0.0	7.0	2.0	0.0	1.0
Name_Norethindone_CAS_None_CS_None	22.0	1.0	0.0	25.0	0.0	0.0	1.0	1.0	0.0	0.0	0.0	0.0	0.0	0.0	0.0	0.0	0.0	0.0	0.0	0.0	1.0	21.0	1.0	0.0	0.0	0.0	0.0	0.0	0.0	0.0	0.0	0.0	0.0	1.0	0.0	0.0	0.0	1.0	3.0	0.0	0.0	1.0	13.0	0.0	0.0	27.0	0.0	0.0	4.0
Name_Diazinon_CAS_None_CS_None	-17.0	0.0	0.0	21.0	0.0	0.0	0.0	3.0	0.0	0.0	3.0	0.0	0.0	0.0	4.0	0.0	0.0	0.0	0.0	2.0	0.0	6.0	0.0	0.0	0.0	0.0	0.0	1.0	0.0	0.0	0.0	0.0	0.0	0.0	0.0	0.0	4.0	0.0	6.0	0.0	0.0	0.0	0.0	0.0	0.0	18.0	2.0	1.0	3.0
Name_Glutaric acid_CAS_None_CS_None	27.333333333333332	2.0	0.0	6.0	0.0	0.0	2.0	2.0	0.0	0.0	0.0	0.0	0.0	0.0	0.0	0.0	0.0	0.0	0.0	0.0	0.0	4.0	0.0	0.0	0.0	0.0	0.0	0.0	0.0	0.0	0.0	0.0	0.0	0.0	0.0	0.0	0.0	2.0	4.0	0.0	0.0	0.0	2.0	0.0	0.0	6.0	0.0	0.0	2.0
Name_Suberic acid_CAS_None_CS_None	31.0	2.0	0.0	12.0	0.0	0.0	2.0	2.0	0.0	0.0	0.0	0.0	0.0	0.0	0.0	0.0	0.0	0.0	0.0	0.0	0.0	7.0	0.0	0.0	0.0	0.0	0.0	0.0	0.0	0.0	0.0	0.0	0.0	0.0	0.0	0.0	0.0	2.0	4.0	0.0	0.0	0.0	5.0	0.0	0.0	12.0	0.0	0.0	2.0
Name_Phenytoin_CAS_None_CS_None	18.0	0.0	2.0	10.0	0.0	0.0	2.0	0.0	0.0	0.0	0.0	0.0	0.0	0.0	0.0	0.0	4.0	0.0	0.0	12.0	0.0	3.0	0.0	0.0	0.0	0.0	0.0	0.0	0.0	0.0	0.0	0.0	0.0	0.0	0.0	0.0	0.0	2.0	6.0	0.0	12.0	0.0	0.0	0.0	0.0	10.0	0.0	0.0	2.0
Name_Chlorothiazide_CAS_None_CS_None	44.0	0.0	3.0	3.0	0.0	0.0	0.0	0.0	4.0	0.0	0.0	0.0	0.0	0.0	0.0	1.0	2.0	0.0	2.0	6.0	0.0	0.0	0.0	0.0	3.0	0.0	0.0	0.0	0.0	0.0	0.0	0.0	0.0	0.0	0.0	1.0	0.0	5.0	7.0	0.0	0.0	0.0	0.0	3.0	0.0	2.0	1.0	0.0	0.0
Name_Sulfathiazole_CAS_None_CS_Form a	42.0	0.0	3.0	6.0	0.0	0.0	0.0	0.0	2.0	0.0	0.0	0.0	0.0	0.0	0.0	1.0	3.0	0.0	1.0	6.0	1.0	0.0	0.0	0.0	3.0	0.0	0.0	0.0	0.0	0.0	0.0	0.0	0.0	0.0	0.0	3.0	0.0	3.0	6.0	0.0	2.0	0.0	0.0	4.0	0.0	4.0	0.0	0.0	0.0
Name_Naphthoic acid, 2-_CAS_None_CS_None	54.0	1.0	0.0	7.0	0.0	0.0	1.0	1.0	0.0	0.0	0.0	0.0	0.0	0.0	0.0	0.0	0.0	0.0	0.0	11.0	0.0	1.0	0.0	0.0	0.0	0.0	0.0	0.0	0.0	0.0	0.0	0.0	0.0	0.0	0.0	0.0	0.0	1.0	2.0	0.0	9.0	0.0	0.0	2.0	0.0	7.0	0.0	0.0	0.0
Name_Fentiazac_CAS_None_CS_None	9.0	1.0	0.0	11.0	0.0	0.0	1.0	1.0	0.0	0.0	0.0	0.0	0.0	0.0	0.0	1.0	1.0	0.0	0.0	12.0	1.0	4.0	0.0	0.0	3.0	0.0	0.0	0.0	0.0	0.0	0.0	0.0	0.0	0.0	0.0	2.0	0.0	2.0	4.0	0.0	8.0	0.0	0.0	4.0	0.0	9.0	0.0	0.0	1.0
Name_Alanine, DL-_CAS_None_CS_None	9.333333333333334	1.0	2.0	4.0	0.0	0.0	1.0	1.0	0.0	0.0	0.0	0.0	0.0	0.0	0.0	0.0	1.0	0.0	0.0	0.0	0.0	2.0	0.0	0.0	0.0	0.0	0.0	0.0	0.0	0.0	0.0	0.0	0.0	0.0	0.0	0.0	0.0	1.0	5.0	0.0	0.0	0.0	0.0	0.0	0.0	3.0	0.0	0.0	1.0
Name_Trimellitic acid_CAS_None_CS_None	34.0	3.0	0.0	3.0	0.0	0.0	3.0	3.0	0.0	0.0	0.0	0.0	0.0	0.0	0.0	0.0	0.0	0.0	0.0	6.0	0.0	3.0	0.0	0.0	0.0	0.0	0.0	0.0	0.0	0.0	0.0	0.0	0.0	0.0	0.0	0.0	0.0	3.0	6.0	0.0	1.0	0.0	0.0	4.0	0.0	3.0	0.0	0.0	0.0
Name_Codeine_CAS_None_CS_None	8.0	1.0	0.0	20.0	0.0	0.0	0.0	5.0	0.0	0.0	0.0	0.0	0.0	0.0	0.0	0.0	3.0	0.0	0.0	6.0	1.0	11.0	0.0	0.0	0.0	0.0	0.0	0.0	0.0	0.0	0.0	0.0	0.0	0.0	0.0	4.0	0.0	0.0	5.0	0.0	3.0	1.0	2.0	0.0	0.0	15.0	2.0	0.0	1.0
Name_Pentachlorophenol_CAS_None_CS_None	22.0	1.0	0.0	0.0	0.0	0.0	0.0	1.0	0.0	0.0	0.0	0.0	0.0	0.0	0.0	0.0	0.0	0.0	0.0	6.0	0.0	0.0	0.0	0.0	5.0	0.0	0.0	0.0	0.0	0.0	0.0	0.0	0.0	0.0	0.0	0.0	0.0	0.0	7.0	0.0	0.0	0.0	0.0	0.0	0.0	0.0	0.0	0.0	0.0
Name_Sucrose_CAS_None_CS_None	3.5	8.0	0.0	14.0	0.0	0.0	0.0	14.0	0.0	0.0	0.0	0.0	0.0	0.0	0.0	0.0	0.0	0.0	0.0	0.0	0.0	10.0	0.0	0.0	0.0	0.0	0.0	0.0	0.0	0.0	0.0	0.0	0.0	0.0	0.0	0.0	0.0	0.0	22.0	0.0	0.0	0.0	0.0	0.0	0.0	0.0	0.0	0.0	0.0
Name_Isoleucine, DL-_CAS_None_CS_None	8.0	1.0	2.0	10.0	0.0	0.0	1.0	1.0	0.0	0.0	0.0	0.0	0.0	0.0	0.0	0.0	1.0	0.0	0.0	0.0	0.0	5.0	0.0	0.0	0.0	0.0	0.0	0.0	0.0	0.0	0.0	0.0	0.0	0.0	0.0	0.0	0.0	1.0	5.0	0.0	0.0	0.0	3.0	0.0	0.0	9.0	0.0	0.0	1.0
Name_Barbital_CAS_None_CS_Form_III	30.0	0.0	2.0	10.0	0.0	0.0	3.0	0.0	0.0	0.0	0.0	0.0	0.0	0.0	0.0	0.0	4.0	0.0	0.0	0.0	0.0	6.0	0.0	0.0	0.0	0.0	0.0	0.0	0.0	0.0	0.0	0.0	0.0	0.0	0.0	0.0	0.0	3.0	6.0	0.0	0.0	0.0	2.0	0.0	0.0	12.0	0.0	0.0	0.0
Name_9-methylanthracene_CAS_None_CS_None	42.0	0.0	0.0	12.0	0.0	0.0	0.0	0.0	0.0	0.0	0.0	0.0	0.0	0.0	0.0	0.0	0.0	0.0	0.0	16.0	0.0	1.0	0.0	0.0	0.0	0.0	0.0	0.0	0.0	0.0	0.0	0.0	0.0	0.0	0.0	0.0	0.0	0.0	0.0	0.0	16.0	0.0	1.0	0.0	0.0	12.0	0.0	0.0	0.0
Name_Testosterone_CAS_None_CS_None	15.5	1.0	0.0	27.0	0.0	0.0	1.0	1.0	0.0	0.0	0.0	0.0	0.0	0.0	0.0	0.0	0.0	0.0	0.0	0.0	1.0	21.0	0.0	0.0	0.0	0.0	0.0	0.0	0.0	0.0	0.0	0.0	0.0	0.0	0.0	0.0	0.0	1.0	2.0	0.0	0.0	1.0	13.0	0.0	0.0	30.0	0.0	0.0	4.0
Name_Acetaminophen_CAS_None_CS_None	23.75	1.0	1.0	7.0	0.0	0.0	1.0	1.0	0.0	0.0	0.0	0.0	0.0	0.0	0.0	0.0	2.0	0.0	0.0	6.0	0.0	1.0	0.0	0.0	0.0	0.0	0.0	0.0	0.0	0.0	0.0	0.0	0.0	0.0	0.0	1.0	0.0	1.0	4.0	0.0	2.0	0.0	0.0	2.0	0.0	7.0	2.0	0.0	1.0
Name_Catechol, 4-NO2-_CAS_None_CS_None	10.0	2.0	0.0	3.0	1.0	1.0	0.0	2.0	0.0	0.0	0.0	0.0	0.0	0.0	0.0	0.0	1.0	0.0	0.0	6.0	0.0	0.0	0.0	0.0	0.0	0.0	0.0	0.0	0.0	0.0	0.0	0.0	0.0	0.0	0.0	0.0	0.0	1.0	5.0	0.0	1.0	0.0	0.0	0.0	0.0	3.0	4.0	0.0	0.0
Name_Lysine, D-_CAS_None_CS_None	-15.0	1.0	4.0	9.0	0.0	0.0	1.0	1.0	0.0	0.0	0.0	0.0	0.0	0.0	0.0	0.0	2.0	0.0	0.0	0.0	0.0	5.0	0.0	0.0	0.0	0.0	0.0	0.0	0.0	0.0	0.0	0.0	0.0	0.0	0.0	1.0	0.0	1.0	7.0	0.0	0.0	0.0	2.0	0.0	0.0	7.0	0.0	0.0	1.0
Name_Aniline, 3-NO2-_CAS_None_CS_None	35.0	0.0	2.0	4.0	1.0	1.0	0.0	0.0	0.0	0.0	0.0	0.0	0.0	0.0	0.0	0.0	2.0	0.0	0.0	6.0	0.0	0.0	0.0	0.0	0.0	0.0	0.0	0.0	0.0	0.0	0.0	0.0	0.0	0.0	0.0	1.0	0.0	1.0	3.0	0.0	2.0	0.0	0.0	2.0	0.0	4.0	2.0	0.0	0.0
Name_Thalidomide, N-Pr-_CAS_None_CS_None	4.0	0.0	0.0	16.0	0.0	0.0	4.0	0.0	0.0	0.0	0.0	0.0	0.0	0.0	0.0	0.0	6.0	0.0	0.0	6.0	0.0	8.0	0.0	0.0	0.0	0.0	0.0	0.0	0.0	0.0	0.0	0.0	0.0	0.0	0.0	1.0	0.0	4.0	5.0	0.0	3.0	0.0	2.0	2.0	0.0	14.0	0.0	0.0	2.0
Name_Urea_CAS_None_CS_None	13.5	0.0	4.0	0.0	0.0	0.0	1.0	0.0	0.0	0.0	0.0	0.0	0.0	0.0	0.0	0.0	2.0	0.0	0.0	0.0	0.0	0.0	0.0	0.0	0.0	0.0	0.0	0.0	0.0	0.0	0.0	0.0	0.0	0.0	0.0	0.0	0.0	1.0	6.0	0.0	0.0	0.0	0.0	0.0	0.0	0.0	0.0	0.0	0.0
Name_Barbital_CAS_None_CS_Form_I	19.0	0.0	2.0	10.0	0.0	0.0	3.0	0.0	0.0	0.0	0.0	0.0	0.0	0.0	0.0	0.0	4.0	0.0	0.0	0.0	0.0	6.0	0.0	0.0	0.0	0.0	0.0	0.0	0.0	0.0	0.0	0.0	0.0	0.0	0.0	0.0	0.0	3.0	6.0	0.0	0.0	0.0	2.0	0.0	0.0	12.0	0.0	0.0	0.0
Name_Naphthylamine-1-sulfonic acid, 2-_CAS_None_CS_None	22.0	1.0	2.0	6.0	0.0	0.0	0.0	0.0	2.0	1.0	0.0	0.0	0.0	0.0	0.0	0.0	1.0	0.0	0.0	11.0	0.0	0.0	0.0	0.0	1.0	0.0	0.0	0.0	0.0	0.0	0.0	0.0	0.0	0.0	0.0	1.0	0.0	2.0	4.0	0.0	6.0	0.0	0.0	3.0	0.0	6.0	0.0	0.0	0.0
Name_Fumaric acid_CAS_None_CS_None	32.0	2.0	0.0	2.0	0.0	0.0	2.0	2.0	0.0	0.0	0.0	0.0	0.0	0.0	0.0	0.0	0.0	0.0	0.0	0.0	1.0	2.0	0.0	0.0	0.0	0.0	0.0	0.0	0.0	0.0	0.0	0.0	0.0	0.0	0.0	0.0	0.0	2.0	4.0	0.0	0.0	1.0	0.0	0.0	0.0	2.0	0.0	0.0	2.0
Name_Glycine_CAS_None_CS_None	14.666666666666666	1.0	2.0	2.0	0.0	0.0	1.0	1.0	0.0	0.0	0.0	0.0	0.0	0.0	0.0	0.0	1.0	0.0	0.0	0.0	0.0	1.0	0.0	0.0	0.0	0.0	0.0	0.0	0.0	0.0	0.0	0.0	0.0	0.0	0.0	1.0	0.0	1.0	4.0	0.0	0.0	0.0	0.0	0.0	0.0	0.0	0.0	0.0	0.0
Name_Phenol, 4-NO2-_CAS_None_CS_None	29.0	1.0	0.0	4.0	1.0	1.0	0.0	1.0	0.0	0.0	0.0	0.0	0.0	0.0	0.0	0.0	1.0	0.0	0.0	6.0	0.0	0.0	0.0	0.0	0.0	0.0	0.0	0.0	0.0	0.0	0.0	0.0	0.0	0.0	0.0	0.0	0.0	1.0	3.0	0.0	2.0	0.0	0.0	2.0	0.0	4.0	2.0	0.0	0.0
Name_Hydroquinone_CAS_None_CS_None	20.0	2.0	0.0	4.0	0.0	0.0	0.0	2.0	0.0	0.0	0.0	0.0	0.0	0.0	0.0	0.0	0.0	0.0	0.0	6.0	0.0	0.0	0.0	0.0	0.0	0.0	0.0	0.0	0.0	0.0	0.0	0.0	0.0	0.0	0.0	0.0	0.0	0.0	4.0	0.0	2.0	0.0	0.0	0.0	0.0	4.0	4.0	0.0	0.0
Name_2-aminopyridine_CAS_None_CS_None	4.0	0.0	2.0	4.0	0.0	0.0	0.0	0.0	0.0	0.0	0.0	0.0	0.0	0.0	2.0	0.0	1.0	0.0	0.0	4.0	0.0	0.0	0.0	0.0	0.0	0.0	0.0	0.0	0.0	0.0	0.0	0.0	0.0	0.0	1.0	0.0	1.0	0.0	3.0	0.0	2.0	0.0	0.0	1.0	0.0	3.0	1.0	0.0	0.0
Name_Hexobarbital_CAS_None_CS_None	32.5	0.0	1.0	15.0	0.0	0.0	3.0	0.0	0.0	0.0	0.0	0.0	0.0	0.0	0.0	0.0	5.0	0.0	0.0	0.0	1.0	9.0	0.0	0.0	0.0	0.0	0.0	0.0	0.0	0.0	0.0	0.0	0.0	0.0	0.0	1.0	0.0	3.0	5.0	0.0	0.0	1.0	5.0	0.0	0.0	12.0	0.0	0.0	2.0
Name_Theophylline_CAS_None_CS_None	22.0	0.0	1.0	7.0	0.0	0.0	2.0	0.0	0.0	0.0	0.0	0.0	0.0	0.0	0.0	1.0	9.0	0.0	0.0	0.0	1.0	1.0	0.0	0.0	0.0	0.0	0.0	0.0	0.0	0.0	0.0	0.0	0.0	0.0	0.0	2.0	0.0	3.0	8.0	0.0	0.0	0.0	0.0	0.0	0.0	0.0	0.0	0.0	0.0
Name_Ibuprofen, (+-)-_OR[SYNONYM]_Ibuprofen_CAS_None_CS_None	21.5	1.0	0.0	17.0	0.0	0.0	1.0	1.0	0.0	0.0	0.0	0.0	0.0	0.0	0.0	0.0	0.0	0.0	0.0	6.0	0.0	7.0	0.0	0.0	0.0	0.0	0.0	0.0	0.0	0.0	0.0	0.0	0.0	0.0	0.0	0.0	0.0	1.0	2.0	0.0	6.0	0.0	4.0	0.0	0.0	18.0	0.0	0.0	0.0
Name_Aprobarbital_CAS_None_CS_None	21.0	0.0	2.0	12.0	0.0	0.0	3.0	0.0	0.0	0.0	0.0	0.0	0.0	0.0	0.0	0.0	4.0	0.0	0.0	0.0	1.0	7.0	0.0	0.0	0.0	0.0	0.0	0.0	0.0	0.0	0.0	1.0	0.0	0.0	0.0	2.0	0.0	3.0	6.0	0.0	0.0	0.0	3.0	0.0	0.0	12.0	0.0	0.0	0.0
Name_Norfloxacin_CAS_None_CS_None	22.5	1.0	1.0	16.0	0.0	0.0	2.0	2.0	0.0	0.0	0.0	0.0	0.0	0.0	0.0	0.0	8.0	0.0	0.0	6.0	1.0	6.0	0.0	0.0	0.0	0.0	0.0	0.0	0.0	0.0	0.0	0.0	0.0	0.0	0.0	8.0	0.0	2.0	4.0	0.0	0.0	0.0	0.0	3.0	0.0	6.0	1.0	0.0	0.0
Name_Ethisterone_CAS_None_CS_None	28.0	1.0	0.0	27.0	0.0	0.0	1.0	1.0	0.0	0.0	0.0	0.0	0.0	0.0	0.0	0.0	0.0	0.0	0.0	0.0	1.0	22.0	1.0	0.0	0.0	0.0	0.0	0.0	0.0	0.0	0.0	0.0	0.0	1.0	0.0	0.0	0.0	1.0	3.0	0.0	0.0	1.0	10.0	0.0	0.0	33.0	0.0	0.0	4.0
Name_Daidzein_CAS_None_CS_None	66.0	2.0	0.0	8.0	0.0	0.0	1.0	4.0	0.0	0.0	0.0	0.0	0.0	0.0	0.0	0.0	0.0	0.0	0.0	12.0	1.0	3.0	0.0	0.0	0.0	0.0	0.0	0.0	0.0	0.0	0.0	0.0	0.0	0.0	0.0	0.0	0.0	1.0	6.0	0.0	5.0	0.0	0.0	1.0	0.0	8.0	5.0	0.0	0.0
Name_Cinnamic acid, cis-_CAS_None_CS_Form_III	21.0	1.0	0.0	7.0	0.0	0.0	1.0	1.0	0.0	0.0	0.0	0.0	0.0	0.0	0.0	0.0	0.0	0.0	0.0	6.0	1.0	2.0	0.0	0.0	0.0	0.0	0.0	0.0	0.0	0.0	0.0	0.0	0.0	0.0	0.0	0.0	0.0	1.0	2.0	0.0	6.0	1.0	1.0	0.0	0.0	7.0	0.0	0.0	1.0
Name_Leucine, DL-_CAS_None_CS_None	9.0	1.0	2.0	10.0	0.0	0.0	1.0	1.0	0.0	0.0	0.0	0.0	0.0	0.0	0.0	0.0	1.0	0.0	0.0	0.0	0.0	5.0	0.0	0.0	0.0	0.0	0.0	0.0	0.0	0.0	0.0	0.0	0.0	0.0	0.0	0.0	0.0	1.0	5.0	0.0	0.0	0.0	3.0	0.0	0.0	9.0	0.0	0.0	1.0
Name_Heptabarbital_CAS_None_CS_None	23.0	0.0	2.0	16.0	0.0	0.0	3.0	0.0	0.0	0.0	0.0	0.0	0.0	0.0	0.0	0.0	4.0	0.0	0.0	0.0	1.0	11.0	0.0	0.0	0.0	0.0	0.0	0.0	0.0	0.0	0.0	0.0	0.0	0.0	0.0	0.0	0.0	3.0	6.0	0.0	0.0	1.0	7.0	0.0	0.0	16.0	0.0	0.0	2.0
Name_Flufenamic acid_CAS_None_CS_None	29.0	1.0	1.0	8.0	0.0	0.0	1.0	4.0	0.0	0.0	0.0	0.0	0.0	0.0	0.0	0.0	2.0	0.0	0.0	12.0	0.0	2.0	0.0	0.0	0.0	0.0	0.0	0.0	0.0	0.0	0.0	0.0	0.0	0.0	0.0	2.0	0.0	1.0	6.0	0.0	5.0	0.0	0.0	6.0	0.0	8.0	0.0	0.0	0.0
Name_Tartaric acid_CAS_None_CS_None	11.0	4.0	0.0	2.0	0.0	0.0	2.0	4.0	0.0	0.0	0.0	0.0	0.0	0.0	0.0	0.0	0.0	0.0	0.0	0.0	0.0	3.0	0.0	0.0	0.0	0.0	0.0	0.0	0.0	0.0	0.0	0.0	0.0	0.0	0.0	0.0	0.0	2.0	8.0	0.0	0.0	0.0	0.0	0.0	0.0	0.0	0.0	0.0	0.0
Name_Trimesic acid_CAS_None_CS_None	46.0	3.0	0.0	3.0	0.0	0.0	3.0	3.0	0.0	0.0	0.0	0.0	0.0	0.0	0.0	0.0	0.0	0.0	0.0	6.0	0.0	3.0	0.0	0.0	0.0	0.0	0.0	0.0	0.0	0.0	0.0	0.0	0.0	0.0	0.0	0.0	0.0	3.0	6.0	0.0	0.0	0.0	0.0	6.0	0.0	3.0	0.0	0.0	0.0
Name_Carbenoxolone_CAS_None_CS_None	20.0	2.0	0.0	48.0	0.0	0.0	4.0	4.0	0.0	0.0	0.0	0.0	0.0	0.0	0.0	0.0	0.0	0.0	0.0	0.0	1.0	36.0	0.0	0.0	0.0	0.0	0.0	0.0	0.0	0.0	0.0	0.0	0.0	0.0	0.0	0.0	0.0	4.0	6.0	0.0	0.0	1.0	20.0	0.0	0.0	55.0	0.0	0.0	5.0
Name_Barbituric acid, i-Pr-_CAS_None_CS_None	24.0	0.0	1.0	9.0	0.0	0.0	3.0	0.0	0.0	0.0	0.0	0.0	0.0	0.0	0.0	0.0	5.0	0.0	0.0	0.0	0.0	4.0	0.0	0.0	0.0	0.0	0.0	0.0	0.0	0.0	0.0	0.0	0.0	0.0	0.0	1.0	0.0	3.0	5.0	0.0	0.0	0.0	0.0	0.0	0.0	8.0	0.0	0.0	0.0
Name_Haloperidol_CAS_None_CS_None	42.0	1.0	0.0	22.0	0.0	0.0	1.0	2.0	0.0	0.0	0.0	0.0	0.0	0.0	0.0	0.0	3.0	0.0	0.0	12.0	0.0	9.0	0.0	0.0	1.0	0.0	0.0	0.0	0.0	0.0	0.0	0.0	0.0	0.0	0.0	4.0	0.0	1.0	3.0	0.0	6.0	0.0	1.0	4.0	0.0	19.0	2.0	0.0	4.0
Name_4-dimethylaminopyridine_CAS_None_CS_None	3.0	0.0	0.0	10.0	0.0	0.0	0.0	0.0	0.0	0.0	0.0	0.0	0.0	0.0	2.0	0.0	3.0	0.0	0.0	4.0	0.0	0.0	0.0	0.0	0.0	0.0	0.0	0.0	0.0	0.0	0.0	0.0	0.0	0.0	2.0	3.0	0.0	0.0	0.0	0.0	0.0	0.0	0.0	4.0	0.0	2.0	0.0	0.0	0.0
Name_17a-methyltestosterone_CAS_None_CS_None	-13.0	1.0	0.0	29.0	0.0	0.0	1.0	1.0	0.0	0.0	0.0	0.0	0.0	0.0	0.0	0.0	0.0	0.0	0.0	0.0	1.0	22.0	0.0	0.0	0.0	0.0	0.0	0.0	0.0	0.0	0.0	0.0	0.0	0.0	0.0	0.0	0.0	1.0	2.0	0.0	0.0	1.0	13.0	0.0	0.0	33.0	0.0	0.0	5.0
Name_Cephalosporanic acid, 7-NH2-_CAS_None_CS_None	12.0	1.0	2.0	9.0	0.0	0.0	3.0	3.0	0.0	0.0	0.0	0.0	0.0	0.0	0.0	0.0	4.0	0.0	0.0	0.0	1.0	6.0	0.0	0.0	2.0	0.0	0.0	0.0	0.0	0.0	0.0	0.0	0.0	0.0	0.0	1.0	0.0	3.0	11.0	0.0	0.0	0.0	0.0	0.0	0.0	4.0	0.0	1.0	2.0
Name_Meprobamate_CAS_None_CS_None	41.5	0.0	4.0	14.0	0.0	0.0	2.0	4.0	0.0	0.0	0.0	0.0	0.0	0.0	0.0	0.0	2.0	0.0	0.0	0.0	0.0	6.0	0.0	0.0	0.0	0.0	0.0	0.0	0.0	0.0	0.0	0.0	0.0	0.0	0.0	0.0	0.0	2.0	10.0	0.0	0.0	0.0	2.0	0.0	0.0	12.0	0.0	0.0	0.0
Name_Adenine_CAS_None_CS_None	24.0	0.0	3.0	2.0	0.0	0.0	0.0	0.0	0.0	0.0	0.0	0.0	0.0	0.0	4.0	1.0	4.0	0.0	0.0	2.0	0.0	0.0	0.0	0.0	0.0	0.0	0.0	0.0	0.0	0.0	0.0	0.0	0.0	0.0	0.0	0.0	4.0	1.0	7.0	0.0	0.0	0.0	0.0	0.0	0.0	0.0	0.0	0.0	0.0
Name_Metronidazole_CAS_None_CS_None	6.0	1.0	0.0	8.0	1.0	1.0	0.0	1.0	0.0	0.0	0.0	0.0	0.0	0.0	0.0	1.0	5.0	0.0	0.0	0.0	1.0	2.0	0.0	0.0	0.0	0.0	0.0	0.0	0.0	0.0	0.0	0.0	0.0	0.0	0.0	2.0	0.0	2.0	5.0	0.0	0.0	0.0	0.0	0.0	0.0	3.0	0.0	0.0	1.0
Name_2-methylanthracene_CAS_None_CS_None	46.5	0.0	0.0	12.0	0.0	0.0	0.0	0.0	0.0	0.0	0.0	0.0	0.0	0.0	0.0	0.0	0.0	0.0	0.0	16.0	0.0	1.0	0.0	0.0	0.0	0.0	0.0	0.0	0.0	0.0	0.0	0.0	0.0	0.0	0.0	0.0	0.0	0.0	0.0	0.0	16.0	0.0	1.0	0.0	0.0	12.0	0.0	0.0	0.0
Name_Arginine, D-_CAS_None_CS_None	5.0	1.0	6.0	7.0	0.0	0.0	1.0	1.0	0.0	0.0	0.0	0.0	0.0	0.0	0.0	1.0	4.0	0.0	0.0	0.0	0.0	4.0	0.0	0.0	0.0	0.0	0.0	0.0	0.0	0.0	0.0	0.0	0.0	0.0	0.0	1.0	0.0	2.0	11.0	0.0	0.0	0.0	1.0	0.0	0.0	5.0	0.0	0.0	1.0
Name_Benzoic acid_CAS_None_CS_None	29.0	1.0	0.0	5.0	0.0	0.0	1.0	1.0	0.0	0.0	0.0	0.0	0.0	0.0	0.0	0.0	0.0	0.0	0.0	6.0	0.0	1.0	0.0	0.0	0.0	0.0	0.0	0.0	0.0	0.0	0.0	0.0	0.0	0.0	0.0	0.0	0.0	1.0	2.0	0.0	4.0	0.0	0.0	2.0	0.0	5.0	0.0	0.0	0.0
Name_4-(dimethylamino)benzoic acid, methyl ester_CAS_None_CS_None	27.0	0.0	0.0	13.0	0.0	0.0	1.0	2.0	0.0	0.0	0.0	0.0	0.0	0.0	0.0	0.0	3.0	0.0	0.0	6.0	0.0	1.0	0.0	0.0	0.0	0.0	0.0	0.0	0.0	0.0	0.0	0.0	0.0	0.0	0.0	3.0	0.0	1.0	2.0	0.0	2.0	0.0	0.0	4.0	0.0	4.0	0.0	0.0	0.0
Name_t-butanol_CAS_None_CS_None	4.0	1.0	0.0	9.0	0.0	0.0	0.0	1.0	0.0	0.0	0.0	0.0	0.0	0.0	0.0	0.0	0.0	0.0	0.0	0.0	0.0	3.0	0.0	0.0	0.0	0.0	0.0	0.0	0.0	0.0	0.0	0.0	0.0	0.0	0.0	0.0	0.0	0.0	2.0	0.0	0.0	0.0	0.0	0.0	0.0	9.0	0.0	0.0	3.0
Name_Glutethimide_CAS_None_CS_None	31.0	0.0	1.0	14.0	0.0	0.0	2.0	0.0	0.0	0.0	0.0	0.0	0.0	0.0	0.0	0.0	2.0	0.0	0.0	6.0	0.0	7.0	0.0	0.0	0.0	0.0	0.0	0.0	0.0	0.0	0.0	0.0	0.0	0.0	0.0	0.0	0.0	2.0	3.0	0.0	6.0	0.0	2.0	0.0	0.0	17.0	0.0	0.0	1.0
Name_Benzophenone, 2,2',4,4'-(HO)4-_CAS_None_CS_None	45.0	4.0	0.0	6.0	0.0	0.0	1.0	4.0	0.0	0.0	0.0	0.0	0.0	0.0	0.0	0.0	0.0	0.0	0.0	12.0	0.0	2.0	0.0	0.0	0.0	0.0	0.0	0.0	0.0	0.0	0.0	0.0	0.0	0.0	0.0	0.0	0.0	1.0	8.0	0.0	2.0	0.0	0.0	2.0	0.0	6.0	6.0	0.0	0.0
Name_Sulfanilacetamide_CAS_None_CS_None	12.0	0.0	3.0	7.0	0.0	0.0	1.0	0.0	2.0	0.0	0.0	0.0	0.0	0.0	0.0	0.0	2.0	0.0	1.0	6.0	0.0	1.0	0.0	0.0	1.0	0.0	0.0	0.0	0.0	0.0	0.0	0.0	0.0	0.0	0.0	1.0	0.0	3.0	5.0	0.0	2.0	0.0	0.0	4.0	0.0	7.0	0.0	0.0	1.0
Name_Vanillin_CAS_None_CS_None	22.0	1.0	0.0	7.0	0.0	0.0	1.0	3.0	0.0	0.0	0.0	0.0	0.0	0.0	0.0	0.0	0.0	0.0	0.0	6.0	0.0	1.0	0.0	0.0	0.0	0.0	0.0	0.0	0.0	0.0	0.0	0.0	0.0	0.0	0.0	1.0	0.0	1.0	3.0	0.0	1.0	0.0	0.0	2.0	0.0	3.0	2.0	0.0	0.0
Name_N-tert-butylacetamide_CAS_None_CS_None	-3.0	0.0	1.0	12.0	0.0	0.0	1.0	0.0	0.0	0.0	0.0	0.0	0.0	0.0	0.0	0.0	2.0	0.0	0.0	0.0	0.0	4.0	0.0	0.0	0.0	0.0	0.0	0.0	0.0	0.0	0.0	0.0	0.0	0.0	0.0	1.0	0.0	1.0	2.0	0.0	0.0	0.0	0.0	0.0	0.0	15.0	0.0	0.0	1.0
Name_Cephradine_CAS_None_CS_None	10.0	1.0	3.0	15.0	0.0	0.0	3.0	1.0	0.0	0.0	0.0	0.0	0.0	0.0	0.0	0.0	6.0	0.0	0.0	0.0	3.0	11.0	0.0	0.0	2.0	0.0	0.0	0.0	0.0	0.0	0.0	0.0	0.0	0.0	0.0	1.0	0.0	3.0	12.0	0.0	0.0	2.0	5.0	0.0	0.0	11.0	0.0	1.0	1.0
Name_Promazine_CAS_None_CS_None	23.0	0.0	0.0	20.0	0.0	0.0	0.0	0.0	0.0	0.0	0.0	0.0	0.0	0.0	0.0	0.0	6.0	0.0	0.0	12.0	0.0	2.0	0.0	0.0	2.0	0.0	0.0	0.0	0.0	0.0	0.0	0.0	0.0	0.0	0.0	8.0	0.0	0.0	0.0	0.0	6.0	0.0	0.0	4.0	0.0	12.0	0.0	0.0	0.0
Name_3-hydroxybenzoic acid_CAS_None_CS_None	32.5	2.0	0.0	4.0	0.0	0.0	1.0	2.0	0.0	0.0	0.0	0.0	0.0	0.0	0.0	0.0	0.0	0.0	0.0	6.0	0.0	1.0	0.0	0.0	0.0	0.0	0.0	0.0	0.0	0.0	0.0	0.0	0.0	0.0	0.0	0.0	0.0	1.0	4.0	0.0	2.0	0.0	0.0	2.0	0.0	4.0	2.0	0.0	0.0
Name_Paraben, Buthyl-_CAS_None_CS_None	35.5	1.0	0.0	13.0	0.0	0.0	1.0	3.0	0.0	0.0	0.0	0.0	0.0	0.0	0.0	0.0	0.0	0.0	0.0	6.0	0.0	4.0	0.0	0.0	0.0	0.0	0.0	0.0	0.0	0.0	0.0	0.0	0.0	0.0	0.0	0.0	0.0	1.0	4.0	0.0	2.0	0.0	2.0	2.0	0.0	11.0	2.0	0.0	1.0
Name_Risocaine_CAS_None_CS_None	31.0	0.0	2.0	11.0	0.0	0.0	1.0	2.0	0.0	0.0	0.0	0.0	0.0	0.0	0.0	0.0	1.0	0.0	0.0	6.0	0.0	3.0	0.0	0.0	0.0	0.0	0.0	0.0	0.0	0.0	0.0	0.0	0.0	0.0	0.0	1.0	0.0	1.0	4.0	0.0	2.0	0.0	1.0	4.0	0.0	9.0	0.0	0.0	1.0
Name_Alclofenac_CAS_None_CS_None	15.0	1.0	0.0	10.0	0.0	0.0	1.0	3.0	0.0	0.0	0.0	0.0	0.0	0.0	0.0	0.0	0.0	0.0	0.0	6.0	1.0	3.0	0.0	0.0	1.0	0.0	0.0	0.0	0.0	0.0	0.0	1.0	0.0	0.0	0.0	2.0	0.0	1.0	5.0	0.0	3.0	0.0	0.0	0.0	0.0	5.0	2.0	0.0	1.0
Name_Ascorbic acid_CAS_None_CS_None	22.5	4.0	0.0	4.0	0.0	0.0	1.0	6.0	0.0	0.0	0.0	0.0	0.0	0.0	0.0	0.0	0.0	0.0	0.0	0.0	1.0	4.0	0.0	0.0	0.0	0.0	0.0	0.0	0.0	0.0	0.0	0.0	0.0	0.0	0.0	0.0	0.0	1.0	10.0	0.0	0.0	0.0	0.0	0.0	0.0	0.0	0.0	0.0	0.0
Name_Acetylsalicylic acid_CAS_None_CS_None	24.5	1.0	0.0	7.0	0.0	0.0	2.0	3.0	0.0	0.0	0.0	0.0	0.0	0.0	0.0	0.0	0.0	0.0	0.0	6.0	0.0	2.0	0.0	0.0	0.0	0.0	0.0	0.0	0.0	0.0	0.0	0.0	0.0	0.0	0.0	0.0	0.0	2.0	4.0	0.0	3.0	0.0	0.0	1.0	0.0	7.0	1.0	0.0	1.0
Name_Cinnamic acid, cis-_CAS_None_CS_Form_II	22.0	1.0	0.0	7.0	0.0	0.0	1.0	1.0	0.0	0.0	0.0	0.0	0.0	0.0	0.0	0.0	0.0	0.0	0.0	6.0	1.0	2.0	0.0	0.0	0.0	0.0	0.0	0.0	0.0	0.0	0.0	0.0	0.0	0.0	0.0	0.0	0.0	1.0	2.0	0.0	6.0	1.0	1.0	0.0	0.0	7.0	0.0	0.0	1.0
Name_Flurbiprofen_CAS_None_CS_None	24.0	1.0	0.0	12.0	0.0	0.0	1.0	2.0	0.0	0.0	0.0	0.0	0.0	0.0	0.0	0.0	0.0	0.0	0.0	12.0	0.0	4.0	0.0	0.0	0.0	0.0	0.0	0.0	0.0	0.0	0.0	0.0	0.0	0.0	0.0	0.0	0.0	1.0	3.0	0.0	9.0	0.0	0.0	1.0	0.0	14.0	1.0	0.0	0.0
Name_Phenol, 3-NH2-_CAS_None_CS_None	24.0	1.0	2.0	4.0	0.0	0.0	0.0	1.0	0.0	0.0	0.0	0.0	0.0	0.0	0.0	0.0	1.0	0.0	0.0	6.0	0.0	0.0	0.0	0.0	0.0	0.0	0.0	0.0	0.0	0.0	0.0	0.0	0.0	0.0	0.0	1.0	0.0	0.0	4.0	0.0	2.0	0.0	0.0	2.0	0.0	4.0	2.0	0.0	0.0
Name_Ivermectin_CAS_None_CS_None	-25.0	3.0	0.0	71.0	0.0	0.0	1.0	23.0	0.0	0.0	0.0	0.0	0.0	0.0	0.0	0.0	0.0	0.0	0.0	0.0	4.0	40.0	0.0	0.0	0.0	0.0	0.0	0.0	0.0	0.0	0.0	0.0	0.0	0.0	0.0	2.0	0.0	1.0	24.0	0.0	0.0	4.0	12.0	0.0	0.0	49.0	0.0	0.0	19.0
Name_Naphthylamine-5-sulfonic acid, 1-_CAS_None_CS_None	25.0	1.0	2.0	6.0	0.0	0.0	0.0	0.0	2.0	1.0	0.0	0.0	0.0	0.0	0.0	0.0	1.0	0.0	0.0	11.0	0.0	0.0	0.0	0.0	1.0	0.0	0.0	0.0	0.0	0.0	0.0	0.0	0.0	0.0	0.0	1.0	0.0	2.0	4.0	0.0	4.0	0.0	0.0	4.0	0.0	6.0	0.0	0.0	0.0
Name_Barbituric acid, 5-allyl-5-phenyl-_CAS_None_CS_None	24.0	0.0	2.0	10.0	0.0	0.0	3.0	0.0	0.0	0.0	0.0	0.0	0.0	0.0	0.0	0.0	4.0	0.0	0.0	6.0	1.0	5.0	0.0	0.0	0.0	0.0	0.0	0.0	0.0	0.0	0.0	1.0	0.0	0.0	0.0	2.0	0.0	3.0	6.0	0.0	6.0	0.0	1.0	0.0	0.0	8.0	0.0	0.0	2.0
Name_Salicylamide_CAS_None_CS_None	37.0	1.0	2.0	4.0	0.0	0.0	1.0	1.0	0.0	0.0	0.0	0.0	0.0	0.0	0.0	0.0	1.0	0.0	0.0	6.0	0.0	1.0	0.0	0.0	0.0	0.0	0.0	0.0	0.0	0.0	0.0	0.0	0.0	0.0	0.0	0.0	0.0	1.0	5.0	0.0	3.0	0.0	0.0	1.0	0.0	4.0	1.0	0.0	0.0
Name_Acetazolamide_CAS_None_CS_None	34.0	0.0	3.0	3.0	0.0	0.0	1.0	0.0	2.0	0.0	0.0	0.0	0.0	1.0	0.0	2.0	2.0	0.0	1.0	0.0	0.0	1.0	0.0	0.0	3.0	0.0	0.0	0.0	0.0	0.0	1.0	0.0	0.0	0.0	0.0	0.0	0.0	5.0	6.0	0.0	0.0	0.0	0.0	0.0	0.0	3.0	0.0	0.0	3.0
Name_Phenol_CAS_None_CS_None	12.0	1.0	0.0	5.0	0.0	0.0	0.0	1.0	0.0	0.0	0.0	0.0	0.0	0.0	0.0	0.0	0.0	0.0	0.0	6.0	0.0	0.0	0.0	0.0	0.0	0.0	0.0	0.0	0.0	0.0	0.0	0.0	0.0	0.0	0.0	0.0	0.0	0.0	2.0	0.0	4.0	0.0	0.0	0.0	0.0	5.0	2.0	0.0	0.0
Name_Nitrofurantoin_CAS_None_CS_None	38.0	0.0	1.0	5.0	1.0	1.0	2.0	2.0	0.0	0.0	0.0	0.0	0.0	1.0	0.0	1.0	5.0	0.0	0.0	0.0	2.0	3.0	0.0	0.0	0.0	0.0	0.0	0.0	0.0	0.0	1.0	0.0	0.0	0.0	0.0	0.0	0.0	4.0	8.0	0.0	0.0	0.0	1.0	0.0	0.0	2.0	0.0	2.0	0.0
Name_Oxazepam_CAS_None_CS_None	6.0	1.0	1.0	9.0	0.0	0.0	1.0	1.0	0.0	0.0	0.0	0.0	0.0	0.0	0.0	1.0	3.0	0.0	0.0	12.0	0.0	3.0	0.0	0.0	1.0	0.0	0.0	0.0	0.0	0.0	0.0	0.0	0.0	0.0	0.0	2.0	0.0	2.0	5.0	0.0	5.0	0.0	0.0	6.0	0.0	8.0	0.0	0.0	0.0
Name_Griseofulvin_CAS_None_CS_None	22.333333333333332	0.0	0.0	17.0	0.0	0.0	2.0	8.0	0.0	0.0	0.0	0.0	0.0	0.0	0.0	0.0	0.0	0.0	0.0	6.0	1.0	8.0	0.0	0.0	1.0	0.0	0.0	0.0	0.0	0.0	0.0	0.0	0.0	0.0	0.0	3.0	0.0	2.0	6.0	0.0	0.0	0.0	2.0	0.0	0.0	8.0	2.0	1.0	3.0
Name_Silybin_CAS_None_CS_None	33.0	5.0	0.0	17.0	0.0	0.0	1.0	13.0	0.0	0.0	0.0	0.0	0.0	0.0	0.0	0.0	0.0	0.0	0.0	18.0	0.0	7.0	0.0	0.0	0.0	0.0	0.0	0.0	0.0	0.0	0.0	0.0	0.0	0.0	0.0	1.0	0.0	1.0	17.0	0.0	6.0	0.0	0.0	0.0	0.0	8.0	8.0	0.0	2.0
Name_Difloxacin_CAS_None_CS_None	0.0	1.0	0.0	18.0	0.0	0.0	2.0	3.0	0.0	0.0	0.0	0.0	0.0	0.0	0.0	0.0	9.0	0.0	0.0	12.0	1.0	5.0	0.0	0.0	0.0	0.0	0.0	0.0	0.0	0.0	0.0	0.0	0.0	0.0	0.0	9.0	0.0	2.0	4.0	0.0	2.0	0.0	0.0	5.0	0.0	6.0	3.0	0.0	0.0
Name_Tryptophan, DL-_CAS_None_CS_None	18.0	1.0	3.0	8.0	0.0	0.0	1.0	1.0	0.0	0.0	0.0	0.0	0.0	0.0	0.0	0.0	3.0	0.0	0.0	6.0	1.0	4.0	0.0	0.0	0.0	0.0	0.0	0.0	0.0	0.0	0.0	0.0	0.0	0.0	0.0	2.0	0.0	1.0	6.0	0.0	4.0	0.0	2.0	2.0	1.0	6.0	0.0	0.0	1.0
Name_Azelaic acid_CAS_None_CS_None	38.5	2.0	0.0	14.0	0.0	0.0	2.0	2.0	0.0	0.0	0.0	0.0	0.0	0.0	0.0	0.0	0.0	0.0	0.0	0.0	0.0	8.0	0.0	0.0	0.0	0.0	0.0	0.0	0.0	0.0	0.0	0.0	0.0	0.0	0.0	0.0	0.0	2.0	4.0	0.0	0.0	0.0	6.0	0.0	0.0	14.0	0.0	0.0	2.0
Name_Morphine_CAS_None_CS_None	-1.0	2.0	0.0	17.0	0.0	0.0	0.0	4.0	0.0	0.0	0.0	0.0	0.0	0.0	0.0	0.0	3.0	0.0	0.0	6.0	1.0	11.0	0.0	0.0	0.0	0.0	0.0	0.0	0.0	0.0	0.0	0.0	0.0	0.0	0.0	3.0	0.0	0.0	6.0	0.0	3.0	1.0	2.0	0.0	0.0	15.0	2.0	0.0	1.0
Name_Valine, D-_CAS_None_CS_None	2.0	1.0	2.0	8.0	0.0	0.0	1.0	1.0	0.0	0.0	0.0	0.0	0.0	0.0	0.0	0.0	1.0	0.0	0.0	0.0	0.0	4.0	0.0	0.0	0.0	0.0	0.0	0.0	0.0	0.0	0.0	0.0	0.0	0.0	0.0	0.0	0.0	1.0	5.0	0.0	0.0	0.0	2.0	0.0	0.0	7.0	0.0	0.0	1.0
Name_Aztreonam_CAS_None_CS_None	33.0	2.0	3.0	12.0	0.0	1.0	3.0	2.0	2.0	1.0	0.0	0.0	0.0	0.0	0.0	2.0	6.0	0.0	1.0	0.0	1.0	8.0	0.0	0.0	2.0	0.0	0.0	0.0	0.0	0.0	1.0	0.0	0.0	0.0	0.0	2.0	0.0	7.0	15.0	0.0	0.0	0.0	0.0	0.0	0.0	10.0	0.0	0.0	2.0
Name_Gliclazide_CAS_None_CS_None	4.0	0.0	2.0	19.0	0.0	0.0	1.0	0.0	2.0	0.0	0.0	0.0	0.0	1.0	0.0	0.0	4.0	0.0	1.0	6.0	0.0	8.0	0.0	0.0	1.0	0.0	0.0	0.0	0.0	0.0	1.0	0.0	0.0	0.0	0.0	2.0	0.0	3.0	5.0	0.0	4.0	0.0	6.0	2.0	0.0	17.0	0.0	0.0	0.0
Name_Enoxacin_CAS_None_CS_None	24.0	1.0	1.0	15.0	0.0	0.0	2.0	2.0	0.0	0.0	0.0	0.0	0.0	0.0	2.0	0.0	8.0	0.0	0.0	4.0	1.0	6.0	0.0	0.0	0.0	0.0	0.0	0.0	0.0	0.0	0.0	0.0	0.0	0.0	0.0	6.0	2.0	2.0	6.0	0.0	0.0	0.0	0.0	1.0	0.0	5.0	1.0	0.0	0.0
Name_Strychnine_CAS_None_CS_None	29.0	0.0	0.0	22.0	0.0	0.0	1.0	2.0	0.0	0.0	0.0	0.0	0.0	0.0	0.0	0.0	6.0	0.0	0.0	6.0	1.0	15.0	0.0	0.0	0.0	0.0	0.0	0.0	0.0	0.0	0.0	0.0	0.0	0.0	0.0	5.0	0.0	1.0	3.0	0.0	4.0	1.0	3.0	2.0	0.0	17.0	0.0	0.0	2.0
[truncated: 4,522 more columns]
