# Supplementary material for: The influence of solid state information and descriptor selection on statistical models of temperature dependent aqueous solubility
Source: J Cheminform. 2018 Aug 29;10:44. doi: 10.1186/s13321-018-0298-3 (PMC6115327; doi:10.1186/s13321-018-0298-3)
Supplement: Supplementary file 2 — Additional file 2. All QSPR ready datasets, prior to feature selection, associated with all considered sets of descriptors. N.B. In the case of the temperature (T) values, these were replaced with (1/T) using additional scripts prior to both feature selection and modelling. [file 13321_2018_298_MOESM2_ESM.zip › all_QSPR_input/QSPR_input/Avdeef_ExDPs_QSPRin_CD_False_MD_Rdk_readyForR.csv]

ID_Chemical	Endpoint_StandardEnthalpy_of_Dissolution_Value	D_BalabanJ	D_BertzCT	D_Chi0	D_Chi0n	D_Chi0v	D_Chi1	D_Chi1n	D_Chi1v	D_Chi2n	D_Chi2v	D_Chi3n	D_Chi3v	D_Chi4n	D_Chi4v	D_EState_VSA1	D_EState_VSA10	D_EState_VSA11	D_EState_VSA2	D_EState_VSA3	D_EState_VSA4	D_EState_VSA5	D_EState_VSA6	D_EState_VSA7	D_EState_VSA8	D_EState_VSA9	D_ExactMolWt	D_FractionCSP3	D_HallKierAlpha	D_HeavyAtomCount	D_HeavyAtomMolWt	D_Ipc	D_Kappa1	D_Kappa2	D_Kappa3	D_LabuteASA	D_MaxAbsEStateIndex	D_MaxAbsPartialCharge	D_MaxEStateIndex	D_MaxPartialCharge	D_MinAbsEStateIndex	D_MinAbsPartialCharge	D_MinEStateIndex	D_MinPartialCharge	D_MolLogP	D_MolMR	D_MolWt	D_NHOHCount	D_NOCount
Name_Benzenesulfonamide, N-(2,3-dichlorophenyl)-_OR[SYNONYM]_N-(2,3-dichlorophenyl)benzenesulfonamide_CAS_None_CS_None	28.0	2.374399	657.032558	13.173362	9.099476	11.42783	8.504837	5.024247	7.263339	3.51993	5.987497	2.249423	4.449736	1.385953	2.882662	10.023291	8.417797	0.0	15.605503	5.022633	0.0	12.132734	36.398202	0.0	4.722095	23.20188	300.973105	0.0	-1.23	18.0	293.11	11557.964165	13.20753	5.180407	2.774687	115.405668	12.052263	0.278061	12.052263	0.261438	0.167632	0.261438	-3.645679	-0.278061	3.7942	73.7125	302.182	1.0	3.0
Name_Caffeic acid_CAS_None_CS_None	42.0	2.915115	354.632376	9.844935	6.63664	6.63664	6.092224	3.523662	3.523662	2.419723	2.419723	1.417831	1.417831	0.811644	0.811644	5.969305	4.794537	0.0	11.499024	5.563451	6.07602	24.275121	0.0	0.0	0.0	15.319582	180.042259	0.0	-1.97	13.0	172.095	734.652396	9.120662	3.620416	2.516894	74.38085	10.125799	0.50426	10.125799	0.327821	0.22919	0.327821	-1.06244	-0.50426	1.1956	46.4414	180.159	3.0	4.0
Name_Sulfisomidine_CAS_None_CS_None	13.0	2.330509	675.919365	14.043606	10.583274	11.39977	8.865011	5.573401	7.056565	4.116314	5.798716	2.395352	3.765986	1.612805	2.604943	10.023291	8.417797	0.0	10.713346	17.205719	0.0	24.265468	19.913841	0.0	14.690052	5.733667	278.083747	0.166667	-2.15	19.0	264.225	14228.350559	13.285625	4.848346	3.194615	111.308206	12.123142	0.398728	12.123142	0.262549	0.134832	0.262549	-3.659444	-0.398728	1.47644	73.1689	278.337	3.0	6.0
Name_Nitrendipine_CAS_None_CS_None	45.0	2.699285	824.725153	19.430357	14.990561	14.990561	12.310968	7.996675	7.996675	5.699511	5.699511	4.075379	4.075379	3.005212	3.005212	22.779828	19.703393	0.0	23.440477	16.95753	0.0	25.308899	26.837579	0.0	5.316789	9.473726	360.132136	0.333333	-3.16	26.0	340.206	458211.614446	19.168532	7.81433	3.584253	150.178644	12.545534	0.46558	12.545534	0.336239	0.135404	0.336239	-0.83088	-0.46558	2.5657	93.0221	360.366	1.0	8.0
Name_Arginine, L-_CAS_None_CS_None	19.0	3.311835	170.931021	9.560478	6.708833	6.708833	5.536581	3.600216	3.600216	2.427411	2.427411	1.324553	1.324553	0.668508	0.668508	12.011146	4.794537	0.0	5.959555	19.3864	0.0	0.0	0.0	0.0	5.316789	21.983146	174.111676	0.666667	-1.3	12.0	160.092	312.646102	10.7	5.363379	5.48223	70.434712	10.215	0.480086	10.215	0.319969	0.112133	0.319969	-1.002014	-0.480086	-1.33843	44.762	174.204	7.0	6.0
Name_Barbituric acid, 5-Me-5-phenyl-_CAS_None_CS_None	25.0	2.480975	447.377836	11.759149	8.611496	8.611496	7.547566	4.773056	4.773056	3.728398	3.728398	2.713512	2.713512	1.624268	1.624268	23.260464	14.383612	0.0	0.0	5.563451	0.0	6.923737	30.331835	0.0	10.633577	0.0	218.069142	0.181818	-2.17	16.0	208.132	4351.130742	10.351259	3.444961	1.36952	91.834573	11.744541	0.327651	11.744541	0.327651	0.553241	0.276532	-1.352014	-0.276532	0.3103	55.4754	218.212	2.0	5.0
Name_Triamterene_CAS_None_CS_None	16.0	2.307832	754.867799	13.405413	9.907657	9.907657	9.147867	5.565563	5.565563	3.962739	3.962739	2.649682	2.649682	1.807167	1.807167	0.0	0.0	0.0	17.584065	16.857806	5.563451	0.0	0.0	30.331835	19.935914	17.201002	253.107593	0.0	-2.96	19.0	242.181	27245.263616	11.14877	4.054793	1.864065	108.068426	5.903169	0.381809	5.903169	0.223668	0.047371	0.223668	0.047371	-0.381809	0.8334	73.8012	253.269	6.0	7.0
Name_Aspartic acid, DL-_CAS_None_CS_None	30.0	3.632432	132.529325	7.439158	4.572731	4.572731	4.036581	2.239272	2.239272	1.542593	1.542593	0.711731	0.711731	0.275438	0.275438	24.401273	9.589074	0.0	0.0	0.0	0.0	0.0	0.0	0.0	0.0	15.946722	133.037508	0.5	-1.1	9.0	126.047	60.471844	7.9	3.032307	3.47971	51.08548	9.846435	0.481175	9.846435	0.320578	0.532407	0.320578	-1.294074	-0.481175	-1.127	27.864	133.103	4.0	5.0
Name_3,5-diiodo-DL-tyrosine_CAS_None_CS_None	24.0	2.923727	371.939001	11.585422	7.575112	11.890109	6.913591	4.067813	6.225311	3.056927	5.381308	1.849494	3.494116	1.0771	2.974203	12.011146	9.901065	0.0	12.170333	7.140365	5.563451	0.0	12.132734	45.181741	0.0	10.840195	432.867189	0.222222	-0.09	15.0	423.911	1638.803093	12.977069	5.302389	3.45137	114.139786	10.562301	0.50573	10.562301	0.320316	0.225784	0.320316	-1.020286	-0.50573	1.5558	72.856	432.983	4.0	4.0
Name_Corticosterone_CAS_None_CS_None	10.0	1.700111	637.807307	17.982763	15.33188	15.33188	11.808533	9.865486	9.865486	9.419815	9.419815	8.437777	8.437777	7.326304	7.326304	6.103966	19.802129	0.0	40.839165	24.677455	32.104108	5.573105	0.0	6.07602	13.847474	0.0	346.214409	0.809524	-1.0	25.0	316.227	517709.882882	17.415638	5.75	2.328512	149.236677	12.289812	0.392775	12.289812	0.161298	0.054149	0.161298	-0.430329	-0.392775	2.6667	93.6826	346.467	2.0	4.0
Name_Coumarin_CAS_None_CS_None	33.0	2.935351	428.510821	7.681798	5.780598	5.780598	5.360173	3.350406	3.350406	2.292257	2.292257	1.528535	1.528535	1.011383	1.011383	0.0	4.794537	0.0	5.625586	5.58302	5.386224	6.066367	12.132734	18.199101	0.0	4.417151	146.036779	0.0	-1.57	11.0	140.097	487.852973	6.160248	2.234974	1.026122	63.079407	10.716763	0.422729	10.716763	0.33569	0.30213	0.33569	-0.30213	-0.422729	1.793	42.484	146.145	0.0	2.0
Name_Papaverine_CAS_None_CS_None	-8.0	2.039871	892.243703	17.81119	14.828765	14.828765	12.193733	7.903145	7.903145	5.552086	5.552086	4.170599	4.170599	2.884413	2.884413	0.0	0.0	0.0	0.0	29.418869	22.029828	0.0	28.43919	42.595046	4.983979	18.947452	339.147058	0.25	-2.95	25.0	318.223	577772.086184	16.892061	7.298719	3.308684	146.668701	5.427016	0.49287	5.427016	0.160921	0.673787	0.160921	0.673787	-0.49287	3.86	97.199	339.391	0.0	5.0
Name_Danazol_CAS_None_CS_None	-25.0	1.531985	801.194382	17.449383	15.216525	15.216525	11.91158	9.759733	9.759733	9.394049	9.394049	8.665479	8.665479	7.136475	7.136475	5.601051	5.106527	0.0	10.829981	17.753718	44.285177	11.984273	5.573105	6.196844	31.000592	10.946445	337.204179	0.681818	-1.53	25.0	310.247	860454.814755	15.703697	4.796471	1.79276	149.411168	11.075595	0.377034	11.075595	0.16231	0.113574	0.16231	-0.908859	-0.377034	4.221	96.3528	337.463	1.0	3.0
Name_Benzenesulfonamide, 2-NH2-_CAS_None_CS_None	34.0	3.372195	358.599962	8.483128	5.688846	6.505343	5.015855	2.889185	4.435505	2.082835	3.61268	1.225537	2.210373	0.739639	1.40446	10.023291	8.417797	0.0	10.58287	0.0	0.0	12.132734	12.132734	0.0	0.0	10.872641	172.030648	0.0	-1.07	11.0	164.145	232.00824	8.030705	2.51929	1.689999	64.87196	10.751481	0.39763	10.751481	0.239595	0.027778	0.239595	-3.658495	-0.39763	-0.0838	42.2276	172.209	4.0	4.0
Name_Alanine, D-_CAS_None_CS_None	8.0	3.257586	59.813538	5.154701	3.510162	3.510162	2.642734	1.62709	1.62709	1.126913	1.126913	0.389528	0.389528	0.0	0.0	12.011146	4.794537	0.0	0.0	0.0	0.0	6.923737	0.0	0.0	0.0	10.840195	89.047678	0.666667	-0.57	6.0	82.038	13.60964	5.43	1.767634	1.721545	35.764782	9.574074	0.480094	9.574074	0.319678	0.731481	0.319678	-0.962963	-0.480094	-0.5818	21.2852	89.094	3.0	3.0
Name_Methylmalonic acid_CAS_None_CS_None	10.0	3.827496	103.206718	6.732051	4.288274	4.288274	3.553418	2.010162	2.010162	1.398163	1.398163	0.740852	0.740852	0.105628	0.105628	17.856517	9.589074	0.0	0.0	0.0	6.923737	0.0	0.0	0.0	0.0	10.213055	118.026609	0.5	-1.06	8.0	112.04	39.368066	6.94	2.29932	1.59221	45.745589	9.759907	0.480608	9.759907	0.317084	1.115741	0.317084	-1.30787	-0.480608	-0.2083	24.4356	118.088	2.0	4.0
Name_Picric acid_CAS_None_CS_None	30.0	3.572755	461.890685	12.455665	7.393045	7.393045	7.341112	3.644573	3.644573	2.603958	2.603958	1.658655	1.658655	0.973511	0.973511	37.581604	30.342955	0.0	0.0	12.132734	0.0	0.0	0.0	0.0	0.0	5.106527	228.997099	0.0	-2.78	16.0	226.08	2479.518362	11.295643	3.762657	1.842487	86.184564	10.371759	0.497307	10.371759	0.324424	0.446759	0.324424	-1.207778	-0.497307	1.1168	48.07	229.104	1.0	10.0
Name_Antipyrine_CAS_None_CS_None	21.5	2.688006	493.751238	10.129392	8.266777	8.266777	6.698377	4.510192	4.510192	3.294916	3.294916	2.35232	2.35232	1.508471	1.508471	0.0	4.794537	0.0	5.559267	0.0	11.381314	0.0	10.74817	48.985047	0.0	0.0	188.094963	0.181818	-1.77	14.0	176.134	2116.423894	8.811833	3.178136	1.266725	82.197109	11.60343	0.285363	11.60343	0.271113	0.01037	0.271113	0.01037	-0.285363	1.48442	55.747	188.23	0.0	3.0
Name_Acetylsalicylic acid_CAS_None_CS_Form_I	38.0	3.043527	343.222868	9.844935	6.98136	6.98136	6.109061	3.617454	3.617454	2.394956	2.394956	1.371155	1.371155	0.887171	0.887171	11.938611	9.589074	0.0	11.312963	0.0	0.0	19.056471	12.132734	0.0	4.736863	5.106527	180.042259	0.111111	-1.84	13.0	172.095	729.680753	9.249606	3.709251	2.297415	74.757053	10.611948	0.47754	10.611948	0.339004	0.016019	0.339004	-1.114028	-0.47754	1.3101	44.7103	180.159	1.0	4.0
Name_Valine, L-_CAS_None_CS_None	4.0	3.637683	90.42946	6.732051	5.087513	5.087513	3.553418	2.537773	2.537773	2.108038	2.108038	1.003387	1.003387	0.285154	0.285154	12.011146	4.794537	0.0	5.917906	0.0	0.0	0.0	13.847474	0.0	0.0	10.840195	117.078979	0.8	-0.57	8.0	106.06	39.368066	7.43	2.667814	1.930322	48.494666	10.015741	0.480079	10.015741	0.320236	0.020833	0.320236	-0.930556	-0.480079	0.0543	30.4492	117.148	3.0	3.0
Name_Cinnamic acid, trans-_OR[SYNONYM]_Cinnamic acid_CAS_None_CS_None	29.0	2.721774	262.151039	8.104448	5.896914	5.896914	5.287694	3.249098	3.249098	2.082255	2.082255	1.217933	1.217933	0.731664	0.731664	5.969305	4.794537	0.0	0.0	0.0	11.639472	0.0	6.07602	30.331835	0.0	5.106527	148.052429	0.0	-1.57	11.0	140.097	349.029098	7.536045	3.562154	2.667823	64.792382	10.085818	0.478074	10.085818	0.327821	0.898056	0.327821	-0.922358	-0.478074	1.7844	43.1118	148.161	1.0	2.0
Name_Histidine, L-_CAS_None_CS_None	13.0	2.498761	231.985251	8.267585	5.819183	5.819183	5.198377	3.159372	3.159372	2.209395	2.209395	1.301102	1.301102	0.715164	0.715164	12.011146	4.794537	0.0	6.420822	5.693928	0.0	6.32732	6.196844	0.0	9.967957	10.840195	155.069477	0.333333	-1.36	11.0	146.085	394.890351	7.743734	3.156504	2.047487	63.250684	10.262535	0.480077	10.262535	0.320378	0.262731	0.320378	-1.006481	-0.480077	-0.6359	37.9029	155.157	4.0	5.0
Name_Ceftazidime_CAS_None_CS_None	23.0	1.551045	1323.781459	26.905048	19.61242	21.245413	17.490908	10.832462	12.76087	8.566011	10.560685	5.537757	7.551281	3.562691	5.445683	40.769734	29.391204	0.0	28.778967	11.325958	16.236696	30.989422	29.093521	6.066367	15.45648	10.571256	546.099139	0.318182	-3.98	37.0	524.411	130887863.906	26.093498	10.17803	5.266772	218.156211	13.114328	0.543191	13.114328	0.349825	0.026488	0.349825	-1.753219	-0.543191	-1.2992	129.5559	546.587	4.0	13.0
Name_Catechol_CAS_None_CS_None	27.0	3.134862	162.638339	5.983128	4.203828	4.203828	3.80453	2.274564	2.274564	1.488714	1.488714	0.881732	0.881732	0.464163	0.464163	0.0	0.0	0.0	11.499024	0.0	0.0	12.132734	12.132734	0.0	0.0	10.213055	110.036779	0.0	-1.18	8.0	104.064	72.495266	4.966628	1.738121	0.729375	47.019871	8.669259	0.50426	8.669259	0.156883	0.076389	0.156883	-0.076389	-0.50426	1.0978	29.7716	110.112	2.0	2.0
Name_Progesterone_CAS_None_CS_None	2.0	1.669603	588.64899	16.405413	14.860102	14.860102	10.859844	9.604172	9.604172	9.253952	9.253952	8.452747	8.452747	7.227105	7.227105	0.0	9.589074	0.0	10.829981	17.484396	43.437005	31.256391	6.923737	6.07602	13.847474	0.0	314.22458	0.809524	-0.92	23.0	284.229	209150.76906	15.598586	5.036596	2.056976	139.64821	12.146718	0.299694	12.146718	0.155197	0.245103	0.155197	0.245103	-0.299694	4.7235	90.881	314.469	0.0	2.0
Name_Diatrizoic acid_CAS_None_CS_None	11.0	3.676002	573.17118	15.610366	10.305852	16.778347	9.162479	5.152926	8.389173	3.734472	6.970719	2.132874	5.369122	1.423378	5.590371	5.969305	19.490139	0.0	17.377811	22.085319	0.0	13.847474	0.0	67.772612	10.633577	0.0	613.769651	0.181818	-0.18	20.0	604.843	14015.535062	17.870454	7.19527	3.92924	155.420152	11.392447	0.477583	11.392447	0.337517	0.054737	0.337517	-1.117218	-0.477583	3.1154	100.1597	613.915	3.0	6.0
Name_Citric acid_CAS_None_CS_None	21.5	4.619312	227.367322	10.646264	6.427813	6.427813	5.77638	3.171013	3.171013	2.477768	2.477768	1.285437	1.285437	0.714077	0.714077	36.35061	14.383612	0.0	0.0	0.0	0.0	0.0	0.0	0.0	0.0	20.42611	192.027003	0.5	-1.63	13.0	184.059	333.963488	11.37	3.853987	3.518164	72.225463	10.315556	0.481139	10.315556	0.336419	1.144213	0.336419	-2.738426	-0.481139	-1.2485	37.0912	192.123	4.0	7.0
Name_Aminopyrine_CAS_None_CS_None	7.0	2.73026	578.70231	12.576986	10.63664	10.63664	8.036581	5.550876	5.550876	4.304556	4.304556	2.971038	2.971038	2.069115	2.069115	0.0	4.794537	0.0	5.559267	0.0	17.068701	0.0	4.681803	67.980301	0.0	0.0	231.137162	0.307692	-1.97	17.0	214.163	7726.100858	11.513498	4.125143	1.753336	100.686826	12.352967	0.371681	12.352967	0.294716	0.015	0.294716	0.015	-0.371681	1.55042	70.074	231.299	0.0	4.0
Name_4-methoxybenzoic acid_CAS_None_CS_None	28.0	2.913802	250.54461	8.267585	6.073111	6.073111	5.236382	3.111471	3.111471	2.033654	2.033654	1.336969	1.336969	0.733596	0.733596	5.969305	4.794537	0.0	5.563451	5.749512	0.0	19.242532	12.132734	0.0	0.0	9.84339	152.047344	0.125	-1.51	11.0	144.085	335.47939	7.595374	3.053138	1.703179	64.230588	10.359739	0.496768	10.359739	0.335183	0.269259	0.335183	-0.923469	-0.496768	1.3934	39.9533	152.149	1.0	3.0
Name_Benzamide_CAS_None_CS_None	18.0	2.981455	205.415953	6.690234	4.87235	4.87235	4.30453	2.653483	2.653483	1.730276	1.730276	1.058307	1.058307	0.602419	0.602419	0.0	4.794537	0.0	5.90718	5.563451	0.0	0.0	24.265468	6.066367	0.0	5.733667	121.052764	0.0	-1.31	9.0	114.083	129.225339	5.820039	2.306764	1.287705	53.297758	10.423148	0.3656	10.423148	0.248195	0.379074	0.248195	-0.379074	-0.3656	0.7855	34.9599	121.139	2.0	2.0
Name_Norleucine, DL-_CAS_None_CS_None	11.0	3.265907	93.05865	7.276021	5.631483	5.631483	4.180739	3.165094	3.165094	2.086959	2.086959	1.185879	1.185879	0.547513	0.547513	12.011146	4.794537	0.0	0.0	6.420822	12.841643	0.0	0.0	6.923737	0.0	10.840195	131.094629	0.833333	-0.57	9.0	118.071	80.2014	8.43	4.322705	3.968358	54.859608	10.080143	0.480086	10.080143	0.319967	0.58912	0.319967	-0.899583	-0.480086	0.5885	35.1362	131.175	3.0	3.0
Name_Oxyphenbutazone_CAS_None_CS_None	52.0	2.024952	728.036937	17.104084	13.55296	13.55296	11.630229	8.151038	8.151038	5.846843	5.846843	4.155092	4.155092	2.90162	2.90162	5.917906	14.695602	0.0	17.563871	17.795594	12.841643	22.150559	24.265468	25.122838	0.0	0.0	324.147393	0.263158	-2.82	24.0	304.22	372549.251807	16.052453	6.743193	2.847872	140.644342	12.891818	0.507964	12.891818	0.258375	0.116219	0.258375	-0.653741	-0.507964	3.4934	92.5358	324.38	1.0	5.0
Name_Cholic acid_CAS_None_CS_None	24.0	1.606327	636.760559	21.137464	18.257216	18.257216	13.585095	11.845977	11.845977	11.435396	11.435396	10.334235	10.334235	8.684026	8.684026	12.073272	20.114119	0.0	41.294547	30.092446	44.945751	0.0	0.0	0.0	20.771212	5.106527	408.287574	0.958333	-0.65	29.0	368.259	2910447.76768	21.577078	7.490652	3.266728	174.448052	11.469886	0.48123	11.469886	0.30285	0.095681	0.30285	-0.748183	-0.48123	3.4487	110.0372	408.579	4.0	5.0
Name_Pyrazinamide_CAS_None_CS_None	-11.0	2.981455	208.702909	6.690234	4.612077	4.612077	4.30453	2.363011	2.363011	1.454904	1.454904	0.815626	0.815626	0.426332	0.426332	5.90718	4.794537	0.0	5.693928	0.0	0.0	18.590531	0.0	0.0	9.967957	5.733667	123.043262	0.0	-1.45	9.0	118.075	129.225339	5.68245	2.21218	1.218314	51.737054	10.320648	0.364209	10.320648	0.268401	0.19213	0.268401	-0.552685	-0.364209	-0.4245	30.5499	123.115	2.0	4.0
Name_Lamotrigine_CAS_None_CS_None	66.0	2.63255	543.417709	11.706742	7.984321	9.496179	7.592224	4.293759	5.049688	3.005228	3.790393	1.936794	2.755697	1.229708	1.619738	0.0	0.0	0.0	11.766202	21.302646	0.0	0.0	18.199101	0.0	15.181342	34.669215	255.007851	0.0	-1.59	16.0	249.04	4372.519728	10.912299	4.112336	1.867897	101.402209	6.025203	0.381706	6.025203	0.241599	0.013334	0.241599	0.013334	-0.381706	2.0098	64.1078	256.096	4.0	5.0
Name_Puararin_CAS_None_CS_None	22.0	1.747045	1137.345883	22.283728	15.951585	15.951585	14.81177	9.355527	9.355527	7.131001	7.131001	5.136005	5.136005	3.399435	3.399435	48.491076	35.433702	0.0	28.03172	5.563451	6.263163	24.265468	12.132734	0.0	0.0	13.890877	432.105647	0.285714	-3.15	31.0	412.221	9521412.92843	21.096162	8.174218	3.710174	174.312815	12.980878	0.507966	12.980878	0.229146	0.036171	0.229146	-1.712549	-0.507966	0.0499	105.6448	432.381	6.0	10.0
Name_Barbituric acid, 5,5-propyl-2-_CAS_None_CS_None	24.0	2.970443	271.042626	11.474691	9.053172	9.053172	7.063715	5.233693	5.233693	3.819479	3.819479	2.676968	2.676968	2.012547	2.012547	23.260464	14.383612	0.0	0.0	12.841643	12.841643	0.0	0.0	13.847474	10.633577	0.0	212.116092	0.7	-1.39	15.0	196.121	1812.314888	11.683475	4.420021	2.004731	88.60219	11.724167	0.327632	11.724167	0.327632	0.45838	0.276823	-1.044236	-0.276823	0.939	53.9304	212.249	2.0	5.0
Name_Pipemidic acid_CAS_None_CS_None	5.0	2.168643	779.87735	15.68987	12.242799	12.242799	10.613392	7.206534	7.206534	5.107399	5.107399	3.773097	3.773097	2.574227	2.574227	11.398096	9.589074	0.0	10.949676	18.140273	26.179026	12.393687	4.5671	11.823647	15.284746	5.106527	303.133139	0.428571	-2.48	22.0	286.186	124915.720651	14.456969	5.721854	2.41237	125.957721	12.22787	0.477497	12.22787	0.340726	0.236699	0.340726	-1.235851	-0.477497	-0.0808	81.514	303.322	2.0	8.0
Name_Dehydroisoandrosterone, 5, 6-_CAS_None_CS_None	24.0	1.692355	507.695743	14.828063	13.399067	13.399067	9.949161	8.858718	8.858718	8.573989	8.573989	7.786904	7.786904	6.412749	6.412749	0.0	9.901065	0.0	11.518957	23.034048	50.863657	11.993926	0.0	0.0	19.923495	0.0	288.20893	0.842105	-0.63	21.0	260.207	85969.521814	13.993709	4.439809	1.775659	127.551037	12.361869	0.392797	12.361869	0.138555	0.016815	0.138555	-0.122417	-0.392797	3.8792	82.7168	288.431	1.0	2.0
Name_Sulfathiazole_CAS_None_CS_None	18.0	2.288913	561.311383	11.596012	8.121659	9.754652	7.577317	4.356589	6.719405	3.011792	5.58876	1.844395	4.016981	1.094692	2.883428	10.023291	8.417797	0.0	4.895483	10.818945	0.0	41.799098	5.380063	0.0	9.706073	5.733667	255.013619	0.0	-1.6	16.0	246.252	5649.477071	10.902614	4.106314	2.31219	96.999037	11.825576	0.398728	11.825576	0.263161	0.163796	0.263161	-3.557639	-0.398728	1.5261	63.7769	255.324	3.0	5.0
Name_Mesalamine_CAS_None_CS_None	18.0	3.232209	295.737202	8.430721	5.612077	5.612077	5.109061	2.928047	2.928047	2.081739	2.081739	1.251018	1.251018	0.724956	0.724956	5.969305	4.794537	0.0	11.312963	5.687386	0.0	18.199101	0.0	0.0	0.0	15.946722	153.042593	0.0	-1.71	11.0	146.081	267.18881	7.397643	2.494363	1.402946	62.886226	10.358426	0.50705	10.358426	0.339048	0.175926	0.339048	-1.18537	-0.50705	0.6726	39.4785	153.137	4.0	4.0
Name_Dexamethasone_CAS_None_CS_None	11.0	1.837692	804.748825	20.698306	16.613088	16.613088	12.963233	10.142335	10.142335	9.749151	9.749151	8.791253	8.791253	7.261033	7.261033	52.429697	24.908657	4.390415	18.121973	24.835569	0.0	12.15204	26.847232	0.0	0.0	0.0	392.199902	0.727273	-1.37	28.0	363.235	1500075.63652	19.925309	5.832748	2.014264	163.871786	16.859063	0.389712	16.859063	0.189906	0.067556	0.189906	-1.980464	-0.389712	1.8957	99.9444	392.467	3.0	5.0
Name_Pyrene_CAS_None_CS_None	42.0	2.505956	666.619806	10.535169	8.773503	8.773503	7.932653	5.559401	5.559401	4.289601	4.289601	3.392734	3.392734	2.669587	2.669587	0.0	0.0	0.0	0.0	0.0	0.0	32.317345	0.0	0.0	60.663671	0.0	202.07825	0.0	-2.08	16.0	192.176	11364.402575	8.116402	2.732405	0.89195	93.455422	2.212407	0.061033	2.212407	-0.002681	1.335	0.002681	1.335	-0.061033	4.584	70.146	202.256	0.0	0.0
Name_Phenothiazine_CAS_None_CS_None	31.0	2.124918	391.752875	9.380469	7.52705	8.343547	6.932653	4.562949	5.379445	3.219381	4.303158	2.263373	3.415192	1.581368	2.569567	0.0	0.0	0.0	0.0	0.0	0.0	21.16574	0.0	11.761885	53.847725	0.0	199.04557	0.0	-1.41	14.0	190.206	3255.128956	7.944783	3.065933	1.19153	87.155638	3.41963	0.353677	3.41963	0.052586	1.204815	0.052586	1.204815	-0.353677	3.8948	60.2897	199.278	1.0	1.0
Name_Estradiol, 17-ss_CAS_None_CS_None	52.0	1.7112	538.219802	13.905413	12.17852	12.17852	9.593172	8.092632	8.092632	7.436274	7.436274	6.660104	6.660104	5.541204	5.541204	0.0	10.213055	0.0	11.518957	17.585324	25.180371	30.389368	0.0	12.132734	12.990104	0.0	272.17763	0.666667	-1.02	20.0	248.196	62569.188964	12.700482	4.236678	1.604792	120.381683	10.372487	0.507956	10.372487	0.115371	0.088273	0.115371	-0.088273	-0.507956	3.6092	78.7306	272.388	2.0	2.0
Name_Chloral hydrate_CAS_None_CS_None	30.0	3.541197	56.445472	6.07735	3.105671	5.373458	2.943376	1.37202	2.505913	0.915281	3.284221	0.29277	0.87831	0.0	0.0	10.082563	0.0	0.0	0.0	0.0	0.0	0.0	0.0	0.0	0.0	45.015874	163.919862	1.0	0.79	7.0	162.379	17.086166	7.79	2.374989	3.379102	55.602459	8.048611	0.364688	8.048611	0.240005	1.905093	0.240005	-1.972222	-0.364688	0.6673	28.5156	165.403	2.0	2.0
Name_Nifedipine_CAS_None_CS_None	42.0	2.80349	771.111028	18.72325	14.283455	14.283455	11.827805	7.415124	7.415124	5.434452	5.434452	4.015435	4.015435	2.963981	2.963981	22.779828	19.703393	0.0	22.397047	11.394079	0.0	32.418696	19.913841	0.0	5.316789	9.473726	346.116486	0.294118	-3.16	25.0	328.195	291739.896135	18.182595	7.163419	3.232043	143.813702	12.340657	0.46558	12.340657	0.335978	0.127593	0.335978	-0.969676	-0.46558	2.1756	88.4051	346.339	1.0	8.0
Name_Dimethyloxalate_CAS_None_CS_None	33.0	3.643225	92.605938	6.568914	4.632993	4.632993	3.718744	1.882993	1.882993	0.983163	0.983163	0.537457	0.537457	0.166667	0.166667	11.938611	9.589074	0.0	0.0	0.0	14.219595	0.0	0.0	0.0	9.473726	0.0	118.026609	0.5	-1.06	8.0	112.04	53.472764	6.94	3.009687	1.59221	46.384212	10.046065	0.460599	10.046065	0.416684	0.979167	0.416684	-0.979167	-0.460599	-0.6676	24.032	118.088	0.0	4.0
Name_Ketoconazole_CAS_None_CS_None	10.0	1.217537	1183.164677	25.122745	19.978377	21.490235	17.415454	11.881446	12.637375	8.960978	9.804614	6.513596	7.061403	4.597175	5.149636	5.787111	4.794537	0.0	12.011146	35.367238	37.615924	0.0	31.580635	45.995688	9.883888	37.412469	530.148761	0.384615	-2.78	36.0	503.216	217868883.417	24.894188	10.682485	5.466469	219.81543	11.553343	0.490791	11.553343	0.219067	0.1286	0.219067	-1.081078	-0.490791	4.2058	137.596	531.44	0.0	8.0
Name_Cortisone_CAS_None_CS_None	-8.0	1.748173	723.913082	18.905413	15.585427	15.585427	12.170505	9.80362	9.80362	9.380845	9.380845	8.411493	8.411493	6.976357	6.976357	23.406168	24.596666	0.0	41.15602	25.683286	18.414748	0.0	6.07602	6.923737	6.923737	0.0	360.193674	0.761905	-1.33	26.0	332.226	715692.138165	18.052915	5.585032	2.0725	153.398199	13.31963	0.388464	13.31963	0.189642	0.098799	0.189642	-1.604565	-0.388464	1.9898	94.1426	360.45	2.0	5.0
Name_Butabarbital_CAS_None_CS_None	24.0	3.105335	291.789362	11.637828	9.216309	9.216309	6.984435	5.154413	5.154413	3.871574	3.871574	3.2758	3.2758	2.029272	2.029272	23.260464	14.383612	0.0	5.917906	12.841643	0.0	0.0	6.923737	13.847474	10.633577	0.0	212.116092	0.7	-1.39	15.0	196.121	1757.286446	11.683475	4.001507	1.619083	88.60219	11.775694	0.327632	11.775694	0.327632	0.087407	0.276814	-1.094583	-0.276814	0.7949	53.8604	212.249	2.0	5.0
Name_Deoxycorticosterone_CAS_None_CS_None	-28.0	1.646027	606.205115	17.11252	15.014423	15.014423	11.397849	9.773954	9.773954	9.267728	9.267728	8.506522	8.506522	7.198446	7.198446	0.0	14.695602	0.0	29.138014	29.957785	32.104108	18.414748	0.0	6.07602	13.847474	0.0	330.219495	0.809524	-0.96	24.0	300.228	366562.233361	16.50531	5.52049	2.126223	144.442444	12.264774	0.38858	12.264774	0.161296	0.059555	0.161296	-0.297833	-0.38858	3.6959	92.2928	330.468	1.0	3.0
Name_N-methylacetamide_CAS_None_CS_None	-8.5	2.847379	42.157722	4.284457	3.408248	3.408248	2.270056	1.454124	1.454124	0.806186	0.806186	0.352062	0.352062	0.0	0.0	0.0	4.794537	0.0	5.90718	0.0	0.0	6.923737	7.047672	0.0	5.316789	0.0	73.052764	0.666667	-0.53	5.0	66.039	9.651484	4.47	1.758184	3.47	31.18052	9.701389	0.35942	9.701389	0.216114	0.00463	0.216114	0.00463	-0.35942	-0.2477	19.7407	73.095	1.0	2.0
Name_Methylprednisolone_CAS_None_CS_Form II	21.0	1.781066	753.802097	19.775656	16.312473	16.312473	12.581188	10.081345	10.081345	9.720133	9.720133	8.573709	8.573709	7.343284	7.343284	29.510135	24.908657	0.0	34.86986	12.841643	18.414748	0.0	12.15204	12.999757	13.847474	0.0	374.209324	0.727273	-1.3	27.0	344.237	1040099.56736	19.035454	5.849729	2.280906	159.70625	12.41473	0.392761	12.41473	0.189629	0.006201	0.189629	-1.572425	-0.392761	1.8036	99.5954	374.477	3.0	5.0
Name_Phenazopyridine_CAS_None_CS_None	37.0	2.242152	507.038301	11.380469	8.537793	8.537793	7.75402	4.743145	4.743145	3.176032	3.176032	1.953345	1.953345	1.174148	1.174148	0.0	0.0	0.0	5.817863	11.505249	5.687386	0.0	12.132734	30.331835	15.212479	11.467335	213.101445	0.0	-2.43	16.0	202.156	5509.6746	10.100231	4.393598	2.326827	92.834705	5.640676	0.383625	5.640676	0.1532	0.277483	0.1532	0.277483	-0.383625	2.6614	63.6798	213.244	4.0	5.0
Name_Phenol, 4-NH2-_CAS_None_CS_None	14.0	3.032456	147.388339	5.983128	4.333965	4.333965	3.787694	2.333649	2.333649	1.591532	1.591532	0.893088	0.893088	0.474322	0.474322	0.0	0.0	0.0	5.749512	5.687386	0.0	0.0	24.265468	0.0	0.0	10.840195	109.052764	0.0	-1.18	8.0	102.072	70.798924	4.966628	1.738121	0.904142	47.565528	8.701111	0.507964	8.701111	0.115227	0.249259	0.115227	0.249259	-0.507964	0.9744	32.5192	109.128	3.0	2.0
Name_2-aminopyrimidine_CAS_None_CS_None	4.0	3.021465	136.862257	5.112884	3.703828	3.703828	3.393847	1.918953	1.918953	1.10699	1.10699	0.585745	0.585745	0.310623	0.310623	0.0	0.0	0.0	0.0	5.948339	0.0	0.0	18.460054	0.0	9.967957	5.733667	95.048347	0.0	-1.12	7.0	90.065	47.197253	4.050068	1.552052	0.855122	41.21059	5.135556	0.367793	5.135556	0.219401	0.321759	0.219401	0.321759	-0.367793	0.0588	26.4444	95.105	2.0	3.0
Name_Ferulic acid_CAS_None_CS_None	36.0	2.948507	368.38479	10.552042	7.597675	7.597675	6.630229	3.912428	3.912428	2.602857	2.602857	1.622139	1.622139	0.965398	0.965398	5.969305	9.901065	0.0	5.749512	11.312963	6.07602	19.252185	12.132734	0.0	0.0	9.84339	194.057909	0.1	-1.97	14.0	184.106	1295.218539	10.113126	4.318275	2.515851	81.065103	10.22659	0.504254	10.22659	0.327821	0.027755	0.327821	-1.016628	-0.504254	1.4986	51.3286	194.186	2.0	4.0
Name_Phenol, 3-NO2-_CAS_None_CS_None	17.0	3.069899	258.924771	7.560478	5.020325	5.020325	4.698377	2.633729	2.633729	1.776962	1.776962	1.040556	1.040556	0.606593	0.606593	4.923311	10.114318	0.0	11.436898	0.0	6.066367	18.199101	0.0	0.0	0.0	5.106527	139.026943	0.0	-1.58	10.0	134.07	178.192787	6.538765	2.344994	1.222617	56.878613	10.047593	0.5077	10.047593	0.272622	0.088704	0.272622	-0.555833	-0.5077	1.3004	34.7612	139.11	1.0	4.0
Name_Acetophenone, 4-HO-_CAS_None_CS_None	39.0	3.003401	235.939433	7.560478	5.664863	5.664863	4.698377	2.999098	2.999098	2.10306	2.10306	1.273831	1.273831	0.696138	0.696138	0.0	4.794537	0.0	11.532757	5.563451	0.0	19.056471	12.132734	0.0	0.0	5.106527	136.052429	0.125	-1.31	10.0	128.086	180.912515	6.805075	2.518544	1.345016	59.117043	10.675038	0.507966	10.675038	0.159303	0.013889	0.159303	0.013889	-0.507966	1.5948	38.1113	136.15	1.0	2.0
Name_Diglycolic acid_CAS_None_CS_None	27.0	3.102826	104.126402	7.276021	4.533386	4.533386	4.125898	2.139919	2.139919	1.280276	1.280276	0.451075	0.451075	0.225651	0.225651	25.152375	9.589074	0.0	0.0	0.0	0.0	0.0	0.0	0.0	4.736863	10.213055	134.021523	0.5	-1.1	9.0	128.039	65.146951	7.9	3.848566	6.9	50.859134	9.662862	0.479533	9.662862	0.329166	0.563194	0.329166	-1.170139	-0.479533	-0.8278	26.0906	134.087	2.0	5.0
Name_Phenazine-1-carboxylic acid_CAS_None_CS_None	14.0	2.474755	737.653518	11.828063	8.791341	8.791341	8.25402	5.143525	5.143525	3.690779	3.690779	2.600024	2.600024	1.815093	1.815093	5.969305	4.794537	0.0	5.563451	16.550102	5.516701	6.066367	12.132734	24.265468	9.967957	5.106527	224.058577	0.0	-2.49	17.0	216.155	11672.771386	9.715921	3.519519	1.502852	96.554726	11.083215	0.477581	11.083215	0.337477	0.181253	0.337477	-0.985943	-0.477581	2.4812	64.0033	224.219	1.0	4.0
Name_Proline, L-_CAS_None_CS_None	4.0	2.349937	96.601792	5.983128	4.554132	4.554132	3.80453	2.766883	2.766883	1.987176	1.987176	1.358409	1.358409	0.895327	0.895327	5.969305	4.794537	0.0	6.041841	0.0	19.3864	0.0	0.0	0.0	5.316789	5.106527	115.063329	0.8	-0.57	8.0	106.06	93.102593	5.56459	2.132	0.979577	47.698806	10.139074	0.480081	10.139074	0.320192	0.268519	0.320192	-0.719907	-0.480081	-0.177	28.6605	115.132	2.0	3.0
Name_Itaconic acid_CAS_None_CS_None	34.0	3.788428	158.34093	7.439158	4.625137	4.625137	4.036581	2.166122	2.166122	1.479221	1.479221	0.667066	0.667066	0.258158	0.258158	18.359432	9.589074	0.0	5.573105	0.0	0.0	0.0	0.0	0.0	6.578936	10.213055	130.026609	0.2	-1.32	9.0	124.051	60.471844	7.68	2.860446	3.278802	51.420928	9.871898	0.480983	9.871898	0.33105	0.303241	0.33105	-1.266296	-0.480983	0.1019	29.0286	130.099	2.0	4.0
Name_Resveratrol, trans-_CAS_None_CS_None	30.0	2.222509	521.643822	12.250712	9.037793	9.037793	8.13103	5.134922	5.134922	3.707609	3.707609	2.286187	2.286187	1.492145	1.492145	0.0	10.213055	0.0	17.248535	5.563451	5.563451	6.066367	42.474223	6.07602	0.0	5.106527	228.078644	0.0	-2.42	17.0	216.151	7380.186432	11.077	4.614856	3.014069	98.91148	9.300534	0.507966	9.300534	0.119362	0.023478	0.119362	0.023478	-0.507966	2.9738	66.8064	228.247	3.0	3.0
Name_Benzenesulfonamide, N-(4-chlorophenyl)-_OR[SYNONYM]_N-(4-chlorophenyl)benzenesulfonamide_CAS_None_CS_None	38.5	2.269002	594.162572	12.303119	8.798862	10.371287	8.077317	4.912615	6.773742	3.425444	5.544282	2.149944	3.799119	1.331654	2.537317	10.023291	8.417797	0.0	4.895483	10.71002	0.0	12.132734	42.464569	0.0	4.722095	11.60094	267.012077	0.0	-1.52	17.0	257.657	7644.813943	11.950709	4.772568	2.986512	105.102402	11.942408	0.279633	11.942408	0.261389	0.231435	0.261389	-3.519267	-0.279633	3.1408	68.7025	267.737	1.0	3.0
Name_Bupivacaine_CAS_None_CS_None	0.0	2.065055	463.856712	15.242276	13.61461	13.61461	10.130229	8.242826	8.242826	6.157161	6.157161	4.444517	4.444517	3.134886	3.134886	0.0	4.794537	0.0	11.949021	0.0	42.745445	19.262465	0.0	6.066367	43.120644	0.0	288.220164	0.611111	-1.35	21.0	260.211	57281.243752	16.028029	7.599377	4.068068	128.276095	12.692735	0.324235	12.692735	0.241245	0.045654	0.241245	0.045654	-0.324235	3.89654	88.6657	288.435	1.0	3.0
Name_Ampicillin_CAS_None_CS_None	25.0	1.711293	693.822755	17.6459	13.300923	14.11742	11.236888	7.575211	8.454864	6.47276	8.243645	4.41385	5.985381	3.200202	4.825598	34.74903	19.490139	0.0	11.281053	5.563451	0.0	16.661795	38.112943	6.066367	5.316789	5.733667	349.109627	0.4375	-2.06	24.0	330.26	206112.985961	16.785786	5.784054	2.552215	143.120659	12.334173	0.479673	12.334173	0.327399	0.374515	0.327399	-1.033228	-0.479673	0.3181	89.0289	349.412	4.0	7.0
Name_Ibuprofen, (+)-_CAS_None_CS_None	24.0	2.759037	324.894119	11.422285	9.52667	9.52667	7.002908	5.320301	5.320301	4.399478	4.399478	2.494096	2.494096	1.556377	1.556377	11.887211	4.794537	0.0	0.0	5.917906	11.984273	5.563451	6.923737	24.265468	13.847474	5.106527	206.13068	0.461538	-1.31	15.0	188.141	1862.335968	11.763046	4.96446	3.387631	90.941754	10.762425	0.480789	10.762425	0.310185	0.418426	0.310185	-0.771658	-0.480789	3.0732	61.0348	206.285	1.0	2.0
Name_Naringin_CAS_None_CS_None	26.0	1.410692	1237.263976	29.584693	21.756367	21.756367	19.476473	12.981236	12.981236	10.247464	10.247464	7.415023	7.415023	5.068464	5.068464	85.65539	45.646756	0.0	29.232809	5.563451	6.066367	25.122838	12.132734	0.0	0.0	23.684315	580.179206	0.518519	-3.05	41.0	548.283	1086217984.44	29.442639	11.676996	5.704491	233.028254	12.860238	0.507967	12.860238	0.229139	0.01494	0.229139	-1.746363	-0.507967	-1.1652	134.1469	580.539	8.0	14.0
Name_(2-naphthoxy)acetic acid_CAS_None_CS_None	56.0	2.264114	490.946143	10.673362	8.012269	8.012269	7.25402	4.589468	4.589468	3.191371	3.191371	2.083241	2.083241	1.402262	1.402262	5.969305	4.794537	0.0	6.606882	5.749512	10.772448	0.0	6.066367	36.398202	0.0	9.84339	202.062994	0.083333	-2.03	15.0	192.129	3311.384295	9.52216	4.002882	2.255083	86.912253	10.311216	0.481896	10.311216	0.341222	0.307202	0.341222	-0.969298	-0.481896	2.3032	57.0788	202.209	1.0	3.0
Name_1,4-diaminobutane_CAS_None_CS_None	-37.0	2.339092	17.509775	4.828427	3.983128	3.983128	2.914214	2.316497	2.316497	1.284457	1.284457	0.658248	0.658248	0.288675	0.288675	0.0	0.0	0.0	0.0	0.0	25.931156	0.0	0.0	0.0	0.0	11.467335	88.100048	1.0	-0.08	6.0	76.058	20.986301	5.92	4.92	3.92	38.513859	5.159028	0.330473	5.159028	-0.00768	0.775	0.00768	0.775	-0.330473	-0.316	27.3428	88.154	4.0	2.0
Name_Norethindone acetate_CAS_None_CS_None	30.0	1.642837	683.876126	17.819626	15.345701	15.345701	11.899614	9.807079	9.807079	8.863425	8.863425	7.970786	7.970786	6.858615	6.858615	5.601051	9.589074	0.0	11.384296	35.875691	44.945751	12.496842	0.0	6.07602	12.844172	11.160213	340.203845	0.727273	-1.56	25.0	312.239	565586.815756	16.884197	5.726927	2.329476	150.125923	11.791266	0.445422	11.791266	0.303673	0.110823	0.303673	-0.72905	-0.445422	4.0633	95.423	340.463	0.0	3.0
Name_Acetanilide_CAS_None_CS_None	19.5	2.674242	217.959017	7.397341	5.795	5.795	4.787694	3.114808	3.114808	2.047212	2.047212	1.094158	1.094158	0.724749	0.724749	0.0	4.794537	0.0	5.90718	0.0	5.687386	6.923737	0.0	30.331835	5.316789	0.0	135.068414	0.125	-1.31	10.0	126.094	195.625462	6.805075	3.011779	1.895375	59.872672	10.502041	0.326339	10.502041	0.220747	0.035926	0.220747	-0.035926	-0.326339	1.645	40.7457	135.166	1.0	2.0
Name_Aminopenicillanic acid, 6-(+)-_CAS_None_CS_None	4.0	2.31655	317.708253	10.671208	7.928573	8.74507	6.359878	4.344378	5.224031	4.123929	5.894814	2.716089	4.308672	2.0416	3.609482	22.800009	9.589074	0.0	11.281053	0.0	0.0	16.661795	0.0	13.847474	0.0	10.840195	216.056863	0.75	-0.75	14.0	204.166	1179.203452	9.791705	2.636439	1.007579	85.622296	11.369907	0.479673	11.369907	0.327399	0.154074	0.327399	-0.953472	-0.479673	-0.5394	51.7032	216.262	3.0	5.0
Name_Diflunisal_CAS_None_CS_None	29.5	2.575667	623.628576	13.284093	9.022706	9.022706	8.486071	5.00537	5.00537	3.661249	3.661249	2.469098	2.469098	1.598466	1.598466	23.353259	18.681895	0.0	16.690354	6.066367	18.199101	12.132734	0.0	0.0	0.0	5.106527	250.044151	0.0	-2.43	18.0	242.136	10477.901213	12.038232	4.444357	2.151301	100.9345	13.519591	0.507052	13.519591	0.338992	0.068426	0.338992	-1.322343	-0.507052	3.0356	60.4181	250.2	2.0	3.0
Name_Rofecoxib_CAS_None_CS_None	-15.0	2.091166	847.291768	15.742276	11.944501	12.760997	10.465345	6.728233	8.619645	5.092254	7.10799	3.546896	4.675366	2.43314	3.063611	9.837253	13.212334	0.0	17.471671	5.573105	16.700008	6.255769	24.265468	30.331835	0.0	4.736863	314.06128	0.117647	-2.4	22.0	300.25	126558.914055	14.533642	5.421295	2.67245	128.518239	12.008679	0.457146	12.008679	0.339009	0.195717	0.339009	-3.233809	-0.457146	2.5577	83.7668	314.362	0.0	4.0
Name_Ciprofloxacin_CAS_None_CS_None	46.0	1.948598	882.760257	16.844571	13.088144	13.088144	11.558551	8.133883	8.133883	6.373312	6.373312	4.72911	4.72911	3.313858	3.313858	17.215317	19.086017	0.0	16.991517	24.2936	25.931156	12.263211	6.066367	9.467009	5.316789	0.0	331.13322	0.411765	-2.41	24.0	313.203	672746.570569	15.137295	5.592173	2.447862	137.043071	14.607685	0.477497	14.607685	0.340723	0.137208	0.340723	-1.275102	-0.477497	1.5833	88.479	331.347	2.0	6.0
Name_Piroxicam_CAS_None_CS_None	23.0	2.093282	907.32905	16.61252	12.093436	12.909933	10.925557	6.666414	8.106477	4.835009	6.772691	3.441393	5.256851	2.294371	3.692313	21.689636	18.318862	0.0	21.973837	0.0	4.305216	25.37725	30.331835	0.0	10.300767	0.0	331.062677	0.066667	-2.87	23.0	318.249	164390.102645	15.042184	5.398064	2.423249	132.498707	12.501907	0.504862	12.501907	0.277488	0.046865	0.277488	-3.905929	-0.504862	1.581	83.8063	331.353	2.0	7.0
Name_Butamben_CAS_None_CS_None	39.0	2.481073	292.660771	10.388905	8.324568	8.324568	6.736382	4.764073	4.764073	3.111481	3.111481	1.877433	1.877433	1.01174	1.01174	0.0	4.794537	0.0	5.969305	17.85772	12.841643	0.0	24.265468	0.0	6.923737	10.47053	193.110279	0.363636	-1.51	14.0	178.126	1497.178752	10.570064	5.269485	3.088363	83.871072	11.367756	0.462097	11.367756	0.33762	0.279213	0.33762	-0.279213	-0.462097	2.2257	56.0449	193.246	2.0	3.0
Name_Mepivacaine, DL-_CAS_None_CS_None	-12.0	2.10948	421.869784	13.120956	11.49329	11.49329	8.592224	6.666705	6.666705	5.248247	5.248247	3.802416	3.802416	2.624508	2.624508	0.0	4.794537	0.0	11.949021	0.0	36.200689	6.420822	0.0	39.094248	10.216698	0.0	246.173213	0.533333	-1.35	18.0	224.178	12251.534854	13.090418	5.527844	2.724931	109.181269	12.329587	0.324235	12.329587	0.241234	0.0257	0.241234	0.0257	-0.324235	2.72624	74.8147	246.354	1.0	3.0
Name_Digitoxin_CAS_None_CS_None	-24.0	0.826308	1374.417685	38.318898	32.586747	32.586747	25.59003	20.839304	20.839304	18.737586	18.737586	15.858281	15.858281	12.782751	12.782751	79.406828	30.327174	0.0	54.00153	18.442694	63.360499	0.0	19.923495	6.923737	13.847474	33.158041	764.434692	0.926829	-1.23	54.0	700.438	980956654695.0	39.589217	14.857671	6.822363	318.528191	12.55798	0.45798	12.55798	0.330661	0.024309	0.330661	-0.995686	-0.45798	3.2473	191.221	764.95	5.0	13.0
Name_Pentobarbital_CAS_None_CS_None	23.0	3.046034	305.191365	12.344935	9.923415	9.923415	7.484435	5.654413	5.654413	4.252001	4.252001	3.385116	3.385116	2.360223	2.360223	23.260464	14.383612	0.0	5.917906	6.420822	12.841643	0.0	6.923737	13.847474	10.633577	0.0	226.131742	0.727273	-1.39	16.0	208.132	2793.402002	12.678446	4.634243	1.814065	94.967132	11.891624	0.327632	11.891624	0.327632	0.073519	0.276814	-1.093333	-0.276814	1.185	58.4774	226.276	2.0	5.0
Name_Threonine, L-_CAS_None_CS_None	11.0	3.637683	91.284213	6.732051	4.534726	4.534726	3.553418	2.218622	2.218622	1.604625	1.604625	0.804873	0.804873	0.206339	0.206339	18.115113	4.794537	0.0	0.0	0.0	0.0	6.923737	0.0	0.0	0.0	15.946722	119.058243	0.75	-0.61	8.0	110.048	39.368066	7.39	2.637269	1.902081	46.923958	9.855741	0.480013	9.855741	0.322664	0.979167	0.322664	-1.180556	-0.480013	-1.2209	27.292	119.12	4.0	4.0
Name_Isoleucine, D-_CAS_None_CS_None	3.0	3.716137	103.230983	7.439158	5.794619	5.794619	4.091423	3.075778	3.075778	2.249553	2.249553	1.542155	1.542155	0.497328	0.497328	12.011146	4.794537	0.0	5.917906	0.0	6.420822	0.0	0.0	13.847474	0.0	10.840195	131.094629	0.833333	-0.57	9.0	118.071	75.581432	8.43	3.454517	2.463571	54.859608	10.17463	0.480079	10.17463	0.320247	0.071759	0.320247	-0.912639	-0.480079	0.4444	35.0662	131.175	3.0	3.0
Name_Cyclosporine A_CAS_None_CS_None	-45.0	4.320269	2325.075676	65.976998	56.065193	56.065193	39.209089	30.561843	30.561843	26.092602	26.092602	16.076566	16.076566	10.681299	10.681299	155.799826	48.257362	9.589074	55.775732	6.420822	9.799819	87.680727	54.542181	61.465918	21.267154	0.0	1201.841368	0.790323	-6.13	85.0	1090.747	7.70449710532e+16	76.882679	34.871505	21.655582	508.394547	15.12954	0.390126	15.12954	0.245644	0.022871	0.245644	-1.60994	-0.390126	3.269	328.4446	1202.635	5.0	23.0
Name_Thalidomide, N-Me-_CAS_None_CS_None	32.0	1.972716	617.328918	14.438793	10.828385	10.828385	9.519745	6.294163	6.294163	4.871357	4.871357	3.758536	3.758536	2.628298	2.628298	23.76338	19.178149	0.0	18.748823	11.126903	9.799819	7.047672	24.265468	0.0	0.0	0.0	272.079707	0.285714	-2.5	20.0	260.164	45645.348331	12.529586	4.261354	1.574146	114.505033	12.289588	0.28395	12.289588	0.261799	0.153087	0.261799	-0.884167	-0.28395	0.43	67.741	272.26	0.0	6.0
Name_Ketoprofen_CAS_None_CS_None	27.5	2.340042	602.400928	13.828063	10.537213	10.537213	9.092224	6.018606	6.018606	4.380538	4.380538	3.05522	3.05522	1.848018	1.848018	11.887211	9.589074	0.0	5.783245	16.690354	0.0	0.0	55.454674	6.066367	0.0	5.106527	254.094294	0.125	-2.42	19.0	240.173	22591.317091	13.02212	5.481744	2.880997	111.065544	12.243546	0.480788	12.243546	0.310186	0.097186	0.310186	-0.898787	-0.480788	3.1057	72.3673	254.285	1.0	3.0
Name_Betamethasone_CAS_None_CS_None	-9.0	1.837692	804.748825	20.698306	16.613088	16.613088	12.963233	10.142335	10.142335	9.749151	9.749151	8.791253	8.791253	7.261033	7.261033	52.429697	24.908657	4.390415	18.121973	24.835569	0.0	12.15204	26.847232	0.0	0.0	0.0	392.199902	0.727273	-1.37	28.0	363.235	1500075.63652	19.925309	5.832748	2.014264	163.871786	16.859063	0.389712	16.859063	0.189906	0.067556	0.189906	-1.980464	-0.389712	1.8957	99.9444	392.467	3.0	5.0
Name_Eucalyptol_CAS_None_CS_None	-23.0	2.223992	160.956703	8.112884	7.814026	7.814026	5.019385	4.720527	4.720527	4.929692	4.929692	3.535889	3.535889	2.744105	2.744105	0.0	0.0	0.0	11.202102	0.0	5.917906	25.683286	0.0	0.0	20.771212	4.736863	154.135765	1.0	-0.04	11.0	136.109	293.992616	7.600932	2.007032	1.099289	69.125613	6.060185	0.36913	6.060185	0.066176	0.157986	0.066176	0.157986	-0.36913	2.7441	45.527	154.253	0.0	1.0
Name_Madelic acid, D-_CAS_None_CS_None	60.0	2.851178	242.7739	8.267585	5.766777	5.766777	5.215214	3.173964	3.173964	2.151458	2.151458	1.349225	1.349225	0.777907	0.777907	12.073272	4.794537	0.0	0.0	5.563451	0.0	0.0	30.331835	0.0	0.0	10.213055	152.047344	0.125	-1.35	11.0	144.085	335.47939	7.753627	3.163428	1.782314	63.911277	10.249726	0.479066	10.249726	0.336714	0.402778	0.336714	-1.406296	-0.479066	0.8046	39.0376	152.149	2.0	3.0
Name_Taurine_CAS_None_CS_None	23.5	3.602197	125.870334	5.914214	3.663522	4.480019	3.06066	1.712831	3.321996	1.074714	2.64679	0.375805	1.127415	0.14893	0.446789	10.118127	8.417797	0.0	12.29761	0.0	0.0	0.0	0.0	0.0	0.0	10.286417	125.014664	1.0	-0.13	7.0	118.093	18.141709	6.87	2.247743	5.87	42.07272	9.706806	0.329369	9.706806	0.265602	0.028935	0.265602	-3.79919	-0.329369	-1.1671	25.47	125.149	3.0	4.0
Name_9,10-dimethylanthracene_CAS_None_CS_None	48.0	2.666148	560.998447	11.120956	9.618802	9.618802	7.787694	5.654701	5.654701	4.341168	4.341168	3.470156	3.470156	2.564423	2.564423	0.0	0.0	0.0	0.0	0.0	0.0	32.6718	0.0	0.0	62.378411	0.0	206.10955	0.125	-1.82	16.0	192.176	7740.566269	9.409142	3.34424	1.163038	95.524616	2.212407	0.061619	2.212407	-0.014566	1.373796	0.014566	1.373796	-0.061619	4.60984	70.928	206.288	0.0	0.0
Name_Lomefloxacin_CAS_None_CS_None	10.0	2.308728	910.371819	18.3006	13.974544	13.974544	11.845443	8.114875	8.114875	6.1814	6.1814	4.485705	4.485705	3.303674	3.303674	28.595989	13.979489	4.390415	29.176908	19.634269	12.263211	4.5671	11.823647	6.923737	5.316789	5.106527	351.139448	0.411765	-2.48	25.0	332.201	366305.800966	17.346505	6.436819	2.862659	142.214437	15.192672	0.477497	15.192672	0.340723	0.069365	0.340723	-1.421368	-0.477497	1.7959	90.435	351.353	2.0	6.0
Name_Chloramphenicol_CAS_None_CS_None	16.0	2.821158	480.206758	15.284093	10.070873	11.582731	9.36228	5.482716	6.355588	3.891831	4.988096	2.549104	2.945496	1.495666	1.621654	34.41945	20.015383	0.0	5.687386	5.563451	0.0	24.265468	0.0	0.0	5.316789	28.308407	322.012327	0.363636	-1.41	20.0	311.036	20854.004046	16.643792	7.392955	4.309031	123.815474	11.304786	0.394123	11.304786	0.268945	0.132301	0.268945	-1.325823	-0.394123	0.909	72.5667	323.132	3.0	7.0
Name_Phenylalanine, DL-_CAS_None_CS_None	12.0	2.584604	258.490862	8.974691	6.604021	6.604021	5.698377	3.722225	3.722225	2.634453	2.634453	1.615638	1.615638	0.955337	0.955337	12.011146	4.794537	0.0	0.0	6.420822	5.563451	0.0	0.0	30.331835	0.0	10.840195	165.078979	0.222222	-1.35	12.0	154.104	526.605419	8.743897	3.875201	2.358651	70.821876	10.378642	0.480078	10.378642	0.320316	0.385093	0.320316	-0.959395	-0.480078	0.641	45.7572	165.192	3.0	3.0
Name_Asparagine, L-_CAS_None_CS_None	24.0	3.632432	133.774438	7.439158	4.702868	4.702868	4.036581	2.30434	2.30434	1.615168	1.615168	0.738295	0.738295	0.304056	0.304056	17.918326	9.589074	0.0	6.420822	0.0	0.0	0.0	0.0	0.0	5.733667	10.840195	132.053492	0.5	-1.1	9.0	124.055	60.471844	7.9	3.032307	3.47971	51.631137	9.993056	0.480075	9.993056	0.320508	0.310185	0.320508	-1.214074	-0.480075	-1.7263	29.4226	132.119	5.0	5.0
Name_Glucoside, a-D-Me-_CAS_None_CS_None	4.0	2.65939	143.061757	10.008072	7.199209	7.199209	6.112591	3.947761	3.947761	2.932979	2.932979	2.080757	2.080757	1.262221	1.262221	37.312774	15.319582	0.0	0.0	0.0	0.0	7.109798	0.0	0.0	0.0	14.580253	194.079038	1.0	-0.24	13.0	180.071	791.423182	10.83837	4.316641	1.984331	75.327098	9.279537	0.393567	9.279537	0.185802	0.439676	0.185802	-1.364954	-0.393567	-2.5673	40.7762	194.183	4.0	6.0
Name_Proline, DL-_CAS_None_CS_None	7.0	2.349937	96.601792	5.983128	4.554132	4.554132	3.80453	2.766883	2.766883	1.987176	1.987176	1.358409	1.358409	0.895327	0.895327	5.969305	4.794537	0.0	6.041841	0.0	19.3864	0.0	0.0	0.0	5.316789	5.106527	115.063329	0.8	-0.57	8.0	106.06	93.102593	5.56459	2.132	0.979577	47.698806	10.139074	0.480081	10.139074	0.320192	0.268519	0.320192	-0.719907	-0.480081	-0.177	28.6605	115.132	2.0	3.0
Name_Dapsone_CAS_None_CS_None	35.0	2.496129	565.060134	12.466255	8.998248	9.814744	7.998037	4.961666	6.44483	3.641508	5.591191	2.380802	4.166338	1.430043	2.690984	9.837253	8.417797	0.0	9.790967	11.374773	0.0	24.265468	24.265468	0.0	0.0	11.467335	248.061949	0.0	-2.01	17.0	236.211	6953.462595	11.474668	4.10181	2.236161	99.793677	12.174764	0.398728	12.174764	0.206092	0.218955	0.206092	-3.483611	-0.398728	1.6838	67.1606	248.307	4.0	4.0
Name_Aminopyrine_CAS_None_CS_Form A	12.0	2.73026	578.70231	12.576986	10.63664	10.63664	8.036581	5.550876	5.550876	4.304556	4.304556	2.971038	2.971038	2.069115	2.069115	0.0	4.794537	0.0	5.559267	0.0	17.068701	0.0	4.681803	67.980301	0.0	0.0	231.137162	0.307692	-1.97	17.0	214.163	7726.100858	11.513498	4.125143	1.753336	100.686826	12.352967	0.371681	12.352967	0.294716	0.015	0.294716	0.015	-0.371681	1.55042	70.074	231.299	0.0	4.0
Name_Carbamazepine_CAS_None_CS_None	24.0	2.305251	596.946791	12.535169	9.706315	9.706315	8.770857	5.729004	5.729004	4.124613	4.124613	3.018152	3.018152	2.210963	2.210963	6.031115	4.794537	0.0	0.0	0.0	22.501676	0.0	4.89991	60.682977	0.0	5.733667	236.094963	0.0	-2.55	18.0	224.178	20630.434891	10.594326	4.035867	1.569155	105.149136	11.752971	0.350884	11.752971	0.323422	0.473519	0.323422	-0.473519	-0.350884	3.3872	73.5344	236.274	2.0	3.0
Name_Methionine, L-_CAS_None_CS_None	12.0	3.265907	96.958785	7.276021	5.332624	6.149121	4.180739	2.654911	4.048758	1.726205	2.711804	0.950177	1.594127	0.368293	0.85793	12.011146	4.794537	0.0	0.0	6.420822	5.752854	0.0	11.761885	6.255769	0.0	10.840195	149.05105	0.8	-0.22	9.0	138.127	80.2014	8.78	4.639273	4.294139	58.617776	10.070883	0.480086	10.070883	0.319999	0.552083	0.319999	-0.912917	-0.480086	0.1514	38.6102	149.215	3.0	3.0
Name_Cimetidine_CAS_None_CS_None	-13.0	2.130941	405.173776	12.510225	9.94856	10.765056	8.274387	5.199365	6.354066	3.26261	4.367782	2.109848	3.080209	1.175218	2.050346	0.0	0.0	0.0	0.0	5.959555	29.43832	0.0	25.136877	13.116893	25.593939	5.261892	252.115716	0.5	-1.68	17.0	236.219	8399.709922	13.385274	7.570081	4.781785	104.925543	8.42713	0.354752	8.42713	0.203943	0.50375	0.203943	0.50375	-0.354752	0.5974	69.5971	252.347	3.0	6.0
Name_Naphthol, 1-_CAS_None_CS_None	25.0	2.913161	374.03449	7.681798	5.988665	5.988665	5.37701	3.544974	3.544974	2.498274	2.498274	1.766621	1.766621	1.208312	1.208312	0.0	5.106527	0.0	0.0	5.749512	10.772448	0.0	6.066367	36.398202	0.0	0.0	144.057515	0.0	-1.5	11.0	136.109	505.763735	6.225624	2.274078	0.944444	64.907301	9.371204	0.507312	9.371204	0.122899	0.350093	0.122899	0.350093	-0.507312	2.5454	45.6128	144.173	1.0	1.0
Name_Felodipine_CAS_None_CS_None	23.0	2.738931	783.280786	18.72325	14.40543	15.917288	11.827805	7.708534	8.464463	5.49046	6.275624	3.953486	4.787007	2.90839	3.325335	17.856517	9.589074	0.0	11.629515	33.126372	0.0	7.109798	38.970313	0.0	5.316789	32.675606	383.069113	0.333333	-1.98	25.0	365.107	278594.418838	19.346123	7.933237	3.672813	156.132201	12.580764	0.46558	12.580764	0.33624	0.210184	0.33624	-0.737083	-0.46558	3.9643	96.3877	384.259	1.0	5.0
Name_Anthracene_CAS_None_CS_None	46.666666666666664	2.523733	488.759099	9.380469	7.773503	7.773503	6.932653	4.809401	4.809401	3.546509	3.546509	2.614031	2.614031	1.882639	1.882639	0.0	0.0	0.0	0.0	0.0	0.0	21.544897	0.0	0.0	60.663671	0.0	178.07825	0.0	-1.82	14.0	168.154	3255.128956	7.571439	2.845084	1.080317	82.794732	2.240741	0.061629	2.240741	-0.017765	1.311296	0.017765	1.311296	-0.061629	3.993	61.454	178.234	0.0	0.0
Name_N-methylpivalamide_CAS_None_CS_None	-6.0	3.823378	91.191883	6.784457	5.908248	5.908248	3.48138	2.704124	2.704124	2.829124	2.829124	0.908248	0.908248	0.375	0.375	0.0	4.794537	0.0	11.32217	0.0	0.0	0.0	7.047672	20.771212	5.316789	0.0	115.099714	0.833333	-0.53	8.0	102.072	35.647376	7.47	2.158634	1.95867	50.275346	10.722222	0.358723	10.722222	0.224618	0.081019	0.224618	-0.241319	-0.358723	0.7785	33.5217	115.176	1.0	2.0
Name_Sulfasalazine_CAS_None_CS_None	10.0	1.765846	1130.39737	20.148054	14.219914	15.036411	13.348174	7.870015	9.353178	5.520982	7.203385	3.542333	4.912968	2.184679	3.192993	15.992596	18.318862	0.0	27.713696	5.687386	0.0	54.72778	12.132734	0.0	19.934574	5.106527	398.068491	0.0	-3.79	28.0	384.288	1798099.97376	18.985019	7.841844	4.482929	159.637587	12.34101	0.50705	12.34101	0.339051	0.023055	0.339051	-3.794932	-0.50705	3.7016	100.7296	398.4	3.0	9.0
Name_Paraben, Propyl-_CAS_None_CS_None	39.0	2.611171	276.726262	9.681798	7.487325	7.487325	6.236382	4.199004	4.199004	2.682793	2.682793	1.540288	1.540288	0.875606	0.875606	0.0	4.794537	0.0	11.718817	12.170333	6.420822	24.265468	0.0	6.923737	0.0	9.84339	180.078644	0.3	-1.51	13.0	168.107	912.232063	9.577032	4.499571	2.780671	76.960473	11.21101	0.507966	11.21101	0.337622	0.145409	0.337622	-0.345509	-0.507966	1.959	48.6803	180.203	1.0	3.0
Name_Allopurinol_CAS_None_CS_None	49.0	2.929586	362.1908	6.974691	4.957376	4.957376	4.87701	2.745086	2.745086	1.854779	1.854779	1.254429	1.254429	0.785732	0.785732	0.0	4.794537	0.0	5.559267	11.387856	0.0	12.524164	0.0	0.0	20.165321	0.0	136.038511	0.0	-1.65	10.0	132.082	372.42214	5.15986	1.662923	0.539771	55.465602	10.848704	0.305963	10.848704	0.283323	0.261574	0.283323	-0.261574	-0.305963	-0.4022	33.6254	136.114	2.0	5.0
Name_Tyrosine_OR[SYNONYM]_Tyrosine, L-_CAS_None_CS_None	22.333333333333332	2.641764	294.233053	9.844935	6.973884	6.973884	6.092224	3.856515	3.856515	2.815302	2.815302	1.709153	1.709153	0.973275	0.973275	12.011146	4.794537	0.0	12.170333	0.0	5.563451	12.132734	12.132734	0.0	0.0	15.946722	181.073893	0.222222	-1.55	13.0	170.103	758.764388	9.537336	3.909516	2.757388	75.61611	10.396196	0.507967	10.396196	0.320316	0.159858	0.320316	-1.020301	-0.507967	0.3466	47.422	181.191	4.0	4.0
Name_Acyclovir_CAS_None_CS_None	24.0	2.360788	546.087625	11.543606	8.381372	8.381372	7.719545	4.61343	4.61343	3.098693	3.098693	1.959103	1.959103	1.29271	1.29271	0.0	4.794537	0.0	36.968888	5.647177	0.0	10.89442	0.0	0.0	14.951936	15.577058	225.086189	0.375	-1.93	16.0	214.12	5884.227751	10.583243	4.289049	1.877231	89.695162	11.410638	0.393979	11.410638	0.279986	0.029082	0.279986	-0.385733	-0.393979	-1.3318	55.5989	225.208	4.0	8.0
Name_Phenanthroline, 1,10-_CAS_None_CS_None	28.0	2.610319	547.292517	9.380469	7.513229	7.513229	6.94949	4.534979	4.534979	3.215805	3.215805	2.344597	2.344597	1.67974	1.67974	0.0	0.0	0.0	0.0	0.0	21.80585	0.0	12.393687	12.132734	34.233425	0.0	180.068748	0.0	-1.96	14.0	172.146	3408.807763	7.444412	2.771029	0.97292	81.234028	4.346852	0.25396	4.346852	0.096401	0.977407	0.096401	0.977407	-0.25396	2.783	57.044	180.21	0.0	2.0
Name_Camptothecin, 10-HO-(lactone)_CAS_None_CS_None	52.0	1.795533	1213.198123	18.921921	14.521671	14.521671	12.918871	8.719417	8.719417	6.976169	6.976169	5.49115	5.49115	3.973093	3.973093	11.570356	19.802129	0.0	24.336482	34.576216	10.949676	0.0	35.756305	6.066367	4.983979	4.736863	364.105922	0.25	-3.19	27.0	348.229	2143417.03351	16.017989	5.170303	2.026909	153.022477	13.024568	0.507942	13.024568	0.342676	0.110129	0.342676	-1.82567	-0.507942	1.7852	96.1896	364.357	2.0	7.0
Name_Ofloxacin_CAS_None_CS_None	4.0	2.004089	963.288148	18.585057	14.659148	14.659148	12.379918	8.590997	8.590997	6.966959	6.966959	5.191842	5.191842	3.68877	3.68877	17.215317	19.086017	0.0	23.598398	30.043112	19.15588	6.196844	4.5671	18.871319	4.89991	4.736863	361.143784	0.444444	-2.61	26.0	341.213	825393.739777	16.836803	5.979775	2.438457	148.73153	14.983653	0.486917	14.983653	0.340723	0.043359	0.340723	-1.315329	-0.486917	1.544	95.0413	361.373	1.0	7.0
Name_Sulfanilamide_CAS_None_CS_None	44.0	3.201516	341.349962	8.483128	5.688846	6.505343	4.999019	2.883202	4.429522	2.114045	3.675468	1.208633	2.137864	0.657506	1.172946	10.023291	8.417797	0.0	4.895483	5.687386	0.0	24.265468	0.0	0.0	0.0	10.872641	172.030648	0.0	-1.07	11.0	164.145	230.73472	8.030705	2.51929	1.92397	64.87196	10.681132	0.398728	10.681132	0.237548	0.075648	0.237548	-3.575139	-0.398728	-0.0838	42.2276	172.209	4.0	4.0
Name_Hemimellitic acid_CAS_None_CS_None	44.0	3.555945	415.665833	11.585422	7.298436	7.298436	6.947265	3.77721	3.77721	2.643591	2.643591	1.73914	1.73914	1.139165	1.139165	34.59827	14.383612	0.0	0.0	0.0	12.132734	6.066367	0.0	0.0	0.0	15.319582	210.016438	0.0	-2.37	15.0	204.093	1720.960437	10.709177	3.786348	1.931545	83.393497	10.724815	0.47762	10.724815	0.336958	0.539444	0.336958	-1.578333	-0.47762	0.7812	47.3199	210.141	3.0	6.0
Name_Vidarabine_CAS_None_CS_None	43.0	2.035435	602.617579	13.56855	9.787302	9.787302	9.130229	5.686375	5.686375	4.311819	4.311819	3.178383	3.178383	2.166091	2.166091	31.146682	10.213055	0.0	5.817863	11.163878	0.0	17.22174	0.0	0.0	14.951936	15.577058	267.096754	0.5	-1.81	19.0	254.141	35227.092268	12.235441	4.384239	1.747613	106.84616	9.950184	0.393567	9.950184	0.167139	0.218049	0.167139	-1.18913	-0.393567	-1.98	62.7448	267.245	5.0	9.0
Name_Sulfamethazine_CAS_None_CS_None	48.0	2.330509	675.919365	14.043606	10.583274	11.39977	8.865011	5.573401	7.056565	4.148848	5.831251	2.398337	3.742407	1.597671	2.541555	10.023291	8.417797	0.0	10.843823	17.075242	0.0	24.265468	19.913841	0.0	14.690052	5.733667	278.083747	0.166667	-2.15	19.0	264.225	14228.350559	13.285625	4.848346	3.194615	111.308206	12.103551	0.398728	12.103551	0.263724	0.06419	0.263724	-3.694167	-0.398728	1.47644	73.1689	278.337	3.0	6.0
Name_Genistein_CAS_None_CS_None	35.0	2.314179	846.507139	14.275656	10.199589	10.199589	9.558551	5.829514	5.829514	4.363407	4.363407	3.01986	3.01986	2.058505	2.058505	5.42879	20.114119	0.0	33.781231	5.563451	6.066367	24.462264	12.132734	0.0	0.0	4.417151	270.052823	0.0	-2.95	20.0	260.16	39600.415362	12.102762	4.307802	1.852184	112.519202	12.381821	0.507966	12.381821	0.203751	0.007755	0.203751	-0.407926	-0.507966	2.5768	72.9144	270.24	3.0	5.0
Name_Isoleucine, L-_CAS_None_CS_None	4.0	3.716137	103.230983	7.439158	5.794619	5.794619	4.091423	3.075778	3.075778	2.249553	2.249553	1.542155	1.542155	0.497328	0.497328	12.011146	4.794537	0.0	5.917906	0.0	6.420822	0.0	0.0	13.847474	0.0	10.840195	131.094629	0.833333	-0.57	9.0	118.071	75.581432	8.43	3.454517	2.463571	54.859608	10.17463	0.480079	10.17463	0.320247	0.071759	0.320247	-0.912639	-0.480079	0.4444	35.0662	131.175	3.0	3.0
Name_Dipyridamole_CAS_None_CS_None	10.0	1.937973	879.522321	25.329852	21.094485	21.094485	17.693733	13.228015	13.228015	9.355581	9.355581	6.83987	6.83987	5.00472	5.00472	0.0	20.42611	0.0	26.427528	49.109106	63.498038	12.841643	9.799819	0.0	9.799819	19.935914	504.317252	0.75	-2.54	36.0	464.316	167591553.566	26.520984	13.132812	6.049911	211.765225	9.644321	0.394534	9.644321	0.227803	0.077238	0.227803	-0.077238	-0.394534	-0.0176	140.0252	504.636	4.0	12.0
Name_Amobarbital_CAS_None_CS_None	27.0	2.871702	303.191365	12.344935	9.923415	9.923415	7.419557	5.589535	5.589535	4.605555	4.605555	3.075433	3.075433	1.839898	1.839898	23.260464	14.383612	0.0	0.0	18.759549	6.420822	0.0	6.923737	13.847474	10.633577	0.0	226.131742	0.727273	-1.39	16.0	208.132	2611.755342	12.678446	4.634243	2.229701	94.967132	11.787878	0.327632	11.787878	0.327632	0.407407	0.276823	-1.07125	-0.276823	1.185	58.4774	226.276	2.0	5.0
Name_Adipic acid, 3-Methyl-_CAS_None_CS_None	56.0	3.442548	152.519563	8.853371	6.409594	6.409594	5.019745	3.456416	3.456416	2.635448	2.635448	1.374084	1.374084	0.770033	0.770033	11.938611	9.589074	0.0	18.759549	6.420822	0.0	0.0	6.923737	0.0	0.0	10.213055	160.073559	0.714286	-1.06	11.0	148.073	169.107515	9.94	4.709165	6.829917	64.840415	10.106969	0.48123	10.106969	0.303111	0.048889	0.303111	-0.872927	-0.48123	0.962	38.2866	160.169	2.0	4.0
Name_Adipic acid_CAS_None_CS_None	35.25	3.05509	113.709506	7.983128	5.539351	5.539351	4.625898	3.062569	3.062569	1.994584	1.994584	1.031284	1.031284	0.552451	0.552451	11.938611	9.589074	0.0	12.841643	12.841643	0.0	0.0	0.0	0.0	0.0	10.213055	146.057909	0.666667	-1.06	10.0	136.062	116.616745	8.94	4.784807	6.94	58.475473	9.896552	0.48123	9.896552	0.30284	0.062778	0.30284	-0.87001	-0.48123	0.716	33.7396	146.142	2.0	4.0
Name_Atrazine_CAS_None_CS_None	27.0	2.831956	301.783155	10.552042	8.504062	9.259991	6.613392	4.534659	4.912623	3.081023	3.419085	1.360787	1.529818	0.910006	1.070115	0.0	0.0	0.0	11.325427	11.896679	6.544756	0.0	0.0	20.771212	25.585513	11.60094	215.093773	0.625	-1.1	14.0	201.576	1099.439255	10.977519	4.950243	3.334194	88.318048	5.726968	0.354318	5.726968	0.228497	0.193611	0.228497	0.193611	-0.354318	1.7771	57.7594	215.688	2.0	5.0
Name_Pimelic acid_CAS_None_CS_None	39.0	3.025608	125.376	8.690234	6.246458	6.246458	5.125898	3.562569	3.562569	2.348137	2.348137	1.281284	1.281284	0.729228	0.729228	11.938611	9.589074	0.0	12.841643	19.262465	0.0	0.0	0.0	0.0	0.0	10.213055	160.073559	0.714286	-1.06	11.0	148.073	194.587771	9.94	5.704345	8.94	64.840415	9.980007	0.48123	9.980007	0.30284	0.138511	0.30284	-0.819144	-0.48123	1.1061	38.3566	160.169	2.0	4.0
Name_Antipyrine, 4-NH2-_CAS_None_CS_None	25.0	2.749966	536.950944	10.999636	8.766777	8.766777	7.125898	4.721517	4.721517	3.475197	3.475197	2.59874	2.59874	1.58906	1.58906	0.0	4.794537	0.0	5.559267	5.687386	11.381314	0.0	9.363606	44.303245	0.0	5.733667	203.105862	0.181818	-1.97	15.0	190.141	3263.058425	9.579886	3.309315	1.342013	87.536999	11.827967	0.392731	11.827967	0.294315	0.165556	0.294315	-0.165556	-0.392731	1.06662	60.1594	203.245	2.0	4.0
Name_Deoxyadenosine, 2'-_CAS_None_CS_None	49.0	1.98535	571.638535	12.698306	9.469845	9.469845	8.702709	5.578006	5.578006	4.197771	4.197771	3.081434	3.081434	2.131002	2.131002	18.435834	5.106527	0.0	6.606882	23.402562	0.0	6.32732	10.89442	0.0	14.951936	15.577058	251.101839	0.5	-1.77	18.0	238.142	23375.497974	11.327785	4.159244	1.618408	102.051926	9.708654	0.393569	9.708654	0.167055	0.220814	0.167055	-0.697561	-0.393569	-0.9508	61.355	251.246	4.0	8.0
Name_Nalidixic acid_CAS_None_CS_None	-19.0	2.946744	658.583708	12.576986	9.597295	9.597295	8.040913	5.283568	5.283568	3.786867	3.786867	2.631695	2.631695	1.753266	1.753266	11.398096	9.589074	0.0	5.563451	17.578158	5.693928	6.196844	16.699834	13.847474	4.983979	5.106527	232.084792	0.25	-2.17	17.0	220.143	6765.60697	11.319407	4.00892	1.795767	97.339382	11.915193	0.477497	11.915193	0.340725	0.21759	0.340725	-1.208634	-0.477497	1.42302	63.3733	232.239	1.0	5.0
Name_Prednisolone_CAS_None_CS_None	17.0	1.747281	723.913082	18.905413	15.44223	15.44223	12.170505	9.660624	9.660624	9.191955	9.191955	8.252707	8.252707	6.919333	6.919333	29.510135	24.908657	0.0	28.951954	12.841643	24.835569	0.0	12.15204	12.999757	6.923737	0.0	360.193674	0.714286	-1.3	26.0	332.226	715692.138165	18.081485	5.59972	2.079251	153.341308	12.350398	0.392761	12.350398	0.189629	0.009117	0.189629	-1.561748	-0.392761	1.5576	95.0484	360.45	3.0	5.0
Name_8-hydroxyquinoline_OR[SYNONYM]_Quinoline, 8-HO-_CAS_None_CS_None	11.5	2.913161	378.724446	7.681798	5.858529	5.858529	5.37701	3.404771	3.404771	2.35226	2.35226	1.611419	1.611419	1.088109	1.088109	0.0	5.106527	0.0	5.749512	5.516701	5.386224	0.0	18.329578	18.199101	4.983979	0.0	145.052764	0.0	-1.57	11.0	138.105	505.763735	6.160248	2.234974	0.923217	64.126949	9.308704	0.505667	9.308704	0.141298	0.238981	0.141298	0.238981	-0.505667	1.9404	43.4078	145.161	1.0	2.0
Name_Acetanalide, 4-methoxy-_CAS_None_CS_None	26.0	2.709148	266.361954	8.974691	7.125898	7.125898	5.719545	3.637864	3.637864	2.409688	2.409688	1.410387	1.410387	0.877615	0.877615	0.0	4.794537	0.0	5.90718	0.0	11.436898	6.923737	31.375266	0.0	5.316789	4.736863	165.078979	0.222222	-1.51	12.0	154.104	515.891835	8.585329	3.758873	2.268478	71.351159	10.625259	0.496766	10.625259	0.220747	0.06929	0.220747	-0.06929	-0.496766	1.6536	47.2977	165.192	1.0	3.0
Name_Andrenosterone_CAS_None_CS_None	25.0	1.771984	616.169836	15.698306	13.483893	13.483893	10.359844	8.660232	8.660232	8.362457	8.362457	7.364046	7.364046	6.162301	6.162301	5.41499	14.383612	0.0	22.899386	36.881522	25.683286	5.573105	0.0	12.999757	6.923737	0.0	300.172545	0.736842	-1.25	22.0	276.206	121544.372122	14.349114	4.394357	1.654711	131.079848	12.999168	0.299318	12.999168	0.155198	0.032014	0.155198	-0.402466	-0.299318	3.2664	82.107	300.398	0.0	3.0
Name_Sulfamethizole_CAS_None_CS_None	27.0	2.276726	618.70034	12.466255	8.914172	10.547165	7.971164	4.657086	6.956746	3.300767	6.164814	1.938105	4.176282	1.158653	2.980512	10.023291	8.417797	0.0	10.027042	10.69501	0.0	35.602254	6.923737	0.0	14.919458	5.733667	270.024518	0.111111	-1.67	17.0	260.259	7651.767069	11.804896	4.301523	2.714433	102.552081	11.909099	0.398728	11.909099	0.263206	0.138475	0.263206	-3.614398	-0.398728	1.22952	66.3089	270.339	3.0	6.0
Name_4-methylphenol_CAS_None_CS_None	3.0	3.032456	143.246629	5.983128	4.756615	4.756615	3.787694	2.544974	2.544974	1.835549	1.835549	1.033971	1.033971	0.544763	0.544763	0.0	0.0	0.0	0.0	5.749512	0.0	5.563451	12.132734	19.056471	0.0	5.106527	108.057515	0.142857	-0.98	8.0	100.076	70.798924	5.16245	1.864622	0.997109	48.590579	8.756667	0.507967	8.756667	0.115094	0.329259	0.115094	0.329259	-0.507967	1.70062	32.8438	108.14	1.0	1.0
Name_Perphenazine_CAS_None_CS_None	14.0	1.410021	779.772079	18.639617	15.48048	17.052906	13.241515	9.63965	10.834111	7.093913	8.614126	5.324948	6.690313	3.873718	5.116168	0.0	0.0	0.0	6.606882	0.0	57.25675	21.16574	0.0	17.828252	51.097932	16.707467	403.148511	0.428571	-1.24	27.0	377.771	2100937.37577	19.092789	8.842005	4.437891	170.261425	9.077906	0.395045	9.077906	0.05673	0.258283	0.05673	0.258283	-0.395045	3.9427	113.6058	403.979	1.0	4.0
Name_Tolbutamide_CAS_None_CS_None	17.0	2.644491	494.558737	13.596012	10.563715	11.380211	8.453526	5.827733	7.310896	4.028006	5.710408	2.374233	3.721126	1.313164	2.241644	16.054406	13.212334	0.0	4.895483	6.544756	18.405095	12.132734	12.132734	18.569569	5.316789	0.0	270.103813	0.416667	-1.56	18.0	252.21	7718.450779	14.500827	6.39346	4.3668	107.643078	11.814637	0.33732	11.814637	0.328194	0.082168	0.328194	-3.775452	-0.33732	1.78302	69.8072	270.354	2.0	5.0
Name_Isophthalic acid_CAS_None_CS_None	49.333333333333336	3.121806	300.334675	9.137828	6.020325	6.020325	5.609061	3.176829	3.176829	2.19111	2.19111	1.356472	1.356472	0.785256	0.785256	11.938611	9.589074	0.0	11.126903	0.0	6.066367	18.199101	0.0	0.0	0.0	10.213055	166.026609	0.0	-1.84	12.0	160.084	472.111687	8.258425	3.04193	1.601893	68.072799	10.382816	0.477639	10.382816	0.335205	0.018611	0.335205	-1.126759	-0.477639	1.083	40.3606	166.132	2.0	4.0
Name_Tyrosine, D-_CAS_None_CS_None	27.0	2.641764	294.233053	9.844935	6.973884	6.973884	6.092224	3.856515	3.856515	2.815302	2.815302	1.709153	1.709153	0.973275	0.973275	12.011146	4.794537	0.0	12.170333	0.0	5.563451	12.132734	12.132734	0.0	0.0	15.946722	181.073893	0.222222	-1.55	13.0	170.103	758.764388	9.537336	3.909516	2.757388	75.61611	10.396196	0.507967	10.396196	0.320316	0.159858	0.320316	-1.020301	-0.507967	0.3466	47.422	181.191	4.0	4.0
Name_4-methylaniline_CAS_None_CS_None	1.0	3.032456	143.246629	5.983128	4.886751	4.886751	3.787694	2.610042	2.610042	1.910684	1.910684	1.07735	1.07735	0.566453	0.566453	0.0	0.0	0.0	0.0	0.0	5.687386	5.563451	0.0	31.189205	0.0	5.733667	107.073499	0.142857	-0.98	8.0	98.084	70.798924	5.16245	1.864622	0.997109	49.136236	5.426667	0.398729	5.426667	0.031367	0.829259	0.031367	0.829259	-0.398729	1.57722	35.5914	107.156	2.0	1.0
Name_Succinyl_sulfathiazole_CAS_None_CS_None	14.0	2.010732	785.527301	16.872033	11.722232	13.355225	10.865011	6.406876	8.769692	4.409048	6.986017	2.668296	4.840882	1.609085	3.397821	21.899776	18.006871	0.0	22.868685	5.687386	11.336786	30.462312	5.380063	0.0	15.022862	5.106527	355.029663	0.153846	-2.46	23.0	342.293	143015.265215	16.902781	7.201218	5.038939	135.786055	12.113445	0.48122	12.113445	0.303365	0.024292	0.303365	-3.742433	-0.48122	1.7472	84.864	355.397	3.0	8.0
Name_2-furoic acid_CAS_None_CS_None	39.5	2.928375	175.563669	5.983128	3.995761	3.995761	3.80453	2.072899	2.072899	1.282454	1.282454	0.731961	0.731961	0.400249	0.400249	5.969305	4.794537	0.0	5.760247	0.0	0.0	18.395897	0.0	0.0	4.417151	5.106527	112.016044	0.0	-1.25	8.0	108.052	93.102593	4.898148	1.69449	0.702663	45.54643	9.968287	0.475373	9.968287	0.371273	0.023148	0.371273	-1.032407	-0.475373	0.9778	25.6673	112.084	1.0	3.0
Name_Fluconazole_CAS_None_CS_None	27.0	2.006201	707.748307	15.57914	11.34209	11.34209	10.566299	6.394759	6.394759	4.841874	4.841874	3.21278	3.21278	2.251965	2.251965	17.235492	13.887357	0.0	18.652964	0.0	12.132734	40.739253	0.0	0.0	20.165321	0.0	306.104065	0.230769	-2.68	22.0	294.18	150450.594908	14.26539	5.602447	2.837574	123.419485	14.112475	0.381138	14.112475	0.137255	0.055648	0.137255	-1.695255	-0.381138	0.7358	70.2988	306.276	1.0	7.0
Name_Indapamide_CAS_None_CS_None	14.0	1.888549	914.533697	17.482763	12.86143	14.433856	11.269876	7.276215	9.200499	5.682998	7.620043	3.929166	5.321623	2.772443	3.843683	15.930471	13.212334	0.0	21.523409	0.0	17.671659	18.199101	5.008913	31.189205	5.425791	16.739914	365.06009	0.1875	-2.09	24.0	349.714	246290.141501	16.756808	6.08427	3.101716	144.787721	12.514981	0.281911	12.514981	0.269346	0.019504	0.269346	-4.001737	-0.281911	2.0834	92.3784	365.842	3.0	6.0
Name_4-aminopyridine_CAS_None_CS_None	4.0	3.021465	136.007504	5.112884	3.833965	3.833965	3.393847	2.04909	2.04909	1.280547	1.280547	0.706104	0.706104	0.363445	0.363445	0.0	0.0	0.0	0.0	0.0	5.687386	0.0	24.526421	0.0	4.983979	5.733667	94.053098	0.0	-1.05	7.0	88.069	47.197253	4.118067	1.598931	0.891825	41.990942	5.317778	0.398639	5.317778	0.034436	0.759259	0.034436	0.759259	-0.398639	0.6638	28.6494	94.117	2.0	2.0
Name_Succinimide_CAS_None_CS_None	30.0	2.553705	104.858202	5.276021	3.73071	3.73071	3.287694	2.115355	2.115355	1.471353	1.471353	0.857963	0.857963	0.507564	0.507564	0.0	9.589074	0.0	11.814359	12.841643	0.0	0.0	0.0	0.0	5.316789	0.0	99.032028	0.5	-0.86	7.0	94.049	46.670483	4.302866	1.329582	0.764845	40.701153	10.121528	0.296439	10.121528	0.226562	0.148148	0.226562	-0.148148	-0.296439	-0.577	22.3837	99.089	1.0	3.0
Name_Sulfamethoxazole_CAS_None_CS_None	27.0	2.276726	616.500609	12.466255	9.044308	9.860805	7.971164	4.789279	6.272443	3.497337	5.179739	2.057299	3.427934	1.258075	2.241837	10.023291	8.417797	0.0	10.713346	11.447634	0.0	30.331835	6.923737	0.0	9.878758	10.256762	253.052112	0.1	-2.02	17.0	242.195	7651.767069	11.464962	4.095984	2.562863	98.469302	11.888543	0.398728	11.888543	0.262638	0.11792	0.262638	-3.644815	-0.398728	1.36602	62.9029	253.283	3.0	6.0
Name_Sulfadiazine_CAS_None_CS_None	38.0	2.285509	595.962841	12.303119	8.737974	9.554471	8.077317	4.731902	6.215065	3.246933	4.929335	1.981826	3.325897	1.177881	2.135888	10.023291	8.417797	0.0	10.843823	5.687386	0.0	36.659155	6.066367	0.0	14.690052	5.733667	250.052447	0.0	-2.15	17.0	240.203	7471.414563	11.33881	4.380096	2.697726	98.578322	11.88095	0.398728	11.88095	0.263723	0.031782	0.263723	-3.660648	-0.398728	0.8596	63.6949	250.283	3.0	6.0
Name_2-methoxybenzoic acid_CAS_None_CS_None	29.0	3.121219	267.79461	8.267585	6.073111	6.073111	5.253219	3.117454	3.117454	2.005436	2.005436	1.337383	1.337383	0.821324	0.821324	5.969305	4.794537	0.0	5.563451	5.749512	0.0	13.176165	18.199101	0.0	0.0	9.84339	152.047344	0.125	-1.51	11.0	144.085	336.852662	7.595374	3.053138	1.490371	64.230588	10.500648	0.495856	10.500648	0.338977	0.189815	0.338977	-0.969954	-0.495856	1.3934	39.9533	152.149	1.0	3.0
Name_Digoxin_CAS_None_CS_None	-34.0	0.837498	1409.003742	39.189141	32.904204	32.904204	26.01075	20.940873	20.940873	18.815636	18.815636	15.951629	15.951629	12.762329	12.762329	90.925785	35.433702	0.0	61.111327	18.759549	44.098034	0.0	19.923495	13.847474	6.923737	33.158041	780.429607	0.926829	-1.27	55.0	716.437	1464396350590.0	40.506603	15.08066	6.950374	323.322425	12.568397	0.45798	12.568397	0.330661	0.045206	0.330661	-1.012485	-0.45798	2.2181	192.6108	780.949	6.0	14.0
Name_Benzophenone, 2,3,4-(HO)3-_CAS_None_CS_None	45.0	2.492154	561.132188	12.413849	8.791341	8.791341	8.109061	4.946312	4.946312	3.524612	3.524612	2.410516	2.410516	1.497262	1.497262	23.03178	15.007592	0.0	5.563451	5.563451	6.066367	6.066367	30.331835	0.0	0.0	5.106527	230.057909	0.0	-2.49	17.0	220.139	8182.114757	11.009168	4.172717	1.922745	97.397663	11.977908	0.504161	11.977908	0.200552	0.049537	0.200552	-0.688166	-0.504161	2.0344	61.3109	230.219	3.0	4.0
Name_DOPA, L-_CAS_None_CS_None	8.0	2.777268	350.665233	10.715178	7.343747	7.343747	6.502908	3.996789	3.996789	2.971922	2.971922	1.812638	1.812638	1.037227	1.037227	12.011146	4.794537	0.0	17.919845	5.563451	0.0	18.199101	0.0	0.0	0.0	21.05325	197.068808	0.222222	-1.75	14.0	186.102	1115.779106	10.331633	3.972117	2.366714	80.410344	10.418624	0.50426	10.418624	0.320316	0.114259	0.320316	-1.099477	-0.50426	0.0522	49.0868	197.19	5.0	5.0
Name_Diclofenac_CAS_None_CS_None	20.0	2.355888	593.895001	13.828063	9.859949	11.371807	9.075387	5.584169	6.340098	3.949321	4.763721	2.581472	3.211413	1.711231	2.203167	5.969305	4.794537	0.0	6.420822	26.983491	0.0	0.0	36.398202	6.066367	5.316789	28.308407	295.016684	0.071429	-1.71	19.0	285.065	18978.935565	13.71544	5.954405	3.397617	120.330532	10.827338	0.480985	10.827338	0.307396	0.064241	0.307396	-0.889347	-0.480985	4.3641	77.5265	296.153	2.0	3.0
Name_Thalidomide_CAS_None_CS_None	18.0	1.960978	587.824161	13.56855	9.881172	9.881172	9.092224	5.899736	5.899736	4.492791	4.492791	3.34726	3.34726	2.419425	2.419425	23.76338	19.178149	0.0	18.748823	11.126903	4.89991	0.0	24.265468	0.0	5.316789	0.0	258.064057	0.230769	-2.5	19.0	248.153	29031.022647	11.582542	4.012158	1.640224	107.93012	12.173658	0.294636	12.173658	0.261799	0.128782	0.261799	-0.898056	-0.294636	0.0878	63.1137	258.233	1.0	6.0
Name_Clartihromycin_CAS_None_CS_None	-17.0	2.221952	1187.576454	39.670479	33.898984	33.898984	23.986179	18.882883	18.882883	16.631471	16.631471	12.268826	12.268826	8.584995	8.584995	101.7519	30.015184	0.0	37.191517	6.420822	0.0	21.143332	48.46616	32.842728	0.0	33.158041	747.476891	0.947368	-1.3	52.0	678.412	47935039872.8	45.092001	17.659166	9.377922	310.279245	14.174016	0.458937	14.174016	0.311188	0.110789	0.311188	-1.964603	-0.458937	2.4397	191.0482	747.964	4.0	14.0
Name_Leucine, L-_CAS_None_CS_None	3.0	3.501688	101.230983	7.439158	5.794619	5.794619	4.036581	3.020937	3.020937	2.57428	2.57428	1.042536	1.042536	0.608685	0.608685	12.011146	4.794537	0.0	0.0	12.338728	0.0	0.0	0.0	13.847474	0.0	10.840195	131.094629	0.833333	-0.57	9.0	118.071	60.471844	8.43	3.454517	3.968358	54.859608	10.109769	0.480086	10.109769	0.319978	0.3575	0.319978	-0.913241	-0.480086	0.4444	35.0662	131.175	3.0	3.0
Name_Estrone_CAS_None_CS_None	37.0	1.728441	576.780996	13.905413	12.062204	12.062204	9.593172	7.945187	7.945187	7.216626	7.216626	6.419142	6.419142	5.339787	5.339787	0.0	9.901065	0.0	5.41499	29.286475	32.104108	17.547725	0.0	12.132734	12.990104	0.0	270.16198	0.611111	-1.31	20.0	248.196	62569.188964	12.432139	4.094793	1.537762	119.748971	12.261953	0.507956	12.261953	0.138556	0.032154	0.138556	-0.032154	-0.507956	3.8174	77.7308	270.372	1.0	2.0
Name_Diazepam_CAS_None_CS_None	12.0	2.229963	694.87799	14.11252	11.006549	11.762478	9.664704	6.329639	6.707603	4.645087	5.081522	3.368834	3.603931	2.305497	2.4776	0.0	4.794537	0.0	12.451936	5.022633	22.525974	0.0	18.013949	42.464569	4.992405	11.60094	284.071641	0.125	-2.13	20.0	271.642	50100.213587	12.881279	5.097713	2.207529	122.062379	12.024468	0.3132	12.024468	0.247917	0.028237	0.247917	-0.028237	-0.3132	3.1538	81.81	284.746	0.0	3.0
Name_4-hydroxybenzoic acid_OR[SYNONYM]_Benzoic acid, 4-HO-_CAS_None_CS_None	37.5	3.003401	237.533061	7.560478	5.112077	5.112077	4.698377	2.722705	2.722705	1.852027	1.852027	1.114255	1.114255	0.604007	0.604007	5.969305	4.794537	0.0	11.312963	0.0	0.0	24.265468	0.0	0.0	0.0	10.213055	138.031694	0.0	-1.51	10.0	132.074	180.912515	6.607786	2.389633	1.253905	57.546335	10.230593	0.507966	10.230593	0.335183	0.074074	0.335183	-0.986111	-0.507966	1.0904	35.0661	138.122	2.0	3.0
Name_Paraben, Methyl-_CAS_None_CS_None	24.5	2.895348	250.54461	8.267585	6.073111	6.073111	5.236382	3.111471	3.111471	2.038456	2.038456	1.288402	1.288402	0.715364	0.715364	5.969305	4.794537	0.0	5.749512	5.563451	0.0	31.375266	0.0	0.0	4.736863	5.106527	152.047344	0.125	-1.51	11.0	144.085	335.47939	7.595374	3.053138	1.703179	64.230588	10.820871	0.507966	10.820871	0.337346	0.136716	0.337346	-0.398148	-0.507966	1.1788	39.4463	152.149	1.0	3.0
Name_Cyclobarbital_CAS_None_CS_None	21.5	2.408673	391.973804	12.466255	9.837629	9.837629	8.108226	5.973509	5.973509	4.4714	4.4714	3.598845	3.598845	2.619571	2.619571	23.260464	14.383612	0.0	0.0	6.420822	31.256391	0.0	6.923737	6.07602	10.633577	0.0	236.116092	0.583333	-1.65	17.0	220.143	7460.405481	11.824333	4.313368	1.751487	99.63664	12.033773	0.327651	12.033773	0.327651	0.37875	0.276534	-1.172292	-0.276534	1.2492	60.9564	236.271	2.0	5.0
Name_Allobarbital_CAS_None_CS_None	26.0	3.071207	314.576664	11.474691	8.207873	8.207873	7.063715	4.452472	4.452472	3.305078	3.305078	2.309013	2.309013	1.526793	1.526793	23.260464	14.383612	0.0	12.841643	0.0	0.0	12.15204	0.0	0.0	23.791449	0.0	208.084792	0.3	-1.91	15.0	196.121	1812.314888	11.166394	4.080163	1.808258	87.222984	11.628611	0.327633	11.628611	0.327633	0.170602	0.276802	-1.280347	-0.276802	0.491	53.7424	208.217	2.0	5.0
Name_Aspartic acid, L-_CAS_None_CS_None	25.5	3.632432	132.529325	7.439158	4.572731	4.572731	4.036581	2.239272	2.239272	1.542593	1.542593	0.711731	0.711731	0.275438	0.275438	24.401273	9.589074	0.0	0.0	0.0	0.0	0.0	0.0	0.0	0.0	15.946722	133.037508	0.5	-1.1	9.0	126.047	60.471844	7.9	3.032307	3.47971	51.08548	9.846435	0.481175	9.846435	0.320578	0.532407	0.320578	-1.294074	-0.481175	-1.127	27.864	133.103	4.0	5.0
Name_Niflumic acid_CAS_None_CS_None	29.0	2.337931	641.50855	14.750712	9.978021	9.978021	9.376029	5.503192	5.503192	3.908286	3.908286	2.490758	2.490758	1.587486	1.587486	17.709055	17.965782	0.0	17.068701	0.0	12.132734	30.462312	0.0	0.0	10.300767	5.106527	282.061612	0.076923	-2.57	20.0	273.149	26005.527727	13.852299	5.198976	3.054954	111.440254	12.576654	0.477541	12.576654	0.415986	0.014514	0.415986	-4.460879	-0.477541	3.5422	65.923	282.221	2.0	4.0
Name_Arginine, DL-_CAS_None_CS_None	18.0	3.311835	170.931021	9.560478	6.708833	6.708833	5.536581	3.600216	3.600216	2.427411	2.427411	1.324553	1.324553	0.668508	0.668508	12.011146	4.794537	0.0	5.959555	19.3864	0.0	0.0	0.0	0.0	5.316789	21.983146	174.111676	0.666667	-1.3	12.0	160.092	312.646102	10.7	5.363379	5.48223	70.434712	10.215	0.480086	10.215	0.319969	0.112133	0.319969	-1.002014	-0.480086	-1.33843	44.762	174.204	7.0	6.0
Name_Phenylalanine, L-_CAS_None_CS_None	14.0	2.584604	258.490862	8.974691	6.604021	6.604021	5.698377	3.722225	3.722225	2.634453	2.634453	1.615638	1.615638	0.955337	0.955337	12.011146	4.794537	0.0	0.0	6.420822	5.563451	0.0	0.0	30.331835	0.0	10.840195	165.078979	0.222222	-1.35	12.0	154.104	526.605419	8.743897	3.875201	2.358651	70.821876	10.378642	0.480078	10.378642	0.320316	0.385093	0.320316	-0.959395	-0.480078	0.641	45.7572	165.192	3.0	3.0
Name_Thymol_CAS_None_CS_None	16.0	3.09272	251.049732	8.430721	7.256615	7.256615	5.109061	3.905016	3.905016	3.216971	3.216971	1.807947	1.807947	1.14192	1.14192	0.0	5.106527	0.0	0.0	11.667418	11.126903	0.0	6.066367	19.056471	13.847474	0.0	150.104465	0.4	-0.98	11.0	136.109	252.107381	8.1198	2.951612	1.732031	67.685405	9.461759	0.507655	9.461759	0.118789	0.398704	0.118789	0.398704	-0.507655	2.82402	46.9328	150.221	1.0	1.0
Name_Malonic acid, n-Buthyl-_CAS_None_CS_None	21.0	3.902977	138.519563	8.853371	6.409594	6.409594	5.091423	3.548167	3.548167	2.37129	2.37129	1.442544	1.442544	0.760827	0.760827	17.856517	9.589074	0.0	6.420822	6.420822	6.420822	0.0	0.0	6.923737	0.0	10.213055	160.073559	0.714286	-1.06	11.0	148.073	190.425766	9.94	4.709165	3.597674	64.840415	10.265976	0.4806	10.265976	0.317374	0.22338	0.317374	-1.244491	-0.4806	0.962	38.2866	160.169	2.0	4.0
Name_Mellitic acid_CAS_None_CS_None	4.0	4.503215	632.87431	18.928203	11.132771	11.132771	10.928203	5.566386	5.566386	4.080915	4.080915	2.783193	2.783193	2.033193	2.033193	69.196541	28.767223	0.0	0.0	0.0	0.0	0.0	0.0	0.0	0.0	30.639164	341.985926	0.0	-3.96	24.0	336.12	78693.142131	18.0899	6.03608	2.70073	129.355591	11.222322	0.477601	11.222322	0.337014	1.657593	0.337014	-2.257649	-0.477601	-0.1242	68.1978	342.168	6.0	12.0
Name_Nicotinic acid_CAS_None_CS_None	17.0	2.981455	207.557662	6.690234	4.612077	4.612077	4.30453	2.438146	2.438146	1.546853	1.546853	0.908488	0.908488	0.489267	0.489267	5.969305	4.794537	0.0	5.563451	0.0	0.0	18.460054	6.066367	0.0	4.983979	5.106527	123.032028	0.0	-1.38	9.0	118.071	129.225339	5.751234	2.259334	1.252832	51.971749	10.160926	0.477599	10.160926	0.336759	0.219907	0.336759	-0.941574	-0.477599	0.7798	31.1963	123.111	1.0	3.0
Name_Thalidomide, N-Pn-_CAS_None_CS_None	35.0	1.822658	677.725241	17.26722	13.656812	13.656812	11.557749	8.370284	8.370284	6.171085	6.171085	4.606212	4.606212	3.306715	3.306715	23.76338	19.178149	0.0	18.748823	17.671659	24.162375	4.89991	24.265468	6.923737	0.0	0.0	328.142307	0.444444	-2.5	24.0	308.208	332597.319276	16.361023	6.549149	2.616949	139.964802	12.718294	0.280821	12.718294	0.261799	0.176525	0.261799	-0.878031	-0.280821	1.9904	86.209	328.368	0.0	6.0
Name_Meclofenamic acid_CAS_None_CS_None	13.0	2.479226	641.338245	13.991199	10.075492	11.58735	9.002908	5.543729	6.299658	4.029002	4.814167	2.701337	3.503381	1.684533	2.149669	5.969305	4.794537	0.0	5.563451	21.420039	5.563451	6.066367	30.331835	6.923737	5.316789	28.308407	295.016684	0.071429	-1.71	19.0	285.065	18508.060249	13.71544	5.510042	2.829115	120.330532	11.142787	0.477583	11.142787	0.33731	0.163092	0.33731	-1.011113	-0.477583	4.74362	77.883	296.153	2.0	3.0
Name_Apigenin_CAS_None_CS_None	29.0	2.289397	846.507139	14.275656	10.199589	10.199589	9.541714	5.836611	5.836611	4.359807	4.359807	2.946444	2.946444	2.021882	2.021882	5.42879	20.114119	0.0	33.978027	5.563451	6.066367	24.265468	12.132734	0.0	0.0	4.417151	270.052823	0.0	-2.95	20.0	260.16	38062.778069	12.102762	4.307802	1.948261	112.519202	12.02091	0.507966	12.02091	0.196579	0.018823	0.196579	-0.410347	-0.507966	2.5768	72.9144	270.24	3.0	5.0
Name_Ethinylestradiol, 17a-_CAS_None_CS_None	37.0	1.721705	658.161357	15.535169	13.17852	13.17852	10.483112	8.503345	8.503345	7.798061	7.798061	7.100474	7.100474	5.821907	5.821907	5.601051	10.213055	0.0	5.41499	23.50323	38.52493	11.126903	0.0	12.132734	18.910539	6.42335	296.17763	0.6	-1.46	22.0	272.218	148000.49097	14.152613	4.521896	1.664422	132.110792	10.907209	0.507956	10.907209	0.130336	0.12764	0.130336	-0.91878	-0.507956	3.6126	86.5066	296.41	2.0	2.0
Name_Secbumetone_CAS_None_CS_None	0.0	2.852731	330.98547	11.966255	10.241453	10.241453	7.689402	5.496054	5.496054	3.453286	3.453286	2.12023	2.12023	1.071958	1.071958	0.0	0.0	0.0	0.0	23.948984	12.965578	7.109798	0.0	6.923737	39.432987	4.736863	225.15896	0.7	-1.59	16.0	206.144	3723.034859	12.479396	6.093471	3.524599	95.858211	5.01483	0.466619	5.01483	0.32227	0.316438	0.32227	0.316438	-0.466619	1.5224	63.9184	225.296	2.0	6.0
Name_Hydrocortisone_CAS_None_CS_None	7.0	1.735083	683.888922	18.905413	15.701743	15.701743	12.170505	9.957047	9.957047	9.55734	9.55734	8.653267	8.653267	7.28102	7.28102	29.510135	24.908657	0.0	28.951954	19.262465	25.683286	5.573105	6.07602	6.923737	6.923737	0.0	362.209324	0.809524	-1.04	26.0	332.226	715692.138165	18.329215	5.727623	2.138229	154.030911	12.361571	0.392773	12.361571	0.189629	0.069679	0.189629	-1.543732	-0.392773	1.7816	95.1424	362.466	3.0	5.0
Name_3-aminopyridine_CAS_None_CS_None	3.0	3.021465	136.007504	5.112884	3.833965	3.833965	3.393847	2.04909	2.04909	1.286359	1.286359	0.684415	0.684415	0.375967	0.375967	0.0	0.0	0.0	0.0	5.687386	0.0	0.0	24.526421	0.0	4.983979	5.733667	94.053098	0.0	-1.05	7.0	88.069	47.197253	4.118067	1.598931	0.891825	41.990942	5.295278	0.397482	5.295278	0.050008	0.710648	0.050008	0.710648	-0.397482	0.6638	28.6494	94.117	2.0	2.0
Name_4-nitroaniline_OR[SYNONYM]_Aniline, 4-NO2-_CAS_None_CS_None	37.0	3.003401	242.429658	7.560478	5.150462	5.150462	4.698377	2.698798	2.698798	1.848642	1.848642	1.103907	1.103907	0.596038	0.596038	4.923311	10.114318	0.0	5.687386	5.687386	0.0	24.265468	0.0	0.0	0.0	5.733667	138.042927	0.0	-1.58	10.0	132.078	180.912515	6.538765	2.344994	1.222617	57.42427	10.076965	0.398722	10.076965	0.269075	0.064074	0.269075	-0.458889	-0.398722	1.177	37.5088	138.126	2.0	4.0
Name_Prostaglandin E2_CAS_None_CS_None	13.0	2.477208	468.706971	18.65649	15.140901	15.140901	11.951596	9.392383	9.392383	6.862732	6.862732	4.709842	4.709842	3.215436	3.215436	18.177238	19.802129	0.0	30.4607	25.683286	19.262465	0.0	12.15204	12.15204	6.923737	5.106527	352.224974	0.7	-1.46	25.0	320.215	271685.710636	21.582481	11.984622	8.453347	149.993859	12.091903	0.48123	12.091903	0.302851	0.053527	0.302851	-0.800751	-0.48123	3.2511	97.1434	352.471	3.0	5.0
Name_Phthalic acid, 2-_CAS_None_CS_None	29.75	3.267076	296.584675	9.137828	6.020325	6.020325	5.625898	3.182812	3.182812	2.155889	2.155889	1.387881	1.387881	0.856105	0.856105	11.938611	9.589074	0.0	11.126903	0.0	0.0	24.265468	0.0	0.0	0.0	10.213055	166.026609	0.0	-1.84	12.0	160.084	475.348829	8.258425	3.04193	1.420632	68.072799	10.46287	0.47762	10.46287	0.336067	0.189815	0.336067	-1.228704	-0.47762	1.083	40.3606	166.132	2.0	4.0
Name_Triamcinolone_CAS_None_CS_None	20.0	1.837692	806.717521	20.698306	16.060301	16.060301	12.963233	9.823184	9.823184	9.363901	9.363901	8.43002	8.43002	6.849398	6.849398	58.533663	30.015184	4.390415	18.624888	18.414748	0.0	18.22806	13.847474	0.0	0.0	0.0	394.179167	0.714286	-1.41	28.0	367.223	1500075.63652	19.886986	5.813749	2.006132	162.301077	16.777431	0.389712	16.777431	0.192313	0.013461	0.192313	-2.232026	-0.389712	0.6205	96.7872	394.439	4.0	6.0
Name_Fenbufen_CAS_None_CS_None	41.0	2.104033	570.702858	13.664926	10.374076	10.374076	9.164704	6.071013	6.071013	4.260291	4.260291	2.879925	2.879925	1.843975	1.843975	5.969305	9.589074	0.0	18.624888	5.563451	11.126903	0.0	12.132734	42.464569	0.0	5.106527	254.094294	0.125	-2.42	19.0	240.173	23817.009904	13.02212	5.956551	3.517568	111.065544	11.733597	0.48122	11.733597	0.303302	0.041684	0.303302	-0.949763	-0.48122	3.4011	73.0783	254.285	1.0	3.0
Name_Succinic acid_CAS_None_CS_None	29.0	3.181846	92.605938	6.568914	4.125137	4.125137	3.625898	2.062569	2.062569	1.287477	1.287477	0.552731	0.552731	0.213865	0.213865	11.938611	9.589074	0.0	12.841643	0.0	0.0	0.0	0.0	0.0	0.0	10.213055	118.026609	0.5	-1.06	8.0	112.04	40.339204	6.94	3.009687	4.94	45.745589	9.640417	0.481219	9.640417	0.303432	0.296296	0.303432	-1.076481	-0.481219	-0.0642	24.5056	118.088	2.0	4.0
Name_3-nitrobenzoic acid_OR[SYNONYM]_Benzoic acid, 3-NO2-_CAS_None_CS_None	28.333333333333332	3.121806	304.68319	9.137828	5.928573	5.928573	5.609061	3.087853	3.087853	2.112591	2.112591	1.303923	1.303923	0.752505	0.752505	10.892616	14.908855	0.0	11.250838	0.0	6.066367	18.199101	0.0	0.0	0.0	5.106527	167.021858	0.0	-1.91	12.0	162.08	472.111687	8.189108	2.99667	1.570829	67.405077	10.353148	0.477636	10.353148	0.335437	0.079444	0.335437	-1.16787	-0.477636	1.293	40.0557	167.12	1.0	5.0
Name_Lidocaine_CAS_None_CS_None	-7.333333333333333	2.680268	363.558642	12.836499	11.208833	11.208833	8.078917	6.164591	6.164591	4.276375	4.276375	3.007185	3.007185	1.840879	1.840879	0.0	4.794537	0.0	5.90718	6.544756	29.903802	0.0	0.0	32.046576	24.064173	0.0	234.173213	0.5	-1.35	17.0	212.167	5511.135253	13.713898	6.401221	3.858201	103.822158	11.892319	0.324485	11.892319	0.238066	0.061204	0.238066	0.061204	-0.324485	2.58374	72.3337	234.343	1.0	3.0
Name_Phenol, 2-NH2-_CAS_None_CS_None	6.0	3.134862	164.638339	5.983128	4.333965	4.333965	3.80453	2.339632	2.339632	1.558816	1.558816	0.936755	0.936755	0.48753	0.48753	0.0	0.0	0.0	5.749512	5.687386	0.0	0.0	24.265468	0.0	0.0	10.840195	109.052764	0.0	-1.18	8.0	102.072	72.495266	4.966628	1.738121	0.729375	47.565528	8.794259	0.505796	8.794259	0.137958	0.145833	0.137958	0.145833	-0.505796	0.9744	32.5192	109.128	3.0	2.0
Name_Ethylmalonic acid_CAS_None_CS_None	8.0	3.989992	114.919685	7.439158	4.995381	4.995381	4.091423	2.548167	2.548167	1.637309	1.637309	1.00444	1.00444	0.454869	0.454869	17.856517	9.589074	0.0	6.420822	0.0	0.0	6.923737	0.0	0.0	0.0	10.213055	132.042259	0.6	-1.06	9.0	124.051	64.052487	7.94	3.063778	2.119036	52.110531	9.991157	0.4806	9.991157	0.317363	0.12963	0.317363	-1.273148	-0.4806	0.1818	29.0526	132.115	2.0	4.0
Name_Metolazone_CAS_None_CS_None	30.0	2.167414	943.578977	17.6459	13.076973	14.649399	11.197396	7.219755	9.144039	5.655176	7.592221	3.954464	5.330042	2.814775	3.913899	10.023291	13.212334	0.0	27.554524	5.687386	11.250838	12.132734	4.89991	38.112943	5.316789	16.739914	365.06009	0.1875	-2.09	24.0	349.714	186246.249112	16.756808	5.767518	2.746933	144.817585	12.9775	0.364339	12.9775	0.261613	0.020285	0.261613	-4.024668	-0.364339	2.71412	93.8984	365.842	3.0	6.0
Name_Chlorpropamide_CAS_None_CS_None	30.0	2.750346	484.777404	12.888905	9.234572	10.806998	7.953526	5.016715	6.877843	3.31532	5.434158	1.886558	3.485427	1.069326	2.123795	16.054406	13.212334	0.0	4.895483	11.56739	6.420822	24.265468	0.0	11.645832	5.316789	11.60094	276.033541	0.3	-1.27	17.0	263.641	4729.001746	13.793573	5.880637	4.239006	105.21646	11.702012	0.33733	11.702012	0.328193	0.005974	0.328193	-3.827371	-0.33733	1.7379	65.4632	276.745	2.0	5.0
Name_Indomethacin_CAS_None_CS_None	23.0	2.232372	973.24793	18.137464	13.745695	14.501624	11.917923	7.620538	7.998502	5.665014	6.10145	4.164154	4.41613	2.947005	3.072993	5.969305	14.695602	0.0	12.328001	38.495901	0.0	4.5671	56.498104	0.0	0.0	16.337803	357.076786	0.157895	-2.79	25.0	341.665	468921.442908	17.0467	6.607182	3.104666	148.948094	12.987203	0.496743	12.987203	0.307408	0.170239	0.307408	-0.954711	-0.496743	3.92732	95.7473	357.793	1.0	5.0
Name_Benzenesulfonic acid, 4-NH2-_CAS_None_CS_None	21.0	3.201516	340.595074	8.483128	5.55871	6.375206	4.999019	2.830074	4.270137	2.044102	3.465639	1.177959	2.045843	0.639797	1.119818	10.118127	8.417797	0.0	4.895483	5.687386	0.0	24.265468	0.0	0.0	0.0	10.286417	173.014664	0.0	-1.07	11.0	166.137	230.73472	8.030705	2.51929	1.92397	64.39993	10.45891	0.398728	10.45891	0.294013	0.146574	0.294013	-4.075139	-0.398728	0.5155	40.669	173.193	3.0	4.0
Name_Uric acid_CAS_None_CS_None	27.0	3.183503	582.739632	8.715178	5.724745	5.724745	5.664704	3.112372	3.112372	2.237372	2.237372	1.419717	1.419717	0.957754	0.957754	16.938754	14.383612	0.0	11.163878	0.0	0.0	0.0	0.0	4.983979	14.951936	0.0	168.02834	0.0	-2.05	12.0	164.08	696.087234	6.647233	1.968874	0.797017	63.465738	10.947176	0.32688	10.947176	0.32688	0.041296	0.299798	-0.650231	-0.299798	-1.7672	40.1608	168.112	4.0	7.0
Name_Resorcinol_CAS_None_CS_None	10.0	3.07766	166.388339	5.983128	4.203828	4.203828	3.787694	2.268581	2.268581	1.519852	1.519852	0.829737	0.829737	0.493031	0.493031	0.0	0.0	0.0	11.499024	0.0	0.0	18.199101	6.066367	0.0	0.0	10.213055	110.036779	0.0	-1.18	8.0	104.064	64.052487	4.966628	1.738121	0.904142	47.019871	8.653056	0.507823	8.653056	0.118764	0.087963	0.118764	0.087963	-0.507823	1.0978	29.7716	110.112	2.0	2.0
Name_Cinnamic acid, cis-_CAS_None_CS_Form_I	22.0	2.721774	262.151039	8.104448	5.896914	5.896914	5.287694	3.249098	3.249098	2.082255	2.082255	1.217933	1.217933	0.731664	0.731664	5.969305	4.794537	0.0	0.0	0.0	11.639472	0.0	6.07602	30.331835	0.0	5.106527	148.052429	0.0	-1.57	11.0	140.097	349.029098	7.536045	3.562154	2.667823	64.792382	10.085818	0.478074	10.085818	0.327821	0.898056	0.327821	-0.922358	-0.478074	1.7844	43.1118	148.161	1.0	2.0
Name_Terephthalic acid_CAS_None_CS_None	-3.0	3.00615	279.334675	9.137828	6.020325	6.020325	5.609061	3.176829	3.176829	2.187655	2.187655	1.378801	1.378801	0.755382	0.755382	11.938611	9.589074	0.0	11.126903	0.0	0.0	24.265468	0.0	0.0	0.0	10.213055	166.026609	0.0	-1.84	12.0	160.084	473.955341	8.258425	3.04193	1.601893	68.072799	10.334654	0.477639	10.334654	0.335179	0.083333	0.335179	-1.06302	-0.477639	1.083	40.3606	166.132	2.0	4.0
Name_Glipizide_CAS_None_CS_None	-14.0	1.480862	1001.07054	22.269374	17.426868	18.243365	14.831337	10.324437	11.807601	7.606765	9.289168	5.113916	6.460808	3.398788	4.314025	16.054406	18.006871	0.0	22.538432	12.965578	43.361488	24.526421	19.056471	0.0	25.323629	0.0	445.178375	0.428571	-3.01	31.0	418.329	7718338.41137	22.67022	10.340075	6.744801	181.669732	12.437917	0.350318	12.437917	0.32841	0.008342	0.32841	-3.947556	-0.350318	2.07812	114.9744	445.545	3.0	9.0
Name_Hydroxyprogesterone, 17-a_CAS_None_CS_None	30.0	1.697583	634.995115	17.328063	15.229966	15.229966	11.221816	9.695734	9.695734	9.380149	9.380149	8.695991	8.695991	7.153613	7.153613	5.601051	14.695602	0.0	16.613226	36.378606	38.52493	5.573105	6.923737	6.07602	13.847474	0.0	330.219495	0.809524	-0.96	24.0	300.228	291351.48963	16.50531	5.030469	1.880066	144.442444	12.218477	0.381506	12.218477	0.161345	0.044612	0.161345	-1.122829	-0.381506	3.8384	92.3408	330.468	1.0	3.0
Name_Hydrochlorothiazide_CAS_None_CS_None	28.333333333333332	2.790494	683.315512	12.844935	8.266612	10.655534	7.716162	4.315531	7.722978	3.325126	6.997547	2.171165	4.987914	1.417328	3.702353	24.942066	16.835594	0.0	22.274194	0.0	6.066367	6.066367	0.0	0.0	10.038883	16.739914	296.964475	0.142857	-0.87	17.0	289.681	4303.857521	12.583385	3.817542	2.239215	103.054947	11.633654	0.370402	11.633654	0.243665	0.01427	0.243665	-4.069104	-0.370402	-0.3513	61.6364	297.745	4.0	7.0
Name_Glutamic acid, DL-_CAS_None_CS_None	26.5	3.49073	144.583377	8.146264	5.279838	5.279838	4.536581	2.739272	2.739272	1.877144	1.877144	0.986405	0.986405	0.402453	0.402453	17.980451	9.589074	0.0	12.841643	0.0	0.0	0.0	0.0	0.0	0.0	15.946722	147.053158	0.6	-1.1	10.0	138.058	111.041752	8.9	3.837557	3.848566	57.450422	9.99388	0.481229	9.99388	0.319984	0.023148	0.319984	-1.165509	-0.481229	-0.7369	32.481	147.13	4.0	5.0
Name_Malonic acid_CAS_None_CS_None	8.333333333333334	3.31802	83.10803	5.861807	3.418031	3.418031	3.125898	1.562569	1.562569	0.964254	0.964254	0.302451	0.302451	0.129368	0.129368	18.359432	9.589074	0.0	0.0	0.0	0.0	0.0	0.0	0.0	0.0	10.213055	104.010959	0.333333	-1.06	7.0	100.029	19.093584	5.94	2.173434	4.94	39.380647	9.428889	0.480806	9.428889	0.314202	0.805556	0.314202	-1.3125	-0.480806	-0.4543	19.8886	104.061	2.0	4.0
Name_Xanthine_CAS_None_CS_None	47.0	3.146011	490.641994	7.844935	5.34106	5.34106	5.270857	2.928729	2.928729	2.034392	2.034392	1.325397	1.325397	0.866546	0.866546	11.24901	9.589074	0.0	11.163878	0.0	0.0	6.32732	0.0	0.0	19.935914	0.0	152.033425	0.0	-1.85	11.0	148.081	514.325039	5.899351	1.815283	0.759203	59.304216	10.913843	0.338734	10.913843	0.326931	0.27662	0.326931	-0.546667	-0.338734	-1.0605	37.3351	152.113	3.0	6.0
Name_Diphenylamine_CAS_None_CS_None	1.0	2.161476	315.898649	8.932875	7.273503	7.273503	6.44949	4.321367	4.321367	2.857051	2.857051	1.836253	1.836253	1.209639	1.209639	0.0	0.0	0.0	0.0	0.0	11.374773	0.0	0.0	60.663671	5.316789	0.0	169.089149	0.0	-1.76	13.0	158.139	1589.71823	7.866896	3.764211	2.0898	78.03836	3.303889	0.355527	3.303889	0.03837	1.119167	0.03837	1.119167	-0.355527	3.4302	56.1667	169.227	1.0	1.0
Name_Tris(hydroxymethyl)aminomethane_CAS_None_CS_None	17.0	3.583213	54.0391	6.62132	4.540311	4.540311	3.681981	2.298019	2.298019	1.836714	1.836714	0.944682	0.944682	0.15	0.15	25.359571	0.0	0.0	0.0	0.0	0.0	0.0	0.0	0.0	0.0	21.05325	121.073893	1.0	-0.16	8.0	110.048	52.283419	7.84	2.985226	1.750649	47.556669	8.340278	0.394277	8.340278	0.08563	0.402778	0.08563	-1.208333	-0.394277	-2.3392	28.1758	121.136	5.0	4.0
Name_Acetamide_CAS_None_CS_None	8.0	2.803039	29.01955	3.57735	2.485599	2.485599	1.732051	0.992799	0.992799	0.61065	0.61065	0.0	0.0	0.0	0.0	0.0	4.794537	0.0	5.90718	0.0	0.0	6.923737	0.0	0.0	5.733667	0.0	59.037114	0.5	-0.53	4.0	54.028	3.245112	3.47	0.874858	1.156009	24.605606	9.222222	0.369921	9.222222	0.21379	0.333333	0.21379	-0.333333	-0.369921	-0.5084	14.8684	59.068	2.0	2.0
Name_Triamcinolone acetonide_CAS_None_CS_None	15.0	1.6369	925.030309	22.61252	18.482371	18.482371	14.354792	11.189453	11.189453	10.925757	10.925757	9.191745	9.191745	7.926172	7.926172	58.402868	19.802129	4.390415	18.121973	19.262465	5.573105	12.15204	26.847232	6.923737	0.0	9.473726	434.210467	0.75	-1.41	31.0	403.256	7459632.67123	21.43647	6.128734	2.307767	181.028695	17.133088	0.389712	17.133088	0.192757	0.010916	0.192757	-1.976124	-0.389712	2.4188	108.5986	434.504	2.0	6.0
Name_Glycolic acid_CAS_None_CS_None	6.5	2.847379	40.157722	4.284457	2.509782	2.509782	2.270056	1.097512	1.097512	0.551852	0.551852	0.13526	0.13526	0.0	0.0	12.576187	0.0	0.0	0.0	0.0	0.0	0.0	0.0	0.0	0.0	15.007592	76.016044	0.5	-0.57	5.0	72.019	9.651484	4.43	1.721545	3.43	28.854183	9.118056	0.479541	9.118056	0.32885	0.777778	0.32885	-1.189815	-0.479541	-0.9367	14.7216	76.051	2.0	3.0
Name_Secobarbital_CAS_None_CS_None	30.0	3.113649	342.762242	13.052042	10.207873	10.207873	7.984435	5.763803	5.763803	4.391247	4.391247	3.293751	3.293751	2.304897	2.304897	23.260464	14.383612	0.0	12.338728	0.0	12.841643	0.0	6.07602	13.847474	17.212513	0.0	238.131742	0.583333	-1.65	17.0	220.143	4566.537946	13.415147	5.119875	2.226951	100.642471	12.002735	0.327632	12.002735	0.327632	0.140185	0.276803	-1.202708	-0.276803	1.3511	63.0004	238.287	2.0	5.0
Name_Sulindac_CAS_None_CS_None	39.0	2.086459	895.657327	18.137464	13.875832	14.692328	11.863081	7.73961	9.297689	5.945147	7.3248	4.304611	5.240631	3.054974	3.574334	17.14516	13.737702	0.0	12.238042	11.136556	27.168596	12.132734	24.45487	25.132491	0.0	5.106527	356.088244	0.15	-2.37	25.0	339.282	426585.374033	17.452947	6.860901	3.524427	148.238679	13.655535	0.611646	13.655535	0.307349	0.145455	0.307349	-1.03641	-0.611646	4.3655	97.8922	356.418	1.0	3.0
Name_Thiopental_CAS_None_CS_None	36.0	3.046034	307.946252	12.344935	9.923415	10.739912	7.484435	5.654413	6.062661	4.252001	4.660249	3.385116	3.58924	2.360223	2.545618	5.41499	9.589074	0.0	22.844702	6.420822	12.841643	0.0	0.0	20.771212	10.633577	12.217873	242.108899	0.727273	-0.97	16.0	224.2	2793.402002	13.096534	4.908146	1.958448	101.16439	12.024957	0.301899	12.024957	0.241599	0.019074	0.241599	-0.96	-0.301899	1.3499	65.6794	242.344	2.0	4.0
Name_Caffeine_CAS_None_CS_None	37.5	3.221281	616.528592	10.455665	8.182701	8.182701	6.536581	4.107928	4.107928	3.233449	3.233449	2.316513	2.316513	1.47118	1.47118	0.0	9.589074	0.0	11.24901	11.163878	4.5671	17.942092	18.662444	0.0	4.983979	0.0	194.080376	0.375	-1.85	14.0	184.114	1876.090171	8.735233	2.567948	0.875774	79.028957	11.672037	0.331703	11.672037	0.331703	0.316574	0.327863	-0.36	-0.327863	-1.0293	51.196	194.194	0.0	6.0
Name_Maleic acid_CAS_None_CS_None	21.333333333333332	3.668626	118.973737	6.568914	3.865624	3.865624	3.625898	1.766145	1.766145	1.009809	1.009809	0.368487	0.368487	0.142577	0.142577	11.938611	9.589074	0.0	0.0	12.15204	0.0	0.0	0.0	0.0	0.0	10.213055	116.010959	0.0	-1.32	8.0	112.04	40.339204	6.68	2.787964	4.68	45.055986	9.553611	0.478071	9.553611	0.328066	0.55787	0.328066	-1.257037	-0.478071	-0.2882	24.4116	116.072	2.0	4.0
Name_Cystine, L-_CAS_None_CS_None	23.0	3.468179	192.008185	11.137828	7.251035	8.884028	6.447265	3.659992	6.148026	2.458497	5.010782	1.212928	3.68649	0.385411	2.613236	24.022292	9.589074	0.0	11.505707	0.0	0.0	21.587796	0.0	0.0	0.0	21.68039	240.023849	0.666667	-0.44	14.0	228.21	819.113997	13.56	6.93244	6.080831	88.801437	10.269176	0.480063	10.269176	0.320865	0.228511	0.320865	-1.068858	-0.480063	-0.8084	56.1384	240.306	6.0	6.0
Name_Serine, D-_CAS_None_CS_None	15.0	3.343417	72.580271	5.861807	3.664483	3.664483	3.180739	1.774215	1.774215	1.127305	1.127305	0.513894	0.513894	0.078093	0.078093	18.618028	4.794537	0.0	0.0	0.0	0.0	0.0	0.0	0.0	0.0	15.946722	105.042593	0.666667	-0.61	7.0	98.037	27.977093	6.39	2.543994	2.132115	40.559016	9.645324	0.480021	9.645324	0.322371	0.50463	0.322371	-1.178241	-0.480021	-1.6094	22.697	105.093	4.0	4.0
Name_Naphthol, 2-_CAS_None_CS_None	26.0	2.828901	379.28449	7.681798	5.988665	5.988665	5.360173	3.538991	3.538991	2.531454	2.531454	1.733049	1.733049	1.176718	1.176718	0.0	0.0	0.0	0.0	5.749512	10.772448	0.0	12.132734	30.331835	0.0	5.106527	144.057515	0.0	-1.5	11.0	136.109	487.852973	6.225624	2.274078	1.049306	64.907301	9.130244	0.507944	9.130244	0.115717	0.32287	0.115717	0.32287	-0.507944	2.5454	45.6128	144.173	1.0	1.0
Name_Levulinic acid_CAS_None_CS_None	35.0	3.181846	92.24141	6.568914	4.677924	4.677924	3.625898	2.338962	2.338962	1.595754	1.595754	0.690928	0.690928	0.282964	0.282964	5.969305	9.589074	0.0	18.624888	0.0	0.0	6.923737	0.0	0.0	0.0	5.106527	116.047344	0.6	-0.86	8.0	108.052	40.339204	7.14	3.181985	5.14	47.316297	10.084861	0.481221	10.084861	0.303289	0.046296	0.303289	-0.916481	-0.481221	0.4402	27.5508	116.116	1.0	3.0
Name_Gallic acid_CAS_None_CS_None	44.0	3.306535	307.563775	9.300965	5.851803	5.851803	5.519745	3.003252	3.003252	2.168257	2.168257	1.316632	1.316632	0.727664	0.727664	23.217841	4.794537	0.0	5.563451	0.0	12.132734	0.0	0.0	0.0	0.0	20.42611	170.021523	0.0	-1.91	12.0	164.072	405.292308	8.189108	2.612657	1.242693	67.134802	10.312816	0.504144	10.312816	0.335462	0.289074	0.335462	-1.291111	-0.504144	0.5016	38.3957	170.12	4.0	5.0
Name_Valine, DL-_CAS_None_CS_None	7.0	3.637683	90.42946	6.732051	5.087513	5.087513	3.553418	2.537773	2.537773	2.108038	2.108038	1.003387	1.003387	0.285154	0.285154	12.011146	4.794537	0.0	5.917906	0.0	0.0	0.0	13.847474	0.0	0.0	10.840195	117.078979	0.8	-0.57	8.0	106.06	39.368066	7.43	2.667814	1.930322	48.494666	10.015741	0.480079	10.015741	0.320236	0.020833	0.320236	-0.930556	-0.480079	0.0543	30.4492	117.148	3.0	3.0
Name_Spironolactone_CAS_None_CS_None	3.0	1.557221	817.6983	20.604084	17.791954	18.60845	13.683925	11.314766	12.194419	10.658879	12.074995	9.610106	10.725719	8.129573	9.355303	0.0	14.383612	0.0	38.548797	30.595361	44.945751	17.334989	6.923737	6.07602	13.847474	4.736863	416.202131	0.791667	-1.1	29.0	384.327	4382705.7378	19.839348	6.448229	2.67915	177.135382	12.184662	0.458448	12.184662	0.306008	0.011894	0.306008	-0.286992	-0.458448	4.8523	112.21	416.583	0.0	4.0
Name_Lactose_CAS_None_CS_None	16.0	2.905139	364.9161	17.731686	11.99017	11.99017	10.776493	6.843323	6.843323	5.165165	5.165165	3.531937	3.531937	2.112206	2.112206	68.335522	35.433702	0.0	6.286161	0.0	0.0	0.0	0.0	0.0	0.0	19.686781	342.116212	0.916667	-0.73	23.0	320.121	84219.204548	20.314903	8.937565	4.637266	130.490266	10.515205	0.393579	10.515205	0.186732	0.02936	0.186732	-1.970352	-0.393579	-5.5546	69.8104	342.297	8.0	11.0
Name_Sulfathiazole_CAS_None_CS_Form ss	36.0	2.288913	561.311383	11.596012	8.121659	9.754652	7.577317	4.356589	6.719405	3.011792	5.58876	1.844395	4.016981	1.094692	2.883428	10.023291	8.417797	0.0	4.895483	10.818945	0.0	41.799098	5.380063	0.0	9.706073	5.733667	255.013619	0.0	-1.6	16.0	246.252	5649.477071	10.902614	4.106314	2.31219	96.999037	11.825576	0.398728	11.825576	0.263161	0.163796	0.263161	-3.557639	-0.398728	1.5261	63.7769	255.324	3.0	5.0
Name_Alanine, L-_CAS_None_CS_None	8.0	3.257586	59.813538	5.154701	3.510162	3.510162	2.642734	1.62709	1.62709	1.126913	1.126913	0.389528	0.389528	0.0	0.0	12.011146	4.794537	0.0	0.0	0.0	0.0	6.923737	0.0	0.0	0.0	10.840195	89.047678	0.666667	-0.57	6.0	82.038	13.60964	5.43	1.767634	1.721545	35.764782	9.574074	0.480094	9.574074	0.319678	0.731481	0.319678	-0.962963	-0.480094	-0.5818	21.2852	89.094	3.0	3.0
Name_3,5-diiodo-L-tyrosine_OR[SYNONYM]_3,5-diodo-L-tyrosine_CAS_None_CS_None	33.0	2.923727	371.939001	11.585422	7.575112	11.890109	6.913591	4.067813	6.225311	3.056927	5.381308	1.849494	3.494116	1.0771	2.974203	12.011146	9.901065	0.0	12.170333	7.140365	5.563451	0.0	12.132734	45.181741	0.0	10.840195	432.867189	0.222222	-0.09	15.0	423.911	1638.803093	12.977069	5.302389	3.45137	114.139786	10.562301	0.50573	10.562301	0.320316	0.225784	0.320316	-1.020286	-0.50573	1.5558	72.856	432.983	4.0	4.0
Name_Benzoic acid, 3-Me-6-NO2-_CAS_None_CS_None	39.0	3.348659	372.406818	10.008072	6.851223	6.851223	6.019745	3.50452	3.50452	2.582866	2.582866	1.57916	1.57916	0.980388	0.980388	10.892616	14.908855	0.0	11.250838	5.563451	0.0	18.199101	6.923737	0.0	0.0	5.106527	181.037508	0.125	-1.91	13.0	174.091	665.659182	9.180171	3.220378	1.812076	73.770019	10.573981	0.477455	10.573981	0.342235	0.273148	0.342235	-1.282037	-0.477455	1.60142	44.7927	181.147	1.0	5.0
Name_Benzocaine_CAS_None_CS_None	38.0	2.753743	266.361954	8.974691	6.910355	6.910355	5.736382	3.764073	3.764073	2.342479	2.342479	1.421818	1.421818	0.83363	0.83363	0.0	4.794537	0.0	5.969305	17.85772	0.0	0.0	31.189205	0.0	0.0	10.47053	165.078979	0.222222	-1.51	12.0	154.104	535.062808	8.585329	3.758873	1.985036	71.141187	11.092937	0.462391	11.092937	0.33761	0.30787	0.33761	-0.30787	-0.462391	1.4455	46.8109	165.192	2.0	3.0
Name_Stavudine_CAS_None_CS_None	19.0	2.361887	528.355946	11.706742	8.71303	8.71303	7.613392	4.882809	4.882809	3.611231	3.611231	2.404586	2.404586	1.526134	1.526134	23.580878	9.589074	0.0	6.606882	5.563451	0.0	10.763943	19.075777	0.0	4.983979	9.84339	224.079707	0.4	-1.66	16.0	212.12	5760.166679	10.844514	4.070238	1.843406	90.805712	11.505277	0.39333	11.505277	0.330225	0.134835	0.330225	-0.569259	-0.39333	-0.70908	56.1955	224.216	2.0	6.0
Name_Oxalic acid_CAS_None_CS_None	23.0	3.567703	71.548875	5.154701	2.710924	2.710924	2.642734	1.105462	1.105462	0.610305	0.610305	0.182954	0.182954	0.0	0.0	11.938611	0.0	0.0	0.0	0.0	0.0	0.0	0.0	0.0	0.0	19.802129	89.995309	0.0	-1.06	6.0	88.018	13.60964	4.94	1.395523	1.280136	33.015705	9.099537	0.472815	9.099537	0.414359	1.824074	0.414359	-1.824074	-0.472815	-0.8444	15.2716	90.034	2.0	4.0
Name_Ajmaline_CAS_None_CS_None	8.0	1.595723	723.345329	16.377951	14.338378	14.338378	11.608226	9.568368	9.568368	8.806751	8.806751	8.462271	8.462271	7.880246	7.880246	0.0	10.213055	0.0	17.746858	35.879241	19.262465	11.250838	0.0	0.0	48.036697	0.0	326.199428	0.7	-1.1	24.0	300.232	758613.954825	14.10962	4.169324	1.204324	142.619572	11.597941	0.39175	11.597941	0.110569	0.126047	0.110569	-0.319063	-0.39175	1.5545	91.7346	326.44	2.0	4.0
Name_Tyrosine, DL-_CAS_None_CS_None	26.333333333333332	2.641764	294.233053	9.844935	6.973884	6.973884	6.092224	3.856515	3.856515	2.815302	2.815302	1.709153	1.709153	0.973275	0.973275	12.011146	4.794537	0.0	12.170333	0.0	5.563451	12.132734	12.132734	0.0	0.0	15.946722	181.073893	0.222222	-1.55	13.0	170.103	758.764388	9.537336	3.909516	2.757388	75.61611	10.396196	0.507967	10.396196	0.320316	0.159858	0.320316	-1.020301	-0.507967	0.3466	47.422	181.191	4.0	4.0
Name_Noscapine_CAS_None_CS_None	44.0	1.685229	1034.876609	20.990835	17.313023	17.313023	14.583249	9.740578	9.740578	7.483053	7.483053	6.061475	6.061475	4.711956	4.711956	12.073272	4.794537	0.0	12.834783	34.311011	29.655933	7.109798	20.285962	19.180406	4.89991	28.421178	413.147452	0.409091	-3.13	30.0	390.242	12269811.4483	18.870668	6.982664	2.527929	173.723052	12.874564	0.49284	12.874564	0.342687	0.160054	0.342687	-0.522567	-0.49284	2.8818	105.8945	413.426	0.0	8.0
Name_Benzenesulfonamide, 3-NH2-_CAS_None_CS_None	39.0	3.277911	358.599962	8.483128	5.688846	6.505343	4.999019	2.883202	4.429522	2.117499	3.678922	1.186625	2.097625	0.691527	1.260122	10.023291	8.417797	0.0	4.895483	5.687386	0.0	18.199101	6.066367	0.0	0.0	10.872641	172.030648	0.0	-1.07	11.0	164.145	228.212491	8.030705	2.51929	1.92397	64.87196	10.707315	0.398693	10.707315	0.237623	0.039352	0.237623	-3.605324	-0.398693	-0.0838	42.2276	172.209	4.0	4.0
Name_Hydroxyproline, L-_CAS_None_CS_None	6.0	2.388567	125.371515	6.853371	4.87159	4.87159	4.198377	2.841578	2.841578	2.188598	2.188598	1.405749	1.405749	0.905167	0.905167	18.115113	4.794537	0.0	0.0	12.965578	0.0	0.0	0.0	0.0	5.316789	10.213055	131.058243	0.8	-0.61	9.0	122.059	130.49593	6.50919	2.325941	1.398554	52.49304	10.173519	0.48008	10.173519	0.320297	0.328704	0.320297	-0.882824	-0.48008	-1.2062	30.0503	131.131	3.0	4.0
Name_Nevirapine_CAS_None_CS_None	-6.0	2.001839	708.769743	13.68987	11.128204	11.128204	9.75402	6.766995	6.766995	5.256326	5.256326	3.777533	3.777533	2.607004	2.607004	0.0	4.794537	0.0	5.90718	17.423155	29.910344	0.0	18.460054	19.056471	20.184655	0.0	266.116761	0.266667	-2.43	20.0	252.192	110375.656159	11.401138	4.030422	1.591658	116.21206	12.403475	0.318474	12.403475	0.259041	0.117037	0.259041	-0.117037	-0.318474	2.65122	76.3252	266.304	1.0	5.0
Name_Benzoquinone_CAS_None_CS_None	21.0	2.826477	148.705216	5.983128	4.125898	4.125898	3.787694	2.229615	2.229615	1.471405	1.471405	0.823732	0.823732	0.439644	0.439644	0.0	9.589074	0.0	11.56649	0.0	0.0	24.30408	0.0	0.0	0.0	0.0	108.021129	0.0	-1.18	8.0	104.064	70.798924	4.966628	1.738121	0.904142	46.501969	10.282778	0.289961	10.282778	0.178413	0.120741	0.178413	-0.120741	-0.289961	0.2506	28.294	108.096	0.0	2.0
Name_4-aminobenzoic acid, Methyl ester_CAS_None_CS_None	28.0	2.895348	253.299498	8.267585	6.203248	6.203248	5.236382	3.176539	3.176539	2.11359	2.11359	1.331781	1.331781	0.737053	0.737053	0.0	4.794537	0.0	5.969305	11.250838	0.0	7.109798	24.265468	0.0	4.736863	5.733667	151.063329	0.125	-1.51	11.0	142.093	335.47939	7.595374	3.053138	1.703179	64.776245	10.861687	0.465418	10.861687	0.337344	0.342593	0.337344	-0.342593	-0.465418	1.0554	42.1939	151.165	2.0	3.0
Name_2-nitroaniline_OR[SYNONYM]_Aniline, 2-NO2-_CAS_None_CS_None	36.0	3.152941	259.679658	7.560478	5.150462	5.150462	4.715214	2.704781	2.704781	1.815926	1.815926	1.133451	1.133451	0.653798	0.653798	4.923311	10.114318	0.0	11.374773	0.0	0.0	12.132734	12.132734	0.0	0.0	5.733667	138.042927	0.0	-1.58	10.0	132.078	182.238219	6.538765	2.344994	1.047197	57.42427	10.147315	0.393168	10.147315	0.291601	0.039352	0.291601	-0.50463	-0.393168	1.177	37.5088	138.126	2.0	4.0
Name_Catechol, 3-NO2-_CAS_None_CS_None	37.0	3.273581	296.633799	8.430721	5.390188	5.390188	5.125898	2.779986	2.779986	1.901981	1.901981	1.190125	1.190125	0.666816	0.666816	22.109721	10.114318	0.0	0.0	0.0	6.066367	12.132734	0.0	0.0	0.0	10.213055	155.021858	0.0	-1.78	11.0	150.069	275.363604	7.32846	2.45179	1.20879	61.672846	10.108426	0.504077	10.108426	0.314149	0.486852	0.314149	-0.768796	-0.504077	1.006	36.426	155.109	2.0	5.0
Name_Phenobartibal_CAS_None_CS_None	21.0	2.535973	461.783925	12.466255	9.318603	9.318603	8.108226	5.333716	5.333716	3.862281	3.862281	3.026281	3.026281	2.064079	2.064079	23.260464	14.383612	0.0	0.0	11.984273	0.0	0.0	37.255573	0.0	10.633577	0.0	232.084792	0.25	-2.17	17.0	220.143	7460.405481	11.319407	4.00892	1.595456	98.199515	11.975791	0.327651	11.975791	0.327651	0.293611	0.276523	-1.310347	-0.276523	0.7004	60.0924	232.239	2.0	5.0
Name_Methionine, DL-_CAS_None_CS_None	18.0	3.265907	96.958785	7.276021	5.332624	6.149121	4.180739	2.654911	4.048758	1.726205	2.711804	0.950177	1.594127	0.368293	0.85793	12.011146	4.794537	0.0	0.0	6.420822	5.752854	0.0	11.761885	6.255769	0.0	10.840195	149.05105	0.8	-0.22	9.0	138.127	80.2014	8.78	4.639273	4.294139	58.617776	10.070883	0.480086	10.070883	0.319999	0.552083	0.319999	-0.912917	-0.480086	0.1514	38.6102	149.215	3.0	3.0
Name_Erythromycin_CAS_None_CS_None	-20.5	2.183066	1167.298166	38.963373	32.937949	32.937949	23.425519	18.494117	18.494117	16.471854	16.471854	11.821553	11.821553	8.410334	8.410334	107.535145	35.121711	0.0	31.408272	6.420822	0.0	27.881009	41.542423	25.918991	0.0	28.421178	733.461241	0.945946	-1.3	51.0	666.401	26903252120.3	44.099455	17.014479	9.506327	303.594992	14.073225	0.458937	14.073225	0.311188	0.093555	0.311188	-1.994406	-0.458937	1.7856	186.258	733.937	5.0	14.0
Name_Pyromellitic acid_CAS_None_CS_None	50.0	3.70991	473.235566	14.033016	8.576548	8.576548	8.251795	4.365624	4.365624	3.163986	3.163986	2.079324	2.079324	1.307446	1.307446	46.131027	19.178149	0.0	0.0	12.132734	0.0	0.0	0.0	0.0	0.0	20.42611	254.006267	0.0	-2.9	18.0	248.102	6157.147804	13.166225	4.534587	2.264937	98.714195	10.778488	0.47762	10.778488	0.336094	0.511481	0.336094	-1.660334	-0.47762	0.4794	54.2792	254.15	4.0	8.0
Name_Hippuric acid_CAS_None_CS_None	30.0	2.544573	307.89567	9.681798	6.857568	6.857568	6.198377	3.749645	3.749645	2.442441	2.442441	1.436149	1.436149	0.847481	0.847481	5.969305	9.589074	0.0	12.451936	5.563451	0.0	0.0	30.331835	0.0	5.316789	5.106527	179.058243	0.111111	-1.84	13.0	170.103	895.903098	9.249606	4.251656	2.943579	75.19337	11.174676	0.47993	11.174676	0.322481	0.353445	0.322481	-1.051592	-0.47993	0.501	46.411	179.175	2.0	4.0
Name_Benzenesulfonamide, N-(2-chlorophenyl)-_OR[SYNONYM]_N-(2-chlorophenyl)benzenesulfonamide_CAS_None_CS_None	14.0	2.340365	611.412572	12.303119	8.798862	10.371287	8.094154	4.918598	6.779725	3.398398	5.488	2.171685	3.882683	1.347309	2.687119	10.023291	8.417797	0.0	4.895483	10.71002	0.0	12.132734	42.464569	0.0	4.722095	11.60094	267.012077	0.0	-1.52	17.0	257.657	7804.002636	11.950709	4.772568	2.780467	105.102402	11.984047	0.278117	11.984047	0.261438	0.208259	0.261438	-3.570278	-0.278117	3.1408	68.7025	267.737	1.0	3.0
Name_Glutamic acid, D-_CAS_None_CS_None	26.0	3.49073	144.583377	8.146264	5.279838	5.279838	4.536581	2.739272	2.739272	1.877144	1.877144	0.986405	0.986405	0.402453	0.402453	17.980451	9.589074	0.0	12.841643	0.0	0.0	0.0	0.0	0.0	0.0	15.946722	147.053158	0.6	-1.1	10.0	138.058	111.041752	8.9	3.837557	3.848566	57.450422	9.99388	0.481229	9.99388	0.319984	0.023148	0.319984	-1.165509	-0.481229	-0.7369	32.481	147.13	4.0	5.0
Name_Malic acid_CAS_None_CS_None	15.666666666666666	3.632432	128.919685	7.439158	4.442594	4.442594	4.036581	2.164138	2.164138	1.451898	1.451898	0.65303	0.65303	0.252713	0.252713	24.463399	9.589074	0.0	0.0	0.0	0.0	0.0	0.0	0.0	0.0	15.319582	134.021523	0.5	-1.1	9.0	128.039	60.471844	7.9	3.032307	3.47971	50.539823	9.721435	0.481147	9.721435	0.332635	0.75463	0.332635	-1.789352	-0.481147	-1.0934	25.8954	134.087	3.0	5.0
Name_Menthol_CAS_None_CS_None	0.0	2.437159	120.041185	8.430721	7.877935	7.877935	5.109061	4.78991	4.78991	4.393443	4.393443	2.98719	2.98719	2.151882	2.151882	0.0	5.106527	0.0	6.103966	11.835812	12.338728	12.841643	0.0	0.0	20.771212	0.0	156.151415	1.0	-0.04	11.0	136.109	252.107381	9.051241	3.572829	2.193986	69.812133	9.709769	0.392821	9.709769	0.057293	0.028935	0.057293	-0.028935	-0.392821	2.4395	47.3498	156.269	1.0	1.0
Name_Naproxen_CAS_None_CS_None	28.0	2.478964	560.39592	12.413849	9.805162	9.805162	8.113392	5.420872	5.420872	4.032444	4.032444	2.941891	2.941891	1.781186	1.781186	11.887211	4.794537	0.0	0.0	0.0	22.085412	0.0	14.033535	36.398202	0.0	9.84339	230.094294	0.214286	-2.03	17.0	216.151	7938.521015	11.455256	4.454043	2.228493	99.642137	10.916245	0.496745	10.916245	0.310186	0.484721	0.310186	-0.807535	-0.496745	3.0365	66.5508	230.263	1.0	3.0
Name_Mannitol_CAS_None_CS_None	19.0	3.985164	104.605938	9.723615	6.406896	6.406896	5.540111	3.481748	3.481748	2.481029	2.481029	1.512478	1.512478	0.671209	0.671209	37.629629	0.0	0.0	0.0	0.0	0.0	0.0	0.0	0.0	0.0	30.639164	182.079038	1.0	-0.24	12.0	168.06	358.75323	11.76	5.413461	3.015405	69.329364	8.95662	0.393579	8.95662	0.110579	0.725818	0.110579	-1.669306	-0.393579	-3.5854	38.1988	182.172	6.0	6.0
Name_Serine, L-_CAS_None_CS_None	22.0	3.343417	72.580271	5.861807	3.664483	3.664483	3.180739	1.774215	1.774215	1.127305	1.127305	0.513894	0.513894	0.078093	0.078093	18.618028	4.794537	0.0	0.0	0.0	0.0	0.0	0.0	0.0	0.0	15.946722	105.042593	0.666667	-0.61	7.0	98.037	27.977093	6.39	2.543994	2.132115	40.559016	9.645324	0.480021	9.645324	0.322371	0.50463	0.322371	-1.178241	-0.480021	-1.6094	22.697	105.093	4.0	4.0
Name_Sulfamerazine_CAS_None_CS_None	41.0	2.29812	652.99836	13.173362	9.660624	10.477121	8.471164	5.152652	6.635815	3.696163	5.378566	2.210865	3.554936	1.324176	2.275122	10.023291	8.417797	0.0	10.843823	11.381314	0.0	30.462312	12.990104	0.0	14.690052	5.733667	264.068097	0.090909	-2.15	18.0	252.214	10346.736656	12.310689	4.612891	2.747669	104.943264	11.992251	0.398728	11.992251	0.263724	0.047986	0.263724	-3.677407	-0.398728	1.16802	68.4319	264.31	3.0	6.0
Name_4-methylbenzoic acid_OR[SYNONYM]_p-toluic acid_CAS_None_CS_None	30.333333333333332	3.003401	235.939433	7.560478	5.664863	5.664863	4.698377	2.999098	2.999098	2.171178	2.171178	1.298517	1.298517	0.696138	0.696138	5.969305	4.794537	0.0	0.0	5.563451	5.563451	0.0	24.265468	6.923737	0.0	5.106527	136.052429	0.125	-1.31	10.0	128.086	180.912515	6.805075	2.518544	1.345016	59.117043	10.312226	0.477639	10.312226	0.335179	0.338519	0.335179	-0.875	-0.477639	1.69322	38.1383	136.15	1.0	2.0
Name_4-hydroxyphenylacetic acid_CAS_None_CS_None	40.0	2.736298	250.54461	8.267585	5.819183	5.819183	5.181541	3.179812	3.179812	2.236962	2.236962	1.29169	1.29169	0.788419	0.788419	5.969305	4.794537	0.0	12.170333	5.563451	0.0	12.132734	12.132734	0.0	0.0	10.213055	152.047344	0.125	-1.51	11.0	144.085	285.510741	7.595374	3.053138	2.292304	63.911277	10.191135	0.507967	10.191135	0.307315	0.000278	0.307315	-0.865102	-0.507967	1.0193	39.4466	152.149	2.0	3.0
Name_Furosemide_CAS_None_CS_None	30.0	2.406626	771.195516	15.620956	10.537628	12.110053	9.786712	5.646848	7.571132	4.111293	6.048338	2.642157	4.017734	1.690132	2.789255	20.88808	13.212334	0.0	22.818227	5.760247	6.066367	12.32953	12.132734	0.0	5.316789	26.263592	330.00772	0.083333	-2.03	21.0	319.661	47413.253103	15.360571	5.761536	3.542232	124.922262	11.349448	0.477583	11.349448	0.337345	0.162551	0.337345	-4.105997	-0.477583	1.8907	75.8192	330.749	4.0	7.0
Name_Albuterol_OR[SYNONYM]_Salbutamol_CAS_None_CS_None	2.5	2.720206	371.417591	13.052042	10.565255	10.565255	7.831517	5.690098	5.690098	5.192962	5.192962	2.484411	2.484411	1.460058	1.460058	6.103966	10.213055	0.0	17.895319	17.671659	0.0	6.066367	12.132734	20.771212	5.316789	5.106527	239.152144	0.538462	-1.1	17.0	218.147	4163.247059	13.962893	5.489653	4.340801	101.918561	9.968935	0.507584	9.968935	0.120607	0.048362	0.120607	-0.652662	-0.507584	1.306	66.7451	239.315	4.0	4.0
Name_Barbital_CAS_None_CS_Form_II	17.0	3.007364	246.562704	10.060478	7.638958	7.638958	6.063715	4.233693	4.233693	3.026586	3.026586	2.530522	2.530522	1.472098	1.472098	23.260464	14.383612	0.0	0.0	12.841643	0.0	0.0	13.847474	0.0	10.633577	0.0	184.084792	0.625	-1.39	13.0	172.099	688.508534	9.696133	3.159683	1.298669	75.872305	11.406389	0.327632	11.406389	0.327632	0.397269	0.276823	-1.061597	-0.276823	0.1588	44.6964	184.195	2.0	5.0
Name_Phenol, 2-NO2-_CAS_None_CS_None	29.0	3.152941	258.924771	7.560478	5.020325	5.020325	4.715214	2.639712	2.639712	1.745824	1.745824	1.078428	1.078428	0.618551	0.618551	4.923311	10.114318	0.0	11.436898	0.0	0.0	24.265468	0.0	0.0	0.0	5.106527	139.026943	0.0	-1.58	10.0	134.07	182.238219	6.538765	2.344994	1.047197	56.878613	10.067315	0.502093	10.067315	0.310189	0.261574	0.310189	-0.62963	-0.502093	1.3004	34.7612	139.11	1.0	4.0
Name_Glutamic acid, L-_CAS_None_CS_None	28.5	3.49073	144.583377	8.146264	5.279838	5.279838	4.536581	2.739272	2.739272	1.877144	1.877144	0.986405	0.986405	0.402453	0.402453	17.980451	9.589074	0.0	12.841643	0.0	0.0	0.0	0.0	0.0	0.0	15.946722	147.053158	0.6	-1.1	10.0	138.058	111.041752	8.9	3.837557	3.848566	57.450422	9.99388	0.481229	9.99388	0.319984	0.023148	0.319984	-1.165509	-0.481229	-0.7369	32.481	147.13	4.0	5.0
Name_Tryptophan, (S)-(-)-_OR[SYNONYM]_Tryptophan, L-_CAS_None_CS_None	11.5	2.323487	490.048508	10.836499	8.104021	8.104021	7.181541	4.716242	4.716242	3.508352	3.508352	2.431944	2.431944	1.624731	1.624731	12.011146	4.794537	0.0	0.0	6.420822	16.466376	0.0	0.0	30.462312	4.983979	10.840195	204.089878	0.181818	-1.81	15.0	192.133	3732.535612	9.733912	3.744478	1.84536	86.712701	10.626394	0.480078	10.626394	0.320317	0.346574	0.320317	-0.971962	-0.480078	1.1223	57.6139	204.229	4.0	4.0
Name_[4-(benzyloxy)phenyl]acetic acid_CAS_None_CS_None	46.0	1.922668	503.02174	12.794682	9.874076	9.874076	8.737183	5.713241	5.713241	3.988739	3.988739	2.527029	2.527029	1.619053	1.619053	5.969305	4.794537	0.0	6.420822	6.606882	16.876415	0.0	24.265468	30.331835	0.0	9.84339	242.094294	0.133333	-2.29	18.0	228.162	14842.841096	12.17443	5.86635	3.627297	105.652625	10.533107	0.488917	10.533107	0.307315	0.04064	0.307315	-0.825969	-0.488917	2.8927	68.5558	242.274	1.0	3.0
Name_Propylphenazone_CAS_None_CS_None	0.0	2.73026	576.259945	12.576986	10.766777	10.766777	8.036581	5.876217	5.876217	4.629898	4.629898	3.176091	3.176091	2.253785	2.253785	0.0	4.794537	0.0	11.477173	0.0	16.944766	0.0	4.681803	48.985047	13.847474	0.0	230.141913	0.357143	-1.77	17.0	212.167	7726.100858	11.707729	4.24246	1.816536	101.291935	12.394633	0.285064	12.394633	0.274601	0.089074	0.274601	0.089074	-0.285064	2.60782	69.836	230.311	0.0	3.0
Name_Serine, DL-_CAS_None_CS_None	22.0	3.343417	72.580271	5.861807	3.664483	3.664483	3.180739	1.774215	1.774215	1.127305	1.127305	0.513894	0.513894	0.078093	0.078093	18.618028	4.794537	0.0	0.0	0.0	0.0	0.0	0.0	0.0	0.0	15.946722	105.042593	0.666667	-0.61	7.0	98.037	27.977093	6.39	2.543994	2.132115	40.559016	9.645324	0.480021	9.645324	0.322371	0.50463	0.322371	-1.178241	-0.480021	-1.6094	22.697	105.093	4.0	4.0
Name_Androsterone_CAS_None_CS_None	25.0	1.637539	458.482707	14.828063	13.606174	13.606174	9.949161	9.163413	9.163413	9.003128	9.003128	8.347078	8.347078	7.006477	7.006477	0.0	9.901065	0.0	11.518957	17.116141	49.857826	25.683286	0.0	0.0	13.847474	0.0	290.22458	0.947368	-0.37	21.0	260.207	85969.521814	14.2368	4.565587	1.837078	128.24064	12.377281	0.39312	12.377281	0.138555	0.012444	0.138555	-0.05413	-0.39312	3.9591	82.7408	290.447	1.0	2.0
Name_Carvedilol_CAS_None_CS_None	-12.0	1.257538	1108.717444	20.760938	16.928589	16.928589	14.758351	10.028491	10.028491	7.017566	7.017566	4.908632	4.908632	3.473375	3.473375	6.103966	5.106527	0.0	6.606882	31.195418	27.555362	0.0	7.109798	60.663671	16.367134	14.210589	406.189257	0.25	-3.22	30.0	380.274	11337344.2085	20.069059	9.518994	4.503685	174.935371	10.288871	0.49287	10.288871	0.160713	0.207327	0.160713	-0.628034	-0.49287	3.738	118.6652	406.482	3.0	6.0
Name_Benzoic acid, 2-NO2-_CAS_None_CS_None	25.0	3.267076	300.93319	9.137828	5.928573	5.928573	5.625898	3.093836	3.093836	2.079411	2.079411	1.331155	1.331155	0.813695	0.813695	10.892616	14.908855	0.0	11.250838	0.0	6.066367	18.199101	0.0	0.0	0.0	5.106527	167.021858	0.0	-1.91	12.0	162.08	475.348829	8.189108	2.99667	1.392377	67.405077	10.421759	0.477455	10.421759	0.342225	0.289352	0.342225	-1.289537	-0.477455	1.293	40.0557	167.12	1.0	5.0
Name_Acetylsalicylic acid_CAS_None_CS_Form_IV	28.0	3.043527	343.222868	9.844935	6.98136	6.98136	6.109061	3.617454	3.617454	2.394956	2.394956	1.371155	1.371155	0.887171	0.887171	11.938611	9.589074	0.0	11.312963	0.0	0.0	19.056471	12.132734	0.0	4.736863	5.106527	180.042259	0.111111	-1.84	13.0	172.095	729.680753	9.249606	3.709251	2.297415	74.757053	10.611948	0.47754	10.611948	0.339004	0.016019	0.339004	-1.114028	-0.47754	1.3101	44.7103	180.159	1.0	4.0
Name_Benzophenone, 2,4-(HO)2-_CAS_None_CS_None	28.0	2.423251	517.955845	11.543606	8.421478	8.421478	7.681541	4.800055	4.800055	3.396602	3.396602	2.261919	2.261919	1.457071	1.457071	0.0	9.901065	0.0	22.84572	5.563451	6.066367	12.132734	24.265468	6.066367	0.0	5.106527	214.062994	0.0	-2.29	16.0	204.14	5164.440718	10.235362	4.06349	1.88273	92.603429	11.936797	0.507823	11.936797	0.196244	0.067489	0.196244	-0.265648	-0.507823	2.3288	59.6461	214.22	2.0	3.0
Name_Acetylsalicylic acid_CAS_None_CS_Form_II	32.0	3.043527	343.222868	9.844935	6.98136	6.98136	6.109061	3.617454	3.617454	2.394956	2.394956	1.371155	1.371155	0.887171	0.887171	11.938611	9.589074	0.0	11.312963	0.0	0.0	19.056471	12.132734	0.0	4.736863	5.106527	180.042259	0.111111	-1.84	13.0	172.095	729.680753	9.249606	3.709251	2.297415	74.757053	10.611948	0.47754	10.611948	0.339004	0.016019	0.339004	-1.114028	-0.47754	1.3101	44.7103	180.159	1.0	4.0
Name_Salicylic acid_CAS_None_CS_None	24.5	3.152941	254.783061	7.560478	5.112077	5.112077	4.715214	2.728688	2.728688	1.822302	1.822302	1.134458	1.134458	0.654489	0.654489	5.969305	4.794537	0.0	11.312963	0.0	0.0	12.132734	12.132734	0.0	0.0	10.213055	138.031694	0.0	-1.51	10.0	132.074	182.238219	6.607786	2.389633	1.074894	57.546335	10.261759	0.507053	10.261759	0.338969	0.06713	0.338969	-1.11287	-0.507053	1.0904	35.0661	138.122	2.0	3.0
Name_Acetanilide, 2-NH2-_CAS_None_CS_None	32.0	2.579302	233.107191	8.104448	6.079457	6.079457	5.325699	3.376609	3.376609	2.118326	2.118326	1.242941	1.242941	0.733505	0.733505	0.0	4.794537	0.0	12.451936	0.0	5.687386	0.0	0.0	30.331835	5.316789	5.733667	150.079313	0.125	-1.35	11.0	140.101	370.935581	7.753627	3.729814	2.390443	65.212562	10.745096	0.324994	10.745096	0.237608	0.022713	0.237608	-0.170185	-0.324994	0.5838	44.1261	150.181	3.0	3.0
Name_Paraben, Ethyl-_CAS_None_CS_None	29.0	2.753743	263.607066	8.974691	6.780218	6.780218	5.736382	3.699004	3.699004	2.267344	2.267344	1.378439	1.378439	0.811941	0.811941	0.0	4.794537	0.0	11.718817	12.170333	0.0	24.265468	6.923737	0.0	0.0	9.84339	166.062994	0.222222	-1.51	12.0	156.096	535.062808	8.585329	3.758873	1.985036	70.595531	11.052121	0.507966	11.052121	0.337612	0.141712	0.337612	-0.363426	-0.507966	1.5689	44.0633	166.176	1.0	3.0
Name_Norethindone_CAS_None_CS_None	22.0	1.652019	583.004889	15.535169	13.476418	13.476418	10.483112	8.918313	8.918313	8.30304	8.30304	7.690445	7.690445	6.433901	6.433901	5.601051	9.901065	0.0	5.41499	29.454869	44.945751	11.993926	0.0	6.07602	12.844172	6.42335	298.19328	0.75	-1.07	22.0	272.218	148000.49097	14.51772	4.712374	1.75242	132.915205	11.703982	0.377034	11.703982	0.155176	0.102559	0.155176	-0.901504	-0.377034	3.4925	85.8758	298.426	1.0	2.0
Name_Diazinon_CAS_None_CS_None	-17.0	2.990377	458.28776	14.466255	12.043548	13.754472	8.897996	6.341138	8.897176	4.234513	7.169553	2.144166	4.559747	1.387543	3.384128	6.718607	0.0	0.0	5.917906	19.093752	11.518332	0.0	6.066367	34.618686	9.967957	25.378098	304.10105	0.666667	-0.55	19.0	283.184	10959.548457	16.504201	7.290405	5.146214	119.5108	5.684815	0.405537	5.684815	0.381304	0.221566	0.381304	-2.768105	-0.405537	3.58472	79.023	304.352	0.0	5.0
Name_Glutaric acid_CAS_None_CS_None	27.333333333333332	3.102826	104.126402	7.276021	4.832244	4.832244	4.125898	2.562569	2.562569	1.64103	1.64103	0.781284	0.781284	0.39084	0.39084	11.938611	9.589074	0.0	19.262465	0.0	0.0	0.0	0.0	0.0	0.0	10.213055	132.042259	0.6	-1.06	9.0	124.051	65.146951	7.94	3.884109	6.94	52.110531	9.787862	0.48123	9.787862	0.302856	0.063194	0.302856	-0.947917	-0.48123	0.3259	29.1226	132.115	2.0	4.0
Name_Suberic acid_CAS_None_CS_None	31.0	3.007306	135.13685	9.397341	6.953564	6.953564	5.625898	4.062569	4.062569	2.701691	2.701691	1.531284	1.531284	0.906005	0.906005	11.938611	9.589074	0.0	12.841643	12.841643	12.841643	0.0	0.0	0.0	0.0	10.213055	174.089209	0.75	-1.06	12.0	160.084	331.503884	10.94	6.63784	8.94	71.205358	10.046109	0.48123	10.046109	0.30284	0.187571	0.30284	-0.784042	-0.48123	1.4962	42.9736	174.196	2.0	4.0
Name_Phenytoin_CAS_None_CS_None	18.0	2.230836	583.608538	13.294682	10.089999	10.089999	9.232017	5.979615	5.979615	4.390299	4.390299	3.28229	3.28229	2.404675	2.404675	11.57004	9.589074	0.0	5.90718	0.0	11.126903	0.0	0.0	60.663671	10.633577	0.0	252.089878	0.066667	-2.62	19.0	240.177	37379.762502	11.469264	4.242357	1.688636	110.000261	12.313109	0.322409	12.313109	0.322409	0.351944	0.315682	-1.139282	-0.315682	1.7696	70.3384	252.273	2.0	4.0
Name_Chlorothiazide_CAS_None_CS_None	44.0	2.822318	723.730856	12.844935	8.084069	10.472991	7.716162	4.133748	7.498095	3.177711	6.715534	2.030057	4.682163	1.301055	3.442354	24.942066	16.835594	0.0	15.605503	0.0	12.404902	6.066367	0.0	0.0	9.7145	16.739914	294.948825	0.0	-1.16	17.0	289.681	4303.857521	12.300954	3.667479	2.136502	102.400407	11.546848	0.344498	11.546848	0.285291	0.15037	0.285291	-4.093197	-0.344498	0.1299	62.1257	295.729	3.0	7.0
Name_Sulfathiazole_CAS_None_CS_Form a	42.0	2.288913	561.311383	11.596012	8.121659	9.754652	7.577317	4.356589	6.719405	3.011792	5.58876	1.844395	4.016981	1.094692	2.883428	10.023291	8.417797	0.0	4.895483	10.818945	0.0	41.799098	5.380063	0.0	9.706073	5.733667	255.013619	0.0	-1.6	16.0	246.252	5649.477071	10.902614	4.106314	2.31219	96.999037	11.825576	0.398728	11.825576	0.263161	0.163796	0.263161	-3.557639	-0.398728	1.5261	63.7769	255.324	3.0	5.0
Name_Naphthoic acid, 2-_CAS_None_CS_None	54.0	2.686035	460.351862	9.259149	6.896914	6.896914	6.270857	3.993115	3.993115	2.867082	2.867082	1.996416	1.996416	1.322351	1.322351	5.969305	4.794537	0.0	0.0	5.563451	10.772448	0.0	12.132734	30.331835	0.0	5.106527	172.052429	0.0	-1.83	13.0	164.119	1255.414302	7.800347	2.900808	1.381127	75.433766	10.644614	0.477639	10.644614	0.335201	0.33213	0.335201	-0.883562	-0.477639	2.538	50.9073	172.183	1.0	2.0
Name_Fentiazac_CAS_None_CS_None	9.0	2.088128	797.286077	15.526733	11.492147	13.064573	10.63103	6.661333	7.855794	4.734235	6.254292	3.147524	4.503925	2.146409	3.352468	5.969305	4.794537	0.0	6.420822	10.716561	21.011674	11.336786	12.132734	42.464569	4.983979	16.707467	329.027727	0.058824	-2.17	22.0	317.712	149933.65114	14.754207	6.298048	3.183457	136.394509	11.109911	0.480964	11.109911	0.308242	0.039226	0.308242	-0.862523	-0.480964	4.7576	89.3358	329.808	1.0	3.0
Name_Alanine, DL-_CAS_None_CS_None	9.333333333333334	3.257586	59.813538	5.154701	3.510162	3.510162	2.642734	1.62709	1.62709	1.126913	1.126913	0.389528	0.389528	0.0	0.0	12.011146	4.794537	0.0	0.0	0.0	0.0	6.923737	0.0	0.0	0.0	10.840195	89.047678	0.666667	-0.57	6.0	82.038	13.60964	5.43	1.767634	1.721545	35.764782	9.574074	0.480094	9.574074	0.319678	0.731481	0.319678	-0.962963	-0.480094	-0.5818	21.2852	89.094	3.0	3.0
Name_Trimellitic acid_CAS_None_CS_None	34.0	3.396349	447.915833	11.585422	7.298436	7.298436	6.930428	3.771227	3.771227	2.675821	2.675821	1.727336	1.727336	1.040718	1.040718	29.034819	14.383612	0.0	5.563451	0.0	18.199101	0.0	0.0	0.0	0.0	15.319582	210.016438	0.0	-2.37	15.0	204.093	1714.631407	10.709177	3.786348	2.106023	83.393497	10.64476	0.477639	10.64476	0.336094	0.266296	0.336094	-1.476389	-0.477639	0.7812	47.3199	210.141	3.0	6.0
Name_Codeine_CAS_None_CS_None	8.0	1.822365	685.154996	15.060113	12.951046	12.951046	10.663869	8.102094	8.102094	7.113245	7.113245	6.35431	6.35431	5.388741	5.388741	6.103966	5.106527	0.0	11.518957	11.959747	30.885423	11.126903	7.109798	12.142387	24.089969	9.473726	299.152144	0.555556	-1.52	22.0	278.202	226722.000407	12.968359	4.059868	1.277623	129.878939	10.554213	0.492857	10.554213	0.165481	0.080556	0.165481	-0.538553	-0.492857	1.5011	82.4638	299.37	1.0	4.0
Name_Pentachlorophenol_CAS_None_CS_None	22.0	3.603567	230.203225	9.464102	5.337036	9.116681	5.464102	2.668518	4.55834	1.918518	3.80834	1.186632	3.443431	0.593316	1.721715	0.0	5.106527	0.0	30.862678	0.0	0.0	0.0	0.0	0.0	0.0	58.004699	263.847003	0.0	0.47	12.0	265.33	416.314365	10.550192	3.685726	1.568118	93.741968	9.200988	0.504743	9.200988	0.155458	0.009043	0.155458	-0.36321	-0.504743	4.6592	53.1568	266.338	1.0	1.0
Name_Sucrose_CAS_None_CS_None	3.5	2.17727	393.203227	17.361443	12.042576	12.042576	10.806897	7.04946	7.04946	5.559383	5.559383	4.070325	4.070325	2.631316	2.631316	74.625548	30.639164	0.0	0.0	0.0	0.0	0.0	0.0	0.0	0.0	24.423644	342.116212	1.0	-0.44	23.0	320.121	120494.873994	18.892352	7.207281	3.226802	130.436458	9.997826	0.393567	9.997826	0.22355	0.668633	0.22355	-2.221748	-0.393567	-5.3956	68.6414	342.297	8.0	11.0
Name_Isoleucine, DL-_CAS_None_CS_None	8.0	3.716137	103.230983	7.439158	5.794619	5.794619	4.091423	3.075778	3.075778	2.249553	2.249553	1.542155	1.542155	0.497328	0.497328	12.011146	4.794537	0.0	5.917906	0.0	6.420822	0.0	0.0	13.847474	0.0	10.840195	131.094629	0.833333	-0.57	9.0	118.071	75.581432	8.43	3.454517	2.463571	54.859608	10.17463	0.480079	10.17463	0.320247	0.071759	0.320247	-0.912639	-0.480079	0.4444	35.0662	131.175	3.0	3.0
Name_Barbital_CAS_None_CS_Form_III	30.0	3.007364	246.562704	10.060478	7.638958	7.638958	6.063715	4.233693	4.233693	3.026586	3.026586	2.530522	2.530522	1.472098	1.472098	23.260464	14.383612	0.0	0.0	12.841643	0.0	0.0	13.847474	0.0	10.633577	0.0	184.084792	0.625	-1.39	13.0	172.099	688.508534	9.696133	3.159683	1.298669	75.872305	11.406389	0.327632	11.406389	0.327632	0.397269	0.276823	-1.061597	-0.276823	0.1588	44.6964	184.195	2.0	5.0
Name_9-methylanthracene_CAS_None_CS_None	42.0	2.597968	581.656722	10.250712	8.696152	8.696152	7.360173	5.232051	5.232051	3.943838	3.943838	3.040598	3.040598	2.241372	2.241372	0.0	0.0	0.0	0.0	0.0	0.0	27.108348	0.0	0.0	61.521041	0.0	192.0939	0.066667	-1.82	15.0	180.165	4959.094332	8.485285	3.094623	1.218908	89.159674	2.261574	0.061629	2.261574	-0.014833	1.3275	0.014833	1.3275	-0.061629	4.30142	66.191	192.261	0.0	0.0
Name_Testosterone_CAS_None_CS_None	15.5	1.68835	507.695743	14.828063	13.399067	13.399067	9.949161	8.869572	8.869572	8.606513	8.606513	7.911978	7.911978	6.531779	6.531779	0.0	9.901065	0.0	16.933947	11.701151	37.519099	31.256391	0.0	6.07602	13.847474	0.0	288.20893	0.842105	-0.63	21.0	260.207	85969.521814	13.993709	4.439809	1.775659	127.551037	11.787348	0.392551	11.787348	0.155197	0.082288	0.155197	-0.082288	-0.392551	3.8792	82.7168	288.431	1.0	2.0
Name_Acetaminophen_CAS_None_CS_None	23.75	2.736298	253.299498	8.267585	6.164863	6.164863	5.181541	3.249098	3.249098	2.22806	2.22806	1.187673	1.187673	0.748027	0.748027	0.0	4.794537	0.0	11.656692	5.687386	0.0	19.056471	12.132734	0.0	5.316789	5.106527	151.063329	0.125	-1.51	11.0	142.093	285.510741	7.595374	3.053138	2.292304	64.666905	10.524469	0.507964	10.524469	0.220747	0.115102	0.220747	-0.115102	-0.507964	1.3506	42.4105	151.165	2.0	3.0
Name_Catechol, 4-NO2-_CAS_None_CS_None	10.0	3.15155	296.633799	8.430721	5.390188	5.390188	5.109061	2.774003	2.774003	1.930127	1.930127	1.169816	1.169816	0.625389	0.625389	10.672823	10.114318	0.0	11.436898	0.0	18.199101	0.0	0.0	0.0	0.0	10.213055	155.021858	0.0	-1.78	11.0	150.069	271.812571	7.32846	2.45179	1.372851	61.672846	10.07726	0.504254	10.07726	0.272906	0.249722	0.272906	-0.653611	-0.504254	1.006	36.426	155.109	2.0	5.0
Name_Lysine, D-_CAS_None_CS_None	-15.0	3.214877	105.920939	7.983128	5.91594	5.91594	4.680739	3.366236	3.366236	2.229188	2.229188	1.28645	1.28645	0.632064	0.632064	12.011146	4.794537	0.0	0.0	12.965578	12.841643	0.0	0.0	0.0	0.0	16.573862	146.105528	0.833333	-0.61	10.0	132.078	133.509325	9.39	5.196604	4.286692	60.199499	10.137222	0.480086	10.137222	0.319967	0.52037	0.319967	-0.933313	-0.480086	-0.4727	38.5166	146.19	5.0	4.0
Name_Aniline, 3-NO2-_CAS_None_CS_None	35.0	3.069899	259.679658	7.560478	5.150462	5.150462	4.698377	2.698798	2.698798	1.852096	1.852096	1.081029	1.081029	0.638361	0.638361	4.923311	10.114318	0.0	5.687386	5.687386	0.0	12.132734	12.132734	0.0	0.0	5.733667	138.042927	0.0	-1.58	10.0	132.078	178.192787	6.538765	2.344994	1.222617	57.42427	10.103148	0.398525	10.103148	0.270982	0.027778	0.270982	-0.475833	-0.398525	1.177	37.5088	138.126	2.0	4.0
Name_Thalidomide, N-Pr-_CAS_None_CS_None	4.0	1.921981	647.478309	15.853007	12.242599	12.242599	10.557749	7.370284	7.370284	5.463978	5.463978	4.068152	4.068152	3.010404	3.010404	23.76338	19.178149	0.0	18.748823	24.092481	9.799819	0.0	24.265468	6.923737	0.0	0.0	300.111007	0.375	-2.5	22.0	284.186	123914.713323	14.437804	5.363905	2.025454	127.234918	12.514035	0.280832	12.514035	0.261799	0.170448	0.261799	-0.878102	-0.280832	1.2102	76.975	300.314	0.0	6.0
Name_Urea_CAS_None_CS_None	13.5	2.803039	29.01955	3.57735	2.062949	2.062949	1.732051	0.781474	0.781474	0.402369	0.402369	0.0	0.0	0.0	0.0	6.031115	0.0	0.0	0.0	0.0	0.0	0.0	0.0	0.0	11.467335	4.794537	60.032363	0.0	-0.73	4.0	56.024	3.245112	3.27	0.710529	0.173734	23.580555	9.0	0.351846	9.0	0.309056	0.833333	0.309056	-0.833333	-0.351846	-0.9762	13.7708	60.056	4.0	3.0
Name_Barbital_CAS_None_CS_Form_I	19.0	3.007364	246.562704	10.060478	7.638958	7.638958	6.063715	4.233693	4.233693	3.026586	3.026586	2.530522	2.530522	1.472098	1.472098	23.260464	14.383612	0.0	0.0	12.841643	0.0	0.0	13.847474	0.0	10.633577	0.0	184.084792	0.625	-1.39	13.0	172.099	688.508534	9.696133	3.159683	1.298669	75.872305	11.406389	0.327632	11.406389	0.327632	0.397269	0.276823	-1.061597	-0.276823	0.1588	44.6964	184.195	2.0	5.0
Name_Naphthylamine-1-sulfonic acid, 2-_CAS_None_CS_None	22.0	2.991043	619.600148	11.052042	7.71341	8.529907	6.999019	4.246741	5.686804	3.180116	4.538497	2.168008	3.139531	1.547756	2.377456	10.118127	8.417797	0.0	10.58287	5.386224	5.386224	6.066367	30.331835	0.0	0.0	10.286417	223.030314	0.0	-1.59	15.0	214.181	2322.386002	9.945907	3.217061	1.666214	87.081594	11.143245	0.39758	11.143245	0.2967	0.052037	0.2967	-4.285093	-0.39758	1.6687	58.175	223.253	3.0	4.0
Name_Fumaric acid_CAS_None_CS_None	32.0	3.668626	118.973737	6.568914	3.865624	3.865624	3.625898	1.766145	1.766145	1.009809	1.009809	0.368487	0.368487	0.142577	0.142577	11.938611	9.589074	0.0	0.0	12.15204	0.0	0.0	0.0	0.0	0.0	10.213055	116.010959	0.0	-1.32	8.0	112.04	40.339204	6.68	2.787964	4.68	45.055986	9.553611	0.478071	9.553611	0.328066	0.55787	0.328066	-1.257037	-0.478071	-0.2882	24.4116	116.072	2.0	4.0
Name_Glycine_CAS_None_CS_None	14.666666666666666	2.847379	42.912609	4.284457	2.639919	2.639919	2.270056	1.189533	1.189533	0.597863	0.597863	0.17462	0.17462	0.0	0.0	5.969305	4.794537	0.0	6.544756	0.0	0.0	0.0	0.0	0.0	5.733667	5.106527	75.032028	0.5	-0.57	5.0	70.027	9.651484	4.43	1.721545	3.43	29.39984	9.243056	0.480297	9.243056	0.316756	0.277778	0.316756	-0.967593	-0.480297	-0.9703	16.6902	75.067	3.0	3.0
Name_Phenol, 4-NO2-_CAS_None_CS_None	29.0	3.003401	241.674771	7.560478	5.020325	5.020325	4.698377	2.633729	2.633729	1.773508	1.773508	1.060528	1.060528	0.574349	0.574349	4.923311	10.114318	0.0	11.436898	0.0	0.0	24.265468	0.0	0.0	0.0	5.106527	139.026943	0.0	-1.58	10.0	134.07	180.912515	6.538765	2.344994	1.222617	56.878613	10.036149	0.507958	10.036149	0.269195	0.015926	0.269195	-0.514444	-0.507958	1.3004	34.7612	139.11	1.0	4.0
Name_Hydroquinone_CAS_None_CS_None	20.0	3.032456	145.388339	5.983128	4.203828	4.203828	3.787694	2.268581	2.268581	1.516398	1.516398	0.849709	0.849709	0.452632	0.452632	0.0	0.0	0.0	11.499024	0.0	0.0	24.265468	0.0	0.0	0.0	10.213055	110.036779	0.0	-1.18	8.0	104.064	70.798924	4.966628	1.738121	0.904142	47.019871	8.645556	0.507962	8.645556	0.115346	0.169259	0.115346	0.169259	-0.507962	1.0978	29.7716	110.112	2.0	2.0
Name_2-aminopyridine_CAS_None_CS_None	4.0	3.021465	136.007504	5.112884	3.833965	3.833965	3.393847	2.059156	2.059156	1.254603	1.254603	0.68777	0.68777	0.375967	0.375967	0.0	0.0	0.0	0.0	5.817863	0.0	0.0	12.263211	12.132734	4.983979	5.733667	94.053098	0.0	-1.05	7.0	88.069	47.197253	4.118067	1.598931	0.891825	41.990942	5.246667	0.383703	5.246667	0.122766	0.571759	0.122766	0.571759	-0.383703	0.6638	28.6494	94.117	2.0	2.0
Name_Hexobarbital_CAS_None_CS_None	32.5	2.400121	427.466678	12.629392	10.077736	10.077736	7.975086	5.807276	5.807276	4.723591	4.723591	3.644794	3.644794	2.406177	2.406177	23.260464	14.383612	0.0	0.0	0.0	36.156301	7.047672	6.923737	6.07602	5.316789	0.0	236.116092	0.583333	-1.65	17.0	220.143	6970.578619	11.824333	3.979775	1.656445	99.846611	12.170578	0.330037	12.170578	0.330037	0.431111	0.276371	-1.205278	-0.276371	1.2013	60.9667	236.271	1.0	5.0
Name_Theophylline_CAS_None_CS_None	22.0	3.211854	574.170559	9.585422	7.235488	7.235488	6.125898	3.717583	3.717583	2.806904	2.806904	2.029396	2.029396	1.268923	1.268923	0.0	9.589074	0.0	11.24901	11.163878	4.5671	17.942092	7.047672	0.0	9.967957	0.0	180.064725	0.285714	-1.85	13.0	172.103	1349.044351	7.78134	2.317238	0.850794	72.454043	11.440787	0.338721	11.440787	0.331703	0.351296	0.331703	-0.370741	-0.338721	-1.0397	46.5757	180.167	1.0	6.0
Name_Ibuprofen, (+-)-_OR[SYNONYM]_Ibuprofen_CAS_None_CS_None	21.5	2.759037	324.894119	11.422285	9.52667	9.52667	7.002908	5.320301	5.320301	4.399478	4.399478	2.494096	2.494096	1.556377	1.556377	11.887211	4.794537	0.0	0.0	5.917906	11.984273	5.563451	6.923737	24.265468	13.847474	5.106527	206.13068	0.461538	-1.31	15.0	188.141	1862.335968	11.763046	4.96446	3.387631	90.941754	10.762425	0.480789	10.762425	0.310185	0.418426	0.310185	-0.771658	-0.480789	3.0732	61.0348	206.285	1.0	2.0
Name_Aprobarbital_CAS_None_CS_None	21.0	3.141715	313.559202	11.637828	8.793659	8.793659	6.94643	4.725798	4.725798	3.856225	3.856225	2.716401	2.716401	1.736796	1.736796	23.260464	14.383612	0.0	12.338728	0.0	0.0	6.07602	13.847474	0.0	17.212513	0.0	210.100442	0.5	-1.65	15.0	196.121	1588.115175	11.424906	3.841757	1.646044	87.912587	11.727917	0.327632	11.727917	0.327632	0.205	0.276803	-1.212639	-0.276803	0.5709	53.7664	210.233	2.0	5.0
Name_Norfloxacin_CAS_None_CS_None	22.5	2.243585	825.410759	16.560113	12.803687	12.803687	11.024076	7.582522	7.582522	5.520883	5.520883	4.177542	4.177542	2.961433	2.961433	17.215317	13.979489	0.0	10.949676	30.838356	19.15588	6.196844	10.633467	11.823647	5.316789	5.106527	319.13322	0.375	-2.41	23.0	301.192	179503.578185	15.484342	6.000303	2.676299	131.68396	14.494909	0.477497	14.494909	0.340723	0.100124	0.340723	-1.300287	-0.477497	1.2683	85.882	319.336	2.0	6.0
Name_Ethisterone_CAS_None_CS_None	28.0	1.70241	626.243053	16.457819	14.399067	14.399067	10.839101	9.280285	9.280285	8.9683	8.9683	8.352348	8.352348	6.812482	6.812482	5.601051	9.901065	0.0	10.829981	29.957785	38.52493	11.993926	0.0	6.07602	19.767909	6.42335	312.20893	0.761905	-1.07	23.0	284.229	203205.522346	15.457261	4.728617	1.835106	139.280147	11.846204	0.377034	11.846204	0.155197	0.120059	0.155197	-0.914495	-0.377034	3.8826	90.4928	312.453	1.0	2.0
Name_Daidzein_CAS_None_CS_None	66.0	2.257674	800.483677	13.405413	9.829726	9.829726	9.147867	5.68924	5.68924	4.205838	4.205838	2.9365	2.9365	1.95725	1.95725	0.0	15.007592	0.0	16.927814	22.096147	0.0	36.594998	12.132734	0.0	0.0	4.417151	254.057909	0.0	-2.75	19.0	244.161	27964.877745	11.346641	4.170293	1.929519	107.724968	12.320988	0.507966	12.320988	0.199993	0.049105	0.199993	-0.17413	-0.507966	2.8712	71.2496	254.241	2.0	4.0
Name_Cinnamic acid, cis-_CAS_None_CS_Form_III	21.0	2.721774	262.151039	8.104448	5.896914	5.896914	5.287694	3.249098	3.249098	2.082255	2.082255	1.217933	1.217933	0.731664	0.731664	5.969305	4.794537	0.0	0.0	0.0	11.639472	0.0	6.07602	30.331835	0.0	5.106527	148.052429	0.0	-1.57	11.0	140.097	349.029098	7.536045	3.562154	2.667823	64.792382	10.085818	0.478074	10.085818	0.327821	0.898056	0.327821	-0.922358	-0.478074	1.7844	43.1118	148.161	1.0	2.0
Name_Leucine, DL-_CAS_None_CS_None	9.0	3.501688	101.230983	7.439158	5.794619	5.794619	4.036581	3.020937	3.020937	2.57428	2.57428	1.042536	1.042536	0.608685	0.608685	12.011146	4.794537	0.0	0.0	12.338728	0.0	0.0	0.0	13.847474	0.0	10.840195	131.094629	0.833333	-0.57	9.0	118.071	60.471844	8.43	3.454517	3.968358	54.859608	10.109769	0.480086	10.109769	0.319978	0.3575	0.319978	-0.913241	-0.480086	0.4444	35.0662	131.175	3.0	3.0
Name_Heptabarbital_CAS_None_CS_None	23.0	2.390409	405.952294	13.173362	10.544736	10.544736	8.608226	6.473509	6.473509	4.824954	4.824954	3.848845	3.848845	2.796348	2.796348	23.260464	14.383612	0.0	0.0	6.420822	37.677213	0.0	6.923737	6.07602	10.633577	0.0	250.131742	0.615385	-1.65	18.0	232.154	13058.80649	12.797807	4.918767	1.935555	106.001582	12.146018	0.327651	12.146018	0.327651	0.37875	0.276534	-1.182292	-0.276534	1.6393	65.5734	250.298	2.0	5.0
Name_Flufenamic acid_CAS_None_CS_None	29.0	2.337931	638.311297	14.750712	10.108157	10.108157	9.376029	5.643395	5.643395	4.0543	4.0543	2.626378	2.626378	1.707393	1.707393	17.709055	17.965782	0.0	16.938224	0.0	12.132734	24.265468	12.132734	0.0	5.316789	5.106527	281.066363	0.071429	-2.5	20.0	271.153	26005.527727	13.920745	5.241818	3.085325	112.220606	12.592279	0.477583	12.592279	0.415986	0.009341	0.415986	-4.44047	-0.477583	4.1472	68.128	281.233	2.0	3.0
Name_Tartaric acid_CAS_None_CS_None	11.0	4.069512	133.826806	8.309401	4.760052	4.760052	4.464102	2.282543	2.282543	1.56615	1.56615	0.805104	0.805104	0.270102	0.270102	24.146543	9.589074	0.0	0.0	0.0	0.0	0.0	0.0	0.0	0.0	20.42611	150.016438	0.5	-1.14	10.0	144.038	106.755911	8.86	3.136253	1.997375	55.334057	9.771852	0.47924	9.771852	0.335427	1.768611	0.335427	-2.266204	-0.47924	-2.1226	27.2852	150.086	4.0	6.0
Name_Trimesic acid_CAS_None_CS_None	46.0	3.38738	368.908686	11.585422	7.298436	7.298436	6.913591	3.765244	3.765244	2.714496	2.714496	1.673864	1.673864	0.998017	0.998017	17.907916	14.383612	0.0	16.690354	0.0	18.199101	0.0	0.0	0.0	0.0	15.319582	210.016438	0.0	-2.37	15.0	204.093	1695.999862	10.709177	3.786348	2.305256	83.393497	10.564705	0.477639	10.564705	0.335231	0.368241	0.335231	-1.374444	-0.477639	0.7812	47.3199	210.141	3.0	6.0
Name_Carbenoxolone_CAS_None_CS_None	20.0	1.487272	1201.369811	30.388541	26.100595	26.100595	18.839278	15.747013	15.747013	16.29055	16.29055	13.846418	13.846418	10.986621	10.986621	23.322906	24.284676	0.0	69.557525	19.262465	38.52493	5.573105	0.0	12.999757	41.542423	9.84339	570.355654	0.823529	-2.18	41.0	520.367	481235631.924	30.283443	9.408947	4.252727	244.411683	14.450666	0.481219	14.450666	0.308868	0.023264	0.308868	-1.009661	-0.481219	6.8283	153.8146	570.767	2.0	7.0
Name_Barbituric acid, i-Pr-_CAS_None_CS_None	24.0	2.806701	227.036043	9.300965	6.956416	6.956416	5.519745	3.679592	3.679592	2.887594	2.887594	1.562025	1.562025	1.081962	1.081962	17.845474	14.383612	0.0	12.462662	0.0	4.89991	0.0	13.847474	0.0	5.316789	0.0	170.069142	0.571429	-1.39	12.0	160.088	348.775003	8.704251	2.92364	1.439726	69.717335	11.100833	0.330496	11.100833	0.330496	0.203148	0.277126	-0.619213	-0.277126	-0.1367	40.1377	170.168	1.0	5.0
Name_Haloperidol_CAS_None_CS_None	42.0	1.444579	737.611324	18.570703	14.627154	15.383083	12.460146	8.957773	9.335738	6.913741	7.350177	5.109169	5.361146	3.438696	3.564685	5.601051	14.29148	0.0	11.600466	29.84855	31.618542	24.265468	0.0	24.265468	4.89991	11.60094	375.140135	0.380952	-1.75	26.0	352.687	770962.431132	19.023878	8.295268	4.697042	157.951536	12.905096	0.385069	12.905096	0.162425	0.041369	0.162425	-0.800575	-0.385069	4.4256	100.9873	375.871	1.0	3.0
Name_4-dimethylaminopyridine_CAS_None_CS_None	3.0	2.848234	169.530842	6.690234	5.703828	5.703828	4.30453	2.878449	2.878449	2.09984	2.09984	1.179123	1.179123	0.642188	0.642188	0.0	0.0	0.0	0.0	0.0	0.0	5.687386	12.393687	31.127988	4.983979	0.0	122.084398	0.285714	-1.05	9.0	112.091	129.225339	6.075786	2.485264	1.420257	55.140769	3.901111	0.377572	3.901111	0.039137	1.185185	0.039137	1.185185	-0.377572	1.1476	38.564	122.171	0.0	2.0
Name_17a-methyltestosterone_CAS_None_CS_None	-13.0	1.6968	545.910498	15.750712	14.321717	14.321717	10.278441	9.24161	9.24161	9.237543	9.237543	8.524125	8.524125	6.802813	6.802813	5.601051	9.901065	0.0	10.829981	11.701151	43.93992	24.835569	0.0	6.07602	20.771212	0.0	302.22458	0.85	-0.63	22.0	272.218	111571.742964	14.93054	4.465594	1.735544	133.915979	11.829503	0.389603	11.829503	0.155197	0.107372	0.155197	-0.48394	-0.389603	4.2693	87.3338	302.458	1.0	2.0
Name_Cephalosporanic acid, 7-NH2-_CAS_None_CS_None	12.0	2.258624	461.184392	13.447229	9.581933	10.39843	8.430428	5.221017	6.269772	3.97316	5.078153	2.740636	4.101322	1.879802	3.153921	23.887631	14.383612	0.0	17.677794	11.325958	0.0	23.585532	0.0	0.0	0.0	15.577058	272.046692	0.5	-1.54	18.0	260.186	8750.689452	12.905069	4.617069	1.970721	106.937644	11.576675	0.476559	11.576675	0.35226	0.104907	0.35226	-1.205831	-0.476559	-0.8694	62.3622	272.282	3.0	7.0
Name_Meprobamate_CAS_None_CS_None	41.5	4.165605	212.152234	11.897341	9.116121	9.116121	6.893665	4.738964	4.738964	3.776082	3.776082	1.979332	1.979332	1.280278	1.280278	17.601471	9.589074	0.0	13.213764	0.0	12.841643	0.0	0.0	13.847474	0.0	20.941061	218.126657	0.777778	-1.46	15.0	200.109	1190.445701	13.54	6.104332	6.589462	88.888704	10.455919	0.448994	10.455919	0.404008	0.114537	0.404008	-0.836664	-0.448994	0.9834	54.0858	218.253	4.0	6.0
Name_Adenine_CAS_None_CS_None	24.0	2.95009	351.565797	6.974691	5.073692	5.073692	4.87701	2.772767	2.772767	1.860053	1.860053	1.25231	1.25231	0.783746	0.783746	0.0	0.0	0.0	0.0	16.981741	0.0	12.65464	0.0	0.0	19.935914	5.733667	135.054495	0.0	-1.65	10.0	130.09	372.42214	5.15986	1.662923	0.539771	56.321063	5.478287	0.381798	5.478287	0.182241	0.43287	0.182241	0.43287	-0.381798	-0.0649	36.0961	135.13	3.0	5.0
Name_Metronidazole_CAS_None_CS_None	6.0	3.032859	294.228459	9.137828	6.596915	6.596915	5.663902	3.438905	3.438905	2.295966	2.295966	1.544695	1.544695	0.978368	0.978368	4.923311	10.114318	0.0	18.969501	5.824404	0.0	10.763943	6.923737	0.0	4.983979	5.106527	171.064391	0.5	-1.43	12.0	162.084	563.535263	8.664607	3.310964	1.424127	68.612219	10.373001	0.392287	10.373001	0.34243	0.081898	0.34243	-0.518194	-0.392287	0.09202	40.7042	171.156	1.0	6.0
Name_2-methylanthracene_CAS_None_CS_None	46.5	2.474936	635.656722	10.250712	8.696152	8.696152	7.3265	5.220085	5.220085	4.049964	4.049964	2.86031	2.86031	2.059473	2.059473	0.0	0.0	0.0	0.0	0.0	0.0	27.108348	0.0	0.0	61.521041	0.0	192.0939	0.066667	-1.82	15.0	180.165	4584.546211	8.485285	3.094623	1.385812	89.159674	2.261574	0.061629	2.261574	-0.017501	1.313753	0.017501	1.313753	-0.061629	4.30142	66.191	192.261	0.0	0.0
Name_Arginine, D-_CAS_None_CS_None	5.0	3.311835	170.931021	9.560478	6.708833	6.708833	5.536581	3.600216	3.600216	2.427411	2.427411	1.324553	1.324553	0.668508	0.668508	12.011146	4.794537	0.0	5.959555	19.3864	0.0	0.0	0.0	0.0	5.316789	21.983146	174.111676	0.666667	-1.3	12.0	160.092	312.646102	10.7	5.363379	5.48223	70.434712	10.215	0.480086	10.215	0.319969	0.112133	0.319969	-1.002014	-0.480086	-1.33843	44.762	174.204	7.0	6.0
Name_Benzoic acid_CAS_None_CS_None	29.0	2.981455	203.415953	6.690234	4.742213	4.742213	4.30453	2.588415	2.588415	1.671178	1.671178	1.02074	1.02074	0.58073	0.58073	5.969305	4.794537	0.0	0.0	5.563451	0.0	0.0	30.331835	0.0	0.0	5.106527	122.036779	0.0	-1.31	9.0	116.075	129.225339	5.820039	2.306764	1.287705	52.752101	10.200926	0.477639	10.200926	0.335178	0.331019	0.335178	-0.879074	-0.477639	1.3848	33.4013	122.123	1.0	2.0
Name_4-(dimethylamino)benzoic acid, methyl ester_CAS_None_CS_None	27.0	2.87093	290.297985	9.844935	8.073111	8.073111	6.147066	4.005898	4.005898	2.932883	2.932883	1.8048	1.8048	1.013506	1.013506	0.0	4.794537	0.0	5.969305	5.563451	5.687386	7.109798	12.132734	31.127988	4.736863	0.0	179.094629	0.3	-1.51	13.0	166.115	857.684336	9.577032	3.93736	2.211653	77.926073	11.058754	0.465418	11.058754	0.337344	0.300642	0.337344	-0.300642	-0.465418	1.5392	52.1085	179.219	0.0	3.0
Name_t-butanol_CAS_None_CS_None	4.0	3.023716	19.119415	4.5	3.947214	3.947214	2.0	1.723607	1.723607	2.17082	2.17082	0.0	0.0	0.0	0.0	5.601051	0.0	0.0	0.0	0.0	0.0	0.0	20.771212	0.0	0.0	5.106527	74.073165	1.0	-0.04	5.0	64.043	3.60964	4.96	0.976756	9507.96	32.628311	8.520833	0.39076	8.520833	0.056326	0.5	0.056326	-0.5	-0.39076	0.7772	21.9718	74.123	1.0	1.0
Name_Glutethimide_CAS_None_CS_None	31.0	2.400243	413.200588	11.596012	9.324568	9.324568	7.687506	5.586699	5.586699	4.178986	4.178986	3.396363	3.396363	2.323295	2.323295	5.41499	9.589074	0.0	11.814359	12.841643	11.984273	0.0	0.0	37.255573	5.316789	0.0	217.110279	0.384615	-1.64	16.0	202.148	5184.741508	10.863879	4.082252	1.621896	94.853073	12.026207	0.29568	12.026207	0.236704	0.155139	0.236704	-0.518681	-0.29568	1.771	60.7947	217.268	1.0	3.0
Name_Benzophenone, 2,2',4,4'-(HO)4-_CAS_None_CS_None	45.0	2.477871	565.273823	13.284093	9.161204	9.161204	8.486071	5.074619	5.074619	3.732028	3.732028	2.451882	2.451882	1.569169	1.569169	5.783245	15.007592	0.0	34.12495	0.0	12.132734	24.265468	0.0	0.0	0.0	10.213055	246.052823	0.0	-2.69	18.0	236.138	10302.631436	11.78546	4.289689	2.057444	102.191897	12.027298	0.507823	12.027298	0.199968	0.047417	0.199968	-0.606481	-0.507823	1.74	62.9757	246.218	4.0	5.0
Name_Sulfanilacetamide_CAS_None_CS_None	12.0	3.047486	436.159126	10.767585	7.519745	8.336241	6.415521	3.805748	5.288911	2.730721	4.413123	1.468494	2.917448	0.895124	1.8858	15.930471	13.212334	0.0	4.895483	5.687386	6.923737	24.265468	0.0	4.722095	0.0	5.733667	214.041213	0.125	-1.56	14.0	204.166	944.986417	10.520386	3.666952	2.461795	81.973338	11.381132	0.398728	11.381132	0.263536	0.015648	0.263536	-3.731389	-0.398728	0.0936	51.8569	214.246	3.0	5.0
Name_Vanillin_CAS_None_CS_None	22.0	3.116164	268.039723	8.267585	6.073111	6.073111	5.274387	3.098391	3.098391	2.049137	2.049137	1.339862	1.339862	0.767521	0.767521	0.0	4.794537	0.0	5.749512	17.599124	0.0	25.308899	0.0	0.0	0.0	9.84339	152.047344	0.125	-1.51	11.0	144.085	343.17628	7.595374	3.053138	1.490371	64.230588	10.248745	0.504254	10.248745	0.160689	0.039907	0.160689	0.039907	-0.504254	1.2133	40.0463	152.149	1.0	3.0
Name_N-tert-butylacetamide_CAS_None_CS_None	-3.0	3.551253	91.191883	6.784457	5.908248	5.908248	3.416502	2.704124	2.704124	2.931186	2.931186	0.551031	0.551031	0.528093	0.528093	0.0	4.794537	0.0	11.446105	0.0	0.0	6.923737	0.0	20.771212	5.316789	0.0	115.099714	0.833333	-0.53	8.0	102.072	23.00539	7.47	2.158634	5.47	50.275346	10.348264	0.35175	10.348264	0.216771	0.025463	0.216771	-0.077546	-0.35175	0.921	33.5697	115.176	1.0	2.0
Name_Cephradine_CAS_None_CS_None	10.0	1.678452	697.436092	17.430357	13.190193	14.006689	11.413591	7.690996	8.739751	5.998097	7.10309	4.377493	5.801677	3.059082	4.351838	29.867346	19.490139	0.0	11.070912	17.74678	11.993926	16.661795	6.923737	18.22806	5.316789	5.733667	349.109627	0.4375	-2.06	24.0	330.26	232419.899411	16.785786	6.445711	2.756559	143.178577	12.335907	0.476561	12.335907	0.352115	0.02655	0.352115	-1.118726	-0.476561	0.3486	89.7909	349.412	4.0	7.0
Name_Promazine_CAS_None_CS_None	23.0	1.907956	549.548805	13.949383	12.042798	12.859295	9.75402	7.037045	7.853542	5.345979	6.429756	3.519066	4.649335	2.567104	3.662853	0.0	0.0	0.0	0.0	0.0	13.089513	27.586561	0.0	11.761885	72.4261	0.0	284.13472	0.294118	-1.45	20.0	264.268	51348.903618	13.529274	5.897404	2.692837	124.950154	2.462963	0.339594	2.462963	0.055236	1.062269	0.055236	1.062269	-0.339594	4.241	87.184	284.428	0.0	2.0
Name_3-hydroxybenzoic acid_CAS_None_CS_None	32.5	3.069899	254.783061	7.560478	5.112077	5.112077	4.698377	2.722705	2.722705	1.855481	1.855481	1.093105	1.093105	0.638942	0.638942	5.969305	4.794537	0.0	11.312963	0.0	0.0	24.265468	0.0	0.0	0.0	10.213055	138.031694	0.0	-1.51	10.0	132.074	178.192787	6.607786	2.389633	1.253905	57.546335	10.242037	0.50794	10.242037	0.335318	0.02787	0.335318	-1.031574	-0.50794	1.0904	35.0661	138.122	2.0	3.0
Name_Paraben, Buthyl-_CAS_None_CS_None	35.5	2.481073	289.905883	10.388905	8.194432	8.194432	6.736382	4.699004	4.699004	3.036347	3.036347	1.834054	1.834054	0.99005	0.99005	0.0	4.794537	0.0	11.718817	12.170333	12.841643	12.132734	12.132734	6.923737	0.0	9.84339	194.094294	0.363636	-1.51	14.0	180.118	1497.178752	10.570064	5.269485	3.088363	83.325415	11.32694	0.507966	11.32694	0.337622	0.148248	0.337622	-0.334769	-0.507966	2.3491	53.2973	194.23	1.0	3.0
Name_Risocaine_CAS_None_CS_None	31.0	2.611171	279.481149	9.681798	7.617461	7.617461	6.236382	4.264073	4.264073	2.757928	2.757928	1.583666	1.583666	0.897295	0.897295	0.0	4.794537	0.0	5.969305	17.85772	6.420822	0.0	24.265468	6.923737	0.0	10.47053	179.094629	0.3	-1.51	13.0	166.115	912.232063	9.577032	4.499571	2.780671	77.50613	11.251826	0.462108	11.251826	0.33762	0.289954	0.33762	-0.289954	-0.462108	1.8356	51.4279	179.219	2.0	3.0
Name_Alclofenac_CAS_None_CS_None	15.0	2.776717	374.095825	11.259149	8.072396	8.828325	7.130229	4.37115	4.749114	2.934969	3.342169	1.708329	2.003698	1.094686	1.35238	5.969305	4.794537	0.0	6.420822	22.942479	0.0	0.0	24.275121	0.0	6.578936	21.44433	226.039672	0.181818	-1.48	15.0	215.571	2014.627708	11.593964	5.413038	3.636438	92.939078	10.449373	0.487989	10.449373	0.307316	0.04022	0.307316	-0.883494	-0.487989	2.5319	58.4838	226.659	1.0	3.0
Name_Ascorbic acid_CAS_None_CS_None	22.5	2.796067	232.192809	9.300965	5.967158	5.967158	5.574586	3.195848	3.195848	2.309678	2.309678	1.476002	1.476002	0.822777	0.822777	36.30245	4.794537	0.0	0.0	0.0	0.0	0.0	0.0	0.0	4.736863	20.42611	176.032088	0.5	-1.27	12.0	168.06	518.600378	8.823197	2.99698	1.213877	67.32053	10.532445	0.505047	10.532445	0.377497	0.671343	0.377497	-1.417963	-0.505047	-1.4074	35.2562	176.124	4.0	6.0
Name_Acetylsalicylic acid_CAS_None_CS_None	24.5	3.043527	343.222868	9.844935	6.98136	6.98136	6.109061	3.617454	3.617454	2.394956	2.394956	1.371155	1.371155	0.887171	0.887171	11.938611	9.589074	0.0	11.312963	0.0	0.0	19.056471	12.132734	0.0	4.736863	5.106527	180.042259	0.111111	-1.84	13.0	172.095	729.680753	9.249606	3.709251	2.297415	74.757053	10.611948	0.47754	10.611948	0.339004	0.016019	0.339004	-1.114028	-0.47754	1.3101	44.7103	180.159	1.0	4.0
Name_Cinnamic acid, cis-_CAS_None_CS_Form_II	22.0	2.721774	262.151039	8.104448	5.896914	5.896914	5.287694	3.249098	3.249098	2.082255	2.082255	1.217933	1.217933	0.731664	0.731664	5.969305	4.794537	0.0	0.0	0.0	11.639472	0.0	6.07602	30.331835	0.0	5.106527	148.052429	0.0	-1.57	11.0	140.097	349.029098	7.536045	3.562154	2.667823	64.792382	10.085818	0.478074	10.085818	0.327821	0.898056	0.327821	-0.922358	-0.478074	1.7844	43.1118	148.161	1.0	2.0
Name_Flurbiprofen_CAS_None_CS_None	24.0	2.401364	563.961214	13.120956	9.929579	9.929579	8.592224	5.670131	5.670131	4.165235	4.165235	2.948361	2.948361	1.795098	1.795098	17.704432	9.184952	0.0	0.0	11.126903	5.563451	6.066367	19.056471	30.331835	0.0	5.106527	244.089958	0.133333	-2.16	18.0	231.161	12990.198175	12.300954	5.001423	2.39904	104.704615	13.966636	0.480788	13.966636	0.310187	0.396481	0.310187	-0.95661	-0.480788	3.6808	67.8868	244.265	1.0	2.0
Name_Phenol, 3-NH2-_CAS_None_CS_None	24.0	3.07766	168.388339	5.983128	4.333965	4.333965	3.787694	2.333649	2.333649	1.594987	1.594987	0.870211	0.870211	0.524798	0.524798	0.0	0.0	0.0	5.749512	5.687386	0.0	6.066367	18.199101	0.0	0.0	10.840195	109.052764	0.0	-1.18	8.0	102.072	64.052487	4.966628	1.738121	0.904142	47.565528	8.733056	0.507886	8.733056	0.117129	0.212963	0.117129	0.212963	-0.507886	0.9744	32.5192	109.128	3.0	2.0
Name_Ivermectin_CAS_None_CS_None	-25.0	1.17695	1675.432745	44.672269	38.475389	38.475389	29.497426	23.166155	23.166155	19.352334	19.352334	14.930547	14.930547	10.957248	10.957248	90.791124	20.114119	0.0	30.836687	61.506951	18.414748	0.0	40.21911	19.075777	40.694706	47.36863	874.507857	0.8125	-2.05	62.0	800.514	30670300098700.0	47.899084	19.816415	9.734727	367.771976	14.366099	0.461517	14.366099	0.315998	0.007078	0.315998	-1.821534	-0.461517	5.6014	227.3994	875.106	3.0	14.0
Name_Naphthylamine-5-sulfonic acid, 1-_CAS_None_CS_None	25.0	2.956951	619.600148	11.052042	7.71341	8.529907	6.999019	4.246741	5.686804	3.173576	4.563535	2.193707	3.105516	1.530384	2.236825	10.118127	8.417797	0.0	4.895483	16.459835	0.0	6.066367	30.331835	0.0	0.0	10.286417	223.030314	0.0	-1.59	15.0	214.181	2363.316017	9.945907	3.217061	1.666214	87.081594	11.072895	0.398225	11.072895	0.294636	0.118241	0.294636	-4.201736	-0.398225	1.6687	58.175	223.253	3.0	4.0
Name_Barbituric acid, 5-allyl-5-phenyl-_CAS_None_CS_None	24.0	2.560321	502.297711	13.173362	9.60306	9.60306	8.608226	5.443106	5.443106	4.001527	4.001527	2.946475	2.946475	2.058594	2.058594	23.260464	14.383612	0.0	6.420822	5.563451	0.0	6.07602	30.331835	0.0	17.212513	0.0	244.084792	0.153846	-2.43	18.0	232.154	12109.904738	12.038232	4.444357	1.69466	103.874854	12.086902	0.327651	12.086902	0.327651	0.126944	0.276512	-1.419722	-0.276512	0.8665	64.6154	244.25	2.0	5.0
Name_Salicylamide_CAS_None_CS_None	37.0	3.152941	257.537949	7.560478	5.242213	5.242213	4.715214	2.793756	2.793756	1.8814	1.8814	1.169509	1.169509	0.682001	0.682001	5.90718	4.794537	0.0	11.312963	0.0	0.0	12.132734	12.132734	0.0	0.0	10.840195	137.047678	0.0	-1.51	10.0	130.082	182.238219	6.607786	2.389633	1.074894	58.091992	10.483981	0.507122	10.483981	0.251954	0.074074	0.251954	-0.61287	-0.507122	0.4911	36.6247	137.138	3.0	3.0
Name_Acetazolamide_CAS_None_CS_None	34.0	2.938691	422.352468	10.060478	6.513019	8.146012	5.892865	3.032746	5.395562	2.099318	4.811974	0.932817	3.08151	0.525847	1.90536	10.023291	13.212334	0.0	15.378394	11.336786	0.0	6.923737	0.0	0.0	15.514152	5.138974	221.988132	0.25	-1.06	13.0	216.203	682.127277	10.023752	3.358499	2.716736	78.021451	10.704978	0.300746	10.704978	0.266854	0.107894	0.266854	-3.824175	-0.300746	-0.8561	45.5859	222.251	3.0	7.0
Name_Phenol_CAS_None_CS_None	12.0	3.021465	134.10737	5.112884	3.833965	3.833965	3.393847	2.13429	2.13429	1.335549	1.335549	0.756194	0.756194	0.427994	0.427994	0.0	0.0	0.0	0.0	5.749512	0.0	0.0	24.265468	6.066367	0.0	5.106527	94.041865	0.0	-0.98	7.0	88.065	47.197253	4.186113	1.646196	0.929059	42.225637	8.632222	0.507967	8.632222	0.115075	0.321759	0.115075	0.321759	-0.507967	1.3922	28.1068	94.113	1.0	1.0
Name_Nitrofurantoin_CAS_None_CS_None	38.0	2.070288	519.740144	12.413849	8.32204	8.32204	8.058551	4.456197	4.456197	3.088659	3.088659	1.89106	1.89106	1.160733	1.160733	22.745787	19.703393	0.0	12.305004	0.0	17.28988	6.066367	0.0	5.316789	5.101408	4.417151	238.033819	0.125	-2.71	17.0	232.111	9165.913038	10.796108	4.040253	2.274604	93.830844	11.060776	0.433062	11.060776	0.433062	0.114675	0.399592	-0.691043	-0.399592	0.0735	53.2011	238.159	1.0	9.0
Name_Oxazepam_CAS_None_CS_None	6.0	2.231586	698.274631	14.11252	10.376792	11.132721	9.647867	6.070504	6.448468	4.396557	4.832993	3.027723	3.26282	2.095187	2.26729	12.135081	9.901065	0.0	0.0	21.985156	5.563451	0.0	18.199101	30.331835	10.309193	11.60094	286.050905	0.066667	-2.17	20.0	275.63	48535.896584	12.843227	5.074072	2.309024	120.281699	11.737431	0.364132	11.737431	0.275714	0.536065	0.275714	-1.433906	-0.364132	2.4479	78.1695	286.718	2.0	4.0
Name_Griseofulvin_CAS_None_CS_None	22.333333333333332	2.258173	768.834539	17.6459	13.766612	14.522541	11.39945	7.375124	7.753088	5.750227	6.128192	4.497995	4.855898	3.299373	3.564147	11.518957	9.589074	0.0	40.082073	11.499024	0.0	33.47178	6.923737	0.0	0.0	30.548392	352.071366	0.411765	-2.21	24.0	335.634	270347.369567	16.64092	5.701542	2.021587	143.824992	13.254939	0.496168	13.254939	0.230725	0.117617	0.230725	-1.422343	-0.496168	2.8103	86.1255	352.77	0.0	6.0
Name_Silybin_CAS_None_CS_None	33.0	1.492733	1303.6453	24.852642	18.412619	18.412619	16.799264	10.702931	10.702931	8.200359	8.200359	6.000359	6.000359	4.279698	4.279698	35.948622	30.327174	0.0	40.917893	16.876415	6.066367	19.242532	30.331835	0.0	0.0	18.947452	482.121297	0.24	-4.15	35.0	460.265	81727402.3288	22.632799	8.567706	3.820124	198.675396	12.740314	0.507679	12.740314	0.202444	0.05401	0.202444	-1.622362	-0.507679	2.3627	119.4495	482.441	5.0	10.0
Name_Difloxacin_CAS_None_CS_None	0.0	1.971087	1150.530442	20.706378	15.731159	15.731159	13.846244	9.165706	9.165706	7.134563	7.134563	5.251302	5.251302	3.591679	3.591679	28.595989	23.476432	0.0	5.386224	29.980986	19.15588	35.029411	6.066367	11.947582	4.89991	0.0	399.139448	0.238095	-3.26	29.0	380.245	3652617.37205	19.073676	7.28792	3.467616	164.751619	14.900693	0.477497	14.900693	0.340737	0.037405	0.340737	-1.406191	-0.477497	2.7189	106.1303	399.397	1.0	6.0
Name_Tryptophan, DL-_CAS_None_CS_None	18.0	2.323487	490.048508	10.836499	8.104021	8.104021	7.181541	4.716242	4.716242	3.508352	3.508352	2.431944	2.431944	1.624731	1.624731	12.011146	4.794537	0.0	0.0	6.420822	16.466376	0.0	0.0	30.462312	4.983979	10.840195	204.089878	0.181818	-1.81	15.0	192.133	3732.535612	9.733912	3.744478	1.84536	86.712701	10.626394	0.480078	10.626394	0.320317	0.346574	0.320317	-0.971962	-0.480078	1.1223	57.6139	204.229	4.0	4.0
Name_Azelaic acid_CAS_None_CS_None	38.5	2.996105	146.997637	10.104448	7.660671	7.660671	6.125898	4.562569	4.562569	3.055244	3.055244	1.781284	1.781284	1.082782	1.082782	11.938611	9.589074	0.0	12.841643	12.841643	19.262465	0.0	0.0	0.0	0.0	10.213055	188.104859	0.777778	-1.06	13.0	172.095	553.722291	11.94	7.581959	10.94	77.5703	10.099765	0.48123	10.099765	0.30284	0.221161	0.30284	-0.758763	-0.48123	1.8863	47.5906	188.223	2.0	4.0
Name_Morphine_CAS_None_CS_None	-1.0	1.844525	670.244221	14.353007	11.990012	11.990012	10.125864	7.713328	7.713328	6.93011	6.93011	6.149738	6.149738	5.238416	5.238416	6.103966	10.213055	0.0	17.268469	17.709259	19.3864	11.126903	6.066367	12.142387	18.023602	4.736863	285.136493	0.529412	-1.52	21.0	266.191	132503.361973	12.066927	3.622685	1.207164	123.194685	10.440693	0.504247	10.440693	0.165243	0.159722	0.165243	-0.594392	-0.504247	1.1981	77.5766	285.343	2.0	4.0
Name_Valine, D-_CAS_None_CS_None	2.0	3.637683	90.42946	6.732051	5.087513	5.087513	3.553418	2.537773	2.537773	2.108038	2.108038	1.003387	1.003387	0.285154	0.285154	12.011146	4.794537	0.0	5.917906	0.0	0.0	0.0	13.847474	0.0	0.0	10.840195	117.078979	0.8	-0.57	8.0	106.06	39.368066	7.43	2.667814	1.930322	48.494666	10.015741	0.480079	10.015741	0.320236	0.020833	0.320236	-0.930556	-0.480079	0.0543	30.4492	117.148	3.0	3.0
Name_Aztreonam_CAS_None_CS_None	33.0	2.259276	953.885135	21.438793	14.811455	16.444449	12.752743	7.578996	9.855612	6.221231	8.399971	3.730568	5.414072	2.112846	3.543514	51.484247	22.801409	0.0	15.130702	0.0	11.336786	26.151274	0.0	0.0	15.45648	20.230533	435.051855	0.461538	-2.78	28.0	418.304	690205.593991	21.519292	7.325919	4.204134	162.590311	12.562142	0.478227	12.562142	0.362075	0.034954	0.362075	-4.756269	-0.478227	-1.1725	95.6505	435.44	5.0	13.0
Name_Gliclazide_CAS_None_CS_None	4.0	1.579995	645.115175	15.742276	12.579842	13.396339	10.43749	7.589462	9.072625	6.215525	7.897927	4.544292	5.891185	3.391138	4.293093	16.054406	13.212334	0.0	4.895483	11.835812	18.652964	31.395199	12.132734	11.93265	10.147886	0.0	323.130363	0.533333	-1.6	22.0	302.25	119001.774295	15.301626	5.887683	3.250242	130.456212	12.133213	0.342704	12.133213	0.342704	0.08939	0.269763	-3.825262	-0.269763	1.62982	82.4362	323.418	2.0	6.0
Name_Enoxacin_CAS_None_CS_None	24.0	2.243585	827.562288	16.560113	12.67355	12.67355	11.024076	7.452386	7.452386	5.365082	5.365082	3.971247	3.971247	2.768279	2.768279	17.215317	13.979489	0.0	16.767538	25.281446	19.15588	6.196844	4.5671	11.823647	10.300767	5.106527	320.128469	0.4	-2.48	23.0	303.188	179503.578185	15.417012	5.958731	2.653354	130.903608	14.432409	0.477497	14.432409	0.340725	0.010987	0.340725	-1.328065	-0.477497	0.6633	83.677	320.324	2.0	7.0
Name_Strychnine_CAS_None_CS_None	29.0	1.552423	848.052734	16.336134	14.227067	14.227067	12.28766	9.750273	9.750273	8.776861	8.776861	8.217025	8.217025	7.508218	7.508218	0.0	4.794537	0.0	17.426137	36.947197	6.544756	30.637237	5.573105	0.0	40.141308	4.736863	334.168128	0.571429	-1.65	25.0	312.243	1919093.24282	13.54022	4.183107	1.332279	146.97568	13.175208	0.373228	13.175208	0.229418	0.103507	0.229418	0.103507	-0.373228	2.0925	93.409	334.419	0.0	4.0
[truncated: 148 more columns]
