# Supplementary material for: The influence of solid state information and descriptor selection on statistical models of temperature dependent aqueous solubility
Source: J Cheminform. 2018 Aug 29;10:44. doi: 10.1186/s13321-018-0298-3 (PMC6115327; doi:10.1186/s13321-018-0298-3)
Supplement: Supplementary file 2 — Additional file 2. All QSPR ready datasets, prior to feature selection, associated with all considered sets of descriptors. N.B. In the case of the temperature (T) values, these were replaced with (1/T) using additional scripts prior to both feature selection and modelling. [file 13321_2018_298_MOESM2_ESM.zip › all_QSPR_input/QSPR_input/Avdeef_ExDPs_QSPRin_CD_True_MD_Absolv_readyForR.csv]

ID_Chemical	Endpoint_StandardEnthalpy_of_Dissolution_Value	D_AlphaH2_A_	D_BetaH2_B_	D_H_bonding_product_descriptor	D_LatticeEnergy	D_McGowanVolume_V_	D_Pi2_S_	D_R2_E_
Name_Spironolactone_CAS_None_CS_ATPRCL01	3.0	0.0	1.63	0.0	-37.696576	3.17	3.81	2.24
Name_Coumarin_CAS_None_CS_COUMAR12	33.0	0.0	0.49	0.0	-22.137572	1.06	1.16	1.03
Name_Resorcinol_CAS_None_CS_RESORA03	10.0	1.0	0.61	0.61	-22.940187	0.83	1.1	0.99
Name_Sulfadiazine_CAS_None_CS_SULDAZ06	38.0	0.59	1.4	0.826	-43.747043	1.72	2.58	2.08
Name_Acetaminophen_CAS_None_CS_HXACAN32	23.75	0.91	0.93	0.8463	-33.477862	1.17	1.66	1.12
Name_Fentiazac_CAS_None_CS_PCPTZA	9.0	0.57	0.81	0.4617	-40.294249	2.29	2.29	2.62
Name_Sulfamethizole_CAS_None_CS_FOLHAP	27.0	0.59	1.26	0.7434	-39.550748	1.79	2.71	2.17
Name_Barbital_CAS_None_CS_DETBAA01	19.0	0.52	1.21	0.6292	-32.232875	1.37	1.35	0.98
Name_Sulfamethazine_CAS_None_CS_SLFNMD01	48.0	0.59	1.41	0.8319	-43.42904	2.0	2.46	2.13
Name_Terephthalic acid_CAS_None_CS_TEPHTH13	-3.0	1.14	0.77	0.8778	-2735.70838	1.15	1.46	0.94
Name_Sucrose_CAS_None_CS_SUCROS41	3.5	2.01	3.43	6.8943	-71.165016	2.23	2.63	2.32
Name_4-aminopyridine_CAS_None_CS_AMPYRE	4.0	0.23	0.71	0.1633	-22.434332	0.78	1.21	0.9
Name_Tyrosine, D-_CAS_None_CS_FAZHET01	27.0	1.28	1.29	1.6512	-34.69524	1.37	1.6	1.18
Name_Levulinic acid_CAS_None_CS_NIPPEJ	35.0	0.57	0.67	0.3819	-23.37259	0.9	1.12	0.38
Name_Acetylsalicylic acid_CAS_None_CS_ACSALA01	38.0	0.57	0.77	0.4389	-29.758219	1.29	1.42	0.84
Name_Naproxen_CAS_None_CS_COYRUD12	28.0	0.57	0.75	0.4275	-34.713873	1.78	1.49	1.54
Name_3-aminopyridine_CAS_None_CS_AMIPYR	3.0	0.23	0.71	0.1633	-20.73523	0.78	1.21	0.9
Name_Benzoic acid_CAS_None_CS_BENZAC12	29.0	0.57	0.44	0.2508	-24.049796	0.93	1.08	0.75
Name_Salicylic acid_CAS_None_CS_SALIAC18	24.5	0.7	0.4	0.28	-26.595388	0.99	1.1	0.91
Name_Androsterone_CAS_None_CS_ANDOON04	25.0	0.31	0.96	0.2976	-31.774624	2.43	2.21	1.43
Name_Leucine, L-_CAS_None_CS_LEUCIN03	3.0	0.78	0.97	0.7566	-22.881391	1.13	0.92	0.39
Name_Hydrochlorothiazide_CAS_None_CS_HCSBTZ04	28.333333333333332	1.01	1.76	1.7776	-62.662638	1.73	2.77	2.15
Name_Hydroquinone_CAS_None_CS_HYQUIN08	20.0	1.0	0.65	0.65	-23.441066	0.83	1.14	1.02
Name_Benzenesulfonamide, N-(4-chlorophenyl)-_OR[SYNONYM]_N-(4-chlorophenyl)benzenesulfonamide_CAS_None_CS_SAYZEY	38.5	0.42	0.81	0.3402	-37.168279	1.83	2.17	1.82
Name_Suberic acid_CAS_None_CS_SUBRAC01	31.0	1.14	0.7	0.798	-43.047281	1.38	1.08	0.33
Name_Glutamic acid, L-_CAS_None_CS_LGLUAC03	28.5	1.35	1.26	1.701	-33.58502	1.06	1.37	0.55
Name_Salicylamide_CAS_None_CS_SALMID07	37.0	0.62	0.61	0.3782	-31.055115	1.03	1.57	1.16
Name_Cortisone_CAS_None_CS_DHPRTO02	-8.0	0.41	1.9	0.779	-41.062687	2.75	3.15	2.04
Name_Citric acid_CAS_None_CS_CITRAC11	21.5	1.63	1.33	2.1679	-60.185843	1.24	1.5	0.61
Name_Acetophenone, 4-HO-_CAS_None_CS_HACTPH13	39.0	0.66	0.7	0.462	-22.966716	1.07	1.34	1.02
Name_Dehydroisoandrosterone, 5, 6-_CAS_None_CS_ZOYMOP04	24.0	0.31	1.01	0.3131	-30.641319	2.38	2.27	1.55
Name_Acetylsalicylic acid_CAS_None_CS_ACSALA19	32.0	0.57	0.77	0.4389	-29.813687	1.29	1.42	0.84
Name_Nitrofurantoin_CAS_None_CS_LABJON	38.0	0.24	1.34	0.3216	-39.238046	1.45	2.03	1.65
Name_Allopurinol_CAS_None_CS_ALOPUR	49.0	0.27	1.54	0.4158	-27.81438	0.88	1.04	1.43
Name_Benzocaine_CAS_None_CS_QQQAXG04	38.0	0.23	0.76	0.1748	-25.576136	1.31	1.43	0.94
Name_Adipic acid_CAS_None_CS_ADIPAC11	35.25	1.14	0.7	0.798	-38.794239	1.1	1.07	0.34
Name_Codeine_CAS_None_CS_ZZZTSE03	8.0	0.23	1.58	0.3634	-37.255187	2.21	1.92	2.16
Name_Deoxyadenosine, 2'-_CAS_None_CS_CEZBIS	49.0	0.72	1.94	1.3968	-45.400094	1.69	2.38	2.49
Name_Phthalic acid, 2-_CAS_None_CS_PHTHAC06	29.75	1.14	0.77	0.8778	-34.417527	1.15	1.46	0.94
Name_Glycine_CAS_None_CS_GLYCIN30	14.666666666666666	0.78	0.9	0.702	-28.021326	0.56	0.93	0.37
Name_9,10-dimethylanthracene_CAS_None_CS_DMANTR01	48.0	0.0	0.23	0.0	-27.267902	1.74	1.22	2.04
Name_Lamotrigine_CAS_None_CS_EFEMUX01	66.0	0.45	0.93	0.4185	-37.41486	1.65	2.13	2.4
Name_Sulfanilacetamide_CAS_None_CS_SLFNMG01	12.0	0.71	1.31	0.9301	-41.483814	1.49	2.63	1.51
Name_Papaverine_CAS_None_CS_MVERIQ01	-8.0	0.0	1.47	0.0	-43.54859	2.59	2.76	2.19
Name_Catechol_CAS_None_CS_CATCOL13	27.0	0.77	0.53	0.4081	-21.292064	0.83	1.08	0.93
Name_Rofecoxib_CAS_None_CS_CAXMUJ	-15.0	0.0	1.15	0.0	-42.234929	2.23	2.43	1.66
Name_Tris(hydroxymethyl)aminomethane_CAS_None_CS_THXMAM13	17.0	1.01	1.62	1.6362	-37.226493	0.95	1.16	0.82
Name_Indomethacin_CAS_None_CS_INDMET03	23.0	0.57	1.24	0.7068	-45.117717	2.53	2.49	2.44
Name_Benzenesulfonamide, N-(2-chlorophenyl)-_OR[SYNONYM]_N-(2-chlorophenyl)benzenesulfonamide_CAS_None_CS_HEFTAO	14.0	0.36	0.81	0.2916	-36.14246	1.83	2.14	1.79
Name_Alanine, L-_CAS_None_CS_LALNIN03	8.0	0.78	0.93	0.7254	-23.603808	0.71	0.92	0.38
Name_Threonine, L-_CAS_None_CS_LTHREO03	11.0	1.03	1.33	1.3699	-24.257987	0.91	1.14	0.61
Name_Gallic acid_CAS_None_CS_IJUMEG	44.0	1.66	1.01	1.6766	-39.849553	1.11	1.64	1.29
Name_Chlorothiazide_CAS_None_CS_QQQAUG15	44.0	0.64	1.66	1.0624	-55.287662	1.69	2.74	1.98
Name_Barbituric acid, 5-allyl-5-phenyl-_CAS_None_CS_FUFSOP	24.0	0.52	1.34	0.6968	-39.130009	1.8	1.87	1.68
Name_8-hydroxyquinoline_OR[SYNONYM]_Quinoline, 8-HO-_CAS_None_CS_HXQUIN14	11.5	0.07	0.73	0.0511	-22.191695	1.1	1.36	1.55
Name_Cinnamic acid, trans-_OR[SYNONYM]_Cinnamic acid_CAS_None_CS_CINMAC03	29.0	0.57	0.51	0.2907	-27.542944	1.17	1.18	0.9
Name_Cholic acid_CAS_None_CS_JEYDEW01	24.0	1.51	1.66	2.5066	-46.681364	3.31	2.66	1.82
Name_Glutaric acid_CAS_None_CS_GLURAC04	27.333333333333332	1.14	0.69	0.7866	-39.215442	0.96	1.07	0.34
Name_Tartaric acid_CAS_None_CS_TARTAC24	11.0	1.23	1.3	1.599	-43.035508	0.94	1.13	0.61
Name_Griseofulvin_CAS_None_CS_GRISFL	22.333333333333332	0.0	1.58	0.0	-37.335424	2.39	2.32	1.86
Name_4-hydroxyphenylacetic acid_CAS_None_CS_QAPBAL	40.0	1.07	0.72	0.7704	-32.118028	1.13	1.29	0.98
Name_Danazol_CAS_None_CS_YAPZEU01	-25.0	0.4	1.03	0.412	-34.729601	2.67	2.38	2.14
Name_Paraben, Methyl-_CAS_None_CS_CEBGOF04	24.5	0.66	0.72	0.4752	-26.51154	1.13	1.24	0.87
Name_Dimethyloxalate_CAS_None_CS_DMEOXA05	33.0	0.0	0.69	0.0	-18.83438	0.82	0.97	0.13
Name_Sulfasalazine_CAS_None_CS_QIJZOY	10.0	1.07	1.57	1.6799	-50.448048	2.7	2.76	2.92
Name_Mesalamine_CAS_None_CS_SAQJAV	18.0	0.93	0.7	0.651	-36.923213	1.09	1.52	1.22
Name_Sulfathiazole_CAS_None_CS_SUTHAZ30	42.0	0.59	1.21	0.7139	-44.388728	1.69	2.6	2.06
Name_Phenazine-1-carboxylic acid_CAS_None_CS_SACRET01	14.0	0.57	0.94	0.5358	-32.468655	1.59	1.85	2.26
Name_Alclofenac_CAS_None_CS_FICJAC	15.0	0.57	0.7	0.399	-36.772732	1.63	1.32	1.06
Name_Succinyl_sulfathiazole_CAS_None_CS_GOBVEA01	14.0	1.34	1.78	2.3852	-61.508173	2.34	3.4	2.25
Name_2-aminopyridine_CAS_None_CS_AMPYRD	4.0	0.23	0.62	0.1426	-20.65947	0.78	1.14	0.92
Name_Progesterone_CAS_None_CS_PROGST13	2.0	0.0	1.04	0.0	-34.331367	2.62	2.49	1.56
Name_Fluconazole_CAS_None_CS_IVUQOF	27.0	0.31	1.42	0.4402	-42.82685	2.01	2.46	2.16
Name_DOPA, L-_CAS_None_CS_LDOPAS03	8.0	1.56	1.44	2.2464	-38.272062	1.43	1.77	1.33
Name_Aminopenicillanic acid, 6-(+)-_CAS_None_CS_AMPENA01	4.0	0.8	1.94	1.552	-41.835404	1.47	1.69	1.59
Name_Nalidixic acid_CAS_None_CS_NALIDX01	-19.0	0.57	1.34	0.7638	-29.072519	1.7	1.94	1.63
Name_Oxalic acid_CAS_None_CS_OXALAC08	23.0	1.14	0.68	0.7752	-25.007447	0.54	1.06	0.34
Name_1,4-diaminobutane_CAS_None_CS_QATWAJ	-37.0	0.42	1.12	0.4704	-23.229833	0.87	0.82	0.4
Name_Pentachlorophenol_CAS_None_CS_PCPHOL01	22.0	0.7	0.0	0.0	-30.180622	1.39	1.13	1.27
Name_Tolbutamide_CAS_None_CS_ZZZPUS02	17.0	0.59	1.15	0.6785	-50.593471	2.06	2.21	1.33
Name_Atrazine_CAS_None_CS_PORJIR	27.0	0.36	0.89	0.3204	-26.612292	1.62	1.24	1.26
Name_Diatrizoic acid_CAS_None_CS_PUFJUX	11.0	1.59	1.42	2.2578	-45.353453	2.5	3.25	3.23
Name_Pyrene_CAS_None_CS_GUQPOZ	42.0	0.0	0.25	0.0	-26.169132	1.58	1.52	2.6
Name_Chlorpropamide_CAS_None_CS_BEDMIG08	30.0	0.59	1.13	0.6667	-52.044797	1.9	2.38	1.46
Name_Glucoside, a-D-Me-_CAS_None_CS_MGLUCP11	4.0	1.0	1.83	1.83	-40.292192	1.34	1.5	1.19
Name_Isophthalic acid_CAS_None_CS_BENZDC01	49.333333333333336	1.14	0.77	0.8778	-36.560015	1.15	1.46	0.94
Name_Phenol, 3-NH2-_CAS_None_CS_MAMPOL	24.0	0.73	0.65	0.4745	-23.346918	0.87	1.28	1.07
Name_Prednisolone_CAS_None_CS_JIWPEL	17.0	0.73	1.97	1.4381	-48.668295	2.75	3.02	2.19
Name_4-methoxybenzoic acid_CAS_None_CS_ANISIC04	28.0	0.57	0.66	0.3762	-25.189211	1.13	1.17	0.81
Name_Nevirapine_CAS_None_CS_PABHIJ	-6.0	0.42	1.37	0.5754	-36.190289	1.94	2.29	2.36
Name_Naphthol, 1-_CAS_None_CS_NAPHOL01	25.0	0.5	0.45	0.225	-24.523577	1.14	1.23	1.5
Name_4-methylbenzoic acid_OR[SYNONYM]_p-toluic acid_CAS_None_CS_PTOLIC01	30.333333333333332	0.57	0.44	0.2508	-23.412326	1.07	1.02	0.77
Name_Dapsone_CAS_None_CS_DAPSUO05	35.0	0.45	1.35	0.6075	-45.292696	1.8	2.84	1.87
Name_Methylprednisolone_CAS_None_CS_MTHPRG	21.0	0.73	2.0	1.46	-45.885795	2.9	3.0	2.2
Name_Eucalyptol_CAS_None_CS_MOFPAY	-23.0	0.0	0.32	0.0	-18.147142	1.36	0.39	0.43
Name_4-dimethylaminopyridine_CAS_None_CS_BUKJOG11	3.0	0.0	0.74	0.0	-20.527587	1.06	1.04	0.84
Name_4-aminobenzoic acid, Methyl ester_CAS_None_CS_CEBGUL01	28.0	0.23	0.76	0.1748	-26.469063	1.17	1.42	0.95
Name_Carvedilol_CAS_None_CS_GIVJUQ	-12.0	0.62	2.09	1.2958	-44.313697	3.1	3.0	3.08
Name_Phenol, 2-NH2-_CAS_None_CS_AMPHOM11	6.0	0.51	0.55	0.2805	-24.436352	0.87	1.21	1.05
Name_Aniline, 3-NO2-_CAS_None_CS_MNIANL03	35.0	0.3	0.53	0.159	-22.066302	0.99	1.65	1.13
Name_Heptabarbital_CAS_None_CS_CHEBAR01	23.0	0.52	1.28	0.6656	-37.984149	1.93	1.5	1.32
Name_Diclofenac_CAS_None_CS_SIKLIH07	20.0	0.7	0.67	0.469	-37.247906	2.02	1.95	1.81
Name_Haloperidol_CAS_None_CS_HALDOL01	42.0	0.31	1.45	0.4495	-47.247346	2.8	2.08	2.0
Name_Benzenesulfonamide, N-(2,3-dichlorophenyl)-_OR[SYNONYM]_N-(2,3-dichlorophenyl)benzenesulfonamide_CAS_None_CS_IDIXEZ	28.0	0.43	0.74	0.3182	-38.386008	1.95	2.21	1.9
Name_Succinimide_CAS_None_CS_SUCCIN05	30.0	0.34	0.89	0.3026	-22.228152	0.69	0.99	0.76
Name_Cystine, L-_CAS_None_CS_LCYSTI15	23.0	1.56	2.09	3.2604	-83.227767	1.63	1.98	1.44
Name_2-aminopyrimidine_CAS_None_CS_AMPYRM01	4.0	0.23	0.7	0.161	-21.682756	0.73	1.18	0.96
Name_Benzenesulfonic acid, 4-NH2-_CAS_None_CS_AFAZEM	21.0	0.54	1.19	0.6426	-33.075953	1.16	2.2	1.17
Name_Malonic acid_CAS_None_CS_MALNAC12	8.333333333333334	1.14	0.69	0.7866	-31.859953	0.68	1.06	0.34
Name_Acetamide_CAS_None_CS_ACEMID02	8.0	0.49	0.57	0.2793	-16.99894	0.51	1.09	0.42
Name_Antipyrine_CAS_None_CS_ANTPYR	21.5	0.0	1.28	0.0	-25.336831	1.48	1.75	1.42
Name_Anthracene_CAS_None_CS_ANTCEN19	46.666666666666664	0.0	0.23	0.0	-25.582407	1.45	1.34	1.99
Name_Pyrazinamide_CAS_None_CS_PYRZIN21	-11.0	0.49	1.04	0.5096	-25.200993	0.89	1.68	1.07
Name_Pimelic acid_CAS_None_CS_PIMELA14	39.0	1.14	0.7	0.798	-42.055842	1.24	1.08	0.33
Name_Acetazolamide_CAS_None_CS_ATDZSA03	34.0	0.85	1.5	1.275	-47.948039	1.34	2.55	1.64
Name_Cimetidine_CAS_None_CS_CIMETD01	-13.0	0.74	1.86	1.3764	-42.51537	1.96	1.87	1.66
Name_Benzoic acid, 2-NO2-_CAS_None_CS_NBZOAO04	25.0	0.57	0.54	0.3078	-32.916922	1.11	1.65	1.02
Name_Maleic acid_CAS_None_CS_MALIAC13	21.333333333333332	1.14	0.75	0.855	-32.597533	0.78	1.16	0.5
Name_Ethisterone_CAS_None_CS_KEFCED	28.0	0.4	1.08	0.432	-36.295784	2.58	2.4	1.78
Name_Phenol, 3-NO2-_CAS_None_CS_MNPHOL21	17.0	0.69	0.49	0.3381	-23.406399	0.95	1.47	1.05
Name_Serine, L-_CAS_None_CS_LSERIN10	22.0	1.03	1.3	1.339	-37.622027	0.76	1.15	0.6
Name_Flufenamic acid_CAS_None_CS_FPAMCA	29.0	0.72	0.59	0.4248	-32.743093	1.83	1.36	1.26
Name_3-hydroxybenzoic acid_CAS_None_CS_BIDLOP02	32.5	1.06	0.72	0.7632	-26.471035	0.99	1.29	0.98
Name_Strychnine_CAS_None_CS_ZZZUEE04	29.0	0.0	1.68	0.0	-36.184838	2.41	1.99	2.62
Name_Asparagine, L-_CAS_None_CS_VIKKEG	24.0	1.27	1.48	1.8796	-31.558681	0.96	1.84	0.8
Name_Estrone_CAS_None_CS_ESTRON13	37.0	0.5	0.95	0.475	-34.161578	2.16	2.53	1.85
Name_Triamcinolone acetonide_CAS_None_CS_HEQMUM	15.0	0.56	2.14	1.1984	-46.568145	3.15	3.13	2.18
Name_Urea_CAS_None_CS_UREAXX23	13.5	0.72	0.69	0.4968	-22.445395	0.46	1.17	0.63
Name_Metronidazole_CAS_None_CS_MNIMET02	6.0	0.31	0.86	0.2666	-26.004874	1.19	1.75	1.12
Name_Digoxin_CAS_None_CS_DIGOXN10	-34.0	1.58	4.32	6.8256	-85.055168	5.75	4.46	3.67
Name_Perphenazine_CAS_None_CS_PERPAZ	14.0	0.23	1.84	0.4232	-45.882857	3.02	2.33	2.87
Name_Phenobartibal_CAS_None_CS_PHBARB09	21.0	0.52	1.29	0.6708	-36.928008	1.7	1.81	1.56
Name_Sulfamethoxazole_CAS_None_CS_SLFNMB07	27.0	0.59	1.21	0.7139	-42.827771	1.72	2.43	1.99
Name_Corticosterone_CAS_None_CS_CORTIC01	10.0	0.48	1.62	0.7776	-33.628254	2.74	2.8	1.9
Name_Histidine, L-_CAS_None_CS_LHISTD04	13.0	1.13	1.41	1.5933	-40.149991	1.13	1.74	1.02
Name_Norethindone_CAS_None_CS_NETIND01	22.0	0.4	1.07	0.428	-35.350265	2.44	2.44	1.81
Name_Ferulic acid_CAS_None_CS_GASVOL	36.0	0.85	0.87	0.7395	-34.74805	1.43	1.46	1.11
Name_Benzamide_CAS_None_CS_BZAMID12	18.0	0.49	0.66	0.3234	-24.943851	0.97	1.55	1.0
Name_Taurine_CAS_None_CS_TAURIN05	23.5	0.52	1.34	0.6968	-32.740462	0.83	1.64	0.49
Name_Succinic acid_CAS_None_CS_SUCACB16	29.0	0.97	0.69	0.6693	-28.988496	0.82	1.06	0.34
Name_Piroxicam_CAS_None_CS_BIYSEH06	23.0	0.72	2.12	1.5264	-46.629851	2.25	3.12	2.56
Name_Tyrosine_OR[SYNONYM]_Tyrosine, L-_CAS_None_CS_LTYROS11	22.333333333333332	1.28	1.29	1.6512	-33.536674	1.37	1.6	1.18
Name_Phenol, 4-NH2-_CAS_None_CS_AMPHOL01	14.0	0.73	0.69	0.5037	-24.154172	0.87	1.32	1.09
Name_Aspartic acid, L-_CAS_None_CS_LASPRT03	25.5	1.18	1.26	1.4868	-30.407021	0.92	1.37	0.55
Name_Deoxycorticosterone_CAS_None_CS_HPENDO10	-28.0	0.17	1.32	0.2244	-29.284831	2.68	2.55	1.69
Name_2-methoxybenzoic acid_CAS_None_CS_FUFBOX	29.0	0.57	0.66	0.3762	-25.746714	1.13	1.17	0.81
Name_2-furoic acid_CAS_None_CS_FRANAC04	39.5	0.57	0.48	0.2736	-20.662481	0.75	0.95	0.53
Name_Cinnamic acid, cis-_CAS_None_CS_ZEDPIH01	22.0	0.57	0.51	0.2907	-25.540935	1.17	1.18	0.9
Name_Caffeic acid_CAS_None_CS_FESNOG01	42.0	1.35	0.93	1.2555	-36.829048	1.29	1.57	1.27
Name_Hydrocortisone_CAS_None_CS_ZZZPNG03	7.0	0.73	1.9	1.387	-48.241379	2.8	2.92	2.04
Name_Acetanalide, 4-methoxy-_CAS_None_CS_ACACTA01	26.0	0.41	0.87	0.3567	-30.765398	1.31	1.55	0.96
Name_Azelaic acid_CAS_None_CS_AZELAC04	38.5	1.14	0.71	0.8094	-45.229987	1.53	1.09	0.33
Name_4-nitroaniline_OR[SYNONYM]_Aniline, 4-NO2-_CAS_None_CS_NANILI23	37.0	0.28	0.53	0.1484	-24.338415	0.99	1.65	1.13
Name_Sulfanilamide_CAS_None_CS_SULAMD07	44.0	0.67	1.18	0.7906	-38.370593	1.2	1.96	1.46
Name_Vidarabine_CAS_None_CS_ARADEN10	43.0	0.97	2.22	2.1534	-49.000079	1.75	2.64	2.69
Name_Cyclobarbital_CAS_None_CS_ETCYBA01	21.5	0.52	1.28	0.6656	-36.821645	1.79	1.5	1.32
Name_Genistein_CAS_None_CS_GENIST	35.0	1.3	1.2	1.56	-44.561844	1.85	2.25	2.36
Name_Carbamazepine_CAS_None_CS_CBMZPN16	24.0	0.39	0.92	0.3588	-37.144165	1.81	2.06	2.12
Name_Diazepam_CAS_None_CS_DIZPAM10	12.0	0.0	1.04	0.0	-35.287426	2.07	1.72	2.11
Name_Sulfisomidine_CAS_None_CS_SLFSMD10	13.0	0.59	1.44	0.8496	-42.156023	2.0	2.49	2.12
Name_Theophylline_CAS_None_CS_BAPLOT06	22.0	0.35	1.29	0.4515	-34.307169	1.22	1.99	1.46
Name_Phenol, 4-NO2-_CAS_None_CS_NITPOL02	29.0	0.67	0.49	0.3283	-23.764157	0.95	1.47	1.05
Name_Benzoquinone_CAS_None_CS_BNZQUI03	21.0	0.0	0.76	0.0	-20.165496	0.79	0.43	0.9
Name_Acetanilide_CAS_None_CS_ACANIL02	19.5	0.41	0.67	0.2747	-26.419893	1.11	1.42	0.89
Name_Hydroxyproline, L-_CAS_None_CS_HOPROL12	6.0	0.95	1.2	1.14	-29.428876	0.94	1.08	0.77
Name_(2-naphthoxy)acetic acid_CAS_None_CS_NAPXAC01	56.0	0.57	0.72	0.4104	-33.773203	1.5	1.56	1.51
Name_Hippuric acid_CAS_None_CS_HIPPAC05	30.0	0.83	1.01	0.8383	-36.632048	1.33	1.95	1.06
Name_Benzophenone, 2,4-(HO)2-_CAS_None_CS_DHXBZP	28.0	0.8	0.68	0.544	-31.929997	1.6	1.81	1.73
Name_Antipyrine, 4-NH2-_CAS_None_CS_LOYXEE	25.0	0.21	1.72	0.3612	-29.09721	1.58	1.91	1.65
