# Supplementary material for: The influence of solid state information and descriptor selection on statistical models of temperature dependent aqueous solubility
Source: J Cheminform. 2018 Aug 29;10:44. doi: 10.1186/s13321-018-0298-3 (PMC6115327; doi:10.1186/s13321-018-0298-3)
Supplement: Supplementary file 2 — Additional file 2. All QSPR ready datasets, prior to feature selection, associated with all considered sets of descriptors. N.B. In the case of the temperature (T) values, these were replaced with (1/T) using additional scripts prior to both feature selection and modelling. [file 13321_2018_298_MOESM2_ESM.zip › all_QSPR_input/QSPR_input/Avdeef_ExDPs_QSPRin_CD_True_MD_Absolv_readyForR_MPD.csv]

ID_Chemical	Endpoint_StandardEnthalpy_of_Dissolution_Value	D_AlphaH2_A_	D_BetaH2_B_	D_H_bonding_product_descriptor	D_LatticeEnergy	D_McGowanVolume_V_	D_Pi2_S_	D_R2_E_	D_MP_Descriptor
Name_Spironolactone_CAS_None_CS_ATPRCL01	3.0	0.0	1.63	0.0	-37.696576	3.17	3.81	2.24	135.000000
Name_Coumarin_CAS_None_CS_COUMAR12	33.0	0.0	0.49	0.0	-22.137572	1.06	1.16	1.03	70.000000
Name_Resorcinol_CAS_None_CS_RESORA03	10.0	1.0	0.61	0.61	-22.940187	0.83	1.1	0.99	110.000000
Name_Sulfadiazine_CAS_None_CS_SULDAZ06	38.0	0.59	1.4	0.826	-43.747043	1.72	2.58	2.08	253.000000
Name_Acetaminophen_CAS_None_CS_HXACAN32	23.75	0.91	0.93	0.8463	-33.477862	1.17	1.66	1.12	170.000000
Name_Fentiazac_CAS_None_CS_PCPTZA	9.0	0.57	0.81	0.4617	-40.294249	2.29	2.29	2.62	161.000000
Name_Sulfamethizole_CAS_None_CS_FOLHAP	27.0	0.59	1.26	0.7434	-39.550748	1.79	2.71	2.17	208.000000
Name_Barbital_CAS_None_CS_DETBAA01	19.0	0.52	1.21	0.6292	-32.232875	1.37	1.35	0.98	190.000000
Name_Sulfamethazine_CAS_None_CS_SLFNMD01	48.0	0.59	1.41	0.8319	-43.42904	2.0	2.46	2.13	176.000000
Name_Terephthalic acid_CAS_None_CS_TEPHTH13	-3.0	1.14	0.77	0.8778	-2735.70838	1.15	1.46	0.94	300.000000
Name_Sucrose_CAS_None_CS_SUCROS41	3.5	2.01	3.43	6.8943	-71.165016	2.23	2.63	2.32	189.500000
Name_4-aminopyridine_CAS_None_CS_AMPYRE	4.0	0.23	0.71	0.1633	-22.434332	0.78	1.21	0.9	159.000000
Name_Tyrosine, D-_CAS_None_CS_FAZHET01	27.0	1.28	1.29	1.6512	-34.69524	1.37	1.6	1.18	312.000000
Name_Levulinic acid_CAS_None_CS_NIPPEJ	35.0	0.57	0.67	0.3819	-23.37259	0.9	1.12	0.38	31.000000
Name_Acetylsalicylic acid_CAS_None_CS_ACSALA01	38.0	0.57	0.77	0.4389	-29.758219	1.29	1.42	0.84	135.000000
Name_Naproxen_CAS_None_CS_COYRUD12	28.0	0.57	0.75	0.4275	-34.713873	1.78	1.49	1.54	153.000000
Name_3-aminopyridine_CAS_None_CS_AMIPYR	3.0	0.23	0.71	0.1633	-20.73523	0.78	1.21	0.9	61.000000
Name_Benzoic acid_CAS_None_CS_BENZAC12	29.0	0.57	0.44	0.2508	-24.049796	0.93	1.08	0.75	122.000000
Name_Salicylic acid_CAS_None_CS_SALIAC18	24.5	0.7	0.4	0.28	-26.595388	0.99	1.1	0.91	158.000000
Name_Androsterone_CAS_None_CS_ANDOON04	25.0	0.31	0.96	0.2976	-31.774624	2.43	2.21	1.43	185.000000
Name_Leucine, L-_CAS_None_CS_LEUCIN03	3.0	0.78	0.97	0.7566	-22.881391	1.13	0.92	0.39	293.000000
Name_Hydrochlorothiazide_CAS_None_CS_HCSBTZ04	28.333333333333332	1.01	1.76	1.7776	-62.662638	1.73	2.77	2.15	274.000000
Name_Hydroquinone_CAS_None_CS_HYQUIN08	20.0	1.0	0.65	0.65	-23.441066	0.83	1.14	1.02	174.000000
Name_Benzenesulfonamide, N-(4-chlorophenyl)-_OR[SYNONYM]_N-(4-chlorophenyl)benzenesulfonamide_CAS_None_CS_SAYZEY	38.5	0.42	0.81	0.3402	-37.168279	1.83	2.17	1.82	122.000000
Name_Suberic acid_CAS_None_CS_SUBRAC01	31.0	1.14	0.7	0.798	-43.047281	1.38	1.08	0.33	142.000000
Name_Glutamic acid, L-_CAS_None_CS_LGLUAC03	28.5	1.35	1.26	1.701	-33.58502	1.06	1.37	0.55	201.000000
Name_Salicylamide_CAS_None_CS_SALMID07	37.0	0.62	0.61	0.3782	-31.055115	1.03	1.57	1.16	140.000000
Name_Cortisone_CAS_None_CS_DHPRTO02	-8.0	0.41	1.9	0.779	-41.062687	2.75	3.15	2.04	222.000000
Name_Citric acid_CAS_None_CS_CITRAC11	21.5	1.63	1.33	2.1679	-60.185843	1.24	1.5	0.61	153.000000
Name_Acetophenone, 4-HO-_CAS_None_CS_HACTPH13	39.0	0.66	0.7	0.462	-22.966716	1.07	1.34	1.02	110.000000
Name_Dehydroisoandrosterone, 5, 6-_CAS_None_CS_ZOYMOP04	24.0	0.31	1.01	0.3131	-30.641319	2.38	2.27	1.55	141.000000
Name_Acetylsalicylic acid_CAS_None_CS_ACSALA19	32.0	0.57	0.77	0.4389	-29.813687	1.29	1.42	0.84	135.000000
Name_Nitrofurantoin_CAS_None_CS_LABJON	38.0	0.24	1.34	0.3216	-39.238046	1.45	2.03	1.65	268.000000
Name_Allopurinol_CAS_None_CS_ALOPUR	49.0	0.27	1.54	0.4158	-27.81438	0.88	1.04	1.43	350.000000
Name_Benzocaine_CAS_None_CS_QQQAXG04	38.0	0.23	0.76	0.1748	-25.576136	1.31	1.43	0.94	90.000000
Name_Adipic acid_CAS_None_CS_ADIPAC11	35.25	1.14	0.7	0.798	-38.794239	1.1	1.07	0.34	153.000000
Name_Codeine_CAS_None_CS_ZZZTSE03	8.0	0.23	1.58	0.3634	-37.255187	2.21	1.92	2.16	155.000000
Name_Deoxyadenosine, 2'-_CAS_None_CS_CEZBIS	49.0	0.72	1.94	1.3968	-45.400094	1.69	2.38	2.49	189.000000
Name_Phthalic acid, 2-_CAS_None_CS_PHTHAC06	29.75	1.14	0.77	0.8778	-34.417527	1.15	1.46	0.94	215.000000
Name_Glycine_CAS_None_CS_GLYCIN30	14.666666666666666	0.78	0.9	0.702	-28.021326	0.56	0.93	0.37	249.000000
Name_9,10-dimethylanthracene_CAS_None_CS_DMANTR01	48.0	0.0	0.23	0.0	-27.267902	1.74	1.22	2.04	182.000000
Name_Lamotrigine_CAS_None_CS_EFEMUX01	66.0	0.45	0.93	0.4185	-37.41486	1.65	2.13	2.4	217.000000
Name_Sulfanilacetamide_CAS_None_CS_SLFNMG01	12.0	0.71	1.31	0.9301	-41.483814	1.49	2.63	1.51	183.000000
Name_Papaverine_CAS_None_CS_MVERIQ01	-8.0	0.0	1.47	0.0	-43.54859	2.59	2.76	2.19	147.000000
Name_Catechol_CAS_None_CS_CATCOL13	27.0	0.77	0.53	0.4081	-21.292064	0.83	1.08	0.93	105.000000
Name_Rofecoxib_CAS_None_CS_CAXMUJ	-15.0	0.0	1.15	0.0	-42.234929	2.23	2.43	1.66	207.000000
Name_Tris(hydroxymethyl)aminomethane_CAS_None_CS_THXMAM13	17.0	1.01	1.62	1.6362	-37.226493	0.95	1.16	0.82	172.000000
Name_Indomethacin_CAS_None_CS_INDMET03	23.0	0.57	1.24	0.7068	-45.117717	2.53	2.49	2.44	159.000000
Name_Benzenesulfonamide, N-(2-chlorophenyl)-_OR[SYNONYM]_N-(2-chlorophenyl)benzenesulfonamide_CAS_None_CS_HEFTAO	14.0	0.36	0.81	0.2916	-36.14246	1.83	2.14	1.79	125.000000
Name_Alanine, L-_CAS_None_CS_LALNIN03	8.0	0.78	0.93	0.7254	-23.603808	0.71	0.92	0.38	303.000000
Name_Threonine, L-_CAS_None_CS_LTHREO03	11.0	1.03	1.33	1.3699	-24.257987	0.91	1.14	0.61	263.000000
Name_Gallic acid_CAS_None_CS_IJUMEG	44.0	1.66	1.01	1.6766	-39.849553	1.11	1.64	1.29	251.000000
Name_Chlorothiazide_CAS_None_CS_QQQAUG15	44.0	0.64	1.66	1.0624	-55.287662	1.69	2.74	1.98	350.000000
Name_Barbituric acid, 5-allyl-5-phenyl-_CAS_None_CS_FUFSOP	24.0	0.52	1.34	0.6968	-39.130009	1.8	1.87	1.68	157.000000
Name_8-hydroxyquinoline_OR[SYNONYM]_Quinoline, 8-HO-_CAS_None_CS_HXQUIN14	11.5	0.07	0.73	0.0511	-22.191695	1.1	1.36	1.55	76.000000
Name_Cinnamic acid, trans-_OR[SYNONYM]_Cinnamic acid_CAS_None_CS_CINMAC03	29.0	0.57	0.51	0.2907	-27.542944	1.17	1.18	0.9	133.000000
Name_Cholic acid_CAS_None_CS_JEYDEW01	24.0	1.51	1.66	2.5066	-46.681364	3.31	2.66	1.82	200.000000
Name_Glutaric acid_CAS_None_CS_GLURAC04	27.333333333333332	1.14	0.69	0.7866	-39.215442	0.96	1.07	0.34	97.000000
Name_Tartaric acid_CAS_None_CS_TARTAC24	11.0	1.23	1.3	1.599	-43.035508	0.94	1.13	0.61	175.000000
Name_Griseofulvin_CAS_None_CS_GRISFL	22.333333333333332	0.0	1.58	0.0	-37.335424	2.39	2.32	1.86	220.000000
Name_4-hydroxyphenylacetic acid_CAS_None_CS_QAPBAL	40.0	1.07	0.72	0.7704	-32.118028	1.13	1.29	0.98	150.000000
Name_Danazol_CAS_None_CS_YAPZEU01	-25.0	0.4	1.03	0.412	-34.729601	2.67	2.38	2.14	226.000000
Name_Paraben, Methyl-_CAS_None_CS_CEBGOF04	24.5	0.66	0.72	0.4752	-26.51154	1.13	1.24	0.87	131.000000
Name_Dimethyloxalate_CAS_None_CS_DMEOXA05	33.0	0.0	0.69	0.0	-18.83438	0.82	0.97	0.13	54.000000
Name_Sulfasalazine_CAS_None_CS_QIJZOY	10.0	1.07	1.57	1.6799	-50.448048	2.7	2.76	2.92	220.000000
Name_Mesalamine_CAS_None_CS_SAQJAV	18.0	0.93	0.7	0.651	-36.923213	1.09	1.52	1.22	280.000000
Name_Sulfathiazole_CAS_None_CS_SUTHAZ30	42.0	0.59	1.21	0.7139	-44.388728	1.69	2.6	2.06	202.000000
Name_Phenazine-1-carboxylic acid_CAS_None_CS_SACRET01	14.0	0.57	0.94	0.5358	-32.468655	1.59	1.85	2.26	239.000000
Name_Alclofenac_CAS_None_CS_FICJAC	15.0	0.57	0.7	0.399	-36.772732	1.63	1.32	1.06	92.000000
Name_Succinyl_sulfathiazole_CAS_None_CS_GOBVEA01	14.0	1.34	1.78	2.3852	-61.508173	2.34	3.4	2.25	194.000000
Name_2-aminopyridine_CAS_None_CS_AMPYRD	4.0	0.23	0.62	0.1426	-20.65947	0.78	1.14	0.92	58.000000
Name_Progesterone_CAS_None_CS_PROGST13	2.0	0.0	1.04	0.0	-34.331367	2.62	2.49	1.56	126.000000
Name_Fluconazole_CAS_None_CS_IVUQOF	27.0	0.31	1.42	0.4402	-42.82685	2.01	2.46	2.16	139.000000
Name_DOPA, L-_CAS_None_CS_LDOPAS03	8.0	1.56	1.44	2.2464	-38.272062	1.43	1.77	1.33	277.000000
Name_Aminopenicillanic acid, 6-(+)-_CAS_None_CS_AMPENA01	4.0	0.8	1.94	1.552	-41.835404	1.47	1.69	1.59	202.000000
Name_Nalidixic acid_CAS_None_CS_NALIDX01	-19.0	0.57	1.34	0.7638	-29.072519	1.7	1.94	1.63	230.000000
Name_Oxalic acid_CAS_None_CS_OXALAC08	23.0	1.14	0.68	0.7752	-25.007447	0.54	1.06	0.34	190.000000
Name_1,4-diaminobutane_CAS_None_CS_QATWAJ	-37.0	0.42	1.12	0.4704	-23.229833	0.87	0.82	0.4	27.000000
Name_Pentachlorophenol_CAS_None_CS_PCPHOL01	22.0	0.7	0.0	0.0	-30.180622	1.39	1.13	1.27	179.000000
Name_Tolbutamide_CAS_None_CS_ZZZPUS02	17.0	0.59	1.15	0.6785	-50.593471	2.06	2.21	1.33	129.000000
Name_Atrazine_CAS_None_CS_PORJIR	27.0	0.36	0.89	0.3204	-26.612292	1.62	1.24	1.26	173.000000
Name_Diatrizoic acid_CAS_None_CS_PUFJUX	11.0	1.59	1.42	2.2578	-45.353453	2.5	3.25	3.23	300.000000
Name_Pyrene_CAS_None_CS_GUQPOZ	42.0	0.0	0.25	0.0	-26.169132	1.58	1.52	2.6	152.000000
Name_Chlorpropamide_CAS_None_CS_BEDMIG08	30.0	0.59	1.13	0.6667	-52.044797	1.9	2.38	1.46	128.000000
Name_Glucoside, a-D-Me-_CAS_None_CS_MGLUCP11	4.0	1.0	1.83	1.83	-40.292192	1.34	1.5	1.19	168.000000
Name_Isophthalic acid_CAS_None_CS_BENZDC01	49.333333333333336	1.14	0.77	0.8778	-36.560015	1.15	1.46	0.94	346.333333
Name_Phenol, 3-NH2-_CAS_None_CS_MAMPOL	24.0	0.73	0.65	0.4745	-23.346918	0.87	1.28	1.07	125.000000
Name_Prednisolone_CAS_None_CS_JIWPEL	17.0	0.73	1.97	1.4381	-48.668295	2.75	3.02	2.19	239.000000
Name_4-methoxybenzoic acid_CAS_None_CS_ANISIC04	28.0	0.57	0.66	0.3762	-25.189211	1.13	1.17	0.81	184.000000
Name_Nevirapine_CAS_None_CS_PABHIJ	-6.0	0.42	1.37	0.5754	-36.190289	1.94	2.29	2.36	248.000000
Name_Naphthol, 1-_CAS_None_CS_NAPHOL01	25.0	0.5	0.45	0.225	-24.523577	1.14	1.23	1.5	96.000000
Name_4-methylbenzoic acid_OR[SYNONYM]_p-toluic acid_CAS_None_CS_PTOLIC01	30.333333333333332	0.57	0.44	0.2508	-23.412326	1.07	1.02	0.77	182.666667
Name_Dapsone_CAS_None_CS_DAPSUO05	35.0	0.45	1.35	0.6075	-45.292696	1.8	2.84	1.87	176.000000
Name_Methylprednisolone_CAS_None_CS_MTHPRG	21.0	0.73	2.0	1.46	-45.885795	2.9	3.0	2.2	233.000000
Name_Eucalyptol_CAS_None_CS_MOFPAY	-23.0	0.0	0.32	0.0	-18.147142	1.36	0.39	0.43	37.000000
Name_4-dimethylaminopyridine_CAS_None_CS_BUKJOG11	3.0	0.0	0.74	0.0	-20.527587	1.06	1.04	0.84	112.000000
Name_4-aminobenzoic acid, Methyl ester_CAS_None_CS_CEBGUL01	28.0	0.23	0.76	0.1748	-26.469063	1.17	1.42	0.95	112.000000
Name_Carvedilol_CAS_None_CS_GIVJUQ	-12.0	0.62	2.09	1.2958	-44.313697	3.1	3.0	3.08	115.000000
Name_Phenol, 2-NH2-_CAS_None_CS_AMPHOM11	6.0	0.51	0.55	0.2805	-24.436352	0.87	1.21	1.05	172.000000
Name_Aniline, 3-NO2-_CAS_None_CS_MNIANL03	35.0	0.3	0.53	0.159	-22.066302	0.99	1.65	1.13	72.000000
Name_Heptabarbital_CAS_None_CS_CHEBAR01	23.0	0.52	1.28	0.6656	-37.984149	1.93	1.5	1.32	174.000000
Name_Diclofenac_CAS_None_CS_SIKLIH07	20.0	0.7	0.67	0.469	-37.247906	2.02	1.95	1.81	168.000000
Name_Haloperidol_CAS_None_CS_HALDOL01	42.0	0.31	1.45	0.4495	-47.247346	2.8	2.08	2.0	149.000000
Name_Benzenesulfonamide, N-(2,3-dichlorophenyl)-_OR[SYNONYM]_N-(2,3-dichlorophenyl)benzenesulfonamide_CAS_None_CS_IDIXEZ	28.0	0.43	0.74	0.3182	-38.386008	1.95	2.21	1.9	114.000000
Name_Succinimide_CAS_None_CS_SUCCIN05	30.0	0.34	0.89	0.3026	-22.228152	0.69	0.99	0.76	126.000000
Name_Cystine, L-_CAS_None_CS_LCYSTI15	23.0	1.56	2.09	3.2604	-83.227767	1.63	1.98	1.44	260.000000
Name_2-aminopyrimidine_CAS_None_CS_AMPYRM01	4.0	0.23	0.7	0.161	-21.682756	0.73	1.18	0.96	126.000000
Name_Benzenesulfonic acid, 4-NH2-_CAS_None_CS_AFAZEM	21.0	0.54	1.19	0.6426	-33.075953	1.16	2.2	1.17	122.000000
Name_Malonic acid_CAS_None_CS_MALNAC12	8.333333333333334	1.14	0.69	0.7866	-31.859953	0.68	1.06	0.34	135.666667
Name_Acetamide_CAS_None_CS_ACEMID02	8.0	0.49	0.57	0.2793	-16.99894	0.51	1.09	0.42	151.500000
Name_Antipyrine_CAS_None_CS_ANTPYR	21.5	0.0	1.28	0.0	-25.336831	1.48	1.75	1.42	113.000000
Name_Anthracene_CAS_None_CS_ANTCEN19	46.666666666666664	0.0	0.23	0.0	-25.582407	1.45	1.34	1.99	216.000000
Name_Pyrazinamide_CAS_None_CS_PYRZIN21	-11.0	0.49	1.04	0.5096	-25.200993	0.89	1.68	1.07	190.000000
Name_Pimelic acid_CAS_None_CS_PIMELA14	39.0	1.14	0.7	0.798	-42.055842	1.24	1.08	0.33	105.000000
Name_Acetazolamide_CAS_None_CS_ATDZSA03	34.0	0.85	1.5	1.275	-47.948039	1.34	2.55	1.64	260.000000
Name_Cimetidine_CAS_None_CS_CIMETD01	-13.0	0.74	1.86	1.3764	-42.51537	1.96	1.87	1.66	142.000000
Name_Benzoic acid, 2-NO2-_CAS_None_CS_NBZOAO04	25.0	0.57	0.54	0.3078	-32.916922	1.11	1.65	1.02	146.000000
Name_Maleic acid_CAS_None_CS_MALIAC13	21.333333333333332	1.14	0.75	0.855	-32.597533	0.78	1.16	0.5	134.000000
Name_Ethisterone_CAS_None_CS_KEFCED	28.0	0.4	1.08	0.432	-36.295784	2.58	2.4	1.78	269.000000
Name_Phenol, 3-NO2-_CAS_None_CS_MNPHOL21	17.0	0.69	0.49	0.3381	-23.406399	0.95	1.47	1.05	97.000000
Name_Serine, L-_CAS_None_CS_LSERIN10	22.0	1.03	1.3	1.339	-37.622027	0.76	1.15	0.6	229.333333
Name_Flufenamic acid_CAS_None_CS_FPAMCA	29.0	0.72	0.59	0.4248	-32.743093	1.83	1.36	1.26	125.000000
Name_3-hydroxybenzoic acid_CAS_None_CS_BIDLOP02	32.5	1.06	0.72	0.7632	-26.471035	0.99	1.29	0.98	203.000000
Name_Strychnine_CAS_None_CS_ZZZUEE04	29.0	0.0	1.68	0.0	-36.184838	2.41	1.99	2.62	275.000000
Name_Asparagine, L-_CAS_None_CS_VIKKEG	24.0	1.27	1.48	1.8796	-31.558681	0.96	1.84	0.8	235.000000
Name_Estrone_CAS_None_CS_ESTRON13	37.0	0.5	0.95	0.475	-34.161578	2.16	2.53	1.85	255.000000
Name_Triamcinolone acetonide_CAS_None_CS_HEQMUM	15.0	0.56	2.14	1.1984	-46.568145	3.15	3.13	2.18	293.000000
Name_Urea_CAS_None_CS_UREAXX23	13.5	0.72	0.69	0.4968	-22.445395	0.46	1.17	0.63	133.000000
Name_Metronidazole_CAS_None_CS_MNIMET02	6.0	0.31	0.86	0.2666	-26.004874	1.19	1.75	1.12	159.000000
Name_Digoxin_CAS_None_CS_DIGOXN10	-34.0	1.58	4.32	6.8256	-85.055168	5.75	4.46	3.67	249.000000
Name_Perphenazine_CAS_None_CS_PERPAZ	14.0	0.23	1.84	0.4232	-45.882857	3.02	2.33	2.87	97.000000
Name_Phenobartibal_CAS_None_CS_PHBARB09	21.0	0.52	1.29	0.6708	-36.928008	1.7	1.81	1.56	176.000000
Name_Sulfamethoxazole_CAS_None_CS_SLFNMB07	27.0	0.59	1.21	0.7139	-42.827771	1.72	2.43	1.99	167.000000
Name_Corticosterone_CAS_None_CS_CORTIC01	10.0	0.48	1.62	0.7776	-33.628254	2.74	2.8	1.9	182.000000
Name_Histidine, L-_CAS_None_CS_LHISTD04	13.0	1.13	1.41	1.5933	-40.149991	1.13	1.74	1.02	282.000000
Name_Norethindone_CAS_None_CS_NETIND01	22.0	0.4	1.07	0.428	-35.350265	2.44	2.44	1.81	203.000000
Name_Ferulic acid_CAS_None_CS_GASVOL	36.0	0.85	0.87	0.7395	-34.74805	1.43	1.46	1.11	169.000000
Name_Benzamide_CAS_None_CS_BZAMID12	18.0	0.49	0.66	0.3234	-24.943851	0.97	1.55	1.0	130.000000
Name_Taurine_CAS_None_CS_TAURIN05	23.5	0.52	1.34	0.6968	-32.740462	0.83	1.64	0.49	314.000000
Name_Succinic acid_CAS_None_CS_SUCACB16	29.0	0.97	0.69	0.6693	-28.988496	0.82	1.06	0.34	187.000000
Name_Piroxicam_CAS_None_CS_BIYSEH06	23.0	0.72	2.12	1.5264	-46.629851	2.25	3.12	2.56	199.000000
Name_Tyrosine_OR[SYNONYM]_Tyrosine, L-_CAS_None_CS_LTYROS11	22.333333333333332	1.28	1.29	1.6512	-33.536674	1.37	1.6	1.18	327.000000
Name_Phenol, 4-NH2-_CAS_None_CS_AMPHOL01	14.0	0.73	0.69	0.5037	-24.154172	0.87	1.32	1.09	190.000000
Name_Aspartic acid, L-_CAS_None_CS_LASPRT03	25.5	1.18	1.26	1.4868	-30.407021	0.92	1.37	0.55	230.000000
Name_Deoxycorticosterone_CAS_None_CS_HPENDO10	-28.0	0.17	1.32	0.2244	-29.284831	2.68	2.55	1.69	142.000000
Name_2-methoxybenzoic acid_CAS_None_CS_FUFBOX	29.0	0.57	0.66	0.3762	-25.746714	1.13	1.17	0.81	99.000000
Name_2-furoic acid_CAS_None_CS_FRANAC04	39.5	0.57	0.48	0.2736	-20.662481	0.75	0.95	0.53	134.000000
Name_Cinnamic acid, cis-_CAS_None_CS_ZEDPIH01	22.0	0.57	0.51	0.2907	-25.540935	1.17	1.18	0.9	58.000000
Name_Caffeic acid_CAS_None_CS_FESNOG01	42.0	1.35	0.93	1.2555	-36.829048	1.29	1.57	1.27	196.000000
Name_Hydrocortisone_CAS_None_CS_ZZZPNG03	7.0	0.73	1.9	1.387	-48.241379	2.8	2.92	2.04	219.000000
Name_Acetanalide, 4-methoxy-_CAS_None_CS_ACACTA01	26.0	0.41	0.87	0.3567	-30.765398	1.31	1.55	0.96	400.000000
Name_Azelaic acid_CAS_None_CS_AZELAC04	38.5	1.14	0.71	0.8094	-45.229987	1.53	1.09	0.33	104.000000
Name_4-nitroaniline_OR[SYNONYM]_Aniline, 4-NO2-_CAS_None_CS_NANILI23	37.0	0.28	0.53	0.1484	-24.338415	0.99	1.65	1.13	109.500000
Name_Sulfanilamide_CAS_None_CS_SULAMD07	44.0	0.67	1.18	0.7906	-38.370593	1.2	1.96	1.46	165.000000
Name_Vidarabine_CAS_None_CS_ARADEN10	43.0	0.97	2.22	2.1534	-49.000079	1.75	2.64	2.69	234.000000
Name_Cyclobarbital_CAS_None_CS_ETCYBA01	21.5	0.52	1.28	0.6656	-36.821645	1.79	1.5	1.32	183.000000
Name_Genistein_CAS_None_CS_GENIST	35.0	1.3	1.2	1.56	-44.561844	1.85	2.25	2.36	302.000000
Name_Carbamazepine_CAS_None_CS_CBMZPN16	24.0	0.39	0.92	0.3588	-37.144165	1.81	2.06	2.12	192.000000
Name_Diazepam_CAS_None_CS_DIZPAM10	12.0	0.0	1.04	0.0	-35.287426	2.07	1.72	2.11	132.000000
Name_Sulfisomidine_CAS_None_CS_SLFSMD10	13.0	0.59	1.44	0.8496	-42.156023	2.0	2.49	2.12	243.000000
Name_Theophylline_CAS_None_CS_BAPLOT06	22.0	0.35	1.29	0.4515	-34.307169	1.22	1.99	1.46	272.500000
Name_Phenol, 4-NO2-_CAS_None_CS_NITPOL02	29.0	0.67	0.49	0.3283	-23.764157	0.95	1.47	1.05	113.000000
Name_Benzoquinone_CAS_None_CS_BNZQUI03	21.0	0.0	0.76	0.0	-20.165496	0.79	0.43	0.9	116.000000
Name_Acetanilide_CAS_None_CS_ACANIL02	19.5	0.41	0.67	0.2747	-26.419893	1.11	1.42	0.89	114.000000
Name_Hydroxyproline, L-_CAS_None_CS_HOPROL12	6.0	0.95	1.2	1.14	-29.428876	0.94	1.08	0.77	272.000000
Name_(2-naphthoxy)acetic acid_CAS_None_CS_NAPXAC01	56.0	0.57	0.72	0.4104	-33.773203	1.5	1.56	1.51	156.000000
Name_Hippuric acid_CAS_None_CS_HIPPAC05	30.0	0.83	1.01	0.8383	-36.632048	1.33	1.95	1.06	187.000000
Name_Benzophenone, 2,4-(HO)2-_CAS_None_CS_DHXBZP	28.0	0.8	0.68	0.544	-31.929997	1.6	1.81	1.73	145.000000
Name_Antipyrine, 4-NH2-_CAS_None_CS_LOYXEE	25.0	0.21	1.72	0.3612	-29.09721	1.58	1.91	1.65	109.000000
