# Supplementary material for: The influence of solid state information and descriptor selection on statistical models of temperature dependent aqueous solubility
Source: J Cheminform. 2018 Aug 29;10:44. doi: 10.1186/s13321-018-0298-3 (PMC6115327; doi:10.1186/s13321-018-0298-3)
Supplement: Supplementary file 2 — Additional file 2. All QSPR ready datasets, prior to feature selection, associated with all considered sets of descriptors. N.B. In the case of the temperature (T) values, these were replaced with (1/T) using additional scripts prior to both feature selection and modelling. [file 13321_2018_298_MOESM2_ESM.zip › all_QSPR_input/QSPR_input/Avdeef_ExDPs_QSPRin_CD_True_MD_IntegSub.SiRMSSub.Absolv.Ind.Rdk_readyForR_MPD.csv]

ID_Chemical	Endpoint_StandardEnthalpy_of_Dissolution_Value	D_AlphaH2_A_	D_BalabanJ	D_BertzCT	D_BetaH2_B_	D_Chi0	D_Chi0n	D_Chi0v	D_Chi1	D_Chi1n	D_Chi1v	D_Chi2n	D_Chi2v	D_Chi3n	D_Chi3v	D_Chi4n	D_Chi4v	D_EState_VSA1	D_EState_VSA10	D_EState_VSA11	D_EState_VSA2	D_EState_VSA3	D_EState_VSA4	D_EState_VSA5	D_EState_VSA6	D_EState_VSA7	D_EState_VSA8	D_EState_VSA9	D_ExactMolWt	D_Fr2_att_/B_C/1_2s/	D_Fr2_att_/B_D/1_2s/	D_Fr2_att_/B_E/1_2s/	D_Fr2_att_/C_D/1_2d/	D_Fr2_att_/C_D/1_2s/	D_Fr2_att_/C_E/1_2d/	D_Fr2_att_/C_E/1_2s/	D_Fr2_att_/C_F/1_2d/	D_Fr2_att_/C_F/1_2s/	D_Fr2_att_/C_G/1_2s/	D_Fr2_att_/D_D/1_2a/	D_Fr2_att_/D_D/1_2d/	D_Fr2_att_/D_D/1_2s/	D_Fr2_att_/D_E/1_2a/	D_Fr2_att_/D_E/1_2d/	D_Fr2_att_/D_E/1_2s/	D_Fr2_att_/D_E/1_2t/	D_Fr2_att_/D_F/1_2s/	D_Fr2_att_/E_E/1_2a/	D_Fr2_att_/E_E/1_2d/
Name_Spironolactone_CAS_None_CS_ATPRCL01	3.0	0.0	1.557221	817.6983	1.63	20.604084	17.791954	18.60845	13.683925	11.314766	12.194419	10.658879	12.074995	9.610106	10.725719	8.129573	9.355303	0.0	14.383612	0.0	38.548797	30.595361	44.945751	17.334989	6.923737	6.07602	13.847474	4.736863	416.202131	0.0	0.0	32.0	0.0	0.0	3.0	2.0	0.0	0.0	0.0	0.0	0.0	0.0	0.0	0.0	0.0	0.0	0.0	0.0	1.0
Name_Coumarin_CAS_None_CS_COUMAR12	33.0	0.0	2.935351	428.510821	0.49	7.681798	5.780598	5.780598	5.360173	3.350406	3.350406	2.292257	2.292257	1.528535	1.528535	1.011383	1.011383	0.0	4.794537	0.0	5.625586	5.58302	5.386224	6.066367	12.132734	18.199101	0.0	4.417151	146.036779	0.0	0.0	6.0	0.0	0.0	1.0	2.0	0.0	0.0	0.0	0.0	0.0	0.0	0.0	0.0	0.0	0.0	0.0	6.0	1.0
Name_Resorcinol_CAS_None_CS_RESORA03	10.0	1.0	3.07766	166.388339	0.61	5.983128	4.203828	4.203828	3.787694	2.268581	2.268581	1.519852	1.519852	0.829737	0.829737	0.493031	0.493031	0.0	0.0	0.0	11.499024	0.0	0.0	18.199101	6.066367	0.0	0.0	10.213055	110.036779	2.0	0.0	4.0	0.0	0.0	0.0	2.0	0.0	0.0	0.0	0.0	0.0	0.0	0.0	0.0	0.0	0.0	0.0	6.0	0.0
Name_Sulfadiazine_CAS_None_CS_SULDAZ06	38.0	0.59	2.285509	595.962841	1.4	12.303119	8.737974	9.554471	8.077317	4.731902	6.215065	3.246933	4.929335	1.981826	3.325897	1.177881	2.135888	10.023291	8.417797	0.0	10.843823	5.687386	0.0	36.659155	6.066367	0.0	14.690052	5.733667	250.052447	0.0	3.0	7.0	0.0	0.0	0.0	0.0	2.0	0.0	0.0	0.0	0.0	0.0	4.0	0.0	2.0	0.0	1.0	8.0	0.0
Name_Acetaminophen_CAS_None_CS_HXACAN32	23.75	0.91	2.736298	253.299498	0.93	8.267585	6.164863	6.164863	5.181541	3.249098	3.249098	2.22806	2.22806	1.187673	1.187673	0.748027	0.748027	0.0	4.794537	0.0	11.656692	5.687386	0.0	19.056471	12.132734	0.0	5.316789	5.106527	151.063329	1.0	1.0	7.0	0.0	0.0	1.0	1.0	0.0	0.0	0.0	0.0	0.0	0.0	0.0	0.0	2.0	0.0	0.0	6.0	0.0
Name_Fentiazac_CAS_None_CS_PCPTZA	9.0	0.57	2.088128	797.286077	0.81	15.526733	11.492147	13.064573	10.63103	6.661333	7.855794	4.734235	6.254292	3.147524	4.503925	2.146409	3.352468	5.969305	4.794537	0.0	6.420822	10.716561	21.011674	11.336786	12.132734	42.464569	4.983979	16.707467	329.027727	1.0	0.0	11.0	0.0	0.0	1.0	1.0	0.0	0.0	0.0	0.0	0.0	0.0	0.0	1.0	1.0	0.0	0.0	12.0	1.0
Name_Sulfamethizole_CAS_None_CS_FOLHAP	27.0	0.59	2.276726	618.70034	1.26	12.466255	8.914172	10.547165	7.971164	4.657086	6.956746	3.300767	6.164814	1.938105	4.176282	1.158653	2.980512	10.023291	8.417797	0.0	10.027042	10.69501	0.0	35.602254	6.923737	0.0	14.919458	5.733667	270.024518	0.0	3.0	7.0	0.0	0.0	0.0	0.0	2.0	0.0	0.0	0.0	0.0	1.0	0.0	2.0	2.0	0.0	1.0	6.0	0.0
Name_Barbital_CAS_None_CS_DETBAA01	19.0	0.52	3.007364	246.562704	1.21	10.060478	7.638958	7.638958	6.063715	4.233693	4.233693	3.026586	3.026586	2.530522	2.530522	1.472098	1.472098	23.260464	14.383612	0.0	0.0	12.841643	0.0	0.0	13.847474	0.0	10.633577	0.0	184.084792	0.0	2.0	10.0	0.0	0.0	3.0	0.0	0.0	0.0	0.0	0.0	0.0	0.0	0.0	0.0	4.0	0.0	0.0	0.0	0.0
Name_Sulfamethazine_CAS_None_CS_SLFNMD01	48.0	0.59	2.330509	675.919365	1.41	14.043606	10.583274	11.39977	8.865011	5.573401	7.056565	4.148848	5.831251	2.398337	3.742407	1.597671	2.541555	10.023291	8.417797	0.0	10.843823	17.075242	0.0	24.265468	19.913841	0.0	14.690052	5.733667	278.083747	0.0	3.0	11.0	0.0	0.0	0.0	0.0	2.0	0.0	0.0	0.0	0.0	0.0	4.0	0.0	2.0	0.0	1.0	8.0	0.0
Name_Terephthalic acid_CAS_None_CS_TEPHTH13	-3.0	1.14	3.00615	279.334675	0.77	9.137828	6.020325	6.020325	5.609061	3.176829	3.176829	2.187655	2.187655	1.378801	1.378801	0.755382	0.755382	11.938611	9.589074	0.0	11.126903	0.0	0.0	24.265468	0.0	0.0	0.0	10.213055	166.026609	2.0	0.0	4.0	0.0	0.0	2.0	2.0	0.0	0.0	0.0	0.0	0.0	0.0	0.0	0.0	0.0	0.0	0.0	6.0	0.0
Name_Sucrose_CAS_None_CS_SUCROS41	3.5	2.01	2.17727	393.203227	3.43	17.361443	12.042576	12.042576	10.806897	7.04946	7.04946	5.559383	5.559383	4.070325	4.070325	2.631316	2.631316	74.625548	30.639164	0.0	0.0	0.0	0.0	0.0	0.0	0.0	0.0	24.423644	342.116212	8.0	0.0	14.0	0.0	0.0	0.0	14.0	0.0	0.0	0.0	0.0	0.0	0.0	0.0	0.0	0.0	0.0	0.0	0.0	0.0
Name_4-aminopyridine_CAS_None_CS_AMPYRE	4.0	0.23	3.021465	136.007504	0.71	5.112884	3.833965	3.833965	3.393847	2.04909	2.04909	1.280547	1.280547	0.706104	0.706104	0.363445	0.363445	0.0	0.0	0.0	0.0	0.0	5.687386	0.0	24.526421	0.0	4.983979	5.733667	94.053098	0.0	2.0	4.0	0.0	0.0	0.0	0.0	0.0	0.0	0.0	0.0	0.0	0.0	2.0	0.0	1.0	0.0	0.0	4.0	0.0
Name_Tyrosine, D-_CAS_None_CS_FAZHET01	27.0	1.28	2.641764	294.233053	1.29	9.844935	6.973884	6.973884	6.092224	3.856515	3.856515	2.815302	2.815302	1.709153	1.709153	0.973275	0.973275	12.011146	4.794537	0.0	12.170333	0.0	5.563451	12.132734	12.132734	0.0	0.0	15.946722	181.073893	2.0	2.0	7.0	0.0	0.0	1.0	2.0	0.0	0.0	0.0	0.0	0.0	0.0	0.0	0.0	1.0	0.0	0.0	6.0	0.0
Name_Levulinic acid_CAS_None_CS_NIPPEJ	35.0	0.57	3.181846	92.24141	0.67	6.568914	4.677924	4.677924	3.625898	2.338962	2.338962	1.595754	1.595754	0.690928	0.690928	0.282964	0.282964	5.969305	9.589074	0.0	18.624888	0.0	0.0	6.923737	0.0	0.0	0.0	5.106527	116.047344	1.0	0.0	7.0	0.0	0.0	2.0	1.0	0.0	0.0	0.0	0.0	0.0	0.0	0.0	0.0	0.0	0.0	0.0	0.0	0.0
Name_Acetylsalicylic acid_CAS_None_CS_ACSALA01	38.0	0.57	3.043527	343.222868	0.77	9.844935	6.98136	6.98136	6.109061	3.617454	3.617454	2.394956	2.394956	1.371155	1.371155	0.887171	0.887171	11.938611	9.589074	0.0	11.312963	0.0	0.0	19.056471	12.132734	0.0	4.736863	5.106527	180.042259	1.0	0.0	7.0	0.0	0.0	2.0	3.0	0.0	0.0	0.0	0.0	0.0	0.0	0.0	0.0	0.0	0.0	0.0	6.0	0.0
Name_Naproxen_CAS_None_CS_COYRUD12	28.0	0.57	2.478964	560.39592	0.75	12.413849	9.805162	9.805162	8.113392	5.420872	5.420872	4.032444	4.032444	2.941891	2.941891	1.781186	1.781186	11.887211	4.794537	0.0	0.0	0.0	22.085412	0.0	14.033535	36.398202	0.0	9.84339	230.094294	1.0	0.0	13.0	0.0	0.0	1.0	3.0	0.0	0.0	0.0	0.0	0.0	0.0	0.0	0.0	0.0	0.0	0.0	11.0	0.0
Name_3-aminopyridine_CAS_None_CS_AMIPYR	3.0	0.23	3.021465	136.007504	0.71	5.112884	3.833965	3.833965	3.393847	2.04909	2.04909	1.286359	1.286359	0.684415	0.684415	0.375967	0.375967	0.0	0.0	0.0	0.0	5.687386	0.0	0.0	24.526421	0.0	4.983979	5.733667	94.053098	0.0	2.0	4.0	0.0	0.0	0.0	0.0	0.0	0.0	0.0	0.0	0.0	0.0	2.0	0.0	1.0	0.0	0.0	4.0	0.0
Name_Benzoic acid_CAS_None_CS_BENZAC12	29.0	0.57	2.981455	203.415953	0.44	6.690234	4.742213	4.742213	4.30453	2.588415	2.588415	1.671178	1.671178	1.02074	1.02074	0.58073	0.58073	5.969305	4.794537	0.0	0.0	5.563451	0.0	0.0	30.331835	0.0	0.0	5.106527	122.036779	1.0	0.0	5.0	0.0	0.0	1.0	1.0	0.0	0.0	0.0	0.0	0.0	0.0	0.0	0.0	0.0	0.0	0.0	6.0	0.0
Name_Salicylic acid_CAS_None_CS_SALIAC18	24.5	0.7	3.152941	254.783061	0.4	7.560478	5.112077	5.112077	4.715214	2.728688	2.728688	1.822302	1.822302	1.134458	1.134458	0.654489	0.654489	5.969305	4.794537	0.0	11.312963	0.0	0.0	12.132734	12.132734	0.0	0.0	10.213055	138.031694	2.0	0.0	4.0	0.0	0.0	1.0	2.0	0.0	0.0	0.0	0.0	0.0	0.0	0.0	0.0	0.0	0.0	0.0	6.0	0.0
Name_Androsterone_CAS_None_CS_ANDOON04	25.0	0.31	1.637539	458.482707	0.96	14.828063	13.606174	13.606174	9.949161	9.163413	9.163413	9.003128	9.003128	8.347078	8.347078	7.006477	7.006477	0.0	9.901065	0.0	11.518957	17.116141	49.857826	25.683286	0.0	0.0	13.847474	0.0	290.22458	1.0	0.0	29.0	0.0	0.0	1.0	1.0	0.0	0.0	0.0	0.0	0.0	0.0	0.0	0.0	0.0	0.0	0.0	0.0	0.0
Name_Leucine, L-_CAS_None_CS_LEUCIN03	3.0	0.78	3.501688	101.230983	0.97	7.439158	5.794619	5.794619	4.036581	3.020937	3.020937	2.57428	2.57428	1.042536	1.042536	0.608685	0.608685	12.011146	4.794537	0.0	0.0	12.338728	0.0	0.0	0.0	13.847474	0.0	10.840195	131.094629	1.0	2.0	10.0	0.0	0.0	1.0	1.0	0.0	0.0	0.0	0.0	0.0	0.0	0.0	0.0	1.0	0.0	0.0	0.0	0.0
Name_Hydrochlorothiazide_CAS_None_CS_HCSBTZ04	28.333333333333332	1.01	2.790494	683.315512	1.76	12.844935	8.266612	10.655534	7.716162	4.315531	7.722978	3.325126	6.997547	2.171165	4.987914	1.417328	3.702353	24.942066	16.835594	0.0	22.274194	0.0	6.066367	6.066367	0.0	0.0	10.038883	16.739914	296.964475	0.0	4.0	4.0	0.0	0.0	0.0	0.0	4.0	0.0	0.0	0.0	0.0	0.0	0.0	0.0	3.0	0.0	2.0	6.0	0.0
Name_Hydroquinone_CAS_None_CS_HYQUIN08	20.0	1.0	3.032456	145.388339	0.65	5.983128	4.203828	4.203828	3.787694	2.268581	2.268581	1.516398	1.516398	0.849709	0.849709	0.452632	0.452632	0.0	0.0	0.0	11.499024	0.0	0.0	24.265468	0.0	0.0	0.0	10.213055	110.036779	2.0	0.0	4.0	0.0	0.0	0.0	2.0	0.0	0.0	0.0	0.0	0.0	0.0	0.0	0.0	0.0	0.0	0.0	6.0	0.0
Name_Benzenesulfonamide, N-(4-chlorophenyl)-_OR[SYNONYM]_N-(4-chlorophenyl)benzenesulfonamide_CAS_None_CS_SAYZEY	38.5	0.42	2.269002	594.162572	0.81	12.303119	8.798862	10.371287	8.077317	4.912615	6.773742	3.425444	5.544282	2.149944	3.799119	1.331654	2.537317	10.023291	8.417797	0.0	4.895483	10.71002	0.0	12.132734	42.464569	0.0	4.722095	11.60094	267.012077	0.0	1.0	9.0	0.0	0.0	0.0	0.0	2.0	0.0	0.0	0.0	0.0	0.0	0.0	0.0	1.0	0.0	1.0	12.0	0.0
Name_Suberic acid_CAS_None_CS_SUBRAC01	31.0	1.14	3.007306	135.13685	0.7	9.397341	6.953564	6.953564	5.625898	4.062569	4.062569	2.701691	2.701691	1.531284	1.531284	0.906005	0.906005	11.938611	9.589074	0.0	12.841643	12.841643	12.841643	0.0	0.0	0.0	0.0	10.213055	174.089209	2.0	0.0	12.0	0.0	0.0	2.0	2.0	0.0	0.0	0.0	0.0	0.0	0.0	0.0	0.0	0.0	0.0	0.0	0.0	0.0
Name_Glutamic acid, L-_CAS_None_CS_LGLUAC03	28.5	1.35	3.49073	144.583377	1.26	8.146264	5.279838	5.279838	4.536581	2.739272	2.739272	1.877144	1.877144	0.986405	0.986405	0.402453	0.402453	17.980451	9.589074	0.0	12.841643	0.0	0.0	0.0	0.0	0.0	0.0	15.946722	147.053158	2.0	2.0	5.0	0.0	0.0	2.0	2.0	0.0	0.0	0.0	0.0	0.0	0.0	0.0	0.0	1.0	0.0	0.0	0.0	0.0
Name_Salicylamide_CAS_None_CS_SALMID07	37.0	0.62	3.152941	257.537949	0.61	7.560478	5.242213	5.242213	4.715214	2.793756	2.793756	1.8814	1.8814	1.169509	1.169509	0.682001	0.682001	5.90718	4.794537	0.0	11.312963	0.0	0.0	12.132734	12.132734	0.0	0.0	10.840195	137.047678	1.0	2.0	4.0	0.0	0.0	1.0	1.0	0.0	0.0	0.0	0.0	0.0	0.0	0.0	0.0	1.0	0.0	0.0	6.0	0.0
Name_Cortisone_CAS_None_CS_DHPRTO02	-8.0	0.41	1.748173	723.913082	1.9	18.905413	15.585427	15.585427	12.170505	9.80362	9.80362	9.380845	9.380845	8.411493	8.411493	6.976357	6.976357	23.406168	24.596666	0.0	41.15602	25.683286	18.414748	0.0	6.07602	6.923737	6.923737	0.0	360.193674	2.0	0.0	26.0	0.0	0.0	3.0	2.0	0.0	0.0	0.0	0.0	0.0	0.0	0.0	0.0	0.0	0.0	0.0	0.0	1.0
Name_Citric acid_CAS_None_CS_CITRAC11	21.5	1.63	4.619312	227.367322	1.33	10.646264	6.427813	6.427813	5.77638	3.171013	3.171013	2.477768	2.477768	1.285437	1.285437	0.714077	0.714077	36.35061	14.383612	0.0	0.0	0.0	0.0	0.0	0.0	0.0	0.0	20.42611	192.027003	4.0	0.0	4.0	0.0	0.0	3.0	4.0	0.0	0.0	0.0	0.0	0.0	0.0	0.0	0.0	0.0	0.0	0.0	0.0	0.0
Name_Acetophenone, 4-HO-_CAS_None_CS_HACTPH13	39.0	0.66	3.003401	235.939433	0.7	7.560478	5.664863	5.664863	4.698377	2.999098	2.999098	2.10306	2.10306	1.273831	1.273831	0.696138	0.696138	0.0	4.794537	0.0	11.532757	5.563451	0.0	19.056471	12.132734	0.0	0.0	5.106527	136.052429	1.0	0.0	7.0	0.0	0.0	1.0	1.0	0.0	0.0	0.0	0.0	0.0	0.0	0.0	0.0	0.0	0.0	0.0	6.0	0.0
Name_Dehydroisoandrosterone, 5, 6-_CAS_None_CS_ZOYMOP04	24.0	0.31	1.692355	507.695743	1.01	14.828063	13.399067	13.399067	9.949161	8.858718	8.858718	8.573989	8.573989	7.786904	7.786904	6.412749	6.412749	0.0	9.901065	0.0	11.518957	23.034048	50.863657	11.993926	0.0	0.0	19.923495	0.0	288.20893	1.0	0.0	27.0	0.0	0.0	1.0	1.0	0.0	0.0	0.0	0.0	0.0	0.0	0.0	0.0	0.0	0.0	0.0	0.0	1.0
Name_Acetylsalicylic acid_CAS_None_CS_ACSALA19	32.0	0.57	3.043527	343.222868	0.77	9.844935	6.98136	6.98136	6.109061	3.617454	3.617454	2.394956	2.394956	1.371155	1.371155	0.887171	0.887171	11.938611	9.589074	0.0	11.312963	0.0	0.0	19.056471	12.132734	0.0	4.736863	5.106527	180.042259	1.0	0.0	7.0	0.0	0.0	2.0	3.0	0.0	0.0	0.0	0.0	0.0	0.0	0.0	0.0	0.0	0.0	0.0	6.0	0.0
Name_Nitrofurantoin_CAS_None_CS_LABJON	38.0	0.24	2.070288	519.740144	1.34	12.413849	8.32204	8.32204	8.058551	4.456197	4.456197	3.088659	3.088659	1.89106	1.89106	1.160733	1.160733	22.745787	19.703393	0.0	12.305004	0.0	17.28988	6.066367	0.0	5.316789	5.101408	4.417151	238.033819	0.0	1.0	5.0	1.0	1.0	2.0	2.0	0.0	0.0	0.0	0.0	0.0	1.0	0.0	1.0	5.0	0.0	0.0	0.0	2.0
Name_Allopurinol_CAS_None_CS_ALOPUR	49.0	0.27	2.929586	362.1908	1.54	6.974691	4.957376	4.957376	4.87701	2.745086	2.745086	1.854779	1.854779	1.254429	1.254429	0.785732	0.785732	0.0	4.794537	0.0	5.559267	11.387856	0.0	12.524164	0.0	0.0	20.165321	0.0	136.038511	0.0	2.0	2.0	0.0	0.0	1.0	0.0	0.0	0.0	0.0	0.0	0.0	1.0	4.0	0.0	2.0	0.0	0.0	2.0	1.0
Name_Benzocaine_CAS_None_CS_QQQAXG04	38.0	0.23	2.753743	266.361954	0.76	8.974691	6.910355	6.910355	5.736382	3.764073	3.764073	2.342479	2.342479	1.421818	1.421818	0.83363	0.83363	0.0	4.794537	0.0	5.969305	17.85772	0.0	0.0	31.189205	0.0	0.0	10.47053	165.078979	0.0	2.0	9.0	0.0	0.0	1.0	2.0	0.0	0.0	0.0	0.0	0.0	0.0	0.0	0.0	1.0	0.0	0.0	6.0	0.0
Name_Adipic acid_CAS_None_CS_ADIPAC11	35.25	1.14	3.05509	113.709506	0.7	7.983128	5.539351	5.539351	4.625898	3.062569	3.062569	1.994584	1.994584	1.031284	1.031284	0.552451	0.552451	11.938611	9.589074	0.0	12.841643	12.841643	0.0	0.0	0.0	0.0	0.0	10.213055	146.057909	2.0	0.0	8.0	0.0	0.0	2.0	2.0	0.0	0.0	0.0	0.0	0.0	0.0	0.0	0.0	0.0	0.0	0.0	0.0	0.0
Name_Codeine_CAS_None_CS_ZZZTSE03	8.0	0.23	1.822365	685.154996	1.58	15.060113	12.951046	12.951046	10.663869	8.102094	8.102094	7.113245	7.113245	6.35431	6.35431	5.388741	5.388741	6.103966	5.106527	0.0	11.518957	11.959747	30.885423	11.126903	7.109798	12.142387	24.089969	9.473726	299.152144	1.0	0.0	20.0	0.0	0.0	0.0	5.0	0.0	0.0	0.0	0.0	0.0	0.0	0.0	0.0	3.0	0.0	0.0	6.0	1.0
Name_Deoxyadenosine, 2'-_CAS_None_CS_CEZBIS	49.0	0.72	1.98535	571.638535	1.94	12.698306	9.469845	9.469845	8.702709	5.578006	5.578006	4.197771	4.197771	3.081434	3.081434	2.131002	2.131002	18.435834	5.106527	0.0	6.606882	23.402562	0.0	6.32732	10.89442	0.0	14.951936	15.577058	251.101839	2.0	2.0	9.0	0.0	0.0	0.0	4.0	0.0	0.0	0.0	0.0	0.0	0.0	4.0	1.0	5.0	0.0	0.0	2.0	0.0
Name_Phthalic acid, 2-_CAS_None_CS_PHTHAC06	29.75	1.14	3.267076	296.584675	0.77	9.137828	6.020325	6.020325	5.625898	3.182812	3.182812	2.155889	2.155889	1.387881	1.387881	0.856105	0.856105	11.938611	9.589074	0.0	11.126903	0.0	0.0	24.265468	0.0	0.0	0.0	10.213055	166.026609	2.0	0.0	4.0	0.0	0.0	2.0	2.0	0.0	0.0	0.0	0.0	0.0	0.0	0.0	0.0	0.0	0.0	0.0	6.0	0.0
Name_Glycine_CAS_None_CS_GLYCIN30	14.666666666666666	0.78	2.847379	42.912609	0.9	4.284457	2.639919	2.639919	2.270056	1.189533	1.189533	0.597863	0.597863	0.17462	0.17462	0.0	0.0	5.969305	4.794537	0.0	6.544756	0.0	0.0	0.0	0.0	0.0	5.733667	5.106527	75.032028	1.0	2.0	2.0	0.0	0.0	1.0	1.0	0.0	0.0	0.0	0.0	0.0	0.0	0.0	0.0	1.0	0.0	0.0	0.0	0.0
Name_9,10-dimethylanthracene_CAS_None_CS_DMANTR01	48.0	0.0	2.666148	560.998447	0.23	11.120956	9.618802	9.618802	7.787694	5.654701	5.654701	4.341168	4.341168	3.470156	3.470156	2.564423	2.564423	0.0	0.0	0.0	0.0	0.0	0.0	32.6718	0.0	0.0	62.378411	0.0	206.10955	0.0	0.0	14.0	0.0	0.0	0.0	0.0	0.0	0.0	0.0	0.0	0.0	0.0	0.0	0.0	0.0	0.0	0.0	16.0	0.0
Name_Lamotrigine_CAS_None_CS_EFEMUX01	66.0	0.45	2.63255	543.417709	0.93	11.706742	7.984321	9.496179	7.592224	4.293759	5.049688	3.005228	3.790393	1.936794	2.755697	1.229708	1.619738	0.0	0.0	0.0	11.766202	21.302646	0.0	0.0	18.199101	0.0	15.181342	34.669215	255.007851	0.0	4.0	3.0	0.0	0.0	0.0	0.0	0.0	0.0	0.0	1.0	0.0	0.0	4.0	0.0	2.0	0.0	0.0	7.0	0.0
Name_Sulfanilacetamide_CAS_None_CS_SLFNMG01	12.0	0.71	3.047486	436.159126	1.31	10.767585	7.519745	8.336241	6.415521	3.805748	5.288911	2.730721	4.413123	1.468494	2.917448	0.895124	1.8858	15.930471	13.212334	0.0	4.895483	5.687386	6.923737	24.265468	0.0	4.722095	0.0	5.733667	214.041213	0.0	3.0	7.0	0.0	0.0	1.0	0.0	2.0	0.0	0.0	0.0	0.0	0.0	0.0	0.0	2.0	0.0	1.0	6.0	0.0
Name_Papaverine_CAS_None_CS_MVERIQ01	-8.0	0.0	2.039871	892.243703	1.47	17.81119	14.828765	14.828765	12.193733	7.903145	7.903145	5.552086	5.552086	4.170599	4.170599	2.884413	2.884413	0.0	0.0	0.0	0.0	29.418869	22.029828	0.0	28.43919	42.595046	4.983979	18.947452	339.147058	0.0	0.0	21.0	0.0	0.0	0.0	8.0	0.0	0.0	0.0	0.0	0.0	0.0	2.0	0.0	0.0	0.0	0.0	15.0	0.0
Name_Catechol_CAS_None_CS_CATCOL13	27.0	0.77	3.134862	162.638339	0.53	5.983128	4.203828	4.203828	3.80453	2.274564	2.274564	1.488714	1.488714	0.881732	0.881732	0.464163	0.464163	0.0	0.0	0.0	11.499024	0.0	0.0	12.132734	12.132734	0.0	0.0	10.213055	110.036779	2.0	0.0	4.0	0.0	0.0	0.0	2.0	0.0	0.0	0.0	0.0	0.0	0.0	0.0	0.0	0.0	0.0	0.0	6.0	0.0
Name_Rofecoxib_CAS_None_CS_CAXMUJ	-15.0	0.0	2.091166	847.291768	1.15	15.742276	11.944501	12.760997	10.465345	6.728233	8.619645	5.092254	7.10799	3.546896	4.675366	2.43314	3.063611	9.837253	13.212334	0.0	17.471671	5.573105	16.700008	6.255769	24.265468	30.331835	0.0	4.736863	314.06128	0.0	0.0	14.0	0.0	0.0	1.0	2.0	2.0	0.0	0.0	0.0	0.0	0.0	0.0	0.0	0.0	0.0	0.0	12.0	1.0
Name_Tris(hydroxymethyl)aminomethane_CAS_None_CS_THXMAM13	17.0	1.01	3.583213	54.0391	1.62	6.62132	4.540311	4.540311	3.681981	2.298019	2.298019	1.836714	1.836714	0.944682	0.944682	0.15	0.15	25.359571	0.0	0.0	0.0	0.0	0.0	0.0	0.0	0.0	0.0	21.05325	121.073893	3.0	2.0	6.0	0.0	0.0	0.0	3.0	0.0	0.0	0.0	0.0	0.0	0.0	0.0	0.0	1.0	0.0	0.0	0.0	0.0
Name_Indomethacin_CAS_None_CS_INDMET03	23.0	0.57	2.232372	973.24793	1.24	18.137464	13.745695	14.501624	11.917923	7.620538	7.998502	5.665014	6.10145	4.164154	4.41613	2.947005	3.072993	5.969305	14.695602	0.0	12.328001	38.495901	0.0	4.5671	56.498104	0.0	0.0	16.337803	357.076786	1.0	0.0	15.0	0.0	0.0	2.0	3.0	0.0	0.0	0.0	0.0	0.0	0.0	0.0	0.0	3.0	0.0	0.0	12.0	1.0
Name_Benzenesulfonamide, N-(2-chlorophenyl)-_OR[SYNONYM]_N-(2-chlorophenyl)benzenesulfonamide_CAS_None_CS_HEFTAO	14.0	0.36	2.340365	611.412572	0.81	12.303119	8.798862	10.371287	8.094154	4.918598	6.779725	3.398398	5.488	2.171685	3.882683	1.347309	2.687119	10.023291	8.417797	0.0	4.895483	10.71002	0.0	12.132734	42.464569	0.0	4.722095	11.60094	267.012077	0.0	1.0	9.0	0.0	0.0	0.0	0.0	2.0	0.0	0.0	0.0	0.0	0.0	0.0	0.0	1.0	0.0	1.0	12.0	0.0
Name_Alanine, L-_CAS_None_CS_LALNIN03	8.0	0.78	3.257586	59.813538	0.93	5.154701	3.510162	3.510162	2.642734	1.62709	1.62709	1.126913	1.126913	0.389528	0.389528	0.0	0.0	12.011146	4.794537	0.0	0.0	0.0	0.0	6.923737	0.0	0.0	0.0	10.840195	89.047678	1.0	2.0	4.0	0.0	0.0	1.0	1.0	0.0	0.0	0.0	0.0	0.0	0.0	0.0	0.0	1.0	0.0	0.0	0.0	0.0
Name_Threonine, L-_CAS_None_CS_LTHREO03	11.0	1.03	3.637683	91.284213	1.33	6.732051	4.534726	4.534726	3.553418	2.218622	2.218622	1.604625	1.604625	0.804873	0.804873	0.206339	0.206339	18.115113	4.794537	0.0	0.0	0.0	0.0	6.923737	0.0	0.0	0.0	15.946722	119.058243	2.0	2.0	5.0	0.0	0.0	1.0	2.0	0.0	0.0	0.0	0.0	0.0	0.0	0.0	0.0	1.0	0.0	0.0	0.0	0.0
Name_Gallic acid_CAS_None_CS_IJUMEG	44.0	1.66	3.306535	307.563775	1.01	9.300965	5.851803	5.851803	5.519745	3.003252	3.003252	2.168257	2.168257	1.316632	1.316632	0.727664	0.727664	23.217841	4.794537	0.0	5.563451	0.0	12.132734	0.0	0.0	0.0	0.0	20.42611	170.021523	4.0	0.0	2.0	0.0	0.0	1.0	4.0	0.0	0.0	0.0	0.0	0.0	0.0	0.0	0.0	0.0	0.0	0.0	6.0	0.0
Name_Chlorothiazide_CAS_None_CS_QQQAUG15	44.0	0.64	2.822318	723.730856	1.66	12.844935	8.084069	10.472991	7.716162	4.133748	7.498095	3.177711	6.715534	2.030057	4.682163	1.301055	3.442354	24.942066	16.835594	0.0	15.605503	0.0	12.404902	6.066367	0.0	0.0	9.7145	16.739914	294.948825	0.0	3.0	3.0	0.0	0.0	0.0	0.0	4.0	0.0	0.0	0.0	0.0	0.0	0.0	1.0	2.0	0.0	2.0	6.0	0.0
Name_Barbituric acid, 5-allyl-5-phenyl-_CAS_None_CS_FUFSOP	24.0	0.52	2.560321	502.297711	1.34	13.173362	9.60306	9.60306	8.608226	5.443106	5.443106	4.001527	4.001527	2.946475	2.946475	2.058594	2.058594	23.260464	14.383612	0.0	6.420822	5.563451	0.0	6.07602	30.331835	0.0	17.212513	0.0	244.084792	0.0	2.0	10.0	0.0	0.0	3.0	0.0	0.0	0.0	0.0	0.0	0.0	0.0	0.0	0.0	4.0	0.0	0.0	6.0	1.0
Name_8-hydroxyquinoline_OR[SYNONYM]_Quinoline, 8-HO-_CAS_None_CS_HXQUIN14	11.5	0.07	2.913161	378.724446	0.73	7.681798	5.858529	5.858529	5.37701	3.404771	3.404771	2.35226	2.35226	1.611419	1.611419	1.088109	1.088109	0.0	5.106527	0.0	5.749512	5.516701	5.386224	0.0	18.329578	18.199101	4.983979	0.0	145.052764	1.0	0.0	6.0	0.0	0.0	0.0	1.0	0.0	0.0	0.0	0.0	0.0	0.0	2.0	0.0	0.0	0.0	0.0	9.0	0.0
Name_Cinnamic acid, trans-_OR[SYNONYM]_Cinnamic acid_CAS_None_CS_CINMAC03	29.0	0.57	2.721774	262.151039	0.51	8.104448	5.896914	5.896914	5.287694	3.249098	3.249098	2.082255	2.082255	1.217933	1.217933	0.731664	0.731664	5.969305	4.794537	0.0	0.0	0.0	11.639472	0.0	6.07602	30.331835	0.0	5.106527	148.052429	1.0	0.0	7.0	0.0	0.0	1.0	1.0	0.0	0.0	0.0	0.0	0.0	0.0	0.0	0.0	0.0	0.0	0.0	6.0	1.0
Name_Cholic acid_CAS_None_CS_JEYDEW01	24.0	1.51	1.606327	636.760559	1.66	21.137464	18.257216	18.257216	13.585095	11.845977	11.845977	11.435396	11.435396	10.334235	10.334235	8.684026	8.684026	12.073272	20.114119	0.0	41.294547	30.092446	44.945751	0.0	0.0	0.0	20.771212	5.106527	408.287574	4.0	0.0	36.0	0.0	0.0	1.0	4.0	0.0	0.0	0.0	0.0	0.0	0.0	0.0	0.0	0.0	0.0	0.0	0.0	0.0
Name_Glutaric acid_CAS_None_CS_GLURAC04	27.333333333333332	1.14	3.102826	104.126402	0.69	7.276021	4.832244	4.832244	4.125898	2.562569	2.562569	1.64103	1.64103	0.781284	0.781284	0.39084	0.39084	11.938611	9.589074	0.0	19.262465	0.0	0.0	0.0	0.0	0.0	0.0	10.213055	132.042259	2.0	0.0	6.0	0.0	0.0	2.0	2.0	0.0	0.0	0.0	0.0	0.0	0.0	0.0	0.0	0.0	0.0	0.0	0.0	0.0
Name_Tartaric acid_CAS_None_CS_TARTAC24	11.0	1.23	4.069512	133.826806	1.3	8.309401	4.760052	4.760052	4.464102	2.282543	2.282543	1.56615	1.56615	0.805104	0.805104	0.270102	0.270102	24.146543	9.589074	0.0	0.0	0.0	0.0	0.0	0.0	0.0	0.0	20.42611	150.016438	4.0	0.0	2.0	0.0	0.0	2.0	4.0	0.0	0.0	0.0	0.0	0.0	0.0	0.0	0.0	0.0	0.0	0.0	0.0	0.0
Name_Griseofulvin_CAS_None_CS_GRISFL	22.333333333333332	0.0	2.258173	768.834539	1.58	17.6459	13.766612	14.522541	11.39945	7.375124	7.753088	5.750227	6.128192	4.497995	4.855898	3.299373	3.564147	11.518957	9.589074	0.0	40.082073	11.499024	0.0	33.47178	6.923737	0.0	0.0	30.548392	352.071366	0.0	0.0	17.0	0.0	0.0	2.0	8.0	0.0	0.0	0.0	0.0	0.0	0.0	0.0	0.0	0.0	0.0	0.0	6.0	1.0
Name_4-hydroxyphenylacetic acid_CAS_None_CS_QAPBAL	40.0	1.07	2.736298	250.54461	0.72	8.267585	5.819183	5.819183	5.181541	3.179812	3.179812	2.236962	2.236962	1.29169	1.29169	0.788419	0.788419	5.969305	4.794537	0.0	12.170333	5.563451	0.0	12.132734	12.132734	0.0	0.0	10.213055	152.047344	2.0	0.0	6.0	0.0	0.0	1.0	2.0	0.0	0.0	0.0	0.0	0.0	0.0	0.0	0.0	0.0	0.0	0.0	6.0	0.0
Name_Danazol_CAS_None_CS_YAPZEU01	-25.0	0.4	1.531985	801.194382	1.03	17.449383	15.216525	15.216525	11.91158	9.759733	9.759733	9.394049	9.394049	8.665479	8.665479	7.136475	7.136475	5.601051	5.106527	0.0	10.829981	17.753718	44.285177	11.984273	5.573105	6.196844	31.000592	10.946445	337.204179	1.0	0.0	26.0	0.0	1.0	0.0	2.0	0.0	0.0	0.0	0.0	0.0	0.0	0.0	1.0	0.0	0.0	0.0	0.0	2.0
Name_Paraben, Methyl-_CAS_None_CS_CEBGOF04	24.5	0.66	2.895348	250.54461	0.72	8.267585	6.073111	6.073111	5.236382	3.111471	3.111471	2.038456	2.038456	1.288402	1.288402	0.715364	0.715364	5.969305	4.794537	0.0	5.749512	5.563451	0.0	31.375266	0.0	0.0	4.736863	5.106527	152.047344	1.0	0.0	7.0	0.0	0.0	1.0	3.0	0.0	0.0	0.0	0.0	0.0	0.0	0.0	0.0	0.0	0.0	0.0	6.0	0.0
Name_Dimethyloxalate_CAS_None_CS_DMEOXA05	33.0	0.0	3.643225	92.605938	0.69	6.568914	4.632993	4.632993	3.718744	1.882993	1.882993	0.983163	0.983163	0.537457	0.537457	0.166667	0.166667	11.938611	9.589074	0.0	0.0	0.0	14.219595	0.0	0.0	0.0	9.473726	0.0	118.026609	0.0	0.0	6.0	0.0	0.0	2.0	4.0	0.0	0.0	0.0	0.0	0.0	0.0	0.0	0.0	0.0	0.0	0.0	0.0	0.0
Name_Sulfasalazine_CAS_None_CS_QIJZOY	10.0	1.07	1.765846	1130.39737	1.57	20.148054	14.219914	15.036411	13.348174	7.870015	9.353178	5.520982	7.203385	3.542333	4.912968	2.184679	3.192993	15.992596	18.318862	0.0	27.713696	5.687386	0.0	54.72778	12.132734	0.0	19.934574	5.106527	398.068491	2.0	1.0	11.0	0.0	0.0	1.0	2.0	2.0	0.0	0.0	0.0	1.0	0.0	2.0	0.0	3.0	0.0	1.0	16.0	0.0
Name_Mesalamine_CAS_None_CS_SAQJAV	18.0	0.93	3.232209	295.737202	0.7	8.430721	5.612077	5.612077	5.109061	2.928047	2.928047	2.081739	2.081739	1.251018	1.251018	0.724956	0.724956	5.969305	4.794537	0.0	11.312963	5.687386	0.0	18.199101	0.0	0.0	0.0	15.946722	153.042593	2.0	2.0	3.0	0.0	0.0	1.0	2.0	0.0	0.0	0.0	0.0	0.0	0.0	0.0	0.0	1.0	0.0	0.0	6.0	0.0
Name_Sulfathiazole_CAS_None_CS_SUTHAZ30	42.0	0.59	2.288913	561.311383	1.21	11.596012	8.121659	9.754652	7.577317	4.356589	6.719405	3.011792	5.58876	1.844395	4.016981	1.094692	2.883428	10.023291	8.417797	0.0	4.895483	10.818945	0.0	41.799098	5.380063	0.0	9.706073	5.733667	255.013619	0.0	3.0	6.0	0.0	0.0	0.0	0.0	2.0	0.0	0.0	0.0	0.0	0.0	0.0	1.0	3.0	0.0	1.0	6.0	1.0
Name_Phenazine-1-carboxylic acid_CAS_None_CS_SACRET01	14.0	0.57	2.474755	737.653518	0.94	11.828063	8.791341	8.791341	8.25402	5.143525	5.143525	3.690779	3.690779	2.600024	2.600024	1.815093	1.815093	5.969305	4.794537	0.0	5.563451	16.550102	5.516701	6.066367	12.132734	24.265468	9.967957	5.106527	224.058577	1.0	0.0	7.0	0.0	0.0	1.0	1.0	0.0	0.0	0.0	0.0	0.0	0.0	4.0	0.0	0.0	0.0	0.0	12.0	0.0
Name_Alclofenac_CAS_None_CS_FICJAC	15.0	0.57	2.776717	374.095825	0.7	11.259149	8.072396	8.828325	7.130229	4.37115	4.749114	2.934969	3.342169	1.708329	2.003698	1.094686	1.35238	5.969305	4.794537	0.0	6.420822	22.942479	0.0	0.0	24.275121	0.0	6.578936	21.44433	226.039672	1.0	0.0	10.0	0.0	0.0	1.0	3.0	0.0	0.0	0.0	0.0	0.0	0.0	0.0	0.0	0.0	0.0	0.0	6.0	1.0
Name_Succinyl_sulfathiazole_CAS_None_CS_GOBVEA01	14.0	1.34	2.010732	785.527301	1.78	16.872033	11.722232	13.355225	10.865011	6.406876	8.769692	4.409048	6.986017	2.668296	4.840882	1.609085	3.397821	21.899776	18.006871	0.0	22.868685	5.687386	11.336786	30.462312	5.380063	0.0	15.022862	5.106527	355.029663	1.0	2.0	10.0	0.0	0.0	2.0	1.0	2.0	0.0	0.0	0.0	0.0	0.0	0.0	1.0	4.0	0.0	1.0	6.0	1.0
Name_2-aminopyridine_CAS_None_CS_AMPYRD	4.0	0.23	3.021465	136.007504	0.62	5.112884	3.833965	3.833965	3.393847	2.059156	2.059156	1.254603	1.254603	0.68777	0.68777	0.375967	0.375967	0.0	0.0	0.0	0.0	5.817863	0.0	0.0	12.263211	12.132734	4.983979	5.733667	94.053098	0.0	2.0	4.0	0.0	0.0	0.0	0.0	0.0	0.0	0.0	0.0	0.0	0.0	2.0	0.0	1.0	0.0	0.0	4.0	0.0
Name_Progesterone_CAS_None_CS_PROGST13	2.0	0.0	1.669603	588.64899	1.04	16.405413	14.860102	14.860102	10.859844	9.604172	9.604172	9.253952	9.253952	8.452747	8.452747	7.227105	7.227105	0.0	9.589074	0.0	10.829981	17.484396	43.437005	31.256391	6.923737	6.07602	13.847474	0.0	314.22458	0.0	0.0	30.0	0.0	0.0	2.0	0.0	0.0	0.0	0.0	0.0	0.0	0.0	0.0	0.0	0.0	0.0	0.0	0.0	1.0
Name_Fluconazole_CAS_None_CS_IVUQOF	27.0	0.31	2.006201	707.748307	1.42	15.57914	11.34209	11.34209	10.566299	6.394759	6.394759	4.841874	4.841874	3.21278	3.21278	2.251965	2.251965	17.235492	13.887357	0.0	18.652964	0.0	12.132734	40.739253	0.0	0.0	20.165321	0.0	306.104065	1.0	0.0	11.0	0.0	0.0	0.0	3.0	0.0	0.0	0.0	0.0	0.0	2.0	0.0	4.0	6.0	0.0	0.0	6.0	0.0
Name_DOPA, L-_CAS_None_CS_LDOPAS03	8.0	1.56	2.777268	350.665233	1.44	10.715178	7.343747	7.343747	6.502908	3.996789	3.996789	2.971922	2.971922	1.812638	1.812638	1.037227	1.037227	12.011146	4.794537	0.0	17.919845	5.563451	0.0	18.199101	0.0	0.0	0.0	21.05325	197.068808	3.0	2.0	6.0	0.0	0.0	1.0	3.0	0.0	0.0	0.0	0.0	0.0	0.0	0.0	0.0	1.0	0.0	0.0	6.0	0.0
Name_Aminopenicillanic acid, 6-(+)-_CAS_None_CS_AMPENA01	4.0	0.8	2.31655	317.708253	1.94	10.671208	7.928573	8.74507	6.359878	4.344378	5.224031	4.123929	5.894814	2.716089	4.308672	2.0416	3.609482	22.800009	9.589074	0.0	11.281053	0.0	0.0	16.661795	0.0	13.847474	0.0	10.840195	216.056863	1.0	2.0	9.0	0.0	0.0	2.0	1.0	0.0	0.0	0.0	0.0	0.0	0.0	0.0	0.0	4.0	0.0	0.0	0.0	0.0
Name_Nalidixic acid_CAS_None_CS_NALIDX01	-19.0	0.57	2.946744	658.583708	1.34	12.576986	9.597295	9.597295	8.040913	5.283568	5.283568	3.786867	3.786867	2.631695	2.631695	1.753266	1.753266	11.398096	9.589074	0.0	5.563451	17.578158	5.693928	6.196844	16.699834	13.847474	4.983979	5.106527	232.084792	1.0	0.0	11.0	0.0	0.0	2.0	1.0	0.0	0.0	0.0	0.0	0.0	0.0	2.0	0.0	3.0	0.0	0.0	4.0	1.0
Name_Oxalic acid_CAS_None_CS_OXALAC08	23.0	1.14	3.567703	71.548875	0.68	5.154701	2.710924	2.710924	2.642734	1.105462	1.105462	0.610305	0.610305	0.182954	0.182954	0.0	0.0	11.938611	0.0	0.0	0.0	0.0	0.0	0.0	0.0	0.0	0.0	19.802129	89.995309	2.0	0.0	0.0	0.0	0.0	2.0	2.0	0.0	0.0	0.0	0.0	0.0	0.0	0.0	0.0	0.0	0.0	0.0	0.0	0.0
Name_1,4-diaminobutane_CAS_None_CS_QATWAJ	-37.0	0.42	2.339092	17.509775	1.12	4.828427	3.983128	3.983128	2.914214	2.316497	2.316497	1.284457	1.284457	0.658248	0.658248	0.288675	0.288675	0.0	0.0	0.0	0.0	0.0	25.931156	0.0	0.0	0.0	0.0	11.467335	88.100048	0.0	4.0	8.0	0.0	0.0	0.0	0.0	0.0	0.0	0.0	0.0	0.0	0.0	0.0	0.0	2.0	0.0	0.0	0.0	0.0
Name_Pentachlorophenol_CAS_None_CS_PCPHOL01	22.0	0.7	3.603567	230.203225	0.0	9.464102	5.337036	9.116681	5.464102	2.668518	4.55834	1.918518	3.80834	1.186632	3.443431	0.593316	1.721715	0.0	5.106527	0.0	30.862678	0.0	0.0	0.0	0.0	0.0	0.0	58.004699	263.847003	1.0	0.0	0.0	0.0	0.0	0.0	1.0	0.0	0.0	0.0	0.0	0.0	0.0	0.0	0.0	0.0	0.0	0.0	6.0	0.0
Name_Tolbutamide_CAS_None_CS_ZZZPUS02	17.0	0.59	2.644491	494.558737	1.15	13.596012	10.563715	11.380211	8.453526	5.827733	7.310896	4.028006	5.710408	2.374233	3.721126	1.313164	2.241644	16.054406	13.212334	0.0	4.895483	6.544756	18.405095	12.132734	12.132734	18.569569	5.316789	0.0	270.103813	0.0	2.0	16.0	0.0	0.0	1.0	0.0	2.0	0.0	0.0	0.0	0.0	0.0	0.0	0.0	3.0	0.0	1.0	6.0	0.0
Name_Atrazine_CAS_None_CS_PORJIR	27.0	0.36	2.831956	301.783155	0.89	10.552042	8.504062	9.259991	6.613392	4.534659	4.912623	3.081023	3.419085	1.360787	1.529818	0.910006	1.070115	0.0	0.0	0.0	11.325427	11.896679	6.544756	0.0	0.0	20.771212	25.585513	11.60094	215.093773	0.0	2.0	12.0	0.0	0.0	0.0	0.0	0.0	0.0	0.0	0.0	0.0	0.0	6.0	0.0	4.0	0.0	0.0	0.0	0.0
Name_Diatrizoic acid_CAS_None_CS_PUFJUX	11.0	1.59	3.676002	573.17118	1.42	15.610366	10.305852	16.778347	9.162479	5.152926	8.389173	3.734472	6.970719	2.132874	5.369122	1.423378	5.590371	5.969305	19.490139	0.0	17.377811	22.085319	0.0	13.847474	0.0	67.772612	10.633577	0.0	613.769651	1.0	2.0	6.0	0.0	0.0	3.0	1.0	0.0	0.0	0.0	0.0	0.0	0.0	0.0	0.0	4.0	0.0	0.0	6.0	0.0
Name_Pyrene_CAS_None_CS_GUQPOZ	42.0	0.0	2.505956	666.619806	0.25	10.535169	8.773503	8.773503	7.932653	5.559401	5.559401	4.289601	4.289601	3.392734	3.392734	2.669587	2.669587	0.0	0.0	0.0	0.0	0.0	0.0	32.317345	0.0	0.0	60.663671	0.0	202.07825	0.0	0.0	10.0	0.0	0.0	0.0	0.0	0.0	0.0	0.0	0.0	0.0	0.0	0.0	0.0	0.0	0.0	0.0	19.0	0.0
Name_Chlorpropamide_CAS_None_CS_BEDMIG08	30.0	0.59	2.750346	484.777404	1.13	12.888905	9.234572	10.806998	7.953526	5.016715	6.877843	3.31532	5.434158	1.886558	3.485427	1.069326	2.123795	16.054406	13.212334	0.0	4.895483	11.56739	6.420822	24.265468	0.0	11.645832	5.316789	11.60094	276.033541	0.0	2.0	11.0	0.0	0.0	1.0	0.0	2.0	0.0	0.0	0.0	0.0	0.0	0.0	0.0	3.0	0.0	1.0	6.0	0.0
Name_Glucoside, a-D-Me-_CAS_None_CS_MGLUCP11	4.0	1.0	2.65939	143.061757	1.83	10.008072	7.199209	7.199209	6.112591	3.947761	3.947761	2.932979	2.932979	2.080757	2.080757	1.262221	1.262221	37.312774	15.319582	0.0	0.0	0.0	0.0	7.109798	0.0	0.0	0.0	14.580253	194.079038	4.0	0.0	10.0	0.0	0.0	0.0	8.0	0.0	0.0	0.0	0.0	0.0	0.0	0.0	0.0	0.0	0.0	0.0	0.0	0.0
Name_Isophthalic acid_CAS_None_CS_BENZDC01	49.333333333333336	1.14	3.121806	300.334675	0.77	9.137828	6.020325	6.020325	5.609061	3.176829	3.176829	2.19111	2.19111	1.356472	1.356472	0.785256	0.785256	11.938611	9.589074	0.0	11.126903	0.0	6.066367	18.199101	0.0	0.0	0.0	10.213055	166.026609	2.0	0.0	4.0	0.0	0.0	2.0	2.0	0.0	0.0	0.0	0.0	0.0	0.0	0.0	0.0	0.0	0.0	0.0	6.0	0.0
Name_Phenol, 3-NH2-_CAS_None_CS_MAMPOL	24.0	0.73	3.07766	168.388339	0.65	5.983128	4.333965	4.333965	3.787694	2.333649	2.333649	1.594987	1.594987	0.870211	0.870211	0.524798	0.524798	0.0	0.0	0.0	5.749512	5.687386	0.0	6.066367	18.199101	0.0	0.0	10.840195	109.052764	1.0	2.0	4.0	0.0	0.0	0.0	1.0	0.0	0.0	0.0	0.0	0.0	0.0	0.0	0.0	1.0	0.0	0.0	6.0	0.0
Name_Prednisolone_CAS_None_CS_JIWPEL	17.0	0.73	1.747281	723.913082	1.97	18.905413	15.44223	15.44223	12.170505	9.660624	9.660624	9.191955	9.191955	8.252707	8.252707	6.919333	6.919333	29.510135	24.908657	0.0	28.951954	12.841643	24.835569	0.0	12.15204	12.999757	6.923737	0.0	360.193674	3.0	0.0	25.0	0.0	0.0	2.0	3.0	0.0	0.0	0.0	0.0	0.0	0.0	0.0	0.0	0.0	0.0	0.0	0.0	2.0
Name_4-methoxybenzoic acid_CAS_None_CS_ANISIC04	28.0	0.57	2.913802	250.54461	0.66	8.267585	6.073111	6.073111	5.236382	3.111471	3.111471	2.033654	2.033654	1.336969	1.336969	0.733596	0.733596	5.969305	4.794537	0.0	5.563451	5.749512	0.0	19.242532	12.132734	0.0	0.0	9.84339	152.047344	1.0	0.0	7.0	0.0	0.0	1.0	3.0	0.0	0.0	0.0	0.0	0.0	0.0	0.0	0.0	0.0	0.0	0.0	6.0	0.0
Name_Nevirapine_CAS_None_CS_PABHIJ	-6.0	0.42	2.001839	708.769743	1.37	13.68987	11.128204	11.128204	9.75402	6.766995	6.766995	5.256326	5.256326	3.777533	3.777533	2.607004	2.607004	0.0	4.794537	0.0	5.90718	17.423155	29.910344	0.0	18.460054	19.056471	20.184655	0.0	266.116761	0.0	1.0	13.0	0.0	0.0	1.0	0.0	0.0	0.0	0.0	0.0	0.0	0.0	4.0	0.0	5.0	0.0	0.0	8.0	0.0
Name_Naphthol, 1-_CAS_None_CS_NAPHOL01	25.0	0.5	2.913161	374.03449	0.45	7.681798	5.988665	5.988665	5.37701	3.544974	3.544974	2.498274	2.498274	1.766621	1.766621	1.208312	1.208312	0.0	5.106527	0.0	0.0	5.749512	10.772448	0.0	6.066367	36.398202	0.0	0.0	144.057515	1.0	0.0	7.0	0.0	0.0	0.0	1.0	0.0	0.0	0.0	0.0	0.0	0.0	0.0	0.0	0.0	0.0	0.0	11.0	0.0
Name_4-methylbenzoic acid_OR[SYNONYM]_p-toluic acid_CAS_None_CS_PTOLIC01	30.333333333333332	0.57	3.003401	235.939433	0.44	7.560478	5.664863	5.664863	4.698377	2.999098	2.999098	2.171178	2.171178	1.298517	1.298517	0.696138	0.696138	5.969305	4.794537	0.0	0.0	5.563451	5.563451	0.0	24.265468	6.923737	0.0	5.106527	136.052429	1.0	0.0	7.0	0.0	0.0	1.0	1.0	0.0	0.0	0.0	0.0	0.0	0.0	0.0	0.0	0.0	0.0	0.0	6.0	0.0
Name_Dapsone_CAS_None_CS_DAPSUO05	35.0	0.45	2.496129	565.060134	1.35	12.466255	8.998248	9.814744	7.998037	4.961666	6.44483	3.641508	5.591191	2.380802	4.166338	1.430043	2.690984	9.837253	8.417797	0.0	9.790967	11.374773	0.0	24.265468	24.265468	0.0	0.0	11.467335	248.061949	0.0	4.0	8.0	0.0	0.0	0.0	0.0	2.0	0.0	0.0	0.0	0.0	0.0	0.0	0.0	2.0	0.0	0.0	12.0	0.0
Name_Methylprednisolone_CAS_None_CS_MTHPRG	21.0	0.73	1.781066	753.802097	2.0	19.775656	16.312473	16.312473	12.581188	10.081345	10.081345	9.720133	9.720133	8.573709	8.573709	7.343284	7.343284	29.510135	24.908657	0.0	34.86986	12.841643	18.414748	0.0	12.15204	12.999757	13.847474	0.0	374.209324	3.0	0.0	27.0	0.0	0.0	2.0	3.0	0.0	0.0	0.0	0.0	0.0	0.0	0.0	0.0	0.0	0.0	0.0	0.0	2.0
Name_Eucalyptol_CAS_None_CS_MOFPAY	-23.0	0.0	2.223992	160.956703	0.32	8.112884	7.814026	7.814026	5.019385	4.720527	4.720527	4.929692	4.929692	3.535889	3.535889	2.744105	2.744105	0.0	0.0	0.0	11.202102	0.0	5.917906	25.683286	0.0	0.0	20.771212	4.736863	154.135765	0.0	0.0	18.0	0.0	0.0	0.0	2.0	0.0	0.0	0.0	0.0	0.0	0.0	0.0	0.0	0.0	0.0	0.0	0.0	0.0
Name_4-dimethylaminopyridine_CAS_None_CS_BUKJOG11	3.0	0.0	2.848234	169.530842	0.74	6.690234	5.703828	5.703828	4.30453	2.878449	2.878449	2.09984	2.09984	1.179123	1.179123	0.642188	0.642188	0.0	0.0	0.0	0.0	0.0	0.0	5.687386	12.393687	31.127988	4.983979	0.0	122.084398	0.0	0.0	10.0	0.0	0.0	0.0	0.0	0.0	0.0	0.0	0.0	0.0	0.0	2.0	0.0	3.0	0.0	0.0	4.0	0.0
Name_4-aminobenzoic acid, Methyl ester_CAS_None_CS_CEBGUL01	28.0	0.23	2.895348	253.299498	0.76	8.267585	6.203248	6.203248	5.236382	3.176539	3.176539	2.11359	2.11359	1.331781	1.331781	0.737053	0.737053	0.0	4.794537	0.0	5.969305	11.250838	0.0	7.109798	24.265468	0.0	4.736863	5.733667	151.063329	0.0	2.0	7.0	0.0	0.0	1.0	2.0	0.0	0.0	0.0	0.0	0.0	0.0	0.0	0.0	1.0	0.0	0.0	6.0	0.0
Name_Carvedilol_CAS_None_CS_GIVJUQ	-12.0	0.62	1.257538	1108.717444	2.09	20.760938	16.928589	16.928589	14.758351	10.028491	10.028491	7.017566	7.017566	4.908632	4.908632	3.473375	3.473375	6.103966	5.106527	0.0	6.606882	31.195418	27.555362	0.0	7.109798	60.663671	16.367134	14.210589	406.189257	1.0	2.0	23.0	0.0	0.0	0.0	7.0	0.0	0.0	0.0	0.0	0.0	0.0	0.0	0.0	4.0	0.0	0.0	18.0	0.0
Name_Phenol, 2-NH2-_CAS_None_CS_AMPHOM11	6.0	0.51	3.134862	164.638339	0.55	5.983128	4.333965	4.333965	3.80453	2.339632	2.339632	1.558816	1.558816	0.936755	0.936755	0.48753	0.48753	0.0	0.0	0.0	5.749512	5.687386	0.0	0.0	24.265468	0.0	0.0	10.840195	109.052764	1.0	2.0	4.0	0.0	0.0	0.0	1.0	0.0	0.0	0.0	0.0	0.0	0.0	0.0	0.0	1.0	0.0	0.0	6.0	0.0
Name_Aniline, 3-NO2-_CAS_None_CS_MNIANL03	35.0	0.3	3.069899	259.679658	0.53	7.560478	5.150462	5.150462	4.698377	2.698798	2.698798	1.852096	1.852096	1.081029	1.081029	0.638361	0.638361	4.923311	10.114318	0.0	5.687386	5.687386	0.0	12.132734	12.132734	0.0	0.0	5.733667	138.042927	0.0	2.0	4.0	1.0	1.0	0.0	0.0	0.0	0.0	0.0	0.0	0.0	0.0	0.0	0.0	2.0	0.0	0.0	6.0	0.0
Name_Heptabarbital_CAS_None_CS_CHEBAR01	23.0	0.52	2.390409	405.952294	1.28	13.173362	10.544736	10.544736	8.608226	6.473509	6.473509	4.824954	4.824954	3.848845	3.848845	2.796348	2.796348	23.260464	14.383612	0.0	0.0	6.420822	37.677213	0.0	6.923737	6.07602	10.633577	0.0	250.131742	0.0	2.0	16.0	0.0	0.0	3.0	0.0	0.0	0.0	0.0	0.0	0.0	0.0	0.0	0.0	4.0	0.0	0.0	0.0	1.0
Name_Diclofenac_CAS_None_CS_SIKLIH07	20.0	0.7	2.355888	593.895001	0.67	13.828063	9.859949	11.371807	9.075387	5.584169	6.340098	3.949321	4.763721	2.581472	3.211413	1.711231	2.203167	5.969305	4.794537	0.0	6.420822	26.983491	0.0	0.0	36.398202	6.066367	5.316789	28.308407	295.016684	1.0	1.0	9.0	0.0	0.0	1.0	1.0	0.0	0.0	0.0	0.0	0.0	0.0	0.0	0.0	2.0	0.0	0.0	12.0	0.0
Name_Haloperidol_CAS_None_CS_HALDOL01	42.0	0.31	1.444579	737.611324	1.45	18.570703	14.627154	15.383083	12.460146	8.957773	9.335738	6.913741	7.350177	5.109169	5.361146	3.438696	3.564685	5.601051	14.29148	0.0	11.600466	29.84855	31.618542	24.265468	0.0	24.265468	4.89991	11.60094	375.140135	1.0	0.0	22.0	0.0	0.0	1.0	2.0	0.0	0.0	0.0	0.0	0.0	0.0	0.0	0.0	3.0	0.0	0.0	12.0	0.0
Name_Benzenesulfonamide, N-(2,3-dichlorophenyl)-_OR[SYNONYM]_N-(2,3-dichlorophenyl)benzenesulfonamide_CAS_None_CS_IDIXEZ	28.0	0.43	2.374399	657.032558	0.74	13.173362	9.099476	11.42783	8.504837	5.024247	7.263339	3.51993	5.987497	2.249423	4.449736	1.385953	2.882662	10.023291	8.417797	0.0	15.605503	5.022633	0.0	12.132734	36.398202	0.0	4.722095	23.20188	300.973105	0.0	1.0	8.0	0.0	0.0	0.0	0.0	2.0	0.0	0.0	0.0	0.0	0.0	0.0	0.0	1.0	0.0	1.0	12.0	0.0
Name_Succinimide_CAS_None_CS_SUCCIN05	30.0	0.34	2.553705	104.858202	0.89	5.276021	3.73071	3.73071	3.287694	2.115355	2.115355	1.471353	1.471353	0.857963	0.857963	0.507564	0.507564	0.0	9.589074	0.0	11.814359	12.841643	0.0	0.0	0.0	0.0	5.316789	0.0	99.032028	0.0	1.0	4.0	0.0	0.0	2.0	0.0	0.0	0.0	0.0	0.0	0.0	0.0	0.0	0.0	2.0	0.0	0.0	0.0	0.0
Name_Cystine, L-_CAS_None_CS_LCYSTI15	23.0	1.56	3.468179	192.008185	2.09	11.137828	7.251035	8.884028	6.447265	3.659992	6.148026	2.458497	5.010782	1.212928	3.68649	0.385411	2.613236	24.022292	9.589074	0.0	11.505707	0.0	0.0	21.587796	0.0	0.0	0.0	21.68039	240.023849	2.0	4.0	6.0	0.0	0.0	2.0	2.0	0.0	0.0	0.0	0.0	0.0	0.0	0.0	0.0	2.0	0.0	0.0	0.0	0.0
Name_2-aminopyrimidine_CAS_None_CS_AMPYRM01	4.0	0.23	3.021465	136.862257	0.7	5.112884	3.703828	3.703828	3.393847	1.918953	1.918953	1.10699	1.10699	0.585745	0.585745	0.310623	0.310623	0.0	0.0	0.0	0.0	5.948339	0.0	0.0	18.460054	0.0	9.967957	5.733667	95.048347	0.0	2.0	3.0	0.0	0.0	0.0	0.0	0.0	0.0	0.0	0.0	0.0	0.0	4.0	0.0	1.0	0.0	0.0	2.0	0.0
Name_Benzenesulfonic acid, 4-NH2-_CAS_None_CS_AFAZEM	21.0	0.54	3.201516	340.595074	1.19	8.483128	5.55871	6.375206	4.999019	2.830074	4.270137	2.044102	3.465639	1.177959	2.045843	0.639797	1.119818	10.118127	8.417797	0.0	4.895483	5.687386	0.0	24.265468	0.0	0.0	0.0	10.286417	173.014664	1.0	2.0	4.0	0.0	0.0	0.0	0.0	2.0	1.0	0.0	0.0	0.0	0.0	0.0	0.0	1.0	0.0	0.0	6.0	0.0
Name_Malonic acid_CAS_None_CS_MALNAC12	8.333333333333334	1.14	3.31802	83.10803	0.69	5.861807	3.418031	3.418031	3.125898	1.562569	1.562569	0.964254	0.964254	0.302451	0.302451	0.129368	0.129368	18.359432	9.589074	0.0	0.0	0.0	0.0	0.0	0.0	0.0	0.0	10.213055	104.010959	2.0	0.0	2.0	0.0	0.0	2.0	2.0	0.0	0.0	0.0	0.0	0.0	0.0	0.0	0.0	0.0	0.0	0.0	0.0	0.0
Name_Acetamide_CAS_None_CS_ACEMID02	8.0	0.49	2.803039	29.01955	0.57	3.57735	2.485599	2.485599	1.732051	0.992799	0.992799	0.61065	0.61065	0.0	0.0	0.0	0.0	0.0	4.794537	0.0	5.90718	0.0	0.0	6.923737	0.0	0.0	5.733667	0.0	59.037114	0.0	2.0	3.0	0.0	0.0	1.0	0.0	0.0	0.0	0.0	0.0	0.0	0.0	0.0	0.0	1.0	0.0	0.0	0.0	0.0
Name_Antipyrine_CAS_None_CS_ANTPYR	21.5	0.0	2.688006	493.751238	1.28	10.129392	8.266777	8.266777	6.698377	4.510192	4.510192	3.294916	3.294916	2.35232	2.35232	1.508471	1.508471	0.0	4.794537	0.0	5.559267	0.0	11.381314	0.0	10.74817	48.985047	0.0	0.0	188.094963	0.0	0.0	12.0	0.0	0.0	1.0	0.0	0.0	0.0	0.0	0.0	0.0	1.0	0.0	0.0	4.0	0.0	0.0	6.0	1.0
Name_Anthracene_CAS_None_CS_ANTCEN19	46.666666666666664	0.0	2.523733	488.759099	0.23	9.380469	7.773503	7.773503	6.932653	4.809401	4.809401	3.546509	3.546509	2.614031	2.614031	1.882639	1.882639	0.0	0.0	0.0	0.0	0.0	0.0	21.544897	0.0	0.0	60.663671	0.0	178.07825	0.0	0.0	10.0	0.0	0.0	0.0	0.0	0.0	0.0	0.0	0.0	0.0	0.0	0.0	0.0	0.0	0.0	0.0	16.0	0.0
Name_Pyrazinamide_CAS_None_CS_PYRZIN21	-11.0	0.49	2.981455	208.702909	1.04	6.690234	4.612077	4.612077	4.30453	2.363011	2.363011	1.454904	1.454904	0.815626	0.815626	0.426332	0.426332	5.90718	4.794537	0.0	5.693928	0.0	0.0	18.590531	0.0	0.0	9.967957	5.733667	123.043262	0.0	2.0	3.0	0.0	0.0	1.0	0.0	0.0	0.0	0.0	0.0	0.0	0.0	4.0	0.0	1.0	0.0	0.0	2.0	0.0
Name_Pimelic acid_CAS_None_CS_PIMELA14	39.0	1.14	3.025608	125.376	0.7	8.690234	6.246458	6.246458	5.125898	3.562569	3.562569	2.348137	2.348137	1.281284	1.281284	0.729228	0.729228	11.938611	9.589074	0.0	12.841643	19.262465	0.0	0.0	0.0	0.0	0.0	10.213055	160.073559	2.0	0.0	10.0	0.0	0.0	2.0	2.0	0.0	0.0	0.0	0.0	0.0	0.0	0.0	0.0	0.0	0.0	0.0	0.0	0.0
Name_Acetazolamide_CAS_None_CS_ATDZSA03	34.0	0.85	2.938691	422.352468	1.5	10.060478	6.513019	8.146012	5.892865	3.032746	5.395562	2.099318	4.811974	0.932817	3.08151	0.525847	1.90536	10.023291	13.212334	0.0	15.378394	11.336786	0.0	6.923737	0.0	0.0	15.514152	5.138974	221.988132	0.0	3.0	3.0	0.0	0.0	1.0	0.0	2.0	0.0	0.0	0.0	0.0	1.0	0.0	2.0	2.0	0.0	1.0	0.0	0.0
Name_Cimetidine_CAS_None_CS_CIMETD01	-13.0	0.74	2.130941	405.173776	1.86	12.510225	9.94856	10.765056	8.274387	5.199365	6.354066	3.26261	4.367782	2.109848	3.080209	1.175218	2.050346	0.0	0.0	0.0	0.0	5.959555	29.43832	0.0	25.136877	13.116893	25.593939	5.261892	252.115716	0.0	3.0	13.0	0.0	0.0	0.0	0.0	0.0	0.0	0.0	0.0	0.0	0.0	0.0	2.0	8.0	1.0	0.0	0.0	1.0
Name_Benzoic acid, 2-NO2-_CAS_None_CS_NBZOAO04	25.0	0.57	3.267076	300.93319	0.54	9.137828	5.928573	5.928573	5.625898	3.093836	3.093836	2.079411	2.079411	1.331155	1.331155	0.813695	0.813695	10.892616	14.908855	0.0	11.250838	0.0	6.066367	18.199101	0.0	0.0	0.0	5.106527	167.021858	1.0	0.0	4.0	1.0	1.0	1.0	1.0	0.0	0.0	0.0	0.0	0.0	0.0	0.0	0.0	1.0	0.0	0.0	6.0	0.0
Name_Maleic acid_CAS_None_CS_MALIAC13	21.333333333333332	1.14	3.668626	118.973737	0.75	6.568914	3.865624	3.865624	3.625898	1.766145	1.766145	1.009809	1.009809	0.368487	0.368487	0.142577	0.142577	11.938611	9.589074	0.0	0.0	12.15204	0.0	0.0	0.0	0.0	0.0	10.213055	116.010959	2.0	0.0	2.0	0.0	0.0	2.0	2.0	0.0	0.0	0.0	0.0	0.0	0.0	0.0	0.0	0.0	0.0	0.0	0.0	1.0
Name_Ethisterone_CAS_None_CS_KEFCED	28.0	0.4	1.70241	626.243053	1.08	16.457819	14.399067	14.399067	10.839101	9.280285	9.280285	8.9683	8.9683	8.352348	8.352348	6.812482	6.812482	5.601051	9.901065	0.0	10.829981	29.957785	38.52493	11.993926	0.0	6.07602	19.767909	6.42335	312.20893	1.0	0.0	27.0	0.0	0.0	1.0	1.0	0.0	0.0	0.0	0.0	0.0	0.0	0.0	0.0	0.0	0.0	0.0	0.0	1.0
Name_Phenol, 3-NO2-_CAS_None_CS_MNPHOL21	17.0	0.69	3.069899	258.924771	0.49	7.560478	5.020325	5.020325	4.698377	2.633729	2.633729	1.776962	1.776962	1.040556	1.040556	0.606593	0.606593	4.923311	10.114318	0.0	11.436898	0.0	6.066367	18.199101	0.0	0.0	0.0	5.106527	139.026943	1.0	0.0	4.0	1.0	1.0	0.0	1.0	0.0	0.0	0.0	0.0	0.0	0.0	0.0	0.0	1.0	0.0	0.0	6.0	0.0
Name_Serine, L-_CAS_None_CS_LSERIN10	22.0	1.03	3.343417	72.580271	1.3	5.861807	3.664483	3.664483	3.180739	1.774215	1.774215	1.127305	1.127305	0.513894	0.513894	0.078093	0.078093	18.618028	4.794537	0.0	0.0	0.0	0.0	0.0	0.0	0.0	0.0	15.946722	105.042593	2.0	2.0	3.0	0.0	0.0	1.0	2.0	0.0	0.0	0.0	0.0	0.0	0.0	0.0	0.0	1.0	0.0	0.0	0.0	0.0
Name_Flufenamic acid_CAS_None_CS_FPAMCA	29.0	0.72	2.337931	638.311297	0.59	14.750712	10.108157	10.108157	9.376029	5.643395	5.643395	4.0543	4.0543	2.626378	2.626378	1.707393	1.707393	17.709055	17.965782	0.0	16.938224	0.0	12.132734	24.265468	12.132734	0.0	5.316789	5.106527	281.066363	1.0	1.0	8.0	0.0	0.0	1.0	4.0	0.0	0.0	0.0	0.0	0.0	0.0	0.0	0.0	2.0	0.0	0.0	12.0	0.0
Name_3-hydroxybenzoic acid_CAS_None_CS_BIDLOP02	32.5	1.06	3.069899	254.783061	0.72	7.560478	5.112077	5.112077	4.698377	2.722705	2.722705	1.855481	1.855481	1.093105	1.093105	0.638942	0.638942	5.969305	4.794537	0.0	11.312963	0.0	0.0	24.265468	0.0	0.0	0.0	10.213055	138.031694	2.0	0.0	4.0	0.0	0.0	1.0	2.0	0.0	0.0	0.0	0.0	0.0	0.0	0.0	0.0	0.0	0.0	0.0	6.0	0.0
Name_Strychnine_CAS_None_CS_ZZZUEE04	29.0	0.0	1.552423	848.052734	1.68	16.336134	14.227067	14.227067	12.28766	9.750273	9.750273	8.776861	8.776861	8.217025	8.217025	7.508218	7.508218	0.0	4.794537	0.0	17.426137	36.947197	6.544756	30.637237	5.573105	0.0	40.141308	4.736863	334.168128	0.0	0.0	22.0	0.0	0.0	1.0	2.0	0.0	0.0	0.0	0.0	0.0	0.0	0.0	0.0	6.0	0.0	0.0	6.0	1.0
Name_Asparagine, L-_CAS_None_CS_VIKKEG	24.0	1.27	3.632432	133.774438	1.48	7.439158	4.702868	4.702868	4.036581	2.30434	2.30434	1.615168	1.615168	0.738295	0.738295	0.304056	0.304056	17.918326	9.589074	0.0	6.420822	0.0	0.0	0.0	0.0	0.0	5.733667	10.840195	132.053492	1.0	4.0	3.0	0.0	0.0	2.0	1.0	0.0	0.0	0.0	0.0	0.0	0.0	0.0	0.0	2.0	0.0	0.0	0.0	0.0
Name_Estrone_CAS_None_CS_ESTRON13	37.0	0.5	1.728441	576.780996	0.95	13.905413	12.062204	12.062204	9.593172	7.945187	7.945187	7.216626	7.216626	6.419142	6.419142	5.339787	5.339787	0.0	9.901065	0.0	5.41499	29.286475	32.104108	17.547725	0.0	12.132734	12.990104	0.0	270.16198	1.0	0.0	21.0	0.0	0.0	1.0	1.0	0.0	0.0	0.0	0.0	0.0	0.0	0.0	0.0	0.0	0.0	0.0	6.0	0.0
Name_Triamcinolone acetonide_CAS_None_CS_HEQMUM	15.0	0.56	1.6369	925.030309	2.14	22.61252	18.482371	18.482371	14.354792	11.189453	11.189453	10.925757	10.925757	9.191745	9.191745	7.926172	7.926172	58.402868	19.802129	4.390415	18.121973	19.262465	5.573105	12.15204	26.847232	6.923737	0.0	9.473726	434.210467	2.0	0.0	29.0	0.0	0.0	2.0	7.0	0.0	0.0	0.0	0.0	0.0	0.0	0.0	0.0	0.0	0.0	0.0	0.0	2.0
Name_Urea_CAS_None_CS_UREAXX23	13.5	0.72	2.803039	29.01955	0.69	3.57735	2.062949	2.062949	1.732051	0.781474	0.781474	0.402369	0.402369	0.0	0.0	0.0	0.0	6.031115	0.0	0.0	0.0	0.0	0.0	0.0	0.0	0.0	11.467335	4.794537	60.032363	0.0	4.0	0.0	0.0	0.0	1.0	0.0	0.0	0.0	0.0	0.0	0.0	0.0	0.0	0.0	2.0	0.0	0.0	0.0	0.0
Name_Metronidazole_CAS_None_CS_MNIMET02	6.0	0.31	3.032859	294.228459	0.86	9.137828	6.596915	6.596915	5.663902	3.438905	3.438905	2.295966	2.295966	1.544695	1.544695	0.978368	0.978368	4.923311	10.114318	0.0	18.969501	5.824404	0.0	10.763943	6.923737	0.0	4.983979	5.106527	171.064391	1.0	0.0	8.0	1.0	1.0	0.0	1.0	0.0	0.0	0.0	0.0	0.0	0.0	0.0	1.0	5.0	0.0	0.0	0.0	1.0
Name_Digoxin_CAS_None_CS_DIGOXN10	-34.0	1.58	0.837498	1409.003742	4.32	39.189141	32.904204	32.904204	26.01075	20.940873	20.940873	18.815636	18.815636	15.951629	15.951629	12.762329	12.762329	90.925785	35.433702	0.0	61.111327	18.759549	44.098034	0.0	19.923495	13.847474	6.923737	33.158041	780.429607	6.0	0.0	58.0	0.0	0.0	1.0	20.0	0.0	0.0	0.0	0.0	0.0	0.0	0.0	0.0	0.0	0.0	0.0	0.0	1.0
Name_Perphenazine_CAS_None_CS_PERPAZ	14.0	0.23	1.410021	779.772079	1.84	18.639617	15.48048	17.052906	13.241515	9.63965	10.834111	7.093913	8.614126	5.324948	6.690313	3.873718	5.116168	0.0	0.0	0.0	6.606882	0.0	57.25675	21.16574	0.0	17.828252	51.097932	16.707467	403.148511	1.0	0.0	25.0	0.0	0.0	0.0	1.0	0.0	0.0	0.0	0.0	0.0	0.0	0.0	0.0	9.0	0.0	0.0	12.0	0.0
Name_Phenobartibal_CAS_None_CS_PHBARB09	21.0	0.52	2.535973	461.783925	1.29	12.466255	9.318603	9.318603	8.108226	5.333716	5.333716	3.862281	3.862281	3.026281	3.026281	2.064079	2.064079	23.260464	14.383612	0.0	0.0	11.984273	0.0	0.0	37.255573	0.0	10.633577	0.0	232.084792	0.0	2.0	10.0	0.0	0.0	3.0	0.0	0.0	0.0	0.0	0.0	0.0	0.0	0.0	0.0	4.0	0.0	0.0	6.0	0.0
Name_Sulfamethoxazole_CAS_None_CS_SLFNMB07	27.0	0.59	2.276726	616.500609	1.21	12.466255	9.044308	9.860805	7.971164	4.789279	6.272443	3.497337	5.179739	2.057299	3.427934	1.258075	2.241837	10.023291	8.417797	0.0	10.713346	11.447634	0.0	30.331835	6.923737	0.0	9.878758	10.256762	253.052112	0.0	3.0	8.0	0.0	1.0	0.0	1.0	2.0	0.0	0.0	0.0	0.0	0.0	0.0	1.0	2.0	0.0	1.0	6.0	1.0
Name_Corticosterone_CAS_None_CS_CORTIC01	10.0	0.48	1.700111	637.807307	1.62	17.982763	15.33188	15.33188	11.808533	9.865486	9.865486	9.419815	9.419815	8.437777	8.437777	7.326304	7.326304	6.103966	19.802129	0.0	40.839165	24.677455	32.104108	5.573105	0.0	6.07602	13.847474	0.0	346.214409	2.0	0.0	28.0	0.0	0.0	2.0	2.0	0.0	0.0	0.0	0.0	0.0	0.0	0.0	0.0	0.0	0.0	0.0	0.0	1.0
Name_Histidine, L-_CAS_None_CS_LHISTD04	13.0	1.13	2.498761	231.985251	1.41	8.267585	5.819183	5.819183	5.198377	3.159372	3.159372	2.209395	2.209395	1.301102	1.301102	0.715164	0.715164	12.011146	4.794537	0.0	6.420822	5.693928	0.0	6.32732	6.196844	0.0	9.967957	10.840195	155.069477	1.0	3.0	5.0	0.0	0.0	1.0	1.0	0.0	0.0	0.0	0.0	0.0	0.0	0.0	1.0	4.0	0.0	0.0	0.0	1.0
Name_Norethindone_CAS_None_CS_NETIND01	22.0	0.4	1.652019	583.004889	1.07	15.535169	13.476418	13.476418	10.483112	8.918313	8.918313	8.30304	8.30304	7.690445	7.690445	6.433901	6.433901	5.601051	9.901065	0.0	5.41499	29.454869	44.945751	11.993926	0.0	6.07602	12.844172	6.42335	298.19328	1.0	0.0	25.0	0.0	0.0	1.0	1.0	0.0	0.0	0.0	0.0	0.0	0.0	0.0	0.0	0.0	0.0	0.0	0.0	1.0
Name_Ferulic acid_CAS_None_CS_GASVOL	36.0	0.85	2.948507	368.38479	0.87	10.552042	7.597675	7.597675	6.630229	3.912428	3.912428	2.602857	2.602857	1.622139	1.622139	0.965398	0.965398	5.969305	9.901065	0.0	5.749512	11.312963	6.07602	19.252185	12.132734	0.0	0.0	9.84339	194.057909	2.0	0.0	8.0	0.0	0.0	1.0	4.0	0.0	0.0	0.0	0.0	0.0	0.0	0.0	0.0	0.0	0.0	0.0	6.0	1.0
Name_Benzamide_CAS_None_CS_BZAMID12	18.0	0.49	2.981455	205.415953	0.66	6.690234	4.87235	4.87235	4.30453	2.653483	2.653483	1.730276	1.730276	1.058307	1.058307	0.602419	0.602419	0.0	4.794537	0.0	5.90718	5.563451	0.0	0.0	24.265468	6.066367	0.0	5.733667	121.052764	0.0	2.0	5.0	0.0	0.0	1.0	0.0	0.0	0.0	0.0	0.0	0.0	0.0	0.0	0.0	1.0	0.0	0.0	6.0	0.0
Name_Taurine_CAS_None_CS_TAURIN05	23.5	0.52	3.602197	125.870334	1.34	5.914214	3.663522	4.480019	3.06066	1.712831	3.321996	1.074714	2.64679	0.375805	1.127415	0.14893	0.446789	10.118127	8.417797	0.0	12.29761	0.0	0.0	0.0	0.0	0.0	0.0	10.286417	125.014664	1.0	2.0	4.0	0.0	0.0	0.0	0.0	2.0	1.0	0.0	0.0	0.0	0.0	0.0	0.0	1.0	0.0	0.0	0.0	0.0
Name_Succinic acid_CAS_None_CS_SUCACB16	29.0	0.97	3.181846	92.605938	0.69	6.568914	4.125137	4.125137	3.625898	2.062569	2.062569	1.287477	1.287477	0.552731	0.552731	0.213865	0.213865	11.938611	9.589074	0.0	12.841643	0.0	0.0	0.0	0.0	0.0	0.0	10.213055	118.026609	2.0	0.0	4.0	0.0	0.0	2.0	2.0	0.0	0.0	0.0	0.0	0.0	0.0	0.0	0.0	0.0	0.0	0.0	0.0	0.0
Name_Piroxicam_CAS_None_CS_BIYSEH06	23.0	0.72	2.093282	907.32905	2.12	16.61252	12.093436	12.909933	10.925557	6.666414	8.106477	4.835009	6.772691	3.441393	5.256851	2.294371	3.692313	21.689636	18.318862	0.0	21.973837	0.0	4.305216	25.37725	30.331835	0.0	10.300767	0.0	331.062677	1.0	1.0	11.0	0.0	0.0	1.0	1.0	2.0	0.0	0.0	0.0	0.0	0.0	2.0	0.0	4.0	0.0	1.0	10.0	1.0
Name_Tyrosine_OR[SYNONYM]_Tyrosine, L-_CAS_None_CS_LTYROS11	22.333333333333332	1.28	2.641764	294.233053	1.29	9.844935	6.973884	6.973884	6.092224	3.856515	3.856515	2.815302	2.815302	1.709153	1.709153	0.973275	0.973275	12.011146	4.794537	0.0	12.170333	0.0	5.563451	12.132734	12.132734	0.0	0.0	15.946722	181.073893	2.0	2.0	7.0	0.0	0.0	1.0	2.0	0.0	0.0	0.0	0.0	0.0	0.0	0.0	0.0	1.0	0.0	0.0	6.0	0.0
Name_Phenol, 4-NH2-_CAS_None_CS_AMPHOL01	14.0	0.73	3.032456	147.388339	0.69	5.983128	4.333965	4.333965	3.787694	2.333649	2.333649	1.591532	1.591532	0.893088	0.893088	0.474322	0.474322	0.0	0.0	0.0	5.749512	5.687386	0.0	0.0	24.265468	0.0	0.0	10.840195	109.052764	1.0	2.0	4.0	0.0	0.0	0.0	1.0	0.0	0.0	0.0	0.0	0.0	0.0	0.0	0.0	1.0	0.0	0.0	6.0	0.0
Name_Aspartic acid, L-_CAS_None_CS_LASPRT03	25.5	1.18	3.632432	132.529325	1.26	7.439158	4.572731	4.572731	4.036581	2.239272	2.239272	1.542593	1.542593	0.711731	0.711731	0.275438	0.275438	24.401273	9.589074	0.0	0.0	0.0	0.0	0.0	0.0	0.0	0.0	15.946722	133.037508	2.0	2.0	3.0	0.0	0.0	2.0	2.0	0.0	0.0	0.0	0.0	0.0	0.0	0.0	0.0	1.0	0.0	0.0	0.0	0.0
Name_Deoxycorticosterone_CAS_None_CS_HPENDO10	-28.0	0.17	1.646027	606.205115	1.32	17.11252	15.014423	15.014423	11.397849	9.773954	9.773954	9.267728	9.267728	8.506522	8.506522	7.198446	7.198446	0.0	14.695602	0.0	29.138014	29.957785	32.104108	18.414748	0.0	6.07602	13.847474	0.0	330.219495	1.0	0.0	29.0	0.0	0.0	2.0	1.0	0.0	0.0	0.0	0.0	0.0	0.0	0.0	0.0	0.0	0.0	0.0	0.0	1.0
Name_2-methoxybenzoic acid_CAS_None_CS_FUFBOX	29.0	0.57	3.121219	267.79461	0.66	8.267585	6.073111	6.073111	5.253219	3.117454	3.117454	2.005436	2.005436	1.337383	1.337383	0.821324	0.821324	5.969305	4.794537	0.0	5.563451	5.749512	0.0	13.176165	18.199101	0.0	0.0	9.84339	152.047344	1.0	0.0	7.0	0.0	0.0	1.0	3.0	0.0	0.0	0.0	0.0	0.0	0.0	0.0	0.0	0.0	0.0	0.0	6.0	0.0
Name_2-furoic acid_CAS_None_CS_FRANAC04	39.5	0.57	2.928375	175.563669	0.48	5.983128	3.995761	3.995761	3.80453	2.072899	2.072899	1.282454	1.282454	0.731961	0.731961	0.400249	0.400249	5.969305	4.794537	0.0	5.760247	0.0	0.0	18.395897	0.0	0.0	4.417151	5.106527	112.016044	1.0	0.0	3.0	0.0	0.0	1.0	3.0	0.0	0.0	0.0	0.0	0.0	0.0	0.0	0.0	0.0	0.0	0.0	0.0	2.0
Name_Cinnamic acid, cis-_CAS_None_CS_ZEDPIH01	22.0	0.57	2.721774	262.151039	0.51	8.104448	5.896914	5.896914	5.287694	3.249098	3.249098	2.082255	2.082255	1.217933	1.217933	0.731664	0.731664	5.969305	4.794537	0.0	0.0	0.0	11.639472	0.0	6.07602	30.331835	0.0	5.106527	148.052429	1.0	0.0	7.0	0.0	0.0	1.0	1.0	0.0	0.0	0.0	0.0	0.0	0.0	0.0	0.0	0.0	0.0	0.0	6.0	1.0
Name_Caffeic acid_CAS_None_CS_FESNOG01	42.0	1.35	2.915115	354.632376	0.93	9.844935	6.63664	6.63664	6.092224	3.523662	3.523662	2.419723	2.419723	1.417831	1.417831	0.811644	0.811644	5.969305	4.794537	0.0	11.499024	5.563451	6.07602	24.275121	0.0	0.0	0.0	15.319582	180.042259	3.0	0.0	5.0	0.0	0.0	1.0	3.0	0.0	0.0	0.0	0.0	0.0	0.0	0.0	0.0	0.0	0.0	0.0	6.0	1.0
Name_Hydrocortisone_CAS_None_CS_ZZZPNG03	7.0	0.73	1.735083	683.888922	1.9	18.905413	15.701743	15.701743	12.170505	9.957047	9.957047	9.55734	9.55734	8.653267	8.653267	7.28102	7.28102	29.510135	24.908657	0.0	28.951954	19.262465	25.683286	5.573105	6.07602	6.923737	6.923737	0.0	362.209324	3.0	0.0	27.0	0.0	0.0	2.0	3.0	0.0	0.0	0.0	0.0	0.0	0.0	0.0	0.0	0.0	0.0	0.0	0.0	1.0
Name_Acetanalide, 4-methoxy-_CAS_None_CS_ACACTA01	26.0	0.41	2.709148	266.361954	0.87	8.974691	7.125898	7.125898	5.719545	3.637864	3.637864	2.409688	2.409688	1.410387	1.410387	0.877615	0.877615	0.0	4.794537	0.0	5.90718	0.0	11.436898	6.923737	31.375266	0.0	5.316789	4.736863	165.078979	0.0	1.0	10.0	0.0	0.0	1.0	2.0	0.0	0.0	0.0	0.0	0.0	0.0	0.0	0.0	2.0	0.0	0.0	6.0	0.0
Name_Azelaic acid_CAS_None_CS_AZELAC04	38.5	1.14	2.996105	146.997637	0.71	10.104448	7.660671	7.660671	6.125898	4.562569	4.562569	3.055244	3.055244	1.781284	1.781284	1.082782	1.082782	11.938611	9.589074	0.0	12.841643	12.841643	19.262465	0.0	0.0	0.0	0.0	10.213055	188.104859	2.0	0.0	14.0	0.0	0.0	2.0	2.0	0.0	0.0	0.0	0.0	0.0	0.0	0.0	0.0	0.0	0.0	0.0	0.0	0.0
Name_4-nitroaniline_OR[SYNONYM]_Aniline, 4-NO2-_CAS_None_CS_NANILI23	37.0	0.28	3.003401	242.429658	0.53	7.560478	5.150462	5.150462	4.698377	2.698798	2.698798	1.848642	1.848642	1.103907	1.103907	0.596038	0.596038	4.923311	10.114318	0.0	5.687386	5.687386	0.0	24.265468	0.0	0.0	0.0	5.733667	138.042927	0.0	2.0	4.0	1.0	1.0	0.0	0.0	0.0	0.0	0.0	0.0	0.0	0.0	0.0	0.0	2.0	0.0	0.0	6.0	0.0
Name_Sulfanilamide_CAS_None_CS_SULAMD07	44.0	0.67	3.201516	341.349962	1.18	8.483128	5.688846	6.505343	4.999019	2.883202	4.429522	2.114045	3.675468	1.208633	2.137864	0.657506	1.172946	10.023291	8.417797	0.0	4.895483	5.687386	0.0	24.265468	0.0	0.0	0.0	10.872641	172.030648	0.0	4.0	4.0	0.0	0.0	0.0	0.0	2.0	0.0	0.0	0.0	0.0	0.0	0.0	0.0	1.0	0.0	1.0	6.0	0.0
Name_Vidarabine_CAS_None_CS_ARADEN10	43.0	0.97	2.035435	602.617579	2.22	13.56855	9.787302	9.787302	9.130229	5.686375	5.686375	4.311819	4.311819	3.178383	3.178383	2.166091	2.166091	31.146682	10.213055	0.0	5.817863	11.163878	0.0	17.22174	0.0	0.0	14.951936	15.577058	267.096754	3.0	2.0	8.0	0.0	0.0	0.0	5.0	0.0	0.0	0.0	0.0	0.0	0.0	4.0	1.0	5.0	0.0	0.0	2.0	0.0
Name_Cyclobarbital_CAS_None_CS_ETCYBA01	21.5	0.52	2.408673	391.973804	1.28	12.466255	9.837629	9.837629	8.108226	5.973509	5.973509	4.4714	4.4714	3.598845	3.598845	2.619571	2.619571	23.260464	14.383612	0.0	0.0	6.420822	31.256391	0.0	6.923737	6.07602	10.633577	0.0	236.116092	0.0	2.0	14.0	0.0	0.0	3.0	0.0	0.0	0.0	0.0	0.0	0.0	0.0	0.0	0.0	4.0	0.0	0.0	0.0	1.0
Name_Genistein_CAS_None_CS_GENIST	35.0	1.3	2.314179	846.507139	1.2	14.275656	10.199589	10.199589	9.558551	5.829514	5.829514	4.363407	4.363407	3.01986	3.01986	2.058505	2.058505	5.42879	20.114119	0.0	33.781231	5.563451	6.066367	24.462264	12.132734	0.0	0.0	4.417151	270.052823	3.0	0.0	7.0	0.0	0.0	1.0	5.0	0.0	0.0	0.0	0.0	0.0	0.0	0.0	0.0	0.0	0.0	0.0	12.0	1.0
Name_Carbamazepine_CAS_None_CS_CBMZPN16	24.0	0.39	2.305251	596.946791	0.92	12.535169	9.706315	9.706315	8.770857	5.729004	5.729004	4.124613	4.124613	3.018152	3.018152	2.210963	2.210963	6.031115	4.794537	0.0	0.0	0.0	22.501676	0.0	4.89991	60.682977	0.0	5.733667	236.094963	0.0	2.0	10.0	0.0	0.0	1.0	0.0	0.0	0.0	0.0	0.0	0.0	0.0	0.0	0.0	4.0	0.0	0.0	12.0	1.0
Name_Diazepam_CAS_None_CS_DIZPAM10	12.0	0.0	2.229963	694.87799	1.04	14.11252	11.006549	11.762478	9.664704	6.329639	6.707603	4.645087	5.081522	3.368834	3.603931	2.305497	2.4776	0.0	4.794537	0.0	12.451936	5.022633	22.525974	0.0	18.013949	42.464569	4.992405	11.60094	284.071641	0.0	0.0	13.0	0.0	0.0	1.0	0.0	0.0	0.0	0.0	0.0	0.0	0.0	0.0	1.0	4.0	0.0	0.0	12.0	0.0
Name_Sulfisomidine_CAS_None_CS_SLFSMD10	13.0	0.59	2.330509	675.919365	1.44	14.043606	10.583274	11.39977	8.865011	5.573401	7.056565	4.116314	5.798716	2.395352	3.765986	1.612805	2.604943	10.023291	8.417797	0.0	10.713346	17.205719	0.0	24.265468	19.913841	0.0	14.690052	5.733667	278.083747	0.0	3.0	11.0	0.0	0.0	0.0	0.0	2.0	0.0	0.0	0.0	0.0	0.0	4.0	0.0	2.0	0.0	1.0	8.0	0.0
Name_Theophylline_CAS_None_CS_BAPLOT06	22.0	0.35	3.211854	574.170559	1.29	9.585422	7.235488	7.235488	6.125898	3.717583	3.717583	2.806904	2.806904	2.029396	2.029396	1.268923	1.268923	0.0	9.589074	0.0	11.24901	11.163878	4.5671	17.942092	7.047672	0.0	9.967957	0.0	180.064725	0.0	1.0	7.0	0.0	0.0	2.0	0.0	0.0	0.0	0.0	0.0	0.0	0.0	0.0	1.0	9.0	0.0	0.0	0.0	1.0
Name_Phenol, 4-NO2-_CAS_None_CS_NITPOL02	29.0	0.67	3.003401	241.674771	0.49	7.560478	5.020325	5.020325	4.698377	2.633729	2.633729	1.773508	1.773508	1.060528	1.060528	0.574349	0.574349	4.923311	10.114318	0.0	11.436898	0.0	0.0	24.265468	0.0	0.0	0.0	5.106527	139.026943	1.0	0.0	4.0	1.0	1.0	0.0	1.0	0.0	0.0	0.0	0.0	0.0	0.0	0.0	0.0	1.0	0.0	0.0	6.0	0.0
Name_Benzoquinone_CAS_None_CS_BNZQUI03	21.0	0.0	2.826477	148.705216	0.76	5.983128	4.125898	4.125898	3.787694	2.229615	2.229615	1.471405	1.471405	0.823732	0.823732	0.439644	0.439644	0.0	9.589074	0.0	11.56649	0.0	0.0	24.30408	0.0	0.0	0.0	0.0	108.021129	0.0	0.0	4.0	0.0	0.0	2.0	0.0	0.0	0.0	0.0	0.0	0.0	0.0	0.0	0.0	0.0	0.0	0.0	6.0	0.0
Name_Acetanilide_CAS_None_CS_ACANIL02	19.5	0.41	2.674242	217.959017	0.67	7.397341	5.795	5.795	4.787694	3.114808	3.114808	2.047212	2.047212	1.094158	1.094158	0.724749	0.724749	0.0	4.794537	0.0	5.90718	0.0	5.687386	6.923737	0.0	30.331835	5.316789	0.0	135.068414	0.0	1.0	8.0	0.0	0.0	1.0	0.0	0.0	0.0	0.0	0.0	0.0	0.0	0.0	0.0	2.0	0.0	0.0	6.0	0.0
Name_Hydroxyproline, L-_CAS_None_CS_HOPROL12	6.0	0.95	2.388567	125.371515	1.2	6.853371	4.87159	4.87159	4.198377	2.841578	2.841578	2.188598	2.188598	1.405749	1.405749	0.905167	0.905167	18.115113	4.794537	0.0	0.0	12.965578	0.0	0.0	0.0	0.0	5.316789	10.213055	131.058243	2.0	1.0	6.0	0.0	0.0	1.0	2.0	0.0	0.0	0.0	0.0	0.0	0.0	0.0	0.0	2.0	0.0	0.0	0.0	0.0
Name_(2-naphthoxy)acetic acid_CAS_None_CS_NAPXAC01	56.0	0.57	2.264114	490.946143	0.72	10.673362	8.012269	8.012269	7.25402	4.589468	4.589468	3.191371	3.191371	2.083241	2.083241	1.402262	1.402262	5.969305	4.794537	0.0	6.606882	5.749512	10.772448	0.0	6.066367	36.398202	0.0	9.84339	202.062994	1.0	0.0	9.0	0.0	0.0	1.0	3.0	0.0	0.0	0.0	0.0	0.0	0.0	0.0	0.0	0.0	0.0	0.0	11.0	0.0
Name_Hippuric acid_CAS_None_CS_HIPPAC05	30.0	0.83	2.544573	307.89567	1.01	9.681798	6.857568	6.857568	6.198377	3.749645	3.749645	2.442441	2.442441	1.436149	1.436149	0.847481	0.847481	5.969305	9.589074	0.0	12.451936	5.563451	0.0	0.0	30.331835	0.0	5.316789	5.106527	179.058243	1.0	1.0	7.0	0.0	0.0	2.0	1.0	0.0	0.0	0.0	0.0	0.0	0.0	0.0	0.0	2.0	0.0	0.0	6.0	0.0
Name_Benzophenone, 2,4-(HO)2-_CAS_None_CS_DHXBZP	28.0	0.8	2.423251	517.955845	0.68	11.543606	8.421478	8.421478	7.681541	4.800055	4.800055	3.396602	3.396602	2.261919	2.261919	1.457071	1.457071	0.0	9.901065	0.0	22.84572	5.563451	6.066367	12.132734	24.265468	6.066367	0.0	5.106527	214.062994	2.0	0.0	8.0	0.0	0.0	1.0	2.0	0.0	0.0	0.0	0.0	0.0	0.0	0.0	0.0	0.0	0.0	0.0	12.0	0.0
Name_Antipyrine, 4-NH2-_CAS_None_CS_LOYXEE	25.0	0.21	2.749966	536.950944	1.72	10.999636	8.766777	8.766777	7.125898	4.721517	4.721517	3.475197	3.475197	2.59874	2.59874	1.58906	1.58906	0.0	4.794537	0.0	5.559267	5.687386	11.381314	0.0	9.363606	44.303245	0.0	5.733667	203.105862	0.0	2.0	11.0	0.0	0.0	1.0	0.0	0.0	0.0	0.0	0.0	0.0	1.0	0.0	0.0	5.0	0.0	0.0	6.0	1.0
[truncated: 4,729 more columns]
