# Supplementary material for: The influence of solid state information and descriptor selection on statistical models of temperature dependent aqueous solubility
Source: J Cheminform. 2018 Aug 29;10:44. doi: 10.1186/s13321-018-0298-3 (PMC6115327; doi:10.1186/s13321-018-0298-3)
Supplement: Supplementary file 2 — Additional file 2. All QSPR ready datasets, prior to feature selection, associated with all considered sets of descriptors. N.B. In the case of the temperature (T) values, these were replaced with (1/T) using additional scripts prior to both feature selection and modelling. [file 13321_2018_298_MOESM2_ESM.zip › all_QSPR_input/QSPR_input/Avdeef_ExDPs_QSPRin_CD_True_MD_Rdk_readyForR_MPD.csv]

ID_Chemical	Endpoint_StandardEnthalpy_of_Dissolution_Value	D_BalabanJ	D_BertzCT	D_Chi0	D_Chi0n	D_Chi0v	D_Chi1	D_Chi1n	D_Chi1v	D_Chi2n	D_Chi2v	D_Chi3n	D_Chi3v	D_Chi4n	D_Chi4v	D_EState_VSA1	D_EState_VSA10	D_EState_VSA11	D_EState_VSA2	D_EState_VSA3	D_EState_VSA4	D_EState_VSA5	D_EState_VSA6	D_EState_VSA7	D_EState_VSA8	D_EState_VSA9	D_ExactMolWt	D_FractionCSP3	D_HallKierAlpha	D_HeavyAtomCount	D_HeavyAtomMolWt	D_Ipc	D_Kappa1	D_Kappa2	D_Kappa3	D_LabuteASA	D_LatticeEnergy	D_MaxAbsEStateIndex	D_MaxAbsPartialCharge	D_MaxEStateIndex	D_MaxPartialCharge	D_MinAbsEStateIndex	D_MinAbsPartialCharge	D_MinEStateIndex	D_MinPartialCharge	D_MolLogP	D_MolMR	D_MolWt	D_NHOHCount
Name_Spironolactone_CAS_None_CS_ATPRCL01	3.0	1.557221	817.6983	20.604084	17.791954	18.60845	13.683925	11.314766	12.194419	10.658879	12.074995	9.610106	10.725719	8.129573	9.355303	0.0	14.383612	0.0	38.548797	30.595361	44.945751	17.334989	6.923737	6.07602	13.847474	4.736863	416.202131	0.791667	-1.1	29.0	384.327	4382705.7378	19.839348	6.448229	2.67915	177.135382	-37.696576	12.184662	0.458448	12.184662	0.306008	0.011894	0.306008	-0.286992	-0.458448	4.8523	112.21	416.583	0.0
Name_Coumarin_CAS_None_CS_COUMAR12	33.0	2.935351	428.510821	7.681798	5.780598	5.780598	5.360173	3.350406	3.350406	2.292257	2.292257	1.528535	1.528535	1.011383	1.011383	0.0	4.794537	0.0	5.625586	5.58302	5.386224	6.066367	12.132734	18.199101	0.0	4.417151	146.036779	0.0	-1.57	11.0	140.097	487.852973	6.160248	2.234974	1.026122	63.079407	-22.137572	10.716763	0.422729	10.716763	0.33569	0.30213	0.33569	-0.30213	-0.422729	1.793	42.484	146.145	0.0
Name_Resorcinol_CAS_None_CS_RESORA03	10.0	3.07766	166.388339	5.983128	4.203828	4.203828	3.787694	2.268581	2.268581	1.519852	1.519852	0.829737	0.829737	0.493031	0.493031	0.0	0.0	0.0	11.499024	0.0	0.0	18.199101	6.066367	0.0	0.0	10.213055	110.036779	0.0	-1.18	8.0	104.064	64.052487	4.966628	1.738121	0.904142	47.019871	-22.940187	8.653056	0.507823	8.653056	0.118764	0.087963	0.118764	0.087963	-0.507823	1.0978	29.7716	110.112	2.0
Name_Sulfadiazine_CAS_None_CS_SULDAZ06	38.0	2.285509	595.962841	12.303119	8.737974	9.554471	8.077317	4.731902	6.215065	3.246933	4.929335	1.981826	3.325897	1.177881	2.135888	10.023291	8.417797	0.0	10.843823	5.687386	0.0	36.659155	6.066367	0.0	14.690052	5.733667	250.052447	0.0	-2.15	17.0	240.203	7471.414563	11.33881	4.380096	2.697726	98.578322	-43.747043	11.88095	0.398728	11.88095	0.263723	0.031782	0.263723	-3.660648	-0.398728	0.8596	63.6949	250.283	3.0
Name_Acetaminophen_CAS_None_CS_HXACAN32	23.75	2.736298	253.299498	8.267585	6.164863	6.164863	5.181541	3.249098	3.249098	2.22806	2.22806	1.187673	1.187673	0.748027	0.748027	0.0	4.794537	0.0	11.656692	5.687386	0.0	19.056471	12.132734	0.0	5.316789	5.106527	151.063329	0.125	-1.51	11.0	142.093	285.510741	7.595374	3.053138	2.292304	64.666905	-33.477862	10.524469	0.507964	10.524469	0.220747	0.115102	0.220747	-0.115102	-0.507964	1.3506	42.4105	151.165	2.0
Name_Fentiazac_CAS_None_CS_PCPTZA	9.0	2.088128	797.286077	15.526733	11.492147	13.064573	10.63103	6.661333	7.855794	4.734235	6.254292	3.147524	4.503925	2.146409	3.352468	5.969305	4.794537	0.0	6.420822	10.716561	21.011674	11.336786	12.132734	42.464569	4.983979	16.707467	329.027727	0.058824	-2.17	22.0	317.712	149933.65114	14.754207	6.298048	3.183457	136.394509	-40.294249	11.109911	0.480964	11.109911	0.308242	0.039226	0.308242	-0.862523	-0.480964	4.7576	89.3358	329.808	1.0
Name_Sulfamethizole_CAS_None_CS_FOLHAP	27.0	2.276726	618.70034	12.466255	8.914172	10.547165	7.971164	4.657086	6.956746	3.300767	6.164814	1.938105	4.176282	1.158653	2.980512	10.023291	8.417797	0.0	10.027042	10.69501	0.0	35.602254	6.923737	0.0	14.919458	5.733667	270.024518	0.111111	-1.67	17.0	260.259	7651.767069	11.804896	4.301523	2.714433	102.552081	-39.550748	11.909099	0.398728	11.909099	0.263206	0.138475	0.263206	-3.614398	-0.398728	1.22952	66.3089	270.339	3.0
Name_Barbital_CAS_None_CS_DETBAA01	19.0	3.007364	246.562704	10.060478	7.638958	7.638958	6.063715	4.233693	4.233693	3.026586	3.026586	2.530522	2.530522	1.472098	1.472098	23.260464	14.383612	0.0	0.0	12.841643	0.0	0.0	13.847474	0.0	10.633577	0.0	184.084792	0.625	-1.39	13.0	172.099	688.508534	9.696133	3.159683	1.298669	75.872305	-32.232875	11.406389	0.327632	11.406389	0.327632	0.397269	0.276823	-1.061597	-0.276823	0.1588	44.6964	184.195	2.0
Name_Sulfamethazine_CAS_None_CS_SLFNMD01	48.0	2.330509	675.919365	14.043606	10.583274	11.39977	8.865011	5.573401	7.056565	4.148848	5.831251	2.398337	3.742407	1.597671	2.541555	10.023291	8.417797	0.0	10.843823	17.075242	0.0	24.265468	19.913841	0.0	14.690052	5.733667	278.083747	0.166667	-2.15	19.0	264.225	14228.350559	13.285625	4.848346	3.194615	111.308206	-43.42904	12.103551	0.398728	12.103551	0.263724	0.06419	0.263724	-3.694167	-0.398728	1.47644	73.1689	278.337	3.0
Name_Terephthalic acid_CAS_None_CS_TEPHTH13	-3.0	3.00615	279.334675	9.137828	6.020325	6.020325	5.609061	3.176829	3.176829	2.187655	2.187655	1.378801	1.378801	0.755382	0.755382	11.938611	9.589074	0.0	11.126903	0.0	0.0	24.265468	0.0	0.0	0.0	10.213055	166.026609	0.0	-1.84	12.0	160.084	473.955341	8.258425	3.04193	1.601893	68.072799	-2735.70838	10.334654	0.477639	10.334654	0.335179	0.083333	0.335179	-1.06302	-0.477639	1.083	40.3606	166.132	2.0
Name_Sucrose_CAS_None_CS_SUCROS41	3.5	2.17727	393.203227	17.361443	12.042576	12.042576	10.806897	7.04946	7.04946	5.559383	5.559383	4.070325	4.070325	2.631316	2.631316	74.625548	30.639164	0.0	0.0	0.0	0.0	0.0	0.0	0.0	0.0	24.423644	342.116212	1.0	-0.44	23.0	320.121	120494.873994	18.892352	7.207281	3.226802	130.436458	-71.165016	9.997826	0.393567	9.997826	0.22355	0.668633	0.22355	-2.221748	-0.393567	-5.3956	68.6414	342.297	8.0
Name_4-aminopyridine_CAS_None_CS_AMPYRE	4.0	3.021465	136.007504	5.112884	3.833965	3.833965	3.393847	2.04909	2.04909	1.280547	1.280547	0.706104	0.706104	0.363445	0.363445	0.0	0.0	0.0	0.0	0.0	5.687386	0.0	24.526421	0.0	4.983979	5.733667	94.053098	0.0	-1.05	7.0	88.069	47.197253	4.118067	1.598931	0.891825	41.990942	-22.434332	5.317778	0.398639	5.317778	0.034436	0.759259	0.034436	0.759259	-0.398639	0.6638	28.6494	94.117	2.0
Name_Tyrosine, D-_CAS_None_CS_FAZHET01	27.0	2.641764	294.233053	9.844935	6.973884	6.973884	6.092224	3.856515	3.856515	2.815302	2.815302	1.709153	1.709153	0.973275	0.973275	12.011146	4.794537	0.0	12.170333	0.0	5.563451	12.132734	12.132734	0.0	0.0	15.946722	181.073893	0.222222	-1.55	13.0	170.103	758.764388	9.537336	3.909516	2.757388	75.61611	-34.69524	10.396196	0.507967	10.396196	0.320316	0.159858	0.320316	-1.020301	-0.507967	0.3466	47.422	181.191	4.0
Name_Levulinic acid_CAS_None_CS_NIPPEJ	35.0	3.181846	92.24141	6.568914	4.677924	4.677924	3.625898	2.338962	2.338962	1.595754	1.595754	0.690928	0.690928	0.282964	0.282964	5.969305	9.589074	0.0	18.624888	0.0	0.0	6.923737	0.0	0.0	0.0	5.106527	116.047344	0.6	-0.86	8.0	108.052	40.339204	7.14	3.181985	5.14	47.316297	-23.37259	10.084861	0.481221	10.084861	0.303289	0.046296	0.303289	-0.916481	-0.481221	0.4402	27.5508	116.116	1.0
Name_Acetylsalicylic acid_CAS_None_CS_ACSALA01	38.0	3.043527	343.222868	9.844935	6.98136	6.98136	6.109061	3.617454	3.617454	2.394956	2.394956	1.371155	1.371155	0.887171	0.887171	11.938611	9.589074	0.0	11.312963	0.0	0.0	19.056471	12.132734	0.0	4.736863	5.106527	180.042259	0.111111	-1.84	13.0	172.095	729.680753	9.249606	3.709251	2.297415	74.757053	-29.758219	10.611948	0.47754	10.611948	0.339004	0.016019	0.339004	-1.114028	-0.47754	1.3101	44.7103	180.159	1.0
Name_Naproxen_CAS_None_CS_COYRUD12	28.0	2.478964	560.39592	12.413849	9.805162	9.805162	8.113392	5.420872	5.420872	4.032444	4.032444	2.941891	2.941891	1.781186	1.781186	11.887211	4.794537	0.0	0.0	0.0	22.085412	0.0	14.033535	36.398202	0.0	9.84339	230.094294	0.214286	-2.03	17.0	216.151	7938.521015	11.455256	4.454043	2.228493	99.642137	-34.713873	10.916245	0.496745	10.916245	0.310186	0.484721	0.310186	-0.807535	-0.496745	3.0365	66.5508	230.263	1.0
Name_3-aminopyridine_CAS_None_CS_AMIPYR	3.0	3.021465	136.007504	5.112884	3.833965	3.833965	3.393847	2.04909	2.04909	1.286359	1.286359	0.684415	0.684415	0.375967	0.375967	0.0	0.0	0.0	0.0	5.687386	0.0	0.0	24.526421	0.0	4.983979	5.733667	94.053098	0.0	-1.05	7.0	88.069	47.197253	4.118067	1.598931	0.891825	41.990942	-20.73523	5.295278	0.397482	5.295278	0.050008	0.710648	0.050008	0.710648	-0.397482	0.6638	28.6494	94.117	2.0
Name_Benzoic acid_CAS_None_CS_BENZAC12	29.0	2.981455	203.415953	6.690234	4.742213	4.742213	4.30453	2.588415	2.588415	1.671178	1.671178	1.02074	1.02074	0.58073	0.58073	5.969305	4.794537	0.0	0.0	5.563451	0.0	0.0	30.331835	0.0	0.0	5.106527	122.036779	0.0	-1.31	9.0	116.075	129.225339	5.820039	2.306764	1.287705	52.752101	-24.049796	10.200926	0.477639	10.200926	0.335178	0.331019	0.335178	-0.879074	-0.477639	1.3848	33.4013	122.123	1.0
Name_Salicylic acid_CAS_None_CS_SALIAC18	24.5	3.152941	254.783061	7.560478	5.112077	5.112077	4.715214	2.728688	2.728688	1.822302	1.822302	1.134458	1.134458	0.654489	0.654489	5.969305	4.794537	0.0	11.312963	0.0	0.0	12.132734	12.132734	0.0	0.0	10.213055	138.031694	0.0	-1.51	10.0	132.074	182.238219	6.607786	2.389633	1.074894	57.546335	-26.595388	10.261759	0.507053	10.261759	0.338969	0.06713	0.338969	-1.11287	-0.507053	1.0904	35.0661	138.122	2.0
Name_Androsterone_CAS_None_CS_ANDOON04	25.0	1.637539	458.482707	14.828063	13.606174	13.606174	9.949161	9.163413	9.163413	9.003128	9.003128	8.347078	8.347078	7.006477	7.006477	0.0	9.901065	0.0	11.518957	17.116141	49.857826	25.683286	0.0	0.0	13.847474	0.0	290.22458	0.947368	-0.37	21.0	260.207	85969.521814	14.2368	4.565587	1.837078	128.24064	-31.774624	12.377281	0.39312	12.377281	0.138555	0.012444	0.138555	-0.05413	-0.39312	3.9591	82.7408	290.447	1.0
Name_Leucine, L-_CAS_None_CS_LEUCIN03	3.0	3.501688	101.230983	7.439158	5.794619	5.794619	4.036581	3.020937	3.020937	2.57428	2.57428	1.042536	1.042536	0.608685	0.608685	12.011146	4.794537	0.0	0.0	12.338728	0.0	0.0	0.0	13.847474	0.0	10.840195	131.094629	0.833333	-0.57	9.0	118.071	60.471844	8.43	3.454517	3.968358	54.859608	-22.881391	10.109769	0.480086	10.109769	0.319978	0.3575	0.319978	-0.913241	-0.480086	0.4444	35.0662	131.175	3.0
Name_Hydrochlorothiazide_CAS_None_CS_HCSBTZ04	28.333333333333332	2.790494	683.315512	12.844935	8.266612	10.655534	7.716162	4.315531	7.722978	3.325126	6.997547	2.171165	4.987914	1.417328	3.702353	24.942066	16.835594	0.0	22.274194	0.0	6.066367	6.066367	0.0	0.0	10.038883	16.739914	296.964475	0.142857	-0.87	17.0	289.681	4303.857521	12.583385	3.817542	2.239215	103.054947	-62.662638	11.633654	0.370402	11.633654	0.243665	0.01427	0.243665	-4.069104	-0.370402	-0.3513	61.6364	297.745	4.0
Name_Hydroquinone_CAS_None_CS_HYQUIN08	20.0	3.032456	145.388339	5.983128	4.203828	4.203828	3.787694	2.268581	2.268581	1.516398	1.516398	0.849709	0.849709	0.452632	0.452632	0.0	0.0	0.0	11.499024	0.0	0.0	24.265468	0.0	0.0	0.0	10.213055	110.036779	0.0	-1.18	8.0	104.064	70.798924	4.966628	1.738121	0.904142	47.019871	-23.441066	8.645556	0.507962	8.645556	0.115346	0.169259	0.115346	0.169259	-0.507962	1.0978	29.7716	110.112	2.0
Name_Benzenesulfonamide, N-(4-chlorophenyl)-_OR[SYNONYM]_N-(4-chlorophenyl)benzenesulfonamide_CAS_None_CS_SAYZEY	38.5	2.269002	594.162572	12.303119	8.798862	10.371287	8.077317	4.912615	6.773742	3.425444	5.544282	2.149944	3.799119	1.331654	2.537317	10.023291	8.417797	0.0	4.895483	10.71002	0.0	12.132734	42.464569	0.0	4.722095	11.60094	267.012077	0.0	-1.52	17.0	257.657	7644.813943	11.950709	4.772568	2.986512	105.102402	-37.168279	11.942408	0.279633	11.942408	0.261389	0.231435	0.261389	-3.519267	-0.279633	3.1408	68.7025	267.737	1.0
Name_Suberic acid_CAS_None_CS_SUBRAC01	31.0	3.007306	135.13685	9.397341	6.953564	6.953564	5.625898	4.062569	4.062569	2.701691	2.701691	1.531284	1.531284	0.906005	0.906005	11.938611	9.589074	0.0	12.841643	12.841643	12.841643	0.0	0.0	0.0	0.0	10.213055	174.089209	0.75	-1.06	12.0	160.084	331.503884	10.94	6.63784	8.94	71.205358	-43.047281	10.046109	0.48123	10.046109	0.30284	0.187571	0.30284	-0.784042	-0.48123	1.4962	42.9736	174.196	2.0
Name_Glutamic acid, L-_CAS_None_CS_LGLUAC03	28.5	3.49073	144.583377	8.146264	5.279838	5.279838	4.536581	2.739272	2.739272	1.877144	1.877144	0.986405	0.986405	0.402453	0.402453	17.980451	9.589074	0.0	12.841643	0.0	0.0	0.0	0.0	0.0	0.0	15.946722	147.053158	0.6	-1.1	10.0	138.058	111.041752	8.9	3.837557	3.848566	57.450422	-33.58502	9.99388	0.481229	9.99388	0.319984	0.023148	0.319984	-1.165509	-0.481229	-0.7369	32.481	147.13	4.0
Name_Salicylamide_CAS_None_CS_SALMID07	37.0	3.152941	257.537949	7.560478	5.242213	5.242213	4.715214	2.793756	2.793756	1.8814	1.8814	1.169509	1.169509	0.682001	0.682001	5.90718	4.794537	0.0	11.312963	0.0	0.0	12.132734	12.132734	0.0	0.0	10.840195	137.047678	0.0	-1.51	10.0	130.082	182.238219	6.607786	2.389633	1.074894	58.091992	-31.055115	10.483981	0.507122	10.483981	0.251954	0.074074	0.251954	-0.61287	-0.507122	0.4911	36.6247	137.138	3.0
Name_Cortisone_CAS_None_CS_DHPRTO02	-8.0	1.748173	723.913082	18.905413	15.585427	15.585427	12.170505	9.80362	9.80362	9.380845	9.380845	8.411493	8.411493	6.976357	6.976357	23.406168	24.596666	0.0	41.15602	25.683286	18.414748	0.0	6.07602	6.923737	6.923737	0.0	360.193674	0.761905	-1.33	26.0	332.226	715692.138165	18.052915	5.585032	2.0725	153.398199	-41.062687	13.31963	0.388464	13.31963	0.189642	0.098799	0.189642	-1.604565	-0.388464	1.9898	94.1426	360.45	2.0
Name_Citric acid_CAS_None_CS_CITRAC11	21.5	4.619312	227.367322	10.646264	6.427813	6.427813	5.77638	3.171013	3.171013	2.477768	2.477768	1.285437	1.285437	0.714077	0.714077	36.35061	14.383612	0.0	0.0	0.0	0.0	0.0	0.0	0.0	0.0	20.42611	192.027003	0.5	-1.63	13.0	184.059	333.963488	11.37	3.853987	3.518164	72.225463	-60.185843	10.315556	0.481139	10.315556	0.336419	1.144213	0.336419	-2.738426	-0.481139	-1.2485	37.0912	192.123	4.0
Name_Acetophenone, 4-HO-_CAS_None_CS_HACTPH13	39.0	3.003401	235.939433	7.560478	5.664863	5.664863	4.698377	2.999098	2.999098	2.10306	2.10306	1.273831	1.273831	0.696138	0.696138	0.0	4.794537	0.0	11.532757	5.563451	0.0	19.056471	12.132734	0.0	0.0	5.106527	136.052429	0.125	-1.31	10.0	128.086	180.912515	6.805075	2.518544	1.345016	59.117043	-22.966716	10.675038	0.507966	10.675038	0.159303	0.013889	0.159303	0.013889	-0.507966	1.5948	38.1113	136.15	1.0
Name_Dehydroisoandrosterone, 5, 6-_CAS_None_CS_ZOYMOP04	24.0	1.692355	507.695743	14.828063	13.399067	13.399067	9.949161	8.858718	8.858718	8.573989	8.573989	7.786904	7.786904	6.412749	6.412749	0.0	9.901065	0.0	11.518957	23.034048	50.863657	11.993926	0.0	0.0	19.923495	0.0	288.20893	0.842105	-0.63	21.0	260.207	85969.521814	13.993709	4.439809	1.775659	127.551037	-30.641319	12.361869	0.392797	12.361869	0.138555	0.016815	0.138555	-0.122417	-0.392797	3.8792	82.7168	288.431	1.0
Name_Acetylsalicylic acid_CAS_None_CS_ACSALA19	32.0	3.043527	343.222868	9.844935	6.98136	6.98136	6.109061	3.617454	3.617454	2.394956	2.394956	1.371155	1.371155	0.887171	0.887171	11.938611	9.589074	0.0	11.312963	0.0	0.0	19.056471	12.132734	0.0	4.736863	5.106527	180.042259	0.111111	-1.84	13.0	172.095	729.680753	9.249606	3.709251	2.297415	74.757053	-29.813687	10.611948	0.47754	10.611948	0.339004	0.016019	0.339004	-1.114028	-0.47754	1.3101	44.7103	180.159	1.0
Name_Nitrofurantoin_CAS_None_CS_LABJON	38.0	2.070288	519.740144	12.413849	8.32204	8.32204	8.058551	4.456197	4.456197	3.088659	3.088659	1.89106	1.89106	1.160733	1.160733	22.745787	19.703393	0.0	12.305004	0.0	17.28988	6.066367	0.0	5.316789	5.101408	4.417151	238.033819	0.125	-2.71	17.0	232.111	9165.913038	10.796108	4.040253	2.274604	93.830844	-39.238046	11.060776	0.433062	11.060776	0.433062	0.114675	0.399592	-0.691043	-0.399592	0.0735	53.2011	238.159	1.0
Name_Allopurinol_CAS_None_CS_ALOPUR	49.0	2.929586	362.1908	6.974691	4.957376	4.957376	4.87701	2.745086	2.745086	1.854779	1.854779	1.254429	1.254429	0.785732	0.785732	0.0	4.794537	0.0	5.559267	11.387856	0.0	12.524164	0.0	0.0	20.165321	0.0	136.038511	0.0	-1.65	10.0	132.082	372.42214	5.15986	1.662923	0.539771	55.465602	-27.81438	10.848704	0.305963	10.848704	0.283323	0.261574	0.283323	-0.261574	-0.305963	-0.4022	33.6254	136.114	2.0
Name_Benzocaine_CAS_None_CS_QQQAXG04	38.0	2.753743	266.361954	8.974691	6.910355	6.910355	5.736382	3.764073	3.764073	2.342479	2.342479	1.421818	1.421818	0.83363	0.83363	0.0	4.794537	0.0	5.969305	17.85772	0.0	0.0	31.189205	0.0	0.0	10.47053	165.078979	0.222222	-1.51	12.0	154.104	535.062808	8.585329	3.758873	1.985036	71.141187	-25.576136	11.092937	0.462391	11.092937	0.33761	0.30787	0.33761	-0.30787	-0.462391	1.4455	46.8109	165.192	2.0
Name_Adipic acid_CAS_None_CS_ADIPAC11	35.25	3.05509	113.709506	7.983128	5.539351	5.539351	4.625898	3.062569	3.062569	1.994584	1.994584	1.031284	1.031284	0.552451	0.552451	11.938611	9.589074	0.0	12.841643	12.841643	0.0	0.0	0.0	0.0	0.0	10.213055	146.057909	0.666667	-1.06	10.0	136.062	116.616745	8.94	4.784807	6.94	58.475473	-38.794239	9.896552	0.48123	9.896552	0.30284	0.062778	0.30284	-0.87001	-0.48123	0.716	33.7396	146.142	2.0
Name_Codeine_CAS_None_CS_ZZZTSE03	8.0	1.822365	685.154996	15.060113	12.951046	12.951046	10.663869	8.102094	8.102094	7.113245	7.113245	6.35431	6.35431	5.388741	5.388741	6.103966	5.106527	0.0	11.518957	11.959747	30.885423	11.126903	7.109798	12.142387	24.089969	9.473726	299.152144	0.555556	-1.52	22.0	278.202	226722.000407	12.968359	4.059868	1.277623	129.878939	-37.255187	10.554213	0.492857	10.554213	0.165481	0.080556	0.165481	-0.538553	-0.492857	1.5011	82.4638	299.37	1.0
Name_Deoxyadenosine, 2'-_CAS_None_CS_CEZBIS	49.0	1.98535	571.638535	12.698306	9.469845	9.469845	8.702709	5.578006	5.578006	4.197771	4.197771	3.081434	3.081434	2.131002	2.131002	18.435834	5.106527	0.0	6.606882	23.402562	0.0	6.32732	10.89442	0.0	14.951936	15.577058	251.101839	0.5	-1.77	18.0	238.142	23375.497974	11.327785	4.159244	1.618408	102.051926	-45.400094	9.708654	0.393569	9.708654	0.167055	0.220814	0.167055	-0.697561	-0.393569	-0.9508	61.355	251.246	4.0
Name_Phthalic acid, 2-_CAS_None_CS_PHTHAC06	29.75	3.267076	296.584675	9.137828	6.020325	6.020325	5.625898	3.182812	3.182812	2.155889	2.155889	1.387881	1.387881	0.856105	0.856105	11.938611	9.589074	0.0	11.126903	0.0	0.0	24.265468	0.0	0.0	0.0	10.213055	166.026609	0.0	-1.84	12.0	160.084	475.348829	8.258425	3.04193	1.420632	68.072799	-34.417527	10.46287	0.47762	10.46287	0.336067	0.189815	0.336067	-1.228704	-0.47762	1.083	40.3606	166.132	2.0
Name_Glycine_CAS_None_CS_GLYCIN30	14.666666666666666	2.847379	42.912609	4.284457	2.639919	2.639919	2.270056	1.189533	1.189533	0.597863	0.597863	0.17462	0.17462	0.0	0.0	5.969305	4.794537	0.0	6.544756	0.0	0.0	0.0	0.0	0.0	5.733667	5.106527	75.032028	0.5	-0.57	5.0	70.027	9.651484	4.43	1.721545	3.43	29.39984	-28.021326	9.243056	0.480297	9.243056	0.316756	0.277778	0.316756	-0.967593	-0.480297	-0.9703	16.6902	75.067	3.0
Name_9,10-dimethylanthracene_CAS_None_CS_DMANTR01	48.0	2.666148	560.998447	11.120956	9.618802	9.618802	7.787694	5.654701	5.654701	4.341168	4.341168	3.470156	3.470156	2.564423	2.564423	0.0	0.0	0.0	0.0	0.0	0.0	32.6718	0.0	0.0	62.378411	0.0	206.10955	0.125	-1.82	16.0	192.176	7740.566269	9.409142	3.34424	1.163038	95.524616	-27.267902	2.212407	0.061619	2.212407	-0.014566	1.373796	0.014566	1.373796	-0.061619	4.60984	70.928	206.288	0.0
Name_Lamotrigine_CAS_None_CS_EFEMUX01	66.0	2.63255	543.417709	11.706742	7.984321	9.496179	7.592224	4.293759	5.049688	3.005228	3.790393	1.936794	2.755697	1.229708	1.619738	0.0	0.0	0.0	11.766202	21.302646	0.0	0.0	18.199101	0.0	15.181342	34.669215	255.007851	0.0	-1.59	16.0	249.04	4372.519728	10.912299	4.112336	1.867897	101.402209	-37.41486	6.025203	0.381706	6.025203	0.241599	0.013334	0.241599	0.013334	-0.381706	2.0098	64.1078	256.096	4.0
Name_Sulfanilacetamide_CAS_None_CS_SLFNMG01	12.0	3.047486	436.159126	10.767585	7.519745	8.336241	6.415521	3.805748	5.288911	2.730721	4.413123	1.468494	2.917448	0.895124	1.8858	15.930471	13.212334	0.0	4.895483	5.687386	6.923737	24.265468	0.0	4.722095	0.0	5.733667	214.041213	0.125	-1.56	14.0	204.166	944.986417	10.520386	3.666952	2.461795	81.973338	-41.483814	11.381132	0.398728	11.381132	0.263536	0.015648	0.263536	-3.731389	-0.398728	0.0936	51.8569	214.246	3.0
Name_Papaverine_CAS_None_CS_MVERIQ01	-8.0	2.039871	892.243703	17.81119	14.828765	14.828765	12.193733	7.903145	7.903145	5.552086	5.552086	4.170599	4.170599	2.884413	2.884413	0.0	0.0	0.0	0.0	29.418869	22.029828	0.0	28.43919	42.595046	4.983979	18.947452	339.147058	0.25	-2.95	25.0	318.223	577772.086184	16.892061	7.298719	3.308684	146.668701	-43.54859	5.427016	0.49287	5.427016	0.160921	0.673787	0.160921	0.673787	-0.49287	3.86	97.199	339.391	0.0
Name_Catechol_CAS_None_CS_CATCOL13	27.0	3.134862	162.638339	5.983128	4.203828	4.203828	3.80453	2.274564	2.274564	1.488714	1.488714	0.881732	0.881732	0.464163	0.464163	0.0	0.0	0.0	11.499024	0.0	0.0	12.132734	12.132734	0.0	0.0	10.213055	110.036779	0.0	-1.18	8.0	104.064	72.495266	4.966628	1.738121	0.729375	47.019871	-21.292064	8.669259	0.50426	8.669259	0.156883	0.076389	0.156883	-0.076389	-0.50426	1.0978	29.7716	110.112	2.0
Name_Rofecoxib_CAS_None_CS_CAXMUJ	-15.0	2.091166	847.291768	15.742276	11.944501	12.760997	10.465345	6.728233	8.619645	5.092254	7.10799	3.546896	4.675366	2.43314	3.063611	9.837253	13.212334	0.0	17.471671	5.573105	16.700008	6.255769	24.265468	30.331835	0.0	4.736863	314.06128	0.117647	-2.4	22.0	300.25	126558.914055	14.533642	5.421295	2.67245	128.518239	-42.234929	12.008679	0.457146	12.008679	0.339009	0.195717	0.339009	-3.233809	-0.457146	2.5577	83.7668	314.362	0.0
Name_Tris(hydroxymethyl)aminomethane_CAS_None_CS_THXMAM13	17.0	3.583213	54.0391	6.62132	4.540311	4.540311	3.681981	2.298019	2.298019	1.836714	1.836714	0.944682	0.944682	0.15	0.15	25.359571	0.0	0.0	0.0	0.0	0.0	0.0	0.0	0.0	0.0	21.05325	121.073893	1.0	-0.16	8.0	110.048	52.283419	7.84	2.985226	1.750649	47.556669	-37.226493	8.340278	0.394277	8.340278	0.08563	0.402778	0.08563	-1.208333	-0.394277	-2.3392	28.1758	121.136	5.0
Name_Indomethacin_CAS_None_CS_INDMET03	23.0	2.232372	973.24793	18.137464	13.745695	14.501624	11.917923	7.620538	7.998502	5.665014	6.10145	4.164154	4.41613	2.947005	3.072993	5.969305	14.695602	0.0	12.328001	38.495901	0.0	4.5671	56.498104	0.0	0.0	16.337803	357.076786	0.157895	-2.79	25.0	341.665	468921.442908	17.0467	6.607182	3.104666	148.948094	-45.117717	12.987203	0.496743	12.987203	0.307408	0.170239	0.307408	-0.954711	-0.496743	3.92732	95.7473	357.793	1.0
Name_Benzenesulfonamide, N-(2-chlorophenyl)-_OR[SYNONYM]_N-(2-chlorophenyl)benzenesulfonamide_CAS_None_CS_HEFTAO	14.0	2.340365	611.412572	12.303119	8.798862	10.371287	8.094154	4.918598	6.779725	3.398398	5.488	2.171685	3.882683	1.347309	2.687119	10.023291	8.417797	0.0	4.895483	10.71002	0.0	12.132734	42.464569	0.0	4.722095	11.60094	267.012077	0.0	-1.52	17.0	257.657	7804.002636	11.950709	4.772568	2.780467	105.102402	-36.14246	11.984047	0.278117	11.984047	0.261438	0.208259	0.261438	-3.570278	-0.278117	3.1408	68.7025	267.737	1.0
Name_Alanine, L-_CAS_None_CS_LALNIN03	8.0	3.257586	59.813538	5.154701	3.510162	3.510162	2.642734	1.62709	1.62709	1.126913	1.126913	0.389528	0.389528	0.0	0.0	12.011146	4.794537	0.0	0.0	0.0	0.0	6.923737	0.0	0.0	0.0	10.840195	89.047678	0.666667	-0.57	6.0	82.038	13.60964	5.43	1.767634	1.721545	35.764782	-23.603808	9.574074	0.480094	9.574074	0.319678	0.731481	0.319678	-0.962963	-0.480094	-0.5818	21.2852	89.094	3.0
Name_Threonine, L-_CAS_None_CS_LTHREO03	11.0	3.637683	91.284213	6.732051	4.534726	4.534726	3.553418	2.218622	2.218622	1.604625	1.604625	0.804873	0.804873	0.206339	0.206339	18.115113	4.794537	0.0	0.0	0.0	0.0	6.923737	0.0	0.0	0.0	15.946722	119.058243	0.75	-0.61	8.0	110.048	39.368066	7.39	2.637269	1.902081	46.923958	-24.257987	9.855741	0.480013	9.855741	0.322664	0.979167	0.322664	-1.180556	-0.480013	-1.2209	27.292	119.12	4.0
Name_Gallic acid_CAS_None_CS_IJUMEG	44.0	3.306535	307.563775	9.300965	5.851803	5.851803	5.519745	3.003252	3.003252	2.168257	2.168257	1.316632	1.316632	0.727664	0.727664	23.217841	4.794537	0.0	5.563451	0.0	12.132734	0.0	0.0	0.0	0.0	20.42611	170.021523	0.0	-1.91	12.0	164.072	405.292308	8.189108	2.612657	1.242693	67.134802	-39.849553	10.312816	0.504144	10.312816	0.335462	0.289074	0.335462	-1.291111	-0.504144	0.5016	38.3957	170.12	4.0
Name_Chlorothiazide_CAS_None_CS_QQQAUG15	44.0	2.822318	723.730856	12.844935	8.084069	10.472991	7.716162	4.133748	7.498095	3.177711	6.715534	2.030057	4.682163	1.301055	3.442354	24.942066	16.835594	0.0	15.605503	0.0	12.404902	6.066367	0.0	0.0	9.7145	16.739914	294.948825	0.0	-1.16	17.0	289.681	4303.857521	12.300954	3.667479	2.136502	102.400407	-55.287662	11.546848	0.344498	11.546848	0.285291	0.15037	0.285291	-4.093197	-0.344498	0.1299	62.1257	295.729	3.0
Name_Barbituric acid, 5-allyl-5-phenyl-_CAS_None_CS_FUFSOP	24.0	2.560321	502.297711	13.173362	9.60306	9.60306	8.608226	5.443106	5.443106	4.001527	4.001527	2.946475	2.946475	2.058594	2.058594	23.260464	14.383612	0.0	6.420822	5.563451	0.0	6.07602	30.331835	0.0	17.212513	0.0	244.084792	0.153846	-2.43	18.0	232.154	12109.904738	12.038232	4.444357	1.69466	103.874854	-39.130009	12.086902	0.327651	12.086902	0.327651	0.126944	0.276512	-1.419722	-0.276512	0.8665	64.6154	244.25	2.0
Name_8-hydroxyquinoline_OR[SYNONYM]_Quinoline, 8-HO-_CAS_None_CS_HXQUIN14	11.5	2.913161	378.724446	7.681798	5.858529	5.858529	5.37701	3.404771	3.404771	2.35226	2.35226	1.611419	1.611419	1.088109	1.088109	0.0	5.106527	0.0	5.749512	5.516701	5.386224	0.0	18.329578	18.199101	4.983979	0.0	145.052764	0.0	-1.57	11.0	138.105	505.763735	6.160248	2.234974	0.923217	64.126949	-22.191695	9.308704	0.505667	9.308704	0.141298	0.238981	0.141298	0.238981	-0.505667	1.9404	43.4078	145.161	1.0
Name_Cinnamic acid, trans-_OR[SYNONYM]_Cinnamic acid_CAS_None_CS_CINMAC03	29.0	2.721774	262.151039	8.104448	5.896914	5.896914	5.287694	3.249098	3.249098	2.082255	2.082255	1.217933	1.217933	0.731664	0.731664	5.969305	4.794537	0.0	0.0	0.0	11.639472	0.0	6.07602	30.331835	0.0	5.106527	148.052429	0.0	-1.57	11.0	140.097	349.029098	7.536045	3.562154	2.667823	64.792382	-27.542944	10.085818	0.478074	10.085818	0.327821	0.898056	0.327821	-0.922358	-0.478074	1.7844	43.1118	148.161	1.0
Name_Cholic acid_CAS_None_CS_JEYDEW01	24.0	1.606327	636.760559	21.137464	18.257216	18.257216	13.585095	11.845977	11.845977	11.435396	11.435396	10.334235	10.334235	8.684026	8.684026	12.073272	20.114119	0.0	41.294547	30.092446	44.945751	0.0	0.0	0.0	20.771212	5.106527	408.287574	0.958333	-0.65	29.0	368.259	2910447.76768	21.577078	7.490652	3.266728	174.448052	-46.681364	11.469886	0.48123	11.469886	0.30285	0.095681	0.30285	-0.748183	-0.48123	3.4487	110.0372	408.579	4.0
Name_Glutaric acid_CAS_None_CS_GLURAC04	27.333333333333332	3.102826	104.126402	7.276021	4.832244	4.832244	4.125898	2.562569	2.562569	1.64103	1.64103	0.781284	0.781284	0.39084	0.39084	11.938611	9.589074	0.0	19.262465	0.0	0.0	0.0	0.0	0.0	0.0	10.213055	132.042259	0.6	-1.06	9.0	124.051	65.146951	7.94	3.884109	6.94	52.110531	-39.215442	9.787862	0.48123	9.787862	0.302856	0.063194	0.302856	-0.947917	-0.48123	0.3259	29.1226	132.115	2.0
Name_Tartaric acid_CAS_None_CS_TARTAC24	11.0	4.069512	133.826806	8.309401	4.760052	4.760052	4.464102	2.282543	2.282543	1.56615	1.56615	0.805104	0.805104	0.270102	0.270102	24.146543	9.589074	0.0	0.0	0.0	0.0	0.0	0.0	0.0	0.0	20.42611	150.016438	0.5	-1.14	10.0	144.038	106.755911	8.86	3.136253	1.997375	55.334057	-43.035508	9.771852	0.47924	9.771852	0.335427	1.768611	0.335427	-2.266204	-0.47924	-2.1226	27.2852	150.086	4.0
Name_Griseofulvin_CAS_None_CS_GRISFL	22.333333333333332	2.258173	768.834539	17.6459	13.766612	14.522541	11.39945	7.375124	7.753088	5.750227	6.128192	4.497995	4.855898	3.299373	3.564147	11.518957	9.589074	0.0	40.082073	11.499024	0.0	33.47178	6.923737	0.0	0.0	30.548392	352.071366	0.411765	-2.21	24.0	335.634	270347.369567	16.64092	5.701542	2.021587	143.824992	-37.335424	13.254939	0.496168	13.254939	0.230725	0.117617	0.230725	-1.422343	-0.496168	2.8103	86.1255	352.77	0.0
Name_4-hydroxyphenylacetic acid_CAS_None_CS_QAPBAL	40.0	2.736298	250.54461	8.267585	5.819183	5.819183	5.181541	3.179812	3.179812	2.236962	2.236962	1.29169	1.29169	0.788419	0.788419	5.969305	4.794537	0.0	12.170333	5.563451	0.0	12.132734	12.132734	0.0	0.0	10.213055	152.047344	0.125	-1.51	11.0	144.085	285.510741	7.595374	3.053138	2.292304	63.911277	-32.118028	10.191135	0.507967	10.191135	0.307315	0.000278	0.307315	-0.865102	-0.507967	1.0193	39.4466	152.149	2.0
Name_Danazol_CAS_None_CS_YAPZEU01	-25.0	1.531985	801.194382	17.449383	15.216525	15.216525	11.91158	9.759733	9.759733	9.394049	9.394049	8.665479	8.665479	7.136475	7.136475	5.601051	5.106527	0.0	10.829981	17.753718	44.285177	11.984273	5.573105	6.196844	31.000592	10.946445	337.204179	0.681818	-1.53	25.0	310.247	860454.814755	15.703697	4.796471	1.79276	149.411168	-34.729601	11.075595	0.377034	11.075595	0.16231	0.113574	0.16231	-0.908859	-0.377034	4.221	96.3528	337.463	1.0
Name_Paraben, Methyl-_CAS_None_CS_CEBGOF04	24.5	2.895348	250.54461	8.267585	6.073111	6.073111	5.236382	3.111471	3.111471	2.038456	2.038456	1.288402	1.288402	0.715364	0.715364	5.969305	4.794537	0.0	5.749512	5.563451	0.0	31.375266	0.0	0.0	4.736863	5.106527	152.047344	0.125	-1.51	11.0	144.085	335.47939	7.595374	3.053138	1.703179	64.230588	-26.51154	10.820871	0.507966	10.820871	0.337346	0.136716	0.337346	-0.398148	-0.507966	1.1788	39.4463	152.149	1.0
Name_Dimethyloxalate_CAS_None_CS_DMEOXA05	33.0	3.643225	92.605938	6.568914	4.632993	4.632993	3.718744	1.882993	1.882993	0.983163	0.983163	0.537457	0.537457	0.166667	0.166667	11.938611	9.589074	0.0	0.0	0.0	14.219595	0.0	0.0	0.0	9.473726	0.0	118.026609	0.5	-1.06	8.0	112.04	53.472764	6.94	3.009687	1.59221	46.384212	-18.83438	10.046065	0.460599	10.046065	0.416684	0.979167	0.416684	-0.979167	-0.460599	-0.6676	24.032	118.088	0.0
Name_Sulfasalazine_CAS_None_CS_QIJZOY	10.0	1.765846	1130.39737	20.148054	14.219914	15.036411	13.348174	7.870015	9.353178	5.520982	7.203385	3.542333	4.912968	2.184679	3.192993	15.992596	18.318862	0.0	27.713696	5.687386	0.0	54.72778	12.132734	0.0	19.934574	5.106527	398.068491	0.0	-3.79	28.0	384.288	1798099.97376	18.985019	7.841844	4.482929	159.637587	-50.448048	12.34101	0.50705	12.34101	0.339051	0.023055	0.339051	-3.794932	-0.50705	3.7016	100.7296	398.4	3.0
Name_Mesalamine_CAS_None_CS_SAQJAV	18.0	3.232209	295.737202	8.430721	5.612077	5.612077	5.109061	2.928047	2.928047	2.081739	2.081739	1.251018	1.251018	0.724956	0.724956	5.969305	4.794537	0.0	11.312963	5.687386	0.0	18.199101	0.0	0.0	0.0	15.946722	153.042593	0.0	-1.71	11.0	146.081	267.18881	7.397643	2.494363	1.402946	62.886226	-36.923213	10.358426	0.50705	10.358426	0.339048	0.175926	0.339048	-1.18537	-0.50705	0.6726	39.4785	153.137	4.0
Name_Sulfathiazole_CAS_None_CS_SUTHAZ30	42.0	2.288913	561.311383	11.596012	8.121659	9.754652	7.577317	4.356589	6.719405	3.011792	5.58876	1.844395	4.016981	1.094692	2.883428	10.023291	8.417797	0.0	4.895483	10.818945	0.0	41.799098	5.380063	0.0	9.706073	5.733667	255.013619	0.0	-1.6	16.0	246.252	5649.477071	10.902614	4.106314	2.31219	96.999037	-44.388728	11.825576	0.398728	11.825576	0.263161	0.163796	0.263161	-3.557639	-0.398728	1.5261	63.7769	255.324	3.0
Name_Phenazine-1-carboxylic acid_CAS_None_CS_SACRET01	14.0	2.474755	737.653518	11.828063	8.791341	8.791341	8.25402	5.143525	5.143525	3.690779	3.690779	2.600024	2.600024	1.815093	1.815093	5.969305	4.794537	0.0	5.563451	16.550102	5.516701	6.066367	12.132734	24.265468	9.967957	5.106527	224.058577	0.0	-2.49	17.0	216.155	11672.771386	9.715921	3.519519	1.502852	96.554726	-32.468655	11.083215	0.477581	11.083215	0.337477	0.181253	0.337477	-0.985943	-0.477581	2.4812	64.0033	224.219	1.0
Name_Alclofenac_CAS_None_CS_FICJAC	15.0	2.776717	374.095825	11.259149	8.072396	8.828325	7.130229	4.37115	4.749114	2.934969	3.342169	1.708329	2.003698	1.094686	1.35238	5.969305	4.794537	0.0	6.420822	22.942479	0.0	0.0	24.275121	0.0	6.578936	21.44433	226.039672	0.181818	-1.48	15.0	215.571	2014.627708	11.593964	5.413038	3.636438	92.939078	-36.772732	10.449373	0.487989	10.449373	0.307316	0.04022	0.307316	-0.883494	-0.487989	2.5319	58.4838	226.659	1.0
Name_Succinyl_sulfathiazole_CAS_None_CS_GOBVEA01	14.0	2.010732	785.527301	16.872033	11.722232	13.355225	10.865011	6.406876	8.769692	4.409048	6.986017	2.668296	4.840882	1.609085	3.397821	21.899776	18.006871	0.0	22.868685	5.687386	11.336786	30.462312	5.380063	0.0	15.022862	5.106527	355.029663	0.153846	-2.46	23.0	342.293	143015.265215	16.902781	7.201218	5.038939	135.786055	-61.508173	12.113445	0.48122	12.113445	0.303365	0.024292	0.303365	-3.742433	-0.48122	1.7472	84.864	355.397	3.0
Name_2-aminopyridine_CAS_None_CS_AMPYRD	4.0	3.021465	136.007504	5.112884	3.833965	3.833965	3.393847	2.059156	2.059156	1.254603	1.254603	0.68777	0.68777	0.375967	0.375967	0.0	0.0	0.0	0.0	5.817863	0.0	0.0	12.263211	12.132734	4.983979	5.733667	94.053098	0.0	-1.05	7.0	88.069	47.197253	4.118067	1.598931	0.891825	41.990942	-20.65947	5.246667	0.383703	5.246667	0.122766	0.571759	0.122766	0.571759	-0.383703	0.6638	28.6494	94.117	2.0
Name_Progesterone_CAS_None_CS_PROGST13	2.0	1.669603	588.64899	16.405413	14.860102	14.860102	10.859844	9.604172	9.604172	9.253952	9.253952	8.452747	8.452747	7.227105	7.227105	0.0	9.589074	0.0	10.829981	17.484396	43.437005	31.256391	6.923737	6.07602	13.847474	0.0	314.22458	0.809524	-0.92	23.0	284.229	209150.76906	15.598586	5.036596	2.056976	139.64821	-34.331367	12.146718	0.299694	12.146718	0.155197	0.245103	0.155197	0.245103	-0.299694	4.7235	90.881	314.469	0.0
Name_Fluconazole_CAS_None_CS_IVUQOF	27.0	2.006201	707.748307	15.57914	11.34209	11.34209	10.566299	6.394759	6.394759	4.841874	4.841874	3.21278	3.21278	2.251965	2.251965	17.235492	13.887357	0.0	18.652964	0.0	12.132734	40.739253	0.0	0.0	20.165321	0.0	306.104065	0.230769	-2.68	22.0	294.18	150450.594908	14.26539	5.602447	2.837574	123.419485	-42.82685	14.112475	0.381138	14.112475	0.137255	0.055648	0.137255	-1.695255	-0.381138	0.7358	70.2988	306.276	1.0
Name_DOPA, L-_CAS_None_CS_LDOPAS03	8.0	2.777268	350.665233	10.715178	7.343747	7.343747	6.502908	3.996789	3.996789	2.971922	2.971922	1.812638	1.812638	1.037227	1.037227	12.011146	4.794537	0.0	17.919845	5.563451	0.0	18.199101	0.0	0.0	0.0	21.05325	197.068808	0.222222	-1.75	14.0	186.102	1115.779106	10.331633	3.972117	2.366714	80.410344	-38.272062	10.418624	0.50426	10.418624	0.320316	0.114259	0.320316	-1.099477	-0.50426	0.0522	49.0868	197.19	5.0
Name_Aminopenicillanic acid, 6-(+)-_CAS_None_CS_AMPENA01	4.0	2.31655	317.708253	10.671208	7.928573	8.74507	6.359878	4.344378	5.224031	4.123929	5.894814	2.716089	4.308672	2.0416	3.609482	22.800009	9.589074	0.0	11.281053	0.0	0.0	16.661795	0.0	13.847474	0.0	10.840195	216.056863	0.75	-0.75	14.0	204.166	1179.203452	9.791705	2.636439	1.007579	85.622296	-41.835404	11.369907	0.479673	11.369907	0.327399	0.154074	0.327399	-0.953472	-0.479673	-0.5394	51.7032	216.262	3.0
Name_Nalidixic acid_CAS_None_CS_NALIDX01	-19.0	2.946744	658.583708	12.576986	9.597295	9.597295	8.040913	5.283568	5.283568	3.786867	3.786867	2.631695	2.631695	1.753266	1.753266	11.398096	9.589074	0.0	5.563451	17.578158	5.693928	6.196844	16.699834	13.847474	4.983979	5.106527	232.084792	0.25	-2.17	17.0	220.143	6765.60697	11.319407	4.00892	1.795767	97.339382	-29.072519	11.915193	0.477497	11.915193	0.340725	0.21759	0.340725	-1.208634	-0.477497	1.42302	63.3733	232.239	1.0
Name_Oxalic acid_CAS_None_CS_OXALAC08	23.0	3.567703	71.548875	5.154701	2.710924	2.710924	2.642734	1.105462	1.105462	0.610305	0.610305	0.182954	0.182954	0.0	0.0	11.938611	0.0	0.0	0.0	0.0	0.0	0.0	0.0	0.0	0.0	19.802129	89.995309	0.0	-1.06	6.0	88.018	13.60964	4.94	1.395523	1.280136	33.015705	-25.007447	9.099537	0.472815	9.099537	0.414359	1.824074	0.414359	-1.824074	-0.472815	-0.8444	15.2716	90.034	2.0
Name_1,4-diaminobutane_CAS_None_CS_QATWAJ	-37.0	2.339092	17.509775	4.828427	3.983128	3.983128	2.914214	2.316497	2.316497	1.284457	1.284457	0.658248	0.658248	0.288675	0.288675	0.0	0.0	0.0	0.0	0.0	25.931156	0.0	0.0	0.0	0.0	11.467335	88.100048	1.0	-0.08	6.0	76.058	20.986301	5.92	4.92	3.92	38.513859	-23.229833	5.159028	0.330473	5.159028	-0.00768	0.775	0.00768	0.775	-0.330473	-0.316	27.3428	88.154	4.0
Name_Pentachlorophenol_CAS_None_CS_PCPHOL01	22.0	3.603567	230.203225	9.464102	5.337036	9.116681	5.464102	2.668518	4.55834	1.918518	3.80834	1.186632	3.443431	0.593316	1.721715	0.0	5.106527	0.0	30.862678	0.0	0.0	0.0	0.0	0.0	0.0	58.004699	263.847003	0.0	0.47	12.0	265.33	416.314365	10.550192	3.685726	1.568118	93.741968	-30.180622	9.200988	0.504743	9.200988	0.155458	0.009043	0.155458	-0.36321	-0.504743	4.6592	53.1568	266.338	1.0
Name_Tolbutamide_CAS_None_CS_ZZZPUS02	17.0	2.644491	494.558737	13.596012	10.563715	11.380211	8.453526	5.827733	7.310896	4.028006	5.710408	2.374233	3.721126	1.313164	2.241644	16.054406	13.212334	0.0	4.895483	6.544756	18.405095	12.132734	12.132734	18.569569	5.316789	0.0	270.103813	0.416667	-1.56	18.0	252.21	7718.450779	14.500827	6.39346	4.3668	107.643078	-50.593471	11.814637	0.33732	11.814637	0.328194	0.082168	0.328194	-3.775452	-0.33732	1.78302	69.8072	270.354	2.0
Name_Atrazine_CAS_None_CS_PORJIR	27.0	2.831956	301.783155	10.552042	8.504062	9.259991	6.613392	4.534659	4.912623	3.081023	3.419085	1.360787	1.529818	0.910006	1.070115	0.0	0.0	0.0	11.325427	11.896679	6.544756	0.0	0.0	20.771212	25.585513	11.60094	215.093773	0.625	-1.1	14.0	201.576	1099.439255	10.977519	4.950243	3.334194	88.318048	-26.612292	5.726968	0.354318	5.726968	0.228497	0.193611	0.228497	0.193611	-0.354318	1.7771	57.7594	215.688	2.0
Name_Diatrizoic acid_CAS_None_CS_PUFJUX	11.0	3.676002	573.17118	15.610366	10.305852	16.778347	9.162479	5.152926	8.389173	3.734472	6.970719	2.132874	5.369122	1.423378	5.590371	5.969305	19.490139	0.0	17.377811	22.085319	0.0	13.847474	0.0	67.772612	10.633577	0.0	613.769651	0.181818	-0.18	20.0	604.843	14015.535062	17.870454	7.19527	3.92924	155.420152	-45.353453	11.392447	0.477583	11.392447	0.337517	0.054737	0.337517	-1.117218	-0.477583	3.1154	100.1597	613.915	3.0
Name_Pyrene_CAS_None_CS_GUQPOZ	42.0	2.505956	666.619806	10.535169	8.773503	8.773503	7.932653	5.559401	5.559401	4.289601	4.289601	3.392734	3.392734	2.669587	2.669587	0.0	0.0	0.0	0.0	0.0	0.0	32.317345	0.0	0.0	60.663671	0.0	202.07825	0.0	-2.08	16.0	192.176	11364.402575	8.116402	2.732405	0.89195	93.455422	-26.169132	2.212407	0.061033	2.212407	-0.002681	1.335	0.002681	1.335	-0.061033	4.584	70.146	202.256	0.0
Name_Chlorpropamide_CAS_None_CS_BEDMIG08	30.0	2.750346	484.777404	12.888905	9.234572	10.806998	7.953526	5.016715	6.877843	3.31532	5.434158	1.886558	3.485427	1.069326	2.123795	16.054406	13.212334	0.0	4.895483	11.56739	6.420822	24.265468	0.0	11.645832	5.316789	11.60094	276.033541	0.3	-1.27	17.0	263.641	4729.001746	13.793573	5.880637	4.239006	105.21646	-52.044797	11.702012	0.33733	11.702012	0.328193	0.005974	0.328193	-3.827371	-0.33733	1.7379	65.4632	276.745	2.0
Name_Glucoside, a-D-Me-_CAS_None_CS_MGLUCP11	4.0	2.65939	143.061757	10.008072	7.199209	7.199209	6.112591	3.947761	3.947761	2.932979	2.932979	2.080757	2.080757	1.262221	1.262221	37.312774	15.319582	0.0	0.0	0.0	0.0	7.109798	0.0	0.0	0.0	14.580253	194.079038	1.0	-0.24	13.0	180.071	791.423182	10.83837	4.316641	1.984331	75.327098	-40.292192	9.279537	0.393567	9.279537	0.185802	0.439676	0.185802	-1.364954	-0.393567	-2.5673	40.7762	194.183	4.0
Name_Isophthalic acid_CAS_None_CS_BENZDC01	49.333333333333336	3.121806	300.334675	9.137828	6.020325	6.020325	5.609061	3.176829	3.176829	2.19111	2.19111	1.356472	1.356472	0.785256	0.785256	11.938611	9.589074	0.0	11.126903	0.0	6.066367	18.199101	0.0	0.0	0.0	10.213055	166.026609	0.0	-1.84	12.0	160.084	472.111687	8.258425	3.04193	1.601893	68.072799	-36.560015	10.382816	0.477639	10.382816	0.335205	0.018611	0.335205	-1.126759	-0.477639	1.083	40.3606	166.132	2.0
Name_Phenol, 3-NH2-_CAS_None_CS_MAMPOL	24.0	3.07766	168.388339	5.983128	4.333965	4.333965	3.787694	2.333649	2.333649	1.594987	1.594987	0.870211	0.870211	0.524798	0.524798	0.0	0.0	0.0	5.749512	5.687386	0.0	6.066367	18.199101	0.0	0.0	10.840195	109.052764	0.0	-1.18	8.0	102.072	64.052487	4.966628	1.738121	0.904142	47.565528	-23.346918	8.733056	0.507886	8.733056	0.117129	0.212963	0.117129	0.212963	-0.507886	0.9744	32.5192	109.128	3.0
Name_Prednisolone_CAS_None_CS_JIWPEL	17.0	1.747281	723.913082	18.905413	15.44223	15.44223	12.170505	9.660624	9.660624	9.191955	9.191955	8.252707	8.252707	6.919333	6.919333	29.510135	24.908657	0.0	28.951954	12.841643	24.835569	0.0	12.15204	12.999757	6.923737	0.0	360.193674	0.714286	-1.3	26.0	332.226	715692.138165	18.081485	5.59972	2.079251	153.341308	-48.668295	12.350398	0.392761	12.350398	0.189629	0.009117	0.189629	-1.561748	-0.392761	1.5576	95.0484	360.45	3.0
Name_4-methoxybenzoic acid_CAS_None_CS_ANISIC04	28.0	2.913802	250.54461	8.267585	6.073111	6.073111	5.236382	3.111471	3.111471	2.033654	2.033654	1.336969	1.336969	0.733596	0.733596	5.969305	4.794537	0.0	5.563451	5.749512	0.0	19.242532	12.132734	0.0	0.0	9.84339	152.047344	0.125	-1.51	11.0	144.085	335.47939	7.595374	3.053138	1.703179	64.230588	-25.189211	10.359739	0.496768	10.359739	0.335183	0.269259	0.335183	-0.923469	-0.496768	1.3934	39.9533	152.149	1.0
Name_Nevirapine_CAS_None_CS_PABHIJ	-6.0	2.001839	708.769743	13.68987	11.128204	11.128204	9.75402	6.766995	6.766995	5.256326	5.256326	3.777533	3.777533	2.607004	2.607004	0.0	4.794537	0.0	5.90718	17.423155	29.910344	0.0	18.460054	19.056471	20.184655	0.0	266.116761	0.266667	-2.43	20.0	252.192	110375.656159	11.401138	4.030422	1.591658	116.21206	-36.190289	12.403475	0.318474	12.403475	0.259041	0.117037	0.259041	-0.117037	-0.318474	2.65122	76.3252	266.304	1.0
Name_Naphthol, 1-_CAS_None_CS_NAPHOL01	25.0	2.913161	374.03449	7.681798	5.988665	5.988665	5.37701	3.544974	3.544974	2.498274	2.498274	1.766621	1.766621	1.208312	1.208312	0.0	5.106527	0.0	0.0	5.749512	10.772448	0.0	6.066367	36.398202	0.0	0.0	144.057515	0.0	-1.5	11.0	136.109	505.763735	6.225624	2.274078	0.944444	64.907301	-24.523577	9.371204	0.507312	9.371204	0.122899	0.350093	0.122899	0.350093	-0.507312	2.5454	45.6128	144.173	1.0
Name_4-methylbenzoic acid_OR[SYNONYM]_p-toluic acid_CAS_None_CS_PTOLIC01	30.333333333333332	3.003401	235.939433	7.560478	5.664863	5.664863	4.698377	2.999098	2.999098	2.171178	2.171178	1.298517	1.298517	0.696138	0.696138	5.969305	4.794537	0.0	0.0	5.563451	5.563451	0.0	24.265468	6.923737	0.0	5.106527	136.052429	0.125	-1.31	10.0	128.086	180.912515	6.805075	2.518544	1.345016	59.117043	-23.412326	10.312226	0.477639	10.312226	0.335179	0.338519	0.335179	-0.875	-0.477639	1.69322	38.1383	136.15	1.0
Name_Dapsone_CAS_None_CS_DAPSUO05	35.0	2.496129	565.060134	12.466255	8.998248	9.814744	7.998037	4.961666	6.44483	3.641508	5.591191	2.380802	4.166338	1.430043	2.690984	9.837253	8.417797	0.0	9.790967	11.374773	0.0	24.265468	24.265468	0.0	0.0	11.467335	248.061949	0.0	-2.01	17.0	236.211	6953.462595	11.474668	4.10181	2.236161	99.793677	-45.292696	12.174764	0.398728	12.174764	0.206092	0.218955	0.206092	-3.483611	-0.398728	1.6838	67.1606	248.307	4.0
Name_Methylprednisolone_CAS_None_CS_MTHPRG	21.0	1.781066	753.802097	19.775656	16.312473	16.312473	12.581188	10.081345	10.081345	9.720133	9.720133	8.573709	8.573709	7.343284	7.343284	29.510135	24.908657	0.0	34.86986	12.841643	18.414748	0.0	12.15204	12.999757	13.847474	0.0	374.209324	0.727273	-1.3	27.0	344.237	1040099.56736	19.035454	5.849729	2.280906	159.70625	-45.885795	12.41473	0.392761	12.41473	0.189629	0.006201	0.189629	-1.572425	-0.392761	1.8036	99.5954	374.477	3.0
Name_Eucalyptol_CAS_None_CS_MOFPAY	-23.0	2.223992	160.956703	8.112884	7.814026	7.814026	5.019385	4.720527	4.720527	4.929692	4.929692	3.535889	3.535889	2.744105	2.744105	0.0	0.0	0.0	11.202102	0.0	5.917906	25.683286	0.0	0.0	20.771212	4.736863	154.135765	1.0	-0.04	11.0	136.109	293.992616	7.600932	2.007032	1.099289	69.125613	-18.147142	6.060185	0.36913	6.060185	0.066176	0.157986	0.066176	0.157986	-0.36913	2.7441	45.527	154.253	0.0
Name_4-dimethylaminopyridine_CAS_None_CS_BUKJOG11	3.0	2.848234	169.530842	6.690234	5.703828	5.703828	4.30453	2.878449	2.878449	2.09984	2.09984	1.179123	1.179123	0.642188	0.642188	0.0	0.0	0.0	0.0	0.0	0.0	5.687386	12.393687	31.127988	4.983979	0.0	122.084398	0.285714	-1.05	9.0	112.091	129.225339	6.075786	2.485264	1.420257	55.140769	-20.527587	3.901111	0.377572	3.901111	0.039137	1.185185	0.039137	1.185185	-0.377572	1.1476	38.564	122.171	0.0
Name_4-aminobenzoic acid, Methyl ester_CAS_None_CS_CEBGUL01	28.0	2.895348	253.299498	8.267585	6.203248	6.203248	5.236382	3.176539	3.176539	2.11359	2.11359	1.331781	1.331781	0.737053	0.737053	0.0	4.794537	0.0	5.969305	11.250838	0.0	7.109798	24.265468	0.0	4.736863	5.733667	151.063329	0.125	-1.51	11.0	142.093	335.47939	7.595374	3.053138	1.703179	64.776245	-26.469063	10.861687	0.465418	10.861687	0.337344	0.342593	0.337344	-0.342593	-0.465418	1.0554	42.1939	151.165	2.0
Name_Carvedilol_CAS_None_CS_GIVJUQ	-12.0	1.257538	1108.717444	20.760938	16.928589	16.928589	14.758351	10.028491	10.028491	7.017566	7.017566	4.908632	4.908632	3.473375	3.473375	6.103966	5.106527	0.0	6.606882	31.195418	27.555362	0.0	7.109798	60.663671	16.367134	14.210589	406.189257	0.25	-3.22	30.0	380.274	11337344.2085	20.069059	9.518994	4.503685	174.935371	-44.313697	10.288871	0.49287	10.288871	0.160713	0.207327	0.160713	-0.628034	-0.49287	3.738	118.6652	406.482	3.0
Name_Phenol, 2-NH2-_CAS_None_CS_AMPHOM11	6.0	3.134862	164.638339	5.983128	4.333965	4.333965	3.80453	2.339632	2.339632	1.558816	1.558816	0.936755	0.936755	0.48753	0.48753	0.0	0.0	0.0	5.749512	5.687386	0.0	0.0	24.265468	0.0	0.0	10.840195	109.052764	0.0	-1.18	8.0	102.072	72.495266	4.966628	1.738121	0.729375	47.565528	-24.436352	8.794259	0.505796	8.794259	0.137958	0.145833	0.137958	0.145833	-0.505796	0.9744	32.5192	109.128	3.0
Name_Aniline, 3-NO2-_CAS_None_CS_MNIANL03	35.0	3.069899	259.679658	7.560478	5.150462	5.150462	4.698377	2.698798	2.698798	1.852096	1.852096	1.081029	1.081029	0.638361	0.638361	4.923311	10.114318	0.0	5.687386	5.687386	0.0	12.132734	12.132734	0.0	0.0	5.733667	138.042927	0.0	-1.58	10.0	132.078	178.192787	6.538765	2.344994	1.222617	57.42427	-22.066302	10.103148	0.398525	10.103148	0.270982	0.027778	0.270982	-0.475833	-0.398525	1.177	37.5088	138.126	2.0
Name_Heptabarbital_CAS_None_CS_CHEBAR01	23.0	2.390409	405.952294	13.173362	10.544736	10.544736	8.608226	6.473509	6.473509	4.824954	4.824954	3.848845	3.848845	2.796348	2.796348	23.260464	14.383612	0.0	0.0	6.420822	37.677213	0.0	6.923737	6.07602	10.633577	0.0	250.131742	0.615385	-1.65	18.0	232.154	13058.80649	12.797807	4.918767	1.935555	106.001582	-37.984149	12.146018	0.327651	12.146018	0.327651	0.37875	0.276534	-1.182292	-0.276534	1.6393	65.5734	250.298	2.0
Name_Diclofenac_CAS_None_CS_SIKLIH07	20.0	2.355888	593.895001	13.828063	9.859949	11.371807	9.075387	5.584169	6.340098	3.949321	4.763721	2.581472	3.211413	1.711231	2.203167	5.969305	4.794537	0.0	6.420822	26.983491	0.0	0.0	36.398202	6.066367	5.316789	28.308407	295.016684	0.071429	-1.71	19.0	285.065	18978.935565	13.71544	5.954405	3.397617	120.330532	-37.247906	10.827338	0.480985	10.827338	0.307396	0.064241	0.307396	-0.889347	-0.480985	4.3641	77.5265	296.153	2.0
Name_Haloperidol_CAS_None_CS_HALDOL01	42.0	1.444579	737.611324	18.570703	14.627154	15.383083	12.460146	8.957773	9.335738	6.913741	7.350177	5.109169	5.361146	3.438696	3.564685	5.601051	14.29148	0.0	11.600466	29.84855	31.618542	24.265468	0.0	24.265468	4.89991	11.60094	375.140135	0.380952	-1.75	26.0	352.687	770962.431132	19.023878	8.295268	4.697042	157.951536	-47.247346	12.905096	0.385069	12.905096	0.162425	0.041369	0.162425	-0.800575	-0.385069	4.4256	100.9873	375.871	1.0
Name_Benzenesulfonamide, N-(2,3-dichlorophenyl)-_OR[SYNONYM]_N-(2,3-dichlorophenyl)benzenesulfonamide_CAS_None_CS_IDIXEZ	28.0	2.374399	657.032558	13.173362	9.099476	11.42783	8.504837	5.024247	7.263339	3.51993	5.987497	2.249423	4.449736	1.385953	2.882662	10.023291	8.417797	0.0	15.605503	5.022633	0.0	12.132734	36.398202	0.0	4.722095	23.20188	300.973105	0.0	-1.23	18.0	293.11	11557.964165	13.20753	5.180407	2.774687	115.405668	-38.386008	12.052263	0.278061	12.052263	0.261438	0.167632	0.261438	-3.645679	-0.278061	3.7942	73.7125	302.182	1.0
Name_Succinimide_CAS_None_CS_SUCCIN05	30.0	2.553705	104.858202	5.276021	3.73071	3.73071	3.287694	2.115355	2.115355	1.471353	1.471353	0.857963	0.857963	0.507564	0.507564	0.0	9.589074	0.0	11.814359	12.841643	0.0	0.0	0.0	0.0	5.316789	0.0	99.032028	0.5	-0.86	7.0	94.049	46.670483	4.302866	1.329582	0.764845	40.701153	-22.228152	10.121528	0.296439	10.121528	0.226562	0.148148	0.226562	-0.148148	-0.296439	-0.577	22.3837	99.089	1.0
Name_Cystine, L-_CAS_None_CS_LCYSTI15	23.0	3.468179	192.008185	11.137828	7.251035	8.884028	6.447265	3.659992	6.148026	2.458497	5.010782	1.212928	3.68649	0.385411	2.613236	24.022292	9.589074	0.0	11.505707	0.0	0.0	21.587796	0.0	0.0	0.0	21.68039	240.023849	0.666667	-0.44	14.0	228.21	819.113997	13.56	6.93244	6.080831	88.801437	-83.227767	10.269176	0.480063	10.269176	0.320865	0.228511	0.320865	-1.068858	-0.480063	-0.8084	56.1384	240.306	6.0
Name_2-aminopyrimidine_CAS_None_CS_AMPYRM01	4.0	3.021465	136.862257	5.112884	3.703828	3.703828	3.393847	1.918953	1.918953	1.10699	1.10699	0.585745	0.585745	0.310623	0.310623	0.0	0.0	0.0	0.0	5.948339	0.0	0.0	18.460054	0.0	9.967957	5.733667	95.048347	0.0	-1.12	7.0	90.065	47.197253	4.050068	1.552052	0.855122	41.21059	-21.682756	5.135556	0.367793	5.135556	0.219401	0.321759	0.219401	0.321759	-0.367793	0.0588	26.4444	95.105	2.0
Name_Benzenesulfonic acid, 4-NH2-_CAS_None_CS_AFAZEM	21.0	3.201516	340.595074	8.483128	5.55871	6.375206	4.999019	2.830074	4.270137	2.044102	3.465639	1.177959	2.045843	0.639797	1.119818	10.118127	8.417797	0.0	4.895483	5.687386	0.0	24.265468	0.0	0.0	0.0	10.286417	173.014664	0.0	-1.07	11.0	166.137	230.73472	8.030705	2.51929	1.92397	64.39993	-33.075953	10.45891	0.398728	10.45891	0.294013	0.146574	0.294013	-4.075139	-0.398728	0.5155	40.669	173.193	3.0
Name_Malonic acid_CAS_None_CS_MALNAC12	8.333333333333334	3.31802	83.10803	5.861807	3.418031	3.418031	3.125898	1.562569	1.562569	0.964254	0.964254	0.302451	0.302451	0.129368	0.129368	18.359432	9.589074	0.0	0.0	0.0	0.0	0.0	0.0	0.0	0.0	10.213055	104.010959	0.333333	-1.06	7.0	100.029	19.093584	5.94	2.173434	4.94	39.380647	-31.859953	9.428889	0.480806	9.428889	0.314202	0.805556	0.314202	-1.3125	-0.480806	-0.4543	19.8886	104.061	2.0
Name_Acetamide_CAS_None_CS_ACEMID02	8.0	2.803039	29.01955	3.57735	2.485599	2.485599	1.732051	0.992799	0.992799	0.61065	0.61065	0.0	0.0	0.0	0.0	0.0	4.794537	0.0	5.90718	0.0	0.0	6.923737	0.0	0.0	5.733667	0.0	59.037114	0.5	-0.53	4.0	54.028	3.245112	3.47	0.874858	1.156009	24.605606	-16.99894	9.222222	0.369921	9.222222	0.21379	0.333333	0.21379	-0.333333	-0.369921	-0.5084	14.8684	59.068	2.0
Name_Antipyrine_CAS_None_CS_ANTPYR	21.5	2.688006	493.751238	10.129392	8.266777	8.266777	6.698377	4.510192	4.510192	3.294916	3.294916	2.35232	2.35232	1.508471	1.508471	0.0	4.794537	0.0	5.559267	0.0	11.381314	0.0	10.74817	48.985047	0.0	0.0	188.094963	0.181818	-1.77	14.0	176.134	2116.423894	8.811833	3.178136	1.266725	82.197109	-25.336831	11.60343	0.285363	11.60343	0.271113	0.01037	0.271113	0.01037	-0.285363	1.48442	55.747	188.23	0.0
Name_Anthracene_CAS_None_CS_ANTCEN19	46.666666666666664	2.523733	488.759099	9.380469	7.773503	7.773503	6.932653	4.809401	4.809401	3.546509	3.546509	2.614031	2.614031	1.882639	1.882639	0.0	0.0	0.0	0.0	0.0	0.0	21.544897	0.0	0.0	60.663671	0.0	178.07825	0.0	-1.82	14.0	168.154	3255.128956	7.571439	2.845084	1.080317	82.794732	-25.582407	2.240741	0.061629	2.240741	-0.017765	1.311296	0.017765	1.311296	-0.061629	3.993	61.454	178.234	0.0
Name_Pyrazinamide_CAS_None_CS_PYRZIN21	-11.0	2.981455	208.702909	6.690234	4.612077	4.612077	4.30453	2.363011	2.363011	1.454904	1.454904	0.815626	0.815626	0.426332	0.426332	5.90718	4.794537	0.0	5.693928	0.0	0.0	18.590531	0.0	0.0	9.967957	5.733667	123.043262	0.0	-1.45	9.0	118.075	129.225339	5.68245	2.21218	1.218314	51.737054	-25.200993	10.320648	0.364209	10.320648	0.268401	0.19213	0.268401	-0.552685	-0.364209	-0.4245	30.5499	123.115	2.0
Name_Pimelic acid_CAS_None_CS_PIMELA14	39.0	3.025608	125.376	8.690234	6.246458	6.246458	5.125898	3.562569	3.562569	2.348137	2.348137	1.281284	1.281284	0.729228	0.729228	11.938611	9.589074	0.0	12.841643	19.262465	0.0	0.0	0.0	0.0	0.0	10.213055	160.073559	0.714286	-1.06	11.0	148.073	194.587771	9.94	5.704345	8.94	64.840415	-42.055842	9.980007	0.48123	9.980007	0.30284	0.138511	0.30284	-0.819144	-0.48123	1.1061	38.3566	160.169	2.0
Name_Acetazolamide_CAS_None_CS_ATDZSA03	34.0	2.938691	422.352468	10.060478	6.513019	8.146012	5.892865	3.032746	5.395562	2.099318	4.811974	0.932817	3.08151	0.525847	1.90536	10.023291	13.212334	0.0	15.378394	11.336786	0.0	6.923737	0.0	0.0	15.514152	5.138974	221.988132	0.25	-1.06	13.0	216.203	682.127277	10.023752	3.358499	2.716736	78.021451	-47.948039	10.704978	0.300746	10.704978	0.266854	0.107894	0.266854	-3.824175	-0.300746	-0.8561	45.5859	222.251	3.0
Name_Cimetidine_CAS_None_CS_CIMETD01	-13.0	2.130941	405.173776	12.510225	9.94856	10.765056	8.274387	5.199365	6.354066	3.26261	4.367782	2.109848	3.080209	1.175218	2.050346	0.0	0.0	0.0	0.0	5.959555	29.43832	0.0	25.136877	13.116893	25.593939	5.261892	252.115716	0.5	-1.68	17.0	236.219	8399.709922	13.385274	7.570081	4.781785	104.925543	-42.51537	8.42713	0.354752	8.42713	0.203943	0.50375	0.203943	0.50375	-0.354752	0.5974	69.5971	252.347	3.0
Name_Benzoic acid, 2-NO2-_CAS_None_CS_NBZOAO04	25.0	3.267076	300.93319	9.137828	5.928573	5.928573	5.625898	3.093836	3.093836	2.079411	2.079411	1.331155	1.331155	0.813695	0.813695	10.892616	14.908855	0.0	11.250838	0.0	6.066367	18.199101	0.0	0.0	0.0	5.106527	167.021858	0.0	-1.91	12.0	162.08	475.348829	8.189108	2.99667	1.392377	67.405077	-32.916922	10.421759	0.477455	10.421759	0.342225	0.289352	0.342225	-1.289537	-0.477455	1.293	40.0557	167.12	1.0
Name_Maleic acid_CAS_None_CS_MALIAC13	21.333333333333332	3.668626	118.973737	6.568914	3.865624	3.865624	3.625898	1.766145	1.766145	1.009809	1.009809	0.368487	0.368487	0.142577	0.142577	11.938611	9.589074	0.0	0.0	12.15204	0.0	0.0	0.0	0.0	0.0	10.213055	116.010959	0.0	-1.32	8.0	112.04	40.339204	6.68	2.787964	4.68	45.055986	-32.597533	9.553611	0.478071	9.553611	0.328066	0.55787	0.328066	-1.257037	-0.478071	-0.2882	24.4116	116.072	2.0
Name_Ethisterone_CAS_None_CS_KEFCED	28.0	1.70241	626.243053	16.457819	14.399067	14.399067	10.839101	9.280285	9.280285	8.9683	8.9683	8.352348	8.352348	6.812482	6.812482	5.601051	9.901065	0.0	10.829981	29.957785	38.52493	11.993926	0.0	6.07602	19.767909	6.42335	312.20893	0.761905	-1.07	23.0	284.229	203205.522346	15.457261	4.728617	1.835106	139.280147	-36.295784	11.846204	0.377034	11.846204	0.155197	0.120059	0.155197	-0.914495	-0.377034	3.8826	90.4928	312.453	1.0
Name_Phenol, 3-NO2-_CAS_None_CS_MNPHOL21	17.0	3.069899	258.924771	7.560478	5.020325	5.020325	4.698377	2.633729	2.633729	1.776962	1.776962	1.040556	1.040556	0.606593	0.606593	4.923311	10.114318	0.0	11.436898	0.0	6.066367	18.199101	0.0	0.0	0.0	5.106527	139.026943	0.0	-1.58	10.0	134.07	178.192787	6.538765	2.344994	1.222617	56.878613	-23.406399	10.047593	0.5077	10.047593	0.272622	0.088704	0.272622	-0.555833	-0.5077	1.3004	34.7612	139.11	1.0
Name_Serine, L-_CAS_None_CS_LSERIN10	22.0	3.343417	72.580271	5.861807	3.664483	3.664483	3.180739	1.774215	1.774215	1.127305	1.127305	0.513894	0.513894	0.078093	0.078093	18.618028	4.794537	0.0	0.0	0.0	0.0	0.0	0.0	0.0	0.0	15.946722	105.042593	0.666667	-0.61	7.0	98.037	27.977093	6.39	2.543994	2.132115	40.559016	-37.622027	9.645324	0.480021	9.645324	0.322371	0.50463	0.322371	-1.178241	-0.480021	-1.6094	22.697	105.093	4.0
Name_Flufenamic acid_CAS_None_CS_FPAMCA	29.0	2.337931	638.311297	14.750712	10.108157	10.108157	9.376029	5.643395	5.643395	4.0543	4.0543	2.626378	2.626378	1.707393	1.707393	17.709055	17.965782	0.0	16.938224	0.0	12.132734	24.265468	12.132734	0.0	5.316789	5.106527	281.066363	0.071429	-2.5	20.0	271.153	26005.527727	13.920745	5.241818	3.085325	112.220606	-32.743093	12.592279	0.477583	12.592279	0.415986	0.009341	0.415986	-4.44047	-0.477583	4.1472	68.128	281.233	2.0
Name_3-hydroxybenzoic acid_CAS_None_CS_BIDLOP02	32.5	3.069899	254.783061	7.560478	5.112077	5.112077	4.698377	2.722705	2.722705	1.855481	1.855481	1.093105	1.093105	0.638942	0.638942	5.969305	4.794537	0.0	11.312963	0.0	0.0	24.265468	0.0	0.0	0.0	10.213055	138.031694	0.0	-1.51	10.0	132.074	178.192787	6.607786	2.389633	1.253905	57.546335	-26.471035	10.242037	0.50794	10.242037	0.335318	0.02787	0.335318	-1.031574	-0.50794	1.0904	35.0661	138.122	2.0
Name_Strychnine_CAS_None_CS_ZZZUEE04	29.0	1.552423	848.052734	16.336134	14.227067	14.227067	12.28766	9.750273	9.750273	8.776861	8.776861	8.217025	8.217025	7.508218	7.508218	0.0	4.794537	0.0	17.426137	36.947197	6.544756	30.637237	5.573105	0.0	40.141308	4.736863	334.168128	0.571429	-1.65	25.0	312.243	1919093.24282	13.54022	4.183107	1.332279	146.97568	-36.184838	13.175208	0.373228	13.175208	0.229418	0.103507	0.229418	0.103507	-0.373228	2.0925	93.409	334.419	0.0
Name_Asparagine, L-_CAS_None_CS_VIKKEG	24.0	3.632432	133.774438	7.439158	4.702868	4.702868	4.036581	2.30434	2.30434	1.615168	1.615168	0.738295	0.738295	0.304056	0.304056	17.918326	9.589074	0.0	6.420822	0.0	0.0	0.0	0.0	0.0	5.733667	10.840195	132.053492	0.5	-1.1	9.0	124.055	60.471844	7.9	3.032307	3.47971	51.631137	-31.558681	9.993056	0.480075	9.993056	0.320508	0.310185	0.320508	-1.214074	-0.480075	-1.7263	29.4226	132.119	5.0
Name_Estrone_CAS_None_CS_ESTRON13	37.0	1.728441	576.780996	13.905413	12.062204	12.062204	9.593172	7.945187	7.945187	7.216626	7.216626	6.419142	6.419142	5.339787	5.339787	0.0	9.901065	0.0	5.41499	29.286475	32.104108	17.547725	0.0	12.132734	12.990104	0.0	270.16198	0.611111	-1.31	20.0	248.196	62569.188964	12.432139	4.094793	1.537762	119.748971	-34.161578	12.261953	0.507956	12.261953	0.138556	0.032154	0.138556	-0.032154	-0.507956	3.8174	77.7308	270.372	1.0
Name_Triamcinolone acetonide_CAS_None_CS_HEQMUM	15.0	1.6369	925.030309	22.61252	18.482371	18.482371	14.354792	11.189453	11.189453	10.925757	10.925757	9.191745	9.191745	7.926172	7.926172	58.402868	19.802129	4.390415	18.121973	19.262465	5.573105	12.15204	26.847232	6.923737	0.0	9.473726	434.210467	0.75	-1.41	31.0	403.256	7459632.67123	21.43647	6.128734	2.307767	181.028695	-46.568145	17.133088	0.389712	17.133088	0.192757	0.010916	0.192757	-1.976124	-0.389712	2.4188	108.5986	434.504	2.0
Name_Urea_CAS_None_CS_UREAXX23	13.5	2.803039	29.01955	3.57735	2.062949	2.062949	1.732051	0.781474	0.781474	0.402369	0.402369	0.0	0.0	0.0	0.0	6.031115	0.0	0.0	0.0	0.0	0.0	0.0	0.0	0.0	11.467335	4.794537	60.032363	0.0	-0.73	4.0	56.024	3.245112	3.27	0.710529	0.173734	23.580555	-22.445395	9.0	0.351846	9.0	0.309056	0.833333	0.309056	-0.833333	-0.351846	-0.9762	13.7708	60.056	4.0
Name_Metronidazole_CAS_None_CS_MNIMET02	6.0	3.032859	294.228459	9.137828	6.596915	6.596915	5.663902	3.438905	3.438905	2.295966	2.295966	1.544695	1.544695	0.978368	0.978368	4.923311	10.114318	0.0	18.969501	5.824404	0.0	10.763943	6.923737	0.0	4.983979	5.106527	171.064391	0.5	-1.43	12.0	162.084	563.535263	8.664607	3.310964	1.424127	68.612219	-26.004874	10.373001	0.392287	10.373001	0.34243	0.081898	0.34243	-0.518194	-0.392287	0.09202	40.7042	171.156	1.0
Name_Digoxin_CAS_None_CS_DIGOXN10	-34.0	0.837498	1409.003742	39.189141	32.904204	32.904204	26.01075	20.940873	20.940873	18.815636	18.815636	15.951629	15.951629	12.762329	12.762329	90.925785	35.433702	0.0	61.111327	18.759549	44.098034	0.0	19.923495	13.847474	6.923737	33.158041	780.429607	0.926829	-1.27	55.0	716.437	1464396350590.0	40.506603	15.08066	6.950374	323.322425	-85.055168	12.568397	0.45798	12.568397	0.330661	0.045206	0.330661	-1.012485	-0.45798	2.2181	192.6108	780.949	6.0
Name_Perphenazine_CAS_None_CS_PERPAZ	14.0	1.410021	779.772079	18.639617	15.48048	17.052906	13.241515	9.63965	10.834111	7.093913	8.614126	5.324948	6.690313	3.873718	5.116168	0.0	0.0	0.0	6.606882	0.0	57.25675	21.16574	0.0	17.828252	51.097932	16.707467	403.148511	0.428571	-1.24	27.0	377.771	2100937.37577	19.092789	8.842005	4.437891	170.261425	-45.882857	9.077906	0.395045	9.077906	0.05673	0.258283	0.05673	0.258283	-0.395045	3.9427	113.6058	403.979	1.0
Name_Phenobartibal_CAS_None_CS_PHBARB09	21.0	2.535973	461.783925	12.466255	9.318603	9.318603	8.108226	5.333716	5.333716	3.862281	3.862281	3.026281	3.026281	2.064079	2.064079	23.260464	14.383612	0.0	0.0	11.984273	0.0	0.0	37.255573	0.0	10.633577	0.0	232.084792	0.25	-2.17	17.0	220.143	7460.405481	11.319407	4.00892	1.595456	98.199515	-36.928008	11.975791	0.327651	11.975791	0.327651	0.293611	0.276523	-1.310347	-0.276523	0.7004	60.0924	232.239	2.0
Name_Sulfamethoxazole_CAS_None_CS_SLFNMB07	27.0	2.276726	616.500609	12.466255	9.044308	9.860805	7.971164	4.789279	6.272443	3.497337	5.179739	2.057299	3.427934	1.258075	2.241837	10.023291	8.417797	0.0	10.713346	11.447634	0.0	30.331835	6.923737	0.0	9.878758	10.256762	253.052112	0.1	-2.02	17.0	242.195	7651.767069	11.464962	4.095984	2.562863	98.469302	-42.827771	11.888543	0.398728	11.888543	0.262638	0.11792	0.262638	-3.644815	-0.398728	1.36602	62.9029	253.283	3.0
Name_Corticosterone_CAS_None_CS_CORTIC01	10.0	1.700111	637.807307	17.982763	15.33188	15.33188	11.808533	9.865486	9.865486	9.419815	9.419815	8.437777	8.437777	7.326304	7.326304	6.103966	19.802129	0.0	40.839165	24.677455	32.104108	5.573105	0.0	6.07602	13.847474	0.0	346.214409	0.809524	-1.0	25.0	316.227	517709.882882	17.415638	5.75	2.328512	149.236677	-33.628254	12.289812	0.392775	12.289812	0.161298	0.054149	0.161298	-0.430329	-0.392775	2.6667	93.6826	346.467	2.0
Name_Histidine, L-_CAS_None_CS_LHISTD04	13.0	2.498761	231.985251	8.267585	5.819183	5.819183	5.198377	3.159372	3.159372	2.209395	2.209395	1.301102	1.301102	0.715164	0.715164	12.011146	4.794537	0.0	6.420822	5.693928	0.0	6.32732	6.196844	0.0	9.967957	10.840195	155.069477	0.333333	-1.36	11.0	146.085	394.890351	7.743734	3.156504	2.047487	63.250684	-40.149991	10.262535	0.480077	10.262535	0.320378	0.262731	0.320378	-1.006481	-0.480077	-0.6359	37.9029	155.157	4.0
Name_Norethindone_CAS_None_CS_NETIND01	22.0	1.652019	583.004889	15.535169	13.476418	13.476418	10.483112	8.918313	8.918313	8.30304	8.30304	7.690445	7.690445	6.433901	6.433901	5.601051	9.901065	0.0	5.41499	29.454869	44.945751	11.993926	0.0	6.07602	12.844172	6.42335	298.19328	0.75	-1.07	22.0	272.218	148000.49097	14.51772	4.712374	1.75242	132.915205	-35.350265	11.703982	0.377034	11.703982	0.155176	0.102559	0.155176	-0.901504	-0.377034	3.4925	85.8758	298.426	1.0
Name_Ferulic acid_CAS_None_CS_GASVOL	36.0	2.948507	368.38479	10.552042	7.597675	7.597675	6.630229	3.912428	3.912428	2.602857	2.602857	1.622139	1.622139	0.965398	0.965398	5.969305	9.901065	0.0	5.749512	11.312963	6.07602	19.252185	12.132734	0.0	0.0	9.84339	194.057909	0.1	-1.97	14.0	184.106	1295.218539	10.113126	4.318275	2.515851	81.065103	-34.74805	10.22659	0.504254	10.22659	0.327821	0.027755	0.327821	-1.016628	-0.504254	1.4986	51.3286	194.186	2.0
Name_Benzamide_CAS_None_CS_BZAMID12	18.0	2.981455	205.415953	6.690234	4.87235	4.87235	4.30453	2.653483	2.653483	1.730276	1.730276	1.058307	1.058307	0.602419	0.602419	0.0	4.794537	0.0	5.90718	5.563451	0.0	0.0	24.265468	6.066367	0.0	5.733667	121.052764	0.0	-1.31	9.0	114.083	129.225339	5.820039	2.306764	1.287705	53.297758	-24.943851	10.423148	0.3656	10.423148	0.248195	0.379074	0.248195	-0.379074	-0.3656	0.7855	34.9599	121.139	2.0
Name_Taurine_CAS_None_CS_TAURIN05	23.5	3.602197	125.870334	5.914214	3.663522	4.480019	3.06066	1.712831	3.321996	1.074714	2.64679	0.375805	1.127415	0.14893	0.446789	10.118127	8.417797	0.0	12.29761	0.0	0.0	0.0	0.0	0.0	0.0	10.286417	125.014664	1.0	-0.13	7.0	118.093	18.141709	6.87	2.247743	5.87	42.07272	-32.740462	9.706806	0.329369	9.706806	0.265602	0.028935	0.265602	-3.79919	-0.329369	-1.1671	25.47	125.149	3.0
Name_Succinic acid_CAS_None_CS_SUCACB16	29.0	3.181846	92.605938	6.568914	4.125137	4.125137	3.625898	2.062569	2.062569	1.287477	1.287477	0.552731	0.552731	0.213865	0.213865	11.938611	9.589074	0.0	12.841643	0.0	0.0	0.0	0.0	0.0	0.0	10.213055	118.026609	0.5	-1.06	8.0	112.04	40.339204	6.94	3.009687	4.94	45.745589	-28.988496	9.640417	0.481219	9.640417	0.303432	0.296296	0.303432	-1.076481	-0.481219	-0.0642	24.5056	118.088	2.0
Name_Piroxicam_CAS_None_CS_BIYSEH06	23.0	2.093282	907.32905	16.61252	12.093436	12.909933	10.925557	6.666414	8.106477	4.835009	6.772691	3.441393	5.256851	2.294371	3.692313	21.689636	18.318862	0.0	21.973837	0.0	4.305216	25.37725	30.331835	0.0	10.300767	0.0	331.062677	0.066667	-2.87	23.0	318.249	164390.102645	15.042184	5.398064	2.423249	132.498707	-46.629851	12.501907	0.504862	12.501907	0.277488	0.046865	0.277488	-3.905929	-0.504862	1.581	83.8063	331.353	2.0
Name_Tyrosine_OR[SYNONYM]_Tyrosine, L-_CAS_None_CS_LTYROS11	22.333333333333332	2.641764	294.233053	9.844935	6.973884	6.973884	6.092224	3.856515	3.856515	2.815302	2.815302	1.709153	1.709153	0.973275	0.973275	12.011146	4.794537	0.0	12.170333	0.0	5.563451	12.132734	12.132734	0.0	0.0	15.946722	181.073893	0.222222	-1.55	13.0	170.103	758.764388	9.537336	3.909516	2.757388	75.61611	-33.536674	10.396196	0.507967	10.396196	0.320316	0.159858	0.320316	-1.020301	-0.507967	0.3466	47.422	181.191	4.0
Name_Phenol, 4-NH2-_CAS_None_CS_AMPHOL01	14.0	3.032456	147.388339	5.983128	4.333965	4.333965	3.787694	2.333649	2.333649	1.591532	1.591532	0.893088	0.893088	0.474322	0.474322	0.0	0.0	0.0	5.749512	5.687386	0.0	0.0	24.265468	0.0	0.0	10.840195	109.052764	0.0	-1.18	8.0	102.072	70.798924	4.966628	1.738121	0.904142	47.565528	-24.154172	8.701111	0.507964	8.701111	0.115227	0.249259	0.115227	0.249259	-0.507964	0.9744	32.5192	109.128	3.0
Name_Aspartic acid, L-_CAS_None_CS_LASPRT03	25.5	3.632432	132.529325	7.439158	4.572731	4.572731	4.036581	2.239272	2.239272	1.542593	1.542593	0.711731	0.711731	0.275438	0.275438	24.401273	9.589074	0.0	0.0	0.0	0.0	0.0	0.0	0.0	0.0	15.946722	133.037508	0.5	-1.1	9.0	126.047	60.471844	7.9	3.032307	3.47971	51.08548	-30.407021	9.846435	0.481175	9.846435	0.320578	0.532407	0.320578	-1.294074	-0.481175	-1.127	27.864	133.103	4.0
Name_Deoxycorticosterone_CAS_None_CS_HPENDO10	-28.0	1.646027	606.205115	17.11252	15.014423	15.014423	11.397849	9.773954	9.773954	9.267728	9.267728	8.506522	8.506522	7.198446	7.198446	0.0	14.695602	0.0	29.138014	29.957785	32.104108	18.414748	0.0	6.07602	13.847474	0.0	330.219495	0.809524	-0.96	24.0	300.228	366562.233361	16.50531	5.52049	2.126223	144.442444	-29.284831	12.264774	0.38858	12.264774	0.161296	0.059555	0.161296	-0.297833	-0.38858	3.6959	92.2928	330.468	1.0
Name_2-methoxybenzoic acid_CAS_None_CS_FUFBOX	29.0	3.121219	267.79461	8.267585	6.073111	6.073111	5.253219	3.117454	3.117454	2.005436	2.005436	1.337383	1.337383	0.821324	0.821324	5.969305	4.794537	0.0	5.563451	5.749512	0.0	13.176165	18.199101	0.0	0.0	9.84339	152.047344	0.125	-1.51	11.0	144.085	336.852662	7.595374	3.053138	1.490371	64.230588	-25.746714	10.500648	0.495856	10.500648	0.338977	0.189815	0.338977	-0.969954	-0.495856	1.3934	39.9533	152.149	1.0
Name_2-furoic acid_CAS_None_CS_FRANAC04	39.5	2.928375	175.563669	5.983128	3.995761	3.995761	3.80453	2.072899	2.072899	1.282454	1.282454	0.731961	0.731961	0.400249	0.400249	5.969305	4.794537	0.0	5.760247	0.0	0.0	18.395897	0.0	0.0	4.417151	5.106527	112.016044	0.0	-1.25	8.0	108.052	93.102593	4.898148	1.69449	0.702663	45.54643	-20.662481	9.968287	0.475373	9.968287	0.371273	0.023148	0.371273	-1.032407	-0.475373	0.9778	25.6673	112.084	1.0
Name_Cinnamic acid, cis-_CAS_None_CS_ZEDPIH01	22.0	2.721774	262.151039	8.104448	5.896914	5.896914	5.287694	3.249098	3.249098	2.082255	2.082255	1.217933	1.217933	0.731664	0.731664	5.969305	4.794537	0.0	0.0	0.0	11.639472	0.0	6.07602	30.331835	0.0	5.106527	148.052429	0.0	-1.57	11.0	140.097	349.029098	7.536045	3.562154	2.667823	64.792382	-25.540935	10.085818	0.478074	10.085818	0.327821	0.898056	0.327821	-0.922358	-0.478074	1.7844	43.1118	148.161	1.0
Name_Caffeic acid_CAS_None_CS_FESNOG01	42.0	2.915115	354.632376	9.844935	6.63664	6.63664	6.092224	3.523662	3.523662	2.419723	2.419723	1.417831	1.417831	0.811644	0.811644	5.969305	4.794537	0.0	11.499024	5.563451	6.07602	24.275121	0.0	0.0	0.0	15.319582	180.042259	0.0	-1.97	13.0	172.095	734.652396	9.120662	3.620416	2.516894	74.38085	-36.829048	10.125799	0.50426	10.125799	0.327821	0.22919	0.327821	-1.06244	-0.50426	1.1956	46.4414	180.159	3.0
Name_Hydrocortisone_CAS_None_CS_ZZZPNG03	7.0	1.735083	683.888922	18.905413	15.701743	15.701743	12.170505	9.957047	9.957047	9.55734	9.55734	8.653267	8.653267	7.28102	7.28102	29.510135	24.908657	0.0	28.951954	19.262465	25.683286	5.573105	6.07602	6.923737	6.923737	0.0	362.209324	0.809524	-1.04	26.0	332.226	715692.138165	18.329215	5.727623	2.138229	154.030911	-48.241379	12.361571	0.392773	12.361571	0.189629	0.069679	0.189629	-1.543732	-0.392773	1.7816	95.1424	362.466	3.0
Name_Acetanalide, 4-methoxy-_CAS_None_CS_ACACTA01	26.0	2.709148	266.361954	8.974691	7.125898	7.125898	5.719545	3.637864	3.637864	2.409688	2.409688	1.410387	1.410387	0.877615	0.877615	0.0	4.794537	0.0	5.90718	0.0	11.436898	6.923737	31.375266	0.0	5.316789	4.736863	165.078979	0.222222	-1.51	12.0	154.104	515.891835	8.585329	3.758873	2.268478	71.351159	-30.765398	10.625259	0.496766	10.625259	0.220747	0.06929	0.220747	-0.06929	-0.496766	1.6536	47.2977	165.192	1.0
Name_Azelaic acid_CAS_None_CS_AZELAC04	38.5	2.996105	146.997637	10.104448	7.660671	7.660671	6.125898	4.562569	4.562569	3.055244	3.055244	1.781284	1.781284	1.082782	1.082782	11.938611	9.589074	0.0	12.841643	12.841643	19.262465	0.0	0.0	0.0	0.0	10.213055	188.104859	0.777778	-1.06	13.0	172.095	553.722291	11.94	7.581959	10.94	77.5703	-45.229987	10.099765	0.48123	10.099765	0.30284	0.221161	0.30284	-0.758763	-0.48123	1.8863	47.5906	188.223	2.0
Name_4-nitroaniline_OR[SYNONYM]_Aniline, 4-NO2-_CAS_None_CS_NANILI23	37.0	3.003401	242.429658	7.560478	5.150462	5.150462	4.698377	2.698798	2.698798	1.848642	1.848642	1.103907	1.103907	0.596038	0.596038	4.923311	10.114318	0.0	5.687386	5.687386	0.0	24.265468	0.0	0.0	0.0	5.733667	138.042927	0.0	-1.58	10.0	132.078	180.912515	6.538765	2.344994	1.222617	57.42427	-24.338415	10.076965	0.398722	10.076965	0.269075	0.064074	0.269075	-0.458889	-0.398722	1.177	37.5088	138.126	2.0
Name_Sulfanilamide_CAS_None_CS_SULAMD07	44.0	3.201516	341.349962	8.483128	5.688846	6.505343	4.999019	2.883202	4.429522	2.114045	3.675468	1.208633	2.137864	0.657506	1.172946	10.023291	8.417797	0.0	4.895483	5.687386	0.0	24.265468	0.0	0.0	0.0	10.872641	172.030648	0.0	-1.07	11.0	164.145	230.73472	8.030705	2.51929	1.92397	64.87196	-38.370593	10.681132	0.398728	10.681132	0.237548	0.075648	0.237548	-3.575139	-0.398728	-0.0838	42.2276	172.209	4.0
Name_Vidarabine_CAS_None_CS_ARADEN10	43.0	2.035435	602.617579	13.56855	9.787302	9.787302	9.130229	5.686375	5.686375	4.311819	4.311819	3.178383	3.178383	2.166091	2.166091	31.146682	10.213055	0.0	5.817863	11.163878	0.0	17.22174	0.0	0.0	14.951936	15.577058	267.096754	0.5	-1.81	19.0	254.141	35227.092268	12.235441	4.384239	1.747613	106.84616	-49.000079	9.950184	0.393567	9.950184	0.167139	0.218049	0.167139	-1.18913	-0.393567	-1.98	62.7448	267.245	5.0
Name_Cyclobarbital_CAS_None_CS_ETCYBA01	21.5	2.408673	391.973804	12.466255	9.837629	9.837629	8.108226	5.973509	5.973509	4.4714	4.4714	3.598845	3.598845	2.619571	2.619571	23.260464	14.383612	0.0	0.0	6.420822	31.256391	0.0	6.923737	6.07602	10.633577	0.0	236.116092	0.583333	-1.65	17.0	220.143	7460.405481	11.824333	4.313368	1.751487	99.63664	-36.821645	12.033773	0.327651	12.033773	0.327651	0.37875	0.276534	-1.172292	-0.276534	1.2492	60.9564	236.271	2.0
Name_Genistein_CAS_None_CS_GENIST	35.0	2.314179	846.507139	14.275656	10.199589	10.199589	9.558551	5.829514	5.829514	4.363407	4.363407	3.01986	3.01986	2.058505	2.058505	5.42879	20.114119	0.0	33.781231	5.563451	6.066367	24.462264	12.132734	0.0	0.0	4.417151	270.052823	0.0	-2.95	20.0	260.16	39600.415362	12.102762	4.307802	1.852184	112.519202	-44.561844	12.381821	0.507966	12.381821	0.203751	0.007755	0.203751	-0.407926	-0.507966	2.5768	72.9144	270.24	3.0
Name_Carbamazepine_CAS_None_CS_CBMZPN16	24.0	2.305251	596.946791	12.535169	9.706315	9.706315	8.770857	5.729004	5.729004	4.124613	4.124613	3.018152	3.018152	2.210963	2.210963	6.031115	4.794537	0.0	0.0	0.0	22.501676	0.0	4.89991	60.682977	0.0	5.733667	236.094963	0.0	-2.55	18.0	224.178	20630.434891	10.594326	4.035867	1.569155	105.149136	-37.144165	11.752971	0.350884	11.752971	0.323422	0.473519	0.323422	-0.473519	-0.350884	3.3872	73.5344	236.274	2.0
Name_Diazepam_CAS_None_CS_DIZPAM10	12.0	2.229963	694.87799	14.11252	11.006549	11.762478	9.664704	6.329639	6.707603	4.645087	5.081522	3.368834	3.603931	2.305497	2.4776	0.0	4.794537	0.0	12.451936	5.022633	22.525974	0.0	18.013949	42.464569	4.992405	11.60094	284.071641	0.125	-2.13	20.0	271.642	50100.213587	12.881279	5.097713	2.207529	122.062379	-35.287426	12.024468	0.3132	12.024468	0.247917	0.028237	0.247917	-0.028237	-0.3132	3.1538	81.81	284.746	0.0
Name_Sulfisomidine_CAS_None_CS_SLFSMD10	13.0	2.330509	675.919365	14.043606	10.583274	11.39977	8.865011	5.573401	7.056565	4.116314	5.798716	2.395352	3.765986	1.612805	2.604943	10.023291	8.417797	0.0	10.713346	17.205719	0.0	24.265468	19.913841	0.0	14.690052	5.733667	278.083747	0.166667	-2.15	19.0	264.225	14228.350559	13.285625	4.848346	3.194615	111.308206	-42.156023	12.123142	0.398728	12.123142	0.262549	0.134832	0.262549	-3.659444	-0.398728	1.47644	73.1689	278.337	3.0
Name_Theophylline_CAS_None_CS_BAPLOT06	22.0	3.211854	574.170559	9.585422	7.235488	7.235488	6.125898	3.717583	3.717583	2.806904	2.806904	2.029396	2.029396	1.268923	1.268923	0.0	9.589074	0.0	11.24901	11.163878	4.5671	17.942092	7.047672	0.0	9.967957	0.0	180.064725	0.285714	-1.85	13.0	172.103	1349.044351	7.78134	2.317238	0.850794	72.454043	-34.307169	11.440787	0.338721	11.440787	0.331703	0.351296	0.331703	-0.370741	-0.338721	-1.0397	46.5757	180.167	1.0
Name_Phenol, 4-NO2-_CAS_None_CS_NITPOL02	29.0	3.003401	241.674771	7.560478	5.020325	5.020325	4.698377	2.633729	2.633729	1.773508	1.773508	1.060528	1.060528	0.574349	0.574349	4.923311	10.114318	0.0	11.436898	0.0	0.0	24.265468	0.0	0.0	0.0	5.106527	139.026943	0.0	-1.58	10.0	134.07	180.912515	6.538765	2.344994	1.222617	56.878613	-23.764157	10.036149	0.507958	10.036149	0.269195	0.015926	0.269195	-0.514444	-0.507958	1.3004	34.7612	139.11	1.0
Name_Benzoquinone_CAS_None_CS_BNZQUI03	21.0	2.826477	148.705216	5.983128	4.125898	4.125898	3.787694	2.229615	2.229615	1.471405	1.471405	0.823732	0.823732	0.439644	0.439644	0.0	9.589074	0.0	11.56649	0.0	0.0	24.30408	0.0	0.0	0.0	0.0	108.021129	0.0	-1.18	8.0	104.064	70.798924	4.966628	1.738121	0.904142	46.501969	-20.165496	10.282778	0.289961	10.282778	0.178413	0.120741	0.178413	-0.120741	-0.289961	0.2506	28.294	108.096	0.0
Name_Acetanilide_CAS_None_CS_ACANIL02	19.5	2.674242	217.959017	7.397341	5.795	5.795	4.787694	3.114808	3.114808	2.047212	2.047212	1.094158	1.094158	0.724749	0.724749	0.0	4.794537	0.0	5.90718	0.0	5.687386	6.923737	0.0	30.331835	5.316789	0.0	135.068414	0.125	-1.31	10.0	126.094	195.625462	6.805075	3.011779	1.895375	59.872672	-26.419893	10.502041	0.326339	10.502041	0.220747	0.035926	0.220747	-0.035926	-0.326339	1.645	40.7457	135.166	1.0
Name_Hydroxyproline, L-_CAS_None_CS_HOPROL12	6.0	2.388567	125.371515	6.853371	4.87159	4.87159	4.198377	2.841578	2.841578	2.188598	2.188598	1.405749	1.405749	0.905167	0.905167	18.115113	4.794537	0.0	0.0	12.965578	0.0	0.0	0.0	0.0	5.316789	10.213055	131.058243	0.8	-0.61	9.0	122.059	130.49593	6.50919	2.325941	1.398554	52.49304	-29.428876	10.173519	0.48008	10.173519	0.320297	0.328704	0.320297	-0.882824	-0.48008	-1.2062	30.0503	131.131	3.0
Name_(2-naphthoxy)acetic acid_CAS_None_CS_NAPXAC01	56.0	2.264114	490.946143	10.673362	8.012269	8.012269	7.25402	4.589468	4.589468	3.191371	3.191371	2.083241	2.083241	1.402262	1.402262	5.969305	4.794537	0.0	6.606882	5.749512	10.772448	0.0	6.066367	36.398202	0.0	9.84339	202.062994	0.083333	-2.03	15.0	192.129	3311.384295	9.52216	4.002882	2.255083	86.912253	-33.773203	10.311216	0.481896	10.311216	0.341222	0.307202	0.341222	-0.969298	-0.481896	2.3032	57.0788	202.209	1.0
Name_Hippuric acid_CAS_None_CS_HIPPAC05	30.0	2.544573	307.89567	9.681798	6.857568	6.857568	6.198377	3.749645	3.749645	2.442441	2.442441	1.436149	1.436149	0.847481	0.847481	5.969305	9.589074	0.0	12.451936	5.563451	0.0	0.0	30.331835	0.0	5.316789	5.106527	179.058243	0.111111	-1.84	13.0	170.103	895.903098	9.249606	4.251656	2.943579	75.19337	-36.632048	11.174676	0.47993	11.174676	0.322481	0.353445	0.322481	-1.051592	-0.47993	0.501	46.411	179.175	2.0
Name_Benzophenone, 2,4-(HO)2-_CAS_None_CS_DHXBZP	28.0	2.423251	517.955845	11.543606	8.421478	8.421478	7.681541	4.800055	4.800055	3.396602	3.396602	2.261919	2.261919	1.457071	1.457071	0.0	9.901065	0.0	22.84572	5.563451	6.066367	12.132734	24.265468	6.066367	0.0	5.106527	214.062994	0.0	-2.29	16.0	204.14	5164.440718	10.235362	4.06349	1.88273	92.603429	-31.929997	11.936797	0.507823	11.936797	0.196244	0.067489	0.196244	-0.265648	-0.507823	2.3288	59.6461	214.22	2.0
Name_Antipyrine, 4-NH2-_CAS_None_CS_LOYXEE	25.0	2.749966	536.950944	10.999636	8.766777	8.766777	7.125898	4.721517	4.721517	3.475197	3.475197	2.59874	2.59874	1.58906	1.58906	0.0	4.794537	0.0	5.559267	5.687386	11.381314	0.0	9.363606	44.303245	0.0	5.733667	203.105862	0.181818	-1.97	15.0	190.141	3263.058425	9.579886	3.309315	1.342013	87.536999	-29.09721	11.827967	0.392731	11.827967	0.294315	0.165556	0.294315	-0.165556	-0.392731	1.06662	60.1594	203.245	2.0
[truncated: 150 more columns]
