# Supplementary material for: The influence of solid state information and descriptor selection on statistical models of temperature dependent aqueous solubility
Source: J Cheminform. 2018 Aug 29;10:44. doi: 10.1186/s13321-018-0298-3 (PMC6115327; doi:10.1186/s13321-018-0298-3)
Supplement: Supplementary file 2 — Additional file 2. All QSPR ready datasets, prior to feature selection, associated with all considered sets of descriptors. N.B. In the case of the temperature (T) values, these were replaced with (1/T) using additional scripts prior to both feature selection and modelling. [file 13321_2018_298_MOESM2_ESM.zip › all_QSPR_input/QSPR_input/Klimenko_QSPRin_CD_False_MD_Rdk.Absolv_readyForR.csv]

ID_Chemical	Endpoint_Solubility_Value	D_AlphaH2_A_	D_BalabanJ	D_BertzCT	D_BetaH2_B_	D_Chi0	D_Chi0n	D_Chi0v	D_Chi1	D_Chi1n	D_Chi1v	D_Chi2n	D_Chi2v	D_Chi3n	D_Chi3v	D_Chi4n	D_Chi4v	D_EState_VSA1	D_EState_VSA10	D_EState_VSA11	D_EState_VSA2	D_EState_VSA3	D_EState_VSA4	D_EState_VSA5	D_EState_VSA6	D_EState_VSA7	D_EState_VSA8	D_EState_VSA9	D_ExactMolWt	D_FractionCSP3	D_H_bonding_product_descriptor	D_HallKierAlpha	D_HeavyAtomCount	D_HeavyAtomMolWt	D_Ipc	D_Kappa1	D_Kappa2	D_Kappa3	D_LabuteASA	D_MaxAbsEStateIndex	D_MaxAbsPartialCharge	D_MaxEStateIndex	D_MaxPartialCharge	D_McGowanVolume_V_	D_MinAbsEStateIndex	D_MinAbsPartialCharge	D_MinEStateIndex	D_MinPartialCharge	D_MolLogP
Name_Pregna-4,6-diene-3,20-dione, 6,17-dimethyl-_CAS_977-79-7_CS_NoneM_Temperature: Value25	-5.27	0.0	1.797169	713.604435	1.13	18.198306	16.445889	16.445889	11.6325	10.082334	10.082334	9.964918	9.964918	9.212193	9.212193	7.2614	7.2614	0.0	9.589074	0.0	16.244971	35.74103	19.262465	23.987852	6.923737	6.07602	33.770969	0.0	340.24023	0.73913	0.0	-1.18	25.0	308.251	424524.120066	17.244694	5.175055	2.029165	151.688491	12.517398	0.29939	12.517398	0.155527	2.86	0.123853	0.155527	-0.162764	-0.29939	5.2797
Name_None_CAS_206-44-0_CS_NoneM_Temperature: Value30	-5.88	0.0	2.312996	650.310154	0.25	10.535169	8.773503	8.773503	7.94949	5.565384	5.565384	4.254843	4.254843	3.412108	3.412108	2.742735	2.742735	0.0	0.0	0.0	0.0	0.0	0.0	33.026254	0.0	0.0	60.663671	0.0	202.07825	0.0	0.0	-2.08	16.0	192.176	13615.851733	8.116402	2.732405	0.848888	94.164331	2.219907	0.061607	2.219907	-0.002638	1.58	1.339074	0.002638	1.339074	-0.061607	4.4872
Name_None_CAS_328-39-2_CS_NoneM_Temperature: Value50	-0.88	0.78	3.501688	101.230983	0.97	7.439158	5.794619	5.794619	4.036581	3.020937	3.020937	2.57428	2.57428	1.042536	1.042536	0.608685	0.608685	12.011146	4.794537	0.0	0.0	12.338728	0.0	0.0	0.0	13.847474	0.0	10.840195	131.094629	0.833333	0.7566	-0.57	9.0	118.071	60.471844	8.43	3.454517	3.968358	54.859608	10.109769	0.480086	10.109769	0.319978	1.13	0.3575	0.319978	-0.913241	-0.480086	0.4444
Name_2-Methoxybenzoic acid_CAS_579-75-9_CS_NoneM_Temperature: Value55	-1.16	0.57	3.121219	267.79461	0.66	8.267585	6.073111	6.073111	5.253219	3.117454	3.117454	2.005436	2.005436	1.337383	1.337383	0.821324	0.821324	5.969305	4.794537	0.0	5.563451	5.749512	0.0	13.176165	18.199101	0.0	0.0	9.84339	152.047344	0.125	0.3762	-1.51	11.0	144.085	336.852662	7.595374	3.053138	1.490371	64.230588	10.500648	0.495856	10.500648	0.338977	1.13	0.189815	0.338977	-0.969954	-0.495856	1.3934
Name_l-Arginine_CAS_74-79-3_CS_NoneM_Temperature: Value30	0.09	1.26	3.311835	170.931021	1.95	9.560478	6.708833	6.708833	5.536581	3.600216	3.600216	2.427411	2.427411	1.324553	1.324553	0.668508	0.668508	12.011146	4.794537	0.0	5.959555	19.3864	0.0	0.0	0.0	0.0	5.316789	21.983146	174.111676	0.666667	2.457	-1.3	12.0	160.092	312.646102	10.7	5.363379	5.48223	70.434712	10.215	0.480086	10.215	0.319969	1.38	0.112133	0.319969	-1.002014	-0.480086	-1.33843
Name_None_CAS_115193-30-1_CS_NoneM_Temperature: Value20	-2.72	0.74	2.395	444.650449	1.59	13.543606	9.881552	9.881552	8.502908	5.312784	5.312784	3.633729	3.633729	2.148119	2.148119	1.142941	1.142941	30.432388	14.383612	0.0	0.0	5.563451	0.0	6.923737	30.331835	0.0	5.316789	10.47053	250.095357	0.25	1.1766	-2.37	18.0	236.142	9011.835797	13.69398	6.386127	4.245545	104.10892	11.474929	0.451991	11.474929	0.33813	1.87	0.354861	0.33813	-0.798215	-0.451991	-0.1666
Name_None_CAS_65-85-0_CS_NoneM_Temperature: Value60	-1.03	0.57	2.981455	203.415953	0.44	6.690234	4.742213	4.742213	4.30453	2.588415	2.588415	1.671178	1.671178	1.02074	1.02074	0.58073	0.58073	5.969305	4.794537	0.0	0.0	5.563451	0.0	0.0	30.331835	0.0	0.0	5.106527	122.036779	0.0	0.2508	-1.31	9.0	116.075	129.225339	5.820039	2.306764	1.287705	52.752101	10.200926	0.477639	10.200926	0.335178	0.93	0.331019	0.335178	-0.879074	-0.477639	1.3848
Name_None_CAS_510-15-6_CS_NoneM_Temperature: Value20	-4.4	0.17	2.554539	575.475278	1.03	15.457819	11.345548	12.857406	9.979418	6.398336	7.154265	4.444666	5.317538	3.094836	3.598788	2.020089	2.272065	11.570356	9.901065	0.0	6.606882	21.17217	0.0	0.0	55.454674	0.0	0.0	27.938743	324.032	0.1875	0.1751	-1.55	21.0	311.079	50245.829156	15.831633	6.477637	3.207999	132.624099	12.297548	0.463327	12.297548	0.347178	2.27	0.168971	0.347178	-1.897631	-0.463327	3.7924
Name_None_CAS_115193-33-4_CS_NoneM_Temperature: Value20	-3.56	0.0	2.546142	444.362842	1.14	15.828063	13.334731	13.334731	9.896755	7.397245	7.397245	6.028573	6.028573	2.860006	2.860006	2.035858	2.035858	5.969305	9.589074	0.0	12.514062	30.488776	0.0	0.0	29.165378	6.066367	27.694949	4.736863	291.183444	0.529412	0.0	-1.84	21.0	266.191	33702.912477	17.212192	8.447518	6.428935	126.642189	12.19868	0.451983	12.19868	0.33813	2.46	0.137332	0.33813	-0.460191	-0.451983	2.984
Name_None_CAS_129-00-0_CS_NoneM_Temperature: Value75	-4.96	0.0	2.505956	666.619806	0.25	10.535169	8.773503	8.773503	7.932653	5.559401	5.559401	4.289601	4.289601	3.392734	3.392734	2.669587	2.669587	0.0	0.0	0.0	0.0	0.0	0.0	32.317345	0.0	0.0	60.663671	0.0	202.07825	0.0	0.0	-2.08	16.0	192.176	11364.402575	8.116402	2.732405	0.89195	93.455422	2.212407	0.061033	2.212407	-0.002681	1.58	1.335	0.002681	1.335	-0.061033	4.584
Name_None_CAS_56-04-2_CS_NoneM_Temperature: Value25	-2.43	0.39	3.515622	282.9743	1.02	6.853371	4.893847	5.710343	4.181541	2.485599	2.893847	1.770725	2.178973	0.895031	1.099156	0.591035	0.852614	0.0	4.794537	0.0	5.559267	4.771066	5.693928	6.066367	6.923737	0.0	22.18583	0.0	142.020084	0.2	0.3978	-0.9	9.0	136.135	85.756938	6.223457	2.144233	1.498831	56.755944	10.568889	0.336159	10.568889	0.25135	1.0	0.15625	0.25135	-0.15625	-0.336159	0.74091
Name_None_CAS_118-96-7_CS_NoneM_Temperature: Value75	-2.37	0.0	3.572755	461.890685	0.41	12.455665	7.945831	7.945831	7.341112	3.920966	3.920966	2.880351	2.880351	1.941837	1.941837	1.154223	1.154223	31.832092	30.342955	0.0	5.563451	12.132734	0.0	6.923737	0.0	0.0	0.0	0.0	227.017835	0.142857	0.0	-2.58	16.0	222.092	2479.518362	11.494516	3.884564	1.918892	87.755272	10.531759	0.285564	10.531759	0.285564	1.38	0.207778	0.258302	-0.917222	-0.258302	1.71962
Name_None_CAS_91-20-3_CS_NoneM_Temperature: Value25	-3.61	0.0	2.888052	271.015182	0.17	6.811555	5.618802	5.618802	4.966326	3.404701	3.404701	2.347151	2.347151	1.658689	1.658689	1.132906	1.132906	0.0	0.0	0.0	0.0	0.0	0.0	10.772448	0.0	0.0	48.530937	0.0	128.0626	0.0	0.0	-1.3	10.0	120.11	348.570462	5.48223	2.143053	0.780534	60.113068	2.12037	0.06163	2.12037	-0.018404	1.09	1.310185	0.018404	1.310185	-0.06163	2.8398
Name_None_CAS_103-82-2_CS_NoneM_Temperature: Value30	-0.84	0.57	2.674242	215.959017	0.45	7.397341	5.44932	5.44932	4.787694	3.045521	3.045521	2.056114	2.056114	1.198175	1.198175	0.770482	0.770482	5.969305	4.794537	0.0	6.420822	0.0	5.563451	0.0	12.132734	18.199101	0.0	5.106527	136.052429	0.125	0.2565	-1.31	10.0	128.086	195.625462	6.805075	3.011779	1.895375	59.117043	10.168707	0.480986	10.168707	0.307315	1.07	0.111944	0.307315	-0.785926	-0.480986	1.3137
Name_Barbital_CAS_57-44-3_CS_form IIM_Temperature: Value35	-1.29	0.52	3.007364	246.562704	1.21	10.060478	7.638958	7.638958	6.063715	4.233693	4.233693	3.026586	3.026586	2.530522	2.530522	1.472098	1.472098	23.260464	14.383612	0.0	0.0	12.841643	0.0	0.0	13.847474	0.0	10.633577	0.0	184.084792	0.625	0.6292	-1.39	13.0	172.099	688.508534	9.696133	3.159683	1.298669	75.872305	11.406389	0.327632	11.406389	0.327632	1.37	0.397269	0.276823	-1.061597	-0.276823	0.1588
Name_None_CAS_120-80-9_CS_NoneM_Temperature: Value20	0.45	0.77	3.134862	162.638339	0.53	5.983128	4.203828	4.203828	3.80453	2.274564	2.274564	1.488714	1.488714	0.881732	0.881732	0.464163	0.464163	0.0	0.0	0.0	11.499024	0.0	0.0	12.132734	12.132734	0.0	0.0	10.213055	110.036779	0.0	0.4081	-1.18	8.0	104.064	72.495266	4.966628	1.738121	0.729375	47.019871	8.669259	0.50426	8.669259	0.156883	0.83	0.076389	0.156883	-0.076389	-0.50426	1.0978
Name_None_CAS_75-84-3_CS_NoneM_Temperature: Value30	-0.44	0.31	3.16849	33.693328	0.35	5.207107	4.65432	4.65432	2.56066	2.169781	2.169781	2.718774	2.718774	0.474342	0.474342	0.0	0.0	0.0	0.0	0.0	12.021872	0.0	0.0	0.0	0.0	20.771212	0.0	5.106527	88.088815	1.0	0.1085	-0.04	6.0	76.054	12.164797	5.96	1.60566	3.96	38.993253	8.402778	0.395831	8.402778	0.047899	0.87	0.097222	0.047899	0.097222	-0.395831	1.0248
Name_None_CAS_63-74-1_CS_NoneM_Temperature: Value25	-1.46	0.67	3.201516	341.349962	1.18	8.483128	5.688846	6.505343	4.999019	2.883202	4.429522	2.114045	3.675468	1.208633	2.137864	0.657506	1.172946	10.023291	8.417797	0.0	4.895483	5.687386	0.0	24.265468	0.0	0.0	0.0	10.872641	172.030648	0.0	0.7906	-1.07	11.0	164.145	230.73472	8.030705	2.51929	1.92397	64.87196	10.681132	0.398728	10.681132	0.237548	1.2	0.075648	0.237548	-3.575139	-0.398728	-0.0838
Name_Acetamide, N-(4-methoxyphenyl)-_CAS_51-66-1_CS_NoneM_Temperature: Value60	-1.49	0.41	2.709148	266.361954	0.87	8.974691	7.125898	7.125898	5.719545	3.637864	3.637864	2.409688	2.409688	1.410387	1.410387	0.877615	0.877615	0.0	4.794537	0.0	5.90718	0.0	11.436898	6.923737	31.375266	0.0	5.316789	4.736863	165.078979	0.222222	0.3567	-1.51	12.0	154.104	515.891835	8.585329	3.758873	2.268478	71.351159	10.625259	0.496766	10.625259	0.220747	1.31	0.06929	0.220747	-0.06929	-0.496766	1.6536
Name_Maltose_CAS_69-79-4_CS_NoneM_Temperature: Value10	0.06	2.01	2.114862	378.018438	3.4	17.309037	11.99017	11.99017	10.810968	7.079026	7.079026	5.526832	5.526832	3.978973	3.978973	2.569694	2.569694	74.625548	35.745692	0.0	0.0	0.0	0.0	0.0	0.0	0.0	0.0	19.317116	342.116212	1.0	6.834	-0.44	23.0	320.121	108711.667779	18.892352	7.630404	3.646723	130.436458	9.942733	0.393567	9.942733	0.186732	2.23	0.667367	0.186732	-1.739074	-0.393567	-5.3972
Name_None_CAS_115-77-5_CS_NoneM_Temperature: Value30	-0.26	1.25	3.824684	51.848471	1.18	7.328427	5.117282	5.117282	4.242641	2.679125	2.679125	2.132456	2.132456	1.341641	1.341641	0.3	0.3	31.842518	0.0	0.0	0.0	0.0	0.0	0.0	0.0	0.0	0.0	20.42611	136.073559	1.0	1.475	-0.16	9.0	124.051	93.40991	8.84	3.788245	1.907385	53.375954	8.496528	0.395523	8.496528	0.062654	1.05	0.40625	0.062654	-1.111111	-0.395523	-2.058
Name_None_CAS_505-48-6_CS_NoneM_Temperature: Value50	-1.25	1.14	3.007306	135.13685	0.7	9.397341	6.953564	6.953564	5.625898	4.062569	4.062569	2.701691	2.701691	1.531284	1.531284	0.906005	0.906005	11.938611	9.589074	0.0	12.841643	12.841643	12.841643	0.0	0.0	0.0	0.0	10.213055	174.089209	0.75	0.798	-1.06	12.0	160.084	331.503884	10.94	6.63784	8.94	71.205358	10.046109	0.48123	10.046109	0.30284	1.38	0.187571	0.30284	-0.784042	-0.48123	1.4962
Name_None_CAS_50-28-2_CS_NoneM_Temperature: Value42	-4.55	0.81	1.7112	538.219802	0.95	13.905413	12.17852	12.17852	9.593172	8.092632	8.092632	7.436274	7.436274	6.660104	6.660104	5.541204	5.541204	0.0	10.213055	0.0	11.518957	17.585324	25.180371	30.389368	0.0	12.132734	12.990104	0.0	272.17763	0.666667	0.7695	-1.02	20.0	248.196	62569.188964	12.700482	4.236678	1.604792	120.381683	10.372487	0.507956	10.372487	0.115371	2.2	0.088273	0.115371	-0.088273	-0.507956	3.6092
Name_None_CAS_92-52-4_CS_NoneM_Temperature: Value30	-4.26	0.0	2.457149	297.43132	0.21	8.225768	6.773503	6.773503	5.966326	4.071367	4.071367	2.732051	2.732051	1.880911	1.880911	1.261206	1.261206	0.0	0.0	0.0	0.0	0.0	0.0	11.126903	0.0	12.132734	48.530937	0.0	154.07825	0.0	0.0	-1.56	12.0	144.132	1023.952729	7.108737	3.224946	1.373936	72.488497	2.12037	0.062225	2.12037	-0.018404	1.32	1.276019	0.018404	1.276019	-0.062225	3.3536
Name_4-Methoxypteridine_CAS_30564-38-6_CS_NoneM_Temperature: Value20	-1.12	0.0	2.790967	398.033438	0.97	8.388905	6.429153	6.429153	5.915015	3.372929	3.372929	2.111501	2.111501	1.42986	1.42986	0.922534	0.922534	0.0	0.0	0.0	0.0	17.043866	0.0	13.437118	12.393687	0.0	19.935914	4.736863	162.054161	0.142857	0.0	-1.78	12.0	156.104	902.11385	6.901238	2.689337	0.951602	68.470147	4.973843	0.479322	4.973843	0.244647	1.12	0.451944	0.244647	0.451944	-0.479322	0.4284
Name_None_CAS_77-02-1_CS_NoneM_Temperature: Value20	-1.79	0.52	3.141715	313.559202	1.29	11.637828	8.793659	8.793659	6.94643	4.725798	4.725798	3.856225	3.856225	2.716401	2.716401	1.736796	1.736796	23.260464	14.383612	0.0	12.338728	0.0	0.0	6.07602	13.847474	0.0	17.212513	0.0	210.100442	0.5	0.6708	-1.65	15.0	196.121	1588.115175	11.424906	3.841757	1.646044	87.912587	11.727917	0.327632	11.727917	0.327632	1.61	0.205	0.276803	-1.212639	-0.276803	0.5709
Name_None_CAS_50-28-2_CS_NoneM_Temperature: Value35	-4.69	0.81	1.7112	538.219802	0.95	13.905413	12.17852	12.17852	9.593172	8.092632	8.092632	7.436274	7.436274	6.660104	6.660104	5.541204	5.541204	0.0	10.213055	0.0	11.518957	17.585324	25.180371	30.389368	0.0	12.132734	12.990104	0.0	272.17763	0.666667	0.7695	-1.02	20.0	248.196	62569.188964	12.700482	4.236678	1.604792	120.381683	10.372487	0.507956	10.372487	0.115371	2.2	0.088273	0.115371	-0.088273	-0.507956	3.6092
Name_None_CAS_77-92-9_CS_NoneM_Temperature: Value35	0.32	1.63	4.619312	227.367322	1.33	10.646264	6.427813	6.427813	5.77638	3.171013	3.171013	2.477768	2.477768	1.285437	1.285437	0.714077	0.714077	36.35061	14.383612	0.0	0.0	0.0	0.0	0.0	0.0	0.0	0.0	20.42611	192.027003	0.5	2.1679	-1.63	13.0	184.059	333.963488	11.37	3.853987	3.518164	72.225463	10.315556	0.481139	10.315556	0.336419	1.24	1.144213	0.336419	-2.738426	-0.481139	-1.2485
Name_1,2,3,4-Tetrachlorodibenzo-p-dioxin_CAS_30746-58-8_CS_NoneM_Temperature: Value40	-8.44	0.0	2.247275	599.01105	0.22	12.861443	8.637756	11.661471	8.592224	4.899776	6.411634	3.565036	5.076894	2.456249	4.223624	1.612432	2.507565	0.0	0.0	0.0	31.589557	11.499024	0.0	0.0	12.132734	12.132734	0.0	55.877485	319.89654	0.0	0.0	-0.8	18.0	317.942	16590.199562	12.244922	4.389717	1.721057	122.922822	6.074879	0.447804	6.074879	0.191407	1.82	0.143578	0.191407	0.143578	-0.447804	6.1982
Name_None_CAS_505-48-6_CS_NoneM_Temperature: Value65	-0.89	1.14	3.007306	135.13685	0.7	9.397341	6.953564	6.953564	5.625898	4.062569	4.062569	2.701691	2.701691	1.531284	1.531284	0.906005	0.906005	11.938611	9.589074	0.0	12.841643	12.841643	12.841643	0.0	0.0	0.0	0.0	10.213055	174.089209	0.75	0.798	-1.06	12.0	160.084	331.503884	10.94	6.63784	8.94	71.205358	10.046109	0.48123	10.046109	0.30284	1.38	0.187571	0.30284	-0.784042	-0.48123	1.4962
Name_None_CAS_106231-53-2_CS_NoneM_Temperature: Value20	-1.5	0.74	2.336452	416.739424	1.56	12.673362	9.011308	9.011308	8.092224	4.865191	4.865191	3.185201	3.185201	1.803637	1.803637	1.025394	1.025394	24.390547	14.383612	0.0	6.544756	5.563451	0.0	0.0	30.331835	0.0	5.316789	10.47053	236.079707	0.181818	1.1544	-2.37	17.0	224.131	6001.880888	12.698353	6.264362	4.784259	97.743978	11.393402	0.451991	11.393402	0.33813	1.73	0.276071	0.33813	-0.659504	-0.451991	-0.5551
Name_None_CAS_92-52-4_CS_NoneM_Temperature: Value65	-3.53	0.0	2.457149	297.43132	0.21	8.225768	6.773503	6.773503	5.966326	4.071367	4.071367	2.732051	2.732051	1.880911	1.880911	1.261206	1.261206	0.0	0.0	0.0	0.0	0.0	0.0	11.126903	0.0	12.132734	48.530937	0.0	154.07825	0.0	0.0	-1.56	12.0	144.132	1023.952729	7.108737	3.224946	1.373936	72.488497	2.12037	0.062225	2.12037	-0.018404	1.32	1.276019	0.018404	1.276019	-0.062225	3.3536
Name_Acetamide, N-(4-methoxyphenyl)-_CAS_51-66-1_CS_NoneM_Temperature: Value40	-1.67	0.41	2.709148	266.361954	0.87	8.974691	7.125898	7.125898	5.719545	3.637864	3.637864	2.409688	2.409688	1.410387	1.410387	0.877615	0.877615	0.0	4.794537	0.0	5.90718	0.0	11.436898	6.923737	31.375266	0.0	5.316789	4.736863	165.078979	0.222222	0.3567	-1.51	12.0	154.104	515.891835	8.585329	3.758873	2.268478	71.351159	10.625259	0.496766	10.625259	0.220747	1.31	0.06929	0.220747	-0.06929	-0.496766	1.6536
Name_None_CAS_40186-72-9_CS_NoneM_Temperature: Value40	-9.85	0.0	2.928344	722.364038	0.0	16.05796	9.479031	16.282391	9.679316	5.02819	8.429871	3.792808	7.223724	2.581765	6.609932	1.59616	3.83465	0.0	0.0	0.0	50.767151	5.563451	0.0	6.066367	0.0	0.0	0.0	104.408459	459.727499	0.0	0.0	1.05	21.0	463.209	35496.194941	18.389543	6.888185	3.175148	165.217893	6.189455	0.08263	6.189455	0.080892	2.43	0.041077	0.080892	0.041077	-0.08263	9.2342
Name_None_CAS_100-01-6_CS_NoneM_Temperature: Value20	-2.55	0.28	3.003401	242.429658	0.53	7.560478	5.150462	5.150462	4.698377	2.698798	2.698798	1.848642	1.848642	1.103907	1.103907	0.596038	0.596038	4.923311	10.114318	0.0	5.687386	5.687386	0.0	24.265468	0.0	0.0	0.0	5.733667	138.042927	0.0	0.1484	-1.58	10.0	132.078	180.912515	6.538765	2.344994	1.222617	57.42427	10.076965	0.398722	10.076965	0.269075	0.99	0.064074	0.269075	-0.458889	-0.398722	1.177
Name_None_CAS_110-94-1_CS_NoneM_Temperature: Value65	0.93	1.14	3.102826	104.126402	0.69	7.276021	4.832244	4.832244	4.125898	2.562569	2.562569	1.64103	1.64103	0.781284	0.781284	0.39084	0.39084	11.938611	9.589074	0.0	19.262465	0.0	0.0	0.0	0.0	0.0	0.0	10.213055	132.042259	0.6	0.7866	-1.06	9.0	124.051	65.146951	7.94	3.884109	6.94	52.110531	9.787862	0.48123	9.787862	0.302856	0.96	0.063194	0.302856	-0.947917	-0.48123	0.3259
Name_None_CAS_191-07-1_CS_NoneM_Temperature: Value25	-9.33	0.0	2.113261	1140.946635	0.35	15.413485	12.928203	12.928203	11.898979	8.464102	8.464102	6.982051	6.982051	5.886751	5.886751	4.892734	4.892734	0.0	0.0	0.0	0.0	0.0	0.0	64.634691	0.0	0.0	72.796405	0.0	300.0939	0.0	0.0	-3.12	24.0	288.264	1214016.66365	11.421016	3.518153	1.076478	137.458465	2.273655	0.05372	2.273655	-0.001387	2.21	1.348617	0.001387	1.348617	-0.05372	6.9192
Name_None_CAS_56-55-3_CS_NoneM_Temperature: Value30	-7.27	0.0	2.268266	866.252622	0.29	11.949383	9.928203	9.928203	8.915816	6.220085	6.220085	4.707193	4.707193	3.611271	3.611271	2.696234	2.696234	0.0	0.0	0.0	0.0	0.0	0.0	32.317345	0.0	0.0	72.796405	0.0	228.0939	0.0	0.0	-2.34	18.0	216.198	30957.370184	9.665769	3.575453	1.324291	105.476397	2.298611	0.061629	2.298611	-0.009903	1.82	1.305816	0.009903	1.305816	-0.061629	5.1462
Name_None_CAS_58-08-2_CS_NoneM_Temperature: Value30	-0.87	0.0	3.221281	616.528592	1.27	10.455665	8.182701	8.182701	6.536581	4.107928	4.107928	3.233449	3.233449	2.316513	2.316513	1.47118	1.47118	0.0	9.589074	0.0	11.24901	11.163878	4.5671	17.942092	18.662444	0.0	4.983979	0.0	194.080376	0.375	0.0	-1.85	14.0	184.114	1876.090171	8.735233	2.567948	0.875774	79.028957	11.672037	0.331703	11.672037	0.331703	1.36	0.316574	0.327863	-0.36	-0.327863	-1.0293
Name_None_CAS_69-72-7_CS_NoneM_Temperature: Value30	-1.69	0.7	3.152941	254.783061	0.4	7.560478	5.112077	5.112077	4.715214	2.728688	2.728688	1.822302	1.822302	1.134458	1.134458	0.654489	0.654489	5.969305	4.794537	0.0	11.312963	0.0	0.0	12.132734	12.132734	0.0	0.0	10.213055	138.031694	0.0	0.28	-1.51	10.0	132.074	182.238219	6.607786	2.389633	1.074894	57.546335	10.261759	0.507053	10.261759	0.338969	0.99	0.06713	0.338969	-1.11287	-0.507053	1.0904
Name_None_CAS_69-72-7_CS_NoneM_Temperature: Value35	-1.64	0.7	3.152941	254.783061	0.4	7.560478	5.112077	5.112077	4.715214	2.728688	2.728688	1.822302	1.822302	1.134458	1.134458	0.654489	0.654489	5.969305	4.794537	0.0	11.312963	0.0	0.0	12.132734	12.132734	0.0	0.0	10.213055	138.031694	0.0	0.28	-1.51	10.0	132.074	182.238219	6.607786	2.389633	1.074894	57.546335	10.261759	0.507053	10.261759	0.338969	0.99	0.06713	0.338969	-1.11287	-0.507053	1.0904
Name_None_CAS_84-15-1_CS_NoneM_Temperature: Value25	-5.27	0.0	2.177338	565.966066	0.31	12.208896	10.082904	10.082904	8.94949	6.148717	6.148717	4.277635	4.277635	3.096652	3.096652	2.221996	2.221996	0.0	0.0	0.0	0.0	0.0	0.0	22.253806	0.0	0.0	84.929139	0.0	230.10955	0.0	0.0	-2.34	18.0	216.198	27096.767233	10.791413	4.88659	2.052512	107.545592	2.178241	0.062225	2.178241	-0.010542	1.93	1.261068	0.010542	1.261068	-0.062225	5.0206
Name_None_CAS_64649-57-6_CS_NoneM_Temperature: Value20	-3.75	0.26	2.404221	334.946088	1.01	11.096012	8.52571	8.52571	7.236382	4.725945	4.725945	2.895664	2.895664	1.717794	1.717794	1.036863	1.036863	5.969305	9.589074	0.0	12.514062	12.108208	0.0	0.0	37.255573	0.0	5.316789	4.736863	207.089543	0.272727	0.2626	-1.84	15.0	194.125	2573.995762	11.235988	5.799349	3.80618	88.242565	11.351157	0.451991	11.351157	0.33813	1.61	0.234556	0.33813	-0.484395	-0.451991	0.9795
Name_None_CAS_115178-69-3_CS_NoneM_Temperature: Value20	-2.72	0.0	1.866868	458.049606	1.08	14.372033	11.878701	11.878701	9.719545	7.236921	7.236921	5.087145	5.087145	3.754961	3.754961	2.621132	2.621132	5.969305	9.589074	0.0	12.514062	11.605292	25.807221	6.420822	24.265468	10.966277	6.923737	4.736863	275.152144	0.5	0.0	-1.84	20.0	254.18	42528.027996	14.56664	7.079111	3.590936	119.271416	12.151875	0.451982	12.151875	0.33813	2.21	0.082564	0.33813	-0.440733	-0.451982	2.6345
Name_None_CAS_100-02-7_CS_NoneM_Temperature: Value30	-0.85	0.67	3.003401	241.674771	0.49	7.560478	5.020325	5.020325	4.698377	2.633729	2.633729	1.773508	1.773508	1.060528	1.060528	0.574349	0.574349	4.923311	10.114318	0.0	11.436898	0.0	0.0	24.265468	0.0	0.0	0.0	5.106527	139.026943	0.0	0.3283	-1.58	10.0	134.07	180.912515	6.538765	2.344994	1.222617	56.878613	10.036149	0.507958	10.036149	0.269195	0.95	0.015926	0.269195	-0.514444	-0.507958	1.3004
Name_None_CAS_552-16-9_CS_NoneM_Temperature: Value20	-1.41	0.57	3.267076	300.93319	0.54	9.137828	5.928573	5.928573	5.625898	3.093836	3.093836	2.079411	2.079411	1.331155	1.331155	0.813695	0.813695	10.892616	14.908855	0.0	11.250838	0.0	6.066367	18.199101	0.0	0.0	0.0	5.106527	167.021858	0.0	0.3078	-1.91	12.0	162.08	475.348829	8.189108	2.99667	1.392377	67.405077	10.421759	0.477455	10.421759	0.342225	1.11	0.289352	0.342225	-1.289537	-0.477455	1.293
Name_None_CAS_617-65-2_CS_NoneM_Temperature: Value70	-0.25	1.35	3.49073	144.583377	1.26	8.146264	5.279838	5.279838	4.536581	2.739272	2.739272	1.877144	1.877144	0.986405	0.986405	0.402453	0.402453	17.980451	9.589074	0.0	12.841643	0.0	0.0	0.0	0.0	0.0	0.0	15.946722	147.053158	0.6	1.701	-1.1	10.0	138.058	111.041752	8.9	3.837557	3.848566	57.450422	9.99388	0.481229	9.99388	0.319984	1.06	0.023148	0.319984	-1.165509	-0.481229	-0.7369
Name_None_CAS_56-41-7_CS_NoneM_Temperature: Value30	0.29	0.78	3.257586	59.813538	0.93	5.154701	3.510162	3.510162	2.642734	1.62709	1.62709	1.126913	1.126913	0.389528	0.389528	0.0	0.0	12.011146	4.794537	0.0	0.0	0.0	0.0	6.923737	0.0	0.0	0.0	10.840195	89.047678	0.666667	0.7254	-0.57	6.0	82.038	13.60964	5.43	1.767634	1.721545	35.764782	9.574074	0.480094	9.574074	0.319678	0.71	0.731481	0.319678	-0.962963	-0.480094	-0.5818
Name_None_CAS_60-35-5_CS_NoneM_Temperature: Value10	1.03	0.49	2.803039	29.01955	0.57	3.57735	2.485599	2.485599	1.732051	0.992799	0.992799	0.61065	0.61065	0.0	0.0	0.0	0.0	0.0	4.794537	0.0	5.90718	0.0	0.0	6.923737	0.0	0.0	5.733667	0.0	59.037114	0.5	0.2793	-0.53	4.0	54.028	3.245112	3.47	0.874858	1.156009	24.605606	9.222222	0.369921	9.222222	0.21379	0.51	0.333333	0.21379	-0.333333	-0.369921	-0.5084
Name_None_CAS_95-55-6_CS_NoneM_Temperature: Value40	-0.67	0.51	3.134862	164.638339	0.55	5.983128	4.333965	4.333965	3.80453	2.339632	2.339632	1.558816	1.558816	0.936755	0.936755	0.48753	0.48753	0.0	0.0	0.0	5.749512	5.687386	0.0	0.0	24.265468	0.0	0.0	10.840195	109.052764	0.0	0.2805	-1.18	8.0	102.072	72.495266	4.966628	1.738121	0.729375	47.565528	8.794259	0.505796	8.794259	0.137958	0.87	0.145833	0.137958	0.145833	-0.505796	0.9744
Name_None_CAS_94-25-7_CS_NoneM_Temperature: Value30	-2.92	0.23	2.481073	292.660771	0.77	10.388905	8.324568	8.324568	6.736382	4.764073	4.764073	3.111481	3.111481	1.877433	1.877433	1.01174	1.01174	0.0	4.794537	0.0	5.969305	17.85772	12.841643	0.0	24.265468	0.0	6.923737	10.47053	193.110279	0.363636	0.1771	-1.51	14.0	178.126	1497.178752	10.570064	5.269485	3.088363	83.871072	11.367756	0.462097	11.367756	0.33762	1.6	0.279213	0.33762	-0.279213	-0.462097	2.2257
Name_None_CAS_191-24-2_CS_NoneM_Temperature: Value25	-9.03	0.0	2.212278	1193.64513	0.33	14.258784	11.928203	11.928203	10.915816	7.720085	7.720085	6.200284	6.200284	5.138247	5.138247	4.235505	4.235505	0.0	0.0	0.0	0.0	0.0	0.0	53.862242	0.0	0.0	72.796405	0.0	276.0939	0.0	0.0	-2.86	22.0	264.242	362412.641672	10.807916	3.478702	1.085325	126.797776	2.269167	0.061011	2.269167	-0.001409	2.08	1.337043	0.001409	1.337043	-0.061011	6.3282
Name_None_CAS_77-92-9_CS_NoneM_Temperature: Value40	0.33	1.63	4.619312	227.367322	1.33	10.646264	6.427813	6.427813	5.77638	3.171013	3.171013	2.477768	2.477768	1.285437	1.285437	0.714077	0.714077	36.35061	14.383612	0.0	0.0	0.0	0.0	0.0	0.0	0.0	0.0	20.42611	192.027003	0.5	2.1679	-1.63	13.0	184.059	333.963488	11.37	3.853987	3.518164	72.225463	10.315556	0.481139	10.315556	0.336419	1.24	1.144213	0.336419	-2.738426	-0.481139	-1.2485
Name_None_CAS_94-25-7_CS_NoneM_Temperature: Value35	-2.76	0.23	2.481073	292.660771	0.77	10.388905	8.324568	8.324568	6.736382	4.764073	4.764073	3.111481	3.111481	1.877433	1.877433	1.01174	1.01174	0.0	4.794537	0.0	5.969305	17.85772	12.841643	0.0	24.265468	0.0	6.923737	10.47053	193.110279	0.363636	0.1771	-1.51	14.0	178.126	1497.178752	10.570064	5.269485	3.088363	83.871072	11.367756	0.462097	11.367756	0.33762	1.6	0.279213	0.33762	-0.279213	-0.462097	2.2257
Name_None_CAS_298-04-4_CS_NoneM_Temperature: Value20	-4.23	0.0	3.776797	167.969327	0.9	10.863961	9.023989	12.367906	6.681981	4.794993	10.178527	2.31291	10.136334	1.255623	7.976868	0.780365	6.642843	5.693538	0.0	0.0	0.0	13.213764	17.258561	0.0	11.381725	25.609359	6.923737	20.85435	274.028479	1.0	0.0	1.27	14.0	255.261	986.116566	15.27	9.492721	7.547184	100.808999	5.507495	0.321968	5.507495	0.246843	2.05	0.644046	0.246843	-2.022856	-0.321968	3.7702
Name_d-Fructose_CAS_57-48-7_CS_NoneM_Temperature: Value20	0.39	1.31	2.724112	162.1173	1.83	9.353371	6.290581	6.290581	5.547859	3.52943	3.52943	2.777234	2.777234	1.928512	1.928512	1.147765	1.147765	37.312774	5.106527	0.0	0.0	0.0	0.0	0.0	0.0	0.0	4.736863	20.42611	180.063388	1.0	2.3973	-0.24	12.0	168.06	495.619587	9.845034	3.249571	1.326677	68.642844	9.24713	0.393566	9.24713	0.218609	1.2	0.527245	0.218609	-2.159907	-0.393566	-3.2198
Name_None_CAS_57-67-0_CS_NoneM_Temperature: Value35	-2.05	0.78	3.181938	445.083068	1.97	10.767585	7.21341	8.029907	6.415521	3.631031	5.071094	2.560255	4.164366	1.403547	2.722608	0.831272	1.694245	15.982846	8.417797	0.0	4.895483	5.687386	0.0	24.265468	0.0	0.0	4.397711	17.201002	214.052447	0.0	1.5366	-1.76	14.0	204.17	944.986417	10.321699	3.542555	2.361749	81.472116	11.365576	0.398728	11.365576	0.285027	1.49	9.3e-05	0.285027	-3.793889	-0.398728	-0.7691
Name_None_CAS_51-28-5_CS_NoneM_Temperature: Value65	-1.92	0.28	3.267052	375.287403	0.45	10.008072	6.206685	6.206685	6.019745	3.139151	3.139151	2.187237	2.187237	1.366512	1.366512	0.771623	0.771623	26.970906	20.228637	0.0	0.0	6.066367	12.132734	0.0	0.0	0.0	0.0	5.106527	184.012021	0.0	0.126	-2.18	13.0	180.075	675.815708	8.912421	3.05236	1.695453	71.531588	10.219537	0.502087	10.219537	0.317063	1.12	0.426389	0.317063	-0.886574	-0.502087	1.2086
Name_None_CAS_141-82-2_CS_NoneM_Temperature: Value30	0.79	1.14	3.31802	83.10803	0.69	5.861807	3.418031	3.418031	3.125898	1.562569	1.562569	0.964254	0.964254	0.302451	0.302451	0.129368	0.129368	18.359432	9.589074	0.0	0.0	0.0	0.0	0.0	0.0	0.0	0.0	10.213055	104.010959	0.333333	0.7866	-1.06	7.0	100.029	19.093584	5.94	2.173434	4.94	39.380647	9.428889	0.480806	9.428889	0.314202	0.68	0.805556	0.314202	-1.3125	-0.480806	-0.4543
Name_None_CAS_100-00-5_CS_NoneM_Temperature: Value40	-2.63	0.0	3.003401	244.429658	0.21	7.560478	4.951076	5.707005	4.698377	2.599105	2.977069	1.733527	2.169962	1.037445	1.289421	0.562807	0.688795	4.923311	10.114318	0.0	5.687386	5.022633	0.0	24.265468	0.0	0.0	0.0	11.60094	156.993056	0.0	0.0	-1.09	10.0	153.524	180.912515	7.022233	2.662619	1.448107	62.387645	10.074698	0.269027	10.074698	0.269027	1.01	0.05963	0.25831	-0.461975	-0.25831	2.2482
Name_None_CAS_56-49-5_CS_NoneM_Temperature: Value25	-7.96	0.0	2.079521	1038.130433	0.45	13.974327	12.110366	12.110366	10.3265	7.683175	7.683175	6.196066	6.196066	5.101777	5.101777	4.083019	4.083019	0.0	0.0	0.0	0.0	0.0	0.0	50.72244	11.126903	0.0	61.521041	0.0	268.125201	0.142857	0.0	-2.34	21.0	252.231	191428.667129	11.33374	3.854588	1.397938	123.565392	2.393611	0.061629	2.393611	-0.009625	2.14	1.186872	0.009625	1.186872	-0.061629	5.55322
Name_None_CAS_832-69-9_CS_NoneM_Temperature: Value25	-5.85	0.0	2.604863	635.656722	0.23	10.250712	8.696152	8.696152	7.360173	5.232051	5.232051	3.95673	3.95673	3.004647	3.004647	2.19748	2.19748	0.0	0.0	0.0	0.0	0.0	0.0	27.108348	0.0	0.0	61.521041	0.0	192.0939	0.066667	0.0	-1.82	15.0	180.165	4930.846087	8.485285	3.094623	1.218908	89.159674	2.215278	0.061629	2.215278	-0.010275	1.6	1.31537	0.010275	1.31537	-0.061629	4.30142
Name_None_CAS_591-27-5_CS_NoneM_Temperature: Value20	-0.62	0.73	3.07766	168.388339	0.65	5.983128	4.333965	4.333965	3.787694	2.333649	2.333649	1.594987	1.594987	0.870211	0.870211	0.524798	0.524798	0.0	0.0	0.0	5.749512	5.687386	0.0	6.066367	18.199101	0.0	0.0	10.840195	109.052764	0.0	0.4745	-1.18	8.0	102.072	64.052487	4.966628	1.738121	0.904142	47.565528	8.733056	0.507886	8.733056	0.117129	0.87	0.212963	0.117129	0.212963	-0.507886	0.9744
Name_None_CAS_106-46-7_CS_NoneM_Temperature: Value25	-3.3	0.0	3.032456	145.388339	0.1	5.983128	4.06533	5.577188	3.787694	2.199332	2.955261	1.436436	2.309307	0.803543	1.307496	0.429549	0.681526	0.0	0.0	0.0	0.0	0.0	10.045267	0.0	24.265468	0.0	0.0	23.20188	145.969005	0.0	0.0	-0.2	8.0	142.972	70.798924	5.928205	2.381841	1.39142	58.037936	5.553025	0.084343	5.553025	0.040653	0.96	0.717037	0.040653	0.717037	-0.084343	2.9934
Name_l-Histidine_CAS_71-00-1_CS_NoneM_Temperature: Value15	-0.59	1.13	2.498761	231.985251	1.41	8.267585	5.819183	5.819183	5.198377	3.159372	3.159372	2.209395	2.209395	1.301102	1.301102	0.715164	0.715164	12.011146	4.794537	0.0	6.420822	5.693928	0.0	6.32732	6.196844	0.0	9.967957	10.840195	155.069477	0.333333	1.5933	-1.36	11.0	146.085	394.890351	7.743734	3.156504	2.047487	63.250684	10.262535	0.480077	10.262535	0.320378	1.13	0.262731	0.320378	-1.006481	-0.480077	-0.6359
Name_None_CAS_106-46-7_CS_NoneM_Temperature: Value20	-3.33	0.0	3.032456	145.388339	0.1	5.983128	4.06533	5.577188	3.787694	2.199332	2.955261	1.436436	2.309307	0.803543	1.307496	0.429549	0.681526	0.0	0.0	0.0	0.0	0.0	10.045267	0.0	24.265468	0.0	0.0	23.20188	145.969005	0.0	0.0	-0.2	8.0	142.972	70.798924	5.928205	2.381841	1.39142	58.037936	5.553025	0.084343	5.553025	0.040653	0.96	0.717037	0.040653	0.717037	-0.084343	2.9934
Name_Maltose_CAS_69-79-4_CS_NoneM_Temperature: Value60	0.27	2.01	2.114862	378.018438	3.4	17.309037	11.99017	11.99017	10.810968	7.079026	7.079026	5.526832	5.526832	3.978973	3.978973	2.569694	2.569694	74.625548	35.745692	0.0	0.0	0.0	0.0	0.0	0.0	0.0	0.0	19.317116	342.116212	1.0	6.834	-0.44	23.0	320.121	108711.667779	18.892352	7.630404	3.646723	130.436458	9.942733	0.393567	9.942733	0.186732	2.23	0.667367	0.186732	-1.739074	-0.393567	-5.3972
Name_None_CAS_100-09-4_CS_NoneM_Temperature: Value40	-2.51	0.57	2.913802	250.54461	0.66	8.267585	6.073111	6.073111	5.236382	3.111471	3.111471	2.033654	2.033654	1.336969	1.336969	0.733596	0.733596	5.969305	4.794537	0.0	5.563451	5.749512	0.0	19.242532	12.132734	0.0	0.0	9.84339	152.047344	0.125	0.3762	-1.51	11.0	144.085	335.47939	7.595374	3.053138	1.703179	64.230588	10.359739	0.496768	10.359739	0.335183	1.13	0.269259	0.335183	-0.923469	-0.496768	1.3934
Name_None_CAS_123-30-8_CS_NoneM_Temperature: Value20	-0.84	0.73	3.032456	147.388339	0.69	5.983128	4.333965	4.333965	3.787694	2.333649	2.333649	1.591532	1.591532	0.893088	0.893088	0.474322	0.474322	0.0	0.0	0.0	5.749512	5.687386	0.0	0.0	24.265468	0.0	0.0	10.840195	109.052764	0.0	0.5037	-1.18	8.0	102.072	70.798924	4.966628	1.738121	0.904142	47.565528	8.701111	0.507964	8.701111	0.115227	0.87	0.249259	0.115227	0.249259	-0.507964	0.9744
Name_None_CAS_100-09-4_CS_NoneM_Temperature: Value45	-2.41	0.57	2.913802	250.54461	0.66	8.267585	6.073111	6.073111	5.236382	3.111471	3.111471	2.033654	2.033654	1.336969	1.336969	0.733596	0.733596	5.969305	4.794537	0.0	5.563451	5.749512	0.0	19.242532	12.132734	0.0	0.0	9.84339	152.047344	0.125	0.3762	-1.51	11.0	144.085	335.47939	7.595374	3.053138	1.703179	64.230588	10.359739	0.496768	10.359739	0.335183	1.13	0.269259	0.335183	-0.923469	-0.496768	1.3934
Name_None_CAS_110-15-6_CS_NoneM_Temperature: Value20	-0.3	0.97	3.181846	92.605938	0.69	6.568914	4.125137	4.125137	3.625898	2.062569	2.062569	1.287477	1.287477	0.552731	0.552731	0.213865	0.213865	11.938611	9.589074	0.0	12.841643	0.0	0.0	0.0	0.0	0.0	0.0	10.213055	118.026609	0.5	0.6693	-1.06	8.0	112.04	40.339204	6.94	3.009687	4.94	45.745589	9.640417	0.481219	9.640417	0.303432	0.82	0.296296	0.303432	-1.076481	-0.481219	-0.0642
Name_None_CAS_92-69-3_CS_NoneM_Temperature: Value25	-3.48	0.5	2.423856	375.629048	0.49	9.096012	7.143366	7.143366	6.360173	4.205658	4.205658	2.912899	2.912899	1.974427	1.974427	1.284483	1.284483	0.0	0.0	0.0	0.0	5.749512	5.563451	5.563451	12.132734	42.464569	0.0	5.106527	170.073165	0.0	0.245	-1.76	13.0	160.131	1444.823681	7.866896	3.314911	1.697201	77.282731	9.103574	0.507966	9.103574	0.115118	1.38	0.30526	0.115118	0.30526	-0.507966	3.0592
Name_None_CAS_110-15-6_CS_NoneM_Temperature: Value25	-0.22	0.97	3.181846	92.605938	0.69	6.568914	4.125137	4.125137	3.625898	2.062569	2.062569	1.287477	1.287477	0.552731	0.552731	0.213865	0.213865	11.938611	9.589074	0.0	12.841643	0.0	0.0	0.0	0.0	0.0	0.0	10.213055	118.026609	0.5	0.6693	-1.06	8.0	112.04	40.339204	6.94	3.009687	4.94	45.745589	9.640417	0.481219	9.640417	0.303432	0.82	0.296296	0.303432	-1.076481	-0.481219	-0.0642
Name_None_CAS_148-24-3_CS_NoneM_Temperature: Value30	-2.27	0.07	2.913161	378.724446	0.73	7.681798	5.858529	5.858529	5.37701	3.404771	3.404771	2.35226	2.35226	1.611419	1.611419	1.088109	1.088109	0.0	5.106527	0.0	5.749512	5.516701	5.386224	0.0	18.329578	18.199101	4.983979	0.0	145.052764	0.0	0.0511	-1.57	11.0	138.105	505.763735	6.160248	2.234974	0.923217	64.126949	9.308704	0.505667	9.308704	0.141298	1.1	0.238981	0.141298	0.238981	-0.505667	1.9404
Name_None_CAS_613-33-2_CS_NoneM_Temperature: Value25	-6.02	0.0	2.396509	363.296228	0.21	9.966255	8.618802	8.618802	6.75402	4.892734	4.892734	3.732051	3.732051	2.436467	2.436467	1.492023	1.492023	0.0	0.0	0.0	0.0	0.0	0.0	22.253806	0.0	0.0	62.378411	0.0	182.10955	0.142857	0.0	-1.56	14.0	168.154	2046.463565	9.013094	3.666952	1.847561	85.218382	2.166667	0.058709	2.166667	-0.018384	1.61	1.287593	0.018384	1.287593	-0.058709	3.97044
Name_None_CAS_120-80-9_CS_NoneM_Temperature: Value25	0.62	0.77	3.134862	162.638339	0.53	5.983128	4.203828	4.203828	3.80453	2.274564	2.274564	1.488714	1.488714	0.881732	0.881732	0.464163	0.464163	0.0	0.0	0.0	11.499024	0.0	0.0	12.132734	12.132734	0.0	0.0	10.213055	110.036779	0.0	0.4081	-1.18	8.0	104.064	72.495266	4.966628	1.738121	0.729375	47.019871	8.669259	0.50426	8.669259	0.156883	0.83	0.076389	0.156883	-0.076389	-0.50426	1.0978
Name_None_CAS_88-89-1_CS_NoneM_Temperature: Value80	-0.72	0.02	3.572755	461.890685	0.46	12.455665	7.393045	7.393045	7.341112	3.644573	3.644573	2.603958	2.603958	1.658655	1.658655	0.973511	0.973511	37.581604	30.342955	0.0	0.0	12.132734	0.0	0.0	0.0	0.0	0.0	5.106527	228.997099	0.0	0.0092	-2.78	16.0	226.08	2479.518362	11.295643	3.762657	1.842487	86.184564	10.371759	0.497307	10.371759	0.324424	1.3	0.446759	0.324424	-1.207778	-0.497307	1.1168
Name_None_CAS_554-84-7_CS_NoneM_Temperature: Value35	-0.86	0.69	3.069899	258.924771	0.49	7.560478	5.020325	5.020325	4.698377	2.633729	2.633729	1.776962	1.776962	1.040556	1.040556	0.606593	0.606593	4.923311	10.114318	0.0	11.436898	0.0	6.066367	18.199101	0.0	0.0	0.0	5.106527	139.026943	0.0	0.3381	-1.58	10.0	134.07	178.192787	6.538765	2.344994	1.222617	56.878613	10.047593	0.5077	10.047593	0.272622	0.95	0.088704	0.272622	-0.555833	-0.5077	1.3004
Name_None_CAS_554-84-7_CS_NoneM_Temperature: Value30	-0.92	0.69	3.069899	258.924771	0.49	7.560478	5.020325	5.020325	4.698377	2.633729	2.633729	1.776962	1.776962	1.040556	1.040556	0.606593	0.606593	4.923311	10.114318	0.0	11.436898	0.0	6.066367	18.199101	0.0	0.0	0.0	5.106527	139.026943	0.0	0.3381	-1.58	10.0	134.07	178.192787	6.538765	2.344994	1.222617	56.878613	10.047593	0.5077	10.047593	0.272622	0.95	0.088704	0.272622	-0.555833	-0.5077	1.3004
Name_None_CAS_65-71-4_CS_NoneM_Temperature: Value20	-1.66	0.44	3.523898	309.2243	0.9	6.853371	4.893847	4.893847	4.198377	2.485599	2.485599	1.754936	1.754936	1.004988	1.004988	0.477131	0.477131	5.689743	9.589074	0.0	5.559267	5.563451	0.0	6.196844	6.923737	0.0	9.967957	0.0	126.042927	0.2	0.396	-1.32	9.0	120.067	104.200919	5.810208	1.889429	1.072463	50.558685	10.564259	0.325185	10.564259	0.325185	0.89	0.334491	0.31385	-0.467037	-0.31385	-0.62838
Name_None_CAS_51-28-5_CS_NoneM_Temperature: Value15	-2.65	0.28	3.267052	375.287403	0.45	10.008072	6.206685	6.206685	6.019745	3.139151	3.139151	2.187237	2.187237	1.366512	1.366512	0.771623	0.771623	26.970906	20.228637	0.0	0.0	6.066367	12.132734	0.0	0.0	0.0	0.0	5.106527	184.012021	0.0	0.126	-2.18	13.0	180.075	675.815708	8.912421	3.05236	1.695453	71.531588	10.219537	0.502087	10.219537	0.317063	1.12	0.426389	0.317063	-0.886574	-0.502087	1.2086
Name_2-Methoxybenzoic acid_CAS_579-75-9_CS_NoneM_Temperature: Value35	-1.51	0.57	3.121219	267.79461	0.66	8.267585	6.073111	6.073111	5.253219	3.117454	3.117454	2.005436	2.005436	1.337383	1.337383	0.821324	0.821324	5.969305	4.794537	0.0	5.563451	5.749512	0.0	13.176165	18.199101	0.0	0.0	9.84339	152.047344	0.125	0.3762	-1.51	11.0	144.085	336.852662	7.595374	3.053138	1.490371	64.230588	10.500648	0.495856	10.500648	0.338977	1.13	0.189815	0.338977	-0.969954	-0.495856	1.3934
Name_None_CAS_479-45-8_CS_NoneM_Temperature: Value45	-3.33	0.0	3.769455	592.636917	0.96	15.610366	9.656755	9.656755	9.162479	4.656935	4.656935	3.365399	3.365399	2.227211	2.227211	1.386716	1.386716	42.551792	40.457273	0.0	5.008913	12.132734	7.047672	0.0	0.0	0.0	0.0	0.0	287.013812	0.142857	0.0	-3.38	20.0	282.104	15468.489615	14.680168	5.086482	2.548788	108.138218	10.809537	0.312178	10.809537	0.312178	1.65	0.055548	0.258302	-1.171296	-0.258302	1.0391
Name_None_CAS_99-96-7_CS_NoneM_Temperature: Value25	-1.48	1.0	3.003401	237.533061	0.72	7.560478	5.112077	5.112077	4.698377	2.722705	2.722705	1.852027	1.852027	1.114255	1.114255	0.604007	0.604007	5.969305	4.794537	0.0	11.312963	0.0	0.0	24.265468	0.0	0.0	0.0	10.213055	138.031694	0.0	0.72	-1.51	10.0	132.074	180.912515	6.607786	2.389633	1.253905	57.546335	10.230593	0.507966	10.230593	0.335183	0.99	0.074074	0.335183	-0.986111	-0.507966	1.0904
Name_None_CAS_94-09-7_CS_NoneM_Temperature: Value15	-2.37	0.23	2.753743	266.361954	0.76	8.974691	6.910355	6.910355	5.736382	3.764073	3.764073	2.342479	2.342479	1.421818	1.421818	0.83363	0.83363	0.0	4.794537	0.0	5.969305	17.85772	0.0	0.0	31.189205	0.0	0.0	10.47053	165.078979	0.222222	0.1748	-1.51	12.0	154.104	535.062808	8.585329	3.758873	1.985036	71.141187	11.092937	0.462391	11.092937	0.33761	1.31	0.30787	0.33761	-0.30787	-0.462391	1.4455
Name_None_CAS_479-45-8_CS_NoneM_Temperature: Value40	-3.43	0.0	3.769455	592.636917	0.96	15.610366	9.656755	9.656755	9.162479	4.656935	4.656935	3.365399	3.365399	2.227211	2.227211	1.386716	1.386716	42.551792	40.457273	0.0	5.008913	12.132734	7.047672	0.0	0.0	0.0	0.0	0.0	287.013812	0.142857	0.0	-3.38	20.0	282.104	15468.489615	14.680168	5.086482	2.548788	108.138218	10.809537	0.312178	10.809537	0.312178	1.65	0.055548	0.258302	-1.171296	-0.258302	1.0391
Name_None_CAS_52-31-3_CS_NoneM_Temperature: Value20	-2.16	0.52	2.408673	391.973804	1.28	12.466255	9.837629	9.837629	8.108226	5.973509	5.973509	4.4714	4.4714	3.598845	3.598845	2.619571	2.619571	23.260464	14.383612	0.0	0.0	6.420822	31.256391	0.0	6.923737	6.07602	10.633577	0.0	236.116092	0.583333	0.6656	-1.65	17.0	220.143	7460.405481	11.824333	4.313368	1.751487	99.63664	12.033773	0.327651	12.033773	0.327651	1.79	0.37875	0.276534	-1.172292	-0.276534	1.2492
Name_None_CAS_315-30-0_CS_NoneM_Temperature: Value15	-2.6	0.27	2.929586	362.1908	1.54	6.974691	4.957376	4.957376	4.87701	2.745086	2.745086	1.854779	1.854779	1.254429	1.254429	0.785732	0.785732	0.0	4.794537	0.0	5.559267	11.387856	0.0	12.524164	0.0	0.0	20.165321	0.0	136.038511	0.0	0.4158	-1.65	10.0	132.082	372.42214	5.15986	1.662923	0.539771	55.465602	10.848704	0.305963	10.848704	0.283323	0.88	0.261574	0.283323	-0.261574	-0.305963	-0.4022
Name_None_CAS_106231-54-3_CS_NoneM_Temperature: Value20	-1.37	0.0	2.475824	346.110484	1.06	11.259149	8.765817	8.765817	7.109061	4.533319	4.533319	3.230324	3.230324	1.835032	1.835032	0.913953	0.913953	5.969305	9.589074	0.0	12.514062	5.563451	0.0	4.89991	38.360812	6.066367	0.0	4.736863	207.089543	0.272727	0.0	-1.84	15.0	194.125	2296.274407	11.235988	5.143129	3.419243	88.452537	11.378758	0.451983	11.378758	0.33813	1.61	0.2215	0.33813	-0.480741	-0.451983	0.9316
Name_None_CAS_461-58-5_CS_NoneM_Temperature: Value40	-0.07	0.55	3.507223	92.605938	1.21	4.991564	3.049128	3.049128	2.770056	1.248171	1.248171	0.636669	0.636669	0.179099	0.179099	0.057735	0.057735	0.0	0.0	0.0	5.959555	0.0	0.0	6.193156	0.0	0.0	4.992405	16.729227	84.043596	0.0	0.6655	-1.24	6.0	80.05	14.834467	4.76	2.025957	2.76	35.071877	7.639167	0.36923	7.639167	0.208653	0.66	0.196759	0.208653	-0.196759	-0.36923	-1.25912
Name_None_CAS_115193-27-6_CS_NoneM_Temperature: Value20	-2.73	0.26	2.390922	359.786439	1.04	11.966255	9.395953	9.395953	7.592224	5.10866	5.10866	3.664372	3.664372	1.793512	1.793512	1.152305	1.152305	5.969305	9.589074	0.0	18.555903	5.563451	0.0	0.0	24.265468	19.913841	5.316789	4.736863	221.105193	0.333333	0.2704	-1.84	16.0	206.136	3498.269309	12.230621	5.900534	4.125446	94.607507	11.432683	0.451991	11.432683	0.33813	1.75	0.044377	0.33813	-0.486568	-0.451991	1.368
Name_None_CAS_6915-15-7_CS_NoneM_Temperature: Value60	0.74	1.14	3.632432	128.919685	0.99	7.439158	4.442594	4.442594	4.036581	2.164138	2.164138	1.451898	1.451898	0.65303	0.65303	0.252713	0.252713	24.463399	9.589074	0.0	0.0	0.0	0.0	0.0	0.0	0.0	0.0	15.319582	134.021523	0.5	1.1286	-1.1	9.0	128.039	60.471844	7.9	3.032307	3.47971	50.539823	9.721435	0.481147	9.721435	0.332635	0.88	0.75463	0.332635	-1.789352	-0.481147	-1.0934
Name_None_CAS_144-62-7_CS_NoneM_Temperature: Value30	0.15	1.14	3.567703	71.548875	0.68	5.154701	2.710924	2.710924	2.642734	1.105462	1.105462	0.610305	0.610305	0.182954	0.182954	0.0	0.0	11.938611	0.0	0.0	0.0	0.0	0.0	0.0	0.0	0.0	0.0	19.802129	89.995309	0.0	0.7752	-1.06	6.0	88.018	13.60964	4.94	1.395523	1.280136	33.015705	9.099537	0.472815	9.099537	0.414359	0.54	1.824074	0.414359	-1.824074	-0.472815	-0.8444
Name_None_CAS_88-73-3_CS_NoneM_Temperature: Value30	-2.49	0.0	3.152941	261.679658	0.21	7.560478	4.951076	5.707005	4.715214	2.605088	2.983052	1.708521	2.115721	1.049149	1.368762	0.599795	0.804535	4.923311	10.114318	0.0	10.71002	0.0	0.0	12.132734	12.132734	0.0	0.0	11.60094	156.993056	0.0	0.0	-1.09	10.0	153.524	182.238219	7.022233	2.662619	1.24738	62.387645	10.14287	0.287371	10.14287	0.287371	1.01	0.051698	0.258263	-0.511574	-0.258263	2.2482
Name_None_CAS_93-37-8_CS_NoneM_Temperature: Value25	-1.94	0.0	2.797846	381.523668	0.46	8.552042	7.333965	7.333965	5.75402	4.095931	4.095931	3.148788	3.148788	1.986837	1.986837	1.329107	1.329107	0.0	0.0	0.0	0.0	0.0	11.210629	10.949676	0.0	12.990104	36.173184	0.0	157.089149	0.181818	0.0	-1.37	12.0	146.128	682.221697	7.288303	2.593363	1.180488	72.0626	4.436481	0.253132	4.436481	0.070729	1.33	1.076944	0.070729	1.076944	-0.253132	2.85164
Name_None_CAS_32598-13-3_CS_NoneM_Temperature: Value25	-8.71	0.0	2.50208	485.037124	0.18	11.706742	7.97596	10.999675	7.575387	4.481997	5.993855	3.257776	4.886576	2.172535	3.650594	1.351385	1.947568	0.0	0.0	0.0	0.0	20.090533	11.126903	0.0	24.265468	12.132734	0.0	46.40376	289.922361	0.0	0.0	-0.4	16.0	285.944	4453.211453	12.067412	4.848492	2.464317	113.701562	5.943788	0.082712	5.943788	0.059798	1.81	0.51874	0.059798	0.51874	-0.082712	5.9672
Name_None_CAS_91-20-3_CS_NoneM_Temperature: Value45	-3.29	0.0	2.888052	271.015182	0.17	6.811555	5.618802	5.618802	4.966326	3.404701	3.404701	2.347151	2.347151	1.658689	1.658689	1.132906	1.132906	0.0	0.0	0.0	0.0	0.0	0.0	10.772448	0.0	0.0	48.530937	0.0	128.0626	0.0	0.0	-1.3	10.0	120.11	348.570462	5.48223	2.143053	0.780534	60.113068	2.12037	0.06163	2.12037	-0.018404	1.09	1.310185	0.018404	1.310185	-0.06163	2.8398
Name_None_CAS_32598-13-3_CS_NoneM_Temperature: Value20	-8.83	0.0	2.50208	485.037124	0.18	11.706742	7.97596	10.999675	7.575387	4.481997	5.993855	3.257776	4.886576	2.172535	3.650594	1.351385	1.947568	0.0	0.0	0.0	0.0	20.090533	11.126903	0.0	24.265468	12.132734	0.0	46.40376	289.922361	0.0	0.0	-0.4	16.0	285.944	4453.211453	12.067412	4.848492	2.464317	113.701562	5.943788	0.082712	5.943788	0.059798	1.81	0.51874	0.059798	0.51874	-0.082712	5.9672
Name_None_CAS_90-11-9_CS_NoneM_Temperature: Value5	-4.36	0.0	2.913161	374.03449	0.17	7.681798	5.919416	7.505413	5.37701	3.510349	4.303348	2.460972	3.315308	1.736429	2.42793	1.185883	1.69958	0.0	0.0	0.0	0.0	0.0	4.47272	10.772448	0.0	12.132734	46.261779	0.0	205.973112	0.0	0.0	-0.82	11.0	200.014	505.763735	6.863562	2.665666	1.162115	73.980615	3.496829	0.061628	3.496829	0.025322	1.26	1.162593	0.025322	1.162593	-0.061628	3.6023
Name_None_CAS_51-28-5_CS_NoneM_Temperature: Value85	-1.5	0.28	3.267052	375.287403	0.45	10.008072	6.206685	6.206685	6.019745	3.139151	3.139151	2.187237	2.187237	1.366512	1.366512	0.771623	0.771623	26.970906	20.228637	0.0	0.0	6.066367	12.132734	0.0	0.0	0.0	0.0	5.106527	184.012021	0.0	0.126	-2.18	13.0	180.075	675.815708	8.912421	3.05236	1.695453	71.531588	10.219537	0.502087	10.219537	0.317063	1.12	0.426389	0.317063	-0.886574	-0.502087	1.2086
Name_None_CAS_108-95-2_CS_NoneM_Temperature: Value10	-0.13	0.5	3.021465	134.10737	0.39	5.112884	3.833965	3.833965	3.393847	2.13429	2.13429	1.335549	1.335549	0.756194	0.756194	0.427994	0.427994	0.0	0.0	0.0	0.0	5.749512	0.0	0.0	24.265468	6.066367	0.0	5.106527	94.041865	0.0	0.195	-0.98	7.0	88.065	47.197253	4.186113	1.646196	0.929059	42.225637	8.632222	0.507967	8.632222	0.115075	0.78	0.321759	0.115075	0.321759	-0.507967	1.3922
Name_None_CAS_59-67-6_CS_NoneM_Temperature: Value40	-0.59	0.57	2.981455	207.557662	0.73	6.690234	4.612077	4.612077	4.30453	2.438146	2.438146	1.546853	1.546853	0.908488	0.908488	0.489267	0.489267	5.969305	4.794537	0.0	5.563451	0.0	0.0	18.460054	6.066367	0.0	4.983979	5.106527	123.032028	0.0	0.4161	-1.38	9.0	118.071	129.225339	5.751234	2.259334	1.252832	51.971749	10.160926	0.477599	10.160926	0.336759	0.89	0.219907	0.336759	-0.941574	-0.477599	0.7798
Name_None_CAS_218-01-9_CS_NoneM_Temperature: Value5	-8.51	0.0	2.307639	797.252622	0.29	11.949383	9.928203	9.928203	8.932653	6.226068	6.226068	4.668518	4.668518	3.65121	3.65121	2.770762	2.770762	0.0	0.0	0.0	0.0	0.0	0.0	32.317345	0.0	0.0	72.796405	0.0	228.0939	0.0	0.0	-2.34	18.0	216.198	32049.263329	9.665769	3.575453	1.261478	105.476397	2.236111	0.061629	2.236111	-0.009896	1.82	1.305816	0.009896	1.305816	-0.061629	5.1462
Name_None_CAS_333-41-5_CS_NoneM_Temperature: Value20	-3.65	0.0	2.990377	458.28776	1.38	14.466255	12.043548	13.754472	8.897996	6.341138	8.897176	4.234513	7.169553	2.144166	4.559747	1.387543	3.384128	6.718607	0.0	0.0	5.917906	19.093752	11.518332	0.0	6.066367	34.618686	9.967957	25.378098	304.10105	0.666667	0.0	-0.55	19.0	283.184	10959.548457	16.504201	7.290405	5.146214	119.5108	5.684815	0.405537	5.684815	0.381304	2.31	0.221566	0.381304	-2.768105	-0.405537	3.58472
Name_None_CAS_60-35-5_CS_NoneM_Temperature: Value40	1.14	0.49	2.803039	29.01955	0.57	3.57735	2.485599	2.485599	1.732051	0.992799	0.992799	0.61065	0.61065	0.0	0.0	0.0	0.0	0.0	4.794537	0.0	5.90718	0.0	0.0	6.923737	0.0	0.0	5.733667	0.0	59.037114	0.5	0.2793	-0.53	4.0	54.028	3.245112	3.47	0.874858	1.156009	24.605606	9.222222	0.369921	9.222222	0.21379	0.51	0.333333	0.21379	-0.333333	-0.369921	-0.5084
Name_None_CAS_57-50-1_CS_NoneM_Temperature: Value90	0.37	2.01	2.17727	393.203227	3.43	17.361443	12.042576	12.042576	10.806897	7.04946	7.04946	5.559383	5.559383	4.070325	4.070325	2.631316	2.631316	74.625548	30.639164	0.0	0.0	0.0	0.0	0.0	0.0	0.0	0.0	24.423644	342.116212	1.0	6.8943	-0.44	23.0	320.121	120494.873994	18.892352	7.207281	3.226802	130.436458	9.997826	0.393567	9.997826	0.22355	2.23	0.668633	0.22355	-2.221748	-0.393567	-5.3956
Name_None_CAS_83-32-9_CS_NoneM_Temperature: Value65	-3.76	0.0	2.580406	401.982629	0.15	7.966255	6.878315	6.878315	5.94949	4.445141	4.445141	3.432385	3.432385	2.740965	2.740965	2.187782	2.187782	0.0	0.0	0.0	0.0	0.0	0.0	34.740995	0.0	0.0	36.398202	0.0	154.07825	0.166667	0.0	-1.3	12.0	144.132	1448.534631	6.241943	2.099554	0.672266	71.837121	2.248843	0.061355	2.248843	-0.011958	1.26	1.232824	0.011958	1.232824	-0.061355	2.9384
Name_None_CAS_492-62-6_CS_NoneM_Temperature: Value10	0.31	1.31	2.634409	146.218849	1.85	9.300965	6.238174	6.238174	5.574586	3.562009	3.562009	2.719449	2.719449	1.867059	1.867059	1.081734	1.081734	37.312774	0.0	0.0	0.0	0.0	0.0	0.0	0.0	0.0	4.736863	25.532637	180.063388	1.0	2.4235	-0.24	12.0	168.06	454.517504	9.845034	3.648916	1.581759	68.642844	9.119537	0.393567	9.119537	0.18357	1.2	0.525787	0.18357	-1.568935	-0.393567	-3.2214
Name_None_CAS_571-61-9_CS_NoneM_Temperature: Value25	-4.67	0.0	2.943373	372.057866	0.17	8.552042	7.464102	7.464102	5.787694	4.238034	4.238034	3.244943	3.244943	2.358084	2.358084	1.624198	1.624198	0.0	0.0	0.0	0.0	0.0	0.0	21.899351	0.0	0.0	50.245677	0.0	156.0939	0.166667	0.0	-1.3	12.0	144.132	737.336179	7.35454	2.632554	1.001034	72.842952	2.178241	0.061356	2.178241	-0.015207	1.37	1.357593	0.015207	1.357593	-0.061356	3.45664
Name_None_CAS_106231-67-8_CS_NoneM_Temperature: Value20	-2.5	0.0	1.803678	410.307098	1.05	12.794682	10.30135	10.30135	8.770857	6.271347	6.271347	4.383605	4.383605	3.044998	3.044998	2.019449	2.019449	5.969305	9.589074	0.0	12.514062	5.563451	25.931156	6.420822	29.165378	6.066367	0.0	4.736863	247.120843	0.428571	0.0	-1.84	18.0	230.158	17039.733402	12.612617	6.189937	3.324417	106.541532	11.782569	0.451983	11.782569	0.33813	1.92	0.098166	0.33813	-0.443556	-0.451983	1.8559
Name_None_CAS_72-14-0_CS_form IIM_Temperature: Value20	-2.61	0.59	2.288913	561.311383	1.21	11.596012	8.121659	9.754652	7.577317	4.356589	6.719405	3.011792	5.58876	1.844395	4.016981	1.094692	2.883428	10.023291	8.417797	0.0	4.895483	10.818945	0.0	41.799098	5.380063	0.0	9.706073	5.733667	255.013619	0.0	0.7139	-1.6	16.0	246.252	5649.477071	10.902614	4.106314	2.31219	96.999037	11.825576	0.398728	11.825576	0.263161	1.69	0.163796	0.263161	-3.557639	-0.398728	1.5261
Name_None_CAS_617-65-2_CS_NoneM_Temperature: Value10	-1.22	1.35	3.49073	144.583377	1.26	8.146264	5.279838	5.279838	4.536581	2.739272	2.739272	1.877144	1.877144	0.986405	0.986405	0.402453	0.402453	17.980451	9.589074	0.0	12.841643	0.0	0.0	0.0	0.0	0.0	0.0	15.946722	147.053158	0.6	1.701	-1.1	10.0	138.058	111.041752	8.9	3.837557	3.848566	57.450422	9.99388	0.481229	9.99388	0.319984	1.06	0.023148	0.319984	-1.165509	-0.481229	-0.7369
Name_None_CAS_1202-25-1_CS_NoneM_Temperature: Value40	-3.08	0.0	2.87093	290.297985	0.79	9.844935	8.073111	8.073111	6.147066	4.005898	4.005898	2.932883	2.932883	1.8048	1.8048	1.013506	1.013506	0.0	4.794537	0.0	5.969305	5.563451	5.687386	7.109798	12.132734	31.127988	4.736863	0.0	179.094629	0.3	0.0	-1.51	13.0	166.115	857.684336	9.577032	3.93736	2.211653	77.926073	11.058754	0.465418	11.058754	0.337344	1.45	0.300642	0.337344	-0.300642	-0.465418	1.5392
Name_None_CAS_50-06-6_CS_form IIM_Temperature: Value30	-2.19	0.52	2.535973	461.783925	1.29	12.466255	9.318603	9.318603	8.108226	5.333716	5.333716	3.862281	3.862281	3.026281	3.026281	2.064079	2.064079	23.260464	14.383612	0.0	0.0	11.984273	0.0	0.0	37.255573	0.0	10.633577	0.0	232.084792	0.25	0.6708	-2.17	17.0	220.143	7460.405481	11.319407	4.00892	1.595456	98.199515	11.975791	0.327651	11.975791	0.327651	1.7	0.293611	0.276523	-1.310347	-0.276523	0.7004
Name_None_CAS_15862-07-4_CS_NoneM_Temperature: Value25	-6.2	0.0	2.590265	477.725947	0.13	10.836499	7.675345	9.943132	7.181541	4.382331	5.516224	3.112189	4.333789	2.094759	3.129618	1.361497	2.017444	0.0	0.0	0.0	0.0	15.0679	11.126903	0.0	12.132734	30.331835	0.0	34.80282	255.961333	0.0	0.0	-0.69	15.0	250.491	3090.455638	10.815469	4.441475	2.282758	103.398296	6.09293	0.083607	6.09293	0.060706	1.69	0.47347	0.060706	0.47347	-0.083607	5.3138
Name_None_CAS_118-92-3_CS_NoneM_Temperature: Value10	-1.66	0.75	3.152941	257.537949	0.71	7.560478	5.242213	5.242213	4.715214	2.793756	2.793756	1.892403	1.892403	1.191199	1.191199	0.691772	0.691772	5.969305	4.794537	0.0	5.563451	5.687386	0.0	6.066367	18.199101	0.0	0.0	10.840195	137.047678	0.0	0.5325	-1.51	10.0	130.082	182.238219	6.607786	2.389633	1.074894	58.091992	10.341759	0.477584	10.341759	0.33729	1.03	0.155093	0.33729	-0.98787	-0.477584	0.967
Name_l-Aspartic acid_CAS_56-84-8_CS_NoneM_Temperature: Value45	-1.12	1.18	3.632432	132.529325	1.26	7.439158	4.572731	4.572731	4.036581	2.239272	2.239272	1.542593	1.542593	0.711731	0.711731	0.275438	0.275438	24.401273	9.589074	0.0	0.0	0.0	0.0	0.0	0.0	0.0	0.0	15.946722	133.037508	0.5	1.4868	-1.1	9.0	126.047	60.471844	7.9	3.032307	3.47971	51.08548	9.846435	0.481175	9.846435	0.320578	0.92	0.532407	0.320578	-1.294074	-0.481175	-1.127
Name_None_CAS_65-85-0_CS_NoneM_Temperature: Value25	-1.56	0.57	2.981455	203.415953	0.44	6.690234	4.742213	4.742213	4.30453	2.588415	2.588415	1.671178	1.671178	1.02074	1.02074	0.58073	0.58073	5.969305	4.794537	0.0	0.0	5.563451	0.0	0.0	30.331835	0.0	0.0	5.106527	122.036779	0.0	0.2508	-1.31	9.0	116.075	129.225339	5.820039	2.306764	1.287705	52.752101	10.200926	0.477639	10.200926	0.335178	0.93	0.331019	0.335178	-0.879074	-0.477639	1.3848
Name_None_CAS_60-35-5_CS_NoneM_Temperature: Value30	1.11	0.49	2.803039	29.01955	0.57	3.57735	2.485599	2.485599	1.732051	0.992799	0.992799	0.61065	0.61065	0.0	0.0	0.0	0.0	0.0	4.794537	0.0	5.90718	0.0	0.0	6.923737	0.0	0.0	5.733667	0.0	59.037114	0.5	0.2793	-0.53	4.0	54.028	3.245112	3.47	0.874858	1.156009	24.605606	9.222222	0.369921	9.222222	0.21379	0.51	0.333333	0.21379	-0.333333	-0.369921	-0.5084
Name_l-Aspartic acid_CAS_56-84-8_CS_NoneM_Temperature: Value40	-1.19	1.18	3.632432	132.529325	1.26	7.439158	4.572731	4.572731	4.036581	2.239272	2.239272	1.542593	1.542593	0.711731	0.711731	0.275438	0.275438	24.401273	9.589074	0.0	0.0	0.0	0.0	0.0	0.0	0.0	0.0	15.946722	133.037508	0.5	1.4868	-1.1	9.0	126.047	60.471844	7.9	3.032307	3.47971	51.08548	9.846435	0.481175	9.846435	0.320578	0.92	0.532407	0.320578	-1.294074	-0.481175	-1.127
Name_None_CAS_57-50-1_CS_NoneM_Temperature: Value20	0.29	2.01	2.17727	393.203227	3.43	17.361443	12.042576	12.042576	10.806897	7.04946	7.04946	5.559383	5.559383	4.070325	4.070325	2.631316	2.631316	74.625548	30.639164	0.0	0.0	0.0	0.0	0.0	0.0	0.0	0.0	24.423644	342.116212	1.0	6.8943	-0.44	23.0	320.121	120494.873994	18.892352	7.207281	3.226802	130.436458	9.997826	0.393567	9.997826	0.22355	2.23	0.668633	0.22355	-2.221748	-0.393567	-5.3956
Name_5-Norbornene-2,3-dimethanol, 1,4,5,6,7,7-hexachloro-, cyclic sulfite, endo-_CAS_959-98-8_CS_NoneM_Temperature: Value20	-5.9	0.0	2.162107	434.871299	1.43	14.215178	8.969694	14.321764	8.686411	5.188424	8.456211	4.612036	8.76734	3.940674	8.946869	2.959224	6.598895	37.655113	4.55275	0.0	23.278337	0.0	0.0	0.0	0.0	0.0	0.0	77.97181	403.816881	0.777778	0.0	1.71	19.0	400.881	17026.561798	15.599802	4.604557	1.623352	142.510778	11.316003	0.552879	11.316003	0.295773	2.08	0.010741	0.295773	-1.860735	-0.552879	3.6898
Name_Ethylmalonic acid_CAS_601-75-2_CS_NoneM_Temperature: Value50	0.84	1.14	3.989992	114.919685	0.72	7.439158	4.995381	4.995381	4.091423	2.548167	2.548167	1.637309	1.637309	1.00444	1.00444	0.454869	0.454869	17.856517	9.589074	0.0	6.420822	0.0	0.0	6.923737	0.0	0.0	0.0	10.213055	132.042259	0.6	0.8208	-1.06	9.0	124.051	64.052487	7.94	3.063778	2.119036	52.110531	9.991157	0.4806	9.991157	0.317363	0.96	0.12963	0.317363	-1.273148	-0.4806	0.1818
Name_None_CAS_115178-78-4_CS_NoneM_Temperature: Value20	-1.23	0.0	2.238402	373.510782	1.07	12.673362	10.18003	10.18003	8.109061	5.533319	5.533319	3.893664	3.893664	2.276429	2.276429	1.269437	1.269437	0.0	9.589074	0.0	18.483367	18.405095	0.0	4.89991	38.360812	6.066367	0.0	4.736863	235.120843	0.384615	0.0	-1.84	17.0	218.147	6220.530657	13.225963	6.680116	4.676265	101.182421	11.505657	0.462081	11.505657	0.337617	1.89	0.04237	0.337617	-0.344535	-0.462081	1.7118
Name_None_CAS_62-44-2_CS_NoneM_Temperature: Value40	-2.26	0.41	2.635973	279.481149	0.87	9.681798	7.833004	7.833004	6.219545	4.225397	4.225397	2.638576	2.638576	1.485689	1.485689	1.004424	1.004424	0.0	4.794537	0.0	5.90718	6.606882	11.436898	6.923737	0.0	31.189205	5.316789	4.736863	179.094629	0.3	0.3567	-1.51	13.0	166.115	831.113512	9.577032	4.499571	3.151288	77.716101	10.681432	0.493887	10.681432	0.220747	1.45	0.065593	0.220747	-0.065593	-0.493887	2.0437
Name_None_CAS_85-01-8_CS_NoneM_Temperature: Value30	-5.08	0.0	2.610319	539.009099	0.23	9.380469	7.773503	7.773503	6.94949	4.815384	4.815384	3.507834	3.507834	2.654202	2.654202	1.954807	1.954807	0.0	0.0	0.0	0.0	0.0	0.0	21.544897	0.0	0.0	60.663671	0.0	178.07825	0.0	0.0	-1.82	14.0	168.154	3408.807763	7.571439	2.845084	1.007541	82.794732	2.178241	0.061629	2.178241	-0.010542	1.45	1.311296	0.010542	1.311296	-0.061629	3.993
Name_None_CAS_591-27-5_CS_NoneM_Temperature: Value55	-0.05	0.73	3.07766	168.388339	0.65	5.983128	4.333965	4.333965	3.787694	2.333649	2.333649	1.594987	1.594987	0.870211	0.870211	0.524798	0.524798	0.0	0.0	0.0	5.749512	5.687386	0.0	6.066367	18.199101	0.0	0.0	10.840195	109.052764	0.0	0.4745	-1.18	8.0	102.072	64.052487	4.966628	1.738121	0.904142	47.565528	8.733056	0.507886	8.733056	0.117129	0.87	0.212963	0.117129	0.212963	-0.507886	0.9744
Name_None_CAS_57-13-6_CS_NoneM_Temperature: Value40	1.02	0.72	2.803039	29.01955	0.69	3.57735	2.062949	2.062949	1.732051	0.781474	0.781474	0.402369	0.402369	0.0	0.0	0.0	0.0	6.031115	0.0	0.0	0.0	0.0	0.0	0.0	0.0	0.0	11.467335	4.794537	60.032363	0.0	0.4968	-0.73	4.0	56.024	3.245112	3.27	0.710529	0.173734	23.580555	9.0	0.351846	9.0	0.309056	0.46	0.833333	0.309056	-0.833333	-0.351846	-0.9762
Name_None_CAS_613-12-7_CS_NoneM_Temperature: Value15	-7.24	0.0	2.474936	635.656722	0.23	10.250712	8.696152	8.696152	7.3265	5.220085	5.220085	4.049964	4.049964	2.86031	2.86031	2.059473	2.059473	0.0	0.0	0.0	0.0	0.0	0.0	27.108348	0.0	0.0	61.521041	0.0	192.0939	0.066667	0.0	-1.82	15.0	180.165	4584.546211	8.485285	3.094623	1.385812	89.159674	2.261574	0.061629	2.261574	-0.017501	1.6	1.313753	0.017501	1.313753	-0.061629	4.30142
Name_None_CAS_613-12-7_CS_NoneM_Temperature: Value10	-7.36	0.0	2.474936	635.656722	0.23	10.250712	8.696152	8.696152	7.3265	5.220085	5.220085	4.049964	4.049964	2.86031	2.86031	2.059473	2.059473	0.0	0.0	0.0	0.0	0.0	0.0	27.108348	0.0	0.0	61.521041	0.0	192.0939	0.066667	0.0	-1.82	15.0	180.165	4584.546211	8.485285	3.094623	1.385812	89.159674	2.261574	0.061629	2.261574	-0.017501	1.6	1.313753	0.017501	1.313753	-0.061629	4.30142
Name_5-Butyl-5-ethylbarbituric acid_CAS_77-28-1_CS_NoneM_Temperature: Value25	-1.64	0.52	2.89134	279.042626	1.21	11.474691	9.053172	9.053172	7.063715	5.233693	5.233693	3.776586	3.776586	2.884075	2.884075	1.783376	1.783376	23.260464	14.383612	0.0	0.0	12.841643	12.841643	0.0	6.923737	6.923737	10.633577	0.0	212.116092	0.7	0.6292	-1.39	15.0	196.121	1891.161054	11.683475	4.420021	2.004731	88.60219	11.681207	0.327632	11.681207	0.327632	1.66	0.41463	0.276823	-1.051667	-0.276823	0.939
Name_Butyl carbamate_CAS_592-35-8_CS_NoneM_Temperature: Value35	-0.66	0.44	2.822355	72.828921	0.55	6.405777	5.015167	5.015167	3.770056	2.692705	2.692705	1.521051	1.521051	0.742212	0.742212	0.317099	0.317099	6.09324	4.794537	0.0	0.0	6.606882	12.841643	0.0	0.0	6.923737	10.47053	0.0	117.078979	0.8	0.242	-0.73	8.0	106.06	48.275511	7.27	4.42949	5.27	48.813978	9.874124	0.449714	9.874124	0.403986	0.99	0.450231	0.403986	-0.681991	-0.449714	0.8818
Name_None_CAS_2051-24-3_CS_NoneM_Temperature: Value70	-10.45	0.0	3.026914	669.959814	0.0	16.928203	9.779645	17.338934	10.106836	5.139822	8.919467	3.889822	7.669467	2.669608	7.223109	1.648786	4.303501	0.0	0.0	0.0	61.353236	0.0	0.0	0.0	0.0	0.0	0.0	116.009399	493.688527	0.0	0.0	1.34	22.0	498.662	54493.882109	19.661925	7.296648	3.103061	175.52116	6.202788	0.081912	6.202788	0.080892	2.55	0.00045	0.080892	-0.01198	-0.081912	9.8876
Name_None_CAS_85-01-8_CS_NoneM_Temperature: Value40	-4.89	0.0	2.610319	539.009099	0.23	9.380469	7.773503	7.773503	6.94949	4.815384	4.815384	3.507834	3.507834	2.654202	2.654202	1.954807	1.954807	0.0	0.0	0.0	0.0	0.0	0.0	21.544897	0.0	0.0	60.663671	0.0	178.07825	0.0	0.0	-1.82	14.0	168.154	3408.807763	7.571439	2.845084	1.007541	82.794732	2.178241	0.061629	2.178241	-0.010542	1.45	1.311296	0.010542	1.311296	-0.061629	3.993
Name_None_CAS_88-99-3_CS_NoneM_Temperature: Value35	-1.22	1.14	3.267076	296.584675	0.77	9.137828	6.020325	6.020325	5.625898	3.182812	3.182812	2.155889	2.155889	1.387881	1.387881	0.856105	0.856105	11.938611	9.589074	0.0	11.126903	0.0	0.0	24.265468	0.0	0.0	0.0	10.213055	166.026609	0.0	0.8778	-1.84	12.0	160.084	475.348829	8.258425	3.04193	1.420632	68.072799	10.46287	0.47762	10.46287	0.336067	1.15	0.189815	0.336067	-1.228704	-0.47762	1.083
Name_None_CAS_938-86-3_CS_NoneM_Temperature: Value25	-5.26	0.0	3.387046	310.764953	0.07	9.300965	5.997456	9.021172	5.574586	2.945652	4.45751	2.002597	3.54369	1.289155	3.023232	0.699711	1.560206	0.0	0.0	0.0	15.0679	10.772145	0.0	13.176165	0.0	0.0	0.0	51.140623	243.901625	0.142857	0.0	0.18	12.0	241.888	454.517504	10.262102	3.925464	1.743854	90.122955	5.770571	0.495084	5.770571	0.140075	1.41	0.210818	0.140075	0.210818	-0.495084	4.3088
Name_None_CAS_505-48-6_CS_NoneM_Temperature: Value15	-2.13	1.14	3.007306	135.13685	0.7	9.397341	6.953564	6.953564	5.625898	4.062569	4.062569	2.701691	2.701691	1.531284	1.531284	0.906005	0.906005	11.938611	9.589074	0.0	12.841643	12.841643	12.841643	0.0	0.0	0.0	0.0	10.213055	174.089209	0.75	0.798	-1.06	12.0	160.084	331.503884	10.94	6.63784	8.94	71.205358	10.046109	0.48123	10.046109	0.30284	1.38	0.187571	0.30284	-0.784042	-0.48123	1.4962
Name_None_CAS_123-30-8_CS_NoneM_Temperature: Value10	-0.93	0.73	3.032456	147.388339	0.69	5.983128	4.333965	4.333965	3.787694	2.333649	2.333649	1.591532	1.591532	0.893088	0.893088	0.474322	0.474322	0.0	0.0	0.0	5.749512	5.687386	0.0	0.0	24.265468	0.0	0.0	10.840195	109.052764	0.0	0.5037	-1.18	8.0	102.072	70.798924	4.966628	1.738121	0.904142	47.565528	8.701111	0.507964	8.701111	0.115227	0.87	0.249259	0.115227	0.249259	-0.507964	0.9744
Name_None_CAS_92-24-0_CS_NoneM_Temperature: Value25	-8.6	0.0	2.19707	728.252622	0.29	11.949383	9.928203	9.928203	8.898979	6.214102	6.214102	4.745868	4.745868	3.569373	3.569373	2.634366	2.634366	0.0	0.0	0.0	0.0	0.0	0.0	32.317345	0.0	0.0	72.796405	0.0	228.0939	0.0	0.0	-2.34	18.0	216.198	29621.673021	9.665769	3.575453	1.391915	105.476397	2.274907	0.061629	2.274907	-0.017126	1.82	1.305816	0.017126	1.305816	-0.061629	5.1462
Name_None_CAS_33979-03-2_CS_NoneM_Temperature: Value25	-8.95	0.0	2.776158	518.45008	0.03	13.447229	8.577188	13.112762	8.396755	4.693294	6.961081	3.48887	5.990542	2.263759	3.892559	1.562065	3.573985	0.0	0.0	0.0	0.0	41.262703	0.0	0.0	24.265468	0.0	0.0	69.605639	357.844416	0.0	0.0	0.18	18.0	356.85	8382.964385	14.586228	5.663674	2.848295	134.308095	6.133899	0.084233	6.133899	0.051478	2.06	0.373724	0.051478	0.373724	-0.084233	7.274
Name_None_CAS_103-84-4_CS_NoneM_Temperature: Value40	-1.15	0.41	2.674242	217.959017	0.67	7.397341	5.795	5.795	4.787694	3.114808	3.114808	2.047212	2.047212	1.094158	1.094158	0.724749	0.724749	0.0	4.794537	0.0	5.90718	0.0	5.687386	6.923737	0.0	30.331835	5.316789	0.0	135.068414	0.125	0.2747	-1.31	10.0	126.094	195.625462	6.805075	3.011779	1.895375	59.872672	10.502041	0.326339	10.502041	0.220747	1.11	0.035926	0.220747	-0.035926	-0.326339	1.645
Name_None_CAS_37680-73-2_CS_NoneM_Temperature: Value30	-7.17	0.0	2.677954	577.348938	0.11	12.576986	8.276574	12.056218	7.986071	4.587646	6.477468	3.370331	5.435568	2.228544	3.828089	1.432865	2.472956	0.0	0.0	0.0	0.0	30.676618	5.563451	0.0	30.331835	0.0	0.0	58.004699	323.883389	0.0	0.0	-0.11	17.0	321.397	6371.593802	13.324679	5.255925	2.834005	124.004828	6.115522	0.08432	6.115522	0.060706	1.94	0.401451	0.060706	0.401451	-0.08432	6.6206
Name_5-Hydroxyquinoline_CAS_578-67-6_CS_NoneM_Temperature: Value20	-2.54	0.13	2.902382	391.11568	1.03	7.681798	5.87235	5.87235	5.37701	3.442158	3.442158	2.387505	2.387505	1.664073	1.664073	1.124027	1.124027	0.0	4.794537	0.0	5.42879	0.0	11.257379	0.0	12.132734	24.395945	4.983979	0.0	145.052764	0.0	0.1339	-1.57	11.0	138.105	505.763735	6.160248	2.234974	0.923217	63.848692	11.158704	0.361085	11.158704	0.187422	1.1	0.068843	0.187422	0.068843	-0.361085	1.4797
Name_None_CAS_88-89-1_CS_NoneM_Temperature: Value30	-1.19	0.02	3.572755	461.890685	0.46	12.455665	7.393045	7.393045	7.341112	3.644573	3.644573	2.603958	2.603958	1.658655	1.658655	0.973511	0.973511	37.581604	30.342955	0.0	0.0	12.132734	0.0	0.0	0.0	0.0	0.0	5.106527	228.997099	0.0	0.0092	-2.78	16.0	226.08	2479.518362	11.295643	3.762657	1.842487	86.184564	10.371759	0.497307	10.371759	0.324424	1.3	0.446759	0.324424	-1.207778	-0.497307	1.1168
Name_None_CAS_103-82-2_CS_NoneM_Temperature: Value40	-0.67	0.57	2.674242	215.959017	0.45	7.397341	5.44932	5.44932	4.787694	3.045521	3.045521	2.056114	2.056114	1.198175	1.198175	0.770482	0.770482	5.969305	4.794537	0.0	6.420822	0.0	5.563451	0.0	12.132734	18.199101	0.0	5.106527	136.052429	0.125	0.2565	-1.31	10.0	128.086	195.625462	6.805075	3.011779	1.895375	59.117043	10.168707	0.480986	10.168707	0.307315	1.07	0.111944	0.307315	-0.785926	-0.480986	1.3137
Name_None_CAS_502-55-6_CS_NoneM_Temperature: Value20	-4.89	0.0	3.402571	141.627075	0.58	9.397341	6.863703	10.12969	5.701907	3.382975	6.349302	1.532692	4.866025	0.702127	3.820272	0.351856	2.364864	0.0	0.0	0.0	0.0	21.979083	0.0	21.587796	0.0	13.847474	0.0	33.909473	241.956364	0.666667	0.0	0.48	12.0	232.332	374.03773	12.48	8.095344	7.146513	91.154795	5.028791	0.478298	5.028791	0.2308	1.64	0.490327	0.2308	0.490327	-0.478298	3.0106
Name_None_CAS_616-06-8_CS_NoneM_Temperature: Value50	-0.87	0.78	3.265907	93.05865	0.94	7.276021	5.631483	5.631483	4.180739	3.165094	3.165094	2.086959	2.086959	1.185879	1.185879	0.547513	0.547513	12.011146	4.794537	0.0	0.0	6.420822	12.841643	0.0	0.0	6.923737	0.0	10.840195	131.094629	0.833333	0.7332	-0.57	9.0	118.071	80.2014	8.43	4.322705	3.968358	54.859608	10.080143	0.480086	10.080143	0.319967	1.13	0.58912	0.319967	-0.899583	-0.480086	0.5885
Name_None_CAS_150-30-1_CS_NoneM_Temperature: Value50	-0.88	0.78	2.584604	258.490862	1.02	8.974691	6.604021	6.604021	5.698377	3.722225	3.722225	2.634453	2.634453	1.615638	1.615638	0.955337	0.955337	12.011146	4.794537	0.0	0.0	6.420822	5.563451	0.0	0.0	30.331835	0.0	10.840195	165.078979	0.222222	0.7956	-1.35	12.0	154.104	526.605419	8.743897	3.875201	2.358651	70.821876	10.378642	0.480078	10.378642	0.320316	1.31	0.385093	0.320316	-0.959395	-0.480078	0.641
Name_None_CAS_644-08-6_CS_NoneM_Temperature: Value40	-4.38	0.0	2.423856	370.542881	0.21	9.096012	7.696152	7.696152	6.360173	4.482051	4.482051	3.232051	3.232051	2.158689	2.158689	1.376614	1.376614	0.0	0.0	0.0	0.0	0.0	0.0	16.690354	0.0	6.066367	55.454674	0.0	168.0939	0.076923	0.0	-1.56	13.0	156.143	1444.823681	8.057239	3.442238	1.780015	78.853439	2.157407	0.062225	2.157407	-0.018385	1.47	1.280093	0.018385	1.280093	-0.062225	3.66202
Name_None_CAS_63-74-1_CS_NoneM_Temperature: Value50	-0.82	0.67	3.201516	341.349962	1.18	8.483128	5.688846	6.505343	4.999019	2.883202	4.429522	2.114045	3.675468	1.208633	2.137864	0.657506	1.172946	10.023291	8.417797	0.0	4.895483	5.687386	0.0	24.265468	0.0	0.0	0.0	10.872641	172.030648	0.0	0.7906	-1.07	11.0	164.145	230.73472	8.030705	2.51929	1.92397	64.87196	10.681132	0.398728	10.681132	0.237548	1.2	0.075648	0.237548	-3.575139	-0.398728	-0.0838
Name_None_CAS_123-56-8_CS_NoneM_Temperature: Value30	0.52	0.34	2.553705	104.858202	0.89	5.276021	3.73071	3.73071	3.287694	2.115355	2.115355	1.471353	1.471353	0.857963	0.857963	0.507564	0.507564	0.0	9.589074	0.0	11.814359	12.841643	0.0	0.0	0.0	0.0	5.316789	0.0	99.032028	0.5	0.3026	-0.86	7.0	94.049	46.670483	4.302866	1.329582	0.764845	40.701153	10.121528	0.296439	10.121528	0.226562	0.69	0.148148	0.226562	-0.148148	-0.296439	-0.577
Name_None_CAS_124-04-9_CS_NoneM_Temperature: Value30	-0.7	1.14	3.05509	113.709506	0.7	7.983128	5.539351	5.539351	4.625898	3.062569	3.062569	1.994584	1.994584	1.031284	1.031284	0.552451	0.552451	11.938611	9.589074	0.0	12.841643	12.841643	0.0	0.0	0.0	0.0	0.0	10.213055	146.057909	0.666667	0.798	-1.06	10.0	136.062	116.616745	8.94	4.784807	6.94	58.475473	9.896552	0.48123	9.896552	0.30284	1.1	0.062778	0.30284	-0.87001	-0.48123	0.716
Name_None_CAS_115-77-5_CS_NoneM_Temperature: Value40	-0.07	1.25	3.824684	51.848471	1.18	7.328427	5.117282	5.117282	4.242641	2.679125	2.679125	2.132456	2.132456	1.341641	1.341641	0.3	0.3	31.842518	0.0	0.0	0.0	0.0	0.0	0.0	0.0	0.0	0.0	20.42611	136.073559	1.0	1.475	-0.16	9.0	124.051	93.40991	8.84	3.788245	1.907385	53.375954	8.496528	0.395523	8.496528	0.062654	1.05	0.40625	0.062654	-1.111111	-0.395523	-2.058
Name_None_CAS_299-84-3_CS_NoneM_Temperature: Value20	-5.73	0.0	3.063767	432.781866	0.77	12.344935	8.368801	12.347511	7.414833	3.972565	7.662497	2.600388	6.970927	1.632175	5.082459	0.843795	2.403993	6.718607	0.0	0.0	10.772145	10.045267	0.0	26.352329	0.0	0.0	0.0	60.180917	319.899735	0.25	0.0	0.46	16.0	313.485	2823.240266	14.520753	5.873407	3.47422	113.79165	5.913776	0.422481	5.913776	0.379572	1.91	0.280648	0.379572	-2.817784	-0.422481	4.5429
Name_2-Methoxybenzoic acid_CAS_579-75-9_CS_NoneM_Temperature: Value65	-0.77	0.57	3.121219	267.79461	0.66	8.267585	6.073111	6.073111	5.253219	3.117454	3.117454	2.005436	2.005436	1.337383	1.337383	0.821324	0.821324	5.969305	4.794537	0.0	5.563451	5.749512	0.0	13.176165	18.199101	0.0	0.0	9.84339	152.047344	0.125	0.3762	-1.51	11.0	144.085	336.852662	7.595374	3.053138	1.490371	64.230588	10.500648	0.495856	10.500648	0.338977	1.13	0.189815	0.338977	-0.969954	-0.495856	1.3934
Name_Maleic acid_CAS_110-16-7_CS_NoneM_Temperature: Value80	0.8	1.14	3.668626	118.973737	0.75	6.568914	3.865624	3.865624	3.625898	1.766145	1.766145	1.009809	1.009809	0.368487	0.368487	0.142577	0.142577	11.938611	9.589074	0.0	0.0	12.15204	0.0	0.0	0.0	0.0	0.0	10.213055	116.010959	0.0	0.855	-1.32	8.0	112.04	40.339204	6.68	2.787964	4.68	45.055986	9.553611	0.478071	9.553611	0.328066	0.78	0.55787	0.328066	-1.257037	-0.478071	-0.2882
Name_l-Tyrosine_CAS_60-18-4_CS_NoneM_Temperature: Value25	-2.58	1.28	2.641764	294.233053	1.29	9.844935	6.973884	6.973884	6.092224	3.856515	3.856515	2.815302	2.815302	1.709153	1.709153	0.973275	0.973275	12.011146	4.794537	0.0	12.170333	0.0	5.563451	12.132734	12.132734	0.0	0.0	15.946722	181.073893	0.222222	1.6512	-1.55	13.0	170.103	758.764388	9.537336	3.909516	2.757388	75.61611	10.396196	0.507967	10.396196	0.320316	1.37	0.159858	0.320316	-1.020301	-0.507967	0.3466
Name_None_CAS_120-12-7_CS_NoneM_Temperature: Value45	-5.93	0.0	2.523733	488.759099	0.23	9.380469	7.773503	7.773503	6.932653	4.809401	4.809401	3.546509	3.546509	2.614031	2.614031	1.882639	1.882639	0.0	0.0	0.0	0.0	0.0	0.0	21.544897	0.0	0.0	60.663671	0.0	178.07825	0.0	0.0	-1.82	14.0	168.154	3255.128956	7.571439	2.845084	1.080317	82.794732	2.240741	0.061629	2.240741	-0.017765	1.45	1.311296	0.017765	1.311296	-0.061629	3.993
Name_None_CAS_616-06-8_CS_NoneM_Temperature: Value75	-0.67	0.78	3.265907	93.05865	0.94	7.276021	5.631483	5.631483	4.180739	3.165094	3.165094	2.086959	2.086959	1.185879	1.185879	0.547513	0.547513	12.011146	4.794537	0.0	0.0	6.420822	12.841643	0.0	0.0	6.923737	0.0	10.840195	131.094629	0.833333	0.7332	-0.57	9.0	118.071	80.2014	8.43	4.322705	3.968358	54.859608	10.080143	0.480086	10.080143	0.319967	1.13	0.58912	0.319967	-0.899583	-0.480086	0.5885
Name_None_CAS_50-11-3_CS_NoneM_Temperature: Value25	-1.94	0.24	3.115228	294.432192	1.26	10.930721	8.586172	8.586172	6.491235	4.62812	4.62812	3.41266	3.41266	2.880872	2.880872	1.684551	1.684551	23.260464	14.383612	0.0	0.0	12.841643	4.89991	7.047672	13.847474	0.0	5.316789	0.0	198.100442	0.666667	0.3024	-1.39	14.0	184.11	1127.846305	10.689302	3.398661	1.197089	82.447219	11.774444	0.330018	11.774444	0.330018	1.51	0.40625	0.276651	-1.052917	-0.276651	0.501
Name_None_CAS_120-12-7_CS_NoneM_Temperature: Value40	-6.07	0.0	2.523733	488.759099	0.23	9.380469	7.773503	7.773503	6.932653	4.809401	4.809401	3.546509	3.546509	2.614031	2.614031	1.882639	1.882639	0.0	0.0	0.0	0.0	0.0	0.0	21.544897	0.0	0.0	60.663671	0.0	178.07825	0.0	0.0	-1.82	14.0	168.154	3255.128956	7.571439	2.845084	1.080317	82.794732	2.240741	0.061629	2.240741	-0.017765	1.45	1.311296	0.017765	1.311296	-0.061629	3.993
Name_17a-Ethynyl testosterone_CAS_434-03-7_CS_NoneM_Temperature: Value25	-5.66	0.4	1.70241	626.243053	1.08	16.457819	14.399067	14.399067	10.839101	9.280285	9.280285	8.9683	8.9683	8.352348	8.352348	6.812482	6.812482	5.601051	9.901065	0.0	10.829981	29.957785	38.52493	11.993926	0.0	6.07602	19.767909	6.42335	312.20893	0.761905	0.432	-1.07	23.0	284.229	203205.522346	15.457261	4.728617	1.835106	139.280147	11.846204	0.377034	11.846204	0.155197	2.58	0.120059	0.155197	-0.914495	-0.377034	3.8826
Name_None_CAS_76-57-3_CS_NoneM_Temperature: Value30	-1.48	0.23	1.822365	685.154996	1.58	15.060113	12.951046	12.951046	10.663869	8.102094	8.102094	7.113245	7.113245	6.35431	6.35431	5.388741	5.388741	6.103966	5.106527	0.0	11.518957	11.959747	30.885423	11.126903	7.109798	12.142387	24.089969	9.473726	299.152144	0.555556	0.3634	-1.52	22.0	278.202	226722.000407	12.968359	4.059868	1.277623	129.878939	10.554213	0.492857	10.554213	0.165481	2.21	0.080556	0.165481	-0.538553	-0.492857	1.5011
Name_None_CAS_95-55-6_CS_NoneM_Temperature: Value80	-0.57	0.51	3.134862	164.638339	0.55	5.983128	4.333965	4.333965	3.80453	2.339632	2.339632	1.558816	1.558816	0.936755	0.936755	0.48753	0.48753	0.0	0.0	0.0	5.749512	5.687386	0.0	0.0	24.265468	0.0	0.0	10.840195	109.052764	0.0	0.2805	-1.18	8.0	102.072	72.495266	4.966628	1.738121	0.729375	47.565528	8.794259	0.505796	8.794259	0.137958	0.87	0.145833	0.137958	0.145833	-0.505796	0.9744
Name_None_CAS_115193-28-7_CS_NoneM_Temperature: Value20	-2.76	0.26	2.264526	362.187141	1.02	12.510225	9.939923	9.939923	8.236382	5.725945	5.725945	3.645664	3.645664	2.196348	2.196348	1.244279	1.244279	5.969305	9.589074	0.0	12.514062	12.108208	12.841643	0.0	24.265468	12.990104	5.316789	4.736863	235.120843	0.384615	0.2652	-1.84	17.0	218.147	7065.957777	13.225963	7.436068	5.151686	100.97245	11.476871	0.451991	11.476871	0.33813	1.89	0.22476	0.33813	-0.475702	-0.451991	1.7597
Name_None_CAS_55215-18-4_CS_NoneM_Temperature: Value20	-7.8	0.0	2.76063	620.45008	0.04	13.447229	8.577188	13.112762	8.430428	4.705261	6.973047	3.449275	5.775534	2.344391	4.91471	1.480672	2.786823	0.0	0.0	0.0	15.0679	26.194803	0.0	0.0	24.265468	0.0	0.0	69.605639	357.844416	0.0	0.0	0.18	18.0	356.85	10402.929961	14.586228	5.663674	2.557704	134.308095	6.152559	0.082689	6.152559	0.079957	2.06	0.191551	0.079957	0.191551	-0.082689	7.274
Name_Maleic acid_CAS_110-16-7_CS_NoneM_Temperature: Value10	0.46	1.14	3.668626	118.973737	0.75	6.568914	3.865624	3.865624	3.625898	1.766145	1.766145	1.009809	1.009809	0.368487	0.368487	0.142577	0.142577	11.938611	9.589074	0.0	0.0	12.15204	0.0	0.0	0.0	0.0	0.0	10.213055	116.010959	0.0	0.855	-1.32	8.0	112.04	40.339204	6.68	2.787964	4.68	45.055986	9.553611	0.478071	9.553611	0.328066	0.78	0.55787	0.328066	-1.257037	-0.478071	-0.2882
Name_None_CAS_91-20-3_CS_NoneM_Temperature: Value75	-2.72	0.0	2.888052	271.015182	0.17	6.811555	5.618802	5.618802	4.966326	3.404701	3.404701	2.347151	2.347151	1.658689	1.658689	1.132906	1.132906	0.0	0.0	0.0	0.0	0.0	0.0	10.772448	0.0	0.0	48.530937	0.0	128.0626	0.0	0.0	-1.3	10.0	120.11	348.570462	5.48223	2.143053	0.780534	60.113068	2.12037	0.06163	2.12037	-0.018404	1.09	1.310185	0.018404	1.310185	-0.06163	2.8398
Name_None_CAS_76-57-3_CS_NoneM_Temperature: Value60	-1.3	0.23	1.822365	685.154996	1.58	15.060113	12.951046	12.951046	10.663869	8.102094	8.102094	7.113245	7.113245	6.35431	6.35431	5.388741	5.388741	6.103966	5.106527	0.0	11.518957	11.959747	30.885423	11.126903	7.109798	12.142387	24.089969	9.473726	299.152144	0.555556	0.3634	-1.52	22.0	278.202	226722.000407	12.968359	4.059868	1.277623	129.878939	10.554213	0.492857	10.554213	0.165481	2.21	0.080556	0.165481	-0.538553	-0.492857	1.5011
Name_None_CAS_110-94-1_CS_NoneM_Temperature: Value35	0.78	1.14	3.102826	104.126402	0.69	7.276021	4.832244	4.832244	4.125898	2.562569	2.562569	1.64103	1.64103	0.781284	0.781284	0.39084	0.39084	11.938611	9.589074	0.0	19.262465	0.0	0.0	0.0	0.0	0.0	0.0	10.213055	132.042259	0.6	0.7866	-1.06	9.0	124.051	65.146951	7.94	3.884109	6.94	52.110531	9.787862	0.48123	9.787862	0.302856	0.96	0.063194	0.302856	-0.947917	-0.48123	0.3259
Name_None_CAS_150-30-1_CS_NoneM_Temperature: Value25	-1.07	0.78	2.584604	258.490862	1.02	8.974691	6.604021	6.604021	5.698377	3.722225	3.722225	2.634453	2.634453	1.615638	1.615638	0.955337	0.955337	12.011146	4.794537	0.0	0.0	6.420822	5.563451	0.0	0.0	30.331835	0.0	10.840195	165.078979	0.222222	0.7956	-1.35	12.0	154.104	526.605419	8.743897	3.875201	2.358651	70.821876	10.378642	0.480078	10.378642	0.320316	1.31	0.385093	0.320316	-0.959395	-0.480078	0.641
Name_None_CAS_591-27-5_CS_NoneM_Temperature: Value60	0.2	0.73	3.07766	168.388339	0.65	5.983128	4.333965	4.333965	3.787694	2.333649	2.333649	1.594987	1.594987	0.870211	0.870211	0.524798	0.524798	0.0	0.0	0.0	5.749512	5.687386	0.0	6.066367	18.199101	0.0	0.0	10.840195	109.052764	0.0	0.4745	-1.18	8.0	102.072	64.052487	4.966628	1.738121	0.904142	47.565528	8.733056	0.507886	8.733056	0.117129	0.87	0.212963	0.117129	0.212963	-0.507886	0.9744
Name_None_CAS_591-27-5_CS_NoneM_Temperature: Value65	0.33	0.73	3.07766	168.388339	0.65	5.983128	4.333965	4.333965	3.787694	2.333649	2.333649	1.594987	1.594987	0.870211	0.870211	0.524798	0.524798	0.0	0.0	0.0	5.749512	5.687386	0.0	6.066367	18.199101	0.0	0.0	10.840195	109.052764	0.0	0.4745	-1.18	8.0	102.072	64.052487	4.966628	1.738121	0.904142	47.565528	8.733056	0.507886	8.733056	0.117129	0.87	0.212963	0.117129	0.212963	-0.507886	0.9744
Name_None_CAS_65-85-0_CS_NoneM_Temperature: Value20	-1.63	0.57	2.981455	203.415953	0.44	6.690234	4.742213	4.742213	4.30453	2.588415	2.588415	1.671178	1.671178	1.02074	1.02074	0.58073	0.58073	5.969305	4.794537	0.0	0.0	5.563451	0.0	0.0	30.331835	0.0	0.0	5.106527	122.036779	0.0	0.2508	-1.31	9.0	116.075	129.225339	5.820039	2.306764	1.287705	52.752101	10.200926	0.477639	10.200926	0.335178	0.93	0.331019	0.335178	-0.879074	-0.477639	1.3848
Name_17a-Ethynyl testosterone_CAS_434-03-7_CS_NoneM_Temperature: Value20	-5.8	0.4	1.70241	626.243053	1.08	16.457819	14.399067	14.399067	10.839101	9.280285	9.280285	8.9683	8.9683	8.352348	8.352348	6.812482	6.812482	5.601051	9.901065	0.0	10.829981	29.957785	38.52493	11.993926	0.0	6.07602	19.767909	6.42335	312.20893	0.761905	0.432	-1.07	23.0	284.229	203205.522346	15.457261	4.728617	1.835106	139.280147	11.846204	0.377034	11.846204	0.155197	2.58	0.120059	0.155197	-0.914495	-0.377034	3.8826
Name_None_CAS_69-72-7_CS_NoneM_Temperature: Value60	-1.21	0.7	3.152941	254.783061	0.4	7.560478	5.112077	5.112077	4.715214	2.728688	2.728688	1.822302	1.822302	1.134458	1.134458	0.654489	0.654489	5.969305	4.794537	0.0	11.312963	0.0	0.0	12.132734	12.132734	0.0	0.0	10.213055	138.031694	0.0	0.28	-1.51	10.0	132.074	182.238219	6.607786	2.389633	1.074894	57.546335	10.261759	0.507053	10.261759	0.338969	0.99	0.06713	0.338969	-1.11287	-0.507053	1.0904
Name_None_CAS_137-58-6_CS_NoneM_Temperature: Value25	-1.78	0.26	2.680268	363.558642	1.17	12.836499	11.208833	11.208833	8.078917	6.164591	6.164591	4.276375	4.276375	3.007185	3.007185	1.840879	1.840879	0.0	4.794537	0.0	5.90718	6.544756	29.903802	0.0	0.0	32.046576	24.064173	0.0	234.173213	0.5	0.3042	-1.35	17.0	212.167	5511.135253	13.713898	6.401221	3.858201	103.822158	11.892319	0.324485	11.892319	0.238066	2.06	0.061204	0.238066	0.061204	-0.324485	2.58374
Name_None_CAS_124-04-9_CS_NoneM_Temperature: Value40	-0.49	1.14	3.05509	113.709506	0.7	7.983128	5.539351	5.539351	4.625898	3.062569	3.062569	1.994584	1.994584	1.031284	1.031284	0.552451	0.552451	11.938611	9.589074	0.0	12.841643	12.841643	0.0	0.0	0.0	0.0	0.0	10.213055	146.057909	0.666667	0.798	-1.06	10.0	136.062	116.616745	8.94	4.784807	6.94	58.475473	9.896552	0.48123	9.896552	0.30284	1.1	0.062778	0.30284	-0.87001	-0.48123	0.716
Name_None_CAS_439-14-5_CS_NoneM_Temperature: Value25	-3.75	0.0	2.229963	694.87799	1.04	14.11252	11.006549	11.762478	9.664704	6.329639	6.707603	4.645087	5.081522	3.368834	3.603931	2.305497	2.4776	0.0	4.794537	0.0	12.451936	5.022633	22.525974	0.0	18.013949	42.464569	4.992405	11.60094	284.071641	0.125	0.0	-2.13	20.0	271.642	50100.213587	12.881279	5.097713	2.207529	122.062379	12.024468	0.3132	12.024468	0.247917	2.07	0.028237	0.247917	-0.028237	-0.3132	3.1538
Name_None_CAS_99-76-3_CS_NoneM_Temperature: Value30	-1.74	0.66	2.895348	250.54461	0.72	8.267585	6.073111	6.073111	5.236382	3.111471	3.111471	2.038456	2.038456	1.288402	1.288402	0.715364	0.715364	5.969305	4.794537	0.0	5.749512	5.563451	0.0	31.375266	0.0	0.0	4.736863	5.106527	152.047344	0.125	0.4752	-1.51	11.0	144.085	335.47939	7.595374	3.053138	1.703179	64.230588	10.820871	0.507966	10.820871	0.337346	1.13	0.136716	0.337346	-0.398148	-0.507966	1.1788
Name_None_CAS_617-65-2_CS_NoneM_Temperature: Value25	-1.03	1.35	3.49073	144.583377	1.26	8.146264	5.279838	5.279838	4.536581	2.739272	2.739272	1.877144	1.877144	0.986405	0.986405	0.402453	0.402453	17.980451	9.589074	0.0	12.841643	0.0	0.0	0.0	0.0	0.0	0.0	15.946722	147.053158	0.6	1.701	-1.1	10.0	138.058	111.041752	8.9	3.837557	3.848566	57.450422	9.99388	0.481229	9.99388	0.319984	1.06	0.023148	0.319984	-1.165509	-0.481229	-0.7369
Name_None_CAS_123-31-9_CS_NoneM_Temperature: Value60	0.37	1.0	3.032456	145.388339	0.65	5.983128	4.203828	4.203828	3.787694	2.268581	2.268581	1.516398	1.516398	0.849709	0.849709	0.452632	0.452632	0.0	0.0	0.0	11.499024	0.0	0.0	24.265468	0.0	0.0	0.0	10.213055	110.036779	0.0	0.65	-1.18	8.0	104.064	70.798924	4.966628	1.738121	0.904142	47.019871	8.645556	0.507962	8.645556	0.115346	0.83	0.169259	0.115346	0.169259	-0.507962	1.0978
Name_None_CAS_617-65-2_CS_NoneM_Temperature: Value20	-1.05	1.35	3.49073	144.583377	1.26	8.146264	5.279838	5.279838	4.536581	2.739272	2.739272	1.877144	1.877144	0.986405	0.986405	0.402453	0.402453	17.980451	9.589074	0.0	12.841643	0.0	0.0	0.0	0.0	0.0	0.0	15.946722	147.053158	0.6	1.701	-1.1	10.0	138.058	111.041752	8.9	3.837557	3.848566	57.450422	9.99388	0.481229	9.99388	0.319984	1.06	0.023148	0.319984	-1.165509	-0.481229	-0.7369
Name_None_CAS_95-55-6_CS_NoneM_Temperature: Value10	-0.77	0.51	3.134862	164.638339	0.55	5.983128	4.333965	4.333965	3.80453	2.339632	2.339632	1.558816	1.558816	0.936755	0.936755	0.48753	0.48753	0.0	0.0	0.0	5.749512	5.687386	0.0	0.0	24.265468	0.0	0.0	10.840195	109.052764	0.0	0.2805	-1.18	8.0	102.072	72.495266	4.966628	1.738121	0.729375	47.565528	8.794259	0.505796	8.794259	0.137958	0.87	0.145833	0.137958	0.145833	-0.505796	0.9744
Name_None_CAS_479-45-8_CS_NoneM_Temperature: Value30	-3.53	0.0	3.769455	592.636917	0.96	15.610366	9.656755	9.656755	9.162479	4.656935	4.656935	3.365399	3.365399	2.227211	2.227211	1.386716	1.386716	42.551792	40.457273	0.0	5.008913	12.132734	7.047672	0.0	0.0	0.0	0.0	0.0	287.013812	0.142857	0.0	-3.38	20.0	282.104	15468.489615	14.680168	5.086482	2.548788	108.138218	10.809537	0.312178	10.809537	0.312178	1.65	0.055548	0.258302	-1.171296	-0.258302	1.0391
Name_None_CAS_88-99-3_CS_NoneM_Temperature: Value75	0.45	1.14	3.267076	296.584675	0.77	9.137828	6.020325	6.020325	5.625898	3.182812	3.182812	2.155889	2.155889	1.387881	1.387881	0.856105	0.856105	11.938611	9.589074	0.0	11.126903	0.0	0.0	24.265468	0.0	0.0	0.0	10.213055	166.026609	0.0	0.8778	-1.84	12.0	160.084	475.348829	8.258425	3.04193	1.420632	68.072799	10.46287	0.47762	10.46287	0.336067	1.15	0.189815	0.336067	-1.228704	-0.47762	1.083
Name_None_CAS_52-01-7_CS_NoneM_Temperature: Value25	-4.32	0.0	1.557221	817.6983	1.63	20.604084	17.791954	18.60845	13.683925	11.314766	12.194419	10.658879	12.074995	9.610106	10.725719	8.129573	9.355303	0.0	14.383612	0.0	38.548797	30.595361	44.945751	17.334989	6.923737	6.07602	13.847474	4.736863	416.202131	0.791667	0.0	-1.1	29.0	384.327	4382705.7378	19.839348	6.448229	2.67915	177.135382	12.184662	0.458448	12.184662	0.306008	3.17	0.011894	0.306008	-0.286992	-0.458448	4.8523
Name_None_CAS_68-96-2_CS_NoneM_Temperature: Value50	-4.37	0.17	1.697583	634.995115	1.32	17.328063	15.229966	15.229966	11.221816	9.695734	9.695734	9.380149	9.380149	8.695991	8.695991	7.153613	7.153613	5.601051	14.695602	0.0	16.613226	36.378606	38.52493	5.573105	6.923737	6.07602	13.847474	0.0	330.219495	0.809524	0.2244	-0.96	24.0	300.228	291351.48963	16.50531	5.030469	1.880066	144.442444	12.218477	0.381506	12.218477	0.161345	2.68	0.044612	0.161345	-1.122829	-0.381506	3.8384
Name_None_CAS_38380-07-3_CS_NoneM_Temperature: Value25	-9.11	0.0	2.706551	564.95008	0.05	13.447229	8.577188	13.112762	8.430428	4.705261	6.973047	3.445821	5.772079	2.36054	4.947739	1.467828	2.742307	0.0	0.0	0.0	10.045267	31.217436	0.0	0.0	24.265468	0.0	0.0	69.605639	357.844416	0.0	0.0	0.18	18.0	356.85	10431.44454	14.586228	5.663674	2.557704	134.308095	6.146029	0.082655	6.146029	0.078432	2.06	0.2759	0.078432	0.2759	-0.082655	7.274
Name_d-Sorbitol_CAS_50-70-4_CS_NoneM_Temperature: Value20	0.58	1.62	3.985164	104.605938	1.81	9.723615	6.406896	6.406896	5.540111	3.481748	3.481748	2.481029	2.481029	1.512478	1.512478	0.671209	0.671209	37.629629	0.0	0.0	0.0	0.0	0.0	0.0	0.0	0.0	0.0	30.639164	182.079038	1.0	2.9322	-0.24	12.0	168.06	358.75323	11.76	5.413461	3.015405	69.329364	8.95662	0.393579	8.95662	0.110579	1.31	0.725818	0.110579	-1.669306	-0.393579	-3.5854
Name_None_CAS_781-43-1_CS_NoneM_Temperature: Value25	-6.57	0.0	2.666148	560.998447	0.23	11.120956	9.618802	9.618802	7.787694	5.654701	5.654701	4.341168	4.341168	3.470156	3.470156	2.564423	2.564423	0.0	0.0	0.0	0.0	0.0	0.0	32.6718	0.0	0.0	62.378411	0.0	206.10955	0.125	0.0	-1.82	16.0	192.176	7740.566269	9.409142	3.34424	1.163038	95.524616	2.212407	0.061619	2.212407	-0.014566	1.74	1.373796	0.014566	1.373796	-0.061619	4.60984
Name_None_CAS_100-00-5_CS_NoneM_Temperature: Value10	-3.01	0.0	3.003401	244.429658	0.21	7.560478	4.951076	5.707005	4.698377	2.599105	2.977069	1.733527	2.169962	1.037445	1.289421	0.562807	0.688795	4.923311	10.114318	0.0	5.687386	5.022633	0.0	24.265468	0.0	0.0	0.0	11.60094	156.993056	0.0	0.0	-1.09	10.0	153.524	180.912515	7.022233	2.662619	1.448107	62.387645	10.074698	0.269027	10.074698	0.269027	1.01	0.05963	0.25831	-0.461975	-0.25831	2.2482
Name_3-Hydroxybenzoic acid_CAS_99-06-9_CS_NoneM_Temperature: Value30	-1.03	1.06	3.069899	254.783061	0.72	7.560478	5.112077	5.112077	4.698377	2.722705	2.722705	1.855481	1.855481	1.093105	1.093105	0.638942	0.638942	5.969305	4.794537	0.0	11.312963	0.0	0.0	24.265468	0.0	0.0	0.0	10.213055	138.031694	0.0	0.7632	-1.51	10.0	132.074	178.192787	6.607786	2.389633	1.253905	57.546335	10.242037	0.50794	10.242037	0.335318	0.99	0.02787	0.335318	-1.031574	-0.50794	1.0904
Name_None_CAS_832-69-9_CS_NoneM_Temperature: Value10	-6.23	0.0	2.604863	635.656722	0.23	10.250712	8.696152	8.696152	7.360173	5.232051	5.232051	3.95673	3.95673	3.004647	3.004647	2.19748	2.19748	0.0	0.0	0.0	0.0	0.0	0.0	27.108348	0.0	0.0	61.521041	0.0	192.0939	0.066667	0.0	-1.82	15.0	180.165	4930.846087	8.485285	3.094623	1.218908	89.159674	2.215278	0.061629	2.215278	-0.010275	1.6	1.31537	0.010275	1.31537	-0.061629	4.30142
Name_None_CAS_57-50-1_CS_NoneM_Temperature: Value40	0.31	2.01	2.17727	393.203227	3.43	17.361443	12.042576	12.042576	10.806897	7.04946	7.04946	5.559383	5.559383	4.070325	4.070325	2.631316	2.631316	74.625548	30.639164	0.0	0.0	0.0	0.0	0.0	0.0	0.0	0.0	24.423644	342.116212	1.0	6.8943	-0.44	23.0	320.121	120494.873994	18.892352	7.207281	3.226802	130.436458	9.997826	0.393567	9.997826	0.22355	2.23	0.668633	0.22355	-2.221748	-0.393567	-5.3956
Name_None_CAS_832-69-9_CS_NoneM_Temperature: Value15	-6.12	0.0	2.604863	635.656722	0.23	10.250712	8.696152	8.696152	7.360173	5.232051	5.232051	3.95673	3.95673	3.004647	3.004647	2.19748	2.19748	0.0	0.0	0.0	0.0	0.0	0.0	27.108348	0.0	0.0	61.521041	0.0	192.0939	0.066667	0.0	-1.82	15.0	180.165	4930.846087	8.485285	3.094623	1.218908	89.159674	2.215278	0.061629	2.215278	-0.010275	1.6	1.31537	0.010275	1.31537	-0.061629	4.30142
Name_Thiourea_CAS_62-56-6_CS_NoneM_Temperature: Value40	0.49	0.42	2.803039	29.01955	0.82	3.57735	2.062949	2.879445	1.732051	0.781474	1.189723	0.402369	0.873773	0.0	0.0	0.0	0.0	0.0	0.0	0.0	5.112437	0.0	0.0	0.0	0.0	0.0	23.685208	0.0	76.009519	0.0	0.3444	-0.31	4.0	72.092	3.245112	3.69	1.061747	8.372622	29.777813	4.62037	0.376506	4.62037	0.160496	0.57	0.0	0.160496	0.0	-0.376506	-0.8113
Name_None_CAS_55-21-0_CS_NoneM_Temperature: Value80	-0.26	0.49	2.981455	205.415953	0.66	6.690234	4.87235	4.87235	4.30453	2.653483	2.653483	1.730276	1.730276	1.058307	1.058307	0.602419	0.602419	0.0	4.794537	0.0	5.90718	5.563451	0.0	0.0	24.265468	6.066367	0.0	5.733667	121.052764	0.0	0.3234	-1.31	9.0	114.083	129.225339	5.820039	2.306764	1.287705	53.297758	10.423148	0.3656	10.423148	0.248195	0.97	0.379074	0.248195	-0.379074	-0.3656	0.7855
Name_None_CAS_118-96-7_CS_NoneM_Temperature: Value5	-3.3	0.0	3.572755	461.890685	0.41	12.455665	7.945831	7.945831	7.341112	3.920966	3.920966	2.880351	2.880351	1.941837	1.941837	1.154223	1.154223	31.832092	30.342955	0.0	5.563451	12.132734	0.0	6.923737	0.0	0.0	0.0	0.0	227.017835	0.142857	0.0	-2.58	16.0	222.092	2479.518362	11.494516	3.884564	1.918892	87.755272	10.531759	0.285564	10.531759	0.285564	1.38	0.207778	0.258302	-0.917222	-0.258302	1.71962
Name_None_CAS_57-13-6_CS_NoneM_Temperature: Value60	1.07	0.72	2.803039	29.01955	0.69	3.57735	2.062949	2.062949	1.732051	0.781474	0.781474	0.402369	0.402369	0.0	0.0	0.0	0.0	6.031115	0.0	0.0	0.0	0.0	0.0	0.0	0.0	0.0	11.467335	4.794537	60.032363	0.0	0.4968	-0.73	4.0	56.024	3.245112	3.27	0.710529	0.173734	23.580555	9.0	0.351846	9.0	0.309056	0.46	0.833333	0.309056	-0.833333	-0.351846	-0.9762
Name_None_CAS_56-40-6_CS_NoneM_Temperature: Value40	0.52	0.78	2.847379	42.912609	0.9	4.284457	2.639919	2.639919	2.270056	1.189533	1.189533	0.597863	0.597863	0.17462	0.17462	0.0	0.0	5.969305	4.794537	0.0	6.544756	0.0	0.0	0.0	0.0	0.0	5.733667	5.106527	75.032028	0.5	0.702	-0.57	5.0	70.027	9.651484	4.43	1.721545	3.43	29.39984	9.243056	0.480297	9.243056	0.316756	0.56	0.277778	0.316756	-0.967593	-0.480297	-0.9703
Name_None_CAS_461-58-5_CS_NoneM_Temperature: Value80	0.52	0.55	3.507223	92.605938	1.21	4.991564	3.049128	3.049128	2.770056	1.248171	1.248171	0.636669	0.636669	0.179099	0.179099	0.057735	0.057735	0.0	0.0	0.0	5.959555	0.0	0.0	6.193156	0.0	0.0	4.992405	16.729227	84.043596	0.0	0.6655	-1.24	6.0	80.05	14.834467	4.76	2.025957	2.76	35.071877	7.639167	0.36923	7.639167	0.208653	0.66	0.196759	0.208653	-0.196759	-0.36923	-1.25912
Name_l-Tyrosine_CAS_60-18-4_CS_NoneM_Temperature: Value50	-2.22	1.28	2.641764	294.233053	1.29	9.844935	6.973884	6.973884	6.092224	3.856515	3.856515	2.815302	2.815302	1.709153	1.709153	0.973275	0.973275	12.011146	4.794537	0.0	12.170333	0.0	5.563451	12.132734	12.132734	0.0	0.0	15.946722	181.073893	0.222222	1.6512	-1.55	13.0	170.103	758.764388	9.537336	3.909516	2.757388	75.61611	10.396196	0.507967	10.396196	0.320316	1.37	0.159858	0.320316	-1.020301	-0.507967	0.3466
Name_None_CAS_832-69-9_CS_NoneM_Temperature: Value5	-6.3	0.0	2.604863	635.656722	0.23	10.250712	8.696152	8.696152	7.360173	5.232051	5.232051	3.95673	3.95673	3.004647	3.004647	2.19748	2.19748	0.0	0.0	0.0	0.0	0.0	0.0	27.108348	0.0	0.0	61.521041	0.0	192.0939	0.066667	0.0	-1.82	15.0	180.165	4930.846087	8.485285	3.094623	1.218908	89.159674	2.215278	0.061629	2.215278	-0.010275	1.6	1.31537	0.010275	1.31537	-0.061629	4.30142
Name_None_CAS_528-29-0_CS_NoneM_Temperature: Value25	-3.1	0.0	3.267076	303.0749	0.31	9.137828	5.836821	5.836821	5.625898	3.004861	3.004861	2.002934	2.002934	1.275125	1.275125	0.772938	0.772938	21.221395	20.228637	0.0	0.0	0.0	12.132734	12.132734	0.0	0.0	0.0	0.0	168.017107	0.0	0.0	-1.98	12.0	164.076	475.348829	8.1198	2.951612	1.364362	66.737355	10.227315	0.345528	10.227315	0.345528	1.06	0.483796	0.258087	-0.77963	-0.258087	1.503
Name_None_CAS_50-78-2_CS_NoneM_Temperature: Value30	-1.55	0.57	3.043527	343.222868	0.77	9.844935	6.98136	6.98136	6.109061	3.617454	3.617454	2.394956	2.394956	1.371155	1.371155	0.887171	0.887171	11.938611	9.589074	0.0	11.312963	0.0	0.0	19.056471	12.132734	0.0	4.736863	5.106527	180.042259	0.111111	0.4389	-1.84	13.0	172.095	729.680753	9.249606	3.709251	2.297415	74.757053	10.611948	0.47754	10.611948	0.339004	1.29	0.016019	0.339004	-1.114028	-0.47754	1.3101
Name_None_CAS_6915-15-7_CS_NoneM_Temperature: Value20	0.62	1.14	3.632432	128.919685	0.99	7.439158	4.442594	4.442594	4.036581	2.164138	2.164138	1.451898	1.451898	0.65303	0.65303	0.252713	0.252713	24.463399	9.589074	0.0	0.0	0.0	0.0	0.0	0.0	0.0	0.0	15.319582	134.021523	0.5	1.1286	-1.1	9.0	128.039	60.471844	7.9	3.032307	3.47971	50.539823	9.721435	0.481147	9.721435	0.332635	0.88	0.75463	0.332635	-1.789352	-0.481147	-1.0934
Name_None_CAS_53-16-7_CS_NoneM_Temperature: Value25	-5.53	0.5	1.728441	576.780996	0.95	13.905413	12.062204	12.062204	9.593172	7.945187	7.945187	7.216626	7.216626	6.419142	6.419142	5.339787	5.339787	0.0	9.901065	0.0	5.41499	29.286475	32.104108	17.547725	0.0	12.132734	12.990104	0.0	270.16198	0.611111	0.475	-1.31	20.0	248.196	62569.188964	12.432139	4.094793	1.537762	119.748971	12.261953	0.507956	12.261953	0.138556	2.16	0.032154	0.138556	-0.032154	-0.507956	3.8174
Name_None_CAS_110-17-8_CS_NoneM_Temperature: Value30	-1.21	1.14	3.668626	118.973737	0.75	6.568914	3.865624	3.865624	3.625898	1.766145	1.766145	1.009809	1.009809	0.368487	0.368487	0.142577	0.142577	11.938611	9.589074	0.0	0.0	12.15204	0.0	0.0	0.0	0.0	0.0	10.213055	116.010959	0.0	0.855	-1.32	8.0	112.04	40.339204	6.68	2.787964	4.68	45.055986	9.553611	0.478071	9.553611	0.328066	0.78	0.55787	0.328066	-1.257037	-0.478071	-0.2882
Name_None_CAS_147-71-7_CS_NoneM_Temperature: Value10	0.57	1.23	4.069512	133.826806	1.3	8.309401	4.760052	4.760052	4.464102	2.282543	2.282543	1.56615	1.56615	0.805104	0.805104	0.270102	0.270102	24.146543	9.589074	0.0	0.0	0.0	0.0	0.0	0.0	0.0	0.0	20.42611	150.016438	0.5	1.599	-1.14	10.0	144.038	106.755911	8.86	3.136253	1.997375	55.334057	9.771852	0.47924	9.771852	0.335427	0.94	1.768611	0.335427	-2.266204	-0.47924	-2.1226
Name_l-Aspartic acid_CAS_56-84-8_CS_NoneM_Temperature: Value5	-1.75	1.18	3.632432	132.529325	1.26	7.439158	4.572731	4.572731	4.036581	2.239272	2.239272	1.542593	1.542593	0.711731	0.711731	0.275438	0.275438	24.401273	9.589074	0.0	0.0	0.0	0.0	0.0	0.0	0.0	0.0	15.946722	133.037508	0.5	1.4868	-1.1	9.0	126.047	60.471844	7.9	3.032307	3.47971	51.08548	9.846435	0.481175	9.846435	0.320578	0.92	0.532407	0.320578	-1.294074	-0.481175	-1.127
Name_3-Hydroxybenzoic acid_CAS_99-06-9_CS_NoneM_Temperature: Value80	-0.1	1.06	3.069899	254.783061	0.72	7.560478	5.112077	5.112077	4.698377	2.722705	2.722705	1.855481	1.855481	1.093105	1.093105	0.638942	0.638942	5.969305	4.794537	0.0	11.312963	0.0	0.0	24.265468	0.0	0.0	0.0	10.213055	138.031694	0.0	0.7632	-1.51	10.0	132.074	178.192787	6.607786	2.389633	1.253905	57.546335	10.242037	0.50794	10.242037	0.335318	0.99	0.02787	0.335318	-1.031574	-0.50794	1.0904
Name_None_CAS_91-20-3_CS_NoneM_Temperature: Value40	-3.37	0.0	2.888052	271.015182	0.17	6.811555	5.618802	5.618802	4.966326	3.404701	3.404701	2.347151	2.347151	1.658689	1.658689	1.132906	1.132906	0.0	0.0	0.0	0.0	0.0	0.0	10.772448	0.0	0.0	48.530937	0.0	128.0626	0.0	0.0	-1.3	10.0	120.11	348.570462	5.48223	2.143053	0.780534	60.113068	2.12037	0.06163	2.12037	-0.018404	1.09	1.310185	0.018404	1.310185	-0.06163	2.8398
Name_None_CAS_88-99-3_CS_NoneM_Temperature: Value45	-1.07	1.14	3.267076	296.584675	0.77	9.137828	6.020325	6.020325	5.625898	3.182812	3.182812	2.155889	2.155889	1.387881	1.387881	0.856105	0.856105	11.938611	9.589074	0.0	11.126903	0.0	0.0	24.265468	0.0	0.0	0.0	10.213055	166.026609	0.0	0.8778	-1.84	12.0	160.084	475.348829	8.258425	3.04193	1.420632	68.072799	10.46287	0.47762	10.46287	0.336067	1.15	0.189815	0.336067	-1.228704	-0.47762	1.083
Name_Thiourea_CAS_62-56-6_CS_NoneM_Temperature: Value10	-0.01	0.42	2.803039	29.01955	0.82	3.57735	2.062949	2.879445	1.732051	0.781474	1.189723	0.402369	0.873773	0.0	0.0	0.0	0.0	0.0	0.0	0.0	5.112437	0.0	0.0	0.0	0.0	0.0	23.685208	0.0	76.009519	0.0	0.3444	-0.31	4.0	72.092	3.245112	3.69	1.061747	8.372622	29.777813	4.62037	0.376506	4.62037	0.160496	0.57	0.0	0.160496	0.0	-0.376506	-0.8113
Name_None_CAS_94-09-7_CS_NoneM_Temperature: Value40	-1.93	0.23	2.753743	266.361954	0.76	8.974691	6.910355	6.910355	5.736382	3.764073	3.764073	2.342479	2.342479	1.421818	1.421818	0.83363	0.83363	0.0	4.794537	0.0	5.969305	17.85772	0.0	0.0	31.189205	0.0	0.0	10.47053	165.078979	0.222222	0.1748	-1.51	12.0	154.104	535.062808	8.585329	3.758873	1.985036	71.141187	11.092937	0.462391	11.092937	0.33761	1.31	0.30787	0.33761	-0.30787	-0.462391	1.4455
Name_None_CAS_18259-05-7_CS_NoneM_Temperature: Value25	-7.77	0.0	2.795374	533.848938	0.01	12.576986	8.276574	12.056218	8.036581	4.605595	6.495417	3.310937	5.200759	2.272268	4.549019	1.463168	2.819761	0.0	0.0	0.0	15.0679	15.608718	5.563451	0.0	0.0	30.331835	0.0	58.004699	323.883389	0.0	0.0	-0.11	17.0	321.397	7442.815441	13.324679	5.255925	2.380025	124.004828	6.1508	0.081914	6.1508	0.080892	1.94	0.169458	0.080892	0.169458	-0.081914	6.6206
Name_d-Glutamic acid_CAS_6893-26-1_CS_NoneM_Temperature: Value30	-1.17	1.35	3.49073	144.583377	1.26	8.146264	5.279838	5.279838	4.536581	2.739272	2.739272	1.877144	1.877144	0.986405	0.986405	0.402453	0.402453	17.980451	9.589074	0.0	12.841643	0.0	0.0	0.0	0.0	0.0	0.0	15.946722	147.053158	0.6	1.701	-1.1	10.0	138.058	111.041752	8.9	3.837557	3.848566	57.450422	9.99388	0.481229	9.99388	0.319984	1.06	0.023148	0.319984	-1.165509	-0.481229	-0.7369
Name_None_CAS_315-30-0_CS_NoneM_Temperature: Value25	-2.38	0.27	2.929586	362.1908	1.54	6.974691	4.957376	4.957376	4.87701	2.745086	2.745086	1.854779	1.854779	1.254429	1.254429	0.785732	0.785732	0.0	4.794537	0.0	5.559267	11.387856	0.0	12.524164	0.0	0.0	20.165321	0.0	136.038511	0.0	0.4158	-1.65	10.0	132.082	372.42214	5.15986	1.662923	0.539771	55.465602	10.848704	0.305963	10.848704	0.283323	0.88	0.261574	0.283323	-0.261574	-0.305963	-0.4022
Name_None_CAS_461-58-5_CS_NoneM_Temperature: Value30	-0.25	0.55	3.507223	92.605938	1.21	4.991564	3.049128	3.049128	2.770056	1.248171	1.248171	0.636669	0.636669	0.179099	0.179099	0.057735	0.057735	0.0	0.0	0.0	5.959555	0.0	0.0	6.193156	0.0	0.0	4.992405	16.729227	84.043596	0.0	0.6655	-1.24	6.0	80.05	14.834467	4.76	2.025957	2.76	35.071877	7.639167	0.36923	7.639167	0.208653	0.66	0.196759	0.208653	-0.196759	-0.36923	-1.25912
Name_Lactose_CAS_63-42-3_CS_NoneM_Temperature: Value10	-0.42	2.01	2.114862	378.018438	3.4	17.309037	11.99017	11.99017	10.810968	7.079026	7.079026	5.526832	5.526832	3.978973	3.978973	2.569694	2.569694	74.625548	35.745692	0.0	0.0	0.0	0.0	0.0	0.0	0.0	0.0	19.317116	342.116212	1.0	6.834	-0.44	23.0	320.121	108711.667779	18.892352	7.630404	3.646723	130.436458	9.942733	0.393567	9.942733	0.186732	2.23	0.667367	0.186732	-1.739074	-0.393567	-5.3972
Name_(S)-Phenylalanine_CAS_63-91-2_CS_NoneM_Temperature: Value20	-0.82	0.78	2.584604	258.490862	1.02	8.974691	6.604021	6.604021	5.698377	3.722225	3.722225	2.634453	2.634453	1.615638	1.615638	0.955337	0.955337	12.011146	4.794537	0.0	0.0	6.420822	5.563451	0.0	0.0	30.331835	0.0	10.840195	165.078979	0.222222	0.7956	-1.35	12.0	154.104	526.605419	8.743897	3.875201	2.358651	70.821876	10.378642	0.480078	10.378642	0.320316	1.31	0.385093	0.320316	-0.959395	-0.480078	0.641
Name_Barbital_CAS_57-44-3_CS_form IM_Temperature: Value20	-1.47	0.52	3.007364	246.562704	1.21	10.060478	7.638958	7.638958	6.063715	4.233693	4.233693	3.026586	3.026586	2.530522	2.530522	1.472098	1.472098	23.260464	14.383612	0.0	0.0	12.841643	0.0	0.0	13.847474	0.0	10.633577	0.0	184.084792	0.625	0.6292	-1.39	13.0	172.099	688.508534	9.696133	3.159683	1.298669	75.872305	11.406389	0.327632	11.406389	0.327632	1.37	0.397269	0.276823	-1.061597	-0.276823	0.1588
Name_None_CAS_492-62-6_CS_NoneM_Temperature: Value50	0.36	1.31	2.634409	146.218849	1.85	9.300965	6.238174	6.238174	5.574586	3.562009	3.562009	2.719449	2.719449	1.867059	1.867059	1.081734	1.081734	37.312774	0.0	0.0	0.0	0.0	0.0	0.0	0.0	0.0	4.736863	25.532637	180.063388	1.0	2.4235	-0.24	12.0	168.06	454.517504	9.845034	3.648916	1.581759	68.642844	9.119537	0.393567	9.119537	0.18357	1.2	0.525787	0.18357	-1.568935	-0.393567	-3.2214
Name_None_CAS_147-71-7_CS_NoneM_Temperature: Value80	0.69	1.23	4.069512	133.826806	1.3	8.309401	4.760052	4.760052	4.464102	2.282543	2.282543	1.56615	1.56615	0.805104	0.805104	0.270102	0.270102	24.146543	9.589074	0.0	0.0	0.0	0.0	0.0	0.0	0.0	0.0	20.42611	150.016438	0.5	1.599	-1.14	10.0	144.038	106.755911	8.86	3.136253	1.997375	55.334057	9.771852	0.47924	9.771852	0.335427	0.94	1.768611	0.335427	-2.266204	-0.47924	-2.1226
Name_None_CAS_58-55-9_CS_NoneM_Temperature: Value25	-1.39	0.35	3.211854	574.170559	1.29	9.585422	7.235488	7.235488	6.125898	3.717583	3.717583	2.806904	2.806904	2.029396	2.029396	1.268923	1.268923	0.0	9.589074	0.0	11.24901	11.163878	4.5671	17.942092	7.047672	0.0	9.967957	0.0	180.064725	0.285714	0.4515	-1.85	13.0	172.103	1349.044351	7.78134	2.317238	0.850794	72.454043	11.440787	0.338721	11.440787	0.331703	1.22	0.351296	0.331703	-0.370741	-0.338721	-1.0397
Name_None_CAS_65-45-2_CS_NoneM_Temperature: Value35	-1.54	0.62	3.152941	257.537949	0.61	7.560478	5.242213	5.242213	4.715214	2.793756	2.793756	1.8814	1.8814	1.169509	1.169509	0.682001	0.682001	5.90718	4.794537	0.0	11.312963	0.0	0.0	12.132734	12.132734	0.0	0.0	10.840195	137.047678	0.0	0.3782	-1.51	10.0	130.082	182.238219	6.607786	2.389633	1.074894	58.091992	10.483981	0.507122	10.483981	0.251954	1.03	0.074074	0.251954	-0.61287	-0.507122	0.4911
Name_1,2,3,4-Tetrachlorodibenzo-p-dioxin_CAS_30746-58-8_CS_NoneM_Temperature: Value35	-8.45	0.0	2.247275	599.01105	0.22	12.861443	8.637756	11.661471	8.592224	4.899776	6.411634	3.565036	5.076894	2.456249	4.223624	1.612432	2.507565	0.0	0.0	0.0	31.589557	11.499024	0.0	0.0	12.132734	12.132734	0.0	55.877485	319.89654	0.0	0.0	-0.8	18.0	317.942	16590.199562	12.244922	4.389717	1.721057	122.922822	6.074879	0.447804	6.074879	0.191407	1.82	0.143578	0.191407	0.143578	-0.447804	6.1982
Name_dl-Tartaric acid_CAS_133-37-9_CS_NoneM_Temperature: Value10	-0.14	1.23	4.069512	133.826806	1.3	8.309401	4.760052	4.760052	4.464102	2.282543	2.282543	1.56615	1.56615	0.805104	0.805104	0.270102	0.270102	24.146543	9.589074	0.0	0.0	0.0	0.0	0.0	0.0	0.0	0.0	20.42611	150.016438	0.5	1.599	-1.14	10.0	144.038	106.755911	8.86	3.136253	1.997375	55.334057	9.771852	0.47924	9.771852	0.335427	0.94	1.768611	0.335427	-2.266204	-0.47924	-2.1226
Name_None_CAS_217-59-4_CS_NoneM_Temperature: Value10	-7.93	0.0	2.463012	651.536074	0.29	11.949383	9.928203	9.928203	8.94949	6.232051	6.232051	4.636751	4.636751	3.651709	3.651709	2.858547	2.858547	0.0	0.0	0.0	0.0	0.0	0.0	32.317345	0.0	0.0	72.796405	0.0	228.0939	0.0	0.0	-2.34	18.0	216.198	33081.42038	9.665769	3.575453	1.20303	105.476397	2.212407	0.061607	2.212407	-0.009895	1.82	1.33963	0.009895	1.33963	-0.061607	5.1462
Name_None_CAS_217-59-4_CS_NoneM_Temperature: Value15	-7.83	0.0	2.463012	651.536074	0.29	11.949383	9.928203	9.928203	8.94949	6.232051	6.232051	4.636751	4.636751	3.651709	3.651709	2.858547	2.858547	0.0	0.0	0.0	0.0	0.0	0.0	32.317345	0.0	0.0	72.796405	0.0	228.0939	0.0	0.0	-2.34	18.0	216.198	33081.42038	9.665769	3.575453	1.20303	105.476397	2.212407	0.061607	2.212407	-0.009895	1.82	1.33963	0.009895	1.33963	-0.061607	5.1462
Name_None_CAS_613-12-7_CS_NoneM_Temperature: Value30	-6.78	0.0	2.474936	635.656722	0.23	10.250712	8.696152	8.696152	7.3265	5.220085	5.220085	4.049964	4.049964	2.86031	2.86031	2.059473	2.059473	0.0	0.0	0.0	0.0	0.0	0.0	27.108348	0.0	0.0	61.521041	0.0	192.0939	0.066667	0.0	-1.82	15.0	180.165	4584.546211	8.485285	3.094623	1.385812	89.159674	2.261574	0.061629	2.261574	-0.017501	1.6	1.313753	0.017501	1.313753	-0.061629	4.30142
Name_None_CAS_302-72-7_CS_NoneM_Temperature: Value50	0.33	0.78	3.257586	59.813538	0.93	5.154701	3.510162	3.510162	2.642734	1.62709	1.62709	1.126913	1.126913	0.389528	0.389528	0.0	0.0	12.011146	4.794537	0.0	0.0	0.0	0.0	6.923737	0.0	0.0	0.0	10.840195	89.047678	0.666667	0.7254	-0.57	6.0	82.038	13.60964	5.43	1.767634	1.721545	35.764782	9.574074	0.480094	9.574074	0.319678	0.71	0.731481	0.319678	-0.962963	-0.480094	-0.5818
Name_l-Leucine_CAS_61-90-5_CS_NoneM_Temperature: Value30	-0.77	0.78	3.501688	101.230983	0.97	7.439158	5.794619	5.794619	4.036581	3.020937	3.020937	2.57428	2.57428	1.042536	1.042536	0.608685	0.608685	12.011146	4.794537	0.0	0.0	12.338728	0.0	0.0	0.0	13.847474	0.0	10.840195	131.094629	0.833333	0.7566	-0.57	9.0	118.071	60.471844	8.43	3.454517	3.968358	54.859608	10.109769	0.480086	10.109769	0.319978	1.13	0.3575	0.319978	-0.913241	-0.480086	0.4444
Name_None_CAS_99-65-0_CS_NoneM_Temperature: Value35	-2.33	0.0	3.121806	306.8249	0.31	9.137828	5.836821	5.836821	5.609061	2.998878	2.998878	2.034072	2.034072	1.251375	1.251375	0.720156	0.720156	9.846622	20.228637	0.0	11.374773	0.0	6.066367	18.199101	0.0	0.0	0.0	0.0	168.017107	0.0	0.0	-1.98	12.0	164.076	472.111687	8.1198	2.951612	1.54001	66.737355	10.158704	0.275801	10.158704	0.275801	1.06	0.273889	0.258306	-0.673611	-0.258306	1.503
Name_None_CAS_57-50-1_CS_NoneM_Temperature: Value60	0.34	2.01	2.17727	393.203227	3.43	17.361443	12.042576	12.042576	10.806897	7.04946	7.04946	5.559383	5.559383	4.070325	4.070325	2.631316	2.631316	74.625548	30.639164	0.0	0.0	0.0	0.0	0.0	0.0	0.0	0.0	24.423644	342.116212	1.0	6.8943	-0.44	23.0	320.121	120494.873994	18.892352	7.207281	3.226802	130.436458	9.997826	0.393567	9.997826	0.22355	2.23	0.668633	0.22355	-2.221748	-0.393567	-5.3956
Name_None_CAS_115-43-5_CS_NoneM_Temperature: Value35	-2.11	0.52	2.560321	502.297711	1.34	13.173362	9.60306	9.60306	8.608226	5.443106	5.443106	4.001527	4.001527	2.946475	2.946475	2.058594	2.058594	23.260464	14.383612	0.0	6.420822	5.563451	0.0	6.07602	30.331835	0.0	17.212513	0.0	244.084792	0.153846	0.6968	-2.43	18.0	232.154	12109.904738	12.038232	4.444357	1.69466	103.874854	12.086902	0.327651	12.086902	0.327651	1.8	0.126944	0.276512	-1.419722	-0.276512	0.8665
Name_None_CAS_207-08-9_CS_NoneM_Temperature: Value25	-8.36	0.0	2.022618	915.865732	0.31	13.104084	10.928203	10.928203	9.915816	6.970085	6.970085	5.454201	5.454201	4.370904	4.370904	3.475854	3.475854	0.0	0.0	0.0	0.0	0.0	0.0	43.798703	0.0	0.0	72.796405	0.0	252.0939	0.0	0.0	-2.6	20.0	240.22	121348.584411	10.219023	3.486522	1.163009	116.845995	2.332778	0.061629	2.332778	-0.002637	1.95	1.315796	0.002637	1.315796	-0.061629	5.6404
Name_None_CAS_87-86-5_CS_NoneM_Temperature: Value25	-4.09	0.7	3.603567	230.203225	0.0	9.464102	5.337036	9.116681	5.464102	2.668518	4.55834	1.918518	3.80834	1.186632	3.443431	0.593316	1.721715	0.0	5.106527	0.0	30.862678	0.0	0.0	0.0	0.0	0.0	0.0	58.004699	263.847003	0.0	0.0	0.47	12.0	265.33	416.314365	10.550192	3.685726	1.568118	93.741968	9.200988	0.504743	9.200988	0.155458	1.39	0.009043	0.155458	-0.36321	-0.504743	4.6592
Name_None_CAS_115178-64-8_CS_NoneM_Temperature: Value20	-1.57	0.0	2.462571	426.949934	1.5	15.501789	12.41074	12.41074	10.185071	6.665194	6.665194	4.308543	4.308543	2.819593	2.819593	1.640306	1.640306	5.969305	9.589074	0.0	12.514062	31.866728	0.0	0.0	49.45134	0.0	0.0	14.210589	295.141973	0.466667	0.0	-1.92	21.0	274.167	49066.4121	17.132411	9.901536	6.374897	124.139396	12.028318	0.451983	12.028318	0.33813	2.29	0.270017	0.33813	-0.511682	-0.451983	0.9648
Name_None_CAS_105-67-9_CS_NoneM_Temperature: Value25	-1.19	0.5	3.171678	215.807662	0.39	6.853371	5.679264	5.679264	4.198377	2.961641	2.961641	2.289941	2.289941	1.352295	1.352295	0.805387	0.805387	0.0	0.0	0.0	0.0	5.749512	5.563451	5.563451	6.066367	25.980209	0.0	5.106527	122.073165	0.25	0.195	-0.98	9.0	112.087	104.200919	6.144688	2.094917	1.224435	54.955521	9.043704	0.507687	9.043704	0.117999	1.06	0.375556	0.117999	0.375556	-0.507687	2.00904
Name_None_CAS_51-28-5_CS_NoneM_Temperature: Value55	-2.13	0.28	3.267052	375.287403	0.45	10.008072	6.206685	6.206685	6.019745	3.139151	3.139151	2.187237	2.187237	1.366512	1.366512	0.771623	0.771623	26.970906	20.228637	0.0	0.0	6.066367	12.132734	0.0	0.0	0.0	0.0	5.106527	184.012021	0.0	0.126	-2.18	13.0	180.075	675.815708	8.912421	3.05236	1.695453	71.531588	10.219537	0.502087	10.219537	0.317063	1.12	0.426389	0.317063	-0.886574	-0.502087	1.2086
Name_None_CAS_86-73-7_CS_NoneM_Temperature: Value50	-4.41	0.0	2.320728	411.600419	0.19	8.673362	7.325909	7.325909	6.44949	4.611807	4.611807	3.491071	3.491071	2.705801	2.705801	2.079609	2.079609	0.0	0.0	0.0	0.0	0.0	6.420822	22.253806	0.0	0.0	48.530937	0.0	166.07825	0.076923	0.0	-1.56	13.0	156.143	2395.238189	6.902851	2.461795	0.919446	77.847608	2.217593	0.061939	2.217593	-0.001346	1.36	1.103519	0.001346	1.103519	-0.061939	3.2578
Name_None_CAS_76-57-3_CS_NoneM_Temperature: Value90	-1.1	0.23	1.822365	685.154996	1.58	15.060113	12.951046	12.951046	10.663869	8.102094	8.102094	7.113245	7.113245	6.35431	6.35431	5.388741	5.388741	6.103966	5.106527	0.0	11.518957	11.959747	30.885423	11.126903	7.109798	12.142387	24.089969	9.473726	299.152144	0.555556	0.3634	-1.52	22.0	278.202	226722.000407	12.968359	4.059868	1.277623	129.878939	10.554213	0.492857	10.554213	0.165481	2.21	0.080556	0.165481	-0.538553	-0.492857	1.5011
Name_None_CAS_83-67-0_CS_NoneM_Temperature: Value20	-2.62	0.24	3.178461	574.170559	1.22	9.585422	7.235488	7.235488	6.109061	3.7135	3.7135	2.845982	2.845982	1.975615	1.975615	1.261435	1.261435	11.24901	9.589074	0.0	0.0	11.163878	0.0	10.89442	18.662444	0.0	9.967957	0.0	180.064725	0.285714	0.2928	-1.85	13.0	172.103	1173.006844	7.78134	2.317238	0.914622	72.454043	11.303981	0.329317	11.303981	0.329317	1.22	0.399306	0.32787	-0.447963	-0.32787	-1.0397
Name_None_CAS_65-45-2_CS_NoneM_Temperature: Value45	-1.37	0.62	3.152941	257.537949	0.61	7.560478	5.242213	5.242213	4.715214	2.793756	2.793756	1.8814	1.8814	1.169509	1.169509	0.682001	0.682001	5.90718	4.794537	0.0	11.312963	0.0	0.0	12.132734	12.132734	0.0	0.0	10.840195	137.047678	0.0	0.3782	-1.51	10.0	130.082	182.238219	6.607786	2.389633	1.074894	58.091992	10.483981	0.507122	10.483981	0.251954	1.03	0.074074	0.251954	-0.61287	-0.507122	0.4911
Name_dl-Tartaric acid_CAS_133-37-9_CS_NoneM_Temperature: Value80	0.52	1.23	4.069512	133.826806	1.3	8.309401	4.760052	4.760052	4.464102	2.282543	2.282543	1.56615	1.56615	0.805104	0.805104	0.270102	0.270102	24.146543	9.589074	0.0	0.0	0.0	0.0	0.0	0.0	0.0	0.0	20.42611	150.016438	0.5	1.599	-1.14	10.0	144.038	106.755911	8.86	3.136253	1.997375	55.334057	9.771852	0.47924	9.771852	0.335427	0.94	1.768611	0.335427	-2.266204	-0.47924	-2.1226
Name_None_CAS_106231-64-5_CS_NoneM_Temperature: Value20	-2.25	0.57	2.435837	443.040809	1.39	13.543606	9.828385	9.828385	8.502908	5.183617	5.183617	3.585697	3.585697	2.134415	2.134415	1.186114	1.186114	30.997429	14.383612	0.0	0.0	5.563451	4.89991	7.047672	30.331835	0.0	0.0	9.84339	251.079373	0.25	0.7923	-2.37	18.0	238.134	8855.990398	13.69398	6.386127	4.245545	103.773235	11.484641	0.479925	11.484641	0.33813	1.83	0.339063	0.33813	-1.124782	-0.479925	0.3864
Name_None_CAS_106231-61-2_CS_NoneM_Temperature: Value20	0.43	0.48	2.463455	400.75442	1.79	14.087576	10.488671	10.488671	9.185071	5.903802	5.903802	3.770158	3.770158	2.428771	2.428771	1.478767	1.478767	18.483367	9.589074	0.0	26.303277	5.563451	0.0	4.89991	30.331835	0.0	0.0	14.949918	267.110673	0.384615	0.8592	-1.92	19.0	250.145	17976.027274	15.138548	8.229009	5.067996	110.770889	11.685347	0.451983	11.685347	0.33813	2.01	0.099485	0.33813	-0.581577	-0.451983	-0.3434
Name_None_CAS_58-38-8_CS_NoneM_Temperature: Value25	-4.4	0.0	1.493236	743.471167	1.47	17.225404	14.619053	16.191478	12.20351	8.954408	10.14887	6.831941	8.352154	5.039706	6.405071	3.567268	4.809719	0.0	0.0	0.0	0.0	0.0	24.532968	47.344765	0.0	17.828252	58.145604	11.60094	373.137946	0.4	0.0	-1.2	25.0	349.761	758919.740013	17.225707	7.583405	3.822382	159.102249	6.289695	0.339551	6.289695	0.05673	2.82	0.808147	0.05673	0.808147	-0.339551	4.5802
Name_None_CAS_58-18-4_CS_NoneM_Temperature: Value25	-3.98	0.31	1.6968	545.910498	1.02	15.750712	14.321717	14.321717	10.278441	9.24161	9.24161	9.237543	9.237543	8.524125	8.524125	6.802813	6.802813	5.601051	9.901065	0.0	10.829981	11.701151	43.93992	24.835569	0.0	6.07602	20.771212	0.0	302.22458	0.85	0.3162	-0.63	22.0	272.218	111571.742964	14.93054	4.465594	1.735544	133.915979	11.829503	0.389603	11.829503	0.155197	2.52	0.107372	0.155197	-0.48394	-0.389603	4.2693
Name_None_CAS_65-85-0_CS_NoneM_Temperature: Value75	-0.78	0.57	2.981455	203.415953	0.44	6.690234	4.742213	4.742213	4.30453	2.588415	2.588415	1.671178	1.671178	1.02074	1.02074	0.58073	0.58073	5.969305	4.794537	0.0	0.0	5.563451	0.0	0.0	30.331835	0.0	0.0	5.106527	122.036779	0.0	0.2508	-1.31	9.0	116.075	129.225339	5.820039	2.306764	1.287705	52.752101	10.200926	0.477639	10.200926	0.335178	0.93	0.331019	0.335178	-0.879074	-0.477639	1.3848
Name_None_CAS_218-01-9_CS_NoneM_Temperature: Value30	-8.02	0.0	2.307639	797.252622	0.29	11.949383	9.928203	9.928203	8.932653	6.226068	6.226068	4.668518	4.668518	3.65121	3.65121	2.770762	2.770762	0.0	0.0	0.0	0.0	0.0	0.0	32.317345	0.0	0.0	72.796405	0.0	228.0939	0.0	0.0	-2.34	18.0	216.198	32049.263329	9.665769	3.575453	1.261478	105.476397	2.236111	0.061629	2.236111	-0.009896	1.82	1.305816	0.009896	1.305816	-0.061629	5.1462
Name_None_CAS_57-13-6_CS_NoneM_Temperature: Value10	0.88	0.72	2.803039	29.01955	0.69	3.57735	2.062949	2.062949	1.732051	0.781474	0.781474	0.402369	0.402369	0.0	0.0	0.0	0.0	6.031115	0.0	0.0	0.0	0.0	0.0	0.0	0.0	0.0	11.467335	4.794537	60.032363	0.0	0.4968	-0.73	4.0	56.024	3.245112	3.27	0.710529	0.173734	23.580555	9.0	0.351846	9.0	0.309056	0.46	0.833333	0.309056	-0.833333	-0.351846	-0.9762
Name_None_CAS_617-65-2_CS_NoneM_Temperature: Value75	-0.14	1.35	3.49073	144.583377	1.26	8.146264	5.279838	5.279838	4.536581	2.739272	2.739272	1.877144	1.877144	0.986405	0.986405	0.402453	0.402453	17.980451	9.589074	0.0	12.841643	0.0	0.0	0.0	0.0	0.0	0.0	15.946722	147.053158	0.6	1.701	-1.1	10.0	138.058	111.041752	8.9	3.837557	3.848566	57.450422	9.99388	0.481229	9.99388	0.319984	1.06	0.023148	0.319984	-1.165509	-0.481229	-0.7369
Name_2-Isopropyl-4-nitroimidazole_CAS_73-32-5_CS_NoneM_Temperature: Value20	-0.6	0.35	2.903362	266.546041	0.64	8.430721	6.365624	6.365624	5.109061	3.306695	3.306695	2.555728	2.555728	1.318085	1.318085	0.715747	0.715747	4.923311	10.114318	0.0	11.735769	5.824404	0.0	6.196844	0.0	13.847474	9.967957	0.0	155.069477	0.5	0.224	-1.39	11.0	146.085	346.711354	7.714058	2.691883	1.543833	63.608014	10.159915	0.381105	10.159915	0.381105	1.13	0.116944	0.357757	-0.511528	-0.357757	1.4413
Name_None_CAS_129-00-0_CS_NoneM_Temperature: Value45	-5.7	0.0	2.505956	666.619806	0.25	10.535169	8.773503	8.773503	7.932653	5.559401	5.559401	4.289601	4.289601	3.392734	3.392734	2.669587	2.669587	0.0	0.0	0.0	0.0	0.0	0.0	32.317345	0.0	0.0	60.663671	0.0	202.07825	0.0	0.0	-2.08	16.0	192.176	11364.402575	8.116402	2.732405	0.89195	93.455422	2.212407	0.061033	2.212407	-0.002681	1.58	1.335	0.002681	1.335	-0.061033	4.584
Name_None_CAS_75-84-3_CS_NoneM_Temperature: Value25	-0.42	0.31	3.16849	33.693328	0.35	5.207107	4.65432	4.65432	2.56066	2.169781	2.169781	2.718774	2.718774	0.474342	0.474342	0.0	0.0	0.0	0.0	0.0	12.021872	0.0	0.0	0.0	0.0	20.771212	0.0	5.106527	88.088815	1.0	0.1085	-0.04	6.0	76.054	12.164797	5.96	1.60566	3.96	38.993253	8.402778	0.395831	8.402778	0.047899	0.87	0.097222	0.047899	0.097222	-0.395831	1.0248
Name_l-Aspartic acid_CAS_56-84-8_CS_NoneM_Temperature: Value15	-1.59	1.18	3.632432	132.529325	1.26	7.439158	4.572731	4.572731	4.036581	2.239272	2.239272	1.542593	1.542593	0.711731	0.711731	0.275438	0.275438	24.401273	9.589074	0.0	0.0	0.0	0.0	0.0	0.0	0.0	0.0	15.946722	133.037508	0.5	1.4868	-1.1	9.0	126.047	60.471844	7.9	3.032307	3.47971	51.08548	9.846435	0.481175	9.846435	0.320578	0.92	0.532407	0.320578	-1.294074	-0.481175	-1.127
Name_None_CAS_75-84-3_CS_NoneM_Temperature: Value20	-0.39	0.31	3.16849	33.693328	0.35	5.207107	4.65432	4.65432	2.56066	2.169781	2.169781	2.718774	2.718774	0.474342	0.474342	0.0	0.0	0.0	0.0	0.0	12.021872	0.0	0.0	0.0	0.0	20.771212	0.0	5.106527	88.088815	1.0	0.1085	-0.04	6.0	76.054	12.164797	5.96	1.60566	3.96	38.993253	8.402778	0.395831	8.402778	0.047899	0.87	0.097222	0.047899	0.097222	-0.395831	1.0248
Name_l-Aspartic acid_CAS_56-84-8_CS_NoneM_Temperature: Value10	-1.66	1.18	3.632432	132.529325	1.26	7.439158	4.572731	4.572731	4.036581	2.239272	2.239272	1.542593	1.542593	0.711731	0.711731	0.275438	0.275438	24.401273	9.589074	0.0	0.0	0.0	0.0	0.0	0.0	0.0	0.0	15.946722	133.037508	0.5	1.4868	-1.1	9.0	126.047	60.471844	7.9	3.032307	3.47971	51.08548	9.846435	0.481175	9.846435	0.320578	0.92	0.532407	0.320578	-1.294074	-0.481175	-1.127
Name_None_CAS_83-53-4_CS_NoneM_Temperature: Value40	-4.95	0.0	2.946471	380.608135	0.16	8.552042	6.220031	9.392024	5.787694	3.615998	5.201995	2.574792	4.283466	1.817658	3.20066	1.225527	2.181361	0.0	0.0	0.0	0.0	0.0	8.945439	10.772448	0.0	24.265468	43.992622	0.0	283.883624	0.0	0.0	-0.34	12.0	279.918	768.36393	8.266955	3.189555	1.294146	87.848163	3.510162	0.061588	3.510162	0.025402	1.44	1.140093	0.025402	1.140093	-0.061588	4.3648
Name_None_CAS_2051-24-3_CS_NoneM_Temperature: Value25	-11.89	0.0	3.026914	669.959814	0.0	16.928203	9.779645	17.338934	10.106836	5.139822	8.919467	3.889822	7.669467	2.669608	7.223109	1.648786	4.303501	0.0	0.0	0.0	61.353236	0.0	0.0	0.0	0.0	0.0	0.0	116.009399	493.688527	0.0	0.0	1.34	22.0	498.662	54493.882109	19.661925	7.296648	3.103061	175.52116	6.202788	0.081912	6.202788	0.080892	2.55	0.00045	0.080892	-0.01198	-0.081912	9.8876
Name_None_CAS_57-43-2_CS_NoneM_Temperature: Value37	-2.36	0.52	2.871702	303.191365	1.24	12.344935	9.923415	9.923415	7.419557	5.589535	5.589535	4.605555	4.605555	3.075433	3.075433	1.839898	1.839898	23.260464	14.383612	0.0	0.0	18.759549	6.420822	0.0	6.923737	13.847474	10.633577	0.0	226.131742	0.727273	0.6448	-1.39	16.0	208.132	2611.755342	12.678446	4.634243	2.229701	94.967132	11.787878	0.327632	11.787878	0.327632	1.8	0.407407	0.276823	-1.07125	-0.276823	1.185
Name_None_CAS_238-84-6_CS_NoneM_Temperature: Value25	-6.68	0.0	2.108387	722.939874	0.24	11.242276	9.480609	9.480609	8.432653	6.022491	6.022491	4.646736	4.646736	3.71535	3.71535	2.90641	2.90641	0.0	0.0	0.0	0.0	0.0	6.420822	33.026254	0.0	0.0	60.663671	0.0	216.0939	0.058824	0.0	-2.08	17.0	204.187	22781.853075	9.002669	3.206374	1.181192	100.529273	2.267361	0.061939	2.267361	-0.000729	1.73	1.07625	0.000729	1.07625	-0.061939	4.411
Name_None_CAS_88-73-3_CS_NoneM_Temperature: Value20	-2.67	0.0	3.152941	261.679658	0.21	7.560478	4.951076	5.707005	4.715214	2.605088	2.983052	1.708521	2.115721	1.049149	1.368762	0.599795	0.804535	4.923311	10.114318	0.0	10.71002	0.0	0.0	12.132734	12.132734	0.0	0.0	11.60094	156.993056	0.0	0.0	-1.09	10.0	153.524	182.238219	7.022233	2.662619	1.24738	62.387645	10.14287	0.287371	10.14287	0.287371	1.01	0.051698	0.258263	-0.511574	-0.258263	2.2482
Name_None_CAS_505-48-6_CS_NoneM_Temperature: Value20	-2.04	1.14	3.007306	135.13685	0.7	9.397341	6.953564	6.953564	5.625898	4.062569	4.062569	2.701691	2.701691	1.531284	1.531284	0.906005	0.906005	11.938611	9.589074	0.0	12.841643	12.841643	12.841643	0.0	0.0	0.0	0.0	10.213055	174.089209	0.75	0.798	-1.06	12.0	160.084	331.503884	10.94	6.63784	8.94	71.205358	10.046109	0.48123	10.046109	0.30284	1.38	0.187571	0.30284	-0.784042	-0.48123	1.4962
Name_None_CAS_63-74-1_CS_NoneM_Temperature: Value10	-1.84	0.67	3.201516	341.349962	1.18	8.483128	5.688846	6.505343	4.999019	2.883202	4.429522	2.114045	3.675468	1.208633	2.137864	0.657506	1.172946	10.023291	8.417797	0.0	4.895483	5.687386	0.0	24.265468	0.0	0.0	0.0	10.872641	172.030648	0.0	0.7906	-1.07	11.0	164.145	230.73472	8.030705	2.51929	1.92397	64.87196	10.681132	0.398728	10.681132	0.237548	1.2	0.075648	0.237548	-3.575139	-0.398728	-0.0838
Name_Grifulvin_CAS_126-07-8_CS_NoneM_Temperature: Value25	-4.61	0.0	2.258173	768.834539	1.58	17.6459	13.766612	14.522541	11.39945	7.375124	7.753088	5.750227	6.128192	4.497995	4.855898	3.299373	3.564147	11.518957	9.589074	0.0	40.082073	11.499024	0.0	33.47178	6.923737	0.0	0.0	30.548392	352.071366	0.411765	0.0	-2.21	24.0	335.634	270347.369567	16.64092	5.701542	2.021587	143.824992	13.254939	0.496168	13.254939	0.230725	2.39	0.117617	0.230725	-1.422343	-0.496168	2.8103
Name_Maltose_CAS_69-79-4_CS_NoneM_Temperature: Value20	0.11	2.01	2.114862	378.018438	3.4	17.309037	11.99017	11.99017	10.810968	7.079026	7.079026	5.526832	5.526832	3.978973	3.978973	2.569694	2.569694	74.625548	35.745692	0.0	0.0	0.0	0.0	0.0	0.0	0.0	0.0	19.317116	342.116212	1.0	6.834	-0.44	23.0	320.121	108711.667779	18.892352	7.630404	3.646723	130.436458	9.942733	0.393567	9.942733	0.186732	2.23	0.667367	0.186732	-1.739074	-0.393567	-5.3972
Name_None_CAS_103-84-4_CS_NoneM_Temperature: Value10	-1.49	0.41	2.674242	217.959017	0.67	7.397341	5.795	5.795	4.787694	3.114808	3.114808	2.047212	2.047212	1.094158	1.094158	0.724749	0.724749	0.0	4.794537	0.0	5.90718	0.0	5.687386	6.923737	0.0	30.331835	5.316789	0.0	135.068414	0.125	0.2747	-1.31	10.0	126.094	195.625462	6.805075	3.011779	1.895375	59.872672	10.502041	0.326339	10.502041	0.220747	1.11	0.035926	0.220747	-0.035926	-0.326339	1.645
Name_None_CAS_88-89-1_CS_NoneM_Temperature: Value40	-1.09	0.02	3.572755	461.890685	0.46	12.455665	7.393045	7.393045	7.341112	3.644573	3.644573	2.603958	2.603958	1.658655	1.658655	0.973511	0.973511	37.581604	30.342955	0.0	0.0	12.132734	0.0	0.0	0.0	0.0	0.0	5.106527	228.997099	0.0	0.0092	-2.78	16.0	226.08	2479.518362	11.295643	3.762657	1.842487	86.184564	10.371759	0.497307	10.371759	0.324424	1.3	0.446759	0.324424	-1.207778	-0.497307	1.1168
Name_None_CAS_105-60-2_CS_NoneM_Temperature: Value5	0.58	0.26	2.266697	80.529325	0.69	5.819991	4.943782	4.943782	3.893847	3.161231	3.161231	2.160613	2.160613	1.402784	1.402784	0.90353	0.90353	0.0	4.794537	0.0	5.90718	0.0	25.807221	6.420822	0.0	0.0	5.316789	0.0	113.084064	0.833333	0.1794	-0.53	8.0	102.072	85.398652	5.603869	2.698436	1.523476	49.269515	10.571944	0.356107	10.571944	0.219494	0.96	0.224537	0.219494	0.224537	-0.356107	0.6766
Name_None_CAS_100-09-4_CS_NoneM_Temperature: Value5	-3.03	0.57	2.913802	250.54461	0.66	8.267585	6.073111	6.073111	5.236382	3.111471	3.111471	2.033654	2.033654	1.336969	1.336969	0.733596	0.733596	5.969305	4.794537	0.0	5.563451	5.749512	0.0	19.242532	12.132734	0.0	0.0	9.84339	152.047344	0.125	0.3762	-1.51	11.0	144.085	335.47939	7.595374	3.053138	1.703179	64.230588	10.359739	0.496768	10.359739	0.335183	1.13	0.269259	0.335183	-0.923469	-0.496768	1.3934
Name_None_CAS_129-00-0_CS_NoneM_Temperature: Value5	-6.61	0.0	2.505956	666.619806	0.25	10.535169	8.773503	8.773503	7.932653	5.559401	5.559401	4.289601	4.289601	3.392734	3.392734	2.669587	2.669587	0.0	0.0	0.0	0.0	0.0	0.0	32.317345	0.0	0.0	60.663671	0.0	202.07825	0.0	0.0	-2.08	16.0	192.176	11364.402575	8.116402	2.732405	0.89195	93.455422	2.212407	0.061033	2.212407	-0.002681	1.58	1.335	0.002681	1.335	-0.061033	4.584
Name_None_CAS_76-57-3_CS_NoneM_Temperature: Value70	-1.22	0.23	1.822365	685.154996	1.58	15.060113	12.951046	12.951046	10.663869	8.102094	8.102094	7.113245	7.113245	6.35431	6.35431	5.388741	5.388741	6.103966	5.106527	0.0	11.518957	11.959747	30.885423	11.126903	7.109798	12.142387	24.089969	9.473726	299.152144	0.555556	0.3634	-1.52	22.0	278.202	226722.000407	12.968359	4.059868	1.277623	129.878939	10.554213	0.492857	10.554213	0.165481	2.21	0.080556	0.165481	-0.538553	-0.492857	1.5011
Name_None_CAS_120-80-9_CS_NoneM_Temperature: Value40	0.76	0.77	3.134862	162.638339	0.53	5.983128	4.203828	4.203828	3.80453	2.274564	2.274564	1.488714	1.488714	0.881732	0.881732	0.464163	0.464163	0.0	0.0	0.0	11.499024	0.0	0.0	12.132734	12.132734	0.0	0.0	10.213055	110.036779	0.0	0.4081	-1.18	8.0	104.064	72.495266	4.966628	1.738121	0.729375	47.019871	8.669259	0.50426	8.669259	0.156883	0.83	0.076389	0.156883	-0.076389	-0.50426	1.0978
Name_None_CAS_644-08-6_CS_NoneM_Temperature: Value5	-4.96	0.0	2.423856	370.542881	0.21	9.096012	7.696152	7.696152	6.360173	4.482051	4.482051	3.232051	3.232051	2.158689	2.158689	1.376614	1.376614	0.0	0.0	0.0	0.0	0.0	0.0	16.690354	0.0	6.066367	55.454674	0.0	168.0939	0.076923	0.0	-1.56	13.0	156.143	1444.823681	8.057239	3.442238	1.780015	78.853439	2.157407	0.062225	2.157407	-0.018385	1.47	1.280093	0.018385	1.280093	-0.062225	3.66202
Name_None_CAS_121-57-3_CS_NoneM_Temperature: Value20	-1.19	0.54	3.201516	340.595074	1.19	8.483128	5.55871	6.375206	4.999019	2.830074	4.270137	2.044102	3.465639	1.177959	2.045843	0.639797	1.119818	10.118127	8.417797	0.0	4.895483	5.687386	0.0	24.265468	0.0	0.0	0.0	10.286417	173.014664	0.0	0.6426	-1.07	11.0	166.137	230.73472	8.030705	2.51929	1.92397	64.39993	10.45891	0.398728	10.45891	0.294013	1.16	0.146574	0.294013	-4.075139	-0.398728	0.5155
Name_None_CAS_65-85-0_CS_NoneM_Temperature: Value95	-0.28	0.57	2.981455	203.415953	0.44	6.690234	4.742213	4.742213	4.30453	2.588415	2.588415	1.671178	1.671178	1.02074	1.02074	0.58073	0.58073	5.969305	4.794537	0.0	0.0	5.563451	0.0	0.0	30.331835	0.0	0.0	5.106527	122.036779	0.0	0.2508	-1.31	9.0	116.075	129.225339	5.820039	2.306764	1.287705	52.752101	10.200926	0.477639	10.200926	0.335178	0.93	0.331019	0.335178	-0.879074	-0.477639	1.3848
Name_None_CAS_2217-08-5_CS_NoneM_Temperature: Value20	-2.53	0.52	2.970443	271.042626	1.21	11.474691	9.053172	9.053172	7.063715	5.233693	5.233693	3.819479	3.819479	2.676968	2.676968	2.012547	2.012547	23.260464	14.383612	0.0	0.0	12.841643	12.841643	0.0	0.0	13.847474	10.633577	0.0	212.116092	0.7	0.6292	-1.39	15.0	196.121	1812.314888	11.683475	4.420021	2.004731	88.60219	11.724167	0.327632	11.724167	0.327632	1.66	0.45838	0.276823	-1.044236	-0.276823	0.939
Name_None_CAS_73-24-5_CS_NoneM_Temperature: Value45	-1.73	0.57	2.95009	351.565797	1.09	6.974691	5.073692	5.073692	4.87701	2.772767	2.772767	1.860053	1.860053	1.25231	1.25231	0.783746	0.783746	0.0	0.0	0.0	0.0	16.981741	0.0	12.65464	0.0	0.0	19.935914	5.733667	135.054495	0.0	0.6213	-1.65	10.0	130.09	372.42214	5.15986	1.662923	0.539771	56.321063	5.478287	0.381798	5.478287	0.182241	0.92	0.43287	0.182241	0.43287	-0.381798	-0.0649
Name_None_CAS_69-72-7_CS_NoneM_Temperature: Value25	-1.79	0.7	3.152941	254.783061	0.4	7.560478	5.112077	5.112077	4.715214	2.728688	2.728688	1.822302	1.822302	1.134458	1.134458	0.654489	0.654489	5.969305	4.794537	0.0	11.312963	0.0	0.0	12.132734	12.132734	0.0	0.0	10.213055	138.031694	0.0	0.28	-1.51	10.0	132.074	182.238219	6.607786	2.389633	1.074894	57.546335	10.261759	0.507053	10.261759	0.338969	0.99	0.06713	0.338969	-1.11287	-0.507053	1.0904
Name_None_CAS_73-24-5_CS_NoneM_Temperature: Value40	-1.81	0.57	2.95009	351.565797	1.09	6.974691	5.073692	5.073692	4.87701	2.772767	2.772767	1.860053	1.860053	1.25231	1.25231	0.783746	0.783746	0.0	0.0	0.0	0.0	16.981741	0.0	12.65464	0.0	0.0	19.935914	5.733667	135.054495	0.0	0.6213	-1.65	10.0	130.09	372.42214	5.15986	1.662923	0.539771	56.321063	5.478287	0.381798	5.478287	0.182241	0.92	0.43287	0.182241	0.43287	-0.381798	-0.0649
Name_None_CAS_69-72-7_CS_NoneM_Temperature: Value20	-1.84	0.7	3.152941	254.783061	0.4	7.560478	5.112077	5.112077	4.715214	2.728688	2.728688	1.822302	1.822302	1.134458	1.134458	0.654489	0.654489	5.969305	4.794537	0.0	11.312963	0.0	0.0	12.132734	12.132734	0.0	0.0	10.213055	138.031694	0.0	0.28	-1.51	10.0	132.074	182.238219	6.607786	2.389633	1.074894	57.546335	10.261759	0.507053	10.261759	0.338969	0.99	0.06713	0.338969	-1.11287	-0.507053	1.0904
Name_None_CAS_123-56-8_CS_NoneM_Temperature: Value60	0.77	0.34	2.553705	104.858202	0.89	5.276021	3.73071	3.73071	3.287694	2.115355	2.115355	1.471353	1.471353	0.857963	0.857963	0.507564	0.507564	0.0	9.589074	0.0	11.814359	12.841643	0.0	0.0	0.0	0.0	5.316789	0.0	99.032028	0.5	0.3026	-0.86	7.0	94.049	46.670483	4.302866	1.329582	0.764845	40.701153	10.121528	0.296439	10.121528	0.226562	0.69	0.148148	0.226562	-0.148148	-0.296439	-0.577
Name_None_CAS_92-52-4_CS_NoneM_Temperature: Value50	-3.86	0.0	2.457149	297.43132	0.21	8.225768	6.773503	6.773503	5.966326	4.071367	4.071367	2.732051	2.732051	1.880911	1.880911	1.261206	1.261206	0.0	0.0	0.0	0.0	0.0	0.0	11.126903	0.0	12.132734	48.530937	0.0	154.07825	0.0	0.0	-1.56	12.0	144.132	1023.952729	7.108737	3.224946	1.373936	72.488497	2.12037	0.062225	2.12037	-0.018404	1.32	1.276019	0.018404	1.276019	-0.062225	3.3536
Name_None_CAS_617-65-2_CS_NoneM_Temperature: Value60	-0.4	1.35	3.49073	144.583377	1.26	8.146264	5.279838	5.279838	4.536581	2.739272	2.739272	1.877144	1.877144	0.986405	0.986405	0.402453	0.402453	17.980451	9.589074	0.0	12.841643	0.0	0.0	0.0	0.0	0.0	0.0	15.946722	147.053158	0.6	1.701	-1.1	10.0	138.058	111.041752	8.9	3.837557	3.848566	57.450422	9.99388	0.481229	9.99388	0.319984	1.06	0.023148	0.319984	-1.165509	-0.481229	-0.7369
Name_None_CAS_86-73-7_CS_NoneM_Temperature: Value40	-4.63	0.0	2.320728	411.600419	0.19	8.673362	7.325909	7.325909	6.44949	4.611807	4.611807	3.491071	3.491071	2.705801	2.705801	2.079609	2.079609	0.0	0.0	0.0	0.0	0.0	6.420822	22.253806	0.0	0.0	48.530937	0.0	166.07825	0.076923	0.0	-1.56	13.0	156.143	2395.238189	6.902851	2.461795	0.919446	77.847608	2.217593	0.061939	2.217593	-0.001346	1.36	1.103519	0.001346	1.103519	-0.061939	3.2578
Name_None_CAS_553-90-2_CS_NoneM_Temperature: Value45	0.47	0.0	3.643225	92.605938	0.69	6.568914	4.632993	4.632993	3.718744	1.882993	1.882993	0.983163	0.983163	0.537457	0.537457	0.166667	0.166667	11.938611	9.589074	0.0	0.0	0.0	14.219595	0.0	0.0	0.0	9.473726	0.0	118.026609	0.5	0.0	-1.06	8.0	112.04	53.472764	6.94	3.009687	1.59221	46.384212	10.046065	0.460599	10.046065	0.416684	0.82	0.979167	0.416684	-0.979167	-0.460599	-0.6676
Name_None_CAS_617-65-2_CS_NoneM_Temperature: Value65	-0.32	1.35	3.49073	144.583377	1.26	8.146264	5.279838	5.279838	4.536581	2.739272	2.739272	1.877144	1.877144	0.986405	0.986405	0.402453	0.402453	17.980451	9.589074	0.0	12.841643	0.0	0.0	0.0	0.0	0.0	0.0	15.946722	147.053158	0.6	1.701	-1.1	10.0	138.058	111.041752	8.9	3.837557	3.848566	57.450422	9.99388	0.481229	9.99388	0.319984	1.06	0.023148	0.319984	-1.165509	-0.481229	-0.7369
Name_l-Arginine_CAS_74-79-3_CS_NoneM_Temperature: Value25	0.02	1.26	3.311835	170.931021	1.95	9.560478	6.708833	6.708833	5.536581	3.600216	3.600216	2.427411	2.427411	1.324553	1.324553	0.668508	0.668508	12.011146	4.794537	0.0	5.959555	19.3864	0.0	0.0	0.0	0.0	5.316789	21.983146	174.111676	0.666667	2.457	-1.3	12.0	160.092	312.646102	10.7	5.363379	5.48223	70.434712	10.215	0.480086	10.215	0.319969	1.38	0.112133	0.319969	-1.002014	-0.480086	-1.33843
Name_None_CAS_86-73-7_CS_NoneM_Temperature: Value45	-4.47	0.0	2.320728	411.600419	0.19	8.673362	7.325909	7.325909	6.44949	4.611807	4.611807	3.491071	3.491071	2.705801	2.705801	2.079609	2.079609	0.0	0.0	0.0	0.0	0.0	6.420822	22.253806	0.0	0.0	48.530937	0.0	166.07825	0.076923	0.0	-1.56	13.0	156.143	2395.238189	6.902851	2.461795	0.919446	77.847608	2.217593	0.061939	2.217593	-0.001346	1.36	1.103519	0.001346	1.103519	-0.061939	3.2578
Name_None_CAS_2051-60-7_CS_NoneM_Temperature: Value25	-4.57	0.0	2.53607	392.879048	0.21	9.096012	7.074117	7.830046	6.37701	4.177016	4.554981	2.845872	3.253072	1.958651	2.288239	1.313031	1.557873	0.0	0.0	0.0	0.0	0.0	16.149536	0.0	0.0	42.464569	12.132734	11.60094	188.039278	0.0	0.0	-1.27	13.0	179.585	1459.756928	8.333753	3.629389	1.731844	82.791764	6.058763	0.083664	6.058763	0.048389	1.45	0.799722	0.048389	0.799722	-0.083664	4.007
Name_Diglycine_CAS_556-50-3_CS_NoneM_Temperature: Value25	0.15	1.04	3.276212	122.981155	1.46	7.276021	4.755274	4.755274	4.163902	2.350764	2.350764	1.374592	1.374592	0.622178	0.622178	0.246366	0.246366	11.876485	9.589074	0.0	13.089513	0.0	0.0	0.0	0.0	0.0	5.316789	10.840195	132.053492	0.5	1.5184	-1.1	9.0	124.055	78.513045	7.9	3.848566	4.759236	51.841108	10.216806	0.47993	10.216806	0.32247	0.96	0.173333	0.32247	-1.072407	-0.47993	-1.8541
Name_Menthol_CAS_89-78-1_CS_NoneM_Temperature: Value25	-2.53	0.31	2.437159	120.041185	0.42	8.430721	7.877935	7.877935	5.109061	4.78991	4.78991	4.393443	4.393443	2.98719	2.98719	2.151882	2.151882	0.0	5.106527	0.0	6.103966	11.835812	12.338728	12.841643	0.0	0.0	20.771212	0.0	156.151415	1.0	0.1302	-0.04	11.0	136.109	252.107381	9.051241	3.572829	2.193986	69.812133	9.709769	0.392821	9.709769	0.057293	1.47	0.028935	0.057293	-0.028935	-0.392821	2.4395
Name_None_CAS_107-35-7_CS_NoneM_Temperature: Value40	0.06	0.52	3.602197	125.870334	1.34	5.914214	3.663522	4.480019	3.06066	1.712831	3.321996	1.074714	2.64679	0.375805	1.127415	0.14893	0.446789	10.118127	8.417797	0.0	12.29761	0.0	0.0	0.0	0.0	0.0	0.0	10.286417	125.014664	1.0	0.6968	-0.13	7.0	118.093	18.141709	6.87	2.247743	5.87	42.07272	9.706806	0.329369	9.706806	0.265602	0.83	0.028935	0.265602	-3.79919	-0.329369	-1.1671
Name_Methionine_CAS_63-68-3_CS_NoneM_Temperature: Value20	-0.45	0.78	3.265907	96.958785	1.06	7.276021	5.332624	6.149121	4.180739	2.654911	4.048758	1.726205	2.711804	0.950177	1.594127	0.368293	0.85793	12.011146	4.794537	0.0	0.0	6.420822	5.752854	0.0	11.761885	6.255769	0.0	10.840195	149.05105	0.8	0.8268	-0.22	9.0	138.127	80.2014	8.78	4.639273	4.294139	58.617776	10.070883	0.480086	10.070883	0.319999	1.15	0.552083	0.319999	-0.912917	-0.480086	0.1514
Name_None_CAS_141-82-2_CS_NoneM_Temperature: Value40	0.82	1.14	3.31802	83.10803	0.69	5.861807	3.418031	3.418031	3.125898	1.562569	1.562569	0.964254	0.964254	0.302451	0.302451	0.129368	0.129368	18.359432	9.589074	0.0	0.0	0.0	0.0	0.0	0.0	0.0	0.0	10.213055	104.010959	0.333333	0.7866	-1.06	7.0	100.029	19.093584	5.94	2.173434	4.94	39.380647	9.428889	0.480806	9.428889	0.314202	0.68	0.805556	0.314202	-1.3125	-0.480806	-0.4543
Name_None_CAS_52-43-7_CS_NoneM_Temperature: Value35	-1.91	0.52	3.071207	314.576664	1.32	11.474691	8.207873	8.207873	7.063715	4.452472	4.452472	3.305078	3.305078	2.309013	2.309013	1.526793	1.526793	23.260464	14.383612	0.0	12.841643	0.0	0.0	12.15204	0.0	0.0	23.791449	0.0	208.084792	0.3	0.6864	-1.91	15.0	196.121	1812.314888	11.166394	4.080163	1.808258	87.222984	11.628611	0.327633	11.628611	0.327633	1.57	0.170602	0.276802	-1.280347	-0.276802	0.491
Name_None_CAS_56-40-6_CS_NoneM_Temperature: Value30	0.45	0.78	2.847379	42.912609	0.9	4.284457	2.639919	2.639919	2.270056	1.189533	1.189533	0.597863	0.597863	0.17462	0.17462	0.0	0.0	5.969305	4.794537	0.0	6.544756	0.0	0.0	0.0	0.0	0.0	5.733667	5.106527	75.032028	0.5	0.702	-0.57	5.0	70.027	9.651484	4.43	1.721545	3.43	29.39984	9.243056	0.480297	9.243056	0.316756	0.56	0.277778	0.316756	-0.967593	-0.480297	-0.9703
Name_None_CAS_85-44-9_CS_NoneM_Temperature: Value25	-1.38	0.0	2.694677	307.945337	0.6	7.844935	5.534146	5.534146	5.287694	3.143847	3.143847	2.222561	2.222561	1.552287	1.552287	1.033265	1.033265	11.938611	9.589074	0.0	0.0	11.126903	0.0	0.0	24.265468	0.0	4.736863	0.0	148.016044	0.0	0.0	-1.64	11.0	144.085	517.090962	6.094932	1.919462	0.74117	62.592046	10.83287	0.385657	10.83287	0.346404	0.98	0.358796	0.346404	-0.55037	-0.385657	0.9972
Name_None_CAS_591-27-5_CS_NoneM_Temperature: Value10	-0.74	0.73	3.07766	168.388339	0.65	5.983128	4.333965	4.333965	3.787694	2.333649	2.333649	1.594987	1.594987	0.870211	0.870211	0.524798	0.524798	0.0	0.0	0.0	5.749512	5.687386	0.0	6.066367	18.199101	0.0	0.0	10.840195	109.052764	0.0	0.4745	-1.18	8.0	102.072	64.052487	4.966628	1.738121	0.904142	47.565528	8.733056	0.507886	8.733056	0.117129	0.87	0.212963	0.117129	0.212963	-0.507886	0.9744
Name_None_CAS_59-67-6_CS_NoneM_Temperature: Value90	-0.17	0.57	2.981455	207.557662	0.73	6.690234	4.612077	4.612077	4.30453	2.438146	2.438146	1.546853	1.546853	0.908488	0.908488	0.489267	0.489267	5.969305	4.794537	0.0	5.563451	0.0	0.0	18.460054	6.066367	0.0	4.983979	5.106527	123.032028	0.0	0.4161	-1.38	9.0	118.071	129.225339	5.751234	2.259334	1.252832	51.971749	10.160926	0.477599	10.160926	0.336759	0.89	0.219907	0.336759	-0.941574	-0.477599	0.7798
Name_None_CAS_516-06-3_CS_NoneM_Temperature: Value75	0.01	0.78	3.637683	90.42946	0.96	6.732051	5.087513	5.087513	3.553418	2.537773	2.537773	2.108038	2.108038	1.003387	1.003387	0.285154	0.285154	12.011146	4.794537	0.0	5.917906	0.0	0.0	0.0	13.847474	0.0	0.0	10.840195	117.078979	0.8	0.7488	-0.57	8.0	106.06	39.368066	7.43	2.667814	1.930322	48.494666	10.015741	0.480079	10.015741	0.320236	0.99	0.020833	0.320236	-0.930556	-0.480079	0.0543
Name_Methionine_CAS_63-68-3_CS_NoneM_Temperature: Value25	-0.42	0.78	3.265907	96.958785	1.06	7.276021	5.332624	6.149121	4.180739	2.654911	4.048758	1.726205	2.711804	0.950177	1.594127	0.368293	0.85793	12.011146	4.794537	0.0	0.0	6.420822	5.752854	0.0	11.761885	6.255769	0.0	10.840195	149.05105	0.8	0.8268	-0.22	9.0	138.127	80.2014	8.78	4.639273	4.294139	58.617776	10.070883	0.480086	10.070883	0.319999	1.15	0.552083	0.319999	-0.912917	-0.480086	0.1514
Name_None_CAS_86-74-8_CS_NoneM_Temperature: Value25	-5.14	0.31	2.642438	512.884136	0.39	8.673362	7.118802	7.118802	6.44949	4.404701	4.404701	3.216168	3.216168	2.413639	2.413639	1.799056	1.799056	0.0	0.0	0.0	0.0	0.0	0.0	21.80585	0.0	0.0	53.514915	0.0	167.073499	0.0	0.1209	-1.76	13.0	158.139	2395.238189	6.72342	2.361749	0.871816	76.003893	3.377963	0.354511	3.377963	0.046435	1.32	1.211759	0.046435	1.211759	-0.354511	3.3211
Name_None_CAS_106-46-7_CS_NoneM_Temperature: Value30	-3.2	0.0	3.032456	145.388339	0.1	5.983128	4.06533	5.577188	3.787694	2.199332	2.955261	1.436436	2.309307	0.803543	1.307496	0.429549	0.681526	0.0	0.0	0.0	0.0	0.0	10.045267	0.0	24.265468	0.0	0.0	23.20188	145.969005	0.0	0.0	-0.2	8.0	142.972	70.798924	5.928205	2.381841	1.39142	58.037936	5.553025	0.084343	5.553025	0.040653	0.96	0.717037	0.040653	0.717037	-0.084343	2.9934
Name_None_CAS_69-72-7_CS_NoneM_Temperature: Value50	-1.37	0.7	3.152941	254.783061	0.4	7.560478	5.112077	5.112077	4.715214	2.728688	2.728688	1.822302	1.822302	1.134458	1.134458	0.654489	0.654489	5.969305	4.794537	0.0	11.312963	0.0	0.0	12.132734	12.132734	0.0	0.0	10.213055	138.031694	0.0	0.28	-1.51	10.0	132.074	182.238219	6.607786	2.389633	1.074894	57.546335	10.261759	0.507053	10.261759	0.338969	0.99	0.06713	0.338969	-1.11287	-0.507053	1.0904
Name_None_CAS_106-46-7_CS_NoneM_Temperature: Value35	-3.25	0.0	3.032456	145.388339	0.1	5.983128	4.06533	5.577188	3.787694	2.199332	2.955261	1.436436	2.309307	0.803543	1.307496	0.429549	0.681526	0.0	0.0	0.0	0.0	0.0	10.045267	0.0	24.265468	0.0	0.0	23.20188	145.969005	0.0	0.0	-0.2	8.0	142.972	70.798924	5.928205	2.381841	1.39142	58.037936	5.553025	0.084343	5.553025	0.040653	0.96	0.717037	0.040653	0.717037	-0.084343	2.9934
Name_Maleic acid_CAS_110-16-7_CS_NoneM_Temperature: Value60	0.71	1.14	3.668626	118.973737	0.75	6.568914	3.865624	3.865624	3.625898	1.766145	1.766145	1.009809	1.009809	0.368487	0.368487	0.142577	0.142577	11.938611	9.589074	0.0	0.0	12.15204	0.0	0.0	0.0	0.0	0.0	10.213055	116.010959	0.0	0.855	-1.32	8.0	112.04	40.339204	6.68	2.787964	4.68	45.055986	9.553611	0.478071	9.553611	0.328066	0.78	0.55787	0.328066	-1.257037	-0.478071	-0.2882
Name_None_CAS_108-46-3_CS_NoneM_Temperature: Value40	0.8	1.0	3.07766	166.388339	0.61	5.983128	4.203828	4.203828	3.787694	2.268581	2.268581	1.519852	1.519852	0.829737	0.829737	0.493031	0.493031	0.0	0.0	0.0	11.499024	0.0	0.0	18.199101	6.066367	0.0	0.0	10.213055	110.036779	0.0	0.61	-1.18	8.0	104.064	64.052487	4.966628	1.738121	0.904142	47.019871	8.653056	0.507823	8.653056	0.118764	0.83	0.087963	0.118764	0.087963	-0.507823	1.0978
Name_dl-Tartaric acid_CAS_133-37-9_CS_NoneM_Temperature: Value60	0.42	1.23	4.069512	133.826806	1.3	8.309401	4.760052	4.760052	4.464102	2.282543	2.282543	1.56615	1.56615	0.805104	0.805104	0.270102	0.270102	24.146543	9.589074	0.0	0.0	0.0	0.0	0.0	0.0	0.0	0.0	20.42611	150.016438	0.5	1.599	-1.14	10.0	144.038	106.755911	8.86	3.136253	1.997375	55.334057	9.771852	0.47924	9.771852	0.335427	0.94	1.768611	0.335427	-2.266204	-0.47924	-2.1226
Name_None_CAS_617-65-2_CS_NoneM_Temperature: Value15	-1.2	1.35	3.49073	144.583377	1.26	8.146264	5.279838	5.279838	4.536581	2.739272	2.739272	1.877144	1.877144	0.986405	0.986405	0.402453	0.402453	17.980451	9.589074	0.0	12.841643	0.0	0.0	0.0	0.0	0.0	0.0	15.946722	147.053158	0.6	1.701	-1.1	10.0	138.058	111.041752	8.9	3.837557	3.848566	57.450422	9.99388	0.481229	9.99388	0.319984	1.06	0.023148	0.319984	-1.165509	-0.481229	-0.7369
Name_None_CAS_123-31-9_CS_NoneM_Temperature: Value10	-0.33	1.0	3.032456	145.388339	0.65	5.983128	4.203828	4.203828	3.787694	2.268581	2.268581	1.516398	1.516398	0.849709	0.849709	0.452632	0.452632	0.0	0.0	0.0	11.499024	0.0	0.0	24.265468	0.0	0.0	0.0	10.213055	110.036779	0.0	0.65	-1.18	8.0	104.064	70.798924	4.966628	1.738121	0.904142	47.019871	8.645556	0.507962	8.645556	0.115346	0.83	0.169259	0.115346	0.169259	-0.507962	1.0978
Name_None_CAS_613-33-2_CS_NoneM_Temperature: Value5	-6.42	0.0	2.396509	363.296228	0.21	9.966255	8.618802	8.618802	6.75402	4.892734	4.892734	3.732051	3.732051	2.436467	2.436467	1.492023	1.492023	0.0	0.0	0.0	0.0	0.0	0.0	22.253806	0.0	0.0	62.378411	0.0	182.10955	0.142857	0.0	-1.56	14.0	168.154	2046.463565	9.013094	3.666952	1.847561	85.218382	2.166667	0.058709	2.166667	-0.018384	1.61	1.287593	0.018384	1.287593	-0.058709	3.97044
Name_None_CAS_100-09-4_CS_NoneM_Temperature: Value55	-2.21	0.57	2.913802	250.54461	0.66	8.267585	6.073111	6.073111	5.236382	3.111471	3.111471	2.033654	2.033654	1.336969	1.336969	0.733596	0.733596	5.969305	4.794537	0.0	5.563451	5.749512	0.0	19.242532	12.132734	0.0	0.0	9.84339	152.047344	0.125	0.3762	-1.51	11.0	144.085	335.47939	7.595374	3.053138	1.703179	64.230588	10.359739	0.496768	10.359739	0.335183	1.13	0.269259	0.335183	-0.923469	-0.496768	1.3934
Name_None_CAS_91-57-6_CS_NoneM_Temperature: Value25	-3.74	0.0	2.828901	374.450024	0.17	7.681798	6.541452	6.541452	5.360173	3.815384	3.815384	2.850605	2.850605	1.904968	1.904968	1.308743	1.308743	0.0	0.0	0.0	0.0	0.0	0.0	16.3359	0.0	0.0	49.388307	0.0	142.07825	0.090909	0.0	-1.3	11.0	132.121	487.852973	6.412726	2.387075	1.116826	66.47801	2.203704	0.06163	2.203704	-0.01814	1.23	1.317685	0.01814	1.317685	-0.06163	3.14822
Name_None_CAS_100-09-4_CS_NoneM_Temperature: Value50	-2.29	0.57	2.913802	250.54461	0.66	8.267585	6.073111	6.073111	5.236382	3.111471	3.111471	2.033654	2.033654	1.336969	1.336969	0.733596	0.733596	5.969305	4.794537	0.0	5.563451	5.749512	0.0	19.242532	12.132734	0.0	0.0	9.84339	152.047344	0.125	0.3762	-1.51	11.0	144.085	335.47939	7.595374	3.053138	1.703179	64.230588	10.359739	0.496768	10.359739	0.335183	1.13	0.269259	0.335183	-0.923469	-0.496768	1.3934
Name_None_CAS_110-15-6_CS_NoneM_Temperature: Value35	-0.05	0.97	3.181846	92.605938	0.69	6.568914	4.125137	4.125137	3.625898	2.062569	2.062569	1.287477	1.287477	0.552731	0.552731	0.213865	0.213865	11.938611	9.589074	0.0	12.841643	0.0	0.0	0.0	0.0	0.0	0.0	10.213055	118.026609	0.5	0.6693	-1.06	8.0	112.04	40.339204	6.94	3.009687	4.94	45.745589	9.640417	0.481219	9.640417	0.303432	0.82	0.296296	0.303432	-1.076481	-0.481219	-0.0642
Name_None_CAS_58-55-9_CS_NoneM_Temperature: Value20	-1.54	0.35	3.211854	574.170559	1.29	9.585422	7.235488	7.235488	6.125898	3.717583	3.717583	2.806904	2.806904	2.029396	2.029396	1.268923	1.268923	0.0	9.589074	0.0	11.24901	11.163878	4.5671	17.942092	7.047672	0.0	9.967957	0.0	180.064725	0.285714	0.4515	-1.85	13.0	172.103	1349.044351	7.78134	2.317238	0.850794	72.454043	11.440787	0.338721	11.440787	0.331703	1.22	0.351296	0.331703	-0.370741	-0.338721	-1.0397
Name_None_CAS_107-35-7_CS_NoneM_Temperature: Value30	-0.05	0.52	3.602197	125.870334	1.34	5.914214	3.663522	4.480019	3.06066	1.712831	3.321996	1.074714	2.64679	0.375805	1.127415	0.14893	0.446789	10.118127	8.417797	0.0	12.29761	0.0	0.0	0.0	0.0	0.0	0.0	10.286417	125.014664	1.0	0.6968	-0.13	7.0	118.093	18.141709	6.87	2.247743	5.87	42.07272	9.706806	0.329369	9.706806	0.265602	0.83	0.028935	0.265602	-3.79919	-0.329369	-1.1671
Name_None_CAS_115178-74-0_CS_NoneM_Temperature: Value20	-2.14	0.57	1.843569	499.014857	1.4	13.828063	10.112842	10.112842	9.092224	5.837972	5.837972	4.172001	4.172001	2.961297	2.961297	1.810365	1.810365	30.494513	14.383612	0.0	0.0	18.52903	0.0	4.89991	30.331835	0.0	0.0	9.84339	263.079373	0.307692	0.798	-2.37	19.0	250.145	15664.037041	13.070903	5.514661	2.902367	109.132346	11.661319	0.479711	11.661319	0.33813	1.86	0.355272	0.33813	-1.033346	-0.479711	0.5289
Name_None_CAS_100-00-5_CS_NoneM_Temperature: Value20	-2.88	0.0	3.003401	244.429658	0.21	7.560478	4.951076	5.707005	4.698377	2.599105	2.977069	1.733527	2.169962	1.037445	1.289421	0.562807	0.688795	4.923311	10.114318	0.0	5.687386	5.022633	0.0	24.265468	0.0	0.0	0.0	11.60094	156.993056	0.0	0.0	-1.09	10.0	153.524	180.912515	7.022233	2.662619	1.448107	62.387645	10.074698	0.269027	10.074698	0.269027	1.01	0.05963	0.25831	-0.461975	-0.25831	2.2482
Name_None_CAS_554-84-7_CS_NoneM_Temperature: Value20	-1.08	0.69	3.069899	258.924771	0.49	7.560478	5.020325	5.020325	4.698377	2.633729	2.633729	1.776962	1.776962	1.040556	1.040556	0.606593	0.606593	4.923311	10.114318	0.0	11.436898	0.0	6.066367	18.199101	0.0	0.0	0.0	5.106527	139.026943	0.0	0.3381	-1.58	10.0	134.07	178.192787	6.538765	2.344994	1.222617	56.878613	10.047593	0.5077	10.047593	0.272622	0.95	0.088704	0.272622	-0.555833	-0.5077	1.3004
Name_None_CAS_243-17-4_CS_NoneM_Temperature: Value25	-8.03	0.0	2.074292	722.939874	0.24	11.242276	9.480609	9.480609	8.415816	6.016508	6.016508	4.69043	4.69043	3.659973	3.659973	2.826827	2.826827	0.0	0.0	0.0	0.0	0.0	6.420822	33.026254	0.0	0.0	60.663671	0.0	216.0939	0.058824	0.0	-2.08	17.0	204.187	21681.984685	9.002669	3.206374	1.241111	100.529273	2.337963	0.061939	2.337963	-0.001323	1.73	1.079703	0.001323	1.079703	-0.061939	4.411
Name_None_CAS_52-31-3_CS_NoneM_Temperature: Value35	-2.02	0.52	2.408673	391.973804	1.28	12.466255	9.837629	9.837629	8.108226	5.973509	5.973509	4.4714	4.4714	3.598845	3.598845	2.619571	2.619571	23.260464	14.383612	0.0	0.0	6.420822	31.256391	0.0	6.923737	6.07602	10.633577	0.0	236.116092	0.583333	0.6656	-1.65	17.0	220.143	7460.405481	11.824333	4.313368	1.751487	99.63664	12.033773	0.327651	12.033773	0.327651	1.79	0.37875	0.276534	-1.172292	-0.276534	1.2492
Name_None_CAS_99-96-7_CS_NoneM_Temperature: Value30	-1.24	1.0	3.003401	237.533061	0.72	7.560478	5.112077	5.112077	4.698377	2.722705	2.722705	1.852027	1.852027	1.114255	1.114255	0.604007	0.604007	5.969305	4.794537	0.0	11.312963	0.0	0.0	24.265468	0.0	0.0	0.0	10.213055	138.031694	0.0	0.72	-1.51	10.0	132.074	180.912515	6.607786	2.389633	1.253905	57.546335	10.230593	0.507966	10.230593	0.335183	0.99	0.074074	0.335183	-0.986111	-0.507966	1.0904
Name_None_CAS_479-45-8_CS_NoneM_Temperature: Value35	-3.48	0.0	3.769455	592.636917	0.96	15.610366	9.656755	9.656755	9.162479	4.656935	4.656935	3.365399	3.365399	2.227211	2.227211	1.386716	1.386716	42.551792	40.457273	0.0	5.008913	12.132734	7.047672	0.0	0.0	0.0	0.0	0.0	287.013812	0.142857	0.0	-3.38	20.0	282.104	15468.489615	14.680168	5.086482	2.548788	108.138218	10.809537	0.312178	10.809537	0.312178	1.65	0.055548	0.258302	-1.171296	-0.258302	1.0391
Name_None_CAS_239-64-5_CS_NoneM_Temperature: Value25	-7.41	0.31	2.090791	1041.969157	0.5	13.81119	11.428203	11.428203	10.415816	7.226068	7.226068	5.543518	5.543518	4.398219	4.398219	3.386324	3.386324	0.0	0.0	0.0	0.0	0.0	0.0	43.350747	0.0	0.0	77.780383	0.0	267.104799	0.0	0.155	-2.8	21.0	254.227	211707.387811	10.925022	3.85928	1.404082	121.367222	3.663981	0.353494	3.663981	0.05442	2.05	1.235605	0.05442	1.235605	-0.353494	5.6275
Name_None_CAS_106-46-7_CS_NoneM_Temperature: Value45	-3.08	0.0	3.032456	145.388339	0.1	5.983128	4.06533	5.577188	3.787694	2.199332	2.955261	1.436436	2.309307	0.803543	1.307496	0.429549	0.681526	0.0	0.0	0.0	0.0	0.0	10.045267	0.0	24.265468	0.0	0.0	23.20188	145.969005	0.0	0.0	-0.2	8.0	142.972	70.798924	5.928205	2.381841	1.39142	58.037936	5.553025	0.084343	5.553025	0.040653	0.96	0.717037	0.040653	0.717037	-0.084343	2.9934
Name_None_CAS_106-46-7_CS_NoneM_Temperature: Value40	-3.16	0.0	3.032456	145.388339	0.1	5.983128	4.06533	5.577188	3.787694	2.199332	2.955261	1.436436	2.309307	0.803543	1.307496	0.429549	0.681526	0.0	0.0	0.0	0.0	0.0	10.045267	0.0	24.265468	0.0	0.0	23.20188	145.969005	0.0	0.0	-0.2	8.0	142.972	70.798924	5.928205	2.381841	1.39142	58.037936	5.553025	0.084343	5.553025	0.040653	0.96	0.717037	0.040653	0.717037	-0.084343	2.9934
Name_None_CAS_99-99-0_CS_NoneM_Temperature: Value40	-2.52	0.0	3.003401	240.287949	0.21	7.560478	5.573111	5.573111	4.698377	2.910122	2.910122	2.092659	2.092659	1.24479	1.24479	0.66648	0.66648	4.923311	10.114318	0.0	5.687386	0.0	5.563451	12.132734	12.132734	6.923737	0.0	0.0	137.047678	0.142857	0.0	-1.38	10.0	130.082	180.912515	6.736009	2.473197	1.31284	58.449321	10.117782	0.268941	10.117782	0.268941	1.03	0.144074	0.25831	-0.403333	-0.25831	1.90322
Name_None_CAS_50-02-2_CS_NoneM_Temperature: Value25	-3.55	0.8	1.837692	804.748825	1.97	20.698306	16.613088	16.613088	12.963233	10.142335	10.142335	9.749151	9.749151	8.791253	8.791253	7.261033	7.261033	52.429697	24.908657	4.390415	18.121973	24.835569	0.0	12.15204	26.847232	0.0	0.0	0.0	392.199902	0.727273	1.576	-1.37	28.0	363.235	1500075.63652	19.925309	5.832748	2.014264	163.871786	16.859063	0.389712	16.859063	0.189906	2.91	0.067556	0.189906	-1.980464	-0.389712	1.8957
Name_None_CAS_144-62-7_CS_NoneM_Temperature: Value40	0.3	1.14	3.567703	71.548875	0.68	5.154701	2.710924	2.710924	2.642734	1.105462	1.105462	0.610305	0.610305	0.182954	0.182954	0.0	0.0	11.938611	0.0	0.0	0.0	0.0	0.0	0.0	0.0	0.0	0.0	19.802129	89.995309	0.0	0.7752	-1.06	6.0	88.018	13.60964	4.94	1.395523	1.280136	33.015705	9.099537	0.472815	9.099537	0.414359	0.54	1.824074	0.414359	-1.824074	-0.472815	-0.8444
Name_None_CAS_461-58-5_CS_NoneM_Temperature: Value75	0.47	0.55	3.507223	92.605938	1.21	4.991564	3.049128	3.049128	2.770056	1.248171	1.248171	0.636669	0.636669	0.179099	0.179099	0.057735	0.057735	0.0	0.0	0.0	5.959555	0.0	0.0	6.193156	0.0	0.0	4.992405	16.729227	84.043596	0.0	0.6655	-1.24	6.0	80.05	14.834467	4.76	2.025957	2.76	35.071877	7.639167	0.36923	7.639167	0.208653	0.66	0.196759	0.208653	-0.196759	-0.36923	-1.25912
Name_None_CAS_123-30-8_CS_NoneM_Temperature: Value85	-0.08	0.73	3.032456	147.388339	0.69	5.983128	4.333965	4.333965	3.787694	2.333649	2.333649	1.591532	1.591532	0.893088	0.893088	0.474322	0.474322	0.0	0.0	0.0	5.749512	5.687386	0.0	0.0	24.265468	0.0	0.0	10.840195	109.052764	0.0	0.5037	-1.18	8.0	102.072	70.798924	4.966628	1.738121	0.904142	47.565528	8.701111	0.507964	8.701111	0.115227	0.87	0.249259	0.115227	0.249259	-0.507964	0.9744
Name_None_CAS_832-69-9_CS_NoneM_Temperature: Value20	-6.0	0.0	2.604863	635.656722	0.23	10.250712	8.696152	8.696152	7.360173	5.232051	5.232051	3.95673	3.95673	3.004647	3.004647	2.19748	2.19748	0.0	0.0	0.0	0.0	0.0	0.0	27.108348	0.0	0.0	61.521041	0.0	192.0939	0.066667	0.0	-1.82	15.0	180.165	4930.846087	8.485285	3.094623	1.218908	89.159674	2.215278	0.061629	2.215278	-0.010275	1.6	1.31537	0.010275	1.31537	-0.061629	4.30142
Name_None_CAS_32598-13-3_CS_NoneM_Temperature: Value30	-8.39	0.0	2.50208	485.037124	0.18	11.706742	7.97596	10.999675	7.575387	4.481997	5.993855	3.257776	4.886576	2.172535	3.650594	1.351385	1.947568	0.0	0.0	0.0	0.0	20.090533	11.126903	0.0	24.265468	12.132734	0.0	46.40376	289.922361	0.0	0.0	-0.4	16.0	285.944	4453.211453	12.067412	4.848492	2.464317	113.701562	5.943788	0.082712	5.943788	0.059798	1.81	0.51874	0.059798	0.51874	-0.082712	5.9672
Name_None_CAS_110-17-8_CS_NoneM_Temperature: Value40	-1.04	1.14	3.668626	118.973737	0.75	6.568914	3.865624	3.865624	3.625898	1.766145	1.766145	1.009809	1.009809	0.368487	0.368487	0.142577	0.142577	11.938611	9.589074	0.0	0.0	12.15204	0.0	0.0	0.0	0.0	0.0	10.213055	116.010959	0.0	0.855	-1.32	8.0	112.04	40.339204	6.68	2.787964	4.68	45.055986	9.553611	0.478071	9.553611	0.328066	0.78	0.55787	0.328066	-1.257037	-0.478071	-0.2882
Name_2-Methoxybenzoic acid_CAS_579-75-9_CS_NoneM_Temperature: Value70	-0.58	0.57	3.121219	267.79461	0.66	8.267585	6.073111	6.073111	5.253219	3.117454	3.117454	2.005436	2.005436	1.337383	1.337383	0.821324	0.821324	5.969305	4.794537	0.0	5.563451	5.749512	0.0	13.176165	18.199101	0.0	0.0	9.84339	152.047344	0.125	0.3762	-1.51	11.0	144.085	336.852662	7.595374	3.053138	1.490371	64.230588	10.500648	0.495856	10.500648	0.338977	1.13	0.189815	0.338977	-0.969954	-0.495856	1.3934
Name_None_CAS_147-71-7_CS_NoneM_Temperature: Value40	0.63	1.23	4.069512	133.826806	1.3	8.309401	4.760052	4.760052	4.464102	2.282543	2.282543	1.56615	1.56615	0.805104	0.805104	0.270102	0.270102	24.146543	9.589074	0.0	0.0	0.0	0.0	0.0	0.0	0.0	0.0	20.42611	150.016438	0.5	1.599	-1.14	10.0	144.038	106.755911	8.86	3.136253	1.997375	55.334057	9.771852	0.47924	9.771852	0.335427	0.94	1.768611	0.335427	-2.266204	-0.47924	-2.1226
Name_None_CAS_92-06-8_CS_NoneM_Temperature: Value25	-5.18	0.0	2.05358	569.716066	0.31	12.208896	10.082904	10.082904	8.932653	6.142734	6.142734	4.312855	4.312855	3.076816	3.076816	2.139527	2.139527	0.0	0.0	0.0	0.0	0.0	0.0	22.253806	0.0	12.132734	72.796405	0.0	230.10955	0.0	0.0	-2.34	18.0	216.198	26796.554295	10.791413	4.88659	2.18422	107.545592	2.240741	0.062225	2.240741	-0.017787	1.93	1.25952	0.017787	1.25952	-0.062225	5.0206
Name_None_CAS_56-85-9_CS_NoneM_Temperature: Value20	-0.61	1.27	3.49073	145.82849	1.48	8.146264	5.409975	5.409975	4.536581	2.80434	2.80434	1.949719	1.949719	1.018939	1.018939	0.421236	0.421236	17.918326	9.589074	0.0	12.841643	0.0	0.0	0.0	0.0	0.0	0.0	16.573862	146.069142	0.6	1.8796	-1.1	10.0	136.066	111.041752	8.9	3.837557	3.848566	57.996079	10.100084	0.480086	10.100084	0.319983	1.1	0.021296	0.319983	-1.109954	-0.480086	-1.3362
Name_None_CAS_120-47-8_CS_NoneM_Temperature: Value20	-2.31	0.66	2.753743	263.607066	0.72	8.974691	6.780218	6.780218	5.736382	3.699004	3.699004	2.267344	2.267344	1.378439	1.378439	0.811941	0.811941	0.0	4.794537	0.0	11.718817	12.170333	0.0	24.265468	6.923737	0.0	0.0	9.84339	166.062994	0.222222	0.4752	-1.51	12.0	156.096	535.062808	8.585329	3.758873	1.985036	70.595531	11.052121	0.507966	11.052121	0.337612	1.27	0.141712	0.337612	-0.363426	-0.507966	1.5689
Name_l-Threonine_CAS_72-19-5_CS_NoneM_Temperature: Value25	-0.12	1.03	3.637683	91.284213	1.33	6.732051	4.534726	4.534726	3.553418	2.218622	2.218622	1.604625	1.604625	0.804873	0.804873	0.206339	0.206339	18.115113	4.794537	0.0	0.0	0.0	0.0	6.923737	0.0	0.0	0.0	15.946722	119.058243	0.75	1.3699	-0.61	8.0	110.048	39.368066	7.39	2.637269	1.902081	46.923958	9.855741	0.480013	9.855741	0.322664	0.91	0.979167	0.322664	-1.180556	-0.480013	-1.2209
Name_None_CAS_106231-50-9_CS_NoneM_Temperature: Value20	-1.72	0.26	2.477089	321.398813	1.01	10.388905	7.818603	7.818603	6.736382	4.165285	4.165285	2.615334	2.615334	1.622688	1.622688	0.860832	0.860832	5.969305	9.589074	0.0	12.514062	5.563451	0.0	7.047672	30.331835	0.0	5.316789	4.736863	193.073893	0.2	0.2626	-1.84	14.0	182.114	1619.437816	10.242237	5.012486	2.89501	81.877623	11.262828	0.451991	11.262828	0.33813	1.47	0.245806	0.33813	-0.491481	-0.451991	0.5894
Name_None_CAS_56-85-9_CS_NoneM_Temperature: Value25	-0.55	1.27	3.49073	145.82849	1.48	8.146264	5.409975	5.409975	4.536581	2.80434	2.80434	1.949719	1.949719	1.018939	1.018939	0.421236	0.421236	17.918326	9.589074	0.0	12.841643	0.0	0.0	0.0	0.0	0.0	0.0	16.573862	146.069142	0.6	1.8796	-1.1	10.0	136.066	111.041752	8.9	3.837557	3.848566	57.996079	10.100084	0.480086	10.100084	0.319983	1.1	0.021296	0.319983	-1.109954	-0.480086	-1.3362
Name_None_CAS_105-60-2_CS_NoneM_Temperature: Value10	0.59	0.26	2.266697	80.529325	0.69	5.819991	4.943782	4.943782	3.893847	3.161231	3.161231	2.160613	2.160613	1.402784	1.402784	0.90353	0.90353	0.0	4.794537	0.0	5.90718	0.0	25.807221	6.420822	0.0	0.0	5.316789	0.0	113.084064	0.833333	0.1794	-0.53	8.0	102.072	85.398652	5.603869	2.698436	1.523476	49.269515	10.571944	0.356107	10.571944	0.219494	0.96	0.224537	0.219494	0.224537	-0.356107	0.6766
Name_None_CAS_88-99-3_CS_NoneM_Temperature: Value40	-1.15	1.14	3.267076	296.584675	0.77	9.137828	6.020325	6.020325	5.625898	3.182812	3.182812	2.155889	2.155889	1.387881	1.387881	0.856105	0.856105	11.938611	9.589074	0.0	11.126903	0.0	0.0	24.265468	0.0	0.0	0.0	10.213055	166.026609	0.0	0.8778	-1.84	12.0	160.084	475.348829	8.258425	3.04193	1.420632	68.072799	10.46287	0.47762	10.46287	0.336067	1.15	0.189815	0.336067	-1.228704	-0.47762	1.083
Name_None_CAS_99-96-7_CS_NoneM_Temperature: Value80	-0.06	1.0	3.003401	237.533061	0.72	7.560478	5.112077	5.112077	4.698377	2.722705	2.722705	1.852027	1.852027	1.114255	1.114255	0.604007	0.604007	5.969305	4.794537	0.0	11.312963	0.0	0.0	24.265468	0.0	0.0	0.0	10.213055	138.031694	0.0	0.72	-1.51	10.0	132.074	180.912515	6.607786	2.389633	1.253905	57.546335	10.230593	0.507966	10.230593	0.335183	0.99	0.074074	0.335183	-0.986111	-0.507966	1.0904
Name_None_CAS_101-42-8_CS_NoneM_Temperature: Value25	-1.61	0.31	2.589783	256.490862	0.85	8.974691	7.242213	7.242213	5.698377	3.732842	3.732842	2.690605	2.690605	1.43124	1.43124	0.756765	0.756765	0.0	4.794537	0.0	6.031115	0.0	5.687386	4.89991	14.095344	30.331835	5.316789	0.0	164.094963	0.222222	0.2635	-1.51	12.0	152.112	526.605419	8.585329	3.758873	2.268478	71.997447	11.127041	0.330653	11.127041	0.320817	1.35	0.11	0.320817	-0.11	-0.330653	1.7801
Name_None_CAS_55-21-0_CS_NoneM_Temperature: Value60	-0.4	0.49	2.981455	205.415953	0.66	6.690234	4.87235	4.87235	4.30453	2.653483	2.653483	1.730276	1.730276	1.058307	1.058307	0.602419	0.602419	0.0	4.794537	0.0	5.90718	5.563451	0.0	0.0	24.265468	6.066367	0.0	5.733667	121.052764	0.0	0.3234	-1.31	9.0	114.083	129.225339	5.820039	2.306764	1.287705	53.297758	10.423148	0.3656	10.423148	0.248195	0.97	0.379074	0.248195	-0.379074	-0.3656	0.7855
Name_Lactose_CAS_63-42-3_CS_NoneM_Temperature: Value40	-0.14	2.01	2.114862	378.018438	3.4	17.309037	11.99017	11.99017	10.810968	7.079026	7.079026	5.526832	5.526832	3.978973	3.978973	2.569694	2.569694	74.625548	35.745692	0.0	0.0	0.0	0.0	0.0	0.0	0.0	0.0	19.317116	342.116212	1.0	6.834	-0.44	23.0	320.121	108711.667779	18.892352	7.630404	3.646723	130.436458	9.942733	0.393567	9.942733	0.186732	2.23	0.667367	0.186732	-1.739074	-0.393567	-5.3972
Name_None_CAS_83-32-9_CS_NoneM_Temperature: Value50	-4.09	0.0	2.580406	401.982629	0.15	7.966255	6.878315	6.878315	5.94949	4.445141	4.445141	3.432385	3.432385	2.740965	2.740965	2.187782	2.187782	0.0	0.0	0.0	0.0	0.0	0.0	34.740995	0.0	0.0	36.398202	0.0	154.07825	0.166667	0.0	-1.3	12.0	144.132	1448.534631	6.241943	2.099554	0.672266	71.837121	2.248843	0.061355	2.248843	-0.011958	1.26	1.232824	0.011958	1.232824	-0.061355	2.9384
Name_None_CAS_115178-63-7_CS_NoneM_Temperature: Value20	-1.18	0.48	2.546142	448.391598	1.85	15.828063	12.229158	12.229158	9.896755	6.758942	6.758942	4.938922	4.938922	2.658157	2.658157	1.792204	1.792204	30.6913	19.802129	0.0	13.089513	5.563451	0.0	18.747384	30.331835	0.0	0.0	4.736863	295.141973	0.466667	0.888	-1.92	21.0	274.167	33702.912477	17.132411	8.385309	6.374897	123.500773	11.976458	0.451983	11.976458	0.33813	2.29	0.076013	0.33813	-0.724514	-0.451983	0.4336
Name_None_CAS_103-90-2_CS_NoneM_Temperature: Value25	-1.01	0.91	2.736298	253.299498	0.93	8.267585	6.164863	6.164863	5.181541	3.249098	3.249098	2.22806	2.22806	1.187673	1.187673	0.748027	0.748027	0.0	4.794537	0.0	11.656692	5.687386	0.0	19.056471	12.132734	0.0	5.316789	5.106527	151.063329	0.125	0.8463	-1.51	11.0	142.093	285.510741	7.595374	3.053138	2.292304	64.666905	10.524469	0.507964	10.524469	0.220747	1.17	0.115102	0.220747	-0.115102	-0.507964	1.3506
Name_None_CAS_83-32-9_CS_NoneM_Temperature: Value55	-3.98	0.0	2.580406	401.982629	0.15	7.966255	6.878315	6.878315	5.94949	4.445141	4.445141	3.432385	3.432385	2.740965	2.740965	2.187782	2.187782	0.0	0.0	0.0	0.0	0.0	0.0	34.740995	0.0	0.0	36.398202	0.0	154.07825	0.166667	0.0	-1.3	12.0	144.132	1448.534631	6.241943	2.099554	0.672266	71.837121	2.248843	0.061355	2.248843	-0.011958	1.26	1.232824	0.011958	1.232824	-0.061355	2.9384
Name_None_CAS_52663-77-1_CS_NoneM_Temperature: Value25	-10.41	0.0	2.995573	696.114038	0.0	16.05796	9.479031	16.282391	9.679316	5.02819	8.429871	3.788088	7.24824	2.571599	6.42316	1.617047	3.942893	0.0	0.0	0.0	56.330603	0.0	0.0	6.066367	0.0	0.0	0.0	104.408459	459.727499	0.0	0.0	1.05	21.0	463.209	34679.316084	18.389543	6.888185	3.175148	165.217893	6.195985	0.082632	6.195985	0.080892	2.43	0.019412	0.080892	0.019412	-0.082632	9.2342
Name_None_CAS_100-02-7_CS_NoneM_Temperature: Value15	-1.14	0.67	3.003401	241.674771	0.49	7.560478	5.020325	5.020325	4.698377	2.633729	2.633729	1.773508	1.773508	1.060528	1.060528	0.574349	0.574349	4.923311	10.114318	0.0	11.436898	0.0	0.0	24.265468	0.0	0.0	0.0	5.106527	139.026943	0.0	0.3283	-1.58	10.0	134.07	180.912515	6.538765	2.344994	1.222617	56.878613	10.036149	0.507958	10.036149	0.269195	0.95	0.015926	0.269195	-0.514444	-0.507958	1.3004
Name_None_CAS_50-06-6_CS_form IIM_Temperature: Value20	-2.34	0.52	2.535973	461.783925	1.29	12.466255	9.318603	9.318603	8.108226	5.333716	5.333716	3.862281	3.862281	3.026281	3.026281	2.064079	2.064079	23.260464	14.383612	0.0	0.0	11.984273	0.0	0.0	37.255573	0.0	10.633577	0.0	232.084792	0.25	0.6708	-2.17	17.0	220.143	7460.405481	11.319407	4.00892	1.595456	98.199515	11.975791	0.327651	11.975791	0.327651	1.7	0.293611	0.276523	-1.310347	-0.276523	0.7004
Name_None_CAS_118-92-3_CS_NoneM_Temperature: Value20	-1.59	0.75	3.152941	257.537949	0.71	7.560478	5.242213	5.242213	4.715214	2.793756	2.793756	1.892403	1.892403	1.191199	1.191199	0.691772	0.691772	5.969305	4.794537	0.0	5.563451	5.687386	0.0	6.066367	18.199101	0.0	0.0	10.840195	137.047678	0.0	0.5325	-1.51	10.0	130.082	182.238219	6.607786	2.389633	1.074894	58.091992	10.341759	0.477584	10.341759	0.33729	1.03	0.155093	0.33729	-0.98787	-0.477584	0.967
Name_None_CAS_50-06-6_CS_form IIM_Temperature: Value25	-2.26	0.52	2.535973	461.783925	1.29	12.466255	9.318603	9.318603	8.108226	5.333716	5.333716	3.862281	3.862281	3.026281	3.026281	2.064079	2.064079	23.260464	14.383612	0.0	0.0	11.984273	0.0	0.0	37.255573	0.0	10.633577	0.0	232.084792	0.25	0.6708	-2.17	17.0	220.143	7460.405481	11.319407	4.00892	1.595456	98.199515	11.975791	0.327651	11.975791	0.327651	1.7	0.293611	0.276523	-1.310347	-0.276523	0.7004
Name_None_CAS_65-85-0_CS_NoneM_Temperature: Value40	-1.34	0.57	2.981455	203.415953	0.44	6.690234	4.742213	4.742213	4.30453	2.588415	2.588415	1.671178	1.671178	1.02074	1.02074	0.58073	0.58073	5.969305	4.794537	0.0	0.0	5.563451	0.0	0.0	30.331835	0.0	0.0	5.106527	122.036779	0.0	0.2508	-1.31	9.0	116.075	129.225339	5.820039	2.306764	1.287705	52.752101	10.200926	0.477639	10.200926	0.335178	0.93	0.331019	0.335178	-0.879074	-0.477639	1.3848
Name_None_CAS_60-35-5_CS_NoneM_Temperature: Value20	1.07	0.49	2.803039	29.01955	0.57	3.57735	2.485599	2.485599	1.732051	0.992799	0.992799	0.61065	0.61065	0.0	0.0	0.0	0.0	0.0	4.794537	0.0	5.90718	0.0	0.0	6.923737	0.0	0.0	5.733667	0.0	59.037114	0.5	0.2793	-0.53	4.0	54.028	3.245112	3.47	0.874858	1.156009	24.605606	9.222222	0.369921	9.222222	0.21379	0.51	0.333333	0.21379	-0.333333	-0.369921	-0.5084
Name_None_CAS_65-85-0_CS_NoneM_Temperature: Value35	-1.43	0.57	2.981455	203.415953	0.44	6.690234	4.742213	4.742213	4.30453	2.588415	2.588415	1.671178	1.671178	1.02074	1.02074	0.58073	0.58073	5.969305	4.794537	0.0	0.0	5.563451	0.0	0.0	30.331835	0.0	0.0	5.106527	122.036779	0.0	0.2508	-1.31	9.0	116.075	129.225339	5.820039	2.306764	1.287705	52.752101	10.200926	0.477639	10.200926	0.335178	0.93	0.331019	0.335178	-0.879074	-0.477639	1.3848
Name_None_CAS_139-40-2_CS_NoneM_Temperature: Value20	-4.64	0.36	2.843636	298.028784	0.92	11.422285	9.374306	10.130235	6.969234	4.917374	5.295339	3.849731	4.187793	1.443671	1.612702	0.995584	1.155693	0.0	0.0	0.0	17.367268	11.896679	0.0	0.0	0.0	27.694949	25.585513	11.60094	229.109423	0.666667	0.3312	-1.1	15.0	213.587	1481.555694	11.971942	5.113992	4.290611	94.68299	5.774681	0.351867	5.774681	0.228497	1.76	0.191019	0.228497	0.191019	-0.351867	2.1656
Name_None_CAS_62-23-7_CS_NoneM_Temperature: Value25	-2.78	0.66	3.00615	283.68319	0.54	9.137828	5.928573	5.928573	5.609061	3.087853	3.087853	2.109136	2.109136	1.325074	1.325074	0.725723	0.725723	10.892616	14.908855	0.0	11.250838	0.0	12.132734	12.132734	0.0	0.0	0.0	5.106527	167.021858	0.0	0.3564	-1.91	12.0	162.08	473.955341	8.189108	2.99667	1.570829	67.405077	10.312226	0.477639	10.312226	0.335187	1.11	0.042222	0.335187	-1.092687	-0.477639	1.293
Name_None_CAS_64649-63-4_CS_NoneM_Temperature: Value20	-2.07	0.0	2.462616	371.510782	1.07	12.673362	10.18003	10.18003	8.185071	5.68556	5.68556	3.508187	3.508187	2.452377	2.452377	1.452454	1.452454	5.969305	9.589074	0.0	12.514062	18.652964	0.0	0.0	29.165378	19.913841	0.0	4.736863	235.120843	0.384615	0.0	-1.84	17.0	218.147	6818.994323	13.225963	6.680116	3.903492	101.182421	11.589792	0.451983	11.589792	0.33813	1.89	0.167332	0.33813	-0.466568	-0.451983	1.7118
Name_l-Aspartic acid_CAS_56-84-8_CS_NoneM_Temperature: Value55	-0.99	1.18	3.632432	132.529325	1.26	7.439158	4.572731	4.572731	4.036581	2.239272	2.239272	1.542593	1.542593	0.711731	0.711731	0.275438	0.275438	24.401273	9.589074	0.0	0.0	0.0	0.0	0.0	0.0	0.0	0.0	15.946722	133.037508	0.5	1.4868	-1.1	9.0	126.047	60.471844	7.9	3.032307	3.47971	51.08548	9.846435	0.481175	9.846435	0.320578	0.92	0.532407	0.320578	-1.294074	-0.481175	-1.127
Name_None_CAS_85-01-8_CS_NoneM_Temperature: Value55	-4.5	0.0	2.610319	539.009099	0.23	9.380469	7.773503	7.773503	6.94949	4.815384	4.815384	3.507834	3.507834	2.654202	2.654202	1.954807	1.954807	0.0	0.0	0.0	0.0	0.0	0.0	21.544897	0.0	0.0	60.663671	0.0	178.07825	0.0	0.0	-1.82	14.0	168.154	3408.807763	7.571439	2.845084	1.007541	82.794732	2.178241	0.061629	2.178241	-0.010542	1.45	1.311296	0.010542	1.311296	-0.061629	3.993
Name_None_CAS_152-58-9_CS_NoneM_Temperature: Value35	-3.9	0.41	1.68126	652.28149	1.6	18.035169	15.384286	15.384286	11.759821	9.865515	9.865515	9.405253	9.405253	8.718463	8.718463	7.164149	7.164149	23.406168	19.802129	0.0	11.198235	30.595361	38.52493	5.573105	0.0	6.07602	13.847474	0.0	346.214409	0.809524	0.656	-1.0	25.0	316.227	505763.753456	17.415638	5.497284	2.130435	149.236677	12.336533	0.388464	12.336533	0.189627	2.74	0.110962	0.189627	-1.364148	-0.388464	2.8108
Name_None_CAS_57-13-6_CS_NoneM_Temperature: Value50	1.05	0.72	2.803039	29.01955	0.69	3.57735	2.062949	2.062949	1.732051	0.781474	0.781474	0.402369	0.402369	0.0	0.0	0.0	0.0	6.031115	0.0	0.0	0.0	0.0	0.0	0.0	0.0	0.0	11.467335	4.794537	60.032363	0.0	0.4968	-0.73	4.0	56.024	3.245112	3.27	0.710529	0.173734	23.580555	9.0	0.351846	9.0	0.309056	0.46	0.833333	0.309056	-0.833333	-0.351846	-0.9762
Name_None_CAS_35693-92-6_CS_NoneM_Temperature: Value25	-6.06	0.0	2.635225	454.475947	0.12	10.836499	7.675345	9.943132	7.181541	4.382331	5.516224	3.11046	4.361296	2.069344	2.883744	1.422799	2.457994	0.0	0.0	0.0	0.0	15.0679	11.126903	0.0	12.132734	30.331835	0.0	34.80282	255.961333	0.0	0.0	-0.69	15.0	250.491	2867.755457	10.815469	4.441475	2.282758	103.398296	6.10043	0.084233	6.10043	0.05137	1.69	0.546001	0.05137	0.546001	-0.084233	5.3138
Name_None_CAS_91-20-3_CS_NoneM_Temperature: Value50	-3.21	0.0	2.888052	271.015182	0.17	6.811555	5.618802	5.618802	4.966326	3.404701	3.404701	2.347151	2.347151	1.658689	1.658689	1.132906	1.132906	0.0	0.0	0.0	0.0	0.0	0.0	10.772448	0.0	0.0	48.530937	0.0	128.0626	0.0	0.0	-1.3	10.0	120.11	348.570462	5.48223	2.143053	0.780534	60.113068	2.12037	0.06163	2.12037	-0.018404	1.09	1.310185	0.018404	1.310185	-0.06163	2.8398
Name_None_CAS_613-12-7_CS_NoneM_Temperature: Value20	-7.0	0.0	2.474936	635.656722	0.23	10.250712	8.696152	8.696152	7.3265	5.220085	5.220085	4.049964	4.049964	2.86031	2.86031	2.059473	2.059473	0.0	0.0	0.0	0.0	0.0	0.0	27.108348	0.0	0.0	61.521041	0.0	192.0939	0.066667	0.0	-1.82	15.0	180.165	4584.546211	8.485285	3.094623	1.385812	89.159674	2.261574	0.061629	2.261574	-0.017501	1.6	1.313753	0.017501	1.313753	-0.061629	4.30142
Name_None_CAS_644-08-6_CS_NoneM_Temperature: Value25	-4.62	0.0	2.423856	370.542881	0.21	9.096012	7.696152	7.696152	6.360173	4.482051	4.482051	3.232051	3.232051	2.158689	2.158689	1.376614	1.376614	0.0	0.0	0.0	0.0	0.0	0.0	16.690354	0.0	6.066367	55.454674	0.0	168.0939	0.076923	0.0	-1.56	13.0	156.143	1444.823681	8.057239	3.442238	1.780015	78.853439	2.157407	0.062225	2.157407	-0.018385	1.47	1.280093	0.018385	1.280093	-0.062225	3.66202
Name_None_CAS_91-20-3_CS_NoneM_Temperature: Value55	-3.08	0.0	2.888052	271.015182	0.17	6.811555	5.618802	5.618802	4.966326	3.404701	3.404701	2.347151	2.347151	1.658689	1.658689	1.132906	1.132906	0.0	0.0	0.0	0.0	0.0	0.0	10.772448	0.0	0.0	48.530937	0.0	128.0626	0.0	0.0	-1.3	10.0	120.11	348.570462	5.48223	2.143053	0.780534	60.113068	2.12037	0.06163	2.12037	-0.018404	1.09	1.310185	0.018404	1.310185	-0.06163	2.8398
Name_None_CAS_613-12-7_CS_NoneM_Temperature: Value25	-6.95	0.0	2.474936	635.656722	0.23	10.250712	8.696152	8.696152	7.3265	5.220085	5.220085	4.049964	4.049964	2.86031	2.86031	2.059473	2.059473	0.0	0.0	0.0	0.0	0.0	0.0	27.108348	0.0	0.0	61.521041	0.0	192.0939	0.066667	0.0	-1.82	15.0	180.165	4584.546211	8.485285	3.094623	1.385812	89.159674	2.261574	0.061629	2.261574	-0.017501	1.6	1.313753	0.017501	1.313753	-0.061629	4.30142
Name_None_CAS_2051-24-3_CS_NoneM_Temperature: Value60	-10.77	0.0	3.026914	669.959814	0.0	16.928203	9.779645	17.338934	10.106836	5.139822	8.919467	3.889822	7.669467	2.669608	7.223109	1.648786	4.303501	0.0	0.0	0.0	61.353236	0.0	0.0	0.0	0.0	0.0	0.0	116.009399	493.688527	0.0	0.0	1.34	22.0	498.662	54493.882109	19.661925	7.296648	3.103061	175.52116	6.202788	0.081912	6.202788	0.080892	2.55	0.00045	0.080892	-0.01198	-0.081912	9.8876
Name_None_CAS_150-68-5_CS_NoneM_Temperature: Value25	-2.88	0.37	2.646094	294.987941	0.84	9.844935	7.542827	8.298756	6.092224	3.832508	4.210472	2.831473	3.267909	1.501673	1.753649	0.768501	0.894489	0.0	4.794537	0.0	6.031115	5.022633	5.687386	4.89991	38.360812	0.0	5.316789	11.60094	198.055991	0.222222	0.3108	-1.22	13.0	187.565	758.764388	9.86489	4.140783	2.951372	82.300714	11.178982	0.330653	11.178982	0.320817	1.48	0.150627	0.320817	-0.150627	-0.330653	2.4335
Name_None_CAS_123-31-9_CS_NoneM_Temperature: Value25	-0.18	1.0	3.032456	145.388339	0.65	5.983128	4.203828	4.203828	3.787694	2.268581	2.268581	1.516398	1.516398	0.849709	0.849709	0.452632	0.452632	0.0	0.0	0.0	11.499024	0.0	0.0	24.265468	0.0	0.0	0.0	10.213055	110.036779	0.0	0.65	-1.18	8.0	104.064	70.798924	4.966628	1.738121	0.904142	47.019871	8.645556	0.507962	8.645556	0.115346	0.83	0.169259	0.115346	0.169259	-0.507962	1.0978
Name_3,4-Dichlorosulfolane_CAS_3001-57-8_CS_NoneM_Temperature: Value20	-1.93	0.0	2.770811	182.613175	0.68	7.068914	4.549588	6.877942	4.011637	2.496949	5.191188	2.108891	5.383864	1.218766	4.364608	0.762037	3.874283	20.591429	8.417797	0.0	11.505707	0.0	0.0	0.0	0.0	0.0	0.0	23.20188	187.946556	1.0	0.0	0.53	9.0	183.015	82.427479	7.634932	2.290909	1.722837	64.060177	10.6825	0.228728	10.6825	0.152823	1.09	0.030478	0.152823	-2.908565	-0.228728	0.6296
Name_None_CAS_206-44-0_CS_NoneM_Temperature: Value10	-6.39	0.0	2.312996	650.310154	0.25	10.535169	8.773503	8.773503	7.94949	5.565384	5.565384	4.254843	4.254843	3.412108	3.412108	2.742735	2.742735	0.0	0.0	0.0	0.0	0.0	0.0	33.026254	0.0	0.0	60.663671	0.0	202.07825	0.0	0.0	-2.08	16.0	192.176	13615.851733	8.116402	2.732405	0.848888	94.164331	2.219907	0.061607	2.219907	-0.002638	1.58	1.339074	0.002638	1.339074	-0.061607	4.4872
Name_None_CAS_83-32-9_CS_NoneM_Temperature: Value70	-3.67	0.0	2.580406	401.982629	0.15	7.966255	6.878315	6.878315	5.94949	4.445141	4.445141	3.432385	3.432385	2.740965	2.740965	2.187782	2.187782	0.0	0.0	0.0	0.0	0.0	0.0	34.740995	0.0	0.0	36.398202	0.0	154.07825	0.166667	0.0	-1.3	12.0	144.132	1448.534631	6.241943	2.099554	0.672266	71.837121	2.248843	0.061355	2.248843	-0.011958	1.26	1.232824	0.011958	1.232824	-0.061355	2.9384
Name_None_CAS_206-44-0_CS_NoneM_Temperature: Value15	-6.28	0.0	2.312996	650.310154	0.25	10.535169	8.773503	8.773503	7.94949	5.565384	5.565384	4.254843	4.254843	3.412108	3.412108	2.742735	2.742735	0.0	0.0	0.0	0.0	0.0	0.0	33.026254	0.0	0.0	60.663671	0.0	202.07825	0.0	0.0	-2.08	16.0	192.176	13615.851733	8.116402	2.732405	0.848888	94.164331	2.219907	0.061607	2.219907	-0.002638	1.58	1.339074	0.002638	1.339074	-0.061607	4.4872
Name_None_CAS_328-39-2_CS_NoneM_Temperature: Value75	-0.68	0.78	3.501688	101.230983	0.97	7.439158	5.794619	5.794619	4.036581	3.020937	3.020937	2.57428	2.57428	1.042536	1.042536	0.608685	0.608685	12.011146	4.794537	0.0	0.0	12.338728	0.0	0.0	0.0	13.847474	0.0	10.840195	131.094629	0.833333	0.7566	-0.57	9.0	118.071	60.471844	8.43	3.454517	3.968358	54.859608	10.109769	0.480086	10.109769	0.319978	1.13	0.3575	0.319978	-0.913241	-0.480086	0.4444
Name_l-Aspartic acid_CAS_56-84-8_CS_NoneM_Temperature: Value25	-1.43	1.18	3.632432	132.529325	1.26	7.439158	4.572731	4.572731	4.036581	2.239272	2.239272	1.542593	1.542593	0.711731	0.711731	0.275438	0.275438	24.401273	9.589074	0.0	0.0	0.0	0.0	0.0	0.0	0.0	0.0	15.946722	133.037508	0.5	1.4868	-1.1	9.0	126.047	60.471844	7.9	3.032307	3.47971	51.08548	9.846435	0.481175	9.846435	0.320578	0.92	0.532407	0.320578	-1.294074	-0.481175	-1.127
Name_l-Aspartic acid_CAS_56-84-8_CS_NoneM_Temperature: Value20	-1.5	1.18	3.632432	132.529325	1.26	7.439158	4.572731	4.572731	4.036581	2.239272	2.239272	1.542593	1.542593	0.711731	0.711731	0.275438	0.275438	24.401273	9.589074	0.0	0.0	0.0	0.0	0.0	0.0	0.0	0.0	15.946722	133.037508	0.5	1.4868	-1.1	9.0	126.047	60.471844	7.9	3.032307	3.47971	51.08548	9.846435	0.481175	9.846435	0.320578	0.92	0.532407	0.320578	-1.294074	-0.481175	-1.127
Name_d-Glutamic acid_CAS_6893-26-1_CS_NoneM_Temperature: Value80	-0.38	1.35	3.49073	144.583377	1.26	8.146264	5.279838	5.279838	4.536581	2.739272	2.739272	1.877144	1.877144	0.986405	0.986405	0.402453	0.402453	17.980451	9.589074	0.0	12.841643	0.0	0.0	0.0	0.0	0.0	0.0	15.946722	147.053158	0.6	1.701	-1.1	10.0	138.058	111.041752	8.9	3.837557	3.848566	57.450422	9.99388	0.481229	9.99388	0.319984	1.06	0.023148	0.319984	-1.165509	-0.481229	-0.7369
Name_None_CAS_479-45-8_CS_NoneM_Temperature: Value70	-2.73	0.0	3.769455	592.636917	0.96	15.610366	9.656755	9.656755	9.162479	4.656935	4.656935	3.365399	3.365399	2.227211	2.227211	1.386716	1.386716	42.551792	40.457273	0.0	5.008913	12.132734	7.047672	0.0	0.0	0.0	0.0	0.0	287.013812	0.142857	0.0	-3.38	20.0	282.104	15468.489615	14.680168	5.086482	2.548788	108.138218	10.809537	0.312178	10.809537	0.312178	1.65	0.055548	0.258302	-1.171296	-0.258302	1.0391
Name_None_CAS_57-83-0_CS_NoneM_Temperature: Value35	-4.37	0.0	1.669603	588.64899	1.04	16.405413	14.860102	14.860102	10.859844	9.604172	9.604172	9.253952	9.253952	8.452747	8.452747	7.227105	7.227105	0.0	9.589074	0.0	10.829981	17.484396	43.437005	31.256391	6.923737	6.07602	13.847474	0.0	314.22458	0.809524	0.0	-0.92	23.0	284.229	209150.76906	15.598586	5.036596	2.056976	139.64821	12.146718	0.299694	12.146718	0.155197	2.62	0.245103	0.155197	0.245103	-0.299694	4.7235
Name_None_CAS_123-31-9_CS_NoneM_Temperature: Value20	-0.21	1.0	3.032456	145.388339	0.65	5.983128	4.203828	4.203828	3.787694	2.268581	2.268581	1.516398	1.516398	0.849709	0.849709	0.452632	0.452632	0.0	0.0	0.0	11.499024	0.0	0.0	24.265468	0.0	0.0	0.0	10.213055	110.036779	0.0	0.65	-1.18	8.0	104.064	70.798924	4.966628	1.738121	0.904142	47.019871	8.645556	0.507962	8.645556	0.115346	0.83	0.169259	0.115346	0.169259	-0.507962	1.0978
Name_None_CAS_118-96-7_CS_NoneM_Temperature: Value55	-2.63	0.0	3.572755	461.890685	0.41	12.455665	7.945831	7.945831	7.341112	3.920966	3.920966	2.880351	2.880351	1.941837	1.941837	1.154223	1.154223	31.832092	30.342955	0.0	5.563451	12.132734	0.0	6.923737	0.0	0.0	0.0	0.0	227.017835	0.142857	0.0	-2.58	16.0	222.092	2479.518362	11.494516	3.884564	1.918892	87.755272	10.531759	0.285564	10.531759	0.285564	1.38	0.207778	0.258302	-0.917222	-0.258302	1.71962
Name_None_CAS_121-57-3_CS_NoneM_Temperature: Value60	-0.77	0.54	3.201516	340.595074	1.19	8.483128	5.55871	6.375206	4.999019	2.830074	4.270137	2.044102	3.465639	1.177959	2.045843	0.639797	1.119818	10.118127	8.417797	0.0	4.895483	5.687386	0.0	24.265468	0.0	0.0	0.0	10.286417	173.014664	0.0	0.6426	-1.07	11.0	166.137	230.73472	8.030705	2.51929	1.92397	64.39993	10.45891	0.398728	10.45891	0.294013	1.16	0.146574	0.294013	-4.075139	-0.398728	0.5155
Name_None_CAS_50-28-2_CS_NoneM_Temperature: Value50	-4.45	0.81	1.7112	538.219802	0.95	13.905413	12.17852	12.17852	9.593172	8.092632	8.092632	7.436274	7.436274	6.660104	6.660104	5.541204	5.541204	0.0	10.213055	0.0	11.518957	17.585324	25.180371	30.389368	0.0	12.132734	12.990104	0.0	272.17763	0.666667	0.7695	-1.02	20.0	248.196	62569.188964	12.700482	4.236678	1.604792	120.381683	10.372487	0.507956	10.372487	0.115371	2.2	0.088273	0.115371	-0.088273	-0.507956	3.6092
Name_Fludrocortisone_CAS_127-31-1_CS_NoneM_Temperature: Value35	-3.62	0.8	1.797655	734.083611	1.88	19.828063	16.002357	16.002357	12.542513	10.018038	10.018038	9.605336	9.605336	8.798593	8.798593	7.163867	7.163867	46.511791	24.908657	4.390415	30.963616	25.683286	5.573105	0.0	12.999757	6.923737	0.0	0.0	380.199902	0.809524	1.504	-1.11	27.0	351.224	1033877.20358	19.217052	5.707293	2.095427	158.196447	16.783235	0.389725	16.783235	0.189629	2.82	0.01708	0.189629	-1.879492	-0.389725	1.8737
Name_3-Hydroxy-5-methyl isoxazole_CAS_10004-44-1_CS_NoneM_Temperature: Value25	-0.07	0.26	3.296344	197.454754	0.86	5.276021	3.893847	3.893847	3.287694	1.939723	1.939723	1.323363	1.323363	0.646968	0.646968	0.374329	0.374329	0.0	4.794537	0.0	5.559267	5.760247	0.0	6.066367	6.923737	0.0	9.679758	0.0	99.032028	0.25	0.2236	-0.99	7.0	94.049	46.670483	4.176389	1.255629	0.707466	39.923201	10.140972	0.38384	10.140972	0.279579	0.69	0.18287	0.279579	-0.18287	-0.38384	0.27632
Name_None_CAS_88-73-3_CS_NoneM_Temperature: Value10	-2.84	0.0	3.152941	261.679658	0.21	7.560478	4.951076	5.707005	4.715214	2.605088	2.983052	1.708521	2.115721	1.049149	1.368762	0.599795	0.804535	4.923311	10.114318	0.0	10.71002	0.0	0.0	12.132734	12.132734	0.0	0.0	11.60094	156.993056	0.0	0.0	-1.09	10.0	153.524	182.238219	7.022233	2.662619	1.24738	62.387645	10.14287	0.287371	10.14287	0.287371	1.01	0.051698	0.258263	-0.511574	-0.258263	2.2482
Name_None_CAS_59-67-6_CS_NoneM_Temperature: Value20	-0.84	0.57	2.981455	207.557662	0.73	6.690234	4.612077	4.612077	4.30453	2.438146	2.438146	1.546853	1.546853	0.908488	0.908488	0.489267	0.489267	5.969305	4.794537	0.0	5.563451	0.0	0.0	18.460054	6.066367	0.0	4.983979	5.106527	123.032028	0.0	0.4161	-1.38	9.0	118.071	129.225339	5.751234	2.259334	1.252832	51.971749	10.160926	0.477599	10.160926	0.336759	0.89	0.219907	0.336759	-0.941574	-0.477599	0.7798
Name_None_CAS_123-56-8_CS_NoneM_Temperature: Value20	0.32	0.34	2.553705	104.858202	0.89	5.276021	3.73071	3.73071	3.287694	2.115355	2.115355	1.471353	1.471353	0.857963	0.857963	0.507564	0.507564	0.0	9.589074	0.0	11.814359	12.841643	0.0	0.0	0.0	0.0	5.316789	0.0	99.032028	0.5	0.3026	-0.86	7.0	94.049	46.670483	4.302866	1.329582	0.764845	40.701153	10.121528	0.296439	10.121528	0.226562	0.69	0.148148	0.226562	-0.148148	-0.296439	-0.577
Name_None_CAS_55-21-0_CS_NoneM_Temperature: Value30	-0.97	0.49	2.981455	205.415953	0.66	6.690234	4.87235	4.87235	4.30453	2.653483	2.653483	1.730276	1.730276	1.058307	1.058307	0.602419	0.602419	0.0	4.794537	0.0	5.90718	5.563451	0.0	0.0	24.265468	6.066367	0.0	5.733667	121.052764	0.0	0.3234	-1.31	9.0	114.083	129.225339	5.820039	2.306764	1.287705	53.297758	10.423148	0.3656	10.423148	0.248195	0.97	0.379074	0.248195	-0.379074	-0.3656	0.7855
Name_None_CAS_95-55-6_CS_NoneM_Temperature: Value30	-0.7	0.51	3.134862	164.638339	0.55	5.983128	4.333965	4.333965	3.80453	2.339632	2.339632	1.558816	1.558816	0.936755	0.936755	0.48753	0.48753	0.0	0.0	0.0	5.749512	5.687386	0.0	0.0	24.265468	0.0	0.0	10.840195	109.052764	0.0	0.2805	-1.18	8.0	102.072	72.495266	4.966628	1.738121	0.729375	47.565528	8.794259	0.505796	8.794259	0.137958	0.87	0.145833	0.137958	0.145833	-0.505796	0.9744
Name_None_CAS_103-84-4_CS_NoneM_Temperature: Value25	-1.33	0.41	2.674242	217.959017	0.67	7.397341	5.795	5.795	4.787694	3.114808	3.114808	2.047212	2.047212	1.094158	1.094158	0.724749	0.724749	0.0	4.794537	0.0	5.90718	0.0	5.687386	6.923737	0.0	30.331835	5.316789	0.0	135.068414	0.125	0.2747	-1.31	10.0	126.094	195.625462	6.805075	3.011779	1.895375	59.872672	10.502041	0.326339	10.502041	0.220747	1.11	0.035926	0.220747	-0.035926	-0.326339	1.645
Name_None_CAS_32598-13-3_CS_NoneM_Temperature: Value5	-9.3	0.0	2.50208	485.037124	0.18	11.706742	7.97596	10.999675	7.575387	4.481997	5.993855	3.257776	4.886576	2.172535	3.650594	1.351385	1.947568	0.0	0.0	0.0	0.0	20.090533	11.126903	0.0	24.265468	12.132734	0.0	46.40376	289.922361	0.0	0.0	-0.4	16.0	285.944	4453.211453	12.067412	4.848492	2.464317	113.701562	5.943788	0.082712	5.943788	0.059798	1.81	0.51874	0.059798	0.51874	-0.082712	5.9672
Name_None_CAS_103-84-4_CS_NoneM_Temperature: Value20	-1.38	0.41	2.674242	217.959017	0.67	7.397341	5.795	5.795	4.787694	3.114808	3.114808	2.047212	2.047212	1.094158	1.094158	0.724749	0.724749	0.0	4.794537	0.0	5.90718	0.0	5.687386	6.923737	0.0	30.331835	5.316789	0.0	135.068414	0.125	0.2747	-1.31	10.0	126.094	195.625462	6.805075	3.011779	1.895375	59.872672	10.502041	0.326339	10.502041	0.220747	1.11	0.035926	0.220747	-0.035926	-0.326339	1.645
Name_None_CAS_50-28-2_CS_NoneM_Temperature: Value25	-4.88	0.81	1.7112	538.219802	0.95	13.905413	12.17852	12.17852	9.593172	8.092632	8.092632	7.436274	7.436274	6.660104	6.660104	5.541204	5.541204	0.0	10.213055	0.0	11.518957	17.585324	25.180371	30.389368	0.0	12.132734	12.990104	0.0	272.17763	0.666667	0.7695	-1.02	20.0	248.196	62569.188964	12.700482	4.236678	1.604792	120.381683	10.372487	0.507956	10.372487	0.115371	2.2	0.088273	0.115371	-0.088273	-0.507956	3.6092
Name_None_CAS_120-12-7_CS_NoneM_Temperature: Value70	-5.28	0.0	2.523733	488.759099	0.23	9.380469	7.773503	7.773503	6.932653	4.809401	4.809401	3.546509	3.546509	2.614031	2.614031	1.882639	1.882639	0.0	0.0	0.0	0.0	0.0	0.0	21.544897	0.0	0.0	60.663671	0.0	178.07825	0.0	0.0	-1.82	14.0	168.154	3255.128956	7.571439	2.845084	1.080317	82.794732	2.240741	0.061629	2.240741	-0.017765	1.45	1.311296	0.017765	1.311296	-0.061629	3.993
Name_None_CAS_33284-53-6_CS_NoneM_Temperature: Value25	-7.14	0.0	2.677072	520.287124	0.06	11.706742	7.97596	10.999675	7.609061	4.493963	6.005821	3.213922	4.755016	2.187417	3.938833	1.400643	2.311775	0.0	0.0	0.0	10.045267	10.045267	11.126903	0.0	6.066367	30.331835	0.0	46.40376	289.922361	0.0	0.0	-0.4	16.0	285.944	4893.257894	12.067412	4.848492	2.16225	113.701562	6.129967	0.08263	6.129967	0.079956	1.81	0.285199	0.079956	0.285199	-0.08263	5.9672
Name_None_CAS_88-99-3_CS_NoneM_Temperature: Value25	-1.38	1.14	3.267076	296.584675	0.77	9.137828	6.020325	6.020325	5.625898	3.182812	3.182812	2.155889	2.155889	1.387881	1.387881	0.856105	0.856105	11.938611	9.589074	0.0	11.126903	0.0	0.0	24.265468	0.0	0.0	0.0	10.213055	166.026609	0.0	0.8778	-1.84	12.0	160.084	475.348829	8.258425	3.04193	1.420632	68.072799	10.46287	0.47762	10.46287	0.336067	1.15	0.189815	0.336067	-1.228704	-0.47762	1.083
Name_None_CAS_120-12-7_CS_NoneM_Temperature: Value75	-5.17	0.0	2.523733	488.759099	0.23	9.380469	7.773503	7.773503	6.932653	4.809401	4.809401	3.546509	3.546509	2.614031	2.614031	1.882639	1.882639	0.0	0.0	0.0	0.0	0.0	0.0	21.544897	0.0	0.0	60.663671	0.0	178.07825	0.0	0.0	-1.82	14.0	168.154	3255.128956	7.571439	2.845084	1.080317	82.794732	2.240741	0.061629	2.240741	-0.017765	1.45	1.311296	0.017765	1.311296	-0.061629	3.993
Name_None_CAS_95-55-6_CS_NoneM_Temperature: Value90	-0.57	0.51	3.134862	164.638339	0.55	5.983128	4.333965	4.333965	3.80453	2.339632	2.339632	1.558816	1.558816	0.936755	0.936755	0.48753	0.48753	0.0	0.0	0.0	5.749512	5.687386	0.0	0.0	24.265468	0.0	0.0	10.840195	109.052764	0.0	0.2805	-1.18	8.0	102.072	72.495266	4.966628	1.738121	0.729375	47.565528	8.794259	0.505796	8.794259	0.137958	0.87	0.145833	0.137958	0.145833	-0.505796	0.9744
Name_None_CAS_77-92-9_CS_NoneM_Temperature: Value10	0.26	1.63	4.619312	227.367322	1.33	10.646264	6.427813	6.427813	5.77638	3.171013	3.171013	2.477768	2.477768	1.285437	1.285437	0.714077	0.714077	36.35061	14.383612	0.0	0.0	0.0	0.0	0.0	0.0	0.0	0.0	20.42611	192.027003	0.5	2.1679	-1.63	13.0	184.059	333.963488	11.37	3.853987	3.518164	72.225463	10.315556	0.481139	10.315556	0.336419	1.24	1.144213	0.336419	-2.738426	-0.481139	-1.2485
Name_None_CAS_76-57-3_CS_NoneM_Temperature: Value40	-1.43	0.23	1.822365	685.154996	1.58	15.060113	12.951046	12.951046	10.663869	8.102094	8.102094	7.113245	7.113245	6.35431	6.35431	5.388741	5.388741	6.103966	5.106527	0.0	11.518957	11.959747	30.885423	11.126903	7.109798	12.142387	24.089969	9.473726	299.152144	0.555556	0.3634	-1.52	22.0	278.202	226722.000407	12.968359	4.059868	1.277623	129.878939	10.554213	0.492857	10.554213	0.165481	2.21	0.080556	0.165481	-0.538553	-0.492857	1.5011
Name_Methyl-4-methoxybenzoate_CAS_121-98-2_CS_NoneM_Temperature: Value20	-2.41	0.0	2.843524	263.607066	0.66	8.974691	7.034146	7.034146	5.774387	3.500236	3.500236	2.220083	2.220083	1.511116	1.511116	0.844953	0.844953	0.0	4.794537	0.0	5.969305	5.563451	5.749512	7.109798	31.375266	0.0	4.736863	4.736863	166.062994	0.222222	0.0	-1.51	12.0	156.096	606.774939	8.585329	3.758873	1.75158	70.914842	10.950017	0.496768	10.950017	0.337346	1.27	0.335506	0.337346	-0.335506	-0.496768	1.4818
Name_None_CAS_107-35-7_CS_NoneM_Temperature: Value80	0.35	0.52	3.602197	125.870334	1.34	5.914214	3.663522	4.480019	3.06066	1.712831	3.321996	1.074714	2.64679	0.375805	1.127415	0.14893	0.446789	10.118127	8.417797	0.0	12.29761	0.0	0.0	0.0	0.0	0.0	0.0	10.286417	125.014664	1.0	0.6968	-0.13	7.0	118.093	18.141709	6.87	2.247743	5.87	42.07272	9.706806	0.329369	9.706806	0.265602	0.83	0.028935	0.265602	-3.79919	-0.329369	-1.1671
Name_None_CAS_2051-24-3_CS_NoneM_Temperature: Value80	-10.0	0.0	3.026914	669.959814	0.0	16.928203	9.779645	17.338934	10.106836	5.139822	8.919467	3.889822	7.669467	2.669608	7.223109	1.648786	4.303501	0.0	0.0	0.0	61.353236	0.0	0.0	0.0	0.0	0.0	0.0	116.009399	493.688527	0.0	0.0	1.34	22.0	498.662	54493.882109	19.661925	7.296648	3.103061	175.52116	6.202788	0.081912	6.202788	0.080892	2.55	0.00045	0.080892	-0.01198	-0.081912	9.8876
Name_None_CAS_516-05-2_CS_NoneM_Temperature: Value25	0.76	1.14	3.827496	103.206718	0.72	6.732051	4.288274	4.288274	3.553418	2.010162	2.010162	1.398163	1.398163	0.740852	0.740852	0.105628	0.105628	17.856517	9.589074	0.0	0.0	0.0	6.923737	0.0	0.0	0.0	0.0	10.213055	118.026609	0.5	0.8208	-1.06	8.0	112.04	39.368066	6.94	2.29932	1.59221	45.745589	9.759907	0.480608	9.759907	0.317084	0.82	1.115741	0.317084	-1.30787	-0.480608	-0.2083
Name_None_CAS_56-55-3_CS_NoneM_Temperature: Value15	-7.68	0.0	2.268266	866.252622	0.29	11.949383	9.928203	9.928203	8.915816	6.220085	6.220085	4.707193	4.707193	3.611271	3.611271	2.696234	2.696234	0.0	0.0	0.0	0.0	0.0	0.0	32.317345	0.0	0.0	72.796405	0.0	228.0939	0.0	0.0	-2.34	18.0	216.198	30957.370184	9.665769	3.575453	1.324291	105.476397	2.298611	0.061629	2.298611	-0.009903	1.82	1.305816	0.009903	1.305816	-0.061629	5.1462
Name_None_CAS_141-82-2_CS_NoneM_Temperature: Value80	0.9	1.14	3.31802	83.10803	0.69	5.861807	3.418031	3.418031	3.125898	1.562569	1.562569	0.964254	0.964254	0.302451	0.302451	0.129368	0.129368	18.359432	9.589074	0.0	0.0	0.0	0.0	0.0	0.0	0.0	0.0	10.213055	104.010959	0.333333	0.7866	-1.06	7.0	100.029	19.093584	5.94	2.173434	4.94	39.380647	9.428889	0.480806	9.428889	0.314202	0.68	0.805556	0.314202	-1.3125	-0.480806	-0.4543
Name_2-Methoxybenzoic acid_CAS_579-75-9_CS_NoneM_Temperature: Value5	-1.99	0.57	3.121219	267.79461	0.66	8.267585	6.073111	6.073111	5.253219	3.117454	3.117454	2.005436	2.005436	1.337383	1.337383	0.821324	0.821324	5.969305	4.794537	0.0	5.563451	5.749512	0.0	13.176165	18.199101	0.0	0.0	9.84339	152.047344	0.125	0.3762	-1.51	11.0	144.085	336.852662	7.595374	3.053138	1.490371	64.230588	10.500648	0.495856	10.500648	0.338977	1.13	0.189815	0.338977	-0.969954	-0.495856	1.3934
Name_None_CAS_50-28-2_CS_NoneM_Temperature: Value20	-4.78	0.81	1.7112	538.219802	0.95	13.905413	12.17852	12.17852	9.593172	8.092632	8.092632	7.436274	7.436274	6.660104	6.660104	5.541204	5.541204	0.0	10.213055	0.0	11.518957	17.585324	25.180371	30.389368	0.0	12.132734	12.990104	0.0	272.17763	0.666667	0.7695	-1.02	20.0	248.196	62569.188964	12.700482	4.236678	1.604792	120.381683	10.372487	0.507956	10.372487	0.115371	2.2	0.088273	0.115371	-0.088273	-0.507956	3.6092
Name_None_CAS_69-72-7_CS_NoneM_Temperature: Value15	-1.99	0.7	3.152941	254.783061	0.4	7.560478	5.112077	5.112077	4.715214	2.728688	2.728688	1.822302	1.822302	1.134458	1.134458	0.654489	0.654489	5.969305	4.794537	0.0	11.312963	0.0	0.0	12.132734	12.132734	0.0	0.0	10.213055	138.031694	0.0	0.28	-1.51	10.0	132.074	182.238219	6.607786	2.389633	1.074894	57.546335	10.261759	0.507053	10.261759	0.338969	0.99	0.06713	0.338969	-1.11287	-0.507053	1.0904
Name_None_CAS_558-13-4_CS_NoneM_Temperature: Value30	-3.14	0.0	3.023716	19.119415	0.0	4.5	2.011858	8.355844	2.0	0.755929	3.927922	0.428571	11.571429	0.0	0.0	0.0	0.0	0.0	0.0	0.0	1.052063	0.0	0.0	0.0	0.0	0.0	63.719776	0.0	327.673348	1.0	0.0	1.92	5.0	331.627	3.60964	6.92	2.284555	24.676944	64.209441	3.125	0.188533	3.125	0.188533	0.95	0.25	0.047133	-0.25	-0.047133	3.1773
Name_None_CAS_68659-48-3_CS_NoneM_Temperature: Value20	-2.4	0.34	2.419196	399.705406	1.13	11.966255	8.726851	8.726851	7.592224	4.619409	4.619409	3.046521	3.046521	1.659299	1.659299	1.021085	1.021085	24.390547	14.383612	0.0	0.0	5.563451	0.0	6.923737	30.331835	5.316789	4.736863	0.0	221.068808	0.181818	0.3842	-2.17	16.0	210.124	3498.269309	11.902307	5.647984	3.913281	92.404087	11.347756	0.451975	11.347756	0.33813	1.63	0.359375	0.33813	-0.641869	-0.451975	0.5061
Name_None_CAS_591-27-5_CS_NoneM_Temperature: Value50	-0.17	0.73	3.07766	168.388339	0.65	5.983128	4.333965	4.333965	3.787694	2.333649	2.333649	1.594987	1.594987	0.870211	0.870211	0.524798	0.524798	0.0	0.0	0.0	5.749512	5.687386	0.0	6.066367	18.199101	0.0	0.0	10.840195	109.052764	0.0	0.4745	-1.18	8.0	102.072	64.052487	4.966628	1.738121	0.904142	47.565528	8.733056	0.507886	8.733056	0.117129	0.87	0.212963	0.117129	0.212963	-0.507886	0.9744
Name_None_CAS_69-72-7_CS_NoneM_Temperature: Value10	-1.96	0.7	3.152941	254.783061	0.4	7.560478	5.112077	5.112077	4.715214	2.728688	2.728688	1.822302	1.822302	1.134458	1.134458	0.654489	0.654489	5.969305	4.794537	0.0	11.312963	0.0	0.0	12.132734	12.132734	0.0	0.0	10.213055	138.031694	0.0	0.28	-1.51	10.0	132.074	182.238219	6.607786	2.389633	1.074894	57.546335	10.261759	0.507053	10.261759	0.338969	0.99	0.06713	0.338969	-1.11287	-0.507053	1.0904
Name_None_CAS_617-65-2_CS_NoneM_Temperature: Value50	-0.57	1.35	3.49073	144.583377	1.26	8.146264	5.279838	5.279838	4.536581	2.739272	2.739272	1.877144	1.877144	0.986405	0.986405	0.402453	0.402453	17.980451	9.589074	0.0	12.841643	0.0	0.0	0.0	0.0	0.0	0.0	15.946722	147.053158	0.6	1.701	-1.1	10.0	138.058	111.041752	8.9	3.837557	3.848566	57.450422	9.99388	0.481229	9.99388	0.319984	1.06	0.023148	0.319984	-1.165509	-0.481229	-0.7369
Name_Maleic acid_CAS_110-16-7_CS_NoneM_Temperature: Value20	0.55	1.14	3.668626	118.973737	0.75	6.568914	3.865624	3.865624	3.625898	1.766145	1.766145	1.009809	1.009809	0.368487	0.368487	0.142577	0.142577	11.938611	9.589074	0.0	0.0	12.15204	0.0	0.0	0.0	0.0	0.0	10.213055	116.010959	0.0	0.855	-1.32	8.0	112.04	40.339204	6.68	2.787964	4.68	45.055986	9.553611	0.478071	9.553611	0.328066	0.78	0.55787	0.328066	-1.257037	-0.478071	-0.2882
Name_None_CAS_86-73-7_CS_NoneM_Temperature: Value70	-3.95	0.0	2.320728	411.600419	0.19	8.673362	7.325909	7.325909	6.44949	4.611807	4.611807	3.491071	3.491071	2.705801	2.705801	2.079609	2.079609	0.0	0.0	0.0	0.0	0.0	6.420822	22.253806	0.0	0.0	48.530937	0.0	166.07825	0.076923	0.0	-1.56	13.0	156.143	2395.238189	6.902851	2.461795	0.919446	77.847608	2.217593	0.061939	2.217593	-0.001346	1.36	1.103519	0.001346	1.103519	-0.061939	3.2578
Name_dl-Tartaric acid_CAS_133-37-9_CS_NoneM_Temperature: Value20	0.01	1.23	4.069512	133.826806	1.3	8.309401	4.760052	4.760052	4.464102	2.282543	2.282543	1.56615	1.56615	0.805104	0.805104	0.270102	0.270102	24.146543	9.589074	0.0	0.0	0.0	0.0	0.0	0.0	0.0	0.0	20.42611	150.016438	0.5	1.599	-1.14	10.0	144.038	106.755911	8.86	3.136253	1.997375	55.334057	9.771852	0.47924	9.771852	0.335427	0.94	1.768611	0.335427	-2.266204	-0.47924	-2.1226
Name_None_CAS_553-90-2_CS_NoneM_Temperature: Value10	-0.16	0.0	3.643225	92.605938	0.69	6.568914	4.632993	4.632993	3.718744	1.882993	1.882993	0.983163	0.983163	0.537457	0.537457	0.166667	0.166667	11.938611	9.589074	0.0	0.0	0.0	14.219595	0.0	0.0	0.0	9.473726	0.0	118.026609	0.5	0.0	-1.06	8.0	112.04	53.472764	6.94	3.009687	1.59221	46.384212	10.046065	0.460599	10.046065	0.416684	0.82	0.979167	0.416684	-0.979167	-0.460599	-0.6676
Name_None_CAS_86-73-7_CS_NoneM_Temperature: Value75	-3.89	0.0	2.320728	411.600419	0.19	8.673362	7.325909	7.325909	6.44949	4.611807	4.611807	3.491071	3.491071	2.705801	2.705801	2.079609	2.079609	0.0	0.0	0.0	0.0	0.0	6.420822	22.253806	0.0	0.0	48.530937	0.0	166.07825	0.076923	0.0	-1.56	13.0	156.143	2395.238189	6.902851	2.461795	0.919446	77.847608	2.217593	0.061939	2.217593	-0.001346	1.36	1.103519	0.001346	1.103519	-0.061939	3.2578
Name_None_CAS_100-09-4_CS_NoneM_Temperature: Value10	-2.97	0.57	2.913802	250.54461	0.66	8.267585	6.073111	6.073111	5.236382	3.111471	3.111471	2.033654	2.033654	1.336969	1.336969	0.733596	0.733596	5.969305	4.794537	0.0	5.563451	5.749512	0.0	19.242532	12.132734	0.0	0.0	9.84339	152.047344	0.125	0.3762	-1.51	11.0	144.085	335.47939	7.595374	3.053138	1.703179	64.230588	10.359739	0.496768	10.359739	0.335183	1.13	0.269259	0.335183	-0.923469	-0.496768	1.3934
Name_None_CAS_100-09-4_CS_NoneM_Temperature: Value15	-2.9	0.57	2.913802	250.54461	0.66	8.267585	6.073111	6.073111	5.236382	3.111471	3.111471	2.033654	2.033654	1.336969	1.336969	0.733596	0.733596	5.969305	4.794537	0.0	5.563451	5.749512	0.0	19.242532	12.132734	0.0	0.0	9.84339	152.047344	0.125	0.3762	-1.51	11.0	144.085	335.47939	7.595374	3.053138	1.703179	64.230588	10.359739	0.496768	10.359739	0.335183	1.13	0.269259	0.335183	-0.923469	-0.496768	1.3934
Name_None_CAS_50-31-7_CS_NoneM_Temperature: Value20	-1.43	0.64	3.428931	335.668528	0.36	9.300965	5.644056	7.911843	5.536581	2.905361	4.039255	2.023343	3.215708	1.257857	2.377112	0.723118	1.412916	5.969305	4.794537	0.0	20.631351	0.0	0.0	12.132734	0.0	0.0	0.0	39.909347	223.919862	0.0	0.2304	-0.44	12.0	222.434	403.793547	9.646505	3.519322	1.65714	83.6619	10.567284	0.477562	10.567284	0.338298	1.3	0.030864	0.338298	-1.1875	-0.477562	3.345
Name_None_CAS_68-96-2_CS_NoneM_Temperature: Value42	-4.45	0.17	1.697583	634.995115	1.32	17.328063	15.229966	15.229966	11.221816	9.695734	9.695734	9.380149	9.380149	8.695991	8.695991	7.153613	7.153613	5.601051	14.695602	0.0	16.613226	36.378606	38.52493	5.573105	6.923737	6.07602	13.847474	0.0	330.219495	0.809524	0.2244	-0.96	24.0	300.228	291351.48963	16.50531	5.030469	1.880066	144.442444	12.218477	0.381506	12.218477	0.161345	2.68	0.044612	0.161345	-1.122829	-0.381506	3.8384
Name_None_CAS_87-40-1_CS_NoneM_Temperature: Value25	-4.2	0.0	3.247713	249.383351	0.21	8.430721	5.696842	7.964629	5.147066	2.83402	3.967913	1.902683	3.153519	1.167178	1.946899	0.723963	1.695244	0.0	0.0	0.0	0.0	20.817412	0.0	7.109798	12.132734	0.0	0.0	39.539683	209.940598	0.142857	0.0	-0.11	11.0	206.435	255.676668	8.981827	3.525416	1.923666	79.819689	5.741034	0.493623	5.741034	0.155627	1.28	0.421296	0.155627	0.421296	-0.493623	3.6554
Name_None_CAS_107-35-7_CS_NoneM_Temperature: Value75	0.32	0.52	3.602197	125.870334	1.34	5.914214	3.663522	4.480019	3.06066	1.712831	3.321996	1.074714	2.64679	0.375805	1.127415	0.14893	0.446789	10.118127	8.417797	0.0	12.29761	0.0	0.0	0.0	0.0	0.0	0.0	10.286417	125.014664	1.0	0.6968	-0.13	7.0	118.093	18.141709	6.87	2.247743	5.87	42.07272	9.706806	0.329369	9.706806	0.265602	0.83	0.028935	0.265602	-3.79919	-0.329369	-1.1671
Name_5-Butyl-5-ethylbarbituric acid_CAS_77-28-1_CS_NoneM_Temperature: Value37	-1.64	0.52	2.89134	279.042626	1.21	11.474691	9.053172	9.053172	7.063715	5.233693	5.233693	3.776586	3.776586	2.884075	2.884075	1.783376	1.783376	23.260464	14.383612	0.0	0.0	12.841643	12.841643	0.0	6.923737	6.923737	10.633577	0.0	212.116092	0.7	0.6292	-1.39	15.0	196.121	1891.161054	11.683475	4.420021	2.004731	88.60219	11.681207	0.327632	11.681207	0.327632	1.66	0.41463	0.276823	-1.051667	-0.276823	0.939
Name_d-Fructose_CAS_57-48-7_CS_NoneM_Temperature: Value40	0.41	1.31	2.724112	162.1173	1.83	9.353371	6.290581	6.290581	5.547859	3.52943	3.52943	2.777234	2.777234	1.928512	1.928512	1.147765	1.147765	37.312774	5.106527	0.0	0.0	0.0	0.0	0.0	0.0	0.0	4.736863	20.42611	180.063388	1.0	2.3973	-0.24	12.0	168.06	495.619587	9.845034	3.249571	1.326677	68.642844	9.24713	0.393566	9.24713	0.218609	1.2	0.527245	0.218609	-2.159907	-0.393566	-3.2198
Name_None_CAS_141-82-2_CS_NoneM_Temperature: Value15	0.75	1.14	3.31802	83.10803	0.69	5.861807	3.418031	3.418031	3.125898	1.562569	1.562569	0.964254	0.964254	0.302451	0.302451	0.129368	0.129368	18.359432	9.589074	0.0	0.0	0.0	0.0	0.0	0.0	0.0	0.0	10.213055	104.010959	0.333333	0.7866	-1.06	7.0	100.029	19.093584	5.94	2.173434	4.94	39.380647	9.428889	0.480806	9.428889	0.314202	0.68	0.805556	0.314202	-1.3125	-0.480806	-0.4543
Name_l-Aspartic acid_CAS_56-84-8_CS_NoneM_Temperature: Value50	-1.04	1.18	3.632432	132.529325	1.26	7.439158	4.572731	4.572731	4.036581	2.239272	2.239272	1.542593	1.542593	0.711731	0.711731	0.275438	0.275438	24.401273	9.589074	0.0	0.0	0.0	0.0	0.0	0.0	0.0	0.0	15.946722	133.037508	0.5	1.4868	-1.1	9.0	126.047	60.471844	7.9	3.032307	3.47971	51.08548	9.846435	0.481175	9.846435	0.320578	0.92	0.532407	0.320578	-1.294074	-0.481175	-1.127
Name_None_CAS_141-82-2_CS_NoneM_Temperature: Value10	0.73	1.14	3.31802	83.10803	0.69	5.861807	3.418031	3.418031	3.125898	1.562569	1.562569	0.964254	0.964254	0.302451	0.302451	0.129368	0.129368	18.359432	9.589074	0.0	0.0	0.0	0.0	0.0	0.0	0.0	0.0	10.213055	104.010959	0.333333	0.7866	-1.06	7.0	100.029	19.093584	5.94	2.173434	4.94	39.380647	9.428889	0.480806	9.428889	0.314202	0.68	0.805556	0.314202	-1.3125	-0.480806	-0.4543
Name_None_CAS_65-85-0_CS_NoneM_Temperature: Value30	-1.49	0.57	2.981455	203.415953	0.44	6.690234	4.742213	4.742213	4.30453	2.588415	2.588415	1.671178	1.671178	1.02074	1.02074	0.58073	0.58073	5.969305	4.794537	0.0	0.0	5.563451	0.0	0.0	30.331835	0.0	0.0	5.106527	122.036779	0.0	0.2508	-1.31	9.0	116.075	129.225339	5.820039	2.306764	1.287705	52.752101	10.200926	0.477639	10.200926	0.335178	0.93	0.331019	0.335178	-0.879074	-0.477639	1.3848
Name_None_CAS_33146-45-1_CS_NoneM_Temperature: Value25	-5.21	0.0	2.625314	415.079647	0.15	9.966255	7.374731	8.886589	6.787694	4.282665	5.038594	2.962684	3.777084	2.025226	2.655167	1.378417	1.99408	0.0	0.0	0.0	0.0	10.045267	11.126903	0.0	0.0	48.530937	0.0	23.20188	222.000306	0.0	0.0	-0.98	14.0	215.038	2075.720701	9.570263	4.035029	1.767431	93.09503	6.079596	0.083608	6.079596	0.049889	1.57	0.683981	0.049889	0.683981	-0.083608	4.6604
Name_None_CAS_69-72-7_CS_NoneM_Temperature: Value80	-0.8	0.7	3.152941	254.783061	0.4	7.560478	5.112077	5.112077	4.715214	2.728688	2.728688	1.822302	1.822302	1.134458	1.134458	0.654489	0.654489	5.969305	4.794537	0.0	11.312963	0.0	0.0	12.132734	12.132734	0.0	0.0	10.213055	138.031694	0.0	0.28	-1.51	10.0	132.074	182.238219	6.607786	2.389633	1.074894	57.546335	10.261759	0.507053	10.261759	0.338969	0.99	0.06713	0.338969	-1.11287	-0.507053	1.0904
Name_None_CAS_298-00-0_CS_NoneM_Temperature: Value20	-3.84	0.0	2.832681	412.941776	1.03	12.181798	8.653318	10.364242	7.504149	4.16104	6.717078	2.65466	5.803599	1.711966	4.158852	0.906883	1.843139	11.641918	10.114318	0.0	5.687386	5.749512	0.0	38.485063	0.0	0.0	0.0	25.378098	263.00173	0.25	0.0	-1.01	16.0	253.131	3265.828092	13.056711	5.358104	3.244793	97.534827	10.41153	0.424133	10.41153	0.379519	1.72	0.018069	0.379519	-2.7784	-0.424133	2.4909
Name_Lactose_CAS_63-42-3_CS_NoneM_Temperature: Value80	0.17	2.01	2.114862	378.018438	3.4	17.309037	11.99017	11.99017	10.810968	7.079026	7.079026	5.526832	5.526832	3.978973	3.978973	2.569694	2.569694	74.625548	35.745692	0.0	0.0	0.0	0.0	0.0	0.0	0.0	0.0	19.317116	342.116212	1.0	6.834	-0.44	23.0	320.121	108711.667779	18.892352	7.630404	3.646723	130.436458	9.942733	0.393567	9.942733	0.186732	2.23	0.667367	0.186732	-1.739074	-0.393567	-5.3972
Name_None_CAS_108-46-3_CS_NoneM_Temperature: Value10	0.62	1.0	3.07766	166.388339	0.61	5.983128	4.203828	4.203828	3.787694	2.268581	2.268581	1.519852	1.519852	0.829737	0.829737	0.493031	0.493031	0.0	0.0	0.0	11.499024	0.0	0.0	18.199101	6.066367	0.0	0.0	10.213055	110.036779	0.0	0.61	-1.18	8.0	104.064	64.052487	4.966628	1.738121	0.904142	47.019871	8.653056	0.507823	8.653056	0.118764	0.83	0.087963	0.118764	0.087963	-0.507823	1.0978
Name_None_CAS_88-75-5_CS_NoneM_Temperature: Value35	-1.68	0.11	3.152941	258.924771	0.35	7.560478	5.020325	5.020325	4.715214	2.639712	2.639712	1.745824	1.745824	1.078428	1.078428	0.618551	0.618551	4.923311	10.114318	0.0	11.436898	0.0	0.0	24.265468	0.0	0.0	0.0	5.106527	139.026943	0.0	0.0385	-1.58	10.0	134.07	182.238219	6.538765	2.344994	1.047197	56.878613	10.067315	0.502093	10.067315	0.310189	0.95	0.261574	0.310189	-0.62963	-0.502093	1.3004
Name_2-Isopropyl-4-nitroimidazole_CAS_73-32-5_CS_NoneM_Temperature: Value30	-0.57	0.35	2.903362	266.546041	0.64	8.430721	6.365624	6.365624	5.109061	3.306695	3.306695	2.555728	2.555728	1.318085	1.318085	0.715747	0.715747	4.923311	10.114318	0.0	11.735769	5.824404	0.0	6.196844	0.0	13.847474	9.967957	0.0	155.069477	0.5	0.224	-1.39	11.0	146.085	346.711354	7.714058	2.691883	1.543833	63.608014	10.159915	0.381105	10.159915	0.381105	1.13	0.116944	0.357757	-0.511528	-0.357757	1.4413
Name_None_CAS_617-65-2_CS_NoneM_Temperature: Value35	-0.85	1.35	3.49073	144.583377	1.26	8.146264	5.279838	5.279838	4.536581	2.739272	2.739272	1.877144	1.877144	0.986405	0.986405	0.402453	0.402453	17.980451	9.589074	0.0	12.841643	0.0	0.0	0.0	0.0	0.0	0.0	15.946722	147.053158	0.6	1.701	-1.1	10.0	138.058	111.041752	8.9	3.837557	3.848566	57.450422	9.99388	0.481229	9.99388	0.319984	1.06	0.023148	0.319984	-1.165509	-0.481229	-0.7369
Name_None_CAS_88-75-5_CS_NoneM_Temperature: Value30	-1.84	0.11	3.152941	258.924771	0.35	7.560478	5.020325	5.020325	4.715214	2.639712	2.639712	1.745824	1.745824	1.078428	1.078428	0.618551	0.618551	4.923311	10.114318	0.0	11.436898	0.0	0.0	24.265468	0.0	0.0	0.0	5.106527	139.026943	0.0	0.0385	-1.58	10.0	134.07	182.238219	6.538765	2.344994	1.047197	56.878613	10.067315	0.502093	10.067315	0.310189	0.95	0.261574	0.310189	-0.62963	-0.502093	1.3004
Name_None_CAS_88-99-3_CS_NoneM_Temperature: Value80	-0.45	1.14	3.267076	296.584675	0.77	9.137828	6.020325	6.020325	5.625898	3.182812	3.182812	2.155889	2.155889	1.387881	1.387881	0.856105	0.856105	11.938611	9.589074	0.0	11.126903	0.0	0.0	24.265468	0.0	0.0	0.0	10.213055	166.026609	0.0	0.8778	-1.84	12.0	160.084	475.348829	8.258425	3.04193	1.420632	68.072799	10.46287	0.47762	10.46287	0.336067	1.15	0.189815	0.336067	-1.228704	-0.47762	1.083
Name_None_CAS_6915-15-7_CS_NoneM_Temperature: Value30	0.65	1.14	3.632432	128.919685	0.99	7.439158	4.442594	4.442594	4.036581	2.164138	2.164138	1.451898	1.451898	0.65303	0.65303	0.252713	0.252713	24.463399	9.589074	0.0	0.0	0.0	0.0	0.0	0.0	0.0	0.0	15.319582	134.021523	0.5	1.1286	-1.1	9.0	128.039	60.471844	7.9	3.032307	3.47971	50.539823	9.721435	0.481147	9.721435	0.332635	0.88	0.75463	0.332635	-1.789352	-0.481147	-1.0934
Name_None_CAS_100-09-4_CS_NoneM_Temperature: Value65	-2.05	0.57	2.913802	250.54461	0.66	8.267585	6.073111	6.073111	5.236382	3.111471	3.111471	2.033654	2.033654	1.336969	1.336969	0.733596	0.733596	5.969305	4.794537	0.0	5.563451	5.749512	0.0	19.242532	12.132734	0.0	0.0	9.84339	152.047344	0.125	0.3762	-1.51	11.0	144.085	335.47939	7.595374	3.053138	1.703179	64.230588	10.359739	0.496768	10.359739	0.335183	1.13	0.269259	0.335183	-0.923469	-0.496768	1.3934
Name_None_CAS_1984-65-2_CS_NoneM_Temperature: Value25	-3.1	0.0	3.169451	214.797758	0.25	7.560478	5.396228	6.908086	4.753219	2.734354	3.490283	1.754907	2.569307	1.123061	1.718322	0.677533	1.229281	0.0	0.0	0.0	0.0	15.794778	0.0	7.109798	18.199101	0.0	0.0	27.938743	175.97957	0.142857	0.0	-0.4	10.0	170.982	186.209901	7.704167	3.128849	1.360355	69.516423	5.720201	0.493625	5.720201	0.155518	1.16	0.533179	0.155518	0.533179	-0.493625	3.002
Name_None_CAS_100-09-4_CS_NoneM_Temperature: Value60	-2.09	0.57	2.913802	250.54461	0.66	8.267585	6.073111	6.073111	5.236382	3.111471	3.111471	2.033654	2.033654	1.336969	1.336969	0.733596	0.733596	5.969305	4.794537	0.0	5.563451	5.749512	0.0	19.242532	12.132734	0.0	0.0	9.84339	152.047344	0.125	0.3762	-1.51	11.0	144.085	335.47939	7.595374	3.053138	1.703179	64.230588	10.359739	0.496768	10.359739	0.335183	1.13	0.269259	0.335183	-0.923469	-0.496768	1.3934
Name_None_CAS_123-30-8_CS_NoneM_Temperature: Value40	-0.69	0.73	3.032456	147.388339	0.69	5.983128	4.333965	4.333965	3.787694	2.333649	2.333649	1.591532	1.591532	0.893088	0.893088	0.474322	0.474322	0.0	0.0	0.0	5.749512	5.687386	0.0	0.0	24.265468	0.0	0.0	10.840195	109.052764	0.0	0.5037	-1.18	8.0	102.072	70.798924	4.966628	1.738121	0.904142	47.565528	8.701111	0.507964	8.701111	0.115227	0.87	0.249259	0.115227	0.249259	-0.507964	0.9744
Name_l-Tyrosine_CAS_60-18-4_CS_NoneM_Temperature: Value45	-2.3	1.28	2.641764	294.233053	1.29	9.844935	6.973884	6.973884	6.092224	3.856515	3.856515	2.815302	2.815302	1.709153	1.709153	0.973275	0.973275	12.011146	4.794537	0.0	12.170333	0.0	5.563451	12.132734	12.132734	0.0	0.0	15.946722	181.073893	0.222222	1.6512	-1.55	13.0	170.103	758.764388	9.537336	3.909516	2.757388	75.61611	10.396196	0.507967	10.396196	0.320316	1.37	0.159858	0.320316	-1.020301	-0.507967	0.3466
Name_2-Methoxybenzoic acid_CAS_579-75-9_CS_NoneM_Temperature: Value30	-1.56	0.57	3.121219	267.79461	0.66	8.267585	6.073111	6.073111	5.253219	3.117454	3.117454	2.005436	2.005436	1.337383	1.337383	0.821324	0.821324	5.969305	4.794537	0.0	5.563451	5.749512	0.0	13.176165	18.199101	0.0	0.0	9.84339	152.047344	0.125	0.3762	-1.51	11.0	144.085	336.852662	7.595374	3.053138	1.490371	64.230588	10.500648	0.495856	10.500648	0.338977	1.13	0.189815	0.338977	-0.969954	-0.495856	1.3934
Name_None_CAS_2131-41-1_CS_NoneM_Temperature: Value25	-4.92	0.0	2.998053	444.540118	0.18	9.422285	8.386751	8.386751	6.198377	4.654701	4.654701	3.69683	3.69683	2.675302	2.675302	1.942913	1.942913	0.0	0.0	0.0	0.0	0.0	0.0	27.462803	0.0	0.0	51.103047	0.0	170.10955	0.230769	0.0	-1.3	13.0	156.143	1095.971242	8.305121	2.879016	1.226185	79.207894	2.199074	0.061356	2.199074	-0.012277	1.51	1.365093	0.012277	1.365093	-0.061356	3.76506
Name_None_CAS_59-66-5_CS_NoneM_Temperature: Value40	-2.29	0.85	2.938691	422.352468	1.5	10.060478	6.513019	8.146012	5.892865	3.032746	5.395562	2.099318	4.811974	0.932817	3.08151	0.525847	1.90536	10.023291	13.212334	0.0	15.378394	11.336786	0.0	6.923737	0.0	0.0	15.514152	5.138974	221.988132	0.25	1.275	-1.06	13.0	216.203	682.127277	10.023752	3.358499	2.716736	78.021451	10.704978	0.300746	10.704978	0.266854	1.34	0.107894	0.266854	-3.824175	-0.300746	-0.8561
Name_None_CAS_106-37-6_CS_NoneM_Temperature: Value35	-3.95	0.0	3.032456	145.388339	0.1	5.983128	4.06533	7.237323	3.787694	2.199332	3.785328	1.436436	3.267787	0.803543	1.860874	0.429549	0.958215	0.0	0.0	0.0	0.0	0.0	8.945439	0.0	0.0	24.265468	31.859888	0.0	233.867974	0.0	0.0	0.18	8.0	231.874	70.798924	6.302249	2.646097	1.60012	65.166498	3.324583	0.050838	3.324583	0.017554	1.07	1.111759	0.017554	1.111759	-0.050838	3.2116
Name_None_CAS_106231-68-9_CS_NoneM_Temperature: Value20	-1.77	0.0	1.803678	412.259238	1.26	12.794682	10.002492	10.002492	8.770857	5.848697	5.848697	3.935317	3.935317	2.70002	2.70002	1.688893	1.688893	5.969305	9.589074	0.0	12.514062	31.866728	0.0	0.0	29.165378	6.066367	0.0	9.473726	249.100108	0.384615	0.0	-1.88	18.0	234.146	17039.733402	12.573642	6.160996	3.304631	105.290135	11.727014	0.451983	11.727014	0.33813	1.84	0.178166	0.33813	-0.474806	-0.451983	0.7022
Name_l-Asparagine_CAS_70-47-3_CS_NoneM_Temperature: Value25	-0.65	1.27	3.632432	133.774438	1.48	7.439158	4.702868	4.702868	4.036581	2.30434	2.30434	1.615168	1.615168	0.738295	0.738295	0.304056	0.304056	17.918326	9.589074	0.0	6.420822	0.0	0.0	0.0	0.0	0.0	5.733667	10.840195	132.053492	0.5	1.8796	-1.1	9.0	124.055	60.471844	7.9	3.032307	3.47971	51.631137	9.993056	0.480075	9.993056	0.320508	0.96	0.310185	0.320508	-1.214074	-0.480075	-1.7263
Name_None_CAS_479-45-8_CS_NoneM_Temperature: Value65	-2.81	0.0	3.769455	592.636917	0.96	15.610366	9.656755	9.656755	9.162479	4.656935	4.656935	3.365399	3.365399	2.227211	2.227211	1.386716	1.386716	42.551792	40.457273	0.0	5.008913	12.132734	7.047672	0.0	0.0	0.0	0.0	0.0	287.013812	0.142857	0.0	-3.38	20.0	282.104	15468.489615	14.680168	5.086482	2.548788	108.138218	10.809537	0.312178	10.809537	0.312178	1.65	0.055548	0.258302	-1.171296	-0.258302	1.0391
Name_None_CAS_99-96-7_CS_NoneM_Temperature: Value40	-1.05	1.0	3.003401	237.533061	0.72	7.560478	5.112077	5.112077	4.698377	2.722705	2.722705	1.852027	1.852027	1.114255	1.114255	0.604007	0.604007	5.969305	4.794537	0.0	11.312963	0.0	0.0	24.265468	0.0	0.0	0.0	10.213055	138.031694	0.0	0.72	-1.51	10.0	132.074	180.912515	6.607786	2.389633	1.253905	57.546335	10.230593	0.507966	10.230593	0.335183	0.99	0.074074	0.335183	-0.986111	-0.507966	1.0904
Name_None_CAS_479-45-8_CS_NoneM_Temperature: Value60	-2.91	0.0	3.769455	592.636917	0.96	15.610366	9.656755	9.656755	9.162479	4.656935	4.656935	3.365399	3.365399	2.227211	2.227211	1.386716	1.386716	42.551792	40.457273	0.0	5.008913	12.132734	7.047672	0.0	0.0	0.0	0.0	0.0	287.013812	0.142857	0.0	-3.38	20.0	282.104	15468.489615	14.680168	5.086482	2.548788	108.138218	10.809537	0.312178	10.809537	0.312178	1.65	0.055548	0.258302	-1.171296	-0.258302	1.0391
Name_None_CAS_54135-80-7_CS_NoneM_Temperature: Value25	-4.29	0.0	3.249229	272.633351	0.17	8.430721	5.696842	7.964629	5.163902	2.840003	3.973896	1.87761	3.040739	1.219667	2.495927	0.665833	1.269755	0.0	0.0	0.0	0.0	20.817412	0.0	7.109798	12.132734	0.0	0.0	39.539683	209.940598	0.142857	0.0	-0.11	11.0	206.435	299.574652	8.981827	3.525416	1.725386	79.819689	5.757238	0.49514	5.757238	0.138586	1.28	0.326559	0.138586	0.326559	-0.49514	3.6554
Name_None_CAS_59-67-6_CS_NoneM_Temperature: Value60	-0.43	0.57	2.981455	207.557662	0.73	6.690234	4.612077	4.612077	4.30453	2.438146	2.438146	1.546853	1.546853	0.908488	0.908488	0.489267	0.489267	5.969305	4.794537	0.0	5.563451	0.0	0.0	18.460054	6.066367	0.0	4.983979	5.106527	123.032028	0.0	0.4161	-1.38	9.0	118.071	129.225339	5.751234	2.259334	1.252832	51.971749	10.160926	0.477599	10.160926	0.336759	0.89	0.219907	0.336759	-0.941574	-0.477599	0.7798
Name_None_CAS_55-21-0_CS_NoneM_Temperature: Value20	-1.09	0.49	2.981455	205.415953	0.66	6.690234	4.87235	4.87235	4.30453	2.653483	2.653483	1.730276	1.730276	1.058307	1.058307	0.602419	0.602419	0.0	4.794537	0.0	5.90718	5.563451	0.0	0.0	24.265468	6.066367	0.0	5.733667	121.052764	0.0	0.3234	-1.31	9.0	114.083	129.225339	5.820039	2.306764	1.287705	53.297758	10.423148	0.3656	10.423148	0.248195	0.97	0.379074	0.248195	-0.379074	-0.3656	0.7855
Name_None_CAS_315-30-0_CS_NoneM_Temperature: Value30	-2.19	0.27	2.929586	362.1908	1.54	6.974691	4.957376	4.957376	4.87701	2.745086	2.745086	1.854779	1.854779	1.254429	1.254429	0.785732	0.785732	0.0	4.794537	0.0	5.559267	11.387856	0.0	12.524164	0.0	0.0	20.165321	0.0	136.038511	0.0	0.4158	-1.65	10.0	132.082	372.42214	5.15986	1.662923	0.539771	55.465602	10.848704	0.305963	10.848704	0.283323	0.88	0.261574	0.283323	-0.261574	-0.305963	-0.4022
Name_None_CAS_461-58-5_CS_NoneM_Temperature: Value25	-0.33	0.55	3.507223	92.605938	1.21	4.991564	3.049128	3.049128	2.770056	1.248171	1.248171	0.636669	0.636669	0.179099	0.179099	0.057735	0.057735	0.0	0.0	0.0	5.959555	0.0	0.0	6.193156	0.0	0.0	4.992405	16.729227	84.043596	0.0	0.6655	-1.24	6.0	80.05	14.834467	4.76	2.025957	2.76	35.071877	7.639167	0.36923	7.639167	0.208653	0.66	0.196759	0.208653	-0.196759	-0.36923	-1.25912
Name_None_CAS_492-62-6_CS_NoneM_Temperature: Value40	0.35	1.31	2.634409	146.218849	1.85	9.300965	6.238174	6.238174	5.574586	3.562009	3.562009	2.719449	2.719449	1.867059	1.867059	1.081734	1.081734	37.312774	0.0	0.0	0.0	0.0	0.0	0.0	0.0	0.0	4.736863	25.532637	180.063388	1.0	2.4235	-0.24	12.0	168.06	454.517504	9.845034	3.648916	1.581759	68.642844	9.119537	0.393567	9.119537	0.18357	1.2	0.525787	0.18357	-1.568935	-0.393567	-3.2214
Name_None_CAS_144-62-7_CS_NoneM_Temperature: Value15	-0.13	1.14	3.567703	71.548875	0.68	5.154701	2.710924	2.710924	2.642734	1.105462	1.105462	0.610305	0.610305	0.182954	0.182954	0.0	0.0	11.938611	0.0	0.0	0.0	0.0	0.0	0.0	0.0	0.0	0.0	19.802129	89.995309	0.0	0.7752	-1.06	6.0	88.018	13.60964	4.94	1.395523	1.280136	33.015705	9.099537	0.472815	9.099537	0.414359	0.54	1.824074	0.414359	-1.824074	-0.472815	-0.8444
Name_None_CAS_461-58-5_CS_NoneM_Temperature: Value20	-0.43	0.55	3.507223	92.605938	1.21	4.991564	3.049128	3.049128	2.770056	1.248171	1.248171	0.636669	0.636669	0.179099	0.179099	0.057735	0.057735	0.0	0.0	0.0	5.959555	0.0	0.0	6.193156	0.0	0.0	4.992405	16.729227	84.043596	0.0	0.6655	-1.24	6.0	80.05	14.834467	4.76	2.025957	2.76	35.071877	7.639167	0.36923	7.639167	0.208653	0.66	0.196759	0.208653	-0.196759	-0.36923	-1.25912
Name_Barbital_CAS_57-44-3_CS_form IM_Temperature: Value10	-1.59	0.52	3.007364	246.562704	1.21	10.060478	7.638958	7.638958	6.063715	4.233693	4.233693	3.026586	3.026586	2.530522	2.530522	1.472098	1.472098	23.260464	14.383612	0.0	0.0	12.841643	0.0	0.0	13.847474	0.0	10.633577	0.0	184.084792	0.625	0.6292	-1.39	13.0	172.099	688.508534	9.696133	3.159683	1.298669	75.872305	11.406389	0.327632	11.406389	0.327632	1.37	0.397269	0.276823	-1.061597	-0.276823	0.1588
Name_Maltose_CAS_69-79-4_CS_NoneM_Temperature: Value80	0.34	2.01	2.114862	378.018438	3.4	17.309037	11.99017	11.99017	10.810968	7.079026	7.079026	5.526832	5.526832	3.978973	3.978973	2.569694	2.569694	74.625548	35.745692	0.0	0.0	0.0	0.0	0.0	0.0	0.0	0.0	19.317116	342.116212	1.0	6.834	-0.44	23.0	320.121	108711.667779	18.892352	7.630404	3.646723	130.436458	9.942733	0.393567	9.942733	0.186732	2.23	0.667367	0.186732	-1.739074	-0.393567	-5.3972
Name_None_CAS_6915-15-7_CS_NoneM_Temperature: Value40	0.68	1.14	3.632432	128.919685	0.99	7.439158	4.442594	4.442594	4.036581	2.164138	2.164138	1.451898	1.451898	0.65303	0.65303	0.252713	0.252713	24.463399	9.589074	0.0	0.0	0.0	0.0	0.0	0.0	0.0	0.0	15.319582	134.021523	0.5	1.1286	-1.1	9.0	128.039	60.471844	7.9	3.032307	3.47971	50.539823	9.721435	0.481147	9.721435	0.332635	0.88	0.75463	0.332635	-1.789352	-0.481147	-1.0934
Name_None_CAS_115178-71-7_CS_NoneM_Temperature: Value20	-1.35	0.31	1.790024	438.019003	1.35	13.664926	10.618808	10.618808	9.164704	6.346042	6.346042	4.554118	4.554118	3.153417	3.153417	1.991401	1.991401	5.969305	14.695602	0.0	18.618028	31.494608	0.0	0.0	35.231745	0.0	0.0	4.736863	263.115758	0.428571	0.4185	-1.88	19.0	246.157	24069.347009	13.549318	6.334524	3.790109	111.335766	11.807607	0.451983	11.807607	0.33813	1.98	0.211869	0.33813	-0.49445	-0.451983	0.8267
Name_None_CAS_68-96-2_CS_NoneM_Temperature: Value20	-4.81	0.17	1.697583	634.995115	1.32	17.328063	15.229966	15.229966	11.221816	9.695734	9.695734	9.380149	9.380149	8.695991	8.695991	7.153613	7.153613	5.601051	14.695602	0.0	16.613226	36.378606	38.52493	5.573105	6.923737	6.07602	13.847474	0.0	330.219495	0.809524	0.2244	-0.96	24.0	300.228	291351.48963	16.50531	5.030469	1.880066	144.442444	12.218477	0.381506	12.218477	0.161345	2.68	0.044612	0.161345	-1.122829	-0.381506	3.8384
Name_None_CAS_99-08-1_CS_NoneM_Temperature: Value10	-2.48	0.0	3.069899	257.537949	0.21	7.560478	5.573111	5.573111	4.698377	2.910122	2.910122	2.096113	2.096113	1.212475	1.212475	0.741533	0.741533	4.923311	10.114318	0.0	5.687386	0.0	5.563451	6.066367	12.132734	12.990104	0.0	0.0	137.047678	0.142857	0.0	-1.38	10.0	130.082	178.192787	6.736009	2.473197	1.31284	58.449321	10.158704	0.269187	10.158704	0.269187	1.03	0.152778	0.258309	-0.395833	-0.258309	1.90322
Name_None_CAS_106231-51-0_CS_NoneM_Temperature: Value20	-2.54	0.26	2.332342	348.541322	1.02	11.803119	9.232817	9.232817	7.736382	5.225945	5.225945	3.292111	3.292111	1.916018	1.916018	1.104114	1.104114	5.969305	9.589074	0.0	12.514062	12.108208	6.420822	0.0	24.265468	12.990104	5.316789	4.736863	221.105193	0.333333	0.2652	-1.84	16.0	206.136	4325.664095	12.230621	6.608281	4.125446	94.607507	11.420698	0.451991	11.420698	0.33813	1.75	0.228445	0.33813	-0.4794	-0.451991	1.3696
Name_(S)-Phenylalanine_CAS_63-91-2_CS_NoneM_Temperature: Value25	-0.79	0.78	2.584604	258.490862	1.02	8.974691	6.604021	6.604021	5.698377	3.722225	3.722225	2.634453	2.634453	1.615638	1.615638	0.955337	0.955337	12.011146	4.794537	0.0	0.0	6.420822	5.563451	0.0	0.0	30.331835	0.0	10.840195	165.078979	0.222222	0.7956	-1.35	12.0	154.104	526.605419	8.743897	3.875201	2.358651	70.821876	10.378642	0.480078	10.378642	0.320316	1.31	0.385093	0.320316	-0.959395	-0.480078	0.641
Name_l-Leucine_CAS_61-90-5_CS_NoneM_Temperature: Value25	-0.78	0.78	3.501688	101.230983	0.97	7.439158	5.794619	5.794619	4.036581	3.020937	3.020937	2.57428	2.57428	1.042536	1.042536	0.608685	0.608685	12.011146	4.794537	0.0	0.0	12.338728	0.0	0.0	0.0	13.847474	0.0	10.840195	131.094629	0.833333	0.7566	-0.57	9.0	118.071	60.471844	8.43	3.454517	3.968358	54.859608	10.109769	0.480086	10.109769	0.319978	1.13	0.3575	0.319978	-0.913241	-0.480086	0.4444
Name_None_CAS_217-59-4_CS_NoneM_Temperature: Value25	-7.54	0.0	2.463012	651.536074	0.29	11.949383	9.928203	9.928203	8.94949	6.232051	6.232051	4.636751	4.636751	3.651709	3.651709	2.858547	2.858547	0.0	0.0	0.0	0.0	0.0	0.0	32.317345	0.0	0.0	72.796405	0.0	228.0939	0.0	0.0	-2.34	18.0	216.198	33081.42038	9.665769	3.575453	1.20303	105.476397	2.212407	0.061607	2.212407	-0.009895	1.82	1.33963	0.009895	1.33963	-0.061607	5.1462
Name_17a-Ethynyl testosterone_CAS_434-03-7_CS_NoneM_Temperature: Value50	-5.38	0.4	1.70241	626.243053	1.08	16.457819	14.399067	14.399067	10.839101	9.280285	9.280285	8.9683	8.9683	8.352348	8.352348	6.812482	6.812482	5.601051	9.901065	0.0	10.829981	29.957785	38.52493	11.993926	0.0	6.07602	19.767909	6.42335	312.20893	0.761905	0.432	-1.07	23.0	284.229	203205.522346	15.457261	4.728617	1.835106	139.280147	11.846204	0.377034	11.846204	0.155197	2.58	0.120059	0.155197	-0.914495	-0.377034	3.8826
Name_None_CAS_95-93-2_CS_NoneM_Temperature: Value25	-4.59	0.0	3.282463	196.210377	0.12	7.723615	7.154701	7.154701	4.609061	3.654701	3.654701	3.020726	3.020726	2.110042	2.110042	1.104861	1.104861	0.0	0.0	0.0	0.0	0.0	0.0	22.253806	0.0	0.0	39.827683	0.0	134.10955	0.4	0.0	-0.78	10.0	120.11	156.495801	7.32846	2.45179	1.205837	62.891172	2.240741	0.055856	2.240741	-0.039501	1.28	1.391759	0.039501	1.391759	-0.055856	2.92028
Name_None_CAS_217-59-4_CS_NoneM_Temperature: Value20	-7.67	0.0	2.463012	651.536074	0.29	11.949383	9.928203	9.928203	8.94949	6.232051	6.232051	4.636751	4.636751	3.651709	3.651709	2.858547	2.858547	0.0	0.0	0.0	0.0	0.0	0.0	32.317345	0.0	0.0	72.796405	0.0	228.0939	0.0	0.0	-2.34	18.0	216.198	33081.42038	9.665769	3.575453	1.20303	105.476397	2.212407	0.061607	2.212407	-0.009895	1.82	1.33963	0.009895	1.33963	-0.061607	5.1462
Name_l-Leucine_CAS_61-90-5_CS_NoneM_Temperature: Value20	-0.8	0.78	3.501688	101.230983	0.97	7.439158	5.794619	5.794619	4.036581	3.020937	3.020937	2.57428	2.57428	1.042536	1.042536	0.608685	0.608685	12.011146	4.794537	0.0	0.0	12.338728	0.0	0.0	0.0	13.847474	0.0	10.840195	131.094629	0.833333	0.7566	-0.57	9.0	118.071	60.471844	8.43	3.454517	3.968358	54.859608	10.109769	0.480086	10.109769	0.319978	1.13	0.3575	0.319978	-0.913241	-0.480086	0.4444
Name_None_CAS_60-35-5_CS_NoneM_Temperature: Value60	1.18	0.49	2.803039	29.01955	0.57	3.57735	2.485599	2.485599	1.732051	0.992799	0.992799	0.61065	0.61065	0.0	0.0	0.0	0.0	0.0	4.794537	0.0	5.90718	0.0	0.0	6.923737	0.0	0.0	5.733667	0.0	59.037114	0.5	0.2793	-0.53	4.0	54.028	3.245112	3.47	0.874858	1.156009	24.605606	9.222222	0.369921	9.222222	0.21379	0.51	0.333333	0.21379	-0.333333	-0.369921	-0.5084
Name_None_CAS_115-43-5_CS_NoneM_Temperature: Value20	-2.35	0.52	2.560321	502.297711	1.34	13.173362	9.60306	9.60306	8.608226	5.443106	5.443106	4.001527	4.001527	2.946475	2.946475	2.058594	2.058594	23.260464	14.383612	0.0	6.420822	5.563451	0.0	6.07602	30.331835	0.0	17.212513	0.0	244.084792	0.153846	0.6968	-2.43	18.0	232.154	12109.904738	12.038232	4.444357	1.69466	103.874854	12.086902	0.327651	12.086902	0.327651	1.8	0.126944	0.276512	-1.419722	-0.276512	0.8665
Name_None_CAS_57-50-1_CS_NoneM_Temperature: Value75	0.36	2.01	2.17727	393.203227	3.43	17.361443	12.042576	12.042576	10.806897	7.04946	7.04946	5.559383	5.559383	4.070325	4.070325	2.631316	2.631316	74.625548	30.639164	0.0	0.0	0.0	0.0	0.0	0.0	0.0	0.0	24.423644	342.116212	1.0	6.8943	-0.44	23.0	320.121	120494.873994	18.892352	7.207281	3.226802	130.436458	9.997826	0.393567	9.997826	0.22355	2.23	0.668633	0.22355	-2.221748	-0.393567	-5.3956
Name_None_CAS_57-50-1_CS_NoneM_Temperature: Value70	0.35	2.01	2.17727	393.203227	3.43	17.361443	12.042576	12.042576	10.806897	7.04946	7.04946	5.559383	5.559383	4.070325	4.070325	2.631316	2.631316	74.625548	30.639164	0.0	0.0	0.0	0.0	0.0	0.0	0.0	0.0	24.423644	342.116212	1.0	6.8943	-0.44	23.0	320.121	120494.873994	18.892352	7.207281	3.226802	130.436458	9.997826	0.393567	9.997826	0.22355	2.23	0.668633	0.22355	-2.221748	-0.393567	-5.3956
Name_None_CAS_56-55-3_CS_NoneM_Temperature: Value20	-7.56	0.0	2.268266	866.252622	0.29	11.949383	9.928203	9.928203	8.915816	6.220085	6.220085	4.707193	4.707193	3.611271	3.611271	2.696234	2.696234	0.0	0.0	0.0	0.0	0.0	0.0	32.317345	0.0	0.0	72.796405	0.0	228.0939	0.0	0.0	-2.34	18.0	216.198	30957.370184	9.665769	3.575453	1.324291	105.476397	2.298611	0.061629	2.298611	-0.009903	1.82	1.305816	0.009903	1.305816	-0.061629	5.1462
Name_None_CAS_779-02-2_CS_NoneM_Temperature: Value25	-5.88	0.0	2.597968	581.656722	0.23	10.250712	8.696152	8.696152	7.360173	5.232051	5.232051	3.943838	3.943838	3.040598	3.040598	2.241372	2.241372	0.0	0.0	0.0	0.0	0.0	0.0	27.108348	0.0	0.0	61.521041	0.0	192.0939	0.066667	0.0	-1.82	15.0	180.165	4959.094332	8.485285	3.094623	1.218908	89.159674	2.261574	0.061629	2.261574	-0.014833	1.6	1.3275	0.014833	1.3275	-0.061629	4.30142
Name_None_CAS_2921-88-2_CS_NoneM_Temperature: Value20	-5.68	0.0	3.006125	464.616237	1.06	13.759149	9.652878	13.631588	8.414833	5.017495	8.707427	2.922029	7.029482	1.627235	4.972433	1.004627	3.594529	6.718607	0.0	0.0	21.078365	13.213764	0.0	6.066367	13.847474	0.0	4.983979	60.180917	348.926284	0.444444	0.0	0.39	18.0	339.503	6946.358281	16.444377	7.246563	4.494248	125.741182	5.937656	0.403962	5.937656	0.381356	2.15	0.05213	0.381356	-2.918479	-0.403962	4.7181
Name_None_CAS_492-62-6_CS_NoneM_Temperature: Value30	0.34	1.31	2.634409	146.218849	1.85	9.300965	6.238174	6.238174	5.574586	3.562009	3.562009	2.719449	2.719449	1.867059	1.867059	1.081734	1.081734	37.312774	0.0	0.0	0.0	0.0	0.0	0.0	0.0	0.0	4.736863	25.532637	180.063388	1.0	2.4235	-0.24	12.0	168.06	454.517504	9.845034	3.648916	1.581759	68.642844	9.119537	0.393567	9.119537	0.18357	1.2	0.525787	0.18357	-1.568935	-0.393567	-3.2214
Name_None_CAS_124-04-9_CS_NoneM_Temperature: Value60	0.02	1.14	3.05509	113.709506	0.7	7.983128	5.539351	5.539351	4.625898	3.062569	3.062569	1.994584	1.994584	1.031284	1.031284	0.552451	0.552451	11.938611	9.589074	0.0	12.841643	12.841643	0.0	0.0	0.0	0.0	0.0	10.213055	146.057909	0.666667	0.798	-1.06	10.0	136.062	116.616745	8.94	4.784807	6.94	58.475473	9.896552	0.48123	9.896552	0.30284	1.1	0.062778	0.30284	-0.87001	-0.48123	0.716
Name_3-Hydroxybenzoic acid_CAS_99-06-9_CS_NoneM_Temperature: Value20	-1.21	1.06	3.069899	254.783061	0.72	7.560478	5.112077	5.112077	4.698377	2.722705	2.722705	1.855481	1.855481	1.093105	1.093105	0.638942	0.638942	5.969305	4.794537	0.0	11.312963	0.0	0.0	24.265468	0.0	0.0	0.0	10.213055	138.031694	0.0	0.7632	-1.51	10.0	132.074	178.192787	6.607786	2.389633	1.253905	57.546335	10.242037	0.50794	10.242037	0.335318	0.99	0.02787	0.335318	-1.031574	-0.50794	1.0904
Name_None_CAS_87-86-5_CS_NoneM_Temperature: Value30	-2.46	0.7	3.603567	230.203225	0.0	9.464102	5.337036	9.116681	5.464102	2.668518	4.55834	1.918518	3.80834	1.186632	3.443431	0.593316	1.721715	0.0	5.106527	0.0	30.862678	0.0	0.0	0.0	0.0	0.0	0.0	58.004699	263.847003	0.0	0.0	0.47	12.0	265.33	416.314365	10.550192	3.685726	1.568118	93.741968	9.200988	0.504743	9.200988	0.155458	1.39	0.009043	0.155458	-0.36321	-0.504743	4.6592
Name_4-Methylbenzyl alcohol_CAS_589-18-4_CS_NoneM_Temperature: Value20	-1.16	0.31	2.881556	176.264053	0.53	6.690234	5.463721	5.463721	4.325699	2.991148	2.991148	2.143712	2.143712	1.303177	1.303177	0.693488	0.693488	0.0	0.0	0.0	6.606882	0.0	5.563451	5.563451	0.0	31.189205	0.0	5.106527	122.073165	0.25	0.1643	-0.82	9.0	112.087	129.225339	6.302249	2.646097	1.541347	54.955521	8.628485	0.39168	8.628485	0.068137	1.06	0.139167	0.068137	0.139167	-0.39168	1.48732
Name_None_CAS_100-02-7_CS_NoneM_Temperature: Value25	-0.95	0.67	3.003401	241.674771	0.49	7.560478	5.020325	5.020325	4.698377	2.633729	2.633729	1.773508	1.773508	1.060528	1.060528	0.574349	0.574349	4.923311	10.114318	0.0	11.436898	0.0	0.0	24.265468	0.0	0.0	0.0	5.106527	139.026943	0.0	0.3283	-1.58	10.0	134.07	180.912515	6.538765	2.344994	1.222617	56.878613	10.036149	0.507958	10.036149	0.269195	0.95	0.015926	0.269195	-0.514444	-0.507958	1.3004
Name_None_CAS_106231-57-6_CS_NoneM_Temperature: Value20	-3.56	0.0	2.462571	422.921178	1.08	15.501789	13.008457	13.008457	10.185071	7.68556	7.68556	5.030052	5.030052	3.252105	3.252105	1.935294	1.935294	5.969305	9.589074	0.0	12.514062	5.563451	38.772799	0.0	29.165378	6.066367	13.847474	4.736863	291.183444	0.529412	0.0	-1.84	21.0	266.191	49066.4121	17.212192	9.969498	6.428935	126.642189	12.139429	0.451983	12.139429	0.33813	2.46	0.110017	0.33813	-0.449182	-0.451983	3.2722
Name_None_CAS_218-01-9_CS_NoneM_Temperature: Value20	-8.21	0.0	2.307639	797.252622	0.29	11.949383	9.928203	9.928203	8.932653	6.226068	6.226068	4.668518	4.668518	3.65121	3.65121	2.770762	2.770762	0.0	0.0	0.0	0.0	0.0	0.0	32.317345	0.0	0.0	72.796405	0.0	228.0939	0.0	0.0	-2.34	18.0	216.198	32049.263329	9.665769	3.575453	1.261478	105.476397	2.236111	0.061629	2.236111	-0.009896	1.82	1.305816	0.009896	1.305816	-0.061629	5.1462
Name_(S)-Phenylalanine_CAS_63-91-2_CS_NoneM_Temperature: Value30	-0.75	0.78	2.584604	258.490862	1.02	8.974691	6.604021	6.604021	5.698377	3.722225	3.722225	2.634453	2.634453	1.615638	1.615638	0.955337	0.955337	12.011146	4.794537	0.0	0.0	6.420822	5.563451	0.0	0.0	30.331835	0.0	10.840195	165.078979	0.222222	0.7956	-1.35	12.0	154.104	526.605419	8.743897	3.875201	2.358651	70.821876	10.378642	0.480078	10.378642	0.320316	1.31	0.385093	0.320316	-0.959395	-0.480078	0.641
Name_2-Pyrrolidinecarboxamide, 1-[(benzoyloxy)acetyl]-_CAS_116482-82-7_CS_NoneM_Temperature: Value20	-2.26	0.47	1.74612	495.155184	1.59	14.372033	10.925522	10.925522	9.664704	6.458561	6.458561	4.503524	4.503524	2.983271	2.983271	1.957608	1.957608	18.483367	14.383612	0.0	11.949021	11.984273	12.965578	0.0	30.331835	0.0	10.633577	4.736863	276.111007	0.357143	0.7473	-2.21	20.0	260.164	50341.184805	14.204429	6.8118	3.892042	116.042945	11.635474	0.451975	11.635474	0.33813	2.04	0.329838	0.33813	-0.61761	-0.451975	0.2382
Name_None_CAS_115-77-5_CS_NoneM_Temperature: Value80	0.32	1.25	3.824684	51.848471	1.18	7.328427	5.117282	5.117282	4.242641	2.679125	2.679125	2.132456	2.132456	1.341641	1.341641	0.3	0.3	31.842518	0.0	0.0	0.0	0.0	0.0	0.0	0.0	0.0	0.0	20.42611	136.073559	1.0	1.475	-0.16	9.0	124.051	93.40991	8.84	3.788245	1.907385	53.375954	8.496528	0.395523	8.496528	0.062654	1.05	0.40625	0.062654	-1.111111	-0.395523	-2.058
Name_None_CAS_85-01-8_CS_NoneM_Temperature: Value25	-5.2	0.0	2.610319	539.009099	0.23	9.380469	7.773503	7.773503	6.94949	4.815384	4.815384	3.507834	3.507834	2.654202	2.654202	1.954807	1.954807	0.0	0.0	0.0	0.0	0.0	0.0	21.544897	0.0	0.0	60.663671	0.0	178.07825	0.0	0.0	-1.82	14.0	168.154	3408.807763	7.571439	2.845084	1.007541	82.794732	2.178241	0.061629	2.178241	-0.010542	1.45	1.311296	0.010542	1.311296	-0.061629	3.993
Name_None_CAS_85-01-8_CS_NoneM_Temperature: Value60	-4.39	0.0	2.610319	539.009099	0.23	9.380469	7.773503	7.773503	6.94949	4.815384	4.815384	3.507834	3.507834	2.654202	2.654202	1.954807	1.954807	0.0	0.0	0.0	0.0	0.0	0.0	21.544897	0.0	0.0	60.663671	0.0	178.07825	0.0	0.0	-1.82	14.0	168.154	3408.807763	7.571439	2.845084	1.007541	82.794732	2.178241	0.061629	2.178241	-0.010542	1.45	1.311296	0.010542	1.311296	-0.061629	3.993
Name_None_CAS_57-13-6_CS_NoneM_Temperature: Value20	0.93	0.72	2.803039	29.01955	0.69	3.57735	2.062949	2.062949	1.732051	0.781474	0.781474	0.402369	0.402369	0.0	0.0	0.0	0.0	6.031115	0.0	0.0	0.0	0.0	0.0	0.0	0.0	0.0	11.467335	4.794537	60.032363	0.0	0.4968	-0.73	4.0	56.024	3.245112	3.27	0.710529	0.173734	23.580555	9.0	0.351846	9.0	0.309056	0.46	0.833333	0.309056	-0.833333	-0.351846	-0.9762
Name_None_CAS_129-00-0_CS_NoneM_Temperature: Value55	-5.42	0.0	2.505956	666.619806	0.25	10.535169	8.773503	8.773503	7.932653	5.559401	5.559401	4.289601	4.289601	3.392734	3.392734	2.669587	2.669587	0.0	0.0	0.0	0.0	0.0	0.0	32.317345	0.0	0.0	60.663671	0.0	202.07825	0.0	0.0	-2.08	16.0	192.176	11364.402575	8.116402	2.732405	0.89195	93.455422	2.212407	0.061033	2.212407	-0.002681	1.58	1.335	0.002681	1.335	-0.061033	4.584
Name_l-Aspartic acid_CAS_56-84-8_CS_NoneM_Temperature: Value60	-0.88	1.18	3.632432	132.529325	1.26	7.439158	4.572731	4.572731	4.036581	2.239272	2.239272	1.542593	1.542593	0.711731	0.711731	0.275438	0.275438	24.401273	9.589074	0.0	0.0	0.0	0.0	0.0	0.0	0.0	0.0	15.946722	133.037508	0.5	1.4868	-1.1	9.0	126.047	60.471844	7.9	3.032307	3.47971	51.08548	9.846435	0.481175	9.846435	0.320578	0.92	0.532407	0.320578	-1.294074	-0.481175	-1.127
Name_None_CAS_129-00-0_CS_NoneM_Temperature: Value50	-5.55	0.0	2.505956	666.619806	0.25	10.535169	8.773503	8.773503	7.932653	5.559401	5.559401	4.289601	4.289601	3.392734	3.392734	2.669587	2.669587	0.0	0.0	0.0	0.0	0.0	0.0	32.317345	0.0	0.0	60.663671	0.0	202.07825	0.0	0.0	-2.08	16.0	192.176	11364.402575	8.116402	2.732405	0.89195	93.455422	2.212407	0.061033	2.212407	-0.002681	1.58	1.335	0.002681	1.335	-0.061033	4.584
Name_l-Aspartic acid_CAS_56-84-8_CS_NoneM_Temperature: Value65	-0.84	1.18	3.632432	132.529325	1.26	7.439158	4.572731	4.572731	4.036581	2.239272	2.239272	1.542593	1.542593	0.711731	0.711731	0.275438	0.275438	24.401273	9.589074	0.0	0.0	0.0	0.0	0.0	0.0	0.0	0.0	15.946722	133.037508	0.5	1.4868	-1.1	9.0	126.047	60.471844	7.9	3.032307	3.47971	51.08548	9.846435	0.481175	9.846435	0.320578	0.92	0.532407	0.320578	-1.294074	-0.481175	-1.127
Name_d-Sorbitol_CAS_50-70-4_CS_NoneM_Temperature: Value30	0.61	1.62	3.985164	104.605938	1.81	9.723615	6.406896	6.406896	5.540111	3.481748	3.481748	2.481029	2.481029	1.512478	1.512478	0.671209	0.671209	37.629629	0.0	0.0	0.0	0.0	0.0	0.0	0.0	0.0	0.0	30.639164	182.079038	1.0	2.9322	-0.24	12.0	168.06	358.75323	11.76	5.413461	3.015405	69.329364	8.95662	0.393579	8.95662	0.110579	1.31	0.725818	0.110579	-1.669306	-0.393579	-3.5854
Name_None_CAS_1984-59-4_CS_NoneM_Temperature: Value25	-3.31	0.0	3.143039	235.047758	0.25	7.560478	5.396228	6.908086	4.753219	2.734354	3.490283	1.756078	2.541243	1.136079	1.937642	0.641661	1.010671	0.0	0.0	0.0	0.0	15.794778	0.0	0.0	25.308899	0.0	0.0	27.938743	175.97957	0.142857	0.0	-0.4	10.0	170.982	196.896087	7.704167	3.128849	1.360355	69.516423	5.736404	0.495142	5.736404	0.138477	1.16	0.464506	0.138477	0.464506	-0.495142	3.002
Name_None_CAS_57-43-2_CS_NoneM_Temperature: Value20	-2.55	0.52	2.871702	303.191365	1.24	12.344935	9.923415	9.923415	7.419557	5.589535	5.589535	4.605555	4.605555	3.075433	3.075433	1.839898	1.839898	23.260464	14.383612	0.0	0.0	18.759549	6.420822	0.0	6.923737	13.847474	10.633577	0.0	226.131742	0.727273	0.6448	-1.39	16.0	208.132	2611.755342	12.678446	4.634243	2.229701	94.967132	11.787878	0.327632	11.787878	0.327632	1.8	0.407407	0.276823	-1.07125	-0.276823	1.185
Name_None_CAS_617-65-2_CS_NoneM_Temperature: Value5	-1.31	1.35	3.49073	144.583377	1.26	8.146264	5.279838	5.279838	4.536581	2.739272	2.739272	1.877144	1.877144	0.986405	0.986405	0.402453	0.402453	17.980451	9.589074	0.0	12.841643	0.0	0.0	0.0	0.0	0.0	0.0	15.946722	147.053158	0.6	1.701	-1.1	10.0	138.058	111.041752	8.9	3.837557	3.848566	57.450422	9.99388	0.481229	9.99388	0.319984	1.06	0.023148	0.319984	-1.165509	-0.481229	-0.7369
Name_None_CAS_505-48-6_CS_NoneM_Temperature: Value35	-1.59	1.14	3.007306	135.13685	0.7	9.397341	6.953564	6.953564	5.625898	4.062569	4.062569	2.701691	2.701691	1.531284	1.531284	0.906005	0.906005	11.938611	9.589074	0.0	12.841643	12.841643	12.841643	0.0	0.0	0.0	0.0	10.213055	174.089209	0.75	0.798	-1.06	12.0	160.084	331.503884	10.94	6.63784	8.94	71.205358	10.046109	0.48123	10.046109	0.30284	1.38	0.187571	0.30284	-0.784042	-0.48123	1.4962
Name_None_CAS_86-73-7_CS_NoneM_Temperature: Value65	-4.07	0.0	2.320728	411.600419	0.19	8.673362	7.325909	7.325909	6.44949	4.611807	4.611807	3.491071	3.491071	2.705801	2.705801	2.079609	2.079609	0.0	0.0	0.0	0.0	0.0	6.420822	22.253806	0.0	0.0	48.530937	0.0	166.07825	0.076923	0.0	-1.56	13.0	156.143	2395.238189	6.902851	2.461795	0.919446	77.847608	2.217593	0.061939	2.217593	-0.001346	1.36	1.103519	0.001346	1.103519	-0.061939	3.2578
Name_None_CAS_103-84-4_CS_NoneM_Temperature: Value60	-0.87	0.41	2.674242	217.959017	0.67	7.397341	5.795	5.795	4.787694	3.114808	3.114808	2.047212	2.047212	1.094158	1.094158	0.724749	0.724749	0.0	4.794537	0.0	5.90718	0.0	5.687386	6.923737	0.0	30.331835	5.316789	0.0	135.068414	0.125	0.2747	-1.31	10.0	126.094	195.625462	6.805075	3.011779	1.895375	59.872672	10.502041	0.326339	10.502041	0.220747	1.11	0.035926	0.220747	-0.035926	-0.326339	1.645
Name_None_CAS_115-77-5_CS_NoneM_Temperature: Value10	-0.46	1.25	3.824684	51.848471	1.18	7.328427	5.117282	5.117282	4.242641	2.679125	2.679125	2.132456	2.132456	1.341641	1.341641	0.3	0.3	31.842518	0.0	0.0	0.0	0.0	0.0	0.0	0.0	0.0	0.0	20.42611	136.073559	1.0	1.475	-0.16	9.0	124.051	93.40991	8.84	3.788245	1.907385	53.375954	8.496528	0.395523	8.496528	0.062654	1.05	0.40625	0.062654	-1.111111	-0.395523	-2.058
Name_Maltose_CAS_69-79-4_CS_NoneM_Temperature: Value30	0.15	2.01	2.114862	378.018438	3.4	17.309037	11.99017	11.99017	10.810968	7.079026	7.079026	5.526832	5.526832	3.978973	3.978973	2.569694	2.569694	74.625548	35.745692	0.0	0.0	0.0	0.0	0.0	0.0	0.0	0.0	19.317116	342.116212	1.0	6.834	-0.44	23.0	320.121	108711.667779	18.892352	7.630404	3.646723	130.436458	9.942733	0.393567	9.942733	0.186732	2.23	0.667367	0.186732	-1.739074	-0.393567	-5.3972
Name_None_CAS_617-65-2_CS_NoneM_Temperature: Value45	-0.7	1.35	3.49073	144.583377	1.26	8.146264	5.279838	5.279838	4.536581	2.739272	2.739272	1.877144	1.877144	0.986405	0.986405	0.402453	0.402453	17.980451	9.589074	0.0	12.841643	0.0	0.0	0.0	0.0	0.0	0.0	15.946722	147.053158	0.6	1.701	-1.1	10.0	138.058	111.041752	8.9	3.837557	3.848566	57.450422	9.99388	0.481229	9.99388	0.319984	1.06	0.023148	0.319984	-1.165509	-0.481229	-0.7369
Name_None_CAS_88-75-5_CS_NoneM_Temperature: Value25	-1.91	0.11	3.152941	258.924771	0.35	7.560478	5.020325	5.020325	4.715214	2.639712	2.639712	1.745824	1.745824	1.078428	1.078428	0.618551	0.618551	4.923311	10.114318	0.0	11.436898	0.0	0.0	24.265468	0.0	0.0	0.0	5.106527	139.026943	0.0	0.0385	-1.58	10.0	134.07	182.238219	6.538765	2.344994	1.047197	56.878613	10.067315	0.502093	10.067315	0.310189	0.95	0.261574	0.310189	-0.62963	-0.502093	1.3004
Name_None_CAS_118-96-7_CS_NoneM_Temperature: Value20	-3.28	0.0	3.572755	461.890685	0.41	12.455665	7.945831	7.945831	7.341112	3.920966	3.920966	2.880351	2.880351	1.941837	1.941837	1.154223	1.154223	31.832092	30.342955	0.0	5.563451	12.132734	0.0	6.923737	0.0	0.0	0.0	0.0	227.017835	0.142857	0.0	-2.58	16.0	222.092	2479.518362	11.494516	3.884564	1.918892	87.755272	10.531759	0.285564	10.531759	0.285564	1.38	0.207778	0.258302	-0.917222	-0.258302	1.71962
Name_None_CAS_120-12-7_CS_NoneM_Temperature: Value35	-6.16	0.0	2.523733	488.759099	0.23	9.380469	7.773503	7.773503	6.932653	4.809401	4.809401	3.546509	3.546509	2.614031	2.614031	1.882639	1.882639	0.0	0.0	0.0	0.0	0.0	0.0	21.544897	0.0	0.0	60.663671	0.0	178.07825	0.0	0.0	-1.82	14.0	168.154	3255.128956	7.571439	2.845084	1.080317	82.794732	2.240741	0.061629	2.240741	-0.017765	1.45	1.311296	0.017765	1.311296	-0.061629	3.993
Name_2-sec-Butylamino-4-ethylamino-6-methoxy-s-triazine_CAS_26259-45-0_CS_NoneM_Temperature: Value20	-2.51	0.26	2.852731	330.98547	1.16	11.966255	10.241453	10.241453	7.689402	5.496054	5.496054	3.453286	3.453286	2.12023	2.12023	1.071958	1.071958	0.0	0.0	0.0	0.0	23.948984	12.965578	7.109798	0.0	6.923737	39.432987	4.736863	225.15896	0.7	0.3016	-1.59	16.0	206.144	3723.034859	12.479396	6.093471	3.524599	95.858211	5.01483	0.466619	5.01483	0.32227	1.84	0.316438	0.32227	0.316438	-0.466619	1.5224
Name_1,2,3,4-Tetrachlorodibenzo-p-dioxin_CAS_30746-58-8_CS_NoneM_Temperature: Value25	-8.71	0.0	2.247275	599.01105	0.22	12.861443	8.637756	11.661471	8.592224	4.899776	6.411634	3.565036	5.076894	2.456249	4.223624	1.612432	2.507565	0.0	0.0	0.0	31.589557	11.499024	0.0	0.0	12.132734	12.132734	0.0	55.877485	319.89654	0.0	0.0	-0.8	18.0	317.942	16590.199562	12.244922	4.389717	1.721057	122.922822	6.074879	0.447804	6.074879	0.191407	1.82	0.143578	0.191407	0.143578	-0.447804	6.1982
Name_None_CAS_76-57-3_CS_NoneM_Temperature: Value80	-1.2	0.23	1.822365	685.154996	1.58	15.060113	12.951046	12.951046	10.663869	8.102094	8.102094	7.113245	7.113245	6.35431	6.35431	5.388741	5.388741	6.103966	5.106527	0.0	11.518957	11.959747	30.885423	11.126903	7.109798	12.142387	24.089969	9.473726	299.152144	0.555556	0.3634	-1.52	22.0	278.202	226722.000407	12.968359	4.059868	1.277623	129.878939	10.554213	0.492857	10.554213	0.165481	2.21	0.080556	0.165481	-0.538553	-0.492857	1.5011
Name_None_CAS_150-30-1_CS_NoneM_Temperature: Value75	-0.67	0.78	2.584604	258.490862	1.02	8.974691	6.604021	6.604021	5.698377	3.722225	3.722225	2.634453	2.634453	1.615638	1.615638	0.955337	0.955337	12.011146	4.794537	0.0	0.0	6.420822	5.563451	0.0	0.0	30.331835	0.0	10.840195	165.078979	0.222222	0.7956	-1.35	12.0	154.104	526.605419	8.743897	3.875201	2.358651	70.821876	10.378642	0.480078	10.378642	0.320316	1.31	0.385093	0.320316	-0.959395	-0.480078	0.641
Name_None_CAS_103-84-4_CS_NoneM_Temperature: Value50	-1.01	0.41	2.674242	217.959017	0.67	7.397341	5.795	5.795	4.787694	3.114808	3.114808	2.047212	2.047212	1.094158	1.094158	0.724749	0.724749	0.0	4.794537	0.0	5.90718	0.0	5.687386	6.923737	0.0	30.331835	5.316789	0.0	135.068414	0.125	0.2747	-1.31	10.0	126.094	195.625462	6.805075	3.011779	1.895375	59.872672	10.502041	0.326339	10.502041	0.220747	1.11	0.035926	0.220747	-0.035926	-0.326339	1.645
Name_None_CAS_124-04-9_CS_NoneM_Temperature: Value10	-1.17	1.14	3.05509	113.709506	0.7	7.983128	5.539351	5.539351	4.625898	3.062569	3.062569	1.994584	1.994584	1.031284	1.031284	0.552451	0.552451	11.938611	9.589074	0.0	12.841643	12.841643	0.0	0.0	0.0	0.0	0.0	10.213055	146.057909	0.666667	0.798	-1.06	10.0	136.062	116.616745	8.94	4.784807	6.94	58.475473	9.896552	0.48123	9.896552	0.30284	1.1	0.062778	0.30284	-0.87001	-0.48123	0.716
Name_None_CAS_58-08-2_CS_NoneM_Temperature: Value15	-1.18	0.0	3.221281	616.528592	1.27	10.455665	8.182701	8.182701	6.536581	4.107928	4.107928	3.233449	3.233449	2.316513	2.316513	1.47118	1.47118	0.0	9.589074	0.0	11.24901	11.163878	4.5671	17.942092	18.662444	0.0	4.983979	0.0	194.080376	0.375	0.0	-1.85	14.0	184.114	1876.090171	8.735233	2.567948	0.875774	79.028957	11.672037	0.331703	11.672037	0.331703	1.36	0.316574	0.327863	-0.36	-0.327863	-1.0293
Name_None_CAS_37680-73-2_CS_NoneM_Temperature: Value5	-7.73	0.0	2.677954	577.348938	0.11	12.576986	8.276574	12.056218	7.986071	4.587646	6.477468	3.370331	5.435568	2.228544	3.828089	1.432865	2.472956	0.0	0.0	0.0	0.0	30.676618	5.563451	0.0	30.331835	0.0	0.0	58.004699	323.883389	0.0	0.0	-0.11	17.0	321.397	6371.593802	13.324679	5.255925	2.834005	124.004828	6.115522	0.08432	6.115522	0.060706	1.94	0.401451	0.060706	0.401451	-0.08432	6.6206
Name_None_CAS_553-90-2_CS_NoneM_Temperature: Value50	0.56	0.0	3.643225	92.605938	0.69	6.568914	4.632993	4.632993	3.718744	1.882993	1.882993	0.983163	0.983163	0.537457	0.537457	0.166667	0.166667	11.938611	9.589074	0.0	0.0	0.0	14.219595	0.0	0.0	0.0	9.473726	0.0	118.026609	0.5	0.0	-1.06	8.0	112.04	53.472764	6.94	3.009687	1.59221	46.384212	10.046065	0.460599	10.046065	0.416684	0.82	0.979167	0.416684	-0.979167	-0.460599	-0.6676
Name_None_CAS_94-12-2_CS_NoneM_Temperature: Value40	-2.33	0.23	2.611171	279.481149	0.77	9.681798	7.617461	7.617461	6.236382	4.264073	4.264073	2.757928	2.757928	1.583666	1.583666	0.897295	0.897295	0.0	4.794537	0.0	5.969305	17.85772	6.420822	0.0	24.265468	6.923737	0.0	10.47053	179.094629	0.3	0.1771	-1.51	13.0	166.115	912.232063	9.577032	4.499571	2.780671	77.50613	11.251826	0.462108	11.251826	0.33762	1.45	0.289954	0.33762	-0.289954	-0.462108	1.8356
Name_None_CAS_115-77-5_CS_NoneM_Temperature: Value60	0.12	1.25	3.824684	51.848471	1.18	7.328427	5.117282	5.117282	4.242641	2.679125	2.679125	2.132456	2.132456	1.341641	1.341641	0.3	0.3	31.842518	0.0	0.0	0.0	0.0	0.0	0.0	0.0	0.0	0.0	20.42611	136.073559	1.0	1.475	-0.16	9.0	124.051	93.40991	8.84	3.788245	1.907385	53.375954	8.496528	0.395523	8.496528	0.062654	1.05	0.40625	0.062654	-1.111111	-0.395523	-2.058
Name_d-Glutamic acid_CAS_6893-26-1_CS_NoneM_Temperature: Value40	-1.0	1.35	3.49073	144.583377	1.26	8.146264	5.279838	5.279838	4.536581	2.739272	2.739272	1.877144	1.877144	0.986405	0.986405	0.402453	0.402453	17.980451	9.589074	0.0	12.841643	0.0	0.0	0.0	0.0	0.0	0.0	15.946722	147.053158	0.6	1.701	-1.1	10.0	138.058	111.041752	8.9	3.837557	3.848566	57.450422	9.99388	0.481229	9.99388	0.319984	1.06	0.023148	0.319984	-1.165509	-0.481229	-0.7369
Name_Maltose_CAS_69-79-4_CS_NoneM_Temperature: Value40	0.19	2.01	2.114862	378.018438	3.4	17.309037	11.99017	11.99017	10.810968	7.079026	7.079026	5.526832	5.526832	3.978973	3.978973	2.569694	2.569694	74.625548	35.745692	0.0	0.0	0.0	0.0	0.0	0.0	0.0	0.0	19.317116	342.116212	1.0	6.834	-0.44	23.0	320.121	108711.667779	18.892352	7.630404	3.646723	130.436458	9.942733	0.393567	9.942733	0.186732	2.23	0.667367	0.186732	-1.739074	-0.393567	-5.3972
Name_None_CAS_86-73-7_CS_NoneM_Temperature: Value30	-4.88	0.0	2.320728	411.600419	0.19	8.673362	7.325909	7.325909	6.44949	4.611807	4.611807	3.491071	3.491071	2.705801	2.705801	2.079609	2.079609	0.0	0.0	0.0	0.0	0.0	6.420822	22.253806	0.0	0.0	48.530937	0.0	166.07825	0.076923	0.0	-1.56	13.0	156.143	2395.238189	6.902851	2.461795	0.919446	77.847608	2.217593	0.061939	2.217593	-0.001346	1.36	1.103519	0.001346	1.103519	-0.061939	3.2578
Name_2-Methoxybenzoic acid_CAS_579-75-9_CS_NoneM_Temperature: Value45	-1.32	0.57	3.121219	267.79461	0.66	8.267585	6.073111	6.073111	5.253219	3.117454	3.117454	2.005436	2.005436	1.337383	1.337383	0.821324	0.821324	5.969305	4.794537	0.0	5.563451	5.749512	0.0	13.176165	18.199101	0.0	0.0	9.84339	152.047344	0.125	0.3762	-1.51	11.0	144.085	336.852662	7.595374	3.053138	1.490371	64.230588	10.500648	0.495856	10.500648	0.338977	1.13	0.189815	0.338977	-0.969954	-0.495856	1.3934
Name_None_CAS_556-61-6_CS_NoneM_Temperature: Value20	-0.98	0.0	3.108612	44.0	0.05	3.414214	2.355462	3.171958	1.914214	0.874945	1.283193	0.314894	0.497468	0.091287	0.273861	0.0	0.0	0.0	0.0	0.0	0.0	0.0	0.0	0.0	7.047672	0.0	22.37154	0.0	72.99862	0.5	0.0	-0.2	4.0	70.096	6.854753	3.8	2.8	1.8	30.358296	4.136574	0.235932	4.136574	0.058156	0.57	1.590278	0.058156	1.590278	-0.235932	0.719
Name_None_CAS_144-82-1_CS_NoneM_Temperature: Value35	-2.48	0.59	2.276726	618.70034	1.26	12.466255	8.914172	10.547165	7.971164	4.657086	6.956746	3.300767	6.164814	1.938105	4.176282	1.158653	2.980512	10.023291	8.417797	0.0	10.027042	10.69501	0.0	35.602254	6.923737	0.0	14.919458	5.733667	270.024518	0.111111	0.7434	-1.67	17.0	260.259	7651.767069	11.804896	4.301523	2.714433	102.552081	11.909099	0.398728	11.909099	0.263206	1.79	0.138475	0.263206	-3.614398	-0.398728	1.22952
Name_None_CAS_106231-62-3_CS_NoneM_Temperature: Value20	-0.92	0.49	2.435837	444.650449	1.61	13.543606	9.958522	9.958522	8.502908	5.248685	5.248685	3.658272	3.658272	2.154991	2.154991	1.216979	1.216979	24.390547	14.383612	0.0	6.544756	5.563451	4.89991	7.047672	30.331835	0.0	0.0	10.47053	250.095357	0.25	0.7889	-2.37	18.0	236.142	8855.990398	13.69398	6.386127	4.245545	104.318892	11.509332	0.451983	11.509332	0.33813	1.87	0.206626	0.33813	-0.624782	-0.451983	-0.2129
Name_None_CAS_95-55-6_CS_NoneM_Temperature: Value60	-0.62	0.51	3.134862	164.638339	0.55	5.983128	4.333965	4.333965	3.80453	2.339632	2.339632	1.558816	1.558816	0.936755	0.936755	0.48753	0.48753	0.0	0.0	0.0	5.749512	5.687386	0.0	0.0	24.265468	0.0	0.0	10.840195	109.052764	0.0	0.2805	-1.18	8.0	102.072	72.495266	4.966628	1.738121	0.729375	47.565528	8.794259	0.505796	8.794259	0.137958	0.87	0.145833	0.137958	0.145833	-0.505796	0.9744
Name_None_CAS_2312-15-4_CS_NoneM_Temperature: Value25	-2.45	0.57	1.937054	397.646252	0.69	16.045759	13.851286	13.851286	10.736382	8.699004	8.699004	5.859972	5.859972	3.867887	3.867887	2.473257	2.473257	5.969305	4.794537	0.0	0.0	12.170333	12.170333	57.787395	24.265468	0.0	6.923737	9.84339	306.219495	0.631579	0.3933	-1.51	22.0	276.206	81295.052521	18.538804	12.075903	8.705162	134.244952	10.730493	0.493601	10.730493	0.335183	2.68	0.297488	0.335183	-0.901626	-0.493601	5.6845
Name_None_CAS_99-96-7_CS_NoneM_Temperature: Value10	-1.6	1.0	3.003401	237.533061	0.72	7.560478	5.112077	5.112077	4.698377	2.722705	2.722705	1.852027	1.852027	1.114255	1.114255	0.604007	0.604007	5.969305	4.794537	0.0	11.312963	0.0	0.0	24.265468	0.0	0.0	0.0	10.213055	138.031694	0.0	0.72	-1.51	10.0	132.074	180.912515	6.607786	2.389633	1.253905	57.546335	10.230593	0.507966	10.230593	0.335183	0.99	0.074074	0.335183	-0.986111	-0.507966	1.0904
Name_None_CAS_141-82-2_CS_NoneM_Temperature: Value50	0.84	1.14	3.31802	83.10803	0.69	5.861807	3.418031	3.418031	3.125898	1.562569	1.562569	0.964254	0.964254	0.302451	0.302451	0.129368	0.129368	18.359432	9.589074	0.0	0.0	0.0	0.0	0.0	0.0	0.0	0.0	10.213055	104.010959	0.333333	0.7866	-1.06	7.0	100.029	19.093584	5.94	2.173434	4.94	39.380647	9.428889	0.480806	9.428889	0.314202	0.68	0.805556	0.314202	-1.3125	-0.480806	-0.4543
Name_None_CAS_52-43-7_CS_NoneM_Temperature: Value20	-2.22	0.52	3.071207	314.576664	1.32	11.474691	8.207873	8.207873	7.063715	4.452472	4.452472	3.305078	3.305078	2.309013	2.309013	1.526793	1.526793	23.260464	14.383612	0.0	12.841643	0.0	0.0	12.15204	0.0	0.0	23.791449	0.0	208.084792	0.3	0.6864	-1.91	15.0	196.121	1812.314888	11.166394	4.080163	1.808258	87.222984	11.628611	0.327633	11.628611	0.327633	1.57	0.170602	0.276802	-1.280347	-0.276802	0.491
Name_None_CAS_121-57-3_CS_NoneM_Temperature: Value80	-0.6	0.54	3.201516	340.595074	1.19	8.483128	5.55871	6.375206	4.999019	2.830074	4.270137	2.044102	3.465639	1.177959	2.045843	0.639797	1.119818	10.118127	8.417797	0.0	4.895483	5.687386	0.0	24.265468	0.0	0.0	0.0	10.286417	173.014664	0.0	0.6426	-1.07	11.0	166.137	230.73472	8.030705	2.51929	1.92397	64.39993	10.45891	0.398728	10.45891	0.294013	1.16	0.146574	0.294013	-4.075139	-0.398728	0.5155
Name_None_CAS_59-67-6_CS_NoneM_Temperature: Value80	-0.25	0.57	2.981455	207.557662	0.73	6.690234	4.612077	4.612077	4.30453	2.438146	2.438146	1.546853	1.546853	0.908488	0.908488	0.489267	0.489267	5.969305	4.794537	0.0	5.563451	0.0	0.0	18.460054	6.066367	0.0	4.983979	5.106527	123.032028	0.0	0.4161	-1.38	9.0	118.071	129.225339	5.751234	2.259334	1.252832	51.971749	10.160926	0.477599	10.160926	0.336759	0.89	0.219907	0.336759	-0.941574	-0.477599	0.7798
Name_None_CAS_516-05-2_CS_NoneM_Temperature: Value15	0.7	1.14	3.827496	103.206718	0.72	6.732051	4.288274	4.288274	3.553418	2.010162	2.010162	1.398163	1.398163	0.740852	0.740852	0.105628	0.105628	17.856517	9.589074	0.0	0.0	0.0	6.923737	0.0	0.0	0.0	0.0	10.213055	118.026609	0.5	0.8208	-1.06	8.0	112.04	39.368066	6.94	2.29932	1.59221	45.745589	9.759907	0.480608	9.759907	0.317084	0.82	1.115741	0.317084	-1.30787	-0.480608	-0.2083
Name_None_CAS_110-94-1_CS_NoneM_Temperature: Value15	0.65	1.14	3.102826	104.126402	0.69	7.276021	4.832244	4.832244	4.125898	2.562569	2.562569	1.64103	1.64103	0.781284	0.781284	0.39084	0.39084	11.938611	9.589074	0.0	19.262465	0.0	0.0	0.0	0.0	0.0	0.0	10.213055	132.042259	0.6	0.7866	-1.06	9.0	124.051	65.146951	7.94	3.884109	6.94	52.110531	9.787862	0.48123	9.787862	0.302856	0.96	0.063194	0.302856	-0.947917	-0.48123	0.3259
Name_Methionine_CAS_63-68-3_CS_NoneM_Temperature: Value30	-0.39	0.78	3.265907	96.958785	1.06	7.276021	5.332624	6.149121	4.180739	2.654911	4.048758	1.726205	2.711804	0.950177	1.594127	0.368293	0.85793	12.011146	4.794537	0.0	0.0	6.420822	5.752854	0.0	11.761885	6.255769	0.0	10.840195	149.05105	0.8	0.8268	-0.22	9.0	138.127	80.2014	8.78	4.639273	4.294139	58.617776	10.070883	0.480086	10.070883	0.319999	1.15	0.552083	0.319999	-0.912917	-0.480086	0.1514
Name_None_CAS_581-40-8_CS_NoneM_Temperature: Value25	-4.72	0.0	2.83952	372.807866	0.17	8.552042	7.464102	7.464102	5.770857	4.232051	4.232051	3.283618	3.283618	2.362037	2.362037	1.467966	1.467966	0.0	0.0	0.0	0.0	0.0	0.0	21.899351	0.0	0.0	50.245677	0.0	156.0939	0.166667	0.0	-1.3	12.0	144.132	721.482141	7.35454	2.632554	1.095421	72.842952	2.240741	0.06163	2.240741	-0.018121	1.37	1.333889	0.018121	1.333889	-0.06163	3.45664
Name_None_CAS_69-72-7_CS_NoneM_Temperature: Value40	-1.54	0.7	3.152941	254.783061	0.4	7.560478	5.112077	5.112077	4.715214	2.728688	2.728688	1.822302	1.822302	1.134458	1.134458	0.654489	0.654489	5.969305	4.794537	0.0	11.312963	0.0	0.0	12.132734	12.132734	0.0	0.0	10.213055	138.031694	0.0	0.28	-1.51	10.0	132.074	182.238219	6.607786	2.389633	1.074894	57.546335	10.261759	0.507053	10.261759	0.338969	0.99	0.06713	0.338969	-1.11287	-0.507053	1.0904
Name_Serine_CAS_56-45-1_CS_NoneM_Temperature: Value25	-0.33	1.03	3.343417	72.580271	1.3	5.861807	3.664483	3.664483	3.180739	1.774215	1.774215	1.127305	1.127305	0.513894	0.513894	0.078093	0.078093	18.618028	4.794537	0.0	0.0	0.0	0.0	0.0	0.0	0.0	0.0	15.946722	105.042593	0.666667	1.339	-0.61	7.0	98.037	27.977093	6.39	2.543994	2.132115	40.559016	9.645324	0.480021	9.645324	0.322371	0.76	0.50463	0.322371	-1.178241	-0.480021	-1.6094
Name_None_CAS_88-99-3_CS_NoneM_Temperature: Value10	-1.67	1.14	3.267076	296.584675	0.77	9.137828	6.020325	6.020325	5.625898	3.182812	3.182812	2.155889	2.155889	1.387881	1.387881	0.856105	0.856105	11.938611	9.589074	0.0	11.126903	0.0	0.0	24.265468	0.0	0.0	0.0	10.213055	166.026609	0.0	0.8778	-1.84	12.0	160.084	475.348829	8.258425	3.04193	1.420632	68.072799	10.46287	0.47762	10.46287	0.336067	1.15	0.189815	0.336067	-1.228704	-0.47762	1.083
Name_None_CAS_99-99-0_CS_NoneM_Temperature: Value30	-2.63	0.0	3.003401	240.287949	0.21	7.560478	5.573111	5.573111	4.698377	2.910122	2.910122	2.092659	2.092659	1.24479	1.24479	0.66648	0.66648	4.923311	10.114318	0.0	5.687386	0.0	5.563451	12.132734	12.132734	6.923737	0.0	0.0	137.047678	0.142857	0.0	-1.38	10.0	130.082	180.912515	6.736009	2.473197	1.31284	58.449321	10.117782	0.268941	10.117782	0.268941	1.03	0.144074	0.25831	-0.403333	-0.25831	1.90322
Name_None_CAS_553-90-2_CS_NoneM_Temperature: Value25	0.17	0.0	3.643225	92.605938	0.69	6.568914	4.632993	4.632993	3.718744	1.882993	1.882993	0.983163	0.983163	0.537457	0.537457	0.166667	0.166667	11.938611	9.589074	0.0	0.0	0.0	14.219595	0.0	0.0	0.0	9.473726	0.0	118.026609	0.5	0.0	-1.06	8.0	112.04	53.472764	6.94	3.009687	1.59221	46.384212	10.046065	0.460599	10.046065	0.416684	0.82	0.979167	0.416684	-0.979167	-0.460599	-0.6676
Name_None_CAS_50-32-8_CS_NoneM_Temperature: Value25	-7.82	0.0	2.23084	1069.721887	0.31	13.104084	10.928203	10.928203	9.915816	6.970085	6.970085	5.453739	5.453739	4.370904	4.370904	3.489494	3.489494	0.0	0.0	0.0	0.0	0.0	0.0	43.089794	0.0	0.0	72.796405	0.0	252.0939	0.0	0.0	-2.6	20.0	240.22	105539.337258	10.219023	3.486522	1.163009	116.137086	2.309074	0.061629	2.309074	-0.002035	1.95	1.317945	0.002035	1.317945	-0.061629	5.7372
Name_None_CAS_68-96-2_CS_NoneM_Temperature: Value35	-4.56	0.17	1.697583	634.995115	1.32	17.328063	15.229966	15.229966	11.221816	9.695734	9.695734	9.380149	9.380149	8.695991	8.695991	7.153613	7.153613	5.601051	14.695602	0.0	16.613226	36.378606	38.52493	5.573105	6.923737	6.07602	13.847474	0.0	330.219495	0.809524	0.2244	-0.96	24.0	300.228	291351.48963	16.50531	5.030469	1.880066	144.442444	12.218477	0.381506	12.218477	0.161345	2.68	0.044612	0.161345	-1.122829	-0.381506	3.8384
Name_None_CAS_107-35-7_CS_NoneM_Temperature: Value25	-0.12	0.52	3.602197	125.870334	1.34	5.914214	3.663522	4.480019	3.06066	1.712831	3.321996	1.074714	2.64679	0.375805	1.127415	0.14893	0.446789	10.118127	8.417797	0.0	12.29761	0.0	0.0	0.0	0.0	0.0	0.0	10.286417	125.014664	1.0	0.6968	-0.13	7.0	118.093	18.141709	6.87	2.247743	5.87	42.07272	9.706806	0.329369	9.706806	0.265602	0.83	0.028935	0.265602	-3.79919	-0.329369	-1.1671
Name_None_CAS_56-85-9_CS_NoneM_Temperature: Value30	-0.48	1.27	3.49073	145.82849	1.48	8.146264	5.409975	5.409975	4.536581	2.80434	2.80434	1.949719	1.949719	1.018939	1.018939	0.421236	0.421236	17.918326	9.589074	0.0	12.841643	0.0	0.0	0.0	0.0	0.0	0.0	16.573862	146.069142	0.6	1.8796	-1.1	10.0	136.066	111.041752	8.9	3.837557	3.848566	57.996079	10.100084	0.480086	10.100084	0.319983	1.1	0.021296	0.319983	-1.109954	-0.480086	-1.3362
Name_Thiourea_CAS_62-56-6_CS_NoneM_Temperature: Value30	0.34	0.42	2.803039	29.01955	0.82	3.57735	2.062949	2.879445	1.732051	0.781474	1.189723	0.402369	0.873773	0.0	0.0	0.0	0.0	0.0	0.0	0.0	5.112437	0.0	0.0	0.0	0.0	0.0	23.685208	0.0	76.009519	0.0	0.3444	-0.31	4.0	72.092	3.245112	3.69	1.061747	8.372622	29.777813	4.62037	0.376506	4.62037	0.160496	0.57	0.0	0.160496	0.0	-0.376506	-0.8113
Name_None_CAS_107-35-7_CS_NoneM_Temperature: Value20	-0.19	0.52	3.602197	125.870334	1.34	5.914214	3.663522	4.480019	3.06066	1.712831	3.321996	1.074714	2.64679	0.375805	1.127415	0.14893	0.446789	10.118127	8.417797	0.0	12.29761	0.0	0.0	0.0	0.0	0.0	0.0	10.286417	125.014664	1.0	0.6968	-0.13	7.0	118.093	18.141709	6.87	2.247743	5.87	42.07272	9.706806	0.329369	9.706806	0.265602	0.83	0.028935	0.265602	-3.79919	-0.329369	-1.1671
Name_d-Glutamic acid_CAS_6893-26-1_CS_NoneM_Temperature: Value60	-0.68	1.35	3.49073	144.583377	1.26	8.146264	5.279838	5.279838	4.536581	2.739272	2.739272	1.877144	1.877144	0.986405	0.986405	0.402453	0.402453	17.980451	9.589074	0.0	12.841643	0.0	0.0	0.0	0.0	0.0	0.0	15.946722	147.053158	0.6	1.701	-1.1	10.0	138.058	111.041752	8.9	3.837557	3.848566	57.450422	9.99388	0.481229	9.99388	0.319984	1.06	0.023148	0.319984	-1.165509	-0.481229	-0.7369
Name_None_CAS_554-84-7_CS_NoneM_Temperature: Value10	-1.29	0.69	3.069899	258.924771	0.49	7.560478	5.020325	5.020325	4.698377	2.633729	2.633729	1.776962	1.776962	1.040556	1.040556	0.606593	0.606593	4.923311	10.114318	0.0	11.436898	0.0	6.066367	18.199101	0.0	0.0	0.0	5.106527	139.026943	0.0	0.3381	-1.58	10.0	134.07	178.192787	6.538765	2.344994	1.222617	56.878613	10.047593	0.5077	10.047593	0.272622	0.95	0.088704	0.272622	-0.555833	-0.5077	1.3004
Name_None_CAS_100-00-5_CS_NoneM_Temperature: Value30	-2.76	0.0	3.003401	244.429658	0.21	7.560478	4.951076	5.707005	4.698377	2.599105	2.977069	1.733527	2.169962	1.037445	1.289421	0.562807	0.688795	4.923311	10.114318	0.0	5.687386	5.022633	0.0	24.265468	0.0	0.0	0.0	11.60094	156.993056	0.0	0.0	-1.09	10.0	153.524	180.912515	7.022233	2.662619	1.448107	62.387645	10.074698	0.269027	10.074698	0.269027	1.01	0.05963	0.25831	-0.461975	-0.25831	2.2482
Name_None_CAS_50-06-6_CS_NoneM_Temperature: Value35	-2.11	0.52	2.535973	461.783925	1.29	12.466255	9.318603	9.318603	8.108226	5.333716	5.333716	3.862281	3.862281	3.026281	3.026281	2.064079	2.064079	23.260464	14.383612	0.0	0.0	11.984273	0.0	0.0	37.255573	0.0	10.633577	0.0	232.084792	0.25	0.6708	-2.17	17.0	220.143	7460.405481	11.319407	4.00892	1.595456	98.199515	11.975791	0.327651	11.975791	0.327651	1.7	0.293611	0.276523	-1.310347	-0.276523	0.7004
Name_None_CAS_479-45-8_CS_NoneM_Temperature: Value20	-3.59	0.0	3.769455	592.636917	0.96	15.610366	9.656755	9.656755	9.162479	4.656935	4.656935	3.365399	3.365399	2.227211	2.227211	1.386716	1.386716	42.551792	40.457273	0.0	5.008913	12.132734	7.047672	0.0	0.0	0.0	0.0	0.0	287.013812	0.142857	0.0	-3.38	20.0	282.104	15468.489615	14.680168	5.086482	2.548788	108.138218	10.809537	0.312178	10.809537	0.312178	1.65	0.055548	0.258302	-1.171296	-0.258302	1.0391
Name_None_CAS_88-99-3_CS_NoneM_Temperature: Value85	-0.37	1.14	3.267076	296.584675	0.77	9.137828	6.020325	6.020325	5.625898	3.182812	3.182812	2.155889	2.155889	1.387881	1.387881	0.856105	0.856105	11.938611	9.589074	0.0	11.126903	0.0	0.0	24.265468	0.0	0.0	0.0	10.213055	166.026609	0.0	0.8778	-1.84	12.0	160.084	475.348829	8.258425	3.04193	1.420632	68.072799	10.46287	0.47762	10.46287	0.336067	1.15	0.189815	0.336067	-1.228704	-0.47762	1.083
Name_None_CAS_334-48-5_CS_NoneM_Temperature: Value30	-2.95	0.57	2.861387	110.406207	0.38	9.234205	8.012316	8.012316	5.770056	4.988391	4.988391	3.265059	3.265059	1.994196	1.994196	1.233333	1.233333	5.969305	4.794537	0.0	0.0	6.420822	12.841643	32.104108	0.0	0.0	6.923737	5.106527	172.14633	0.9	0.2166	-0.53	12.0	152.108	402.848465	11.47	8.565511	9.47	74.979486	10.134489	0.48123	10.134489	0.30284	1.59	0.341049	0.30284	-0.663372	-0.48123	3.2117
Name_Thiourea_CAS_62-56-6_CS_NoneM_Temperature: Value20	0.2	0.42	2.803039	29.01955	0.82	3.57735	2.062949	2.879445	1.732051	0.781474	1.189723	0.402369	0.873773	0.0	0.0	0.0	0.0	0.0	0.0	0.0	5.112437	0.0	0.0	0.0	0.0	0.0	23.685208	0.0	76.009519	0.0	0.3444	-0.31	4.0	72.092	3.245112	3.69	1.061747	8.372622	29.777813	4.62037	0.376506	4.62037	0.160496	0.57	0.0	0.160496	0.0	-0.376506	-0.8113
Name_None_CAS_108-46-3_CS_NoneM_Temperature: Value20	0.7	1.0	3.07766	166.388339	0.61	5.983128	4.203828	4.203828	3.787694	2.268581	2.268581	1.519852	1.519852	0.829737	0.829737	0.493031	0.493031	0.0	0.0	0.0	11.499024	0.0	0.0	18.199101	6.066367	0.0	0.0	10.213055	110.036779	0.0	0.61	-1.18	8.0	104.064	64.052487	4.966628	1.738121	0.904142	47.019871	8.653056	0.507823	8.653056	0.118764	0.83	0.087963	0.118764	0.087963	-0.507823	1.0978
Name_None_CAS_556-88-7_CS_NoneM_Temperature: Value20	-1.59	0.55	3.679228	102.257422	1.25	5.861807	3.365624	3.365624	3.125898	1.366105	1.366105	0.7627	0.7627	0.19712	0.19712	0.094281	0.094281	10.991868	10.114318	0.0	0.0	0.0	0.0	0.0	0.0	0.0	16.568742	0.0	104.033425	0.0	0.6875	-1.33	7.0	100.037	19.093584	5.67	1.956514	4.67	38.937467	9.267778	0.364866	9.267778	0.263015	0.68	0.537037	0.263015	-0.962963	-0.364866	-1.5485
Name_None_CAS_150-13-0_CS_NoneM_Temperature: Value20	-1.44	0.8	3.003401	240.287949	0.76	7.560478	5.242213	5.242213	4.698377	2.787773	2.787773	1.927161	1.927161	1.157634	1.157634	0.625697	0.625697	5.969305	4.794537	0.0	5.563451	5.687386	0.0	12.132734	12.132734	0.0	0.0	10.840195	137.047678	0.0	0.608	-1.51	10.0	130.082	180.912515	6.607786	2.389633	1.253905	58.091992	10.27141	0.477639	10.27141	0.335181	1.03	0.258519	0.335181	-0.930556	-0.477639	0.967
Name_None_CAS_461-58-5_CS_NoneM_Temperature: Value60	0.27	0.55	3.507223	92.605938	1.21	4.991564	3.049128	3.049128	2.770056	1.248171	1.248171	0.636669	0.636669	0.179099	0.179099	0.057735	0.057735	0.0	0.0	0.0	5.959555	0.0	0.0	6.193156	0.0	0.0	4.992405	16.729227	84.043596	0.0	0.6655	-1.24	6.0	80.05	14.834467	4.76	2.025957	2.76	35.071877	7.639167	0.36923	7.639167	0.208653	0.66	0.196759	0.208653	-0.196759	-0.36923	-1.25912
Name_None_CAS_58-94-6_CS_NoneM_Temperature: Value25	-3.02	0.64	2.822318	723.730856	1.66	12.844935	8.084069	10.472991	7.716162	4.133748	7.498095	3.177711	6.715534	2.030057	4.682163	1.301055	3.442354	24.942066	16.835594	0.0	15.605503	0.0	12.404902	6.066367	0.0	0.0	9.7145	16.739914	294.948825	0.0	1.0624	-1.16	17.0	289.681	4303.857521	12.300954	3.667479	2.136502	102.400407	11.546848	0.344498	11.546848	0.285291	1.69	0.15037	0.285291	-4.093197	-0.344498	0.1299
Name_None_CAS_144-62-7_CS_NoneM_Temperature: Value50	0.45	1.14	3.567703	71.548875	0.68	5.154701	2.710924	2.710924	2.642734	1.105462	1.105462	0.610305	0.610305	0.182954	0.182954	0.0	0.0	11.938611	0.0	0.0	0.0	0.0	0.0	0.0	0.0	0.0	0.0	19.802129	89.995309	0.0	0.7752	-1.06	6.0	88.018	13.60964	4.94	1.395523	1.280136	33.015705	9.099537	0.472815	9.099537	0.414359	0.54	1.824074	0.414359	-1.824074	-0.472815	-0.8444
Name_None_CAS_150-13-0_CS_NoneM_Temperature: Value25	-1.41	0.8	3.003401	240.287949	0.76	7.560478	5.242213	5.242213	4.698377	2.787773	2.787773	1.927161	1.927161	1.157634	1.157634	0.625697	0.625697	5.969305	4.794537	0.0	5.563451	5.687386	0.0	12.132734	12.132734	0.0	0.0	10.840195	137.047678	0.0	0.608	-1.51	10.0	130.082	180.912515	6.607786	2.389633	1.253905	58.091992	10.27141	0.477639	10.27141	0.335181	1.03	0.258519	0.335181	-0.930556	-0.477639	0.967
Name_3-Hydroxybenzoic acid_CAS_99-06-9_CS_NoneM_Temperature: Value10	-1.4	1.06	3.069899	254.783061	0.72	7.560478	5.112077	5.112077	4.698377	2.722705	2.722705	1.855481	1.855481	1.093105	1.093105	0.638942	0.638942	5.969305	4.794537	0.0	11.312963	0.0	0.0	24.265468	0.0	0.0	0.0	10.213055	138.031694	0.0	0.7632	-1.51	10.0	132.074	178.192787	6.607786	2.389633	1.253905	57.546335	10.242037	0.50794	10.242037	0.335318	0.99	0.02787	0.335318	-1.031574	-0.50794	1.0904
Name_None_CAS_50-78-2_CS_NoneM_Temperature: Value15	-1.77	0.57	3.043527	343.222868	0.77	9.844935	6.98136	6.98136	6.109061	3.617454	3.617454	2.394956	2.394956	1.371155	1.371155	0.887171	0.887171	11.938611	9.589074	0.0	11.312963	0.0	0.0	19.056471	12.132734	0.0	4.736863	5.106527	180.042259	0.111111	0.4389	-1.84	13.0	172.095	729.680753	9.249606	3.709251	2.297415	74.757053	10.611948	0.47754	10.611948	0.339004	1.29	0.016019	0.339004	-1.114028	-0.47754	1.3101
Name_None_CAS_124-04-9_CS_NoneM_Temperature: Value80	0.45	1.14	3.05509	113.709506	0.7	7.983128	5.539351	5.539351	4.625898	3.062569	3.062569	1.994584	1.994584	1.031284	1.031284	0.552451	0.552451	11.938611	9.589074	0.0	12.841643	12.841643	0.0	0.0	0.0	0.0	0.0	10.213055	146.057909	0.666667	0.798	-1.06	10.0	136.062	116.616745	8.94	4.784807	6.94	58.475473	9.896552	0.48123	9.896552	0.30284	1.1	0.062778	0.30284	-0.87001	-0.48123	0.716
Name_3-Hydroxybenzoic acid_CAS_99-06-9_CS_NoneM_Temperature: Value15	-1.35	1.06	3.069899	254.783061	0.72	7.560478	5.112077	5.112077	4.698377	2.722705	2.722705	1.855481	1.855481	1.093105	1.093105	0.638942	0.638942	5.969305	4.794537	0.0	11.312963	0.0	0.0	24.265468	0.0	0.0	0.0	10.213055	138.031694	0.0	0.7632	-1.51	10.0	132.074	178.192787	6.607786	2.389633	1.253905	57.546335	10.242037	0.50794	10.242037	0.335318	0.99	0.02787	0.335318	-1.031574	-0.50794	1.0904
Name_None_CAS_147-71-7_CS_NoneM_Temperature: Value30	0.61	1.23	4.069512	133.826806	1.3	8.309401	4.760052	4.760052	4.464102	2.282543	2.282543	1.56615	1.56615	0.805104	0.805104	0.270102	0.270102	24.146543	9.589074	0.0	0.0	0.0	0.0	0.0	0.0	0.0	0.0	20.42611	150.016438	0.5	1.599	-1.14	10.0	144.038	106.755911	8.86	3.136253	1.997375	55.334057	9.771852	0.47924	9.771852	0.335427	0.94	1.768611	0.335427	-2.266204	-0.47924	-2.1226
Name_None_CAS_83-53-4_CS_NoneM_Temperature: Value5	-5.87	0.0	2.946471	380.608135	0.16	8.552042	6.220031	9.392024	5.787694	3.615998	5.201995	2.574792	4.283466	1.817658	3.20066	1.225527	2.181361	0.0	0.0	0.0	0.0	0.0	8.945439	10.772448	0.0	24.265468	43.992622	0.0	283.883624	0.0	0.0	-0.34	12.0	279.918	768.36393	8.266955	3.189555	1.294146	87.848163	3.510162	0.061588	3.510162	0.025402	1.44	1.140093	0.025402	1.140093	-0.061588	4.3648
Name_None_CAS_88-75-5_CS_NoneM_Temperature: Value15	-2.11	0.11	3.152941	258.924771	0.35	7.560478	5.020325	5.020325	4.715214	2.639712	2.639712	1.745824	1.745824	1.078428	1.078428	0.618551	0.618551	4.923311	10.114318	0.0	11.436898	0.0	0.0	24.265468	0.0	0.0	0.0	5.106527	139.026943	0.0	0.0385	-1.58	10.0	134.07	182.238219	6.538765	2.344994	1.047197	56.878613	10.067315	0.502093	10.067315	0.310189	0.95	0.261574	0.310189	-0.62963	-0.502093	1.3004
Name_N-Acetyl-l-tryptophan ethyl ester_CAS_2382-80-1_CS_NoneM_Temperature: Value30	-2.27	0.57	2.219757	618.361081	1.26	14.535169	11.60306	11.60306	9.613392	6.602007	6.602007	4.568779	4.568779	3.047565	3.047565	2.201912	2.201912	12.011146	9.589074	0.0	5.90718	13.027704	16.466376	6.923737	6.923737	30.462312	10.300767	4.736863	274.131742	0.333333	0.7182	-2.3	20.0	256.176	39831.029366	14.116369	6.232317	3.172772	116.863274	11.893894	0.464451	11.893894	0.328473	2.12	0.24732	0.328473	-0.660504	-0.464451	1.7782
Name_None_CAS_110-82-7_CS_NoneM_Temperature: Value5	-3.01	0.0	2.0	15.509775	0.02	4.242641	4.242641	4.242641	3.0	3.0	3.0	2.12132	2.12132	1.5	1.5	1.06066	1.06066	0.0	0.0	0.0	0.0	0.0	0.0	38.52493	0.0	0.0	0.0	0.0	84.0939	1.0	0.0	0.0	6.0	72.066	34.399462	4.166667	2.222222	1.0	39.55813	1.5	0.053306	1.5	-0.053306	0.85	1.5	0.053306	1.5	-0.053306	2.3406
Name_None_CAS_51-21-8_CS_NoneM_Temperature: Value20	-1.02	0.44	3.523898	312.833941	0.86	6.853371	4.271811	4.271811	4.198377	2.174581	2.174581	1.419861	1.419861	0.773964	0.773964	0.393362	0.393362	17.066231	13.979489	0.0	0.0	6.196844	0.0	0.0	4.983979	4.983979	0.0	0.0	130.017856	0.0	0.3784	-1.39	9.0	127.054	104.200919	5.741406	1.847976	1.042171	48.359279	11.984815	0.325347	11.984815	0.325347	0.77	0.707037	0.311156	-1.001157	-0.311156	-0.7977
Name_None_CAS_92-52-4_CS_NoneM_Temperature: Value60	-3.58	0.0	2.457149	297.43132	0.21	8.225768	6.773503	6.773503	5.966326	4.071367	4.071367	2.732051	2.732051	1.880911	1.880911	1.261206	1.261206	0.0	0.0	0.0	0.0	0.0	0.0	11.126903	0.0	12.132734	48.530937	0.0	154.07825	0.0	0.0	-1.56	12.0	144.132	1023.952729	7.108737	3.224946	1.373936	72.488497	2.12037	0.062225	2.12037	-0.018404	1.32	1.276019	0.018404	1.276019	-0.062225	3.3536
Name_None_CAS_1689-84-5_CS_NoneM_Temperature: Value25	-3.33	0.42	3.34837	306.697838	0.34	8.430721	5.305057	8.47705	5.147066	2.729879	4.315875	1.900302	3.608976	1.145994	2.35497	0.630064	1.81652	0.0	5.106527	0.0	5.749512	14.508891	0.0	0.0	12.132734	6.069221	31.859888	5.261892	274.858138	0.0	0.1428	-0.53	11.0	273.891	286.568713	8.565511	3.244739	1.731432	80.718254	9.223102	0.50558	9.223102	0.143513	1.28	0.114815	0.143513	0.114815	-0.50558	2.78888
Name_None_CAS_108-95-2_CS_NoneM_Temperature: Value35	-0.02	0.5	3.021465	134.10737	0.39	5.112884	3.833965	3.833965	3.393847	2.13429	2.13429	1.335549	1.335549	0.756194	0.756194	0.427994	0.427994	0.0	0.0	0.0	0.0	5.749512	0.0	0.0	24.265468	6.066367	0.0	5.106527	94.041865	0.0	0.195	-0.98	7.0	88.065	47.197253	4.186113	1.646196	0.929059	42.225637	8.632222	0.507967	8.632222	0.115075	0.78	0.321759	0.115075	0.321759	-0.507967	1.3922
Name_None_CAS_33376-25-9_CS_NoneM_Temperature: Value25	-1.44	0.52	2.973421	265.781654	1.21	10.767585	8.346065	8.346065	6.563715	4.733693	4.733693	3.423033	3.423033	2.603745	2.603745	1.7316	1.7316	23.260464	14.383612	0.0	0.0	12.841643	6.420822	0.0	6.923737	6.923737	10.633577	0.0	198.100442	0.666667	0.6292	-1.39	14.0	184.11	1127.469963	10.689302	3.773725	1.493974	82.237247	11.565278	0.327632	11.565278	0.327632	1.51	0.408519	0.276823	-1.052917	-0.276823	0.5489
Name_None_CAS_108-95-2_CS_NoneM_Temperature: Value30	-0.05	0.5	3.021465	134.10737	0.39	5.112884	3.833965	3.833965	3.393847	2.13429	2.13429	1.335549	1.335549	0.756194	0.756194	0.427994	0.427994	0.0	0.0	0.0	0.0	5.749512	0.0	0.0	24.265468	6.066367	0.0	5.106527	94.041865	0.0	0.195	-0.98	7.0	88.065	47.197253	4.186113	1.646196	0.929059	42.225637	8.632222	0.507967	8.632222	0.115075	0.78	0.321759	0.115075	0.321759	-0.507967	1.3922
Name_None_CAS_51-28-5_CS_NoneM_Temperature: Value75	-1.79	0.28	3.267052	375.287403	0.45	10.008072	6.206685	6.206685	6.019745	3.139151	3.139151	2.187237	2.187237	1.366512	1.366512	0.771623	0.771623	26.970906	20.228637	0.0	0.0	6.066367	12.132734	0.0	0.0	0.0	0.0	5.106527	184.012021	0.0	0.126	-2.18	13.0	180.075	675.815708	8.912421	3.05236	1.695453	71.531588	10.219537	0.502087	10.219537	0.317063	1.12	0.426389	0.317063	-0.886574	-0.502087	1.2086
Name_Lactose_CAS_63-42-3_CS_NoneM_Temperature: Value30	-0.23	2.01	2.114862	378.018438	3.4	17.309037	11.99017	11.99017	10.810968	7.079026	7.079026	5.526832	5.526832	3.978973	3.978973	2.569694	2.569694	74.625548	35.745692	0.0	0.0	0.0	0.0	0.0	0.0	0.0	0.0	19.317116	342.116212	1.0	6.834	-0.44	23.0	320.121	108711.667779	18.892352	7.630404	3.646723	130.436458	9.942733	0.393567	9.942733	0.186732	2.23	0.667367	0.186732	-1.739074	-0.393567	-5.3972
Name_None_CAS_55-21-0_CS_NoneM_Temperature: Value10	-1.31	0.49	2.981455	205.415953	0.66	6.690234	4.87235	4.87235	4.30453	2.653483	2.653483	1.730276	1.730276	1.058307	1.058307	0.602419	0.602419	0.0	4.794537	0.0	5.90718	5.563451	0.0	0.0	24.265468	6.066367	0.0	5.733667	121.052764	0.0	0.3234	-1.31	9.0	114.083	129.225339	5.820039	2.306764	1.287705	53.297758	10.423148	0.3656	10.423148	0.248195	0.97	0.379074	0.248195	-0.379074	-0.3656	0.7855
Name_Acetamide, N-(4-methoxyphenyl)-_CAS_51-66-1_CS_NoneM_Temperature: Value15	-2.05	0.41	2.709148	266.361954	0.87	8.974691	7.125898	7.125898	5.719545	3.637864	3.637864	2.409688	2.409688	1.410387	1.410387	0.877615	0.877615	0.0	4.794537	0.0	5.90718	0.0	11.436898	6.923737	31.375266	0.0	5.316789	4.736863	165.078979	0.222222	0.3567	-1.51	12.0	154.104	515.891835	8.585329	3.758873	2.268478	71.351159	10.625259	0.496766	10.625259	0.220747	1.31	0.06929	0.220747	-0.06929	-0.496766	1.6536
Name_None_CAS_83-32-9_CS_NoneM_Temperature: Value45	-4.22	0.0	2.580406	401.982629	0.15	7.966255	6.878315	6.878315	5.94949	4.445141	4.445141	3.432385	3.432385	2.740965	2.740965	2.187782	2.187782	0.0	0.0	0.0	0.0	0.0	0.0	34.740995	0.0	0.0	36.398202	0.0	154.07825	0.166667	0.0	-1.3	12.0	144.132	1448.534631	6.241943	2.099554	0.672266	71.837121	2.248843	0.061355	2.248843	-0.011958	1.26	1.232824	0.011958	1.232824	-0.061355	2.9384
Name_None_CAS_461-58-5_CS_NoneM_Temperature: Value10	-0.65	0.55	3.507223	92.605938	1.21	4.991564	3.049128	3.049128	2.770056	1.248171	1.248171	0.636669	0.636669	0.179099	0.179099	0.057735	0.057735	0.0	0.0	0.0	5.959555	0.0	0.0	6.193156	0.0	0.0	4.992405	16.729227	84.043596	0.0	0.6655	-1.24	6.0	80.05	14.834467	4.76	2.025957	2.76	35.071877	7.639167	0.36923	7.639167	0.208653	0.66	0.196759	0.208653	-0.196759	-0.36923	-1.25912
Name_None_CAS_83-32-9_CS_NoneM_Temperature: Value40	-4.34	0.0	2.580406	401.982629	0.15	7.966255	6.878315	6.878315	5.94949	4.445141	4.445141	3.432385	3.432385	2.740965	2.740965	2.187782	2.187782	0.0	0.0	0.0	0.0	0.0	0.0	34.740995	0.0	0.0	36.398202	0.0	154.07825	0.166667	0.0	-1.3	12.0	144.132	1448.534631	6.241943	2.099554	0.672266	71.837121	2.248843	0.061355	2.248843	-0.011958	1.26	1.232824	0.011958	1.232824	-0.061355	2.9384
Name_None_CAS_65-45-2_CS_NoneM_Temperature: Value15	-1.97	0.62	3.152941	257.537949	0.61	7.560478	5.242213	5.242213	4.715214	2.793756	2.793756	1.8814	1.8814	1.169509	1.169509	0.682001	0.682001	5.90718	4.794537	0.0	11.312963	0.0	0.0	12.132734	12.132734	0.0	0.0	10.840195	137.047678	0.0	0.3782	-1.51	10.0	130.082	182.238219	6.607786	2.389633	1.074894	58.091992	10.483981	0.507122	10.483981	0.251954	1.03	0.074074	0.251954	-0.61287	-0.507122	0.4911
Name_None_CAS_1202-25-1_CS_NoneM_Temperature: Value25	-3.3	0.0	2.87093	290.297985	0.79	9.844935	8.073111	8.073111	6.147066	4.005898	4.005898	2.932883	2.932883	1.8048	1.8048	1.013506	1.013506	0.0	4.794537	0.0	5.969305	5.563451	5.687386	7.109798	12.132734	31.127988	4.736863	0.0	179.094629	0.3	0.0	-1.51	13.0	166.115	857.684336	9.577032	3.93736	2.211653	77.926073	11.058754	0.465418	11.058754	0.337344	1.45	0.300642	0.337344	-0.300642	-0.465418	1.5392
Name_None_CAS_62-44-2_CS_NoneM_Temperature: Value15	-2.58	0.41	2.635973	279.481149	0.87	9.681798	7.833004	7.833004	6.219545	4.225397	4.225397	2.638576	2.638576	1.485689	1.485689	1.004424	1.004424	0.0	4.794537	0.0	5.90718	6.606882	11.436898	6.923737	0.0	31.189205	5.316789	4.736863	179.094629	0.3	0.3567	-1.51	13.0	166.115	831.113512	9.577032	4.499571	3.151288	77.716101	10.681432	0.493887	10.681432	0.220747	1.45	0.065593	0.220747	-0.065593	-0.493887	2.0437
Name_l-Arginine_CAS_74-79-3_CS_NoneM_Temperature: Value20	-0.07	1.26	3.311835	170.931021	1.95	9.560478	6.708833	6.708833	5.536581	3.600216	3.600216	2.427411	2.427411	1.324553	1.324553	0.668508	0.668508	12.011146	4.794537	0.0	5.959555	19.3864	0.0	0.0	0.0	0.0	5.316789	21.983146	174.111676	0.666667	2.457	-1.3	12.0	160.092	312.646102	10.7	5.363379	5.48223	70.434712	10.215	0.480086	10.215	0.319969	1.38	0.112133	0.319969	-1.002014	-0.480086	-1.33843
Name_2-Methoxybenzoic acid_CAS_579-75-9_CS_NoneM_Temperature: Value40	-1.43	0.57	3.121219	267.79461	0.66	8.267585	6.073111	6.073111	5.253219	3.117454	3.117454	2.005436	2.005436	1.337383	1.337383	0.821324	0.821324	5.969305	4.794537	0.0	5.563451	5.749512	0.0	13.176165	18.199101	0.0	0.0	9.84339	152.047344	0.125	0.3762	-1.51	11.0	144.085	336.852662	7.595374	3.053138	1.490371	64.230588	10.500648	0.495856	10.500648	0.338977	1.13	0.189815	0.338977	-0.969954	-0.495856	1.3934
Name_None_CAS_62-23-7_CS_NoneM_Temperature: Value37	-2.46	0.66	3.00615	283.68319	0.54	9.137828	5.928573	5.928573	5.609061	3.087853	3.087853	2.109136	2.109136	1.325074	1.325074	0.725723	0.725723	10.892616	14.908855	0.0	11.250838	0.0	12.132734	12.132734	0.0	0.0	0.0	5.106527	167.021858	0.0	0.3564	-1.91	12.0	162.08	473.955341	8.189108	2.99667	1.570829	67.405077	10.312226	0.477639	10.312226	0.335187	1.11	0.042222	0.335187	-1.092687	-0.477639	1.293
Name_None_CAS_92-52-4_CS_NoneM_Temperature: Value40	-4.06	0.0	2.457149	297.43132	0.21	8.225768	6.773503	6.773503	5.966326	4.071367	4.071367	2.732051	2.732051	1.880911	1.880911	1.261206	1.261206	0.0	0.0	0.0	0.0	0.0	0.0	11.126903	0.0	12.132734	48.530937	0.0	154.07825	0.0	0.0	-1.56	12.0	144.132	1023.952729	7.108737	3.224946	1.373936	72.488497	2.12037	0.062225	2.12037	-0.018404	1.32	1.276019	0.018404	1.276019	-0.062225	3.3536
Name_None_CAS_118-92-3_CS_NoneM_Temperature: Value30	-1.36	0.75	3.152941	257.537949	0.71	7.560478	5.242213	5.242213	4.715214	2.793756	2.793756	1.892403	1.892403	1.191199	1.191199	0.691772	0.691772	5.969305	4.794537	0.0	5.563451	5.687386	0.0	6.066367	18.199101	0.0	0.0	10.840195	137.047678	0.0	0.5325	-1.51	10.0	130.082	182.238219	6.607786	2.389633	1.074894	58.091992	10.341759	0.477584	10.341759	0.33729	1.03	0.155093	0.33729	-0.98787	-0.477584	0.967
Name_dl-Tartaric acid_CAS_133-37-9_CS_NoneM_Temperature: Value30	0.13	1.23	4.069512	133.826806	1.3	8.309401	4.760052	4.760052	4.464102	2.282543	2.282543	1.56615	1.56615	0.805104	0.805104	0.270102	0.270102	24.146543	9.589074	0.0	0.0	0.0	0.0	0.0	0.0	0.0	0.0	20.42611	150.016438	0.5	1.599	-1.14	10.0	144.038	106.755911	8.86	3.136253	1.997375	55.334057	9.771852	0.47924	9.771852	0.335427	0.94	1.768611	0.335427	-2.266204	-0.47924	-2.1226
Name_None_CAS_129-00-0_CS_NoneM_Temperature: Value10	-6.54	0.0	2.505956	666.619806	0.25	10.535169	8.773503	8.773503	7.932653	5.559401	5.559401	4.289601	4.289601	3.392734	3.392734	2.669587	2.669587	0.0	0.0	0.0	0.0	0.0	0.0	32.317345	0.0	0.0	60.663671	0.0	202.07825	0.0	0.0	-2.08	16.0	192.176	11364.402575	8.116402	2.732405	0.89195	93.455422	2.212407	0.061033	2.212407	-0.002681	1.58	1.335	0.002681	1.335	-0.061033	4.584
Name_None_CAS_83-32-9_CS_NoneM_Temperature: Value30	-4.52	0.0	2.580406	401.982629	0.15	7.966255	6.878315	6.878315	5.94949	4.445141	4.445141	3.432385	3.432385	2.740965	2.740965	2.187782	2.187782	0.0	0.0	0.0	0.0	0.0	0.0	34.740995	0.0	0.0	36.398202	0.0	154.07825	0.166667	0.0	-1.3	12.0	144.132	1448.534631	6.241943	2.099554	0.672266	71.837121	2.248843	0.061355	2.248843	-0.011958	1.26	1.232824	0.011958	1.232824	-0.061355	2.9384
Name_None_CAS_129-00-0_CS_NoneM_Temperature: Value15	-6.45	0.0	2.505956	666.619806	0.25	10.535169	8.773503	8.773503	7.932653	5.559401	5.559401	4.289601	4.289601	3.392734	3.392734	2.669587	2.669587	0.0	0.0	0.0	0.0	0.0	0.0	32.317345	0.0	0.0	60.663671	0.0	202.07825	0.0	0.0	-2.08	16.0	192.176	11364.402575	8.116402	2.732405	0.89195	93.455422	2.212407	0.061033	2.212407	-0.002681	1.58	1.335	0.002681	1.335	-0.061033	4.584
Name_None_CAS_2104-96-3_CS_NoneM_Temperature: Value20	-6.09	0.0	3.063767	435.536754	0.77	12.344935	8.368801	13.177579	7.414833	3.972565	8.077531	2.600388	7.418064	1.632175	5.557381	0.843795	2.659654	6.718607	0.0	0.0	0.0	20.267498	0.0	14.219595	12.132734	0.0	15.929944	48.579977	363.849219	0.25	0.0	0.65	16.0	357.936	2823.240266	14.71006	6.005198	3.570365	117.355931	5.96822	0.422481	5.96822	0.379572	1.96	0.335093	0.379572	-2.790007	-0.422481	4.652
Name_None_CAS_1689-83-4_CS_NoneM_Temperature: Value20	-3.87	0.42	3.34837	306.697838	0.38	8.430721	5.305057	9.620053	5.147066	2.729879	4.887377	1.900302	4.224684	1.145994	2.790616	0.630064	2.398177	0.0	5.106527	0.0	5.749512	12.703816	0.0	0.0	12.132734	51.250963	0.0	5.261892	370.83041	0.0	0.1596	-0.03	11.0	367.891	286.568713	9.061158	3.579616	1.961172	91.506835	9.301852	0.505729	9.301852	0.141797	1.45	0.254815	0.141797	0.254815	-0.505729	2.47308
Name_2,2',3,3',6,6'-Hexachlorobiphenyl_CAS_207004-30-6_CS_NoneM_Temperature: Value25	-7.78	0.0	2.854647	564.95008	0.04	13.447229	8.577188	13.112762	8.430428	4.705261	6.973047	3.436382	5.821111	2.337982	4.576492	1.51248	2.946706	0.0	0.0	0.0	10.045267	31.217436	0.0	0.0	24.265468	0.0	0.0	69.605639	357.844416	0.0	0.0	0.18	18.0	356.85	10090.080698	14.586228	5.663674	2.557704	134.308095	6.152559	0.083604	6.152559	0.068622	2.06	0.287253	0.068622	0.287253	-0.083604	7.274
Name_l-Histidine_CAS_71-00-1_CS_NoneM_Temperature: Value25	-0.56	1.13	2.498761	231.985251	1.41	8.267585	5.819183	5.819183	5.198377	3.159372	3.159372	2.209395	2.209395	1.301102	1.301102	0.715164	0.715164	12.011146	4.794537	0.0	6.420822	5.693928	0.0	6.32732	6.196844	0.0	9.967957	10.840195	155.069477	0.333333	1.5933	-1.36	11.0	146.085	394.890351	7.743734	3.156504	2.047487	63.250684	10.262535	0.480077	10.262535	0.320378	1.13	0.262731	0.320378	-1.006481	-0.480077	-0.6359
Name_None_CAS_56-55-3_CS_NoneM_Temperature: Value5	-7.88	0.0	2.268266	866.252622	0.29	11.949383	9.928203	9.928203	8.915816	6.220085	6.220085	4.707193	4.707193	3.611271	3.611271	2.696234	2.696234	0.0	0.0	0.0	0.0	0.0	0.0	32.317345	0.0	0.0	72.796405	0.0	228.0939	0.0	0.0	-2.34	18.0	216.198	30957.370184	9.665769	3.575453	1.324291	105.476397	2.298611	0.061629	2.298611	-0.009903	1.82	1.305816	0.009903	1.305816	-0.061629	5.1462
Name_l-Aspartic acid_CAS_56-84-8_CS_NoneM_Temperature: Value35	-1.27	1.18	3.632432	132.529325	1.26	7.439158	4.572731	4.572731	4.036581	2.239272	2.239272	1.542593	1.542593	0.711731	0.711731	0.275438	0.275438	24.401273	9.589074	0.0	0.0	0.0	0.0	0.0	0.0	0.0	0.0	15.946722	133.037508	0.5	1.4868	-1.1	9.0	126.047	60.471844	7.9	3.032307	3.47971	51.08548	9.846435	0.481175	9.846435	0.320578	0.92	0.532407	0.320578	-1.294074	-0.481175	-1.127
Name_l-Histidine_CAS_71-00-1_CS_NoneM_Temperature: Value20	-0.58	1.13	2.498761	231.985251	1.41	8.267585	5.819183	5.819183	5.198377	3.159372	3.159372	2.209395	2.209395	1.301102	1.301102	0.715164	0.715164	12.011146	4.794537	0.0	6.420822	5.693928	0.0	6.32732	6.196844	0.0	9.967957	10.840195	155.069477	0.333333	1.5933	-1.36	11.0	146.085	394.890351	7.743734	3.156504	2.047487	63.250684	10.262535	0.480077	10.262535	0.320378	1.13	0.262731	0.320378	-1.006481	-0.480077	-0.6359
Name_None_CAS_100-25-4_CS_NoneM_Temperature: Value25	-3.43	0.0	3.00615	285.8249	0.31	9.137828	5.836821	5.836821	5.609061	2.998878	2.998878	2.030617	2.030617	1.271346	1.271346	0.696065	0.696065	9.846622	20.228637	0.0	11.374773	0.0	24.265468	0.0	0.0	0.0	0.0	0.0	168.017107	0.0	0.0	-1.98	12.0	164.076	473.955341	8.1198	2.951612	1.54001	66.737355	10.117782	0.269429	10.117782	0.269429	1.06	0.152222	0.25831	-0.607415	-0.25831	1.503
Name_None_CAS_94-12-2_CS_NoneM_Temperature: Value50	-2.15	0.23	2.611171	279.481149	0.77	9.681798	7.617461	7.617461	6.236382	4.264073	4.264073	2.757928	2.757928	1.583666	1.583666	0.897295	0.897295	0.0	4.794537	0.0	5.969305	17.85772	6.420822	0.0	24.265468	6.923737	0.0	10.47053	179.094629	0.3	0.1771	-1.51	13.0	166.115	912.232063	9.577032	4.499571	2.780671	77.50613	11.251826	0.462108	11.251826	0.33762	1.45	0.289954	0.33762	-0.289954	-0.462108	1.8356
Name_None_CAS_218-01-9_CS_NoneM_Temperature: Value10	-8.46	0.0	2.307639	797.252622	0.29	11.949383	9.928203	9.928203	8.932653	6.226068	6.226068	4.668518	4.668518	3.65121	3.65121	2.770762	2.770762	0.0	0.0	0.0	0.0	0.0	0.0	32.317345	0.0	0.0	72.796405	0.0	228.0939	0.0	0.0	-2.34	18.0	216.198	32049.263329	9.665769	3.575453	1.261478	105.476397	2.236111	0.061629	2.236111	-0.009896	1.82	1.305816	0.009896	1.305816	-0.061629	5.1462
Name_None_CAS_141-90-2_CS_NoneM_Temperature: Value25	-2.26	0.39	3.502117	248.361954	1.0	5.983128	3.971197	4.787694	3.787694	2.068932	2.47718	1.296046	1.704294	0.685867	0.90578	0.382688	0.551322	0.0	4.794537	0.0	5.559267	4.771066	0.0	12.263211	0.0	0.0	22.18583	0.0	128.004434	0.0	0.39	-0.9	8.0	124.124	64.052487	5.240845	1.915964	1.035274	50.391001	10.348056	0.33876	10.348056	0.251075	0.86	0.172454	0.251075	-0.172454	-0.33876	0.43249
Name_None_CAS_206-44-0_CS_NoneM_Temperature: Value25	-6.0	0.0	2.312996	650.310154	0.25	10.535169	8.773503	8.773503	7.94949	5.565384	5.565384	4.254843	4.254843	3.412108	3.412108	2.742735	2.742735	0.0	0.0	0.0	0.0	0.0	0.0	33.026254	0.0	0.0	60.663671	0.0	202.07825	0.0	0.0	-2.08	16.0	192.176	13615.851733	8.116402	2.732405	0.848888	94.164331	2.219907	0.061607	2.219907	-0.002638	1.58	1.339074	0.002638	1.339074	-0.061607	4.4872
Name_l-Aspartic acid_CAS_56-84-8_CS_NoneM_Temperature: Value30	-1.34	1.18	3.632432	132.529325	1.26	7.439158	4.572731	4.572731	4.036581	2.239272	2.239272	1.542593	1.542593	0.711731	0.711731	0.275438	0.275438	24.401273	9.589074	0.0	0.0	0.0	0.0	0.0	0.0	0.0	0.0	15.946722	133.037508	0.5	1.4868	-1.1	9.0	126.047	60.471844	7.9	3.032307	3.47971	51.08548	9.846435	0.481175	9.846435	0.320578	0.92	0.532407	0.320578	-1.294074	-0.481175	-1.127
Name_None_CAS_206-44-0_CS_NoneM_Temperature: Value20	-6.13	0.0	2.312996	650.310154	0.25	10.535169	8.773503	8.773503	7.94949	5.565384	5.565384	4.254843	4.254843	3.412108	3.412108	2.742735	2.742735	0.0	0.0	0.0	0.0	0.0	0.0	33.026254	0.0	0.0	60.663671	0.0	202.07825	0.0	0.0	-2.08	16.0	192.176	13615.851733	8.116402	2.732405	0.848888	94.164331	2.219907	0.061607	2.219907	-0.002638	1.58	1.339074	0.002638	1.339074	-0.061607	4.4872
Name_None_CAS_57-83-0_CS_NoneM_Temperature: Value25	-4.42	0.0	1.669603	588.64899	1.04	16.405413	14.860102	14.860102	10.859844	9.604172	9.604172	9.253952	9.253952	8.452747	8.452747	7.227105	7.227105	0.0	9.589074	0.0	10.829981	17.484396	43.437005	31.256391	6.923737	6.07602	13.847474	0.0	314.22458	0.809524	0.0	-0.92	23.0	284.229	209150.76906	15.598586	5.036596	2.056976	139.64821	12.146718	0.299694	12.146718	0.155197	2.62	0.245103	0.155197	0.245103	-0.299694	4.7235
Name_None_CAS_57-83-0_CS_NoneM_Temperature: Value20	-4.49	0.0	1.669603	588.64899	1.04	16.405413	14.860102	14.860102	10.859844	9.604172	9.604172	9.253952	9.253952	8.452747	8.452747	7.227105	7.227105	0.0	9.589074	0.0	10.829981	17.484396	43.437005	31.256391	6.923737	6.07602	13.847474	0.0	314.22458	0.809524	0.0	-0.92	23.0	284.229	209150.76906	15.598586	5.036596	2.056976	139.64821	12.146718	0.299694	12.146718	0.155197	2.62	0.245103	0.155197	0.245103	-0.299694	4.7235
Name_None_CAS_88-89-1_CS_NoneM_Temperature: Value10	-1.32	0.02	3.572755	461.890685	0.46	12.455665	7.393045	7.393045	7.341112	3.644573	3.644573	2.603958	2.603958	1.658655	1.658655	0.973511	0.973511	37.581604	30.342955	0.0	0.0	12.132734	0.0	0.0	0.0	0.0	0.0	5.106527	228.997099	0.0	0.0092	-2.78	16.0	226.08	2479.518362	11.295643	3.762657	1.842487	86.184564	10.371759	0.497307	10.371759	0.324424	1.3	0.446759	0.324424	-1.207778	-0.497307	1.1168
Name_None_CAS_91-20-3_CS_NoneM_Temperature: Value30	-3.53	0.0	2.888052	271.015182	0.17	6.811555	5.618802	5.618802	4.966326	3.404701	3.404701	2.347151	2.347151	1.658689	1.658689	1.132906	1.132906	0.0	0.0	0.0	0.0	0.0	0.0	10.772448	0.0	0.0	48.530937	0.0	128.0626	0.0	0.0	-1.3	10.0	120.11	348.570462	5.48223	2.143053	0.780534	60.113068	2.12037	0.06163	2.12037	-0.018404	1.09	1.310185	0.018404	1.310185	-0.06163	2.8398
Name_None_CAS_129-00-0_CS_NoneM_Temperature: Value60	-5.33	0.0	2.505956	666.619806	0.25	10.535169	8.773503	8.773503	7.932653	5.559401	5.559401	4.289601	4.289601	3.392734	3.392734	2.669587	2.669587	0.0	0.0	0.0	0.0	0.0	0.0	32.317345	0.0	0.0	60.663671	0.0	202.07825	0.0	0.0	-2.08	16.0	192.176	11364.402575	8.116402	2.732405	0.89195	93.455422	2.212407	0.061033	2.212407	-0.002681	1.58	1.335	0.002681	1.335	-0.061033	4.584
Name_None_CAS_59-66-5_CS_NoneM_Temperature: Value15	-2.57	0.85	2.938691	422.352468	1.5	10.060478	6.513019	8.146012	5.892865	3.032746	5.395562	2.099318	4.811974	0.932817	3.08151	0.525847	1.90536	10.023291	13.212334	0.0	15.378394	11.336786	0.0	6.923737	0.0	0.0	15.514152	5.138974	221.988132	0.25	1.275	-1.06	13.0	216.203	682.127277	10.023752	3.358499	2.716736	78.021451	10.704978	0.300746	10.704978	0.266854	1.34	0.107894	0.266854	-3.824175	-0.300746	-0.8561
Name_None_CAS_479-45-8_CS_NoneM_Temperature: Value85	-2.48	0.0	3.769455	592.636917	0.96	15.610366	9.656755	9.656755	9.162479	4.656935	4.656935	3.365399	3.365399	2.227211	2.227211	1.386716	1.386716	42.551792	40.457273	0.0	5.008913	12.132734	7.047672	0.0	0.0	0.0	0.0	0.0	287.013812	0.142857	0.0	-3.38	20.0	282.104	15468.489615	14.680168	5.086482	2.548788	108.138218	10.809537	0.312178	10.809537	0.312178	1.65	0.055548	0.258302	-1.171296	-0.258302	1.0391
Name_None_CAS_103-82-2_CS_NoneM_Temperature: Value25	-0.9	0.57	2.674242	215.959017	0.45	7.397341	5.44932	5.44932	4.787694	3.045521	3.045521	2.056114	2.056114	1.198175	1.198175	0.770482	0.770482	5.969305	4.794537	0.0	6.420822	0.0	5.563451	0.0	12.132734	18.199101	0.0	5.106527	136.052429	0.125	0.2565	-1.31	10.0	128.086	195.625462	6.805075	3.011779	1.895375	59.117043	10.168707	0.480986	10.168707	0.307315	1.07	0.111944	0.307315	-0.785926	-0.480986	1.3137
Name_2-Isopropyl-4-nitroimidazole_CAS_73-32-5_CS_NoneM_Temperature: Value25	-0.58	0.35	2.903362	266.546041	0.64	8.430721	6.365624	6.365624	5.109061	3.306695	3.306695	2.555728	2.555728	1.318085	1.318085	0.715747	0.715747	4.923311	10.114318	0.0	11.735769	5.824404	0.0	6.196844	0.0	13.847474	9.967957	0.0	155.069477	0.5	0.224	-1.39	11.0	146.085	346.711354	7.714058	2.691883	1.543833	63.608014	10.159915	0.381105	10.159915	0.381105	1.13	0.116944	0.357757	-0.511528	-0.357757	1.4413
Name_None_CAS_1730-37-6_CS_NoneM_Temperature: Value25	-5.22	0.0	2.325074	495.141539	0.19	9.543606	8.248559	8.248559	6.860173	5.028474	5.028474	3.934948	3.934948	3.085006	3.085006	2.316927	2.316927	0.0	0.0	0.0	0.0	0.0	6.420822	27.817257	0.0	0.0	49.388307	0.0	180.0939	0.142857	0.0	-1.56	14.0	168.154	3513.452263	7.807968	2.712548	0.941195	84.21255	2.230926	0.061939	2.230926	-0.001083	1.5	1.109306	0.001083	1.109306	-0.061939	3.56622
Name_None_CAS_63-74-1_CS_NoneM_Temperature: Value30	-1.32	0.67	3.201516	341.349962	1.18	8.483128	5.688846	6.505343	4.999019	2.883202	4.429522	2.114045	3.675468	1.208633	2.137864	0.657506	1.172946	10.023291	8.417797	0.0	4.895483	5.687386	0.0	24.265468	0.0	0.0	0.0	10.872641	172.030648	0.0	0.7906	-1.07	11.0	164.145	230.73472	8.030705	2.51929	1.92397	64.87196	10.681132	0.398728	10.681132	0.237548	1.2	0.075648	0.237548	-3.575139	-0.398728	-0.0838
Name_None_CAS_115-77-5_CS_NoneM_Temperature: Value20	-0.38	1.25	3.824684	51.848471	1.18	7.328427	5.117282	5.117282	4.242641	2.679125	2.679125	2.132456	2.132456	1.341641	1.341641	0.3	0.3	31.842518	0.0	0.0	0.0	0.0	0.0	0.0	0.0	0.0	0.0	20.42611	136.073559	1.0	1.475	-0.16	9.0	124.051	93.40991	8.84	3.788245	1.907385	53.375954	8.496528	0.395523	8.496528	0.062654	1.05	0.40625	0.062654	-1.111111	-0.395523	-2.058
Name_None_CAS_123-56-8_CS_NoneM_Temperature: Value10	0.14	0.34	2.553705	104.858202	0.89	5.276021	3.73071	3.73071	3.287694	2.115355	2.115355	1.471353	1.471353	0.857963	0.857963	0.507564	0.507564	0.0	9.589074	0.0	11.814359	12.841643	0.0	0.0	0.0	0.0	5.316789	0.0	99.032028	0.5	0.3026	-0.86	7.0	94.049	46.670483	4.302866	1.329582	0.764845	40.701153	10.121528	0.296439	10.121528	0.226562	0.69	0.148148	0.226562	-0.148148	-0.296439	-0.577
Name_None_CAS_103-84-4_CS_NoneM_Temperature: Value30	-1.27	0.41	2.674242	217.959017	0.67	7.397341	5.795	5.795	4.787694	3.114808	3.114808	2.047212	2.047212	1.094158	1.094158	0.724749	0.724749	0.0	4.794537	0.0	5.90718	0.0	5.687386	6.923737	0.0	30.331835	5.316789	0.0	135.068414	0.125	0.2747	-1.31	10.0	126.094	195.625462	6.805075	3.011779	1.895375	59.872672	10.502041	0.326339	10.502041	0.220747	1.11	0.035926	0.220747	-0.035926	-0.326339	1.645
Name_None_CAS_92-52-4_CS_NoneM_Temperature: Value20	-4.42	0.0	2.457149	297.43132	0.21	8.225768	6.773503	6.773503	5.966326	4.071367	4.071367	2.732051	2.732051	1.880911	1.880911	1.261206	1.261206	0.0	0.0	0.0	0.0	0.0	0.0	11.126903	0.0	12.132734	48.530937	0.0	154.07825	0.0	0.0	-1.56	12.0	144.132	1023.952729	7.108737	3.224946	1.373936	72.488497	2.12037	0.062225	2.12037	-0.018404	1.32	1.276019	0.018404	1.276019	-0.062225	3.3536
Name_None_CAS_92-52-4_CS_NoneM_Temperature: Value25	-4.36	0.0	2.457149	297.43132	0.21	8.225768	6.773503	6.773503	5.966326	4.071367	4.071367	2.732051	2.732051	1.880911	1.880911	1.261206	1.261206	0.0	0.0	0.0	0.0	0.0	0.0	11.126903	0.0	12.132734	48.530937	0.0	154.07825	0.0	0.0	-1.56	12.0	144.132	1023.952729	7.108737	3.224946	1.373936	72.488497	2.12037	0.062225	2.12037	-0.018404	1.32	1.276019	0.018404	1.276019	-0.062225	3.3536
Name_None_CAS_121-14-2_CS_NoneM_Temperature: Value20	-2.83	0.0	3.267052	374.755334	0.31	10.008072	6.759471	6.759471	6.019745	3.415544	3.415544	2.485009	2.485009	1.600234	1.600234	0.908044	0.908044	9.846622	20.228637	0.0	11.374773	5.563451	6.066367	19.056471	0.0	0.0	0.0	0.0	182.032757	0.142857	0.0	-1.98	13.0	176.087	675.815708	9.110744	3.176551	1.781539	73.102297	10.379537	0.27867	10.379537	0.27867	1.21	0.227593	0.258306	-0.660278	-0.258306	1.81142
Name_None_CAS_120-12-7_CS_NoneM_Temperature: Value65	-5.43	0.0	2.523733	488.759099	0.23	9.380469	7.773503	7.773503	6.932653	4.809401	4.809401	3.546509	3.546509	2.614031	2.614031	1.882639	1.882639	0.0	0.0	0.0	0.0	0.0	0.0	21.544897	0.0	0.0	60.663671	0.0	178.07825	0.0	0.0	-1.82	14.0	168.154	3255.128956	7.571439	2.845084	1.080317	82.794732	2.240741	0.061629	2.240741	-0.017765	1.45	1.311296	0.017765	1.311296	-0.061629	3.993
Name_None_CAS_88-89-1_CS_NoneM_Temperature: Value60	-0.88	0.02	3.572755	461.890685	0.46	12.455665	7.393045	7.393045	7.341112	3.644573	3.644573	2.603958	2.603958	1.658655	1.658655	0.973511	0.973511	37.581604	30.342955	0.0	0.0	12.132734	0.0	0.0	0.0	0.0	0.0	5.106527	228.997099	0.0	0.0092	-2.78	16.0	226.08	2479.518362	11.295643	3.762657	1.842487	86.184564	10.371759	0.497307	10.371759	0.324424	1.3	0.446759	0.324424	-1.207778	-0.497307	1.1168
Name_None_CAS_76-57-3_CS_NoneM_Temperature: Value50	-1.36	0.23	1.822365	685.154996	1.58	15.060113	12.951046	12.951046	10.663869	8.102094	8.102094	7.113245	7.113245	6.35431	6.35431	5.388741	5.388741	6.103966	5.106527	0.0	11.518957	11.959747	30.885423	11.126903	7.109798	12.142387	24.089969	9.473726	299.152144	0.555556	0.3634	-1.52	22.0	278.202	226722.000407	12.968359	4.059868	1.277623	129.878939	10.554213	0.492857	10.554213	0.165481	2.21	0.080556	0.165481	-0.538553	-0.492857	1.5011
Name_None_CAS_120-12-7_CS_NoneM_Temperature: Value60	-5.55	0.0	2.523733	488.759099	0.23	9.380469	7.773503	7.773503	6.932653	4.809401	4.809401	3.546509	3.546509	2.614031	2.614031	1.882639	1.882639	0.0	0.0	0.0	0.0	0.0	0.0	21.544897	0.0	0.0	60.663671	0.0	178.07825	0.0	0.0	-1.82	14.0	168.154	3255.128956	7.571439	2.845084	1.080317	82.794732	2.240741	0.061629	2.240741	-0.017765	1.45	1.311296	0.017765	1.311296	-0.061629	3.993
Name_None_CAS_91-20-3_CS_NoneM_Temperature: Value10	-3.88	0.0	2.888052	271.015182	0.17	6.811555	5.618802	5.618802	4.966326	3.404701	3.404701	2.347151	2.347151	1.658689	1.658689	1.132906	1.132906	0.0	0.0	0.0	0.0	0.0	0.0	10.772448	0.0	0.0	48.530937	0.0	128.0626	0.0	0.0	-1.3	10.0	120.11	348.570462	5.48223	2.143053	0.780534	60.113068	2.12037	0.06163	2.12037	-0.018404	1.09	1.310185	0.018404	1.310185	-0.06163	2.8398
Name_None_CAS_115178-70-6_CS_NoneM_Temperature: Value20	-3.26	0.0	1.900075	461.870146	1.11	14.535169	12.041837	12.041837	9.592224	7.126486	7.126486	5.372113	5.372113	3.817745	3.817745	2.772277	2.772277	5.969305	9.589074	0.0	24.597743	5.563451	19.262465	0.0	24.265468	24.813751	0.0	4.736863	275.152144	0.5	0.0	-1.84	20.0	254.18	34663.793406	14.56664	6.548239	3.377619	119.271416	12.203403	0.451982	12.203403	0.33813	2.21	0.102795	0.33813	-0.447902	-0.451982	2.6329
Name_None_CAS_77-92-9_CS_NoneM_Temperature: Value25	0.3	1.63	4.619312	227.367322	1.33	10.646264	6.427813	6.427813	5.77638	3.171013	3.171013	2.477768	2.477768	1.285437	1.285437	0.714077	0.714077	36.35061	14.383612	0.0	0.0	0.0	0.0	0.0	0.0	0.0	0.0	20.42611	192.027003	0.5	2.1679	-1.63	13.0	184.059	333.963488	11.37	3.853987	3.518164	72.225463	10.315556	0.481139	10.315556	0.336419	1.24	1.144213	0.336419	-2.738426	-0.481139	-1.2485
Name_None_CAS_57-67-0_CS_NoneM_Temperature: Value20	-2.38	0.78	3.181938	445.083068	1.97	10.767585	7.21341	8.029907	6.415521	3.631031	5.071094	2.560255	4.164366	1.403547	2.722608	0.831272	1.694245	15.982846	8.417797	0.0	4.895483	5.687386	0.0	24.265468	0.0	0.0	4.397711	17.201002	214.052447	0.0	1.5366	-1.76	14.0	204.17	944.986417	10.321699	3.542555	2.361749	81.472116	11.365576	0.398728	11.365576	0.285027	1.49	9.3e-05	0.285027	-3.793889	-0.398728	-0.7691
Name_3-Hydroxybenzoic acid_CAS_99-06-9_CS_NoneM_Temperature: Value40	-0.85	1.06	3.069899	254.783061	0.72	7.560478	5.112077	5.112077	4.698377	2.722705	2.722705	1.855481	1.855481	1.093105	1.093105	0.638942	0.638942	5.969305	4.794537	0.0	11.312963	0.0	0.0	24.265468	0.0	0.0	0.0	10.213055	138.031694	0.0	0.7632	-1.51	10.0	132.074	178.192787	6.607786	2.389633	1.253905	57.546335	10.242037	0.50794	10.242037	0.335318	0.99	0.02787	0.335318	-1.031574	-0.50794	1.0904
Name_None_CAS_516-05-2_CS_NoneM_Temperature: Value50	0.89	1.14	3.827496	103.206718	0.72	6.732051	4.288274	4.288274	3.553418	2.010162	2.010162	1.398163	1.398163	0.740852	0.740852	0.105628	0.105628	17.856517	9.589074	0.0	0.0	0.0	6.923737	0.0	0.0	0.0	0.0	10.213055	118.026609	0.5	0.8208	-1.06	8.0	112.04	39.368066	6.94	2.29932	1.59221	45.745589	9.759907	0.480608	9.759907	0.317084	0.82	1.115741	0.317084	-1.30787	-0.480608	-0.2083
Name_Ethylmalonic acid_CAS_601-75-2_CS_NoneM_Temperature: Value25	0.73	1.14	3.989992	114.919685	0.72	7.439158	4.995381	4.995381	4.091423	2.548167	2.548167	1.637309	1.637309	1.00444	1.00444	0.454869	0.454869	17.856517	9.589074	0.0	6.420822	0.0	0.0	6.923737	0.0	0.0	0.0	10.213055	132.042259	0.6	0.8208	-1.06	9.0	124.051	64.052487	7.94	3.063778	2.119036	52.110531	9.991157	0.4806	9.991157	0.317363	0.96	0.12963	0.317363	-1.273148	-0.4806	0.1818
Name_None_CAS_110-94-1_CS_NoneM_Temperature: Value50	0.86	1.14	3.102826	104.126402	0.69	7.276021	4.832244	4.832244	4.125898	2.562569	2.562569	1.64103	1.64103	0.781284	0.781284	0.39084	0.39084	11.938611	9.589074	0.0	19.262465	0.0	0.0	0.0	0.0	0.0	0.0	10.213055	132.042259	0.6	0.7866	-1.06	9.0	124.051	65.146951	7.94	3.884109	6.94	52.110531	9.787862	0.48123	9.787862	0.302856	0.96	0.063194	0.302856	-0.947917	-0.48123	0.3259
Name_None_CAS_56-40-6_CS_NoneM_Temperature: Value20	0.39	0.78	2.847379	42.912609	0.9	4.284457	2.639919	2.639919	2.270056	1.189533	1.189533	0.597863	0.597863	0.17462	0.17462	0.0	0.0	5.969305	4.794537	0.0	6.544756	0.0	0.0	0.0	0.0	0.0	5.733667	5.106527	75.032028	0.5	0.702	-0.57	5.0	70.027	9.651484	4.43	1.721545	3.43	29.39984	9.243056	0.480297	9.243056	0.316756	0.56	0.277778	0.316756	-0.967593	-0.480297	-0.9703
Name_None_CAS_56-40-6_CS_NoneM_Temperature: Value60	0.62	0.78	2.847379	42.912609	0.9	4.284457	2.639919	2.639919	2.270056	1.189533	1.189533	0.597863	0.597863	0.17462	0.17462	0.0	0.0	5.969305	4.794537	0.0	6.544756	0.0	0.0	0.0	0.0	0.0	5.733667	5.106527	75.032028	0.5	0.702	-0.57	5.0	70.027	9.651484	4.43	1.721545	3.43	29.39984	9.243056	0.480297	9.243056	0.316756	0.56	0.277778	0.316756	-0.967593	-0.480297	-0.9703
Name_d-Glutamic acid_CAS_6893-26-1_CS_NoneM_Temperature: Value25	-1.22	1.35	3.49073	144.583377	1.26	8.146264	5.279838	5.279838	4.536581	2.739272	2.739272	1.877144	1.877144	0.986405	0.986405	0.402453	0.402453	17.980451	9.589074	0.0	12.841643	0.0	0.0	0.0	0.0	0.0	0.0	15.946722	147.053158	0.6	1.701	-1.1	10.0	138.058	111.041752	8.9	3.837557	3.848566	57.450422	9.99388	0.481229	9.99388	0.319984	1.06	0.023148	0.319984	-1.165509	-0.481229	-0.7369
Name_None_CAS_123-56-8_CS_NoneM_Temperature: Value80	0.84	0.34	2.553705	104.858202	0.89	5.276021	3.73071	3.73071	3.287694	2.115355	2.115355	1.471353	1.471353	0.857963	0.857963	0.507564	0.507564	0.0	9.589074	0.0	11.814359	12.841643	0.0	0.0	0.0	0.0	5.316789	0.0	99.032028	0.5	0.3026	-0.86	7.0	94.049	46.670483	4.302866	1.329582	0.764845	40.701153	10.121528	0.296439	10.121528	0.226562	0.69	0.148148	0.226562	-0.148148	-0.296439	-0.577
Name_None_CAS_103-84-4_CS_NoneM_Temperature: Value80	-0.48	0.41	2.674242	217.959017	0.67	7.397341	5.795	5.795	4.787694	3.114808	3.114808	2.047212	2.047212	1.094158	1.094158	0.724749	0.724749	0.0	4.794537	0.0	5.90718	0.0	5.687386	6.923737	0.0	30.331835	5.316789	0.0	135.068414	0.125	0.2747	-1.31	10.0	126.094	195.625462	6.805075	3.011779	1.895375	59.872672	10.502041	0.326339	10.502041	0.220747	1.11	0.035926	0.220747	-0.035926	-0.326339	1.645
Name_None_CAS_56-55-3_CS_NoneM_Temperature: Value25	-7.21	0.0	2.268266	866.252622	0.29	11.949383	9.928203	9.928203	8.915816	6.220085	6.220085	4.707193	4.707193	3.611271	3.611271	2.696234	2.696234	0.0	0.0	0.0	0.0	0.0	0.0	32.317345	0.0	0.0	72.796405	0.0	228.0939	0.0	0.0	-2.34	18.0	216.198	30957.370184	9.665769	3.575453	1.324291	105.476397	2.298611	0.061629	2.298611	-0.009903	1.82	1.305816	0.009903	1.305816	-0.061629	5.1462
Name_d-Glutamic acid_CAS_6893-26-1_CS_NoneM_Temperature: Value20	-1.31	1.35	3.49073	144.583377	1.26	8.146264	5.279838	5.279838	4.536581	2.739272	2.739272	1.877144	1.877144	0.986405	0.986405	0.402453	0.402453	17.980451	9.589074	0.0	12.841643	0.0	0.0	0.0	0.0	0.0	0.0	15.946722	147.053158	0.6	1.701	-1.1	10.0	138.058	111.041752	8.9	3.837557	3.848566	57.450422	9.99388	0.481229	9.99388	0.319984	1.06	0.023148	0.319984	-1.165509	-0.481229	-0.7369
Name_17a-Ethynyl testosterone_CAS_434-03-7_CS_NoneM_Temperature: Value40	-5.46	0.4	1.70241	626.243053	1.08	16.457819	14.399067	14.399067	10.839101	9.280285	9.280285	8.9683	8.9683	8.352348	8.352348	6.812482	6.812482	5.601051	9.901065	0.0	10.829981	29.957785	38.52493	11.993926	0.0	6.07602	19.767909	6.42335	312.20893	0.761905	0.432	-1.07	23.0	284.229	203205.522346	15.457261	4.728617	1.835106	139.280147	11.846204	0.377034	11.846204	0.155197	2.58	0.120059	0.155197	-0.914495	-0.377034	3.8826
Name_None_CAS_86-73-7_CS_NoneM_Temperature: Value60	-4.2	0.0	2.320728	411.600419	0.19	8.673362	7.325909	7.325909	6.44949	4.611807	4.611807	3.491071	3.491071	2.705801	2.705801	2.079609	2.079609	0.0	0.0	0.0	0.0	0.0	6.420822	22.253806	0.0	0.0	48.530937	0.0	166.07825	0.076923	0.0	-1.56	13.0	156.143	2395.238189	6.902851	2.461795	0.919446	77.847608	2.217593	0.061939	2.217593	-0.001346	1.36	1.103519	0.001346	1.103519	-0.061939	3.2578
Name_None_CAS_73-24-5_CS_NoneM_Temperature: Value20	-2.13	0.57	2.95009	351.565797	1.09	6.974691	5.073692	5.073692	4.87701	2.772767	2.772767	1.860053	1.860053	1.25231	1.25231	0.783746	0.783746	0.0	0.0	0.0	0.0	16.981741	0.0	12.65464	0.0	0.0	19.935914	5.733667	135.054495	0.0	0.6213	-1.65	10.0	130.09	372.42214	5.15986	1.662923	0.539771	56.321063	5.478287	0.381798	5.478287	0.182241	0.92	0.43287	0.182241	0.43287	-0.381798	-0.0649
Name_None_CAS_617-65-2_CS_NoneM_Temperature: Value40	-0.77	1.35	3.49073	144.583377	1.26	8.146264	5.279838	5.279838	4.536581	2.739272	2.739272	1.877144	1.877144	0.986405	0.986405	0.402453	0.402453	17.980451	9.589074	0.0	12.841643	0.0	0.0	0.0	0.0	0.0	0.0	15.946722	147.053158	0.6	1.701	-1.1	10.0	138.058	111.041752	8.9	3.837557	3.848566	57.450422	9.99388	0.481229	9.99388	0.319984	1.06	0.023148	0.319984	-1.165509	-0.481229	-0.7369
Name_None_CAS_115178-66-0_CS_NoneM_Temperature: Value20	-1.61	0.0	1.814884	384.510163	1.04	11.380469	8.887137	8.887137	7.770857	5.271347	5.271347	3.676498	3.676498	2.544998	2.544998	1.44177	1.44177	5.969305	9.589074	0.0	12.514062	5.563451	19.510334	0.0	29.165378	6.066367	0.0	4.736863	219.089543	0.333333	0.0	-1.84	16.0	206.136	4149.968809	10.6703	4.787866	2.392438	93.811648	11.485103	0.451983	11.485103	0.33813	1.64	0.115249	0.33813	-0.449562	-0.451983	1.0757
Name_2-Methoxybenzoic acid_CAS_579-75-9_CS_NoneM_Temperature: Value25	-1.61	0.57	3.121219	267.79461	0.66	8.267585	6.073111	6.073111	5.253219	3.117454	3.117454	2.005436	2.005436	1.337383	1.337383	0.821324	0.821324	5.969305	4.794537	0.0	5.563451	5.749512	0.0	13.176165	18.199101	0.0	0.0	9.84339	152.047344	0.125	0.3762	-1.51	11.0	144.085	336.852662	7.595374	3.053138	1.490371	64.230588	10.500648	0.495856	10.500648	0.338977	1.13	0.189815	0.338977	-0.969954	-0.495856	1.3934
Name_Maleic acid_CAS_110-16-7_CS_NoneM_Temperature: Value30	0.61	1.14	3.668626	118.973737	0.75	6.568914	3.865624	3.865624	3.625898	1.766145	1.766145	1.009809	1.009809	0.368487	0.368487	0.142577	0.142577	11.938611	9.589074	0.0	0.0	12.15204	0.0	0.0	0.0	0.0	0.0	10.213055	116.010959	0.0	0.855	-1.32	8.0	112.04	40.339204	6.68	2.787964	4.68	45.055986	9.553611	0.478071	9.553611	0.328066	0.78	0.55787	0.328066	-1.257037	-0.478071	-0.2882
Name_None_CAS_73-24-5_CS_NoneM_Temperature: Value25	-2.12	0.57	2.95009	351.565797	1.09	6.974691	5.073692	5.073692	4.87701	2.772767	2.772767	1.860053	1.860053	1.25231	1.25231	0.783746	0.783746	0.0	0.0	0.0	0.0	16.981741	0.0	12.65464	0.0	0.0	19.935914	5.733667	135.054495	0.0	0.6213	-1.65	10.0	130.09	372.42214	5.15986	1.662923	0.539771	56.321063	5.478287	0.381798	5.478287	0.182241	0.92	0.43287	0.182241	0.43287	-0.381798	-0.0649
Name_None_CAS_123-31-9_CS_NoneM_Temperature: Value40	0.02	1.0	3.032456	145.388339	0.65	5.983128	4.203828	4.203828	3.787694	2.268581	2.268581	1.516398	1.516398	0.849709	0.849709	0.452632	0.452632	0.0	0.0	0.0	11.499024	0.0	0.0	24.265468	0.0	0.0	0.0	10.213055	110.036779	0.0	0.65	-1.18	8.0	104.064	70.798924	4.966628	1.738121	0.904142	47.019871	8.645556	0.507962	8.645556	0.115346	0.83	0.169259	0.115346	0.169259	-0.507962	1.0978
Name_None_CAS_88-19-7_CS_NoneM_Temperature: Value15	-1.73	0.44	3.372195	356.458253	0.88	8.483128	6.111496	6.927993	5.015855	3.10051	4.646829	2.310506	3.840351	1.40012	2.471228	0.875655	1.660727	10.023291	8.417797	0.0	4.895483	5.563451	0.0	6.066367	25.122838	0.0	0.0	5.138974	171.0354	0.142857	0.3872	-0.87	11.0	162.149	232.00824	8.228717	2.636174	1.783944	65.897012	10.831481	0.237809	10.831481	0.237809	1.24	0.194444	0.22462	-3.533495	-0.22462	0.64242
Name_None_CAS_107-35-7_CS_NoneM_Temperature: Value60	0.24	0.52	3.602197	125.870334	1.34	5.914214	3.663522	4.480019	3.06066	1.712831	3.321996	1.074714	2.64679	0.375805	1.127415	0.14893	0.446789	10.118127	8.417797	0.0	12.29761	0.0	0.0	0.0	0.0	0.0	0.0	10.286417	125.014664	1.0	0.6968	-0.13	7.0	118.093	18.141709	6.87	2.247743	5.87	42.07272	9.706806	0.329369	9.706806	0.265602	0.83	0.028935	0.265602	-3.79919	-0.329369	-1.1671
Name_None_CAS_141-82-2_CS_NoneM_Temperature: Value20	0.76	1.14	3.31802	83.10803	0.69	5.861807	3.418031	3.418031	3.125898	1.562569	1.562569	0.964254	0.964254	0.302451	0.302451	0.129368	0.129368	18.359432	9.589074	0.0	0.0	0.0	0.0	0.0	0.0	0.0	0.0	10.213055	104.010959	0.333333	0.7866	-1.06	7.0	100.029	19.093584	5.94	2.173434	4.94	39.380647	9.428889	0.480806	9.428889	0.314202	0.68	0.805556	0.314202	-1.3125	-0.480806	-0.4543
Name_None_CAS_64124-14-7_CS_NoneM_Temperature: Value25	-2.37	0.31	3.200818	273.161337	1.57	11.585422	9.630495	9.630495	6.913591	4.448529	4.448529	3.547871	3.547871	1.689443	1.689443	0.88805	0.88805	0.0	5.207253	0.0	5.948339	11.896679	5.063218	7.047672	9.799819	28.190688	14.951936	0.0	212.138559	0.625	0.4867	-1.63	15.0	196.129	1695.999862	11.444794	4.262176	2.658246	88.942831	9.279679	0.346747	9.279679	0.255451	1.66	0.219815	0.255451	0.219815	-0.346747	-0.171
Name_None_CAS_613-33-2_CS_NoneM_Temperature: Value40	-5.62	0.0	2.396509	363.296228	0.21	9.966255	8.618802	8.618802	6.75402	4.892734	4.892734	3.732051	3.732051	2.436467	2.436467	1.492023	1.492023	0.0	0.0	0.0	0.0	0.0	0.0	22.253806	0.0	0.0	62.378411	0.0	182.10955	0.142857	0.0	-1.56	14.0	168.154	2046.463565	9.013094	3.666952	1.847561	85.218382	2.166667	0.058709	2.166667	-0.018384	1.61	1.287593	0.018384	1.287593	-0.058709	3.97044
Name_None_CAS_141-82-2_CS_NoneM_Temperature: Value25	0.78	1.14	3.31802	83.10803	0.69	5.861807	3.418031	3.418031	3.125898	1.562569	1.562569	0.964254	0.964254	0.302451	0.302451	0.129368	0.129368	18.359432	9.589074	0.0	0.0	0.0	0.0	0.0	0.0	0.0	0.0	10.213055	104.010959	0.333333	0.7866	-1.06	7.0	100.029	19.093584	5.94	2.173434	4.94	39.380647	9.428889	0.480806	9.428889	0.314202	0.68	0.805556	0.314202	-1.3125	-0.480806	-0.4543
Name_9,10-Dimethyl-1,2-benzanthracene_CAS_56-56-4_CS_NoneM_Temperature: Value25	-7.02	0.0	2.382578	961.558818	0.29	13.68987	11.773503	11.773503	9.770857	7.065384	7.065384	5.504843	5.504843	4.443108	4.443108	3.404932	3.404932	0.0	0.0	0.0	0.0	0.0	0.0	43.444248	0.0	0.0	74.511145	0.0	256.125201	0.1	0.0	-2.34	20.0	240.22	71554.867131	11.483653	4.076024	1.421397	118.206281	2.270278	0.061629	2.270278	-0.006705	2.11	1.31739	0.006705	1.31739	-0.061629	5.76304
Name_None_CAS_56-40-6_CS_NoneM_Temperature: Value10	0.31	0.78	2.847379	42.912609	0.9	4.284457	2.639919	2.639919	2.270056	1.189533	1.189533	0.597863	0.597863	0.17462	0.17462	0.0	0.0	5.969305	4.794537	0.0	6.544756	0.0	0.0	0.0	0.0	0.0	5.733667	5.106527	75.032028	0.5	0.702	-0.57	5.0	70.027	9.651484	4.43	1.721545	3.43	29.39984	9.243056	0.480297	9.243056	0.316756	0.56	0.277778	0.316756	-0.967593	-0.480297	-0.9703
Name_None_CAS_327-57-1_CS_NoneM_Temperature: Value25	-0.91	0.78	3.265907	93.05865	0.94	7.276021	5.631483	5.631483	4.180739	3.165094	3.165094	2.086959	2.086959	1.185879	1.185879	0.547513	0.547513	12.011146	4.794537	0.0	0.0	6.420822	12.841643	0.0	0.0	6.923737	0.0	10.840195	131.094629	0.833333	0.7332	-0.57	9.0	118.071	80.2014	8.43	4.322705	3.968358	54.859608	10.080143	0.480086	10.080143	0.319967	1.13	0.58912	0.319967	-0.899583	-0.480086	0.5885
Name_None_CAS_122-39-4_CS_NoneM_Temperature: Value20	-3.5	0.13	2.161476	315.898649	0.42	8.932875	7.273503	7.273503	6.44949	4.321367	4.321367	2.857051	2.857051	1.836253	1.836253	1.209639	1.209639	0.0	0.0	0.0	0.0	0.0	11.374773	0.0	0.0	60.663671	5.316789	0.0	169.089149	0.0	0.0546	-1.76	13.0	158.139	1589.71823	7.866896	3.764211	2.0898	78.03836	3.303889	0.355527	3.303889	0.03837	1.42	1.119167	0.03837	1.119167	-0.355527	3.4302
Name_None_CAS_110-17-8_CS_NoneM_Temperature: Value80	-0.37	1.14	3.668626	118.973737	0.75	6.568914	3.865624	3.865624	3.625898	1.766145	1.766145	1.009809	1.009809	0.368487	0.368487	0.142577	0.142577	11.938611	9.589074	0.0	0.0	12.15204	0.0	0.0	0.0	0.0	0.0	10.213055	116.010959	0.0	0.855	-1.32	8.0	112.04	40.339204	6.68	2.787964	4.68	45.055986	9.553611	0.478071	9.553611	0.328066	0.78	0.55787	0.328066	-1.257037	-0.478071	-0.2882
Name_N-Acetyl-l-tryptophan ethyl ester_CAS_2382-80-1_CS_NoneM_Temperature: Value5	-2.72	0.57	2.219757	618.361081	1.26	14.535169	11.60306	11.60306	9.613392	6.602007	6.602007	4.568779	4.568779	3.047565	3.047565	2.201912	2.201912	12.011146	9.589074	0.0	5.90718	13.027704	16.466376	6.923737	6.923737	30.462312	10.300767	4.736863	274.131742	0.333333	0.7182	-2.3	20.0	256.176	39831.029366	14.116369	6.232317	3.172772	116.863274	11.893894	0.464451	11.893894	0.328473	2.12	0.24732	0.328473	-0.660504	-0.464451	1.7782
Name_Serine_CAS_56-45-1_CS_NoneM_Temperature: Value15	-0.34	1.03	3.343417	72.580271	1.3	5.861807	3.664483	3.664483	3.180739	1.774215	1.774215	1.127305	1.127305	0.513894	0.513894	0.078093	0.078093	18.618028	4.794537	0.0	0.0	0.0	0.0	0.0	0.0	0.0	0.0	15.946722	105.042593	0.666667	1.339	-0.61	7.0	98.037	27.977093	6.39	2.543994	2.132115	40.559016	9.645324	0.480021	9.645324	0.322371	0.76	0.50463	0.322371	-1.178241	-0.480021	-1.6094
Name_None_CAS_591-27-5_CS_NoneM_Temperature: Value30	-0.47	0.73	3.07766	168.388339	0.65	5.983128	4.333965	4.333965	3.787694	2.333649	2.333649	1.594987	1.594987	0.870211	0.870211	0.524798	0.524798	0.0	0.0	0.0	5.749512	5.687386	0.0	6.066367	18.199101	0.0	0.0	10.840195	109.052764	0.0	0.4745	-1.18	8.0	102.072	64.052487	4.966628	1.738121	0.904142	47.565528	8.733056	0.507886	8.733056	0.117129	0.87	0.212963	0.117129	0.212963	-0.507886	0.9744
Name_None_CAS_832-69-9_CS_NoneM_Temperature: Value30	-5.73	0.0	2.604863	635.656722	0.23	10.250712	8.696152	8.696152	7.360173	5.232051	5.232051	3.95673	3.95673	3.004647	3.004647	2.19748	2.19748	0.0	0.0	0.0	0.0	0.0	0.0	27.108348	0.0	0.0	61.521041	0.0	192.0939	0.066667	0.0	-1.82	15.0	180.165	4930.846087	8.485285	3.094623	1.218908	89.159674	2.215278	0.061629	2.215278	-0.010275	1.6	1.31537	0.010275	1.31537	-0.061629	4.30142
Name_None_CAS_99-76-3_CS_NoneM_Temperature: Value25	-1.86	0.66	2.895348	250.54461	0.72	8.267585	6.073111	6.073111	5.236382	3.111471	3.111471	2.038456	2.038456	1.288402	1.288402	0.715364	0.715364	5.969305	4.794537	0.0	5.749512	5.563451	0.0	31.375266	0.0	0.0	4.736863	5.106527	152.047344	0.125	0.4752	-1.51	11.0	144.085	335.47939	7.595374	3.053138	1.703179	64.230588	10.820871	0.507966	10.820871	0.337346	1.13	0.136716	0.337346	-0.398148	-0.507966	1.1788
Name_Maleic acid_CAS_110-16-7_CS_NoneM_Temperature: Value40	0.66	1.14	3.668626	118.973737	0.75	6.568914	3.865624	3.865624	3.625898	1.766145	1.766145	1.009809	1.009809	0.368487	0.368487	0.142577	0.142577	11.938611	9.589074	0.0	0.0	12.15204	0.0	0.0	0.0	0.0	0.0	10.213055	116.010959	0.0	0.855	-1.32	8.0	112.04	40.339204	6.68	2.787964	4.68	45.055986	9.553611	0.478071	9.553611	0.328066	0.78	0.55787	0.328066	-1.257037	-0.478071	-0.2882
Name_Thiourea_CAS_62-56-6_CS_NoneM_Temperature: Value60	0.74	0.42	2.803039	29.01955	0.82	3.57735	2.062949	2.879445	1.732051	0.781474	1.189723	0.402369	0.873773	0.0	0.0	0.0	0.0	0.0	0.0	0.0	5.112437	0.0	0.0	0.0	0.0	0.0	23.685208	0.0	76.009519	0.0	0.3444	-0.31	4.0	72.092	3.245112	3.69	1.061747	8.372622	29.777813	4.62037	0.376506	4.62037	0.160496	0.57	0.0	0.160496	0.0	-0.376506	-0.8113
Name_None_CAS_99-99-0_CS_NoneM_Temperature: Value10	-2.88	0.0	3.003401	240.287949	0.21	7.560478	5.573111	5.573111	4.698377	2.910122	2.910122	2.092659	2.092659	1.24479	1.24479	0.66648	0.66648	4.923311	10.114318	0.0	5.687386	0.0	5.563451	12.132734	12.132734	6.923737	0.0	0.0	137.047678	0.142857	0.0	-1.38	10.0	130.082	180.912515	6.736009	2.473197	1.31284	58.449321	10.117782	0.268941	10.117782	0.268941	1.03	0.144074	0.25831	-0.403333	-0.25831	1.90322
Name_None_CAS_123-30-8_CS_NoneM_Temperature: Value30	-0.77	0.73	3.032456	147.388339	0.69	5.983128	4.333965	4.333965	3.787694	2.333649	2.333649	1.591532	1.591532	0.893088	0.893088	0.474322	0.474322	0.0	0.0	0.0	5.749512	5.687386	0.0	0.0	24.265468	0.0	0.0	10.840195	109.052764	0.0	0.5037	-1.18	8.0	102.072	70.798924	4.966628	1.738121	0.904142	47.565528	8.701111	0.507964	8.701111	0.115227	0.87	0.249259	0.115227	0.249259	-0.507964	0.9744
Name_None_CAS_62-44-2_CS_NoneM_Temperature: Value50	-2.1	0.41	2.635973	279.481149	0.87	9.681798	7.833004	7.833004	6.219545	4.225397	4.225397	2.638576	2.638576	1.485689	1.485689	1.004424	1.004424	0.0	4.794537	0.0	5.90718	6.606882	11.436898	6.923737	0.0	31.189205	5.316789	4.736863	179.094629	0.3	0.3567	-1.51	13.0	166.115	831.113512	9.577032	4.499571	3.151288	77.716101	10.681432	0.493887	10.681432	0.220747	1.45	0.065593	0.220747	-0.065593	-0.493887	2.0437
Name_None_CAS_56-41-7_CS_NoneM_Temperature: Value25	0.27	0.78	3.257586	59.813538	0.93	5.154701	3.510162	3.510162	2.642734	1.62709	1.62709	1.126913	1.126913	0.389528	0.389528	0.0	0.0	12.011146	4.794537	0.0	0.0	0.0	0.0	6.923737	0.0	0.0	0.0	10.840195	89.047678	0.666667	0.7254	-0.57	6.0	82.038	13.60964	5.43	1.767634	1.721545	35.764782	9.574074	0.480094	9.574074	0.319678	0.71	0.731481	0.319678	-0.962963	-0.480094	-0.5818
Name_None_CAS_123-31-9_CS_NoneM_Temperature: Value30	-0.1	1.0	3.032456	145.388339	0.65	5.983128	4.203828	4.203828	3.787694	2.268581	2.268581	1.516398	1.516398	0.849709	0.849709	0.452632	0.452632	0.0	0.0	0.0	11.499024	0.0	0.0	24.265468	0.0	0.0	0.0	10.213055	110.036779	0.0	0.65	-1.18	8.0	104.064	70.798924	4.966628	1.738121	0.904142	47.019871	8.645556	0.507962	8.645556	0.115346	0.83	0.169259	0.115346	0.169259	-0.507962	1.0978
Name_None_CAS_56-41-7_CS_NoneM_Temperature: Value20	0.25	0.78	3.257586	59.813538	0.93	5.154701	3.510162	3.510162	2.642734	1.62709	1.62709	1.126913	1.126913	0.389528	0.389528	0.0	0.0	12.011146	4.794537	0.0	0.0	0.0	0.0	6.923737	0.0	0.0	0.0	10.840195	89.047678	0.666667	0.7254	-0.57	6.0	82.038	13.60964	5.43	1.767634	1.721545	35.764782	9.574074	0.480094	9.574074	0.319678	0.71	0.731481	0.319678	-0.962963	-0.480094	-0.5818
Name_None_CAS_100-09-4_CS_NoneM_Temperature: Value70	-1.84	0.57	2.913802	250.54461	0.66	8.267585	6.073111	6.073111	5.236382	3.111471	3.111471	2.033654	2.033654	1.336969	1.336969	0.733596	0.733596	5.969305	4.794537	0.0	5.563451	5.749512	0.0	19.242532	12.132734	0.0	0.0	9.84339	152.047344	0.125	0.3762	-1.51	11.0	144.085	335.47939	7.595374	3.053138	1.703179	64.230588	10.359739	0.496768	10.359739	0.335183	1.13	0.269259	0.335183	-0.923469	-0.496768	1.3934
Name_None_CAS_148-24-3_CS_NoneM_Temperature: Value25	-2.35	0.07	2.913161	378.724446	0.73	7.681798	5.858529	5.858529	5.37701	3.404771	3.404771	2.35226	2.35226	1.611419	1.611419	1.088109	1.088109	0.0	5.106527	0.0	5.749512	5.516701	5.386224	0.0	18.329578	18.199101	4.983979	0.0	145.052764	0.0	0.0511	-1.57	11.0	138.105	505.763735	6.160248	2.234974	0.923217	64.126949	9.308704	0.505667	9.308704	0.141298	1.1	0.238981	0.141298	0.238981	-0.505667	1.9404
Name_None_CAS_148-24-3_CS_NoneM_Temperature: Value20	-2.42	0.07	2.913161	378.724446	0.73	7.681798	5.858529	5.858529	5.37701	3.404771	3.404771	2.35226	2.35226	1.611419	1.611419	1.088109	1.088109	0.0	5.106527	0.0	5.749512	5.516701	5.386224	0.0	18.329578	18.199101	4.983979	0.0	145.052764	0.0	0.0511	-1.57	11.0	138.105	505.763735	6.160248	2.234974	0.923217	64.126949	9.308704	0.505667	9.308704	0.141298	1.1	0.238981	0.141298	0.238981	-0.505667	1.9404
Name_None_CAS_110-15-6_CS_NoneM_Temperature: Value50	0.18	0.97	3.181846	92.605938	0.69	6.568914	4.125137	4.125137	3.625898	2.062569	2.062569	1.287477	1.287477	0.552731	0.552731	0.213865	0.213865	11.938611	9.589074	0.0	12.841643	0.0	0.0	0.0	0.0	0.0	0.0	10.213055	118.026609	0.5	0.6693	-1.06	8.0	112.04	40.339204	6.94	3.009687	4.94	45.745589	9.640417	0.481219	9.640417	0.303432	0.82	0.296296	0.303432	-1.076481	-0.481219	-0.0642
Name_None_CAS_106-37-6_CS_NoneM_Temperature: Value25	-4.07	0.0	3.032456	145.388339	0.1	5.983128	4.06533	7.237323	3.787694	2.199332	3.785328	1.436436	3.267787	0.803543	1.860874	0.429549	0.958215	0.0	0.0	0.0	0.0	0.0	8.945439	0.0	0.0	24.265468	31.859888	0.0	233.867974	0.0	0.0	0.18	8.0	231.874	70.798924	6.302249	2.646097	1.60012	65.166498	3.324583	0.050838	3.324583	0.017554	1.07	1.111759	0.017554	1.111759	-0.050838	3.2116
Name_None_CAS_59-66-5_CS_NoneM_Temperature: Value30	-2.36	0.85	2.938691	422.352468	1.5	10.060478	6.513019	8.146012	5.892865	3.032746	5.395562	2.099318	4.811974	0.932817	3.08151	0.525847	1.90536	10.023291	13.212334	0.0	15.378394	11.336786	0.0	6.923737	0.0	0.0	15.514152	5.138974	221.988132	0.25	1.275	-1.06	13.0	216.203	682.127277	10.023752	3.358499	2.716736	78.021451	10.704978	0.300746	10.704978	0.266854	1.34	0.107894	0.266854	-3.824175	-0.300746	-0.8561
Name_None_CAS_56-40-6_CS_NoneM_Temperature: Value80	0.68	0.78	2.847379	42.912609	0.9	4.284457	2.639919	2.639919	2.270056	1.189533	1.189533	0.597863	0.597863	0.17462	0.17462	0.0	0.0	5.969305	4.794537	0.0	6.544756	0.0	0.0	0.0	0.0	0.0	5.733667	5.106527	75.032028	0.5	0.702	-0.57	5.0	70.027	9.651484	4.43	1.721545	3.43	29.39984	9.243056	0.480297	9.243056	0.316756	0.56	0.277778	0.316756	-0.967593	-0.480297	-0.9703
Name_None_CAS_94-09-7_CS_NoneM_Temperature: Value25	-2.19	0.23	2.753743	266.361954	0.76	8.974691	6.910355	6.910355	5.736382	3.764073	3.764073	2.342479	2.342479	1.421818	1.421818	0.83363	0.83363	0.0	4.794537	0.0	5.969305	17.85772	0.0	0.0	31.189205	0.0	0.0	10.47053	165.078979	0.222222	0.1748	-1.51	12.0	154.104	535.062808	8.585329	3.758873	1.985036	71.141187	11.092937	0.462391	11.092937	0.33761	1.31	0.30787	0.33761	-0.30787	-0.462391	1.4455
Name_None_CAS_479-45-8_CS_NoneM_Temperature: Value50	-3.16	0.0	3.769455	592.636917	0.96	15.610366	9.656755	9.656755	9.162479	4.656935	4.656935	3.365399	3.365399	2.227211	2.227211	1.386716	1.386716	42.551792	40.457273	0.0	5.008913	12.132734	7.047672	0.0	0.0	0.0	0.0	0.0	287.013812	0.142857	0.0	-3.38	20.0	282.104	15468.489615	14.680168	5.086482	2.548788	108.138218	10.809537	0.312178	10.809537	0.312178	1.65	0.055548	0.258302	-1.171296	-0.258302	1.0391
Name_None_CAS_99-96-7_CS_NoneM_Temperature: Value15	-1.58	1.0	3.003401	237.533061	0.72	7.560478	5.112077	5.112077	4.698377	2.722705	2.722705	1.852027	1.852027	1.114255	1.114255	0.604007	0.604007	5.969305	4.794537	0.0	11.312963	0.0	0.0	24.265468	0.0	0.0	0.0	10.213055	138.031694	0.0	0.72	-1.51	10.0	132.074	180.912515	6.607786	2.389633	1.253905	57.546335	10.230593	0.507966	10.230593	0.335183	0.99	0.074074	0.335183	-0.986111	-0.507966	1.0904
Name_None_CAS_57-50-1_CS_NoneM_Temperature: Value30	0.3	2.01	2.17727	393.203227	3.43	17.361443	12.042576	12.042576	10.806897	7.04946	7.04946	5.559383	5.559383	4.070325	4.070325	2.631316	2.631316	74.625548	30.639164	0.0	0.0	0.0	0.0	0.0	0.0	0.0	0.0	24.423644	342.116212	1.0	6.8943	-0.44	23.0	320.121	120494.873994	18.892352	7.207281	3.226802	130.436458	9.997826	0.393567	9.997826	0.22355	2.23	0.668633	0.22355	-2.221748	-0.393567	-5.3956
Name_None_CAS_1563-66-2_CS_NoneM_Temperature: Value20	-2.84	0.21	2.298083	426.272091	0.87	11.759149	9.663902	9.663902	7.515969	5.221744	5.221744	4.422448	4.422448	2.461759	2.461759	1.818627	1.818627	6.09324	4.794537	0.0	5.601051	11.499024	11.984273	7.047672	6.066367	25.980209	5.316789	9.473726	221.105193	0.416667	0.1827	-1.71	16.0	206.136	4481.112002	10.796108	3.70075	1.957374	94.553699	11.153531	0.483302	11.153531	0.411972	1.69	0.231659	0.411972	-0.484531	-0.483302	2.1183
Name_None_CAS_53-70-3_CS_NoneM_Temperature: Value25	-8.74	0.0	2.019425	1070.797817	0.35	14.518297	12.082904	12.082904	10.898979	7.630768	7.630768	5.867877	5.867877	4.608511	4.608511	3.509829	3.509829	0.0	0.0	0.0	0.0	0.0	0.0	43.089794	0.0	0.0	84.929139	0.0	278.10955	0.0	0.0	-2.86	22.0	264.242	288081.754041	11.762233	4.315741	1.581156	128.158061	2.332778	0.061629	2.332778	-0.009902	2.19	1.301055	0.009902	1.301055	-0.061629	6.2994
Name_None_CAS_13684-63-4_CS_NoneM_Temperature: Value20	-5.48	0.73	1.991057	685.350953	1.19	15.949383	12.251795	12.251795	10.562882	6.571603	6.571603	4.528413	4.528413	2.740853	2.740853	1.779448	1.779448	12.18648	9.589074	0.0	0.0	17.124284	5.563451	13.176165	24.265468	25.122838	15.37044	4.736863	300.111007	0.125	0.8687	-3.02	22.0	284.186	83027.626802	15.37038	7.121659	4.517815	127.598125	11.837465	0.452634	11.837465	0.416589	2.24	0.304682	0.416589	-0.610354	-0.452634	3.78422
Name_None_CAS_591-27-5_CS_NoneM_Temperature: Value40	-0.31	0.73	3.07766	168.388339	0.65	5.983128	4.333965	4.333965	3.787694	2.333649	2.333649	1.594987	1.594987	0.870211	0.870211	0.524798	0.524798	0.0	0.0	0.0	5.749512	5.687386	0.0	6.066367	18.199101	0.0	0.0	10.840195	109.052764	0.0	0.4745	-1.18	8.0	102.072	64.052487	4.966628	1.738121	0.904142	47.565528	8.733056	0.507886	8.733056	0.117129	0.87	0.212963	0.117129	0.212963	-0.507886	0.9744
Name_None_CAS_461-58-5_CS_NoneM_Temperature: Value50	0.1	0.55	3.507223	92.605938	1.21	4.991564	3.049128	3.049128	2.770056	1.248171	1.248171	0.636669	0.636669	0.179099	0.179099	0.057735	0.057735	0.0	0.0	0.0	5.959555	0.0	0.0	6.193156	0.0	0.0	4.992405	16.729227	84.043596	0.0	0.6655	-1.24	6.0	80.05	14.834467	4.76	2.025957	2.76	35.071877	7.639167	0.36923	7.639167	0.208653	0.66	0.196759	0.208653	-0.196759	-0.36923	-1.25912
Name_None_CAS_553-90-2_CS_NoneM_Temperature: Value20	0.01	0.0	3.643225	92.605938	0.69	6.568914	4.632993	4.632993	3.718744	1.882993	1.882993	0.983163	0.983163	0.537457	0.537457	0.166667	0.166667	11.938611	9.589074	0.0	0.0	0.0	14.219595	0.0	0.0	0.0	9.473726	0.0	118.026609	0.5	0.0	-1.06	8.0	112.04	53.472764	6.94	3.009687	1.59221	46.384212	10.046065	0.460599	10.046065	0.416684	0.82	0.979167	0.416684	-0.979167	-0.460599	-0.6676
Name_None_CAS_144-62-7_CS_NoneM_Temperature: Value20	-0.03	1.14	3.567703	71.548875	0.68	5.154701	2.710924	2.710924	2.642734	1.105462	1.105462	0.610305	0.610305	0.182954	0.182954	0.0	0.0	11.938611	0.0	0.0	0.0	0.0	0.0	0.0	0.0	0.0	0.0	19.802129	89.995309	0.0	0.7752	-1.06	6.0	88.018	13.60964	4.94	1.395523	1.280136	33.015705	9.099537	0.472815	9.099537	0.414359	0.54	1.824074	0.414359	-1.824074	-0.472815	-0.8444
Name_None_CAS_115193-29-8_CS_NoneM_Temperature: Value20	-3.9	0.26	2.145494	389.636977	1.02	13.924439	11.354137	11.354137	9.236382	6.725945	6.725945	4.352771	4.352771	2.696348	2.696348	1.619279	1.619279	5.969305	9.589074	0.0	12.514062	12.108208	12.841643	12.841643	24.265468	6.066367	12.240526	4.736863	263.152144	0.466667	0.2652	-1.84	19.0	242.169	19143.748552	15.218275	9.138159	6.598244	113.702334	11.562047	0.451991	11.562047	0.33813	2.17	0.220729	0.33813	-0.470618	-0.451991	2.5399
Name_None_CAS_144-62-7_CS_NoneM_Temperature: Value25	0.04	1.14	3.567703	71.548875	0.68	5.154701	2.710924	2.710924	2.642734	1.105462	1.105462	0.610305	0.610305	0.182954	0.182954	0.0	0.0	11.938611	0.0	0.0	0.0	0.0	0.0	0.0	0.0	0.0	0.0	19.802129	89.995309	0.0	0.7752	-1.06	6.0	88.018	13.60964	4.94	1.395523	1.280136	33.015705	9.099537	0.472815	9.099537	0.414359	0.54	1.824074	0.414359	-1.824074	-0.472815	-0.8444
Name_None_CAS_65-85-0_CS_NoneM_Temperature: Value80	-0.66	0.57	2.981455	203.415953	0.44	6.690234	4.742213	4.742213	4.30453	2.588415	2.588415	1.671178	1.671178	1.02074	1.02074	0.58073	0.58073	5.969305	4.794537	0.0	0.0	5.563451	0.0	0.0	30.331835	0.0	0.0	5.106527	122.036779	0.0	0.2508	-1.31	9.0	116.075	129.225339	5.820039	2.306764	1.287705	52.752101	10.200926	0.477639	10.200926	0.335178	0.93	0.331019	0.335178	-0.879074	-0.477639	1.3848
Name_None_CAS_122-88-3_CS_NoneM_Temperature: Value25	-2.29	0.57	2.529889	268.136391	0.65	8.974691	6.158183	6.914111	5.681541	3.284433	3.662398	2.136334	2.57277	1.175949	1.427925	0.675893	0.801881	5.969305	4.794537	0.0	6.606882	10.772145	0.0	0.0	24.265468	0.0	0.0	21.44433	186.008372	0.125	0.3705	-1.22	12.0	179.538	496.108219	8.872764	3.970356	2.798693	74.533855	10.088497	0.481917	10.088497	0.341222	1.25	0.331714	0.341222	-0.995417	-0.481917	1.8034
Name_None_CAS_57-13-6_CS_NoneM_Temperature: Value5	0.86	0.72	2.803039	29.01955	0.69	3.57735	2.062949	2.062949	1.732051	0.781474	0.781474	0.402369	0.402369	0.0	0.0	0.0	0.0	6.031115	0.0	0.0	0.0	0.0	0.0	0.0	0.0	0.0	11.467335	4.794537	60.032363	0.0	0.4968	-0.73	4.0	56.024	3.245112	3.27	0.710529	0.173734	23.580555	9.0	0.351846	9.0	0.309056	0.46	0.833333	0.309056	-0.833333	-0.351846	-0.9762
Name_None_CAS_63-74-1_CS_NoneM_Temperature: Value15	-1.71	0.67	3.201516	341.349962	1.18	8.483128	5.688846	6.505343	4.999019	2.883202	4.429522	2.114045	3.675468	1.208633	2.137864	0.657506	1.172946	10.023291	8.417797	0.0	4.895483	5.687386	0.0	24.265468	0.0	0.0	0.0	10.872641	172.030648	0.0	0.7906	-1.07	11.0	164.145	230.73472	8.030705	2.51929	1.92397	64.87196	10.681132	0.398728	10.681132	0.237548	1.2	0.075648	0.237548	-3.575139	-0.398728	-0.0838
Name_1,2,3,4-Tetrachlorodibenzo-p-dioxin_CAS_30746-58-8_CS_NoneM_Temperature: Value15	-8.85	0.0	2.247275	599.01105	0.22	12.861443	8.637756	11.661471	8.592224	4.899776	6.411634	3.565036	5.076894	2.456249	4.223624	1.612432	2.507565	0.0	0.0	0.0	31.589557	11.499024	0.0	0.0	12.132734	12.132734	0.0	55.877485	319.89654	0.0	0.0	-0.8	18.0	317.942	16590.199562	12.244922	4.389717	1.721057	122.922822	6.074879	0.447804	6.074879	0.191407	1.82	0.143578	0.191407	0.143578	-0.447804	6.1982
Name_None_CAS_479-45-8_CS_NoneM_Temperature: Value95	-2.25	0.0	3.769455	592.636917	0.96	15.610366	9.656755	9.656755	9.162479	4.656935	4.656935	3.365399	3.365399	2.227211	2.227211	1.386716	1.386716	42.551792	40.457273	0.0	5.008913	12.132734	7.047672	0.0	0.0	0.0	0.0	0.0	287.013812	0.142857	0.0	-3.38	20.0	282.104	15468.489615	14.680168	5.086482	2.548788	108.138218	10.809537	0.312178	10.809537	0.312178	1.65	0.055548	0.258302	-1.171296	-0.258302	1.0391
Name_None_CAS_147-71-7_CS_NoneM_Temperature: Value60	0.66	1.23	4.069512	133.826806	1.3	8.309401	4.760052	4.760052	4.464102	2.282543	2.282543	1.56615	1.56615	0.805104	0.805104	0.270102	0.270102	24.146543	9.589074	0.0	0.0	0.0	0.0	0.0	0.0	0.0	0.0	20.42611	150.016438	0.5	1.599	-1.14	10.0	144.038	106.755911	8.86	3.136253	1.997375	55.334057	9.771852	0.47924	9.771852	0.335427	0.94	1.768611	0.335427	-2.266204	-0.47924	-2.1226
Name_None_CAS_608-93-5_CS_NoneM_Temperature: Value20	-6.0	0.0	3.455546	267.264384	0.0	8.593858	4.967173	8.746817	5.036581	2.522261	4.412084	1.78216	3.730453	1.058224	3.204463	0.544018	1.653855	0.0	0.0	0.0	15.0679	10.045267	0.0	6.066367	0.0	0.0	0.0	58.004699	247.852088	0.0	0.0	0.67	11.0	249.331	256.346785	9.75569	3.590428	1.877248	88.947734	5.655432	0.082598	5.655432	0.080845	1.33	0.185957	0.080845	0.185957	-0.082598	4.9536
Name_None_CAS_51-28-5_CS_NoneM_Temperature: Value90	-1.31	0.28	3.267052	375.287403	0.45	10.008072	6.206685	6.206685	6.019745	3.139151	3.139151	2.187237	2.187237	1.366512	1.366512	0.771623	0.771623	26.970906	20.228637	0.0	0.0	6.066367	12.132734	0.0	0.0	0.0	0.0	5.106527	184.012021	0.0	0.126	-2.18	13.0	180.075	675.815708	8.912421	3.05236	1.695453	71.531588	10.219537	0.502087	10.219537	0.317063	1.12	0.426389	0.317063	-0.886574	-0.502087	1.2086
Name_None_CAS_110-17-8_CS_NoneM_Temperature: Value60	-0.69	1.14	3.668626	118.973737	0.75	6.568914	3.865624	3.865624	3.625898	1.766145	1.766145	1.009809	1.009809	0.368487	0.368487	0.142577	0.142577	11.938611	9.589074	0.0	0.0	12.15204	0.0	0.0	0.0	0.0	0.0	10.213055	116.010959	0.0	0.855	-1.32	8.0	112.04	40.339204	6.68	2.787964	4.68	45.055986	9.553611	0.478071	9.553611	0.328066	0.78	0.55787	0.328066	-1.257037	-0.478071	-0.2882
Name_None_CAS_51-28-5_CS_NoneM_Temperature: Value95	-1.18	0.28	3.267052	375.287403	0.45	10.008072	6.206685	6.206685	6.019745	3.139151	3.139151	2.187237	2.187237	1.366512	1.366512	0.771623	0.771623	26.970906	20.228637	0.0	0.0	6.066367	12.132734	0.0	0.0	0.0	0.0	5.106527	184.012021	0.0	0.126	-2.18	13.0	180.075	675.815708	8.912421	3.05236	1.695453	71.531588	10.219537	0.502087	10.219537	0.317063	1.12	0.426389	0.317063	-0.886574	-0.502087	1.2086
Name_None_CAS_91-20-3_CS_NoneM_Temperature: Value65	-2.91	0.0	2.888052	271.015182	0.17	6.811555	5.618802	5.618802	4.966326	3.404701	3.404701	2.347151	2.347151	1.658689	1.658689	1.132906	1.132906	0.0	0.0	0.0	0.0	0.0	0.0	10.772448	0.0	0.0	48.530937	0.0	128.0626	0.0	0.0	-1.3	10.0	120.11	348.570462	5.48223	2.143053	0.780534	60.113068	2.12037	0.06163	2.12037	-0.018404	1.09	1.310185	0.018404	1.310185	-0.06163	2.8398
Name_None_CAS_19167-57-8_CS_NoneM_Temperature: Value20	-1.71	0.13	2.673996	399.673798	0.92	8.388905	6.520905	6.520905	5.898178	3.514639	3.514639	2.208798	2.208798	1.450737	1.450737	0.890565	0.890565	0.0	0.0	0.0	0.0	17.112217	0.0	0.0	25.638203	0.0	25.252703	0.0	161.070145	0.142857	0.1196	-1.78	12.0	154.112	887.408607	6.901238	2.689337	1.048055	68.906464	4.09787	0.357234	4.09787	0.224062	1.16	0.558333	0.224062	0.558333	-0.357234	0.4615
Name_None_CAS_302-72-7_CS_NoneM_Temperature: Value75	0.44	0.78	3.257586	59.813538	0.93	5.154701	3.510162	3.510162	2.642734	1.62709	1.62709	1.126913	1.126913	0.389528	0.389528	0.0	0.0	12.011146	4.794537	0.0	0.0	0.0	0.0	6.923737	0.0	0.0	0.0	10.840195	89.047678	0.666667	0.7254	-0.57	6.0	82.038	13.60964	5.43	1.767634	1.721545	35.764782	9.574074	0.480094	9.574074	0.319678	0.71	0.731481	0.319678	-0.962963	-0.480094	-0.5818
Name_None_CAS_85-01-8_CS_NoneM_Temperature: Value45	-4.66	0.0	2.610319	539.009099	0.23	9.380469	7.773503	7.773503	6.94949	4.815384	4.815384	3.507834	3.507834	2.654202	2.654202	1.954807	1.954807	0.0	0.0	0.0	0.0	0.0	0.0	21.544897	0.0	0.0	60.663671	0.0	178.07825	0.0	0.0	-1.82	14.0	168.154	3408.807763	7.571439	2.845084	1.007541	82.794732	2.178241	0.061629	2.178241	-0.010542	1.45	1.311296	0.010542	1.311296	-0.061629	3.993
Name_None_CAS_55-21-0_CS_NoneM_Temperature: Value40	-0.89	0.49	2.981455	205.415953	0.66	6.690234	4.87235	4.87235	4.30453	2.653483	2.653483	1.730276	1.730276	1.058307	1.058307	0.602419	0.602419	0.0	4.794537	0.0	5.90718	5.563451	0.0	0.0	24.265468	6.066367	0.0	5.733667	121.052764	0.0	0.3234	-1.31	9.0	114.083	129.225339	5.820039	2.306764	1.287705	53.297758	10.423148	0.3656	10.423148	0.248195	0.97	0.379074	0.248195	-0.379074	-0.3656	0.7855
Name_Lactose_CAS_63-42-3_CS_NoneM_Temperature: Value60	0.03	2.01	2.114862	378.018438	3.4	17.309037	11.99017	11.99017	10.810968	7.079026	7.079026	5.526832	5.526832	3.978973	3.978973	2.569694	2.569694	74.625548	35.745692	0.0	0.0	0.0	0.0	0.0	0.0	0.0	0.0	19.317116	342.116212	1.0	6.834	-0.44	23.0	320.121	108711.667779	18.892352	7.630404	3.646723	130.436458	9.942733	0.393567	9.942733	0.186732	2.23	0.667367	0.186732	-1.739074	-0.393567	-5.3972
Name_Thiourea_CAS_62-56-6_CS_NoneM_Temperature: Value80	0.88	0.42	2.803039	29.01955	0.82	3.57735	2.062949	2.879445	1.732051	0.781474	1.189723	0.402369	0.873773	0.0	0.0	0.0	0.0	0.0	0.0	0.0	5.112437	0.0	0.0	0.0	0.0	0.0	23.685208	0.0	76.009519	0.0	0.3444	-0.31	4.0	72.092	3.245112	3.69	1.061747	8.372622	29.777813	4.62037	0.376506	4.62037	0.160496	0.57	0.0	0.160496	0.0	-0.376506	-0.8113
Name_None_CAS_83-32-9_CS_NoneM_Temperature: Value75	-3.59	0.0	2.580406	401.982629	0.15	7.966255	6.878315	6.878315	5.94949	4.445141	4.445141	3.432385	3.432385	2.740965	2.740965	2.187782	2.187782	0.0	0.0	0.0	0.0	0.0	0.0	34.740995	0.0	0.0	36.398202	0.0	154.07825	0.166667	0.0	-1.3	12.0	144.132	1448.534631	6.241943	2.099554	0.672266	71.837121	2.248843	0.061355	2.248843	-0.011958	1.26	1.232824	0.011958	1.232824	-0.061355	2.9384
Name_None_CAS_57-50-1_CS_NoneM_Temperature: Value80	0.36	2.01	2.17727	393.203227	3.43	17.361443	12.042576	12.042576	10.806897	7.04946	7.04946	5.559383	5.559383	4.070325	4.070325	2.631316	2.631316	74.625548	30.639164	0.0	0.0	0.0	0.0	0.0	0.0	0.0	0.0	24.423644	342.116212	1.0	6.8943	-0.44	23.0	320.121	120494.873994	18.892352	7.207281	3.226802	130.436458	9.997826	0.393567	9.997826	0.22355	2.23	0.668633	0.22355	-2.221748	-0.393567	-5.3956
Name_None_CAS_117-89-5_CS_NoneM_Temperature: Value25	-4.52	0.0	1.5496	831.885787	1.42	19.725404	15.874982	16.691478	13.414835	9.582373	10.39887	7.400158	8.483935	5.404986	6.535255	3.770445	4.846552	11.73975	13.171245	0.0	0.0	12.232143	54.622957	12.132734	17.828252	24.265468	21.747401	0.0	407.164303	0.428571	0.0	-1.7	28.0	383.313	2413649.14396	19.609276	7.968146	4.161993	167.660531	13.271382	0.415987	13.271382	0.415987	2.89	0.587686	0.339581	-4.331191	-0.339581	4.9456
Name_None_CAS_57-50-1_CS_NoneM_Temperature: Value85	0.37	2.01	2.17727	393.203227	3.43	17.361443	12.042576	12.042576	10.806897	7.04946	7.04946	5.559383	5.559383	4.070325	4.070325	2.631316	2.631316	74.625548	30.639164	0.0	0.0	0.0	0.0	0.0	0.0	0.0	0.0	24.423644	342.116212	1.0	6.8943	-0.44	23.0	320.121	120494.873994	18.892352	7.207281	3.226802	130.436458	9.997826	0.393567	9.997826	0.22355	2.23	0.668633	0.22355	-2.221748	-0.393567	-5.3956
Name_None_CAS_106231-63-4_CS_NoneM_Temperature: Value20	-1.67	0.0	2.391514	471.712424	1.4	14.957819	11.496527	11.496527	9.540913	6.159916	6.159916	3.99698	3.99698	2.433579	2.433579	1.383504	1.383504	24.452672	14.383612	0.0	13.151638	5.563451	4.89991	7.047672	37.255573	0.0	0.0	9.473726	279.110673	0.357143	0.0	-2.37	20.0	262.156	25171.305631	15.686721	7.933067	5.092727	116.82243	11.659467	0.464667	11.659467	0.33813	2.11	0.171071	0.33813	-0.580107	-0.464667	0.8649
Name_None_CAS_56-81-5_CS_NoneM_Temperature: Value5	0.78	0.81	2.754185	25.219281	0.89	4.991564	3.333205	3.333205	2.80806	1.707151	1.707151	1.018972	1.018972	0.421498	0.421498	0.057735	0.057735	6.103966	0.0	0.0	13.213764	0.0	0.0	0.0	0.0	0.0	0.0	15.319582	92.047344	1.0	0.7209	-0.12	6.0	84.03	19.800269	5.88	3.084918	2.137732	35.851837	8.166667	0.393593	8.166667	0.100047	0.71	0.364583	0.100047	-0.953704	-0.393593	-1.6681
Name_None_CAS_75410-16-1_CS_NoneM_Temperature: Value20	-0.7	0.16	3.524402	445.786256	1.08	10.008072	6.83438	6.83438	6.074586	3.610186	3.610186	2.32962	2.32962	1.48471	1.48471	0.835054	0.835054	22.973411	18.774027	0.0	10.987921	6.196844	0.0	6.923737	0.0	4.983979	0.0	0.0	186.04407	0.285714	0.1728	-1.72	13.0	179.086	744.717056	9.368652	3.34026	1.556362	71.825599	12.60018	0.334962	12.60018	0.334962	1.21	0.035278	0.310597	-1.212407	-0.310597	-0.2741
Name_None_CAS_1202-25-1_CS_NoneM_Temperature: Value50	-2.95	0.0	2.87093	290.297985	0.79	9.844935	8.073111	8.073111	6.147066	4.005898	4.005898	2.932883	2.932883	1.8048	1.8048	1.013506	1.013506	0.0	4.794537	0.0	5.969305	5.563451	5.687386	7.109798	12.132734	31.127988	4.736863	0.0	179.094629	0.3	0.0	-1.51	13.0	166.115	857.684336	9.577032	3.93736	2.211653	77.926073	11.058754	0.465418	11.058754	0.337344	1.45	0.300642	0.337344	-0.300642	-0.465418	1.5392
Name_None_CAS_100-02-7_CS_NoneM_Temperature: Value35	-0.71	0.67	3.003401	241.674771	0.49	7.560478	5.020325	5.020325	4.698377	2.633729	2.633729	1.773508	1.773508	1.060528	1.060528	0.574349	0.574349	4.923311	10.114318	0.0	11.436898	0.0	0.0	24.265468	0.0	0.0	0.0	5.106527	139.026943	0.0	0.3283	-1.58	10.0	134.07	180.912515	6.538765	2.344994	1.222617	56.878613	10.036149	0.507958	10.036149	0.269195	0.95	0.015926	0.269195	-0.514444	-0.507958	1.3004
Name_None_CAS_70362-47-9_CS_NoneM_Temperature: Value25	-7.25	0.0	2.653313	534.537124	0.12	11.706742	7.97596	10.999675	7.592224	4.48798	5.999838	3.226009	4.85481	2.173994	3.538442	1.408604	2.294776	0.0	0.0	0.0	0.0	20.090533	11.126903	0.0	18.199101	18.199101	0.0	46.40376	289.922361	0.0	0.0	-0.4	16.0	285.944	4435.841225	12.067412	4.848492	2.305882	113.701562	6.106263	0.083663	6.106263	0.060706	1.81	0.432843	0.060706	0.432843	-0.083663	5.9672
Name_None_CAS_94-12-2_CS_NoneM_Temperature: Value15	-2.78	0.23	2.611171	279.481149	0.77	9.681798	7.617461	7.617461	6.236382	4.264073	4.264073	2.757928	2.757928	1.583666	1.583666	0.897295	0.897295	0.0	4.794537	0.0	5.969305	17.85772	6.420822	0.0	24.265468	6.923737	0.0	10.47053	179.094629	0.3	0.1771	-1.51	13.0	166.115	912.232063	9.577032	4.499571	2.780671	77.50613	11.251826	0.462108	11.251826	0.33762	1.45	0.289954	0.33762	-0.289954	-0.462108	1.8356
Name_None_CAS_93-76-5_CS_NoneM_Temperature: Value25	-2.98	0.57	2.866629	365.094291	0.5	10.715178	6.759411	9.027198	6.502908	3.495731	4.629624	2.379152	3.600753	1.325956	2.343476	0.754415	1.345797	12.576187	4.794537	0.0	15.794778	5.022633	0.0	12.132734	0.0	0.0	0.0	44.64621	253.930427	0.125	0.285	-0.64	14.0	250.444	1072.326892	11.43485	4.731837	2.94132	95.140387	10.208655	0.480293	10.208655	0.341224	1.5	0.197654	0.341224	-1.090612	-0.480293	3.1102
Name_None_CAS_56-55-3_CS_NoneM_Temperature: Value10	-7.78	0.0	2.268266	866.252622	0.29	11.949383	9.928203	9.928203	8.915816	6.220085	6.220085	4.707193	4.707193	3.611271	3.611271	2.696234	2.696234	0.0	0.0	0.0	0.0	0.0	0.0	32.317345	0.0	0.0	72.796405	0.0	228.0939	0.0	0.0	-2.34	18.0	216.198	30957.370184	9.665769	3.575453	1.324291	105.476397	2.298611	0.061629	2.298611	-0.009903	1.82	1.305816	0.009903	1.305816	-0.061629	5.1462
Name_None_CAS_328-39-2_CS_NoneM_Temperature: Value25	-1.05	0.78	3.501688	101.230983	0.97	7.439158	5.794619	5.794619	4.036581	3.020937	3.020937	2.57428	2.57428	1.042536	1.042536	0.608685	0.608685	12.011146	4.794537	0.0	0.0	12.338728	0.0	0.0	0.0	13.847474	0.0	10.840195	131.094629	0.833333	0.7566	-0.57	9.0	118.071	60.471844	8.43	3.454517	3.968358	54.859608	10.109769	0.480086	10.109769	0.319978	1.13	0.3575	0.319978	-0.913241	-0.480086	0.4444
Name_None_CAS_57-50-1_CS_NoneM_Temperature: Value10	0.28	2.01	2.17727	393.203227	3.43	17.361443	12.042576	12.042576	10.806897	7.04946	7.04946	5.559383	5.559383	4.070325	4.070325	2.631316	2.631316	74.625548	30.639164	0.0	0.0	0.0	0.0	0.0	0.0	0.0	0.0	24.423644	342.116212	1.0	6.8943	-0.44	23.0	320.121	120494.873994	18.892352	7.207281	3.226802	130.436458	9.997826	0.393567	9.997826	0.22355	2.23	0.668633	0.22355	-2.221748	-0.393567	-5.3956
Name_None_CAS_129-00-0_CS_NoneM_Temperature: Value29	-6.1	0.0	2.505956	666.619806	0.25	10.535169	8.773503	8.773503	7.932653	5.559401	5.559401	4.289601	4.289601	3.392734	3.392734	2.669587	2.669587	0.0	0.0	0.0	0.0	0.0	0.0	32.317345	0.0	0.0	60.663671	0.0	202.07825	0.0	0.0	-2.08	16.0	192.176	11364.402575	8.116402	2.732405	0.89195	93.455422	2.212407	0.061033	2.212407	-0.002681	1.58	1.335	0.002681	1.335	-0.061033	4.584
Name_None_CAS_65-85-0_CS_NoneM_Temperature: Value50	-1.2	0.57	2.981455	203.415953	0.44	6.690234	4.742213	4.742213	4.30453	2.588415	2.588415	1.671178	1.671178	1.02074	1.02074	0.58073	0.58073	5.969305	4.794537	0.0	0.0	5.563451	0.0	0.0	30.331835	0.0	0.0	5.106527	122.036779	0.0	0.2508	-1.31	9.0	116.075	129.225339	5.820039	2.306764	1.287705	52.752101	10.200926	0.477639	10.200926	0.335178	0.93	0.331019	0.335178	-0.879074	-0.477639	1.3848
Name_None_CAS_129-00-0_CS_NoneM_Temperature: Value20	-6.34	0.0	2.505956	666.619806	0.25	10.535169	8.773503	8.773503	7.932653	5.559401	5.559401	4.289601	4.289601	3.392734	3.392734	2.669587	2.669587	0.0	0.0	0.0	0.0	0.0	0.0	32.317345	0.0	0.0	60.663671	0.0	202.07825	0.0	0.0	-2.08	16.0	192.176	11364.402575	8.116402	2.732405	0.89195	93.455422	2.212407	0.061033	2.212407	-0.002681	1.58	1.335	0.002681	1.335	-0.061033	4.584
Name_l-Aspartic acid_CAS_56-84-8_CS_NoneM_Temperature: Value70	-0.76	1.18	3.632432	132.529325	1.26	7.439158	4.572731	4.572731	4.036581	2.239272	2.239272	1.542593	1.542593	0.711731	0.711731	0.275438	0.275438	24.401273	9.589074	0.0	0.0	0.0	0.0	0.0	0.0	0.0	0.0	15.946722	133.037508	0.5	1.4868	-1.1	9.0	126.047	60.471844	7.9	3.032307	3.47971	51.08548	9.846435	0.481175	9.846435	0.320578	0.92	0.532407	0.320578	-1.294074	-0.481175	-1.127
Name_None_CAS_57-13-6_CS_NoneM_Temperature: Value30	0.98	0.72	2.803039	29.01955	0.69	3.57735	2.062949	2.062949	1.732051	0.781474	0.781474	0.402369	0.402369	0.0	0.0	0.0	0.0	6.031115	0.0	0.0	0.0	0.0	0.0	0.0	0.0	0.0	11.467335	4.794537	60.032363	0.0	0.4968	-0.73	4.0	56.024	3.245112	3.27	0.710529	0.173734	23.580555	9.0	0.351846	9.0	0.309056	0.46	0.833333	0.309056	-0.833333	-0.351846	-0.9762
Name_d-Glutamic acid_CAS_6893-26-1_CS_NoneM_Temperature: Value50	-0.83	1.35	3.49073	144.583377	1.26	8.146264	5.279838	5.279838	4.536581	2.739272	2.739272	1.877144	1.877144	0.986405	0.986405	0.402453	0.402453	17.980451	9.589074	0.0	12.841643	0.0	0.0	0.0	0.0	0.0	0.0	15.946722	147.053158	0.6	1.701	-1.1	10.0	138.058	111.041752	8.9	3.837557	3.848566	57.450422	9.99388	0.481229	9.99388	0.319984	1.06	0.023148	0.319984	-1.165509	-0.481229	-0.7369
Name_None_CAS_118-92-3_CS_NoneM_Temperature: Value40	-1.19	0.75	3.152941	257.537949	0.71	7.560478	5.242213	5.242213	4.715214	2.793756	2.793756	1.892403	1.892403	1.191199	1.191199	0.691772	0.691772	5.969305	4.794537	0.0	5.563451	5.687386	0.0	6.066367	18.199101	0.0	0.0	10.840195	137.047678	0.0	0.5325	-1.51	10.0	130.082	182.238219	6.607786	2.389633	1.074894	58.091992	10.341759	0.477584	10.341759	0.33729	1.03	0.155093	0.33729	-0.98787	-0.477584	0.967
Name_l-Proline, 1-[(benzoyloxy)acetyl]-_CAS_115178-75-1_CS_NoneM_Temperature: Value20	-1.59	0.57	1.892259	513.555365	1.4	14.535169	10.819949	10.819949	9.592224	6.337972	6.337972	4.525555	4.525555	3.194436	3.194436	2.189721	2.189721	30.494513	14.383612	0.0	0.0	24.949851	0.0	4.89991	30.331835	0.0	0.0	9.84339	277.095023	0.357143	0.798	-2.37	20.0	262.156	45056.493178	14.04789	6.18462	3.142053	115.497288	11.881319	0.479712	11.881319	0.33813	2.0	0.357876	0.33813	-1.02293	-0.479712	0.919
Name_None_CAS_88-99-3_CS_NoneM_Temperature: Value20	-1.47	1.14	3.267076	296.584675	0.77	9.137828	6.020325	6.020325	5.625898	3.182812	3.182812	2.155889	2.155889	1.387881	1.387881	0.856105	0.856105	11.938611	9.589074	0.0	11.126903	0.0	0.0	24.265468	0.0	0.0	0.0	10.213055	166.026609	0.0	0.8778	-1.84	12.0	160.084	475.348829	8.258425	3.04193	1.420632	68.072799	10.46287	0.47762	10.46287	0.336067	1.15	0.189815	0.336067	-1.228704	-0.47762	1.083
Name_None_CAS_37680-73-2_CS_NoneM_Temperature: Value20	-7.43	0.0	2.677954	577.348938	0.11	12.576986	8.276574	12.056218	7.986071	4.587646	6.477468	3.370331	5.435568	2.228544	3.828089	1.432865	2.472956	0.0	0.0	0.0	0.0	30.676618	5.563451	0.0	30.331835	0.0	0.0	58.004699	323.883389	0.0	0.0	-0.11	17.0	321.397	6371.593802	13.324679	5.255925	2.834005	124.004828	6.115522	0.08432	6.115522	0.060706	1.94	0.401451	0.060706	0.401451	-0.08432	6.6206
Name_None_CAS_103-84-4_CS_NoneM_Temperature: Value70	-0.71	0.41	2.674242	217.959017	0.67	7.397341	5.795	5.795	4.787694	3.114808	3.114808	2.047212	2.047212	1.094158	1.094158	0.724749	0.724749	0.0	4.794537	0.0	5.90718	0.0	5.687386	6.923737	0.0	30.331835	5.316789	0.0	135.068414	0.125	0.2747	-1.31	10.0	126.094	195.625462	6.805075	3.011779	1.895375	59.872672	10.502041	0.326339	10.502041	0.220747	1.11	0.035926	0.220747	-0.035926	-0.326339	1.645
Name_None_CAS_37680-73-2_CS_NoneM_Temperature: Value25	-7.23	0.0	2.677954	577.348938	0.11	12.576986	8.276574	12.056218	7.986071	4.587646	6.477468	3.370331	5.435568	2.228544	3.828089	1.432865	2.472956	0.0	0.0	0.0	0.0	30.676618	5.563451	0.0	30.331835	0.0	0.0	58.004699	323.883389	0.0	0.0	-0.11	17.0	321.397	6371.593802	13.324679	5.255925	2.834005	124.004828	6.115522	0.08432	6.115522	0.060706	1.94	0.401451	0.060706	0.401451	-0.08432	6.6206
Name_None_CAS_543-28-2_CS_NoneM_Temperature: Value35	-0.3	0.44	3.050078	80.497855	0.58	6.568914	5.178304	5.178304	3.625898	2.548547	2.548547	2.023887	2.023887	0.558926	0.558926	0.2488	0.2488	6.09324	4.794537	0.0	0.0	12.524788	0.0	0.0	0.0	13.847474	10.47053	0.0	117.078979	0.8	0.2552	-0.73	8.0	106.06	40.339204	7.27	3.294731	5.27	48.813978	9.90375	0.449441	9.90375	0.403996	0.99	0.363426	0.403996	-0.695648	-0.449441	0.7377
Name_None_CAS_198-55-0_CS_NoneM_Temperature: Value25	-8.8	0.0	2.317611	917.00497	0.31	13.104084	10.928203	10.928203	9.932653	6.976068	6.976068	5.418518	5.418518	4.389743	4.389743	3.579772	3.579772	0.0	0.0	0.0	0.0	0.0	0.0	43.089794	0.0	0.0	72.796405	0.0	252.0939	0.0	0.0	-2.6	20.0	240.22	107623.254344	10.219023	3.486522	1.119859	116.137086	2.246574	0.061011	2.246574	-0.002637	1.95	1.325469	0.002637	1.325469	-0.061011	5.7372
Name_None_CAS_143-07-7_CS_NoneM_Temperature: Value40	-4.41	0.57	2.884065	132.283419	0.39	10.648418	9.42653	9.42653	6.770056	5.988391	5.988391	3.972166	3.972166	2.494196	2.494196	1.586886	1.586886	5.969305	4.794537	0.0	0.0	6.420822	12.841643	44.945751	0.0	0.0	6.923737	5.106527	200.17763	0.916667	0.2223	-0.53	14.0	176.13	1119.281689	13.47	10.550192	11.47	87.70937	10.206402	0.48123	10.206402	0.30284	1.87	0.34309	0.30284	-0.659309	-0.48123	3.9919
Name_5-(1-Cyclohexenyl)-1,5-dimethylbarbituric acid_CAS_56-29-1_CS_NoneM_Temperature: Value20	-2.91	0.24	2.400121	427.466678	1.33	12.629392	10.077736	10.077736	7.975086	5.807276	5.807276	4.723591	4.723591	3.644794	3.644794	2.406177	2.406177	23.260464	14.383612	0.0	0.0	0.0	36.156301	7.047672	6.923737	6.07602	5.316789	0.0	236.116092	0.583333	0.3192	-1.65	17.0	220.143	6970.578619	11.824333	3.979775	1.656445	99.846611	12.170578	0.330037	12.170578	0.330037	1.79	0.431111	0.276371	-1.205278	-0.276371	1.2013
Name_None_CAS_57-83-0_CS_NoneM_Temperature: Value50	-4.31	0.0	1.669603	588.64899	1.04	16.405413	14.860102	14.860102	10.859844	9.604172	9.604172	9.253952	9.253952	8.452747	8.452747	7.227105	7.227105	0.0	9.589074	0.0	10.829981	17.484396	43.437005	31.256391	6.923737	6.07602	13.847474	0.0	314.22458	0.809524	0.0	-0.92	23.0	284.229	209150.76906	15.598586	5.036596	2.056976	139.64821	12.146718	0.299694	12.146718	0.155197	2.62	0.245103	0.155197	0.245103	-0.299694	4.7235
Name_None_CAS_88-89-1_CS_NoneM_Temperature: Value20	-1.29	0.02	3.572755	461.890685	0.46	12.455665	7.393045	7.393045	7.341112	3.644573	3.644573	2.603958	2.603958	1.658655	1.658655	0.973511	0.973511	37.581604	30.342955	0.0	0.0	12.132734	0.0	0.0	0.0	0.0	0.0	5.106527	228.997099	0.0	0.0092	-2.78	16.0	226.08	2479.518362	11.295643	3.762657	1.842487	86.184564	10.371759	0.497307	10.371759	0.324424	1.3	0.446759	0.324424	-1.207778	-0.497307	1.1168
Name_None_CAS_118-96-7_CS_NoneM_Temperature: Value35	-3.05	0.0	3.572755	461.890685	0.41	12.455665	7.945831	7.945831	7.341112	3.920966	3.920966	2.880351	2.880351	1.941837	1.941837	1.154223	1.154223	31.832092	30.342955	0.0	5.563451	12.132734	0.0	6.923737	0.0	0.0	0.0	0.0	227.017835	0.142857	0.0	-2.58	16.0	222.092	2479.518362	11.494516	3.884564	1.918892	87.755272	10.531759	0.285564	10.531759	0.285564	1.38	0.207778	0.258302	-0.917222	-0.258302	1.71962
Name_None_CAS_120-80-9_CS_NoneM_Temperature: Value60	0.86	0.77	3.134862	162.638339	0.53	5.983128	4.203828	4.203828	3.80453	2.274564	2.274564	1.488714	1.488714	0.881732	0.881732	0.464163	0.464163	0.0	0.0	0.0	11.499024	0.0	0.0	12.132734	12.132734	0.0	0.0	10.213055	110.036779	0.0	0.4081	-1.18	8.0	104.064	72.495266	4.966628	1.738121	0.729375	47.019871	8.669259	0.50426	8.669259	0.156883	0.83	0.076389	0.156883	-0.076389	-0.50426	1.0978
Name_None_CAS_552-16-9_CS_NoneM_Temperature: Value25	-1.36	0.57	3.267076	300.93319	0.54	9.137828	5.928573	5.928573	5.625898	3.093836	3.093836	2.079411	2.079411	1.331155	1.331155	0.813695	0.813695	10.892616	14.908855	0.0	11.250838	0.0	6.066367	18.199101	0.0	0.0	0.0	5.106527	167.021858	0.0	0.3078	-1.91	12.0	162.08	475.348829	8.189108	2.99667	1.392377	67.405077	10.421759	0.477455	10.421759	0.342225	1.11	0.289352	0.342225	-1.289537	-0.477455	1.293
Name_None_CAS_115193-31-2_CS_NoneM_Temperature: Value20	-1.27	1.06	2.49537	435.169757	2.06	15.010225	10.781564	10.781564	9.564809	5.924628	5.924628	4.245006	4.245006	2.656424	2.656424	1.389086	1.389086	43.842938	9.589074	0.0	0.0	5.563451	0.0	0.0	30.331835	0.0	5.316789	20.056445	283.105587	0.384615	2.1836	-1.96	20.0	266.144	26906.594905	16.095432	7.58594	4.302361	115.355151	11.572984	0.451991	11.572984	0.33813	2.07	0.303739	0.33813	-1.53151	-0.451991	-1.3247
Name_None_CAS_94-26-8_CS_NoneM_Temperature: Value25	-2.97	0.66	2.481073	289.905883	0.73	10.388905	8.194432	8.194432	6.736382	4.699004	4.699004	3.036347	3.036347	1.834054	1.834054	0.99005	0.99005	0.0	4.794537	0.0	11.718817	12.170333	12.841643	12.132734	12.132734	6.923737	0.0	9.84339	194.094294	0.363636	0.4818	-1.51	14.0	180.118	1497.178752	10.570064	5.269485	3.088363	83.325415	11.32694	0.507966	11.32694	0.337622	1.55	0.148248	0.337622	-0.334769	-0.507966	2.3491
Name_None_CAS_106231-59-8_CS_NoneM_Temperature: Value20	-1.09	0.23	2.411329	377.351835	1.44	12.673362	9.627244	9.627244	8.147066	5.21856	5.21856	3.481059	3.481059	2.197394	2.197394	1.169748	1.169748	5.969305	9.589074	0.0	25.6657	5.563451	0.0	11.947582	30.331835	0.0	0.0	9.84339	237.100108	0.333333	0.3312	-1.88	17.0	222.135	6497.431223	13.186138	6.648545	4.239061	99.611713	11.487245	0.451983	11.487245	0.33813	1.81	0.116199	0.33813	-0.531159	-0.451983	0.2941
Name_None_CAS_92-94-4_CS_NoneM_Temperature: Value25	-7.11	0.0	1.951466	548.716066	0.31	12.208896	10.082904	10.082904	8.932653	6.142734	6.142734	4.309401	4.309401	3.099145	3.099145	2.116334	2.116334	0.0	0.0	0.0	0.0	0.0	0.0	22.253806	0.0	12.132734	72.796405	0.0	230.10955	0.0	0.0	-2.34	18.0	216.198	26961.017596	10.791413	4.88659	2.18422	107.545592	2.178241	0.062225	2.178241	-0.018361	1.93	1.25952	0.018361	1.25952	-0.062225	5.0206
Name_None_CAS_88-99-3_CS_NoneM_Temperature: Value55	-0.89	1.14	3.267076	296.584675	0.77	9.137828	6.020325	6.020325	5.625898	3.182812	3.182812	2.155889	2.155889	1.387881	1.387881	0.856105	0.856105	11.938611	9.589074	0.0	11.126903	0.0	0.0	24.265468	0.0	0.0	0.0	10.213055	166.026609	0.0	0.8778	-1.84	12.0	160.084	475.348829	8.258425	3.04193	1.420632	68.072799	10.46287	0.47762	10.46287	0.336067	1.15	0.189815	0.336067	-1.228704	-0.47762	1.083
Name_None_CAS_88-99-3_CS_NoneM_Temperature: Value65	-0.72	1.14	3.267076	296.584675	0.77	9.137828	6.020325	6.020325	5.625898	3.182812	3.182812	2.155889	2.155889	1.387881	1.387881	0.856105	0.856105	11.938611	9.589074	0.0	11.126903	0.0	0.0	24.265468	0.0	0.0	0.0	10.213055	166.026609	0.0	0.8778	-1.84	12.0	160.084	475.348829	8.258425	3.04193	1.420632	68.072799	10.46287	0.47762	10.46287	0.336067	1.15	0.189815	0.336067	-1.228704	-0.47762	1.083
Name_None_CAS_616-06-8_CS_NoneM_Temperature: Value25	-1.05	0.78	3.265907	93.05865	0.94	7.276021	5.631483	5.631483	4.180739	3.165094	3.165094	2.086959	2.086959	1.185879	1.185879	0.547513	0.547513	12.011146	4.794537	0.0	0.0	6.420822	12.841643	0.0	0.0	6.923737	0.0	10.840195	131.094629	0.833333	0.7332	-0.57	9.0	118.071	80.2014	8.43	4.322705	3.968358	54.859608	10.080143	0.480086	10.080143	0.319967	1.13	0.58912	0.319967	-0.899583	-0.480086	0.5885
Name_5-Butyl-5-ethylbarbituric acid_CAS_77-28-1_CS_NoneM_Temperature: Value20	-1.83	0.52	2.89134	279.042626	1.21	11.474691	9.053172	9.053172	7.063715	5.233693	5.233693	3.776586	3.776586	2.884075	2.884075	1.783376	1.783376	23.260464	14.383612	0.0	0.0	12.841643	12.841643	0.0	6.923737	6.923737	10.633577	0.0	212.116092	0.7	0.6292	-1.39	15.0	196.121	1891.161054	11.683475	4.420021	2.004731	88.60219	11.681207	0.327632	11.681207	0.327632	1.66	0.41463	0.276823	-1.051667	-0.276823	0.939
Name_trans-Cinnamic acid_CAS_140-10-3_CS_NoneM_Temperature: Value25	-2.43	0.57	2.721774	262.151039	0.51	8.104448	5.896914	5.896914	5.287694	3.249098	3.249098	2.082255	2.082255	1.217933	1.217933	0.731664	0.731664	5.969305	4.794537	0.0	0.0	0.0	11.639472	0.0	6.07602	30.331835	0.0	5.106527	148.052429	0.0	0.2907	-1.57	11.0	140.097	349.029098	7.536045	3.562154	2.667823	64.792382	10.085818	0.478074	10.085818	0.327821	1.17	0.898056	0.327821	-0.922358	-0.478074	1.7844
Name_None_CAS_86-73-7_CS_NoneM_Temperature: Value25	-4.94	0.0	2.320728	411.600419	0.19	8.673362	7.325909	7.325909	6.44949	4.611807	4.611807	3.491071	3.491071	2.705801	2.705801	2.079609	2.079609	0.0	0.0	0.0	0.0	0.0	6.420822	22.253806	0.0	0.0	48.530937	0.0	166.07825	0.076923	0.0	-1.56	13.0	156.143	2395.238189	6.902851	2.461795	0.919446	77.847608	2.217593	0.061939	2.217593	-0.001346	1.36	1.103519	0.001346	1.103519	-0.061939	3.2578
Name_None_CAS_123-56-8_CS_NoneM_Temperature: Value40	0.66	0.34	2.553705	104.858202	0.89	5.276021	3.73071	3.73071	3.287694	2.115355	2.115355	1.471353	1.471353	0.857963	0.857963	0.507564	0.507564	0.0	9.589074	0.0	11.814359	12.841643	0.0	0.0	0.0	0.0	5.316789	0.0	99.032028	0.5	0.3026	-0.86	7.0	94.049	46.670483	4.302866	1.329582	0.764845	40.701153	10.121528	0.296439	10.121528	0.226562	0.69	0.148148	0.226562	-0.148148	-0.296439	-0.577
Name_None_CAS_124-04-9_CS_NoneM_Temperature: Value20	-0.89	1.14	3.05509	113.709506	0.7	7.983128	5.539351	5.539351	4.625898	3.062569	3.062569	1.994584	1.994584	1.031284	1.031284	0.552451	0.552451	11.938611	9.589074	0.0	12.841643	12.841643	0.0	0.0	0.0	0.0	0.0	10.213055	146.057909	0.666667	0.798	-1.06	10.0	136.062	116.616745	8.94	4.784807	6.94	58.475473	9.896552	0.48123	9.896552	0.30284	1.1	0.062778	0.30284	-0.87001	-0.48123	0.716
Name_Maleic acid_CAS_110-16-7_CS_NoneM_Temperature: Value25	0.58	1.14	3.668626	118.973737	0.75	6.568914	3.865624	3.865624	3.625898	1.766145	1.766145	1.009809	1.009809	0.368487	0.368487	0.142577	0.142577	11.938611	9.589074	0.0	0.0	12.15204	0.0	0.0	0.0	0.0	0.0	10.213055	116.010959	0.0	0.855	-1.32	8.0	112.04	40.339204	6.68	2.787964	4.68	45.055986	9.553611	0.478071	9.553611	0.328066	0.78	0.55787	0.328066	-1.257037	-0.478071	-0.2882
Name_None_CAS_65-71-4_CS_NoneM_Temperature: Value30	-1.46	0.44	3.523898	309.2243	0.9	6.853371	4.893847	4.893847	4.198377	2.485599	2.485599	1.754936	1.754936	1.004988	1.004988	0.477131	0.477131	5.689743	9.589074	0.0	5.559267	5.563451	0.0	6.196844	6.923737	0.0	9.967957	0.0	126.042927	0.2	0.396	-1.32	9.0	120.067	104.200919	5.810208	1.889429	1.072463	50.558685	10.564259	0.325185	10.564259	0.325185	0.89	0.334491	0.31385	-0.467037	-0.31385	-0.62838
Name_None_CAS_617-65-2_CS_NoneM_Temperature: Value55	-0.46	1.35	3.49073	144.583377	1.26	8.146264	5.279838	5.279838	4.536581	2.739272	2.739272	1.877144	1.877144	0.986405	0.986405	0.402453	0.402453	17.980451	9.589074	0.0	12.841643	0.0	0.0	0.0	0.0	0.0	0.0	15.946722	147.053158	0.6	1.701	-1.1	10.0	138.058	111.041752	8.9	3.837557	3.848566	57.450422	9.99388	0.481229	9.99388	0.319984	1.06	0.023148	0.319984	-1.165509	-0.481229	-0.7369
Name_None_CAS_120-12-7_CS_NoneM_Temperature: Value55	-5.65	0.0	2.523733	488.759099	0.23	9.380469	7.773503	7.773503	6.932653	4.809401	4.809401	3.546509	3.546509	2.614031	2.614031	1.882639	1.882639	0.0	0.0	0.0	0.0	0.0	0.0	21.544897	0.0	0.0	60.663671	0.0	178.07825	0.0	0.0	-1.82	14.0	168.154	3255.128956	7.571439	2.845084	1.080317	82.794732	2.240741	0.061629	2.240741	-0.017765	1.45	1.311296	0.017765	1.311296	-0.061629	3.993
Name_None_CAS_120-12-7_CS_NoneM_Temperature: Value50	-5.77	0.0	2.523733	488.759099	0.23	9.380469	7.773503	7.773503	6.932653	4.809401	4.809401	3.546509	3.546509	2.614031	2.614031	1.882639	1.882639	0.0	0.0	0.0	0.0	0.0	0.0	21.544897	0.0	0.0	60.663671	0.0	178.07825	0.0	0.0	-1.82	14.0	168.154	3255.128956	7.571439	2.845084	1.080317	82.794732	2.240741	0.061629	2.240741	-0.017765	1.45	1.311296	0.017765	1.311296	-0.061629	3.993
Name_Acetamide, N-(4-methoxyphenyl)-_CAS_51-66-1_CS_NoneM_Temperature: Value25	-1.87	0.41	2.709148	266.361954	0.87	8.974691	7.125898	7.125898	5.719545	3.637864	3.637864	2.409688	2.409688	1.410387	1.410387	0.877615	0.877615	0.0	4.794537	0.0	5.90718	0.0	11.436898	6.923737	31.375266	0.0	5.316789	4.736863	165.078979	0.222222	0.3567	-1.51	12.0	154.104	515.891835	8.585329	3.758873	2.268478	71.351159	10.625259	0.496766	10.625259	0.220747	1.31	0.06929	0.220747	-0.06929	-0.496766	1.6536
Name_Benzoylaminoacetic acid_CAS_495-69-2_CS_NoneM_Temperature: Value25	-1.68	0.83	2.544573	307.89567	1.01	9.681798	6.857568	6.857568	6.198377	3.749645	3.749645	2.442441	2.442441	1.436149	1.436149	0.847481	0.847481	5.969305	9.589074	0.0	12.451936	5.563451	0.0	0.0	30.331835	0.0	5.316789	5.106527	179.058243	0.111111	0.8383	-1.84	13.0	170.103	895.903098	9.249606	4.251656	2.943579	75.19337	11.174676	0.47993	11.174676	0.322481	1.33	0.353445	0.322481	-1.051592	-0.47993	0.501
Name_None_CAS_99-76-3_CS_NoneM_Temperature: Value15	-1.99	0.66	2.895348	250.54461	0.72	8.267585	6.073111	6.073111	5.236382	3.111471	3.111471	2.038456	2.038456	1.288402	1.288402	0.715364	0.715364	5.969305	4.794537	0.0	5.749512	5.563451	0.0	31.375266	0.0	0.0	4.736863	5.106527	152.047344	0.125	0.4752	-1.51	11.0	144.085	335.47939	7.595374	3.053138	1.703179	64.230588	10.820871	0.507966	10.820871	0.337346	1.13	0.136716	0.337346	-0.398148	-0.507966	1.1788
Name_None_CAS_115178-79-5_CS_NoneM_Temperature: Value20	-2.28	0.0	2.622466	398.759948	1.1	13.543606	11.050274	11.050274	8.595754	6.14506	6.14506	3.92409	3.92409	2.716189	2.716189	1.645633	1.645633	12.073272	9.589074	0.0	5.90718	18.652964	0.0	0.0	36.089115	19.913841	0.0	4.736863	249.136493	0.428571	0.0	-1.84	18.0	230.158	10155.19465	14.221881	6.788821	3.583435	107.547363	11.92081	0.448957	11.92081	0.338398	2.03	0.162703	0.338398	-0.752217	-0.448957	2.1003
Name_None_CAS_63-74-1_CS_NoneM_Temperature: Value20	-1.57	0.67	3.201516	341.349962	1.18	8.483128	5.688846	6.505343	4.999019	2.883202	4.429522	2.114045	3.675468	1.208633	2.137864	0.657506	1.172946	10.023291	8.417797	0.0	4.895483	5.687386	0.0	24.265468	0.0	0.0	0.0	10.872641	172.030648	0.0	0.7906	-1.07	11.0	164.145	230.73472	8.030705	2.51929	1.92397	64.87196	10.681132	0.398728	10.681132	0.237548	1.2	0.075648	0.237548	-3.575139	-0.398728	-0.0838
Name_None_CAS_110-94-1_CS_NoneM_Temperature: Value20	0.69	1.14	3.102826	104.126402	0.69	7.276021	4.832244	4.832244	4.125898	2.562569	2.562569	1.64103	1.64103	0.781284	0.781284	0.39084	0.39084	11.938611	9.589074	0.0	19.262465	0.0	0.0	0.0	0.0	0.0	0.0	10.213055	132.042259	0.6	0.7866	-1.06	9.0	124.051	65.146951	7.94	3.884109	6.94	52.110531	9.787862	0.48123	9.787862	0.302856	0.96	0.063194	0.302856	-0.947917	-0.48123	0.3259
Name_None_CAS_65-71-4_CS_NoneM_Temperature: Value25	-1.56	0.44	3.523898	309.2243	0.9	6.853371	4.893847	4.893847	4.198377	2.485599	2.485599	1.754936	1.754936	1.004988	1.004988	0.477131	0.477131	5.689743	9.589074	0.0	5.559267	5.563451	0.0	6.196844	6.923737	0.0	9.967957	0.0	126.042927	0.2	0.396	-1.32	9.0	120.067	104.200919	5.810208	1.889429	1.072463	50.558685	10.564259	0.325185	10.564259	0.325185	0.89	0.334491	0.31385	-0.467037	-0.31385	-0.62838
Name_d-Sorbitol_CAS_50-70-4_CS_NoneM_Temperature: Value40	0.61	1.62	3.985164	104.605938	1.81	9.723615	6.406896	6.406896	5.540111	3.481748	3.481748	2.481029	2.481029	1.512478	1.512478	0.671209	0.671209	37.629629	0.0	0.0	0.0	0.0	0.0	0.0	0.0	0.0	0.0	30.639164	182.079038	1.0	2.9322	-0.24	12.0	168.06	358.75323	11.76	5.413461	3.015405	69.329364	8.95662	0.393579	8.95662	0.110579	1.31	0.725818	0.110579	-1.669306	-0.393579	-3.5854
Name_None_CAS_141-82-2_CS_NoneM_Temperature: Value60	0.86	1.14	3.31802	83.10803	0.69	5.861807	3.418031	3.418031	3.125898	1.562569	1.562569	0.964254	0.964254	0.302451	0.302451	0.129368	0.129368	18.359432	9.589074	0.0	0.0	0.0	0.0	0.0	0.0	0.0	0.0	10.213055	104.010959	0.333333	0.7866	-1.06	7.0	100.029	19.093584	5.94	2.173434	4.94	39.380647	9.428889	0.480806	9.428889	0.314202	0.68	0.805556	0.314202	-1.3125	-0.480806	-0.4543
Name_None_CAS_591-27-5_CS_NoneM_Temperature: Value70	0.47	0.73	3.07766	168.388339	0.65	5.983128	4.333965	4.333965	3.787694	2.333649	2.333649	1.594987	1.594987	0.870211	0.870211	0.524798	0.524798	0.0	0.0	0.0	5.749512	5.687386	0.0	6.066367	18.199101	0.0	0.0	10.840195	109.052764	0.0	0.4745	-1.18	8.0	102.072	64.052487	4.966628	1.738121	0.904142	47.565528	8.733056	0.507886	8.733056	0.117129	0.87	0.212963	0.117129	0.212963	-0.507886	0.9744
Name_None_CAS_591-27-5_CS_NoneM_Temperature: Value75	0.57	0.73	3.07766	168.388339	0.65	5.983128	4.333965	4.333965	3.787694	2.333649	2.333649	1.594987	1.594987	0.870211	0.870211	0.524798	0.524798	0.0	0.0	0.0	5.749512	5.687386	0.0	6.066367	18.199101	0.0	0.0	10.840195	109.052764	0.0	0.4745	-1.18	8.0	102.072	64.052487	4.966628	1.738121	0.904142	47.565528	8.733056	0.507886	8.733056	0.117129	0.87	0.212963	0.117129	0.212963	-0.507886	0.9744
Name_None_CAS_516-06-3_CS_NoneM_Temperature: Value50	-0.13	0.78	3.637683	90.42946	0.96	6.732051	5.087513	5.087513	3.553418	2.537773	2.537773	2.108038	2.108038	1.003387	1.003387	0.285154	0.285154	12.011146	4.794537	0.0	5.917906	0.0	0.0	0.0	13.847474	0.0	0.0	10.840195	117.078979	0.8	0.7488	-0.57	8.0	106.06	39.368066	7.43	2.667814	1.930322	48.494666	10.015741	0.480079	10.015741	0.320236	0.99	0.020833	0.320236	-0.930556	-0.480079	0.0543
Name_3-Hydroxybenzoic acid_CAS_99-06-9_CS_NoneM_Temperature: Value60	-0.51	1.06	3.069899	254.783061	0.72	7.560478	5.112077	5.112077	4.698377	2.722705	2.722705	1.855481	1.855481	1.093105	1.093105	0.638942	0.638942	5.969305	4.794537	0.0	11.312963	0.0	0.0	24.265468	0.0	0.0	0.0	10.213055	138.031694	0.0	0.7632	-1.51	10.0	132.074	178.192787	6.607786	2.389633	1.253905	57.546335	10.242037	0.50794	10.242037	0.335318	0.99	0.02787	0.335318	-1.031574	-0.50794	1.0904
Name_None_CAS_99-65-0_CS_NoneM_Temperature: Value30	-2.41	0.0	3.121806	306.8249	0.31	9.137828	5.836821	5.836821	5.609061	2.998878	2.998878	2.034072	2.034072	1.251375	1.251375	0.720156	0.720156	9.846622	20.228637	0.0	11.374773	0.0	6.066367	18.199101	0.0	0.0	0.0	0.0	168.017107	0.0	0.0	-1.98	12.0	164.076	472.111687	8.1198	2.951612	1.54001	66.737355	10.158704	0.275801	10.158704	0.275801	1.06	0.273889	0.258306	-0.673611	-0.258306	1.503
Name_None_CAS_617-65-2_CS_NoneM_Temperature: Value30	-0.97	1.35	3.49073	144.583377	1.26	8.146264	5.279838	5.279838	4.536581	2.739272	2.739272	1.877144	1.877144	0.986405	0.986405	0.402453	0.402453	17.980451	9.589074	0.0	12.841643	0.0	0.0	0.0	0.0	0.0	0.0	15.946722	147.053158	0.6	1.701	-1.1	10.0	138.058	111.041752	8.9	3.837557	3.848566	57.450422	9.99388	0.481229	9.99388	0.319984	1.06	0.023148	0.319984	-1.165509	-0.481229	-0.7369
Name_None_CAS_91-20-3_CS_NoneM_Temperature: Value15	-3.77	0.0	2.888052	271.015182	0.17	6.811555	5.618802	5.618802	4.966326	3.404701	3.404701	2.347151	2.347151	1.658689	1.658689	1.132906	1.132906	0.0	0.0	0.0	0.0	0.0	0.0	10.772448	0.0	0.0	48.530937	0.0	128.0626	0.0	0.0	-1.3	10.0	120.11	348.570462	5.48223	2.143053	0.780534	60.113068	2.12037	0.06163	2.12037	-0.018404	1.09	1.310185	0.018404	1.310185	-0.06163	2.8398
Name_None_CAS_474-86-2_CS_NoneM_Temperature: Value25	-5.28	0.5	1.774238	628.305435	1.0	13.905413	11.855097	11.855097	9.593172	7.644546	7.644546	6.81453	6.81453	5.8829	5.8829	4.732013	4.732013	0.0	9.901065	0.0	5.41499	23.368569	32.104108	16.700008	6.066367	6.066367	19.066124	0.0	268.14633	0.5	0.5	-1.57	20.0	248.196	62569.188964	12.192023	3.969159	1.478892	119.059368	12.234731	0.507956	12.234731	0.138879	2.11	0.100441	0.138879	-0.100441	-0.507956	3.7375
Name_dl-Tartaric acid_CAS_133-37-9_CS_NoneM_Temperature: Value40	0.26	1.23	4.069512	133.826806	1.3	8.309401	4.760052	4.760052	4.464102	2.282543	2.282543	1.56615	1.56615	0.805104	0.805104	0.270102	0.270102	24.146543	9.589074	0.0	0.0	0.0	0.0	0.0	0.0	0.0	0.0	20.42611	150.016438	0.5	1.599	-1.14	10.0	144.038	106.755911	8.86	3.136253	1.997375	55.334057	9.771852	0.47924	9.771852	0.335427	0.94	1.768611	0.335427	-2.266204	-0.47924	-2.1226
Name_None_CAS_553-90-2_CS_NoneM_Temperature: Value30	0.27	0.0	3.643225	92.605938	0.69	6.568914	4.632993	4.632993	3.718744	1.882993	1.882993	0.983163	0.983163	0.537457	0.537457	0.166667	0.166667	11.938611	9.589074	0.0	0.0	0.0	14.219595	0.0	0.0	0.0	9.473726	0.0	118.026609	0.5	0.0	-1.06	8.0	112.04	53.472764	6.94	3.009687	1.59221	46.384212	10.046065	0.460599	10.046065	0.416684	0.82	0.979167	0.416684	-0.979167	-0.460599	-0.6676
Name_None_CAS_100-09-4_CS_NoneM_Temperature: Value30	-2.69	0.57	2.913802	250.54461	0.66	8.267585	6.073111	6.073111	5.236382	3.111471	3.111471	2.033654	2.033654	1.336969	1.336969	0.733596	0.733596	5.969305	4.794537	0.0	5.563451	5.749512	0.0	19.242532	12.132734	0.0	0.0	9.84339	152.047344	0.125	0.3762	-1.51	11.0	144.085	335.47939	7.595374	3.053138	1.703179	64.230588	10.359739	0.496768	10.359739	0.335183	1.13	0.269259	0.335183	-0.923469	-0.496768	1.3934
Name_None_CAS_95-55-6_CS_NoneM_Temperature: Value20	-0.74	0.51	3.134862	164.638339	0.55	5.983128	4.333965	4.333965	3.80453	2.339632	2.339632	1.558816	1.558816	0.936755	0.936755	0.48753	0.48753	0.0	0.0	0.0	5.749512	5.687386	0.0	0.0	24.265468	0.0	0.0	10.840195	109.052764	0.0	0.2805	-1.18	8.0	102.072	72.495266	4.966628	1.738121	0.729375	47.565528	8.794259	0.505796	8.794259	0.137958	0.87	0.145833	0.137958	0.145833	-0.505796	0.9744
Name_None_CAS_110-15-6_CS_NoneM_Temperature: Value10	-0.41	0.97	3.181846	92.605938	0.69	6.568914	4.125137	4.125137	3.625898	2.062569	2.062569	1.287477	1.287477	0.552731	0.552731	0.213865	0.213865	11.938611	9.589074	0.0	12.841643	0.0	0.0	0.0	0.0	0.0	0.0	10.213055	118.026609	0.5	0.6693	-1.06	8.0	112.04	40.339204	6.94	3.009687	4.94	45.745589	9.640417	0.481219	9.640417	0.303432	0.82	0.296296	0.303432	-1.076481	-0.481219	-0.0642
Name_None_CAS_107-35-7_CS_NoneM_Temperature: Value10	-0.34	0.52	3.602197	125.870334	1.34	5.914214	3.663522	4.480019	3.06066	1.712831	3.321996	1.074714	2.64679	0.375805	1.127415	0.14893	0.446789	10.118127	8.417797	0.0	12.29761	0.0	0.0	0.0	0.0	0.0	0.0	10.286417	125.014664	1.0	0.6968	-0.13	7.0	118.093	18.141709	6.87	2.247743	5.87	42.07272	9.706806	0.329369	9.706806	0.265602	0.83	0.028935	0.265602	-3.79919	-0.329369	-1.1671
Name_None_CAS_110-15-6_CS_NoneM_Temperature: Value15	-0.39	0.97	3.181846	92.605938	0.69	6.568914	4.125137	4.125137	3.625898	2.062569	2.062569	1.287477	1.287477	0.552731	0.552731	0.213865	0.213865	11.938611	9.589074	0.0	12.841643	0.0	0.0	0.0	0.0	0.0	0.0	10.213055	118.026609	0.5	0.6693	-1.06	8.0	112.04	40.339204	6.94	3.009687	4.94	45.745589	9.640417	0.481219	9.640417	0.303432	0.82	0.296296	0.303432	-1.076481	-0.481219	-0.0642
Name_None_CAS_85-01-8_CS_NoneM_Temperature: Value70	-4.15	0.0	2.610319	539.009099	0.23	9.380469	7.773503	7.773503	6.94949	4.815384	4.815384	3.507834	3.507834	2.654202	2.654202	1.954807	1.954807	0.0	0.0	0.0	0.0	0.0	0.0	21.544897	0.0	0.0	60.663671	0.0	178.07825	0.0	0.0	-1.82	14.0	168.154	3408.807763	7.571439	2.845084	1.007541	82.794732	2.178241	0.061629	2.178241	-0.010542	1.45	1.311296	0.010542	1.311296	-0.061629	3.993
Name_l-Tyrosine_CAS_60-18-4_CS_NoneM_Temperature: Value35	-2.42	1.28	2.641764	294.233053	1.29	9.844935	6.973884	6.973884	6.092224	3.856515	3.856515	2.815302	2.815302	1.709153	1.709153	0.973275	0.973275	12.011146	4.794537	0.0	12.170333	0.0	5.563451	12.132734	12.132734	0.0	0.0	15.946722	181.073893	0.222222	1.6512	-1.55	13.0	170.103	758.764388	9.537336	3.909516	2.757388	75.61611	10.396196	0.507967	10.396196	0.320316	1.37	0.159858	0.320316	-1.020301	-0.507967	0.3466
Name_None_CAS_68-96-2_CS_NoneM_Temperature: Value25	-4.71	0.17	1.697583	634.995115	1.32	17.328063	15.229966	15.229966	11.221816	9.695734	9.695734	9.380149	9.380149	8.695991	8.695991	7.153613	7.153613	5.601051	14.695602	0.0	16.613226	36.378606	38.52493	5.573105	6.923737	6.07602	13.847474	0.0	330.219495	0.809524	0.2244	-0.96	24.0	300.228	291351.48963	16.50531	5.030469	1.880066	144.442444	12.218477	0.381506	12.218477	0.161345	2.68	0.044612	0.161345	-1.122829	-0.381506	3.8384
Name_Mepazine_CAS_60-89-9_CS_NoneM_Temperature: Value25	-4.74	0.0	1.681833	624.489689	1.07	14.940947	13.034362	13.850858	10.809663	8.130804	8.947301	6.418614	7.502391	4.694871	5.825139	3.658293	4.754041	0.0	0.0	0.0	0.0	0.0	12.462662	47.096896	0.0	11.761885	65.378428	0.0	310.15037	0.368421	0.0	-1.45	22.0	288.29	194296.072209	14.161965	5.976536	2.636688	136.674207	2.54662	0.339312	2.54662	0.055245	2.46	0.752743	0.055245	0.752743	-0.339312	4.6311
Name_None_CAS_2136-99-4_CS_NoneM_Temperature: Value25	-9.04	0.0	2.960312	593.579115	0.0	15.187716	9.178416	15.225848	9.251795	4.916558	7.940274	3.686355	6.827013	2.47359	5.623212	1.585309	3.582284	0.0	0.0	0.0	51.307969	0.0	0.0	12.132734	0.0	0.0	0.0	92.807519	425.766472	0.0	0.0	0.76	20.0	427.756	22006.379731	17.119199	6.479848	2.953511	154.914627	6.175152	0.082632	6.175152	0.068732	2.3	0.155741	0.068732	0.155741	-0.082632	8.5808
Name_None_CAS_334-48-5_CS_NoneM_Temperature: Value20	-3.02	0.57	2.861387	110.406207	0.38	9.234205	8.012316	8.012316	5.770056	4.988391	4.988391	3.265059	3.265059	1.994196	1.994196	1.233333	1.233333	5.969305	4.794537	0.0	0.0	6.420822	12.841643	32.104108	0.0	0.0	6.923737	5.106527	172.14633	0.9	0.2166	-0.53	12.0	152.108	402.848465	11.47	8.565511	9.47	74.979486	10.134489	0.48123	10.134489	0.30284	1.59	0.341049	0.30284	-0.663372	-0.48123	3.2117
Name_None_CAS_85-01-8_CS_NoneM_Temperature: Value65	-4.26	0.0	2.610319	539.009099	0.23	9.380469	7.773503	7.773503	6.94949	4.815384	4.815384	3.507834	3.507834	2.654202	2.654202	1.954807	1.954807	0.0	0.0	0.0	0.0	0.0	0.0	21.544897	0.0	0.0	60.663671	0.0	178.07825	0.0	0.0	-1.82	14.0	168.154	3408.807763	7.571439	2.845084	1.007541	82.794732	2.178241	0.061629	2.178241	-0.010542	1.45	1.311296	0.010542	1.311296	-0.061629	3.993
Name_None_CAS_51-28-5_CS_NoneM_Temperature: Value25	-2.43	0.28	3.267052	375.287403	0.45	10.008072	6.206685	6.206685	6.019745	3.139151	3.139151	2.187237	2.187237	1.366512	1.366512	0.771623	0.771623	26.970906	20.228637	0.0	0.0	6.066367	12.132734	0.0	0.0	0.0	0.0	5.106527	184.012021	0.0	0.126	-2.18	13.0	180.075	675.815708	8.912421	3.05236	1.695453	71.531588	10.219537	0.502087	10.219537	0.317063	1.12	0.426389	0.317063	-0.886574	-0.502087	1.2086
Name_None_CAS_556-88-7_CS_NoneM_Temperature: Value50	-0.95	0.55	3.679228	102.257422	1.25	5.861807	3.365624	3.365624	3.125898	1.366105	1.366105	0.7627	0.7627	0.19712	0.19712	0.094281	0.094281	10.991868	10.114318	0.0	0.0	0.0	0.0	0.0	0.0	0.0	16.568742	0.0	104.033425	0.0	0.6875	-1.33	7.0	100.037	19.093584	5.67	1.956514	4.67	38.937467	9.267778	0.364866	9.267778	0.263015	0.68	0.537037	0.263015	-0.962963	-0.364866	-1.5485
Name_None_CAS_608-93-5_CS_NoneM_Temperature: Value25	-5.48	0.0	3.455546	267.264384	0.0	8.593858	4.967173	8.746817	5.036581	2.522261	4.412084	1.78216	3.730453	1.058224	3.204463	0.544018	1.653855	0.0	0.0	0.0	15.0679	10.045267	0.0	6.066367	0.0	0.0	0.0	58.004699	247.852088	0.0	0.0	0.67	11.0	249.331	256.346785	9.75569	3.590428	1.877248	88.947734	5.655432	0.082598	5.655432	0.080845	1.33	0.185957	0.080845	0.185957	-0.082598	4.9536
Name_d-Fructose_CAS_57-48-7_CS_NoneM_Temperature: Value60	0.42	1.31	2.724112	162.1173	1.83	9.353371	6.290581	6.290581	5.547859	3.52943	3.52943	2.777234	2.777234	1.928512	1.928512	1.147765	1.147765	37.312774	5.106527	0.0	0.0	0.0	0.0	0.0	0.0	0.0	4.736863	20.42611	180.063388	1.0	2.3973	-0.24	12.0	168.06	495.619587	9.845034	3.249571	1.326677	68.642844	9.24713	0.393566	9.24713	0.218609	1.2	0.527245	0.218609	-2.159907	-0.393566	-3.2198
Name_None_CAS_479-45-8_CS_NoneM_Temperature: Value15	-3.61	0.0	3.769455	592.636917	0.96	15.610366	9.656755	9.656755	9.162479	4.656935	4.656935	3.365399	3.365399	2.227211	2.227211	1.386716	1.386716	42.551792	40.457273	0.0	5.008913	12.132734	7.047672	0.0	0.0	0.0	0.0	0.0	287.013812	0.142857	0.0	-3.38	20.0	282.104	15468.489615	14.680168	5.086482	2.548788	108.138218	10.809537	0.312178	10.809537	0.312178	1.65	0.055548	0.258302	-1.171296	-0.258302	1.0391
Name_None_CAS_492-62-6_CS_NoneM_Temperature: Value20	0.32	1.31	2.634409	146.218849	1.85	9.300965	6.238174	6.238174	5.574586	3.562009	3.562009	2.719449	2.719449	1.867059	1.867059	1.081734	1.081734	37.312774	0.0	0.0	0.0	0.0	0.0	0.0	0.0	0.0	4.736863	25.532637	180.063388	1.0	2.4235	-0.24	12.0	168.06	454.517504	9.845034	3.648916	1.581759	68.642844	9.119537	0.393567	9.119537	0.18357	1.2	0.525787	0.18357	-1.568935	-0.393567	-3.2214
Name_None_CAS_479-45-8_CS_NoneM_Temperature: Value10	-3.62	0.0	3.769455	592.636917	0.96	15.610366	9.656755	9.656755	9.162479	4.656935	4.656935	3.365399	3.365399	2.227211	2.227211	1.386716	1.386716	42.551792	40.457273	0.0	5.008913	12.132734	7.047672	0.0	0.0	0.0	0.0	0.0	287.013812	0.142857	0.0	-3.38	20.0	282.104	15468.489615	14.680168	5.086482	2.548788	108.138218	10.809537	0.312178	10.809537	0.312178	1.65	0.055548	0.258302	-1.171296	-0.258302	1.0391
Name_None_CAS_108-46-3_CS_NoneM_Temperature: Value30	0.76	1.0	3.07766	166.388339	0.61	5.983128	4.203828	4.203828	3.787694	2.268581	2.268581	1.519852	1.519852	0.829737	0.829737	0.493031	0.493031	0.0	0.0	0.0	11.499024	0.0	0.0	18.199101	6.066367	0.0	0.0	10.213055	110.036779	0.0	0.61	-1.18	8.0	104.064	64.052487	4.966628	1.738121	0.904142	47.019871	8.653056	0.507823	8.653056	0.118764	0.83	0.087963	0.118764	0.087963	-0.507823	1.0978
Name_None_CAS_150-13-0_CS_NoneM_Temperature: Value30	-1.35	0.8	3.003401	240.287949	0.76	7.560478	5.242213	5.242213	4.698377	2.787773	2.787773	1.927161	1.927161	1.157634	1.157634	0.625697	0.625697	5.969305	4.794537	0.0	5.563451	5.687386	0.0	12.132734	12.132734	0.0	0.0	10.840195	137.047678	0.0	0.608	-1.51	10.0	130.082	180.912515	6.607786	2.389633	1.253905	58.091992	10.27141	0.477639	10.27141	0.335181	1.03	0.258519	0.335181	-0.930556	-0.477639	0.967
Name_None_CAS_315-30-0_CS_NoneM_Temperature: Value40	-2.1	0.27	2.929586	362.1908	1.54	6.974691	4.957376	4.957376	4.87701	2.745086	2.745086	1.854779	1.854779	1.254429	1.254429	0.785732	0.785732	0.0	4.794537	0.0	5.559267	11.387856	0.0	12.524164	0.0	0.0	20.165321	0.0	136.038511	0.0	0.4158	-1.65	10.0	132.082	372.42214	5.15986	1.662923	0.539771	55.465602	10.848704	0.305963	10.848704	0.283323	0.88	0.261574	0.283323	-0.261574	-0.305963	-0.4022
Name_None_CAS_99-99-0_CS_NoneM_Temperature: Value20	-2.75	0.0	3.003401	240.287949	0.21	7.560478	5.573111	5.573111	4.698377	2.910122	2.910122	2.092659	2.092659	1.24479	1.24479	0.66648	0.66648	4.923311	10.114318	0.0	5.687386	0.0	5.563451	12.132734	12.132734	6.923737	0.0	0.0	137.047678	0.142857	0.0	-1.38	10.0	130.082	180.912515	6.736009	2.473197	1.31284	58.449321	10.117782	0.268941	10.117782	0.268941	1.03	0.144074	0.25831	-0.403333	-0.25831	1.90322
Name_None_CAS_6915-15-7_CS_NoneM_Temperature: Value10	0.58	1.14	3.632432	128.919685	0.99	7.439158	4.442594	4.442594	4.036581	2.164138	2.164138	1.451898	1.451898	0.65303	0.65303	0.252713	0.252713	24.463399	9.589074	0.0	0.0	0.0	0.0	0.0	0.0	0.0	0.0	15.319582	134.021523	0.5	1.1286	-1.1	9.0	128.039	60.471844	7.9	3.032307	3.47971	50.539823	9.721435	0.481147	9.721435	0.332635	0.88	0.75463	0.332635	-1.789352	-0.481147	-1.0934
Name_None_CAS_99-65-0_CS_NoneM_Temperature: Value25	-2.5	0.0	3.121806	306.8249	0.31	9.137828	5.836821	5.836821	5.609061	2.998878	2.998878	2.034072	2.034072	1.251375	1.251375	0.720156	0.720156	9.846622	20.228637	0.0	11.374773	0.0	6.066367	18.199101	0.0	0.0	0.0	0.0	168.017107	0.0	0.0	-1.98	12.0	164.076	472.111687	8.1198	2.951612	1.54001	66.737355	10.158704	0.275801	10.158704	0.275801	1.06	0.273889	0.258306	-0.673611	-0.258306	1.503
Name_None_CAS_144-62-7_CS_NoneM_Temperature: Value60	0.53	1.14	3.567703	71.548875	0.68	5.154701	2.710924	2.710924	2.642734	1.105462	1.105462	0.610305	0.610305	0.182954	0.182954	0.0	0.0	11.938611	0.0	0.0	0.0	0.0	0.0	0.0	0.0	0.0	0.0	19.802129	89.995309	0.0	0.7752	-1.06	6.0	88.018	13.60964	4.94	1.395523	1.280136	33.015705	9.099537	0.472815	9.099537	0.414359	0.54	1.824074	0.414359	-1.824074	-0.472815	-0.8444
Name_None_CAS_123-30-8_CS_NoneM_Temperature: Value60	-0.57	0.73	3.032456	147.388339	0.69	5.983128	4.333965	4.333965	3.787694	2.333649	2.333649	1.591532	1.591532	0.893088	0.893088	0.474322	0.474322	0.0	0.0	0.0	5.749512	5.687386	0.0	0.0	24.265468	0.0	0.0	10.840195	109.052764	0.0	0.5037	-1.18	8.0	102.072	70.798924	4.966628	1.738121	0.904142	47.565528	8.701111	0.507964	8.701111	0.115227	0.87	0.249259	0.115227	0.249259	-0.507964	0.9744
Name_None_CAS_110-15-6_CS_NoneM_Temperature: Value65	0.38	0.97	3.181846	92.605938	0.69	6.568914	4.125137	4.125137	3.625898	2.062569	2.062569	1.287477	1.287477	0.552731	0.552731	0.213865	0.213865	11.938611	9.589074	0.0	12.841643	0.0	0.0	0.0	0.0	0.0	0.0	10.213055	118.026609	0.5	0.6693	-1.06	8.0	112.04	40.339204	6.94	3.009687	4.94	45.745589	9.640417	0.481219	9.640417	0.303432	0.82	0.296296	0.303432	-1.076481	-0.481219	-0.0642
Name_2-Methoxybenzoic acid_CAS_579-75-9_CS_NoneM_Temperature: Value10	-1.91	0.57	3.121219	267.79461	0.66	8.267585	6.073111	6.073111	5.253219	3.117454	3.117454	2.005436	2.005436	1.337383	1.337383	0.821324	0.821324	5.969305	4.794537	0.0	5.563451	5.749512	0.0	13.176165	18.199101	0.0	0.0	9.84339	152.047344	0.125	0.3762	-1.51	11.0	144.085	336.852662	7.595374	3.053138	1.490371	64.230588	10.500648	0.495856	10.500648	0.338977	1.13	0.189815	0.338977	-0.969954	-0.495856	1.3934
Name_None_CAS_147-71-7_CS_NoneM_Temperature: Value20	0.59	1.23	4.069512	133.826806	1.3	8.309401	4.760052	4.760052	4.464102	2.282543	2.282543	1.56615	1.56615	0.805104	0.805104	0.270102	0.270102	24.146543	9.589074	0.0	0.0	0.0	0.0	0.0	0.0	0.0	0.0	20.42611	150.016438	0.5	1.599	-1.14	10.0	144.038	106.755911	8.86	3.136253	1.997375	55.334057	9.771852	0.47924	9.771852	0.335427	0.94	1.768611	0.335427	-2.266204	-0.47924	-2.1226
Name_None_CAS_613-12-7_CS_NoneM_Temperature: Value5	-7.43	0.0	2.474936	635.656722	0.23	10.250712	8.696152	8.696152	7.3265	5.220085	5.220085	4.049964	4.049964	2.86031	2.86031	2.059473	2.059473	0.0	0.0	0.0	0.0	0.0	0.0	27.108348	0.0	0.0	61.521041	0.0	192.0939	0.066667	0.0	-1.82	15.0	180.165	4584.546211	8.485285	3.094623	1.385812	89.159674	2.261574	0.061629	2.261574	-0.017501	1.6	1.313753	0.017501	1.313753	-0.061629	4.30142
Name_2-Methoxybenzoic acid_CAS_579-75-9_CS_NoneM_Temperature: Value15	-1.85	0.57	3.121219	267.79461	0.66	8.267585	6.073111	6.073111	5.253219	3.117454	3.117454	2.005436	2.005436	1.337383	1.337383	0.821324	0.821324	5.969305	4.794537	0.0	5.563451	5.749512	0.0	13.176165	18.199101	0.0	0.0	9.84339	152.047344	0.125	0.3762	-1.51	11.0	144.085	336.852662	7.595374	3.053138	1.490371	64.230588	10.500648	0.495856	10.500648	0.338977	1.13	0.189815	0.338977	-0.969954	-0.495856	1.3934
Name_None_CAS_76-93-7_CS_NoneM_Temperature: Value25	-2.21	0.74	2.594265	466.005236	1.03	12.303119	9.076178	9.076178	8.153719	5.222705	5.222705	3.747614	3.747614	2.692636	2.692636	1.772327	1.772327	11.570356	15.007592	0.0	0.0	11.126903	0.0	0.0	60.663671	0.0	0.0	0.0	228.078644	0.071429	0.7622	-2.13	17.0	216.151	8998.97996	11.358214	4.392393	1.924039	98.968371	11.372137	0.478583	11.372137	0.344754	1.74	0.346019	0.344754	-1.9975	-0.478583	2.0071
Name_None_CAS_110-17-8_CS_NoneM_Temperature: Value25	-1.22	1.14	3.668626	118.973737	0.75	6.568914	3.865624	3.865624	3.625898	1.766145	1.766145	1.009809	1.009809	0.368487	0.368487	0.142577	0.142577	11.938611	9.589074	0.0	0.0	12.15204	0.0	0.0	0.0	0.0	0.0	10.213055	116.010959	0.0	0.855	-1.32	8.0	112.04	40.339204	6.68	2.787964	4.68	45.055986	9.553611	0.478071	9.553611	0.328066	0.78	0.55787	0.328066	-1.257037	-0.478071	-0.2882
Name_1,2,3,4-Tetrachlorodibenzo-p-dioxin_CAS_30746-58-8_CS_NoneM_Temperature: Value5	-10.4	0.0	2.247275	599.01105	0.22	12.861443	8.637756	11.661471	8.592224	4.899776	6.411634	3.565036	5.076894	2.456249	4.223624	1.612432	2.507565	0.0	0.0	0.0	31.589557	11.499024	0.0	0.0	12.132734	12.132734	0.0	55.877485	319.89654	0.0	0.0	-0.8	18.0	317.942	16590.199562	12.244922	4.389717	1.721057	122.922822	6.074879	0.447804	6.074879	0.191407	1.82	0.143578	0.191407	0.143578	-0.447804	6.1982
Name_None_CAS_6915-15-7_CS_NoneM_Temperature: Value80	0.79	1.14	3.632432	128.919685	0.99	7.439158	4.442594	4.442594	4.036581	2.164138	2.164138	1.451898	1.451898	0.65303	0.65303	0.252713	0.252713	24.463399	9.589074	0.0	0.0	0.0	0.0	0.0	0.0	0.0	0.0	15.319582	134.021523	0.5	1.1286	-1.1	9.0	128.039	60.471844	7.9	3.032307	3.47971	50.539823	9.721435	0.481147	9.721435	0.332635	0.88	0.75463	0.332635	-1.789352	-0.481147	-1.0934
Name_None_CAS_108-95-2_CS_NoneM_Temperature: Value20	-0.11	0.5	3.021465	134.10737	0.39	5.112884	3.833965	3.833965	3.393847	2.13429	2.13429	1.335549	1.335549	0.756194	0.756194	0.427994	0.427994	0.0	0.0	0.0	0.0	5.749512	0.0	0.0	24.265468	6.066367	0.0	5.106527	94.041865	0.0	0.195	-0.98	7.0	88.065	47.197253	4.186113	1.646196	0.929059	42.225637	8.632222	0.507967	8.632222	0.115075	0.78	0.321759	0.115075	0.321759	-0.507967	1.3922
Name_None_CAS_108-95-2_CS_NoneM_Temperature: Value25	-0.07	0.5	3.021465	134.10737	0.39	5.112884	3.833965	3.833965	3.393847	2.13429	2.13429	1.335549	1.335549	0.756194	0.756194	0.427994	0.427994	0.0	0.0	0.0	0.0	5.749512	0.0	0.0	24.265468	6.066367	0.0	5.106527	94.041865	0.0	0.195	-0.98	7.0	88.065	47.197253	4.186113	1.646196	0.929059	42.225637	8.632222	0.507967	8.632222	0.115075	0.78	0.321759	0.115075	0.321759	-0.507967	1.3922
Name_None_CAS_94-09-7_CS_NoneM_Temperature: Value50	-1.77	0.23	2.753743	266.361954	0.76	8.974691	6.910355	6.910355	5.736382	3.764073	3.764073	2.342479	2.342479	1.421818	1.421818	0.83363	0.83363	0.0	4.794537	0.0	5.969305	17.85772	0.0	0.0	31.189205	0.0	0.0	10.47053	165.078979	0.222222	0.1748	-1.51	12.0	154.104	535.062808	8.585329	3.758873	1.985036	71.141187	11.092937	0.462391	11.092937	0.33761	1.31	0.30787	0.33761	-0.30787	-0.462391	1.4455
Name_Lactose_CAS_63-42-3_CS_NoneM_Temperature: Value20	-0.32	2.01	2.114862	378.018438	3.4	17.309037	11.99017	11.99017	10.810968	7.079026	7.079026	5.526832	5.526832	3.978973	3.978973	2.569694	2.569694	74.625548	35.745692	0.0	0.0	0.0	0.0	0.0	0.0	0.0	0.0	19.317116	342.116212	1.0	6.834	-0.44	23.0	320.121	108711.667779	18.892352	7.630404	3.646723	130.436458	9.942733	0.393567	9.942733	0.186732	2.23	0.667367	0.186732	-1.739074	-0.393567	-5.3972
Name_None_CAS_99-96-7_CS_NoneM_Temperature: Value60	-0.53	1.0	3.003401	237.533061	0.72	7.560478	5.112077	5.112077	4.698377	2.722705	2.722705	1.852027	1.852027	1.114255	1.114255	0.604007	0.604007	5.969305	4.794537	0.0	11.312963	0.0	0.0	24.265468	0.0	0.0	0.0	10.213055	138.031694	0.0	0.72	-1.51	10.0	132.074	180.912515	6.607786	2.389633	1.253905	57.546335	10.230593	0.507966	10.230593	0.335183	0.99	0.074074	0.335183	-0.986111	-0.507966	1.0904
Name_None_CAS_492-62-6_CS_NoneM_Temperature: Value60	0.37	1.31	2.634409	146.218849	1.85	9.300965	6.238174	6.238174	5.574586	3.562009	3.562009	2.719449	2.719449	1.867059	1.867059	1.081734	1.081734	37.312774	0.0	0.0	0.0	0.0	0.0	0.0	0.0	0.0	4.736863	25.532637	180.063388	1.0	2.4235	-0.24	12.0	168.06	454.517504	9.845034	3.648916	1.581759	68.642844	9.119537	0.393567	9.119537	0.18357	1.2	0.525787	0.18357	-1.568935	-0.393567	-3.2214
Name_None_CAS_77-02-1_CS_NoneM_Temperature: Value35	-1.57	0.52	3.141715	313.559202	1.29	11.637828	8.793659	8.793659	6.94643	4.725798	4.725798	3.856225	3.856225	2.716401	2.716401	1.736796	1.736796	23.260464	14.383612	0.0	12.338728	0.0	0.0	6.07602	13.847474	0.0	17.212513	0.0	210.100442	0.5	0.6708	-1.65	15.0	196.121	1588.115175	11.424906	3.841757	1.646044	87.912587	11.727917	0.327632	11.727917	0.327632	1.61	0.205	0.276803	-1.212639	-0.276803	0.5709
Name_None_CAS_70-55-3_CS_NoneM_Temperature: Value15	-1.93	0.44	3.201516	339.208253	0.88	8.483128	6.111496	6.927993	4.999019	3.094527	4.640846	2.358062	3.919485	1.349516	2.278747	0.727948	1.243388	10.023291	8.417797	0.0	4.895483	0.0	5.563451	12.132734	12.132734	6.923737	0.0	5.138974	171.0354	0.142857	0.3872	-0.87	11.0	162.149	230.73472	8.228717	2.636174	2.027552	65.897012	10.721948	0.237545	10.721948	0.237545	1.24	0.155648	0.224628	-3.519583	-0.224628	0.64242
Name_Barbital_CAS_57-44-3_CS_form IM_Temperature: Value30	-1.35	0.52	3.007364	246.562704	1.21	10.060478	7.638958	7.638958	6.063715	4.233693	4.233693	3.026586	3.026586	2.530522	2.530522	1.472098	1.472098	23.260464	14.383612	0.0	0.0	12.841643	0.0	0.0	13.847474	0.0	10.633577	0.0	184.084792	0.625	0.6292	-1.39	13.0	172.099	688.508534	9.696133	3.159683	1.298669	75.872305	11.406389	0.327632	11.406389	0.327632	1.37	0.397269	0.276823	-1.061597	-0.276823	0.1588
Name_None_CAS_50-23-7_CS_NoneM_Temperature: Value35	-2.97	0.73	1.735083	683.888922	1.9	18.905413	15.701743	15.701743	12.170505	9.957047	9.957047	9.55734	9.55734	8.653267	8.653267	7.28102	7.28102	29.510135	24.908657	0.0	28.951954	19.262465	25.683286	5.573105	6.07602	6.923737	6.923737	0.0	362.209324	0.809524	1.387	-1.04	26.0	332.226	715692.138165	18.329215	5.727623	2.138229	154.030911	12.361571	0.392773	12.361571	0.189629	2.8	0.069679	0.189629	-1.543732	-0.392773	1.7816
Name_Barbital_CAS_57-44-3_CS_form IM_Temperature: Value35	-1.29	0.52	3.007364	246.562704	1.21	10.060478	7.638958	7.638958	6.063715	4.233693	4.233693	3.026586	3.026586	2.530522	2.530522	1.472098	1.472098	23.260464	14.383612	0.0	0.0	12.841643	0.0	0.0	13.847474	0.0	10.633577	0.0	184.084792	0.625	0.6292	-1.39	13.0	172.099	688.508534	9.696133	3.159683	1.298669	75.872305	11.406389	0.327632	11.406389	0.327632	1.37	0.397269	0.276823	-1.061597	-0.276823	0.1588
Name_None_CAS_58-39-9_CS_NoneM_Temperature: Value25	-4.15	0.23	1.410021	779.772079	1.84	18.639617	15.48048	17.052906	13.241515	9.63965	10.834111	7.093913	8.614126	5.324948	6.690313	3.873718	5.116168	0.0	0.0	0.0	6.606882	0.0	57.25675	21.16574	0.0	17.828252	51.097932	16.707467	403.148511	0.428571	0.4232	-1.24	27.0	377.771	2100937.37577	19.092789	8.842005	4.437891	170.261425	9.077906	0.395045	9.077906	0.05673	3.02	0.258283	0.05673	0.258283	-0.395045	3.9427
Name_Ethylmalonic acid_CAS_601-75-2_CS_NoneM_Temperature: Value15	0.68	1.14	3.989992	114.919685	0.72	7.439158	4.995381	4.995381	4.091423	2.548167	2.548167	1.637309	1.637309	1.00444	1.00444	0.454869	0.454869	17.856517	9.589074	0.0	6.420822	0.0	0.0	6.923737	0.0	0.0	0.0	10.213055	132.042259	0.6	0.8208	-1.06	9.0	124.051	64.052487	7.94	3.063778	2.119036	52.110531	9.991157	0.4806	9.991157	0.317363	0.96	0.12963	0.317363	-1.273148	-0.4806	0.1818
Name_None_CAS_65-45-2_CS_NoneM_Temperature: Value25	-1.79	0.62	3.152941	257.537949	0.61	7.560478	5.242213	5.242213	4.715214	2.793756	2.793756	1.8814	1.8814	1.169509	1.169509	0.682001	0.682001	5.90718	4.794537	0.0	11.312963	0.0	0.0	12.132734	12.132734	0.0	0.0	10.840195	137.047678	0.0	0.3782	-1.51	10.0	130.082	182.238219	6.607786	2.389633	1.074894	58.091992	10.483981	0.507122	10.483981	0.251954	1.03	0.074074	0.251954	-0.61287	-0.507122	0.4911
Name_None_CAS_62-44-2_CS_NoneM_Temperature: Value25	-2.55	0.41	2.635973	279.481149	0.87	9.681798	7.833004	7.833004	6.219545	4.225397	4.225397	2.638576	2.638576	1.485689	1.485689	1.004424	1.004424	0.0	4.794537	0.0	5.90718	6.606882	11.436898	6.923737	0.0	31.189205	5.316789	4.736863	179.094629	0.3	0.3567	-1.51	13.0	166.115	831.113512	9.577032	4.499571	3.151288	77.716101	10.681432	0.493887	10.681432	0.220747	1.45	0.065593	0.220747	-0.065593	-0.493887	2.0437
Name_None_CAS_1202-25-1_CS_NoneM_Temperature: Value15	-3.47	0.0	2.87093	290.297985	0.79	9.844935	8.073111	8.073111	6.147066	4.005898	4.005898	2.932883	2.932883	1.8048	1.8048	1.013506	1.013506	0.0	4.794537	0.0	5.969305	5.563451	5.687386	7.109798	12.132734	31.127988	4.736863	0.0	179.094629	0.3	0.0	-1.51	13.0	166.115	857.684336	9.577032	3.93736	2.211653	77.926073	11.058754	0.465418	11.058754	0.337344	1.45	0.300642	0.337344	-0.300642	-0.465418	1.5392
Name_d-Sorbitol_CAS_50-70-4_CS_NoneM_Temperature: Value10	0.55	1.62	3.985164	104.605938	1.81	9.723615	6.406896	6.406896	5.540111	3.481748	3.481748	2.481029	2.481029	1.512478	1.512478	0.671209	0.671209	37.629629	0.0	0.0	0.0	0.0	0.0	0.0	0.0	0.0	0.0	30.639164	182.079038	1.0	2.9322	-0.24	12.0	168.06	358.75323	11.76	5.413461	3.015405	69.329364	8.95662	0.393579	8.95662	0.110579	1.31	0.725818	0.110579	-1.669306	-0.393579	-3.5854
Name_None_CAS_120-72-9_CS_NoneM_Temperature: Value25	-1.52	0.31	2.95466	278.545421	0.33	6.104448	4.964102	4.964102	4.466326	2.988034	2.988034	2.064921	2.064921	1.462518	1.462518	0.995014	0.995014	0.0	0.0	0.0	0.0	0.0	0.0	10.902925	0.0	18.329578	23.18308	0.0	117.057849	0.0	0.1023	-1.24	9.0	110.095	254.26899	4.621116	1.621724	0.616663	53.322228	3.119537	0.361176	3.119537	0.045339	0.95	1.206019	0.045339	1.206019	-0.361176	2.1679
Name_None_CAS_302-72-7_CS_NoneM_Temperature: Value25	0.2	0.78	3.257586	59.813538	0.93	5.154701	3.510162	3.510162	2.642734	1.62709	1.62709	1.126913	1.126913	0.389528	0.389528	0.0	0.0	12.011146	4.794537	0.0	0.0	0.0	0.0	6.923737	0.0	0.0	0.0	10.840195	89.047678	0.666667	0.7254	-0.57	6.0	82.038	13.60964	5.43	1.767634	1.721545	35.764782	9.574074	0.480094	9.574074	0.319678	0.71	0.731481	0.319678	-0.962963	-0.480094	-0.5818
Name_None_CAS_302-72-7_CS_NoneM_Temperature: Value20	0.18	0.78	3.257586	59.813538	0.93	5.154701	3.510162	3.510162	2.642734	1.62709	1.62709	1.126913	1.126913	0.389528	0.389528	0.0	0.0	12.011146	4.794537	0.0	0.0	0.0	0.0	6.923737	0.0	0.0	0.0	10.840195	89.047678	0.666667	0.7254	-0.57	6.0	82.038	13.60964	5.43	1.767634	1.721545	35.764782	9.574074	0.480094	9.574074	0.319678	0.71	0.731481	0.319678	-0.962963	-0.480094	-0.5818
Name_17a-Ethynyl testosterone_CAS_434-03-7_CS_NoneM_Temperature: Value35	-5.49	0.4	1.70241	626.243053	1.08	16.457819	14.399067	14.399067	10.839101	9.280285	9.280285	8.9683	8.9683	8.352348	8.352348	6.812482	6.812482	5.601051	9.901065	0.0	10.829981	29.957785	38.52493	11.993926	0.0	6.07602	19.767909	6.42335	312.20893	0.761905	0.432	-1.07	23.0	284.229	203205.522346	15.457261	4.728617	1.835106	139.280147	11.846204	0.377034	11.846204	0.155197	2.58	0.120059	0.155197	-0.914495	-0.377034	3.8826
Name_None_CAS_64649-43-0_CS_NoneM_Temperature: Value20	-1.64	0.49	2.544573	307.89567	0.99	9.681798	6.895953	6.895953	6.198377	3.70396	3.70396	2.408471	2.408471	1.355013	1.355013	0.794246	0.794246	11.876485	9.589074	0.0	6.606882	5.563451	0.0	0.0	30.331835	0.0	4.736863	5.733667	179.058243	0.111111	0.4851	-1.84	13.0	170.103	895.903098	9.249606	4.251656	2.943579	75.30271	11.11912	0.452	11.11912	0.33813	1.33	0.381223	0.33813	-0.662703	-0.452	0.3287
Name_None_CAS_516-06-3_CS_NoneM_Temperature: Value25	-0.23	0.78	3.637683	90.42946	0.96	6.732051	5.087513	5.087513	3.553418	2.537773	2.537773	2.108038	2.108038	1.003387	1.003387	0.285154	0.285154	12.011146	4.794537	0.0	5.917906	0.0	0.0	0.0	13.847474	0.0	0.0	10.840195	117.078979	0.8	0.7488	-0.57	8.0	106.06	39.368066	7.43	2.667814	1.930322	48.494666	10.015741	0.480079	10.015741	0.320236	0.99	0.020833	0.320236	-0.930556	-0.480079	0.0543
Name_None_CAS_65-85-0_CS_NoneM_Temperature: Value10	-1.79	0.57	2.981455	203.415953	0.44	6.690234	4.742213	4.742213	4.30453	2.588415	2.588415	1.671178	1.671178	1.02074	1.02074	0.58073	0.58073	5.969305	4.794537	0.0	0.0	5.563451	0.0	0.0	30.331835	0.0	0.0	5.106527	122.036779	0.0	0.2508	-1.31	9.0	116.075	129.225339	5.820039	2.306764	1.287705	52.752101	10.200926	0.477639	10.200926	0.335178	0.93	0.331019	0.335178	-0.879074	-0.477639	1.3848
Name_None_CAS_83-32-9_CS_NoneM_Temperature: Value20	-4.63	0.0	2.580406	401.982629	0.15	7.966255	6.878315	6.878315	5.94949	4.445141	4.445141	3.432385	3.432385	2.740965	2.740965	2.187782	2.187782	0.0	0.0	0.0	0.0	0.0	0.0	34.740995	0.0	0.0	36.398202	0.0	154.07825	0.166667	0.0	-1.3	12.0	144.132	1448.534631	6.241943	2.099554	0.672266	71.837121	2.248843	0.061355	2.248843	-0.011958	1.26	1.232824	0.011958	1.232824	-0.061355	2.9384
Name_None_CAS_85-01-8_CS_NoneM_Temperature: Value75	-4.07	0.0	2.610319	539.009099	0.23	9.380469	7.773503	7.773503	6.94949	4.815384	4.815384	3.507834	3.507834	2.654202	2.654202	1.954807	1.954807	0.0	0.0	0.0	0.0	0.0	0.0	21.544897	0.0	0.0	60.663671	0.0	178.07825	0.0	0.0	-1.82	14.0	168.154	3408.807763	7.571439	2.845084	1.007541	82.794732	2.178241	0.061629	2.178241	-0.010542	1.45	1.311296	0.010542	1.311296	-0.061629	3.993
Name_None_CAS_144-62-7_CS_NoneM_Temperature: Value80	0.71	1.14	3.567703	71.548875	0.68	5.154701	2.710924	2.710924	2.642734	1.105462	1.105462	0.610305	0.610305	0.182954	0.182954	0.0	0.0	11.938611	0.0	0.0	0.0	0.0	0.0	0.0	0.0	0.0	0.0	19.802129	89.995309	0.0	0.7752	-1.06	6.0	88.018	13.60964	4.94	1.395523	1.280136	33.015705	9.099537	0.472815	9.099537	0.414359	0.54	1.824074	0.414359	-1.824074	-0.472815	-0.8444
Name_None_CAS_83-32-9_CS_NoneM_Temperature: Value25	-4.59	0.0	2.580406	401.982629	0.15	7.966255	6.878315	6.878315	5.94949	4.445141	4.445141	3.432385	3.432385	2.740965	2.740965	2.187782	2.187782	0.0	0.0	0.0	0.0	0.0	0.0	34.740995	0.0	0.0	36.398202	0.0	154.07825	0.166667	0.0	-1.3	12.0	144.132	1448.534631	6.241943	2.099554	0.672266	71.837121	2.248843	0.061355	2.248843	-0.011958	1.26	1.232824	0.011958	1.232824	-0.061355	2.9384
Name_None_CAS_57-13-6_CS_NoneM_Temperature: Value70	1.1	0.72	2.803039	29.01955	0.69	3.57735	2.062949	2.062949	1.732051	0.781474	0.781474	0.402369	0.402369	0.0	0.0	0.0	0.0	6.031115	0.0	0.0	0.0	0.0	0.0	0.0	0.0	0.0	11.467335	4.794537	60.032363	0.0	0.4968	-0.73	4.0	56.024	3.245112	3.27	0.710529	0.173734	23.580555	9.0	0.351846	9.0	0.309056	0.46	0.833333	0.309056	-0.833333	-0.351846	-0.9762
Name_d-Glutamic acid_CAS_6893-26-1_CS_NoneM_Temperature: Value10	-1.47	1.35	3.49073	144.583377	1.26	8.146264	5.279838	5.279838	4.536581	2.739272	2.739272	1.877144	1.877144	0.986405	0.986405	0.402453	0.402453	17.980451	9.589074	0.0	12.841643	0.0	0.0	0.0	0.0	0.0	0.0	15.946722	147.053158	0.6	1.701	-1.1	10.0	138.058	111.041752	8.9	3.837557	3.848566	57.450422	9.99388	0.481229	9.99388	0.319984	1.06	0.023148	0.319984	-1.165509	-0.481229	-0.7369
Name_None_CAS_83-53-4_CS_NoneM_Temperature: Value25	-5.36	0.0	2.946471	380.608135	0.16	8.552042	6.220031	9.392024	5.787694	3.615998	5.201995	2.574792	4.283466	1.817658	3.20066	1.225527	2.181361	0.0	0.0	0.0	0.0	0.0	8.945439	10.772448	0.0	24.265468	43.992622	0.0	283.883624	0.0	0.0	-0.34	12.0	279.918	768.36393	8.266955	3.189555	1.294146	87.848163	3.510162	0.061588	3.510162	0.025402	1.44	1.140093	0.025402	1.140093	-0.061588	4.3648
Name_None_CAS_25366-23-8_CS_NoneM_Temperature: Value20	-2.06	0.16	2.894632	363.504134	0.86	11.637828	7.792031	8.608527	6.858391	3.72096	4.537457	2.501717	3.457688	1.462265	2.506804	0.720158	1.391963	17.215037	17.965782	0.0	5.131558	11.336786	4.89991	14.095344	0.0	0.0	15.514152	0.0	240.029267	0.5	0.1376	-1.38	15.0	233.154	2088.601484	11.693421	4.007692	2.551224	86.907109	12.136458	0.444612	12.136458	0.444612	1.39	0.10956	0.340711	-4.528326	-0.340711	1.3325
Name_None_CAS_100-25-4_CS_NoneM_Temperature: Value35	-3.21	0.0	3.00615	285.8249	0.31	9.137828	5.836821	5.836821	5.609061	2.998878	2.998878	2.030617	2.030617	1.271346	1.271346	0.696065	0.696065	9.846622	20.228637	0.0	11.374773	0.0	24.265468	0.0	0.0	0.0	0.0	0.0	168.017107	0.0	0.0	-1.98	12.0	164.076	473.955341	8.1198	2.951612	1.54001	66.737355	10.117782	0.269429	10.117782	0.269429	1.06	0.152222	0.25831	-0.607415	-0.25831	1.503
Name_2-Methoxybenzoic acid_CAS_579-75-9_CS_NoneM_Temperature: Value20	-1.77	0.57	3.121219	267.79461	0.66	8.267585	6.073111	6.073111	5.253219	3.117454	3.117454	2.005436	2.005436	1.337383	1.337383	0.821324	0.821324	5.969305	4.794537	0.0	5.563451	5.749512	0.0	13.176165	18.199101	0.0	0.0	9.84339	152.047344	0.125	0.3762	-1.51	11.0	144.085	336.852662	7.595374	3.053138	1.490371	64.230588	10.500648	0.495856	10.500648	0.338977	1.13	0.189815	0.338977	-0.969954	-0.495856	1.3934
[truncated: 155 more columns]
