# Supplementary material for: The influence of solid state information and descriptor selection on statistical models of temperature dependent aqueous solubility
Source: J Cheminform. 2018 Aug 29;10:44. doi: 10.1186/s13321-018-0298-3 (PMC6115327; doi:10.1186/s13321-018-0298-3)
Supplement: Supplementary file 2 — Additional file 2. All QSPR ready datasets, prior to feature selection, associated with all considered sets of descriptors. N.B. In the case of the temperature (T) values, these were replaced with (1/T) using additional scripts prior to both feature selection and modelling. [file 13321_2018_298_MOESM2_ESM.zip › all_QSPR_input/QSPR_input/Klimenko_QSPRin_CD_True_MD_Absolv_readyForR.csv]

ID_Chemical	Endpoint_Solubility_Value	D_AlphaH2_A_	D_BetaH2_B_	D_H_bonding_product_descriptor	D_LatticeEnergy	D_McGowanVolume_V_	D_Pi2_S_	D_R2_E_	D_Temperature_Value
Name_None_CAS_141-82-2_CS_MALNAC12M_Temperature: Value15	0.75	1.14	0.69	0.7866	-31.859953	0.68	1.06	0.34	288.15
Name_None_CAS_141-82-2_CS_MALNAC12M_Temperature: Value10	0.73	1.14	0.69	0.7866	-31.859953	0.68	1.06	0.34	283.15
Name_None_CAS_123-31-9_CS_HYQUIN08M_Temperature: Value60	0.37	1.0	0.65	0.65	-23.441066	0.83	1.14	1.02	333.15
Name_None_CAS_553-90-2_CS_DMEOXA05M_Temperature: Value30	0.27	0.0	0.69	0.0	-18.83438	0.82	0.97	0.13	303.15
Name_None_CAS_2051-24-3_CS_DCLBPHM_Temperature: Value80	-10.0	0.0	0.0	0.0	-43.332592	2.55	2.03	2.67	353.15
Name_None_CAS_85-01-8_CS_PHENAN08M_Temperature: Value70	-4.15	0.0	0.23	0.0	-24.350477	1.45	1.34	1.99	343.15
Name_None_CAS_85-01-8_CS_PHENAN08M_Temperature: Value75	-4.07	0.0	0.23	0.0	-24.350477	1.45	1.34	1.99	348.15
Name_None_CAS_57-13-6_CS_UREAXX23M_Temperature: Value30	0.98	0.72	0.69	0.4968	-22.445395	0.46	1.17	0.63	303.15
Name_Maleic acid_CAS_110-16-7_CS_MALIAC13M_Temperature: Value10	0.46	1.14	0.75	0.855	-32.597533	0.78	1.16	0.5	283.15
Name_None_CAS_88-99-3_CS_PHTHAC06M_Temperature: Value25	-1.38	1.14	0.77	0.8778	-34.417527	1.15	1.46	0.94	298.15
Name_None_CAS_88-99-3_CS_PHTHAC06M_Temperature: Value20	-1.47	1.14	0.77	0.8778	-34.417527	1.15	1.46	0.94	293.15
Name_None_CAS_95-55-6_CS_AMPHOM11M_Temperature: Value60	-0.62	0.51	0.55	0.2805	-24.436352	0.87	1.21	1.05	333.15
Name_Acetamide, N-(4-methoxyphenyl)-_CAS_51-66-1_CS_ACACTA01M_Temperature: Value15	-2.05	0.41	0.87	0.3567	-30.765398	1.31	1.55	0.96	288.15
Name_None_CAS_63-74-1_CS_SULAMD07M_Temperature: Value15	-1.71	0.67	1.18	0.7906	-38.370593	1.2	1.96	1.46	288.15
Name_None_CAS_554-84-7_CS_MNPHOL21M_Temperature: Value30	-0.92	0.69	0.49	0.3381	-23.406399	0.95	1.47	1.05	303.15
Name_None_CAS_554-84-7_CS_MNPHOL21M_Temperature: Value35	-0.86	0.69	0.49	0.3381	-23.406399	0.95	1.47	1.05	308.15
Name_None_CAS_51-28-5_CS_DNOPHL02M_Temperature: Value85	-1.5	0.28	0.45	0.126	-32.782729	1.12	1.81	1.22	358.15
Name_5-Hydroxyquinoline_CAS_578-67-6_CS_QEWHORM_Temperature: Value20	-2.54	0.13	1.03	0.1339	-24.914449	1.1	1.32	1.36	293.15
Name_3-Hydroxybenzoic acid_CAS_99-06-9_CS_BIDLOP02M_Temperature: Value15	-1.35	1.06	0.72	0.7632	-26.471035	0.99	1.29	0.98	288.15
Name_None_CAS_58-39-9_CS_PERPAZM_Temperature: Value25	-4.15	0.23	1.84	0.4232	-45.882857	3.02	2.33	2.87	298.15
Name_3-Hydroxybenzoic acid_CAS_99-06-9_CS_BIDLOP02M_Temperature: Value10	-1.4	1.06	0.72	0.7632	-26.471035	0.99	1.29	0.98	283.15
Name_None_CAS_129-00-0_CS_GUQPOZM_Temperature: Value75	-4.96	0.0	0.25	0.0	-26.169132	1.58	1.52	2.6	348.15
Name_None_CAS_63-74-1_CS_SULAMD07M_Temperature: Value50	-0.82	0.67	1.18	0.7906	-38.370593	1.2	1.96	1.46	323.15
Name_None_CAS_57-13-6_CS_UREAXX23M_Temperature: Value40	1.02	0.72	0.69	0.4968	-22.445395	0.46	1.17	0.63	313.15
Name_None_CAS_315-30-0_CS_ALOPURM_Temperature: Value30	-2.19	0.27	1.54	0.4158	-27.81438	0.88	1.04	1.43	303.15
Name_Maleic acid_CAS_110-16-7_CS_MALIAC13M_Temperature: Value80	0.8	1.14	0.75	0.855	-32.597533	0.78	1.16	0.5	353.15
Name_None_CAS_86-73-7_CS_FLUREN02M_Temperature: Value65	-4.07	0.0	0.19	0.0	-21.710357	1.36	1.13	1.65	338.15
Name_None_CAS_65-85-0_CS_BENZAC12M_Temperature: Value35	-1.43	0.57	0.44	0.2508	-24.049796	0.93	1.08	0.75	308.15
Name_None_CAS_86-73-7_CS_FLUREN02M_Temperature: Value60	-4.2	0.0	0.19	0.0	-21.710357	1.36	1.13	1.65	333.15
Name_None_CAS_15862-07-4_CS_ABESIKM_Temperature: Value25	-6.2	0.0	0.13	0.0	-27.19638	1.69	1.42	1.79	298.15
Name_None_CAS_100-09-4_CS_ANISIC04M_Temperature: Value60	-2.09	0.57	0.66	0.3762	-25.189211	1.13	1.17	0.81	333.15
Name_None_CAS_77-92-9_CS_CITRAC11M_Temperature: Value25	0.3	1.63	1.33	2.1679	-60.185843	1.24	1.5	0.61	298.15
Name_None_CAS_88-99-3_CS_PHTHAC06M_Temperature: Value10	-1.67	1.14	0.77	0.8778	-34.417527	1.15	1.46	0.94	283.15
Name_None_CAS_120-12-7_CS_ANTCEN19M_Temperature: Value35	-6.16	0.0	0.23	0.0	-25.582407	1.45	1.34	1.99	308.15
Name_None_CAS_51-28-5_CS_DNOPHL02M_Temperature: Value15	-2.65	0.28	0.45	0.126	-32.782729	1.12	1.81	1.22	288.15
Name_None_CAS_100-09-4_CS_ANISIC04M_Temperature: Value65	-2.05	0.57	0.66	0.3762	-25.189211	1.13	1.17	0.81	338.15
Name_None_CAS_100-09-4_CS_ANISIC04M_Temperature: Value70	-1.84	0.57	0.66	0.3762	-25.189211	1.13	1.17	0.81	343.15
Name_None_CAS_76-57-3_CS_ZZZTSE03M_Temperature: Value50	-1.36	0.23	1.58	0.3634	-37.255187	2.21	1.92	2.16	323.15
Name_None_CAS_103-84-4_CS_ACANIL02M_Temperature: Value80	-0.48	0.41	0.67	0.2747	-26.419893	1.11	1.42	0.89	353.15
Name_None_CAS_91-20-3_CS_NAPHTA18M_Temperature: Value75	-2.72	0.0	0.17	0.0	-18.48353	1.09	1.02	1.27	348.15
Name_None_CAS_123-30-8_CS_AMPHOL01M_Temperature: Value10	-0.93	0.73	0.69	0.5037	-24.154172	0.87	1.32	1.09	283.15
Name_None_CAS_69-72-7_CS_SALIAC18M_Temperature: Value40	-1.54	0.7	0.4	0.28	-26.595388	0.99	1.1	0.91	313.15
Name_Thiourea_CAS_62-56-6_CS_THIOUR13M_Temperature: Value10	-0.01	0.42	0.82	0.3444	-14.862445	0.57	0.97	1.07	283.15
Name_None_CAS_103-84-4_CS_ACANIL02M_Temperature: Value10	-1.49	0.41	0.67	0.2747	-26.419893	1.11	1.42	0.89	283.15
Name_d-Sorbitol_CAS_50-70-4_CS_GLUCITM_Temperature: Value10	0.55	1.62	1.81	2.9322	-52.923591	1.31	1.75	1.23	283.15
Name_None_CAS_91-20-3_CS_NAPHTA18M_Temperature: Value50	-3.21	0.0	0.17	0.0	-18.48353	1.09	1.02	1.27	323.15
Name_None_CAS_60-35-5_CS_ACEMID02M_Temperature: Value20	1.07	0.49	0.57	0.2793	-16.99894	0.51	1.09	0.42	293.15
Name_None_CAS_781-43-1_CS_DMANTR01M_Temperature: Value25	-6.57	0.0	0.23	0.0	-27.267902	1.74	1.22	2.04	298.15
Name_None_CAS_91-20-3_CS_NAPHTA18M_Temperature: Value55	-3.08	0.0	0.17	0.0	-18.48353	1.09	1.02	1.27	328.15
Name_None_CAS_107-35-7_CS_TAURIN05M_Temperature: Value20	-0.19	0.52	1.34	0.6968	-32.740462	0.83	1.64	0.49	293.15
Name_l-Aspartic acid_CAS_56-84-8_CS_LASPRT03M_Temperature: Value70	-0.76	1.18	1.26	1.4868	-30.407021	0.92	1.37	0.55	343.15
Name_None_CAS_107-35-7_CS_TAURIN05M_Temperature: Value25	-0.12	0.52	1.34	0.6968	-32.740462	0.83	1.64	0.49	298.15
Name_Benzoylaminoacetic acid_CAS_495-69-2_CS_HIPPAC05M_Temperature: Value25	-1.68	0.83	1.01	0.8383	-36.632048	1.33	1.95	1.06	298.15
Name_None_CAS_479-45-8_CS_MTNANLM_Temperature: Value10	-3.62	0.0	0.96	0.0	-39.173257	1.65	3.16	1.82	283.15
Name_None_CAS_123-30-8_CS_AMPHOL01M_Temperature: Value85	-0.08	0.73	0.69	0.5037	-24.154172	0.87	1.32	1.09	358.15
Name_None_CAS_479-45-8_CS_MTNANLM_Temperature: Value15	-3.61	0.0	0.96	0.0	-39.173257	1.65	3.16	1.82	288.15
Name_None_CAS_32598-13-3_CS_FUHDAN01M_Temperature: Value20	-8.83	0.0	0.18	0.0	-32.577736	1.81	1.49	1.94	293.15
Name_None_CAS_32598-13-3_CS_FUHDAN01M_Temperature: Value25	-8.71	0.0	0.18	0.0	-32.577736	1.81	1.49	1.94	298.15
Name_Serine_CAS_56-45-1_CS_LSERIN10M_Temperature: Value25	-0.33	1.03	1.3	1.339	-37.622027	0.76	1.15	0.6	298.15
Name_None_CAS_150-13-0_CS_AMBNAC04M_Temperature: Value20	-1.44	0.8	0.76	0.608	-29.957667	1.03	1.46	1.05	293.15
Name_None_CAS_91-20-3_CS_NAPHTA18M_Temperature: Value25	-3.61	0.0	0.17	0.0	-18.48353	1.09	1.02	1.27	298.15
Name_None_CAS_150-13-0_CS_AMBNAC04M_Temperature: Value25	-1.41	0.8	0.76	0.608	-29.957667	1.03	1.46	1.05	298.15
Name_None_CAS_115-43-5_CS_FUFSOPM_Temperature: Value35	-2.11	0.52	1.34	0.6968	-39.130009	1.8	1.87	1.68	308.15
Name_2-Methoxybenzoic acid_CAS_579-75-9_CS_FUFBOXM_Temperature: Value15	-1.85	0.57	0.66	0.3762	-25.746714	1.13	1.17	0.81	288.15
Name_2-Methoxybenzoic acid_CAS_579-75-9_CS_FUFBOXM_Temperature: Value10	-1.91	0.57	0.66	0.3762	-25.746714	1.13	1.17	0.81	283.15
Name_None_CAS_108-46-3_CS_RESORA03M_Temperature: Value10	0.62	1.0	0.61	0.61	-22.940187	0.83	1.1	0.99	283.15
Name_None_CAS_591-27-5_CS_MAMPOLM_Temperature: Value40	-0.31	0.73	0.65	0.4745	-23.346918	0.87	1.28	1.07	313.15
Name_Acetamide, N-(4-methoxyphenyl)-_CAS_51-66-1_CS_ACACTA01M_Temperature: Value60	-1.49	0.41	0.87	0.3567	-30.765398	1.31	1.55	0.96	333.15
Name_None_CAS_115-77-5_CS_PERYTO12M_Temperature: Value10	-0.46	1.25	1.18	1.475	-34.324266	1.05	1.21	0.79	283.15
Name_None_CAS_439-14-5_CS_DIZPAM10M_Temperature: Value25	-3.75	0.0	1.04	0.0	-35.287426	2.07	1.72	2.11	298.15
Name_None_CAS_144-62-7_CS_OXALAC08M_Temperature: Value15	-0.13	1.14	0.68	0.7752	-25.007447	0.54	1.06	0.34	288.15
Name_l-Histidine_CAS_71-00-1_CS_LHISTD04M_Temperature: Value15	-0.59	1.13	1.41	1.5933	-40.149991	1.13	1.74	1.02	288.15
Name_None_CAS_124-04-9_CS_ADIPAC11M_Temperature: Value60	0.02	1.14	0.7	0.798	-38.794239	1.1	1.07	0.34	333.15
Name_None_CAS_105-60-2_CS_CAPLACM_Temperature: Value5	0.58	0.26	0.69	0.1794	-20.312245	0.96	0.96	0.59	278.15
Name_None_CAS_461-58-5_CS_CYAMPD03M_Temperature: Value60	0.27	0.55	1.21	0.6655	-23.990576	0.66	1.02	0.87	333.15
Name_None_CAS_106-46-7_CS_DCLBEN03M_Temperature: Value45	-3.08	0.0	0.1	0.0	-17.491785	0.96	0.88	0.86	318.15
Name_None_CAS_106-46-7_CS_DCLBEN03M_Temperature: Value40	-3.16	0.0	0.1	0.0	-17.491785	0.96	0.88	0.86	313.15
Name_None_CAS_57-50-1_CS_SUCROS41M_Temperature: Value90	0.37	2.01	3.43	6.8943	-71.165016	2.23	2.63	2.32	363.15
Name_None_CAS_56-41-7_CS_LALNIN03M_Temperature: Value30	0.29	0.78	0.93	0.7254	-23.603808	0.71	0.92	0.38	303.15
Name_None_CAS_100-01-6_CS_NANILI23M_Temperature: Value20	-2.55	0.28	0.53	0.1484	-24.338415	0.99	1.65	1.13	293.15
Name_None_CAS_65-45-2_CS_SALMID07M_Temperature: Value45	-1.37	0.62	0.61	0.3782	-31.055115	1.03	1.57	1.16	318.15
Name_None_CAS_95-55-6_CS_AMPHOM11M_Temperature: Value20	-0.74	0.51	0.55	0.2805	-24.436352	0.87	1.21	1.05	293.15
Name_None_CAS_88-99-3_CS_PHTHAC06M_Temperature: Value65	-0.72	1.14	0.77	0.8778	-34.417527	1.15	1.46	0.94	338.15
Name_None_CAS_65-71-4_CS_THYMIN01M_Temperature: Value30	-1.46	0.44	0.9	0.396	-31.124792	0.89	1.41	0.88	303.15
Name_None_CAS_57-13-6_CS_UREAXX23M_Temperature: Value5	0.86	0.72	0.69	0.4968	-22.445395	0.46	1.17	0.63	278.15
Name_None_CAS_106-46-7_CS_DCLBEN03M_Temperature: Value30	-3.2	0.0	0.1	0.0	-17.491785	0.96	0.88	0.86	303.15
Name_None_CAS_141-82-2_CS_MALNAC12M_Temperature: Value40	0.82	1.14	0.69	0.7866	-31.859953	0.68	1.06	0.34	313.15
Name_None_CAS_106-46-7_CS_DCLBEN03M_Temperature: Value35	-3.25	0.0	0.1	0.0	-17.491785	0.96	0.88	0.86	308.15
Name_None_CAS_123-31-9_CS_HYQUIN08M_Temperature: Value10	-0.33	1.0	0.65	0.65	-23.441066	0.83	1.14	1.02	283.15
Name_None_CAS_298-00-0_CS_MPARAT01M_Temperature: Value20	-3.84	0.0	1.03	0.0	-25.25283	1.72	1.6	1.45	293.15
Name_None_CAS_63-74-1_CS_SULAMD07M_Temperature: Value10	-1.84	0.67	1.18	0.7906	-38.370593	1.2	1.96	1.46	283.15
Name_None_CAS_87-86-5_CS_PCPHOL01M_Temperature: Value30	-2.46	0.7	0.0	0.0	-30.180622	1.39	1.13	1.27	303.15
Name_None_CAS_56-41-7_CS_LALNIN03M_Temperature: Value20	0.25	0.78	0.93	0.7254	-23.603808	0.71	0.92	0.38	293.15
Name_None_CAS_120-12-7_CS_ANTCEN19M_Temperature: Value75	-5.17	0.0	0.23	0.0	-25.582407	1.45	1.34	1.99	348.15
Name_None_CAS_121-57-3_CS_AFAZEMM_Temperature: Value80	-0.6	0.54	1.19	0.6426	-33.075953	1.16	2.2	1.17	353.15
Name_None_CAS_120-12-7_CS_ANTCEN19M_Temperature: Value70	-5.28	0.0	0.23	0.0	-25.582407	1.45	1.34	1.99	343.15
Name_None_CAS_86-73-7_CS_FLUREN02M_Temperature: Value25	-4.94	0.0	0.19	0.0	-21.710357	1.36	1.13	1.65	298.15
Name_None_CAS_147-71-7_CS_TARTACM_Temperature: Value40	0.63	1.23	1.3	1.599	-43.993273	0.94	1.13	0.61	313.15
Name_Maleic acid_CAS_110-16-7_CS_MALIAC13M_Temperature: Value40	0.66	1.14	0.75	0.855	-32.597533	0.78	1.16	0.5	313.15
Name_2-Methoxybenzoic acid_CAS_579-75-9_CS_FUFBOXM_Temperature: Value25	-1.61	0.57	0.66	0.3762	-25.746714	1.13	1.17	0.81	298.15
Name_None_CAS_100-09-4_CS_ANISIC04M_Temperature: Value30	-2.69	0.57	0.66	0.3762	-25.189211	1.13	1.17	0.81	303.15
Name_None_CAS_87-40-1_CS_GISXEMM_Temperature: Value25	-4.2	0.0	0.21	0.0	-23.230816	1.28	1.04	1.0	298.15
Name_None_CAS_57-83-0_CS_PROGST13M_Temperature: Value50	-4.31	0.0	1.04	0.0	-34.331367	2.62	2.49	1.56	323.15
Name_None_CAS_129-00-0_CS_GUQPOZM_Temperature: Value45	-5.7	0.0	0.25	0.0	-26.169132	1.58	1.52	2.6	318.15
Name_l-Leucine_CAS_61-90-5_CS_LEUCIN03M_Temperature: Value30	-0.77	0.78	0.97	0.7566	-22.881391	1.13	0.92	0.39	303.15
Name_None_CAS_76-57-3_CS_ZZZTSE03M_Temperature: Value90	-1.1	0.23	1.58	0.3634	-37.255187	2.21	1.92	2.16	363.15
Name_None_CAS_65-85-0_CS_BENZAC12M_Temperature: Value40	-1.34	0.57	0.44	0.2508	-24.049796	0.93	1.08	0.75	313.15
Name_None_CAS_53-70-3_CS_DBNTHR02M_Temperature: Value25	-8.74	0.0	0.35	0.0	-37.324403	2.19	1.99	3.43	298.15
Name_None_CAS_86-73-7_CS_FLUREN02M_Temperature: Value50	-4.41	0.0	0.19	0.0	-21.710357	1.36	1.13	1.65	323.15
Name_Thiourea_CAS_62-56-6_CS_THIOUR13M_Temperature: Value20	0.2	0.42	0.82	0.3444	-14.862445	0.57	0.97	1.07	293.15
Name_None_CAS_51-28-5_CS_DNOPHL02M_Temperature: Value65	-1.92	0.28	0.45	0.126	-32.782729	1.12	1.81	1.22	338.15
Name_l-Aspartic acid_CAS_56-84-8_CS_LASPRT03M_Temperature: Value35	-1.27	1.18	1.26	1.4868	-30.407021	0.92	1.37	0.55	308.15
Name_None_CAS_59-66-5_CS_ATDZSA03M_Temperature: Value40	-2.29	0.85	1.5	1.275	-47.948039	1.34	2.55	1.64	313.15
Name_l-Aspartic acid_CAS_56-84-8_CS_LASPRT03M_Temperature: Value30	-1.34	1.18	1.26	1.4868	-30.407021	0.92	1.37	0.55	303.15
Name_None_CAS_52-31-3_CS_ETCYBA01M_Temperature: Value35	-2.02	0.52	1.28	0.6656	-36.821645	1.79	1.5	1.32	308.15
Name_None_CAS_492-62-6_CS_GLUCSA15M_Temperature: Value10	0.31	1.31	1.85	2.4235	-47.549087	1.2	1.64	1.34	283.15
Name_None_CAS_505-48-6_CS_SUBRAC01M_Temperature: Value35	-1.59	1.14	0.7	0.798	-43.047281	1.38	1.08	0.33	308.15
Name_None_CAS_57-83-0_CS_PROGST13M_Temperature: Value25	-4.42	0.0	1.04	0.0	-34.331367	2.62	2.49	1.56	298.15
Name_None_CAS_118-92-3_CS_AMBACO06M_Temperature: Value20	-1.59	0.75	0.71	0.5325	-27.735205	1.03	1.26	1.09	293.15
Name_None_CAS_57-83-0_CS_PROGST13M_Temperature: Value20	-4.49	0.0	1.04	0.0	-34.331367	2.62	2.49	1.56	293.15
Name_17a-Ethynyl testosterone_CAS_434-03-7_CS_KEFCEDM_Temperature: Value40	-5.46	0.4	1.08	0.432	-36.295784	2.58	2.4	1.78	313.15
Name_d-Sorbitol_CAS_50-70-4_CS_GLUCITM_Temperature: Value40	0.61	1.62	1.81	2.9322	-52.923591	1.31	1.75	1.23	313.15
Name_None_CAS_123-56-8_CS_SUCCIN05M_Temperature: Value20	0.32	0.34	0.89	0.3026	-22.228152	0.69	0.99	0.76	293.15
Name_None_CAS_479-45-8_CS_MTNANLM_Temperature: Value50	-3.16	0.0	0.96	0.0	-39.173257	1.65	3.16	1.82	323.15
Name_None_CAS_217-59-4_CS_TRIPHE13M_Temperature: Value10	-7.93	0.0	0.29	0.0	-30.206936	1.82	1.66	2.71	283.15
Name_None_CAS_217-59-4_CS_TRIPHE13M_Temperature: Value15	-7.83	0.0	0.29	0.0	-30.206936	1.82	1.66	2.71	288.15
Name_Barbital_CAS_57-44-3_CS_DETBAA01M_Temperature: Value20	-1.47	0.52	1.21	0.6292	-32.232875	1.37	1.35	0.98	293.15
Name_None_CAS_91-20-3_CS_NAPHTA18M_Temperature: Value65	-2.91	0.0	0.17	0.0	-18.48353	1.09	1.02	1.27	338.15
Name_None_CAS_94-09-7_CS_QQQAXG04M_Temperature: Value25	-2.19	0.23	0.76	0.1748	-25.576136	1.31	1.43	0.94	298.15
Name_None_CAS_55-21-0_CS_BZAMID12M_Temperature: Value40	-0.89	0.49	0.66	0.3234	-24.943851	0.97	1.55	1.0	313.15
Name_2-Methoxybenzoic acid_CAS_579-75-9_CS_FUFBOXM_Temperature: Value55	-1.16	0.57	0.66	0.3762	-25.746714	1.13	1.17	0.81	328.15
Name_None_CAS_103-84-4_CS_ACANIL02M_Temperature: Value60	-0.87	0.41	0.67	0.2747	-26.419893	1.11	1.42	0.89	333.15
Name_None_CAS_99-99-0_CS_NITOLU01M_Temperature: Value30	-2.63	0.0	0.21	0.0	-17.139202	1.03	1.2	0.85	303.15
Name_None_CAS_107-35-7_CS_TAURIN05M_Temperature: Value10	-0.34	0.52	1.34	0.6968	-32.740462	0.83	1.64	0.49	283.15
Name_Acetamide, N-(4-methoxyphenyl)-_CAS_51-66-1_CS_ACACTA01M_Temperature: Value25	-1.87	0.41	0.87	0.3567	-30.765398	1.31	1.55	0.96	298.15
Name_None_CAS_556-88-7_CS_NTRGUA02M_Temperature: Value50	-0.95	0.55	1.25	0.6875	-19.329362	0.68	1.01	0.91	323.15
Name_None_CAS_57-50-1_CS_SUCROS41M_Temperature: Value40	0.31	2.01	3.43	6.8943	-71.165016	2.23	2.63	2.32	313.15
Name_None_CAS_108-46-3_CS_RESORA03M_Temperature: Value40	0.8	1.0	0.61	0.61	-22.940187	0.83	1.1	0.99	313.15
Name_None_CAS_103-82-2_CS_ZZZMLY01M_Temperature: Value40	-0.67	0.57	0.45	0.2565	-24.561549	1.07	1.08	0.75	313.15
Name_None_CAS_124-04-9_CS_ADIPAC11M_Temperature: Value20	-0.89	1.14	0.7	0.798	-38.794239	1.1	1.07	0.34	293.15
Name_None_CAS_55-21-0_CS_BZAMID12M_Temperature: Value30	-0.97	0.49	0.66	0.3234	-24.943851	0.97	1.55	1.0	303.15
Name_None_CAS_65-85-0_CS_BENZAC12M_Temperature: Value30	-1.49	0.57	0.44	0.2508	-24.049796	0.93	1.08	0.75	303.15
Name_None_CAS_144-62-7_CS_OXALAC08M_Temperature: Value60	0.53	1.14	0.68	0.7752	-25.007447	0.54	1.06	0.34	333.15
Name_None_CAS_591-27-5_CS_MAMPOLM_Temperature: Value30	-0.47	0.73	0.65	0.4745	-23.346918	0.87	1.28	1.07	303.15
Name_None_CAS_461-58-5_CS_CYAMPD03M_Temperature: Value20	-0.43	0.55	1.21	0.6655	-23.990576	0.66	1.02	0.87	293.15
Name_None_CAS_461-58-5_CS_CYAMPD03M_Temperature: Value25	-0.33	0.55	1.21	0.6655	-23.990576	0.66	1.02	0.87	298.15
Name_None_CAS_110-94-1_CS_GLURAC04M_Temperature: Value35	0.78	1.14	0.69	0.7866	-39.215442	0.96	1.07	0.34	308.15
Name_None_CAS_571-61-9_CS_DIMNAP01M_Temperature: Value25	-4.67	0.0	0.17	0.0	-21.279471	1.37	0.9	1.32	298.15
Name_None_CAS_105-60-2_CS_CAPLACM_Temperature: Value10	0.59	0.26	0.69	0.1794	-20.312245	0.96	0.96	0.59	283.15
Name_None_CAS_120-80-9_CS_CATCOL13M_Temperature: Value25	0.62	0.77	0.53	0.4081	-21.292064	0.83	1.08	0.93	298.15
Name_None_CAS_120-80-9_CS_CATCOL13M_Temperature: Value20	0.45	0.77	0.53	0.4081	-21.292064	0.83	1.08	0.93	293.15
Name_None_CAS_62-44-2_CS_PYRAZB21M_Temperature: Value50	-2.1	0.41	0.87	0.3567	-32.790919	1.45	1.55	0.96	323.15
Name_None_CAS_553-90-2_CS_DMEOXA05M_Temperature: Value20	0.01	0.0	0.69	0.0	-18.83438	0.82	0.97	0.13	293.15
Name_None_CAS_553-90-2_CS_DMEOXA05M_Temperature: Value25	0.17	0.0	0.69	0.0	-18.83438	0.82	0.97	0.13	298.15
Name_None_CAS_56-04-2_CS_ZZZGEO04M_Temperature: Value25	-2.43	0.39	1.02	0.3978	-20.123576	1.0	1.73	1.36	298.15
Name_1,2,3,4-Tetrachlorodibenzo-p-dioxin_CAS_30746-58-8_CS_FELSEUM_Temperature: Value25	-8.71	0.0	0.22	0.0	-31.222285	1.82	1.73	1.88	298.15
Name_9,10-Dimethyl-1,2-benzanthracene_CAS_56-56-4_CS_BENANT03M_Temperature: Value25	-7.02	0.0	0.29	0.0	-32.933263	2.11	1.55	2.76	298.15
Name_None_CAS_122-88-3_CS_CLPOACM_Temperature: Value25	-2.29	0.57	0.65	0.3705	-26.01229	1.25	1.35	0.94	298.15
Name_None_CAS_85-01-8_CS_PHENAN08M_Temperature: Value45	-4.66	0.0	0.23	0.0	-24.350477	1.45	1.34	1.99	318.15
Name_2-Methoxybenzoic acid_CAS_579-75-9_CS_FUFBOXM_Temperature: Value5	-1.99	0.57	0.66	0.3762	-25.746714	1.13	1.17	0.81	278.15
Name_None_CAS_65-45-2_CS_SALMID07M_Temperature: Value35	-1.54	0.62	0.61	0.3782	-31.055115	1.03	1.57	1.16	308.15
Name_None_CAS_85-01-8_CS_PHENAN08M_Temperature: Value40	-4.89	0.0	0.23	0.0	-24.350477	1.45	1.34	1.99	313.15
Name_None_CAS_88-99-3_CS_PHTHAC06M_Temperature: Value55	-0.89	1.14	0.77	0.8778	-34.417527	1.15	1.46	0.94	328.15
Name_None_CAS_107-35-7_CS_TAURIN05M_Temperature: Value60	0.24	0.52	1.34	0.6968	-32.740462	0.83	1.64	0.49	333.15
Name_None_CAS_147-71-7_CS_TARTACM_Temperature: Value80	0.69	1.23	1.3	1.599	-43.993273	0.94	1.13	0.61	353.15
Name_None_CAS_51-28-5_CS_DNOPHL02M_Temperature: Value90	-1.31	0.28	0.45	0.126	-32.782729	1.12	1.81	1.22	363.15
Name_None_CAS_51-28-5_CS_DNOPHL02M_Temperature: Value95	-1.18	0.28	0.45	0.126	-32.782729	1.12	1.81	1.22	368.15
Name_trans-Cinnamic acid_CAS_140-10-3_CS_CINMAC03M_Temperature: Value25	-2.43	0.57	0.51	0.2907	-27.542944	1.17	1.18	0.9	298.15
Name_Diglycine_CAS_556-50-3_CS_GLYGLY04M_Temperature: Value25	0.15	1.04	1.46	1.5184	-41.079449	0.96	1.81	0.68	298.15
Name_None_CAS_2104-96-3_CS_BROPOSM_Temperature: Value20	-6.09	0.0	0.77	0.0	-28.875634	1.96	1.39	1.73	293.15
Name_None_CAS_63-74-1_CS_SULAMD07M_Temperature: Value20	-1.57	0.67	1.18	0.7906	-38.370593	1.2	1.96	1.46	293.15
Name_None_CAS_57-13-6_CS_UREAXX23M_Temperature: Value50	1.05	0.72	0.69	0.4968	-22.445395	0.46	1.17	0.63	323.15
Name_Thiourea_CAS_62-56-6_CS_THIOUR13M_Temperature: Value60	0.74	0.42	0.82	0.3444	-14.862445	0.57	0.97	1.07	333.15
Name_None_CAS_57-50-1_CS_SUCROS41M_Temperature: Value20	0.29	2.01	3.43	6.8943	-71.165016	2.23	2.63	2.32	293.15
Name_None_CAS_315-30-0_CS_ALOPURM_Temperature: Value25	-2.38	0.27	1.54	0.4158	-27.81438	0.88	1.04	1.43	298.15
Name_None_CAS_147-71-7_CS_TARTACM_Temperature: Value10	0.57	1.23	1.3	1.599	-43.993273	0.94	1.13	0.61	283.15
Name_None_CAS_120-12-7_CS_ANTCEN19M_Temperature: Value45	-5.93	0.0	0.23	0.0	-25.582407	1.45	1.34	1.99	318.15
Name_None_CAS_120-12-7_CS_ANTCEN19M_Temperature: Value40	-6.07	0.0	0.23	0.0	-25.582407	1.45	1.34	1.99	313.15
Name_None_CAS_50-78-2_CS_ACSALA19M_Temperature: Value30	-1.55	0.57	0.77	0.4389	-29.813687	1.29	1.42	0.84	303.15
Name_None_CAS_51-28-5_CS_DNOPHL02M_Temperature: Value25	-2.43	0.28	0.45	0.126	-32.782729	1.12	1.81	1.22	298.15
Name_None_CAS_100-25-4_CS_DNITBZ11M_Temperature: Value35	-3.21	0.0	0.31	0.0	-25.105195	1.06	1.83	1.1	308.15
Name_None_CAS_72-14-0_CS_SUTHAZ30M_Temperature: Value20	-2.61	0.59	1.21	0.7139	-44.388728	1.69	2.6	2.06	293.15
Name_2-Methoxybenzoic acid_CAS_579-75-9_CS_FUFBOXM_Temperature: Value45	-1.32	0.57	0.66	0.3762	-25.746714	1.13	1.17	0.81	318.15
Name_None_CAS_69-72-7_CS_SALIAC18M_Temperature: Value30	-1.69	0.7	0.4	0.28	-26.595388	0.99	1.1	0.91	303.15
Name_None_CAS_76-57-3_CS_ZZZTSE03M_Temperature: Value40	-1.43	0.23	1.58	0.3634	-37.255187	2.21	1.92	2.16	313.15
Name_None_CAS_148-24-3_CS_HXQUIN14M_Temperature: Value25	-2.35	0.07	0.73	0.0511	-22.191695	1.1	1.36	1.55	298.15
Name_None_CAS_148-24-3_CS_HXQUIN14M_Temperature: Value20	-2.42	0.07	0.73	0.0511	-22.191695	1.1	1.36	1.55	293.15
Name_None_CAS_56-85-9_CS_GLUTAM02M_Temperature: Value30	-0.48	1.27	1.48	1.8796	-40.426938	1.1	1.84	0.79	303.15
Name_None_CAS_56-40-6_CS_GLYCIN30M_Temperature: Value40	0.52	0.78	0.9	0.702	-28.021326	0.56	0.93	0.37	313.15
Name_None_CAS_69-72-7_CS_SALIAC18M_Temperature: Value35	-1.64	0.7	0.4	0.28	-26.595388	0.99	1.1	0.91	308.15
Name_None_CAS_479-45-8_CS_MTNANLM_Temperature: Value95	-2.25	0.0	0.96	0.0	-39.173257	1.65	3.16	1.82	368.15
Name_None_CAS_60-35-5_CS_ACEMID02M_Temperature: Value30	1.11	0.49	0.57	0.2793	-16.99894	0.51	1.09	0.42	303.15
Name_l-Asparagine_CAS_70-47-3_CS_VIKKEGM_Temperature: Value25	-0.65	1.27	1.48	1.8796	-31.558681	0.96	1.84	0.8	298.15
Name_None_CAS_123-56-8_CS_SUCCIN05M_Temperature: Value60	0.77	0.34	0.89	0.3026	-22.228152	0.69	0.99	0.76	333.15
Name_None_CAS_118-92-3_CS_AMBACO06M_Temperature: Value10	-1.66	0.75	0.71	0.5325	-27.735205	1.03	1.26	1.09	283.15
Name_None_CAS_505-48-6_CS_SUBRAC01M_Temperature: Value65	-0.89	1.14	0.7	0.798	-43.047281	1.38	1.08	0.33	338.15
Name_None_CAS_103-84-4_CS_ACANIL02M_Temperature: Value20	-1.38	0.41	0.67	0.2747	-26.419893	1.11	1.42	0.89	293.15
Name_None_CAS_59-66-5_CS_ATDZSA03M_Temperature: Value30	-2.36	0.85	1.5	1.275	-47.948039	1.34	2.55	1.64	303.15
Name_None_CAS_103-84-4_CS_ACANIL02M_Temperature: Value25	-1.33	0.41	0.67	0.2747	-26.419893	1.11	1.42	0.89	298.15
Name_None_CAS_217-59-4_CS_TRIPHE13M_Temperature: Value20	-7.67	0.0	0.29	0.0	-30.206936	1.82	1.66	2.71	293.15
Name_None_CAS_58-55-9_CS_BAPLOT06M_Temperature: Value25	-1.39	0.35	1.29	0.4515	-34.307169	1.22	1.99	1.46	298.15
Name_None_CAS_217-59-4_CS_TRIPHE13M_Temperature: Value25	-7.54	0.0	0.29	0.0	-30.206936	1.82	1.66	2.71	298.15
Name_None_CAS_58-55-9_CS_BAPLOT06M_Temperature: Value20	-1.54	0.35	1.29	0.4515	-34.307169	1.22	1.99	1.46	293.15
Name_Thiourea_CAS_62-56-6_CS_THIOUR13M_Temperature: Value80	0.88	0.42	0.82	0.3444	-14.862445	0.57	0.97	1.07	353.15
Name_Serine_CAS_56-45-1_CS_LSERIN10M_Temperature: Value15	-0.34	1.03	1.3	1.339	-37.622027	0.76	1.15	0.6	288.15
Name_None_CAS_492-62-6_CS_GLUCSA15M_Temperature: Value60	0.37	1.31	1.85	2.4235	-47.549087	1.2	1.64	1.34	333.15
Name_None_CAS_150-13-0_CS_AMBNAC04M_Temperature: Value30	-1.35	0.8	0.76	0.608	-29.957667	1.03	1.46	1.05	303.15
Name_None_CAS_91-20-3_CS_NAPHTA18M_Temperature: Value30	-3.53	0.0	0.17	0.0	-18.48353	1.09	1.02	1.27	303.15
Name_None_CAS_60-35-5_CS_ACEMID02M_Temperature: Value40	1.14	0.49	0.57	0.2793	-16.99894	0.51	1.09	0.42	313.15
Name_None_CAS_100-02-7_CS_NITPOL02M_Temperature: Value15	-1.14	0.67	0.49	0.3283	-23.764157	0.95	1.47	1.05	288.15
Name_None_CAS_144-62-7_CS_OXALAC08M_Temperature: Value20	-0.03	1.14	0.68	0.7752	-25.007447	0.54	1.06	0.34	293.15
Name_Barbital_CAS_57-44-3_CS_DETBAA01M_Temperature: Value10	-1.59	0.52	1.21	0.6292	-32.232875	1.37	1.35	0.98	283.15
Name_None_CAS_115-77-5_CS_PERYTO12M_Temperature: Value20	-0.38	1.25	1.18	1.475	-34.324266	1.05	1.21	0.79	293.15
Name_None_CAS_144-62-7_CS_OXALAC08M_Temperature: Value25	0.04	1.14	0.68	0.7752	-25.007447	0.54	1.06	0.34	298.15
Name_None_CAS_56-81-5_CS_GLCROL01M_Temperature: Value5	0.78	0.81	0.89	0.7209	-22.241145	0.71	0.97	0.61	278.15
Name_None_CAS_591-27-5_CS_MAMPOLM_Temperature: Value75	0.57	0.73	0.65	0.4745	-23.346918	0.87	1.28	1.07	348.15
Name_None_CAS_591-27-5_CS_MAMPOLM_Temperature: Value70	0.47	0.73	0.65	0.4745	-23.346918	0.87	1.28	1.07	343.15
Name_l-Leucine_CAS_61-90-5_CS_LEUCIN03M_Temperature: Value20	-0.8	0.78	0.97	0.7566	-22.881391	1.13	0.92	0.39	293.15
Name_None_CAS_70-55-3_CS_KUSVEZ02M_Temperature: Value15	-1.93	0.44	0.88	0.3872	-28.203705	1.24	1.49	1.18	288.15
Name_None_CAS_57-50-1_CS_SUCROS41M_Temperature: Value10	0.28	2.01	3.43	6.8943	-71.165016	2.23	2.63	2.32	283.15
Name_None_CAS_120-80-9_CS_CATCOL13M_Temperature: Value60	0.86	0.77	0.53	0.4081	-21.292064	0.83	1.08	0.93	333.15
Name_5-Butyl-5-ethylbarbituric acid_CAS_77-28-1_CS_ETBBAR02M_Temperature: Value20	-1.83	0.52	1.21	0.6292	-33.848523	1.66	1.36	0.98	293.15
Name_l-Leucine_CAS_61-90-5_CS_LEUCIN03M_Temperature: Value25	-0.78	0.78	0.97	0.7566	-22.881391	1.13	0.92	0.39	298.15
Name_5-Butyl-5-ethylbarbituric acid_CAS_77-28-1_CS_ETBBAR02M_Temperature: Value25	-1.64	0.52	1.21	0.6292	-33.848523	1.66	1.36	0.98	298.15
Name_None_CAS_95-55-6_CS_AMPHOM11M_Temperature: Value90	-0.57	0.51	0.55	0.2805	-24.436352	0.87	1.21	1.05	363.15
Name_None_CAS_68-96-2_CS_HPRGDOM_Temperature: Value20	-4.81	0.17	1.32	0.2244	-36.351122	2.68	2.5	1.66	293.15
Name_l-Aspartic acid_CAS_56-84-8_CS_LASPRT03M_Temperature: Value60	-0.88	1.18	1.26	1.4868	-30.407021	0.92	1.37	0.55	333.15
Name_l-Aspartic acid_CAS_56-84-8_CS_LASPRT03M_Temperature: Value65	-0.84	1.18	1.26	1.4868	-30.407021	0.92	1.37	0.55	338.15
Name_None_CAS_68-96-2_CS_HPRGDOM_Temperature: Value25	-4.71	0.17	1.32	0.2244	-36.351122	2.68	2.5	1.66	298.15
Name_l-Tyrosine_CAS_60-18-4_CS_LTYROS11M_Temperature: Value50	-2.22	1.28	1.29	1.6512	-33.536674	1.37	1.6	1.18	323.15
Name_None_CAS_461-58-5_CS_CYAMPD03M_Temperature: Value75	0.47	0.55	1.21	0.6655	-23.990576	0.66	1.02	0.87	348.15
Name_None_CAS_95-55-6_CS_AMPHOM11M_Temperature: Value30	-0.7	0.51	0.55	0.2805	-24.436352	0.87	1.21	1.05	303.15
Name_2-Methoxybenzoic acid_CAS_579-75-9_CS_FUFBOXM_Temperature: Value65	-0.77	0.57	0.66	0.3762	-25.746714	1.13	1.17	0.81	338.15
Name_None_CAS_65-71-4_CS_THYMIN01M_Temperature: Value20	-1.66	0.44	0.9	0.396	-31.124792	0.89	1.41	0.88	293.15
Name_None_CAS_461-58-5_CS_CYAMPD03M_Temperature: Value80	0.52	0.55	1.21	0.6655	-23.990576	0.66	1.02	0.87	353.15
Name_None_CAS_65-71-4_CS_THYMIN01M_Temperature: Value25	-1.56	0.44	0.9	0.396	-31.124792	0.89	1.41	0.88	298.15
Name_None_CAS_106-46-7_CS_DCLBEN03M_Temperature: Value20	-3.33	0.0	0.1	0.0	-17.491785	0.96	0.88	0.86	293.15
Name_None_CAS_106-46-7_CS_DCLBEN03M_Temperature: Value25	-3.3	0.0	0.1	0.0	-17.491785	0.96	0.88	0.86	298.15
Name_Maleic acid_CAS_110-16-7_CS_MALIAC13M_Temperature: Value25	0.58	1.14	0.75	0.855	-32.597533	0.78	1.16	0.5	298.15
Name_None_CAS_68-96-2_CS_HPRGDOM_Temperature: Value50	-4.37	0.17	1.32	0.2244	-36.351122	2.68	2.5	1.66	323.15
Name_None_CAS_57-13-6_CS_UREAXX23M_Temperature: Value10	0.88	0.72	0.69	0.4968	-22.445395	0.46	1.17	0.63	283.15
Name_None_CAS_95-55-6_CS_AMPHOM11M_Temperature: Value80	-0.57	0.51	0.55	0.2805	-24.436352	0.87	1.21	1.05	353.15
Name_Maleic acid_CAS_110-16-7_CS_MALIAC13M_Temperature: Value30	0.61	1.14	0.75	0.855	-32.597533	0.78	1.16	0.5	303.15
Name_None_CAS_608-93-5_CS_PNCLBZM_Temperature: Value20	-6.0	0.0	0.0	0.0	-24.268427	1.33	1.13	1.2	293.15
Name_None_CAS_52-01-7_CS_ATPRCL01M_Temperature: Value25	-4.32	0.0	1.63	0.0	-37.696576	3.17	3.81	2.24	298.15
Name_None_CAS_608-93-5_CS_PNCLBZM_Temperature: Value25	-5.48	0.0	0.0	0.0	-24.268427	1.33	1.13	1.2	298.15
Name_None_CAS_32598-13-3_CS_FUHDAN01M_Temperature: Value5	-9.3	0.0	0.18	0.0	-32.577736	1.81	1.49	1.94	278.15
Name_None_CAS_129-00-0_CS_GUQPOZM_Temperature: Value55	-5.42	0.0	0.25	0.0	-26.169132	1.58	1.52	2.6	328.15
Name_None_CAS_87-86-5_CS_PCPHOL01M_Temperature: Value25	-4.09	0.7	0.0	0.0	-30.180622	1.39	1.13	1.27	298.15
Name_None_CAS_554-84-7_CS_MNPHOL21M_Temperature: Value10	-1.29	0.69	0.49	0.3381	-23.406399	0.95	1.47	1.05	283.15
Name_None_CAS_76-57-3_CS_ZZZTSE03M_Temperature: Value80	-1.2	0.23	1.58	0.3634	-37.255187	2.21	1.92	2.16	353.15
Name_None_CAS_110-15-6_CS_SUCACB16M_Temperature: Value35	-0.05	0.97	0.69	0.6693	-28.988496	0.82	1.06	0.34	308.15
Name_None_CAS_86-73-7_CS_FLUREN02M_Temperature: Value45	-4.47	0.0	0.19	0.0	-21.710357	1.36	1.13	1.65	318.15
Name_None_CAS_50-06-6_CS_PHBARB09M_Temperature: Value35	-2.11	0.52	1.29	0.6708	-36.928008	1.7	1.81	1.56	308.15
Name_None_CAS_123-30-8_CS_AMPHOL01M_Temperature: Value40	-0.69	0.73	0.69	0.5037	-24.154172	0.87	1.32	1.09	313.15
Name_None_CAS_315-30-0_CS_ALOPURM_Temperature: Value15	-2.6	0.27	1.54	0.4158	-27.81438	0.88	1.04	1.43	288.15
Name_None_CAS_65-85-0_CS_BENZAC12M_Temperature: Value50	-1.2	0.57	0.44	0.2508	-24.049796	0.93	1.08	0.75	323.15
Name_None_CAS_51-28-5_CS_DNOPHL02M_Temperature: Value75	-1.79	0.28	0.45	0.126	-32.782729	1.12	1.81	1.22	348.15
Name_None_CAS_129-00-0_CS_GUQPOZM_Temperature: Value5	-6.61	0.0	0.25	0.0	-26.169132	1.58	1.52	2.6	278.15
Name_None_CAS_76-57-3_CS_ZZZTSE03M_Temperature: Value30	-1.48	0.23	1.58	0.3634	-37.255187	2.21	1.92	2.16	303.15
Name_None_CAS_52-31-3_CS_ETCYBA01M_Temperature: Value20	-2.16	0.52	1.28	0.6656	-36.821645	1.79	1.5	1.32	293.15
Name_None_CAS_57-83-0_CS_PROGST13M_Temperature: Value35	-4.37	0.0	1.04	0.0	-34.331367	2.62	2.49	1.56	308.15
Name_None_CAS_56-40-6_CS_GLYCIN30M_Temperature: Value10	0.31	0.78	0.9	0.702	-28.021326	0.56	0.93	0.37	283.15
Name_3-Hydroxybenzoic acid_CAS_99-06-9_CS_BIDLOP02M_Temperature: Value40	-0.85	1.06	0.72	0.7632	-26.471035	0.99	1.29	0.98	313.15
Name_None_CAS_505-48-6_CS_SUBRAC01M_Temperature: Value20	-2.04	1.14	0.7	0.798	-43.047281	1.38	1.08	0.33	293.15
Name_None_CAS_123-30-8_CS_AMPHOL01M_Temperature: Value30	-0.77	0.73	0.69	0.5037	-24.154172	0.87	1.32	1.09	303.15
Name_None_CAS_479-45-8_CS_MTNANLM_Temperature: Value40	-3.43	0.0	0.96	0.0	-39.173257	1.65	3.16	1.82	313.15
Name_None_CAS_129-00-0_CS_GUQPOZM_Temperature: Value15	-6.45	0.0	0.25	0.0	-26.169132	1.58	1.52	2.6	288.15
Name_None_CAS_123-56-8_CS_SUCCIN05M_Temperature: Value10	0.14	0.34	0.89	0.3026	-22.228152	0.69	0.99	0.76	283.15
Name_d-Sorbitol_CAS_50-70-4_CS_GLUCITM_Temperature: Value30	0.61	1.62	1.81	2.9322	-52.923591	1.31	1.75	1.23	303.15
Name_Barbital_CAS_57-44-3_CS_DETBAA01M_Temperature: Value35	-1.29	0.52	1.21	0.6292	-32.232875	1.37	1.35	0.98	308.15
Name_None_CAS_492-62-6_CS_GLUCSA15M_Temperature: Value20	0.32	1.31	1.85	2.4235	-47.549087	1.2	1.64	1.34	293.15
Name_Barbital_CAS_57-44-3_CS_DETBAA01M_Temperature: Value30	-1.35	0.52	1.21	0.6292	-32.232875	1.37	1.35	0.98	303.15
Name_None_CAS_103-84-4_CS_ACANIL02M_Temperature: Value70	-0.71	0.41	0.67	0.2747	-26.419893	1.11	1.42	0.89	343.15
Name_None_CAS_69-72-7_CS_SALIAC18M_Temperature: Value25	-1.79	0.7	0.4	0.28	-26.595388	0.99	1.1	0.91	298.15
Name_None_CAS_528-29-0_CS_ZZZFYW02M_Temperature: Value25	-3.1	0.0	0.31	0.0	-20.179732	1.06	1.83	1.1	298.15
Name_None_CAS_69-72-7_CS_SALIAC18M_Temperature: Value20	-1.84	0.7	0.4	0.28	-26.595388	0.99	1.1	0.91	293.15
Name_None_CAS_100-02-7_CS_NITPOL02M_Temperature: Value25	-0.95	0.67	0.49	0.3283	-23.764157	0.95	1.47	1.05	298.15
Name_None_CAS_110-15-6_CS_SUCACB16M_Temperature: Value50	0.18	0.97	0.69	0.6693	-28.988496	0.82	1.06	0.34	323.15
Name_None_CAS_99-99-0_CS_NITOLU01M_Temperature: Value40	-2.52	0.0	0.21	0.0	-17.139202	1.03	1.2	0.85	313.15
Name_None_CAS_118-92-3_CS_AMBACO06M_Temperature: Value40	-1.19	0.75	0.71	0.5325	-27.735205	1.03	1.26	1.09	313.15
Name_None_CAS_123-56-8_CS_SUCCIN05M_Temperature: Value80	0.84	0.34	0.89	0.3026	-22.228152	0.69	0.99	0.76	353.15
Name_None_CAS_115-77-5_CS_PERYTO12M_Temperature: Value60	0.12	1.25	1.18	1.475	-34.324266	1.05	1.21	0.79	333.15
Name_None_CAS_479-45-8_CS_MTNANLM_Temperature: Value35	-3.48	0.0	0.96	0.0	-39.173257	1.65	3.16	1.82	308.15
Name_None_CAS_479-45-8_CS_MTNANLM_Temperature: Value30	-3.53	0.0	0.96	0.0	-39.173257	1.65	3.16	1.82	303.15
Name_None_CAS_108-46-3_CS_RESORA03M_Temperature: Value30	0.76	1.0	0.61	0.61	-22.940187	0.83	1.1	0.99	303.15
Name_None_CAS_55-21-0_CS_BZAMID12M_Temperature: Value20	-1.09	0.49	0.66	0.3234	-24.943851	0.97	1.55	1.0	293.15
Name_None_CAS_124-04-9_CS_ADIPAC11M_Temperature: Value30	-0.7	1.14	0.7	0.798	-38.794239	1.1	1.07	0.34	303.15
Name_None_CAS_94-09-7_CS_QQQAXG04M_Temperature: Value40	-1.93	0.23	0.76	0.1748	-25.576136	1.31	1.43	0.94	313.15
Name_None_CAS_479-45-8_CS_MTNANLM_Temperature: Value45	-3.33	0.0	0.96	0.0	-39.173257	1.65	3.16	1.82	318.15
Name_None_CAS_492-62-6_CS_GLUCSA15M_Temperature: Value50	0.36	1.31	1.85	2.4235	-47.549087	1.2	1.64	1.34	323.15
Name_None_CAS_461-58-5_CS_CYAMPD03M_Temperature: Value30	-0.25	0.55	1.21	0.6655	-23.990576	0.66	1.02	0.87	303.15
Name_None_CAS_591-27-5_CS_MAMPOLM_Temperature: Value20	-0.62	0.73	0.65	0.4745	-23.346918	0.87	1.28	1.07	293.15
Name_l-Aspartic acid_CAS_56-84-8_CS_LASPRT03M_Temperature: Value25	-1.43	1.18	1.26	1.4868	-30.407021	0.92	1.37	0.55	298.15
Name_l-Aspartic acid_CAS_56-84-8_CS_LASPRT03M_Temperature: Value20	-1.5	1.18	1.26	1.4868	-30.407021	0.92	1.37	0.55	293.15
Name_None_CAS_141-82-2_CS_MALNAC12M_Temperature: Value80	0.9	1.14	0.69	0.7866	-31.859953	0.68	1.06	0.34	353.15
Name_None_CAS_124-04-9_CS_ADIPAC11M_Temperature: Value40	-0.49	1.14	0.7	0.798	-38.794239	1.1	1.07	0.34	313.15
Name_1,2,3,4-Tetrachlorodibenzo-p-dioxin_CAS_30746-58-8_CS_FELSEUM_Temperature: Value15	-8.85	0.0	0.22	0.0	-31.222285	1.82	1.73	1.88	288.15
Name_None_CAS_144-62-7_CS_OXALAC08M_Temperature: Value80	0.71	1.14	0.68	0.7752	-25.007447	0.54	1.06	0.34	353.15
Name_None_CAS_99-76-3_CS_CEBGOF04M_Temperature: Value15	-1.99	0.66	0.72	0.4752	-26.51154	1.13	1.24	0.87	288.15
Name_None_CAS_553-90-2_CS_DMEOXA05M_Temperature: Value10	-0.16	0.0	0.69	0.0	-18.83438	0.82	0.97	0.13	283.15
Name_None_CAS_461-58-5_CS_CYAMPD03M_Temperature: Value40	-0.07	0.55	1.21	0.6655	-23.990576	0.66	1.02	0.87	313.15
Name_l-Tyrosine_CAS_60-18-4_CS_LTYROS11M_Temperature: Value25	-2.58	1.28	1.29	1.6512	-33.536674	1.37	1.6	1.18	298.15
Name_None_CAS_115-77-5_CS_PERYTO12M_Temperature: Value80	0.32	1.25	1.18	1.475	-34.324266	1.05	1.21	0.79	353.15
Name_None_CAS_141-82-2_CS_MALNAC12M_Temperature: Value30	0.79	1.14	0.69	0.7866	-31.859953	0.68	1.06	0.34	303.15
Name_None_CAS_123-31-9_CS_HYQUIN08M_Temperature: Value40	0.02	1.0	0.65	0.65	-23.441066	0.83	1.14	1.02	313.15
Name_None_CAS_85-01-8_CS_PHENAN08M_Temperature: Value55	-4.5	0.0	0.23	0.0	-24.350477	1.45	1.34	1.99	328.15
Name_None_CAS_88-99-3_CS_PHTHAC06M_Temperature: Value40	-1.15	1.14	0.77	0.8778	-34.417527	1.15	1.46	0.94	313.15
Name_None_CAS_95-55-6_CS_AMPHOM11M_Temperature: Value40	-0.67	0.51	0.55	0.2805	-24.436352	0.87	1.21	1.05	313.15
Name_None_CAS_65-45-2_CS_SALMID07M_Temperature: Value25	-1.79	0.62	0.61	0.3782	-31.055115	1.03	1.57	1.16	298.15
Name_None_CAS_88-99-3_CS_PHTHAC06M_Temperature: Value45	-1.07	1.14	0.77	0.8778	-34.417527	1.15	1.46	0.94	318.15
Name_None_CAS_50-23-7_CS_ZZZPNG03M_Temperature: Value35	-2.97	0.73	1.9	1.387	-48.241379	2.8	2.92	2.04	308.15
Name_None_CAS_65-85-0_CS_BENZAC12M_Temperature: Value80	-0.66	0.57	0.44	0.2508	-24.049796	0.93	1.08	0.75	353.15
Name_None_CAS_123-31-9_CS_HYQUIN08M_Temperature: Value30	-0.1	1.0	0.65	0.65	-23.441066	0.83	1.14	1.02	303.15
Name_None_CAS_62-44-2_CS_PYRAZB21M_Temperature: Value25	-2.55	0.41	0.87	0.3567	-32.790919	1.45	1.55	0.96	298.15
Name_None_CAS_63-74-1_CS_SULAMD07M_Temperature: Value30	-1.32	0.67	1.18	0.7906	-38.370593	1.2	1.96	1.46	303.15
Name_None_CAS_57-13-6_CS_UREAXX23M_Temperature: Value60	1.07	0.72	0.69	0.4968	-22.445395	0.46	1.17	0.63	333.15
Name_None_CAS_85-01-8_CS_PHENAN08M_Temperature: Value25	-5.2	0.0	0.23	0.0	-24.350477	1.45	1.34	1.99	298.15
Name_Maleic acid_CAS_110-16-7_CS_MALIAC13M_Temperature: Value60	0.71	1.14	0.75	0.855	-32.597533	0.78	1.16	0.5	333.15
Name_1,2,3,4-Tetrachlorodibenzo-p-dioxin_CAS_30746-58-8_CS_FELSEUM_Temperature: Value5	-10.4	0.0	0.22	0.0	-31.222285	1.82	1.73	1.88	278.15
Name_None_CAS_86-74-8_CS_CRBZOL11M_Temperature: Value25	-5.14	0.31	0.39	0.1209	-26.645901	1.32	1.43	1.94	298.15
Name_None_CAS_147-71-7_CS_TARTACM_Temperature: Value20	0.59	1.23	1.3	1.599	-43.993273	0.94	1.13	0.61	293.15
Name_None_CAS_65-85-0_CS_BENZAC12M_Temperature: Value10	-1.79	0.57	0.44	0.2508	-24.049796	0.93	1.08	0.75	283.15
Name_None_CAS_129-00-0_CS_GUQPOZM_Temperature: Value10	-6.54	0.0	0.25	0.0	-26.169132	1.58	1.52	2.6	283.15
Name_None_CAS_552-16-9_CS_NBZOAO04M_Temperature: Value20	-1.41	0.57	0.54	0.3078	-32.916922	1.11	1.65	1.02	293.15
Name_None_CAS_120-12-7_CS_ANTCEN19M_Temperature: Value55	-5.65	0.0	0.23	0.0	-25.582407	1.45	1.34	1.99	328.15
Name_None_CAS_552-16-9_CS_NBZOAO04M_Temperature: Value25	-1.36	0.57	0.54	0.3078	-32.916922	1.11	1.65	1.02	298.15
Name_None_CAS_120-12-7_CS_ANTCEN19M_Temperature: Value50	-5.77	0.0	0.23	0.0	-25.582407	1.45	1.34	1.99	323.15
Name_None_CAS_148-24-3_CS_HXQUIN14M_Temperature: Value30	-2.27	0.07	0.73	0.0511	-22.191695	1.1	1.36	1.55	303.15
Name_None_CAS_100-25-4_CS_DNITBZ11M_Temperature: Value25	-3.43	0.0	0.31	0.0	-25.105195	1.06	1.83	1.1	298.15
Name_None_CAS_56-85-9_CS_GLUTAM02M_Temperature: Value25	-0.55	1.27	1.48	1.8796	-40.426938	1.1	1.84	0.79	298.15
Name_None_CAS_103-82-2_CS_ZZZMLY01M_Temperature: Value30	-0.84	0.57	0.45	0.2565	-24.561549	1.07	1.08	0.75	303.15
Name_None_CAS_100-09-4_CS_ANISIC04M_Temperature: Value55	-2.21	0.57	0.66	0.3762	-25.189211	1.13	1.17	0.81	328.15
Name_None_CAS_56-85-9_CS_GLUTAM02M_Temperature: Value20	-0.61	1.27	1.48	1.8796	-40.426938	1.1	1.84	0.79	293.15
Name_None_CAS_100-09-4_CS_ANISIC04M_Temperature: Value50	-2.29	0.57	0.66	0.3762	-25.189211	1.13	1.17	0.81	323.15
Name_None_CAS_76-57-3_CS_ZZZTSE03M_Temperature: Value70	-1.22	0.23	1.58	0.3634	-37.255187	2.21	1.92	2.16	343.15
Name_None_CAS_101-42-8_CS_JODTOLM_Temperature: Value25	-1.61	0.31	0.85	0.2635	-32.42917	1.35	1.48	1.01	298.15
Name_5-Butyl-5-ethylbarbituric acid_CAS_77-28-1_CS_ETBBAR02M_Temperature: Value37	-1.64	0.52	1.21	0.6292	-33.848523	1.66	1.36	0.98	310.15
Name_None_CAS_62-23-7_CS_NBZOAC02M_Temperature: Value37	-2.46	0.66	0.54	0.3564	-26.780189	1.11	1.65	1.02	310.15
Name_None_CAS_479-45-8_CS_MTNANLM_Temperature: Value85	-2.48	0.0	0.96	0.0	-39.173257	1.65	3.16	1.82	358.15
Name_None_CAS_65-85-0_CS_BENZAC12M_Temperature: Value60	-1.03	0.57	0.44	0.2508	-24.049796	0.93	1.08	0.75	333.15
Name_None_CAS_99-65-0_CS_DNBENZ11M_Temperature: Value35	-2.33	0.0	0.31	0.0	-23.089753	1.06	1.83	1.1	308.15
Name_None_CAS_69-72-7_CS_SALIAC18M_Temperature: Value60	-1.21	0.7	0.4	0.28	-26.595388	0.99	1.1	0.91	333.15
Name_None_CAS_99-65-0_CS_DNBENZ11M_Temperature: Value30	-2.41	0.0	0.31	0.0	-23.089753	1.06	1.83	1.1	303.15
Name_Fludrocortisone_CAS_127-31-1_CS_FPRTOD10M_Temperature: Value35	-3.62	0.8	1.88	1.504	-39.273144	2.82	2.86	1.91	308.15
Name_l-Aspartic acid_CAS_56-84-8_CS_LASPRT03M_Temperature: Value55	-0.99	1.18	1.26	1.4868	-30.407021	0.92	1.37	0.55	328.15
Name_l-Aspartic acid_CAS_56-84-8_CS_LASPRT03M_Temperature: Value50	-1.04	1.18	1.26	1.4868	-30.407021	0.92	1.37	0.55	323.15
Name_None_CAS_505-48-6_CS_SUBRAC01M_Temperature: Value50	-1.25	1.14	0.7	0.798	-43.047281	1.38	1.08	0.33	323.15
Name_None_CAS_107-35-7_CS_TAURIN05M_Temperature: Value40	0.06	0.52	1.34	0.6968	-32.740462	0.83	1.64	0.49	313.15
Name_None_CAS_103-84-4_CS_ACANIL02M_Temperature: Value30	-1.27	0.41	0.67	0.2747	-26.419893	1.11	1.42	0.89	303.15
Name_None_CAS_110-94-1_CS_GLURAC04M_Temperature: Value50	0.86	1.14	0.69	0.7866	-39.215442	0.96	1.07	0.34	323.15
Name_None_CAS_110-15-6_CS_SUCACB16M_Temperature: Value15	-0.39	0.97	0.69	0.6693	-28.988496	0.82	1.06	0.34	288.15
Name_None_CAS_479-45-8_CS_MTNANLM_Temperature: Value70	-2.73	0.0	0.96	0.0	-39.173257	1.65	3.16	1.82	343.15
Name_None_CAS_110-15-6_CS_SUCACB16M_Temperature: Value10	-0.41	0.97	0.69	0.6693	-28.988496	0.82	1.06	0.34	283.15
Name_None_CAS_69-72-7_CS_SALIAC18M_Temperature: Value15	-1.99	0.7	0.4	0.28	-26.595388	0.99	1.1	0.91	288.15
Name_None_CAS_69-72-7_CS_SALIAC18M_Temperature: Value10	-1.96	0.7	0.4	0.28	-26.595388	0.99	1.1	0.91	283.15
Name_None_CAS_55-21-0_CS_BZAMID12M_Temperature: Value60	-0.4	0.49	0.66	0.3234	-24.943851	0.97	1.55	1.0	333.15
Name_None_CAS_103-84-4_CS_ACANIL02M_Temperature: Value40	-1.15	0.41	0.67	0.2747	-26.419893	1.11	1.42	0.89	313.15
Name_None_CAS_141-90-2_CS_TURCIL02M_Temperature: Value25	-2.26	0.39	1.0	0.39	-20.425445	0.86	1.78	1.38	298.15
Name_2-Methoxybenzoic acid_CAS_579-75-9_CS_FUFBOXM_Temperature: Value35	-1.51	0.57	0.66	0.3762	-25.746714	1.13	1.17	0.81	308.15
Name_None_CAS_99-99-0_CS_NITOLU01M_Temperature: Value10	-2.88	0.0	0.21	0.0	-17.139202	1.03	1.2	0.85	283.15
Name_2-Methoxybenzoic acid_CAS_579-75-9_CS_FUFBOXM_Temperature: Value30	-1.56	0.57	0.66	0.3762	-25.746714	1.13	1.17	0.81	303.15
Name_Acetamide, N-(4-methoxyphenyl)-_CAS_51-66-1_CS_ACACTA01M_Temperature: Value40	-1.67	0.41	0.87	0.3567	-30.765398	1.31	1.55	0.96	313.15
Name_None_CAS_144-62-7_CS_OXALAC08M_Temperature: Value30	0.15	1.14	0.68	0.7752	-25.007447	0.54	1.06	0.34	303.15
Name_None_CAS_591-27-5_CS_MAMPOLM_Temperature: Value60	0.2	0.73	0.65	0.4745	-23.346918	0.87	1.28	1.07	333.15
Name_None_CAS_110-15-6_CS_SUCACB16M_Temperature: Value65	0.38	0.97	0.69	0.6693	-28.988496	0.82	1.06	0.34	338.15
Name_None_CAS_591-27-5_CS_MAMPOLM_Temperature: Value65	0.33	0.73	0.65	0.4745	-23.346918	0.87	1.28	1.07	338.15
Name_None_CAS_58-94-6_CS_QQQAUG15M_Temperature: Value25	-3.02	0.64	1.66	1.0624	-55.287662	1.69	2.74	1.98	298.15
Name_None_CAS_57-50-1_CS_SUCROS41M_Temperature: Value60	0.34	2.01	3.43	6.8943	-71.165016	2.23	2.63	2.32	333.15
Name_None_CAS_69-72-7_CS_SALIAC18M_Temperature: Value80	-0.8	0.7	0.4	0.28	-26.595388	0.99	1.1	0.91	353.15
Name_17a-Ethynyl testosterone_CAS_434-03-7_CS_KEFCEDM_Temperature: Value35	-5.49	0.4	1.08	0.432	-36.295784	2.58	2.4	1.78	308.15
Name_3-Hydroxybenzoic acid_CAS_99-06-9_CS_BIDLOP02M_Temperature: Value80	-0.1	1.06	0.72	0.7632	-26.471035	0.99	1.29	0.98	353.15
Name_None_CAS_115-77-5_CS_PERYTO12M_Temperature: Value30	-0.26	1.25	1.18	1.475	-34.324266	1.05	1.21	0.79	303.15
Name_3-Hydroxybenzoic acid_CAS_99-06-9_CS_BIDLOP02M_Temperature: Value20	-1.21	1.06	0.72	0.7632	-26.471035	0.99	1.29	0.98	293.15
Name_None_CAS_144-62-7_CS_OXALAC08M_Temperature: Value40	0.3	1.14	0.68	0.7752	-25.007447	0.54	1.06	0.34	313.15
Name_None_CAS_2051-24-3_CS_DCLBPHM_Temperature: Value60	-10.77	0.0	0.0	0.0	-43.332592	2.55	2.03	2.67	333.15
Name_None_CAS_553-90-2_CS_DMEOXA05M_Temperature: Value50	0.56	0.0	0.69	0.0	-18.83438	0.82	0.97	0.13	323.15
Name_None_CAS_591-27-5_CS_MAMPOLM_Temperature: Value10	-0.74	0.73	0.65	0.4745	-23.346918	0.87	1.28	1.07	283.15
Name_None_CAS_88-99-3_CS_PHTHAC06M_Temperature: Value85	-0.37	1.14	0.77	0.8778	-34.417527	1.15	1.46	0.94	358.15
Name_None_CAS_88-99-3_CS_PHTHAC06M_Temperature: Value80	-0.45	1.14	0.77	0.8778	-34.417527	1.15	1.46	0.94	353.15
Name_None_CAS_141-82-2_CS_MALNAC12M_Temperature: Value60	0.86	1.14	0.69	0.7866	-31.859953	0.68	1.06	0.34	333.15
Name_None_CAS_53-16-7_CS_ESTRON13M_Temperature: Value25	-5.53	0.5	0.95	0.475	-34.161578	2.16	2.53	1.85	298.15
Name_None_CAS_68-96-2_CS_HPRGDOM_Temperature: Value42	-4.45	0.17	1.32	0.2244	-36.351122	2.68	2.5	1.66	315.15
Name_None_CAS_85-01-8_CS_PHENAN08M_Temperature: Value60	-4.39	0.0	0.23	0.0	-24.350477	1.45	1.34	1.99	333.15
Name_None_CAS_85-01-8_CS_PHENAN08M_Temperature: Value65	-4.26	0.0	0.23	0.0	-24.350477	1.45	1.34	1.99	338.15
Name_None_CAS_60-35-5_CS_ACEMID02M_Temperature: Value10	1.03	0.49	0.57	0.2793	-16.99894	0.51	1.09	0.42	283.15
Name_None_CAS_65-45-2_CS_SALMID07M_Temperature: Value15	-1.97	0.62	0.61	0.3782	-31.055115	1.03	1.57	1.16	288.15
Name_None_CAS_88-99-3_CS_PHTHAC06M_Temperature: Value35	-1.22	1.14	0.77	0.8778	-34.417527	1.15	1.46	0.94	308.15
Name_None_CAS_57-13-6_CS_UREAXX23M_Temperature: Value20	0.93	0.72	0.69	0.4968	-22.445395	0.46	1.17	0.63	293.15
Name_Maleic acid_CAS_110-16-7_CS_MALIAC13M_Temperature: Value20	0.55	1.14	0.75	0.855	-32.597533	0.78	1.16	0.5	293.15
Name_l-Histidine_CAS_71-00-1_CS_LHISTD04M_Temperature: Value20	-0.58	1.13	1.41	1.5933	-40.149991	1.13	1.74	1.02	293.15
Name_None_CAS_121-57-3_CS_AFAZEMM_Temperature: Value60	-0.77	0.54	1.19	0.6426	-33.075953	1.16	2.2	1.17	333.15
Name_None_CAS_56-40-6_CS_GLYCIN30M_Temperature: Value30	0.45	0.78	0.9	0.702	-28.021326	0.56	0.93	0.37	303.15
Name_3-Hydroxy-5-methyl isoxazole_CAS_10004-44-1_CS_NEZNAHM_Temperature: Value25	-0.07	0.26	0.86	0.2236	-14.65113	0.69	1.33	0.7	298.15
Name_None_CAS_147-71-7_CS_TARTACM_Temperature: Value60	0.66	1.23	1.3	1.599	-43.993273	0.94	1.13	0.61	333.15
Name_None_CAS_77-92-9_CS_CITRAC11M_Temperature: Value40	0.33	1.63	1.33	2.1679	-60.185843	1.24	1.5	0.61	313.15
Name_None_CAS_62-44-2_CS_PYRAZB21M_Temperature: Value15	-2.58	0.41	0.87	0.3567	-32.790919	1.45	1.55	0.96	288.15
Name_None_CAS_198-55-0_CS_PERLEN04M_Temperature: Value25	-8.8	0.0	0.31	0.0	-33.615679	1.95	1.84	3.32	298.15
Name_None_CAS_129-00-0_CS_GUQPOZM_Temperature: Value60	-5.33	0.0	0.25	0.0	-26.169132	1.58	1.52	2.6	333.15
Name_None_CAS_100-09-4_CS_ANISIC04M_Temperature: Value10	-2.97	0.57	0.66	0.3762	-25.189211	1.13	1.17	0.81	283.15
Name_None_CAS_554-84-7_CS_MNPHOL21M_Temperature: Value20	-1.08	0.69	0.49	0.3381	-23.406399	0.95	1.47	1.05	293.15
Name_None_CAS_100-09-4_CS_ANISIC04M_Temperature: Value15	-2.9	0.57	0.66	0.3762	-25.189211	1.13	1.17	0.81	288.15
Name_l-Aspartic acid_CAS_56-84-8_CS_LASPRT03M_Temperature: Value10	-1.66	1.18	1.26	1.4868	-30.407021	0.92	1.37	0.55	283.15
Name_None_CAS_86-73-7_CS_FLUREN02M_Temperature: Value70	-3.95	0.0	0.19	0.0	-21.710357	1.36	1.13	1.65	343.15
Name_None_CAS_86-73-7_CS_FLUREN02M_Temperature: Value75	-3.89	0.0	0.19	0.0	-21.710357	1.36	1.13	1.65	348.15
Name_l-Aspartic acid_CAS_56-84-8_CS_LASPRT03M_Temperature: Value15	-1.59	1.18	1.26	1.4868	-30.407021	0.92	1.37	0.55	288.15
Name_None_CAS_65-85-0_CS_BENZAC12M_Temperature: Value20	-1.63	0.57	0.44	0.2508	-24.049796	0.93	1.08	0.75	293.15
Name_Thiourea_CAS_62-56-6_CS_THIOUR13M_Temperature: Value40	0.49	0.42	0.82	0.3444	-14.862445	0.57	0.97	1.07	313.15
Name_None_CAS_65-85-0_CS_BENZAC12M_Temperature: Value25	-1.56	0.57	0.44	0.2508	-24.049796	0.93	1.08	0.75	298.15
Name_None_CAS_107-35-7_CS_TAURIN05M_Temperature: Value80	0.35	0.52	1.34	0.6968	-32.740462	0.83	1.64	0.49	353.15
Name_None_CAS_505-48-6_CS_SUBRAC01M_Temperature: Value15	-2.13	1.14	0.7	0.798	-43.047281	1.38	1.08	0.33	288.15
Name_None_CAS_56-40-6_CS_GLYCIN30M_Temperature: Value20	0.39	0.78	0.9	0.702	-28.021326	0.56	0.93	0.37	293.15
Name_None_CAS_85-44-9_CS_PHTHAOM_Temperature: Value25	-1.38	0.0	0.6	0.0	-23.056082	0.98	1.38	0.97	298.15
Name_l-Threonine_CAS_72-19-5_CS_LTHREO03M_Temperature: Value25	-0.12	1.03	1.33	1.3699	-24.257987	0.91	1.14	0.61	298.15
Name_2-Methoxybenzoic acid_CAS_579-75-9_CS_FUFBOXM_Temperature: Value70	-0.58	0.57	0.66	0.3762	-25.746714	1.13	1.17	0.81	343.15
Name_None_CAS_123-30-8_CS_AMPHOL01M_Temperature: Value20	-0.84	0.73	0.69	0.5037	-24.154172	0.87	1.32	1.09	293.15
Name_d-Sorbitol_CAS_50-70-4_CS_GLUCITM_Temperature: Value20	0.58	1.62	1.81	2.9322	-52.923591	1.31	1.75	1.23	293.15
Name_None_CAS_110-94-1_CS_GLURAC04M_Temperature: Value15	0.65	1.14	0.69	0.7866	-39.215442	0.96	1.07	0.34	288.15
Name_None_CAS_492-62-6_CS_GLUCSA15M_Temperature: Value30	0.34	1.31	1.85	2.4235	-47.549087	1.2	1.64	1.34	303.15
Name_None_CAS_100-02-7_CS_NITPOL02M_Temperature: Value35	-0.71	0.67	0.49	0.3283	-23.764157	0.95	1.47	1.05	308.15
Name_None_CAS_69-72-7_CS_SALIAC18M_Temperature: Value50	-1.37	0.7	0.4	0.28	-26.595388	0.99	1.1	0.91	323.15
Name_None_CAS_100-02-7_CS_NITPOL02M_Temperature: Value30	-0.85	0.67	0.49	0.3283	-23.764157	0.95	1.47	1.05	303.15
Name_None_CAS_91-20-3_CS_NAPHTA18M_Temperature: Value45	-3.29	0.0	0.17	0.0	-18.48353	1.09	1.02	1.27	318.15
Name_None_CAS_110-15-6_CS_SUCACB16M_Temperature: Value20	-0.3	0.97	0.69	0.6693	-28.988496	0.82	1.06	0.34	293.15
Name_None_CAS_91-20-3_CS_NAPHTA18M_Temperature: Value40	-3.37	0.0	0.17	0.0	-18.48353	1.09	1.02	1.27	313.15
Name_None_CAS_110-15-6_CS_SUCACB16M_Temperature: Value25	-0.22	0.97	0.69	0.6693	-28.988496	0.82	1.06	0.34	298.15
Name_None_CAS_32598-13-3_CS_FUHDAN01M_Temperature: Value30	-8.39	0.0	0.18	0.0	-32.577736	1.81	1.49	1.94	303.15
Name_None_CAS_99-76-3_CS_CEBGOF04M_Temperature: Value30	-1.74	0.66	0.72	0.4752	-26.51154	1.13	1.24	0.87	303.15
Name_None_CAS_107-35-7_CS_TAURIN05M_Temperature: Value30	-0.05	0.52	1.34	0.6968	-32.740462	0.83	1.64	0.49	303.15
Name_None_CAS_479-45-8_CS_MTNANLM_Temperature: Value20	-3.59	0.0	0.96	0.0	-39.173257	1.65	3.16	1.82	293.15
Name_None_CAS_492-62-6_CS_GLUCSA15M_Temperature: Value40	0.35	1.31	1.85	2.4235	-47.549087	1.2	1.64	1.34	313.15
Name_None_CAS_110-94-1_CS_GLURAC04M_Temperature: Value65	0.93	1.14	0.69	0.7866	-39.215442	0.96	1.07	0.34	338.15
Name_None_CAS_108-46-3_CS_RESORA03M_Temperature: Value20	0.7	1.0	0.61	0.61	-22.940187	0.83	1.1	0.99	293.15
Name_None_CAS_55-21-0_CS_BZAMID12M_Temperature: Value10	-1.31	0.49	0.66	0.3234	-24.943851	0.97	1.55	1.0	283.15
Name_None_CAS_94-09-7_CS_QQQAXG04M_Temperature: Value50	-1.77	0.23	0.76	0.1748	-25.576136	1.31	1.43	0.94	323.15
Name_None_CAS_115-43-5_CS_FUFSOPM_Temperature: Value20	-2.35	0.52	1.34	0.6968	-39.130009	1.8	1.87	1.68	293.15
Name_None_CAS_92-69-3_CS_BOPSAA10M_Temperature: Value25	-3.48	0.5	0.49	0.245	-30.175074	1.38	1.37	1.61	298.15
Name_None_CAS_591-27-5_CS_MAMPOLM_Temperature: Value50	-0.17	0.73	0.65	0.4745	-23.346918	0.87	1.28	1.07	323.15
Name_None_CAS_591-27-5_CS_MAMPOLM_Temperature: Value55	-0.05	0.73	0.65	0.4745	-23.346918	0.87	1.28	1.07	328.15
Name_None_CAS_2051-24-3_CS_DCLBPHM_Temperature: Value25	-11.89	0.0	0.0	0.0	-43.332592	2.55	2.03	2.67	298.15
Name_None_CAS_57-50-1_CS_SUCROS41M_Temperature: Value30	0.3	2.01	3.43	6.8943	-71.165016	2.23	2.63	2.32	303.15
Name_3-Hydroxybenzoic acid_CAS_99-06-9_CS_BIDLOP02M_Temperature: Value30	-1.03	1.06	0.72	0.7632	-26.471035	0.99	1.29	0.98	303.15
Name_l-Aspartic acid_CAS_56-84-8_CS_LASPRT03M_Temperature: Value5	-1.75	1.18	1.26	1.4868	-30.407021	0.92	1.37	0.55	278.15
Name_None_CAS_55-21-0_CS_BZAMID12M_Temperature: Value80	-0.26	0.49	0.66	0.3234	-24.943851	0.97	1.55	1.0	353.15
Name_None_CAS_120-80-9_CS_CATCOL13M_Temperature: Value40	0.76	0.77	0.53	0.4081	-21.292064	0.83	1.08	0.93	313.15
Name_None_CAS_68-96-2_CS_HPRGDOM_Temperature: Value35	-4.56	0.17	1.32	0.2244	-36.351122	2.68	2.5	1.66	308.15
Name_None_CAS_129-00-0_CS_GUQPOZM_Temperature: Value50	-5.55	0.0	0.25	0.0	-26.169132	1.58	1.52	2.6	323.15
Name_None_CAS_99-76-3_CS_CEBGOF04M_Temperature: Value25	-1.86	0.66	0.72	0.4752	-26.51154	1.13	1.24	0.87	298.15
Name_None_CAS_57-50-1_CS_SUCROS41M_Temperature: Value80	0.36	2.01	3.43	6.8943	-71.165016	2.23	2.63	2.32	353.15
Name_None_CAS_461-58-5_CS_CYAMPD03M_Temperature: Value50	0.1	0.55	1.21	0.6655	-23.990576	0.66	1.02	0.87	323.15
Name_None_CAS_57-50-1_CS_SUCROS41M_Temperature: Value85	0.37	2.01	3.43	6.8943	-71.165016	2.23	2.63	2.32	358.15
Name_None_CAS_141-82-2_CS_MALNAC12M_Temperature: Value25	0.78	1.14	0.69	0.7866	-31.859953	0.68	1.06	0.34	298.15
Name_None_CAS_103-90-2_CS_HXACAN32M_Temperature: Value25	-1.01	0.91	0.93	0.8463	-33.477862	1.17	1.66	1.12	298.15
Name_None_CAS_141-82-2_CS_MALNAC12M_Temperature: Value20	0.76	1.14	0.69	0.7866	-31.859953	0.68	1.06	0.34	293.15
Name_None_CAS_56-41-7_CS_LALNIN03M_Temperature: Value25	0.27	0.78	0.93	0.7254	-23.603808	0.71	0.92	0.38	298.15
Name_None_CAS_100-09-4_CS_ANISIC04M_Temperature: Value5	-3.03	0.57	0.66	0.3762	-25.189211	1.13	1.17	0.81	278.15
Name_l-Tyrosine_CAS_60-18-4_CS_LTYROS11M_Temperature: Value35	-2.42	1.28	1.29	1.6512	-33.536674	1.37	1.6	1.18	308.15
Name_Pregna-4,6-diene-3,20-dione, 6,17-dimethyl-_CAS_977-79-7_CS_TUTDODM_Temperature: Value25	-5.27	0.0	1.13	0.0	-32.244258	2.86	2.49	1.67	298.15
Name_None_CAS_88-99-3_CS_PHTHAC06M_Temperature: Value75	0.45	1.14	0.77	0.8778	-34.417527	1.15	1.46	0.94	348.15
Name_None_CAS_121-57-3_CS_AFAZEMM_Temperature: Value20	-1.19	0.54	1.19	0.6426	-33.075953	1.16	2.2	1.17	293.15
Name_None_CAS_86-73-7_CS_FLUREN02M_Temperature: Value40	-4.63	0.0	0.19	0.0	-21.710357	1.36	1.13	1.65	313.15
Name_None_CAS_65-85-0_CS_BENZAC12M_Temperature: Value95	-0.28	0.57	0.44	0.2508	-24.049796	0.93	1.08	0.75	368.15
Name_17a-Ethynyl testosterone_CAS_434-03-7_CS_KEFCEDM_Temperature: Value50	-5.38	0.4	1.08	0.432	-36.295784	2.58	2.4	1.78	323.15
Name_None_CAS_141-82-2_CS_MALNAC12M_Temperature: Value50	0.84	1.14	0.69	0.7866	-31.859953	0.68	1.06	0.34	323.15
Name_l-Tyrosine_CAS_60-18-4_CS_LTYROS11M_Temperature: Value45	-2.3	1.28	1.29	1.6512	-33.536674	1.37	1.6	1.18	318.15
Name_1,2,3,4-Tetrachlorodibenzo-p-dioxin_CAS_30746-58-8_CS_FELSEUM_Temperature: Value40	-8.44	0.0	0.22	0.0	-31.222285	1.82	1.73	1.88	313.15
Name_None_CAS_123-31-9_CS_HYQUIN08M_Temperature: Value20	-0.21	1.0	0.65	0.65	-23.441066	0.83	1.14	1.02	293.15
Name_None_CAS_123-31-9_CS_HYQUIN08M_Temperature: Value25	-0.18	1.0	0.65	0.65	-23.441066	0.83	1.14	1.02	298.15
Name_None_CAS_85-01-8_CS_PHENAN08M_Temperature: Value30	-5.08	0.0	0.23	0.0	-24.350477	1.45	1.34	1.99	303.15
Name_None_CAS_129-00-0_CS_GUQPOZM_Temperature: Value29	-6.1	0.0	0.25	0.0	-26.169132	1.58	1.52	2.6	302.15
Name_None_CAS_62-23-7_CS_NBZOAC02M_Temperature: Value25	-2.78	0.66	0.54	0.3564	-26.780189	1.11	1.65	1.02	298.15
Name_2-Methoxybenzoic acid_CAS_579-75-9_CS_FUFBOXM_Temperature: Value40	-1.43	0.57	0.66	0.3762	-25.746714	1.13	1.17	0.81	313.15
Name_None_CAS_129-00-0_CS_GUQPOZM_Temperature: Value20	-6.34	0.0	0.25	0.0	-26.169132	1.58	1.52	2.6	293.15
Name_None_CAS_57-13-6_CS_UREAXX23M_Temperature: Value70	1.1	0.72	0.69	0.4968	-22.445395	0.46	1.17	0.63	343.15
Name_None_CAS_315-30-0_CS_ALOPURM_Temperature: Value40	-2.1	0.27	1.54	0.4158	-27.81438	0.88	1.04	1.43	313.15
Name_None_CAS_120-12-7_CS_ANTCEN19M_Temperature: Value60	-5.55	0.0	0.23	0.0	-25.582407	1.45	1.34	1.99	333.15
Name_None_CAS_86-73-7_CS_FLUREN02M_Temperature: Value30	-4.88	0.0	0.19	0.0	-21.710357	1.36	1.13	1.65	303.15
Name_None_CAS_120-12-7_CS_ANTCEN19M_Temperature: Value65	-5.43	0.0	0.23	0.0	-25.582407	1.45	1.34	1.99	338.15
Name_3-Hydroxybenzoic acid_CAS_99-06-9_CS_BIDLOP02M_Temperature: Value60	-0.51	1.06	0.72	0.7632	-26.471035	0.99	1.29	0.98	333.15
Name_None_CAS_50-78-2_CS_ACSALA19M_Temperature: Value15	-1.77	0.57	0.77	0.4389	-29.813687	1.29	1.42	0.84	288.15
Name_None_CAS_147-71-7_CS_TARTACM_Temperature: Value30	0.61	1.23	1.3	1.599	-43.993273	0.94	1.13	0.61	303.15
Name_None_CAS_100-09-4_CS_ANISIC04M_Temperature: Value40	-2.51	0.57	0.66	0.3762	-25.189211	1.13	1.17	0.81	313.15
Name_17a-Ethynyl testosterone_CAS_434-03-7_CS_KEFCEDM_Temperature: Value25	-5.66	0.4	1.08	0.432	-36.295784	2.58	2.4	1.78	298.15
Name_None_CAS_100-09-4_CS_ANISIC04M_Temperature: Value45	-2.41	0.57	0.66	0.3762	-25.189211	1.13	1.17	0.81	318.15
Name_None_CAS_77-92-9_CS_CITRAC11M_Temperature: Value10	0.26	1.63	1.33	2.1679	-60.185843	1.24	1.5	0.61	283.15
Name_17a-Ethynyl testosterone_CAS_434-03-7_CS_KEFCEDM_Temperature: Value20	-5.8	0.4	1.08	0.432	-36.295784	2.58	2.4	1.78	293.15
Name_None_CAS_103-82-2_CS_ZZZMLY01M_Temperature: Value25	-0.9	0.57	0.45	0.2565	-24.561549	1.07	1.08	0.75	298.15
Name_None_CAS_76-57-3_CS_ZZZTSE03M_Temperature: Value60	-1.3	0.23	1.58	0.3634	-37.255187	2.21	1.92	2.16	333.15
Name_Thiourea_CAS_62-56-6_CS_THIOUR13M_Temperature: Value30	0.34	0.42	0.82	0.3444	-14.862445	0.57	0.97	1.07	303.15
Name_None_CAS_556-88-7_CS_NTRGUA02M_Temperature: Value20	-1.59	0.55	1.25	0.6875	-19.329362	0.68	1.01	0.91	293.15
Name_None_CAS_56-40-6_CS_GLYCIN30M_Temperature: Value60	0.62	0.78	0.9	0.702	-28.021326	0.56	0.93	0.37	333.15
Name_None_CAS_65-85-0_CS_BENZAC12M_Temperature: Value75	-0.78	0.57	0.44	0.2508	-24.049796	0.93	1.08	0.75	348.15
Name_None_CAS_123-56-8_CS_SUCCIN05M_Temperature: Value40	0.66	0.34	0.89	0.3026	-22.228152	0.69	0.99	0.76	313.15
Name_None_CAS_123-30-8_CS_AMPHOL01M_Temperature: Value60	-0.57	0.73	0.69	0.5037	-24.154172	0.87	1.32	1.09	333.15
Name_None_CAS_51-28-5_CS_DNOPHL02M_Temperature: Value55	-2.13	0.28	0.45	0.126	-32.782729	1.12	1.81	1.22	328.15
Name_2-Methoxybenzoic acid_CAS_579-75-9_CS_FUFBOXM_Temperature: Value20	-1.77	0.57	0.66	0.3762	-25.746714	1.13	1.17	0.81	293.15
Name_Grifulvin_CAS_126-07-8_CS_GRISFLM_Temperature: Value25	-4.61	0.0	1.58	0.0	-37.335424	2.39	2.32	1.86	298.15
Name_None_CAS_110-94-1_CS_GLURAC04M_Temperature: Value20	0.69	1.14	0.69	0.7866	-39.215442	0.96	1.07	0.34	293.15
Name_None_CAS_144-82-1_CS_FOLHAPM_Temperature: Value35	-2.48	0.59	1.26	0.7434	-39.550748	1.79	2.71	2.17	308.15
Name_None_CAS_479-45-8_CS_MTNANLM_Temperature: Value60	-2.91	0.0	0.96	0.0	-39.173257	1.65	3.16	1.82	333.15
Name_None_CAS_118-92-3_CS_AMBACO06M_Temperature: Value30	-1.36	0.75	0.71	0.5325	-27.735205	1.03	1.26	1.09	303.15
Name_None_CAS_479-45-8_CS_MTNANLM_Temperature: Value65	-2.81	0.0	0.96	0.0	-39.173257	1.65	3.16	1.82	338.15
Name_None_CAS_107-35-7_CS_TAURIN05M_Temperature: Value75	0.32	0.52	1.34	0.6968	-32.740462	0.83	1.64	0.49	348.15
Name_None_CAS_123-56-8_CS_SUCCIN05M_Temperature: Value30	0.52	0.34	0.89	0.3026	-22.228152	0.69	0.99	0.76	303.15
Name_None_CAS_63-74-1_CS_SULAMD07M_Temperature: Value25	-1.46	0.67	1.18	0.7906	-38.370593	1.2	1.96	1.46	298.15
Name_None_CAS_60-35-5_CS_ACEMID02M_Temperature: Value60	1.18	0.49	0.57	0.2793	-16.99894	0.51	1.09	0.42	333.15
Name_None_CAS_91-20-3_CS_NAPHTA18M_Temperature: Value15	-3.77	0.0	0.17	0.0	-18.48353	1.09	1.02	1.27	288.15
Name_None_CAS_94-09-7_CS_QQQAXG04M_Temperature: Value15	-2.37	0.23	0.76	0.1748	-25.576136	1.31	1.43	0.94	288.15
Name_None_CAS_91-20-3_CS_NAPHTA18M_Temperature: Value10	-3.88	0.0	0.17	0.0	-18.48353	1.09	1.02	1.27	283.15
Name_None_CAS_99-99-0_CS_NITOLU01M_Temperature: Value20	-2.75	0.0	0.21	0.0	-17.139202	1.03	1.2	0.85	293.15
Name_None_CAS_103-84-4_CS_ACANIL02M_Temperature: Value50	-1.01	0.41	0.67	0.2747	-26.419893	1.11	1.42	0.89	323.15
Name_None_CAS_124-04-9_CS_ADIPAC11M_Temperature: Value80	0.45	1.14	0.7	0.798	-38.794239	1.1	1.07	0.34	353.15
Name_l-Histidine_CAS_71-00-1_CS_LHISTD04M_Temperature: Value25	-0.56	1.13	1.41	1.5933	-40.149991	1.13	1.74	1.02	298.15
Name_None_CAS_59-66-5_CS_ATDZSA03M_Temperature: Value15	-2.57	0.85	1.5	1.275	-47.948039	1.34	2.55	1.64	288.15
Name_None_CAS_56-40-6_CS_GLYCIN30M_Temperature: Value80	0.68	0.78	0.9	0.702	-28.021326	0.56	0.93	0.37	353.15
Name_None_CAS_99-65-0_CS_DNBENZ11M_Temperature: Value25	-2.5	0.0	0.31	0.0	-23.089753	1.06	1.83	1.1	298.15
Name_None_CAS_57-50-1_CS_SUCROS41M_Temperature: Value70	0.35	2.01	3.43	6.8943	-71.165016	2.23	2.63	2.32	343.15
Name_None_CAS_62-44-2_CS_PYRAZB21M_Temperature: Value40	-2.26	0.41	0.87	0.3567	-32.790919	1.45	1.55	0.96	313.15
Name_None_CAS_57-50-1_CS_SUCROS41M_Temperature: Value75	0.36	2.01	3.43	6.8943	-71.165016	2.23	2.63	2.32	348.15
Name_None_CAS_124-04-9_CS_ADIPAC11M_Temperature: Value10	-1.17	1.14	0.7	0.798	-38.794239	1.1	1.07	0.34	283.15
Name_None_CAS_115-77-5_CS_PERYTO12M_Temperature: Value40	-0.07	1.25	1.18	1.475	-34.324266	1.05	1.21	0.79	313.15
Name_None_CAS_144-62-7_CS_OXALAC08M_Temperature: Value50	0.45	1.14	0.68	0.7752	-25.007447	0.54	1.06	0.34	323.15
Name_None_CAS_553-90-2_CS_DMEOXA05M_Temperature: Value45	0.47	0.0	0.69	0.0	-18.83438	0.82	0.97	0.13	318.15
Name_None_CAS_95-55-6_CS_AMPHOM11M_Temperature: Value10	-0.77	0.51	0.55	0.2805	-24.436352	0.87	1.21	1.05	283.15
Name_None_CAS_2051-24-3_CS_DCLBPHM_Temperature: Value70	-10.45	0.0	0.0	0.0	-43.332592	2.55	2.03	2.67	343.15
Name_l-Aspartic acid_CAS_56-84-8_CS_LASPRT03M_Temperature: Value40	-1.19	1.18	1.26	1.4868	-30.407021	0.92	1.37	0.55	313.15
Name_l-Aspartic acid_CAS_56-84-8_CS_LASPRT03M_Temperature: Value45	-1.12	1.18	1.26	1.4868	-30.407021	0.92	1.37	0.55	318.15
Name_None_CAS_461-58-5_CS_CYAMPD03M_Temperature: Value10	-0.65	0.55	1.21	0.6655	-23.990576	0.66	1.02	0.87	283.15
Name_None_CAS_77-92-9_CS_CITRAC11M_Temperature: Value35	0.32	1.63	1.33	2.1679	-60.185843	1.24	1.5	0.61	308.15
Name_1,2,3,4-Tetrachlorodibenzo-p-dioxin_CAS_30746-58-8_CS_FELSEUM_Temperature: Value35	-8.45	0.0	0.22	0.0	-31.222285	1.82	1.73	1.88	308.15
