# Supplementary material for: The influence of solid state information and descriptor selection on statistical models of temperature dependent aqueous solubility
Source: J Cheminform. 2018 Aug 29;10:44. doi: 10.1186/s13321-018-0298-3 (PMC6115327; doi:10.1186/s13321-018-0298-3)
Supplement: Supplementary file 2 — Additional file 2. All QSPR ready datasets, prior to feature selection, associated with all considered sets of descriptors. N.B. In the case of the temperature (T) values, these were replaced with (1/T) using additional scripts prior to both feature selection and modelling. [file 13321_2018_298_MOESM2_ESM.zip › all_QSPR_input/QSPR_input/Klimenko_QSPRin_CD_True_MD_Rdk.Absolv_readyForR.csv]

ID_Chemical	Endpoint_Solubility_Value	D_AlphaH2_A_	D_BalabanJ	D_BertzCT	D_BetaH2_B_	D_Chi0	D_Chi0n	D_Chi0v	D_Chi1	D_Chi1n	D_Chi1v	D_Chi2n	D_Chi2v	D_Chi3n	D_Chi3v	D_Chi4n	D_Chi4v	D_EState_VSA1	D_EState_VSA10	D_EState_VSA11	D_EState_VSA2	D_EState_VSA3	D_EState_VSA4	D_EState_VSA5	D_EState_VSA6	D_EState_VSA7	D_EState_VSA8	D_EState_VSA9	D_ExactMolWt	D_FractionCSP3	D_H_bonding_product_descriptor	D_HallKierAlpha	D_HeavyAtomCount	D_HeavyAtomMolWt	D_Ipc	D_Kappa1	D_Kappa2	D_Kappa3	D_LabuteASA	D_LatticeEnergy	D_MaxAbsEStateIndex	D_MaxAbsPartialCharge	D_MaxEStateIndex	D_MaxPartialCharge	D_McGowanVolume_V_	D_MinAbsEStateIndex	D_MinAbsPartialCharge	D_MinEStateIndex	D_MinPartialCharge
Name_None_CAS_141-82-2_CS_MALNAC12M_Temperature: Value15	0.75	1.14	3.31802	83.10803	0.69	5.861807	3.418031	3.418031	3.125898	1.562569	1.562569	0.964254	0.964254	0.302451	0.302451	0.129368	0.129368	18.359432	9.589074	0.0	0.0	0.0	0.0	0.0	0.0	0.0	0.0	10.213055	104.010959	0.333333	0.7866	-1.06	7.0	100.029	19.093584	5.94	2.173434	4.94	39.380647	-31.859953	9.428889	0.480806	9.428889	0.314202	0.68	0.805556	0.314202	-1.3125	-0.480806
Name_None_CAS_141-82-2_CS_MALNAC12M_Temperature: Value10	0.73	1.14	3.31802	83.10803	0.69	5.861807	3.418031	3.418031	3.125898	1.562569	1.562569	0.964254	0.964254	0.302451	0.302451	0.129368	0.129368	18.359432	9.589074	0.0	0.0	0.0	0.0	0.0	0.0	0.0	0.0	10.213055	104.010959	0.333333	0.7866	-1.06	7.0	100.029	19.093584	5.94	2.173434	4.94	39.380647	-31.859953	9.428889	0.480806	9.428889	0.314202	0.68	0.805556	0.314202	-1.3125	-0.480806
Name_None_CAS_123-31-9_CS_HYQUIN08M_Temperature: Value60	0.37	1.0	3.032456	145.388339	0.65	5.983128	4.203828	4.203828	3.787694	2.268581	2.268581	1.516398	1.516398	0.849709	0.849709	0.452632	0.452632	0.0	0.0	0.0	11.499024	0.0	0.0	24.265468	0.0	0.0	0.0	10.213055	110.036779	0.0	0.65	-1.18	8.0	104.064	70.798924	4.966628	1.738121	0.904142	47.019871	-23.441066	8.645556	0.507962	8.645556	0.115346	0.83	0.169259	0.115346	0.169259	-0.507962
Name_None_CAS_553-90-2_CS_DMEOXA05M_Temperature: Value30	0.27	0.0	3.643225	92.605938	0.69	6.568914	4.632993	4.632993	3.718744	1.882993	1.882993	0.983163	0.983163	0.537457	0.537457	0.166667	0.166667	11.938611	9.589074	0.0	0.0	0.0	14.219595	0.0	0.0	0.0	9.473726	0.0	118.026609	0.5	0.0	-1.06	8.0	112.04	53.472764	6.94	3.009687	1.59221	46.384212	-18.83438	10.046065	0.460599	10.046065	0.416684	0.82	0.979167	0.416684	-0.979167	-0.460599
Name_None_CAS_2051-24-3_CS_DCLBPHM_Temperature: Value80	-10.0	0.0	3.026914	669.959814	0.0	16.928203	9.779645	17.338934	10.106836	5.139822	8.919467	3.889822	7.669467	2.669608	7.223109	1.648786	4.303501	0.0	0.0	0.0	61.353236	0.0	0.0	0.0	0.0	0.0	0.0	116.009399	493.688527	0.0	0.0	1.34	22.0	498.662	54493.882109	19.661925	7.296648	3.103061	175.52116	-43.332592	6.202788	0.081912	6.202788	0.080892	2.55	0.00045	0.080892	-0.01198	-0.081912
Name_None_CAS_85-01-8_CS_PHENAN08M_Temperature: Value70	-4.15	0.0	2.610319	539.009099	0.23	9.380469	7.773503	7.773503	6.94949	4.815384	4.815384	3.507834	3.507834	2.654202	2.654202	1.954807	1.954807	0.0	0.0	0.0	0.0	0.0	0.0	21.544897	0.0	0.0	60.663671	0.0	178.07825	0.0	0.0	-1.82	14.0	168.154	3408.807763	7.571439	2.845084	1.007541	82.794732	-24.350477	2.178241	0.061629	2.178241	-0.010542	1.45	1.311296	0.010542	1.311296	-0.061629
Name_None_CAS_85-01-8_CS_PHENAN08M_Temperature: Value75	-4.07	0.0	2.610319	539.009099	0.23	9.380469	7.773503	7.773503	6.94949	4.815384	4.815384	3.507834	3.507834	2.654202	2.654202	1.954807	1.954807	0.0	0.0	0.0	0.0	0.0	0.0	21.544897	0.0	0.0	60.663671	0.0	178.07825	0.0	0.0	-1.82	14.0	168.154	3408.807763	7.571439	2.845084	1.007541	82.794732	-24.350477	2.178241	0.061629	2.178241	-0.010542	1.45	1.311296	0.010542	1.311296	-0.061629
Name_None_CAS_57-13-6_CS_UREAXX23M_Temperature: Value30	0.98	0.72	2.803039	29.01955	0.69	3.57735	2.062949	2.062949	1.732051	0.781474	0.781474	0.402369	0.402369	0.0	0.0	0.0	0.0	6.031115	0.0	0.0	0.0	0.0	0.0	0.0	0.0	0.0	11.467335	4.794537	60.032363	0.0	0.4968	-0.73	4.0	56.024	3.245112	3.27	0.710529	0.173734	23.580555	-22.445395	9.0	0.351846	9.0	0.309056	0.46	0.833333	0.309056	-0.833333	-0.351846
Name_Maleic acid_CAS_110-16-7_CS_MALIAC13M_Temperature: Value10	0.46	1.14	3.668626	118.973737	0.75	6.568914	3.865624	3.865624	3.625898	1.766145	1.766145	1.009809	1.009809	0.368487	0.368487	0.142577	0.142577	11.938611	9.589074	0.0	0.0	12.15204	0.0	0.0	0.0	0.0	0.0	10.213055	116.010959	0.0	0.855	-1.32	8.0	112.04	40.339204	6.68	2.787964	4.68	45.055986	-32.597533	9.553611	0.478071	9.553611	0.328066	0.78	0.55787	0.328066	-1.257037	-0.478071
Name_None_CAS_88-99-3_CS_PHTHAC06M_Temperature: Value25	-1.38	1.14	3.267076	296.584675	0.77	9.137828	6.020325	6.020325	5.625898	3.182812	3.182812	2.155889	2.155889	1.387881	1.387881	0.856105	0.856105	11.938611	9.589074	0.0	11.126903	0.0	0.0	24.265468	0.0	0.0	0.0	10.213055	166.026609	0.0	0.8778	-1.84	12.0	160.084	475.348829	8.258425	3.04193	1.420632	68.072799	-34.417527	10.46287	0.47762	10.46287	0.336067	1.15	0.189815	0.336067	-1.228704	-0.47762
Name_None_CAS_88-99-3_CS_PHTHAC06M_Temperature: Value20	-1.47	1.14	3.267076	296.584675	0.77	9.137828	6.020325	6.020325	5.625898	3.182812	3.182812	2.155889	2.155889	1.387881	1.387881	0.856105	0.856105	11.938611	9.589074	0.0	11.126903	0.0	0.0	24.265468	0.0	0.0	0.0	10.213055	166.026609	0.0	0.8778	-1.84	12.0	160.084	475.348829	8.258425	3.04193	1.420632	68.072799	-34.417527	10.46287	0.47762	10.46287	0.336067	1.15	0.189815	0.336067	-1.228704	-0.47762
Name_None_CAS_95-55-6_CS_AMPHOM11M_Temperature: Value60	-0.62	0.51	3.134862	164.638339	0.55	5.983128	4.333965	4.333965	3.80453	2.339632	2.339632	1.558816	1.558816	0.936755	0.936755	0.48753	0.48753	0.0	0.0	0.0	5.749512	5.687386	0.0	0.0	24.265468	0.0	0.0	10.840195	109.052764	0.0	0.2805	-1.18	8.0	102.072	72.495266	4.966628	1.738121	0.729375	47.565528	-24.436352	8.794259	0.505796	8.794259	0.137958	0.87	0.145833	0.137958	0.145833	-0.505796
Name_Acetamide, N-(4-methoxyphenyl)-_CAS_51-66-1_CS_ACACTA01M_Temperature: Value15	-2.05	0.41	2.709148	266.361954	0.87	8.974691	7.125898	7.125898	5.719545	3.637864	3.637864	2.409688	2.409688	1.410387	1.410387	0.877615	0.877615	0.0	4.794537	0.0	5.90718	0.0	11.436898	6.923737	31.375266	0.0	5.316789	4.736863	165.078979	0.222222	0.3567	-1.51	12.0	154.104	515.891835	8.585329	3.758873	2.268478	71.351159	-30.765398	10.625259	0.496766	10.625259	0.220747	1.31	0.06929	0.220747	-0.06929	-0.496766
Name_None_CAS_63-74-1_CS_SULAMD07M_Temperature: Value15	-1.71	0.67	3.201516	341.349962	1.18	8.483128	5.688846	6.505343	4.999019	2.883202	4.429522	2.114045	3.675468	1.208633	2.137864	0.657506	1.172946	10.023291	8.417797	0.0	4.895483	5.687386	0.0	24.265468	0.0	0.0	0.0	10.872641	172.030648	0.0	0.7906	-1.07	11.0	164.145	230.73472	8.030705	2.51929	1.92397	64.87196	-38.370593	10.681132	0.398728	10.681132	0.237548	1.2	0.075648	0.237548	-3.575139	-0.398728
Name_None_CAS_554-84-7_CS_MNPHOL21M_Temperature: Value30	-0.92	0.69	3.069899	258.924771	0.49	7.560478	5.020325	5.020325	4.698377	2.633729	2.633729	1.776962	1.776962	1.040556	1.040556	0.606593	0.606593	4.923311	10.114318	0.0	11.436898	0.0	6.066367	18.199101	0.0	0.0	0.0	5.106527	139.026943	0.0	0.3381	-1.58	10.0	134.07	178.192787	6.538765	2.344994	1.222617	56.878613	-23.406399	10.047593	0.5077	10.047593	0.272622	0.95	0.088704	0.272622	-0.555833	-0.5077
Name_None_CAS_554-84-7_CS_MNPHOL21M_Temperature: Value35	-0.86	0.69	3.069899	258.924771	0.49	7.560478	5.020325	5.020325	4.698377	2.633729	2.633729	1.776962	1.776962	1.040556	1.040556	0.606593	0.606593	4.923311	10.114318	0.0	11.436898	0.0	6.066367	18.199101	0.0	0.0	0.0	5.106527	139.026943	0.0	0.3381	-1.58	10.0	134.07	178.192787	6.538765	2.344994	1.222617	56.878613	-23.406399	10.047593	0.5077	10.047593	0.272622	0.95	0.088704	0.272622	-0.555833	-0.5077
Name_None_CAS_51-28-5_CS_DNOPHL02M_Temperature: Value85	-1.5	0.28	3.267052	375.287403	0.45	10.008072	6.206685	6.206685	6.019745	3.139151	3.139151	2.187237	2.187237	1.366512	1.366512	0.771623	0.771623	26.970906	20.228637	0.0	0.0	6.066367	12.132734	0.0	0.0	0.0	0.0	5.106527	184.012021	0.0	0.126	-2.18	13.0	180.075	675.815708	8.912421	3.05236	1.695453	71.531588	-32.782729	10.219537	0.502087	10.219537	0.317063	1.12	0.426389	0.317063	-0.886574	-0.502087
Name_5-Hydroxyquinoline_CAS_578-67-6_CS_QEWHORM_Temperature: Value20	-2.54	0.13	2.902382	391.11568	1.03	7.681798	5.87235	5.87235	5.37701	3.442158	3.442158	2.387505	2.387505	1.664073	1.664073	1.124027	1.124027	0.0	4.794537	0.0	5.42879	0.0	11.257379	0.0	12.132734	24.395945	4.983979	0.0	145.052764	0.0	0.1339	-1.57	11.0	138.105	505.763735	6.160248	2.234974	0.923217	63.848692	-24.914449	11.158704	0.361085	11.158704	0.187422	1.1	0.068843	0.187422	0.068843	-0.361085
Name_3-Hydroxybenzoic acid_CAS_99-06-9_CS_BIDLOP02M_Temperature: Value15	-1.35	1.06	3.069899	254.783061	0.72	7.560478	5.112077	5.112077	4.698377	2.722705	2.722705	1.855481	1.855481	1.093105	1.093105	0.638942	0.638942	5.969305	4.794537	0.0	11.312963	0.0	0.0	24.265468	0.0	0.0	0.0	10.213055	138.031694	0.0	0.7632	-1.51	10.0	132.074	178.192787	6.607786	2.389633	1.253905	57.546335	-26.471035	10.242037	0.50794	10.242037	0.335318	0.99	0.02787	0.335318	-1.031574	-0.50794
Name_None_CAS_58-39-9_CS_PERPAZM_Temperature: Value25	-4.15	0.23	1.410021	779.772079	1.84	18.639617	15.48048	17.052906	13.241515	9.63965	10.834111	7.093913	8.614126	5.324948	6.690313	3.873718	5.116168	0.0	0.0	0.0	6.606882	0.0	57.25675	21.16574	0.0	17.828252	51.097932	16.707467	403.148511	0.428571	0.4232	-1.24	27.0	377.771	2100937.37577	19.092789	8.842005	4.437891	170.261425	-45.882857	9.077906	0.395045	9.077906	0.05673	3.02	0.258283	0.05673	0.258283	-0.395045
Name_3-Hydroxybenzoic acid_CAS_99-06-9_CS_BIDLOP02M_Temperature: Value10	-1.4	1.06	3.069899	254.783061	0.72	7.560478	5.112077	5.112077	4.698377	2.722705	2.722705	1.855481	1.855481	1.093105	1.093105	0.638942	0.638942	5.969305	4.794537	0.0	11.312963	0.0	0.0	24.265468	0.0	0.0	0.0	10.213055	138.031694	0.0	0.7632	-1.51	10.0	132.074	178.192787	6.607786	2.389633	1.253905	57.546335	-26.471035	10.242037	0.50794	10.242037	0.335318	0.99	0.02787	0.335318	-1.031574	-0.50794
Name_None_CAS_129-00-0_CS_GUQPOZM_Temperature: Value75	-4.96	0.0	2.505956	666.619806	0.25	10.535169	8.773503	8.773503	7.932653	5.559401	5.559401	4.289601	4.289601	3.392734	3.392734	2.669587	2.669587	0.0	0.0	0.0	0.0	0.0	0.0	32.317345	0.0	0.0	60.663671	0.0	202.07825	0.0	0.0	-2.08	16.0	192.176	11364.402575	8.116402	2.732405	0.89195	93.455422	-26.169132	2.212407	0.061033	2.212407	-0.002681	1.58	1.335	0.002681	1.335	-0.061033
Name_None_CAS_63-74-1_CS_SULAMD07M_Temperature: Value50	-0.82	0.67	3.201516	341.349962	1.18	8.483128	5.688846	6.505343	4.999019	2.883202	4.429522	2.114045	3.675468	1.208633	2.137864	0.657506	1.172946	10.023291	8.417797	0.0	4.895483	5.687386	0.0	24.265468	0.0	0.0	0.0	10.872641	172.030648	0.0	0.7906	-1.07	11.0	164.145	230.73472	8.030705	2.51929	1.92397	64.87196	-38.370593	10.681132	0.398728	10.681132	0.237548	1.2	0.075648	0.237548	-3.575139	-0.398728
Name_None_CAS_57-13-6_CS_UREAXX23M_Temperature: Value40	1.02	0.72	2.803039	29.01955	0.69	3.57735	2.062949	2.062949	1.732051	0.781474	0.781474	0.402369	0.402369	0.0	0.0	0.0	0.0	6.031115	0.0	0.0	0.0	0.0	0.0	0.0	0.0	0.0	11.467335	4.794537	60.032363	0.0	0.4968	-0.73	4.0	56.024	3.245112	3.27	0.710529	0.173734	23.580555	-22.445395	9.0	0.351846	9.0	0.309056	0.46	0.833333	0.309056	-0.833333	-0.351846
Name_None_CAS_315-30-0_CS_ALOPURM_Temperature: Value30	-2.19	0.27	2.929586	362.1908	1.54	6.974691	4.957376	4.957376	4.87701	2.745086	2.745086	1.854779	1.854779	1.254429	1.254429	0.785732	0.785732	0.0	4.794537	0.0	5.559267	11.387856	0.0	12.524164	0.0	0.0	20.165321	0.0	136.038511	0.0	0.4158	-1.65	10.0	132.082	372.42214	5.15986	1.662923	0.539771	55.465602	-27.81438	10.848704	0.305963	10.848704	0.283323	0.88	0.261574	0.283323	-0.261574	-0.305963
Name_Maleic acid_CAS_110-16-7_CS_MALIAC13M_Temperature: Value80	0.8	1.14	3.668626	118.973737	0.75	6.568914	3.865624	3.865624	3.625898	1.766145	1.766145	1.009809	1.009809	0.368487	0.368487	0.142577	0.142577	11.938611	9.589074	0.0	0.0	12.15204	0.0	0.0	0.0	0.0	0.0	10.213055	116.010959	0.0	0.855	-1.32	8.0	112.04	40.339204	6.68	2.787964	4.68	45.055986	-32.597533	9.553611	0.478071	9.553611	0.328066	0.78	0.55787	0.328066	-1.257037	-0.478071
Name_None_CAS_86-73-7_CS_FLUREN02M_Temperature: Value65	-4.07	0.0	2.320728	411.600419	0.19	8.673362	7.325909	7.325909	6.44949	4.611807	4.611807	3.491071	3.491071	2.705801	2.705801	2.079609	2.079609	0.0	0.0	0.0	0.0	0.0	6.420822	22.253806	0.0	0.0	48.530937	0.0	166.07825	0.076923	0.0	-1.56	13.0	156.143	2395.238189	6.902851	2.461795	0.919446	77.847608	-21.710357	2.217593	0.061939	2.217593	-0.001346	1.36	1.103519	0.001346	1.103519	-0.061939
Name_None_CAS_65-85-0_CS_BENZAC12M_Temperature: Value35	-1.43	0.57	2.981455	203.415953	0.44	6.690234	4.742213	4.742213	4.30453	2.588415	2.588415	1.671178	1.671178	1.02074	1.02074	0.58073	0.58073	5.969305	4.794537	0.0	0.0	5.563451	0.0	0.0	30.331835	0.0	0.0	5.106527	122.036779	0.0	0.2508	-1.31	9.0	116.075	129.225339	5.820039	2.306764	1.287705	52.752101	-24.049796	10.200926	0.477639	10.200926	0.335178	0.93	0.331019	0.335178	-0.879074	-0.477639
Name_None_CAS_86-73-7_CS_FLUREN02M_Temperature: Value60	-4.2	0.0	2.320728	411.600419	0.19	8.673362	7.325909	7.325909	6.44949	4.611807	4.611807	3.491071	3.491071	2.705801	2.705801	2.079609	2.079609	0.0	0.0	0.0	0.0	0.0	6.420822	22.253806	0.0	0.0	48.530937	0.0	166.07825	0.076923	0.0	-1.56	13.0	156.143	2395.238189	6.902851	2.461795	0.919446	77.847608	-21.710357	2.217593	0.061939	2.217593	-0.001346	1.36	1.103519	0.001346	1.103519	-0.061939
Name_None_CAS_15862-07-4_CS_ABESIKM_Temperature: Value25	-6.2	0.0	2.590265	477.725947	0.13	10.836499	7.675345	9.943132	7.181541	4.382331	5.516224	3.112189	4.333789	2.094759	3.129618	1.361497	2.017444	0.0	0.0	0.0	0.0	15.0679	11.126903	0.0	12.132734	30.331835	0.0	34.80282	255.961333	0.0	0.0	-0.69	15.0	250.491	3090.455638	10.815469	4.441475	2.282758	103.398296	-27.19638	6.09293	0.083607	6.09293	0.060706	1.69	0.47347	0.060706	0.47347	-0.083607
Name_None_CAS_100-09-4_CS_ANISIC04M_Temperature: Value60	-2.09	0.57	2.913802	250.54461	0.66	8.267585	6.073111	6.073111	5.236382	3.111471	3.111471	2.033654	2.033654	1.336969	1.336969	0.733596	0.733596	5.969305	4.794537	0.0	5.563451	5.749512	0.0	19.242532	12.132734	0.0	0.0	9.84339	152.047344	0.125	0.3762	-1.51	11.0	144.085	335.47939	7.595374	3.053138	1.703179	64.230588	-25.189211	10.359739	0.496768	10.359739	0.335183	1.13	0.269259	0.335183	-0.923469	-0.496768
Name_None_CAS_77-92-9_CS_CITRAC11M_Temperature: Value25	0.3	1.63	4.619312	227.367322	1.33	10.646264	6.427813	6.427813	5.77638	3.171013	3.171013	2.477768	2.477768	1.285437	1.285437	0.714077	0.714077	36.35061	14.383612	0.0	0.0	0.0	0.0	0.0	0.0	0.0	0.0	20.42611	192.027003	0.5	2.1679	-1.63	13.0	184.059	333.963488	11.37	3.853987	3.518164	72.225463	-60.185843	10.315556	0.481139	10.315556	0.336419	1.24	1.144213	0.336419	-2.738426	-0.481139
Name_None_CAS_88-99-3_CS_PHTHAC06M_Temperature: Value10	-1.67	1.14	3.267076	296.584675	0.77	9.137828	6.020325	6.020325	5.625898	3.182812	3.182812	2.155889	2.155889	1.387881	1.387881	0.856105	0.856105	11.938611	9.589074	0.0	11.126903	0.0	0.0	24.265468	0.0	0.0	0.0	10.213055	166.026609	0.0	0.8778	-1.84	12.0	160.084	475.348829	8.258425	3.04193	1.420632	68.072799	-34.417527	10.46287	0.47762	10.46287	0.336067	1.15	0.189815	0.336067	-1.228704	-0.47762
Name_None_CAS_120-12-7_CS_ANTCEN19M_Temperature: Value35	-6.16	0.0	2.523733	488.759099	0.23	9.380469	7.773503	7.773503	6.932653	4.809401	4.809401	3.546509	3.546509	2.614031	2.614031	1.882639	1.882639	0.0	0.0	0.0	0.0	0.0	0.0	21.544897	0.0	0.0	60.663671	0.0	178.07825	0.0	0.0	-1.82	14.0	168.154	3255.128956	7.571439	2.845084	1.080317	82.794732	-25.582407	2.240741	0.061629	2.240741	-0.017765	1.45	1.311296	0.017765	1.311296	-0.061629
Name_None_CAS_51-28-5_CS_DNOPHL02M_Temperature: Value15	-2.65	0.28	3.267052	375.287403	0.45	10.008072	6.206685	6.206685	6.019745	3.139151	3.139151	2.187237	2.187237	1.366512	1.366512	0.771623	0.771623	26.970906	20.228637	0.0	0.0	6.066367	12.132734	0.0	0.0	0.0	0.0	5.106527	184.012021	0.0	0.126	-2.18	13.0	180.075	675.815708	8.912421	3.05236	1.695453	71.531588	-32.782729	10.219537	0.502087	10.219537	0.317063	1.12	0.426389	0.317063	-0.886574	-0.502087
Name_None_CAS_100-09-4_CS_ANISIC04M_Temperature: Value65	-2.05	0.57	2.913802	250.54461	0.66	8.267585	6.073111	6.073111	5.236382	3.111471	3.111471	2.033654	2.033654	1.336969	1.336969	0.733596	0.733596	5.969305	4.794537	0.0	5.563451	5.749512	0.0	19.242532	12.132734	0.0	0.0	9.84339	152.047344	0.125	0.3762	-1.51	11.0	144.085	335.47939	7.595374	3.053138	1.703179	64.230588	-25.189211	10.359739	0.496768	10.359739	0.335183	1.13	0.269259	0.335183	-0.923469	-0.496768
Name_None_CAS_100-09-4_CS_ANISIC04M_Temperature: Value70	-1.84	0.57	2.913802	250.54461	0.66	8.267585	6.073111	6.073111	5.236382	3.111471	3.111471	2.033654	2.033654	1.336969	1.336969	0.733596	0.733596	5.969305	4.794537	0.0	5.563451	5.749512	0.0	19.242532	12.132734	0.0	0.0	9.84339	152.047344	0.125	0.3762	-1.51	11.0	144.085	335.47939	7.595374	3.053138	1.703179	64.230588	-25.189211	10.359739	0.496768	10.359739	0.335183	1.13	0.269259	0.335183	-0.923469	-0.496768
Name_None_CAS_76-57-3_CS_ZZZTSE03M_Temperature: Value50	-1.36	0.23	1.822365	685.154996	1.58	15.060113	12.951046	12.951046	10.663869	8.102094	8.102094	7.113245	7.113245	6.35431	6.35431	5.388741	5.388741	6.103966	5.106527	0.0	11.518957	11.959747	30.885423	11.126903	7.109798	12.142387	24.089969	9.473726	299.152144	0.555556	0.3634	-1.52	22.0	278.202	226722.000407	12.968359	4.059868	1.277623	129.878939	-37.255187	10.554213	0.492857	10.554213	0.165481	2.21	0.080556	0.165481	-0.538553	-0.492857
Name_None_CAS_103-84-4_CS_ACANIL02M_Temperature: Value80	-0.48	0.41	2.674242	217.959017	0.67	7.397341	5.795	5.795	4.787694	3.114808	3.114808	2.047212	2.047212	1.094158	1.094158	0.724749	0.724749	0.0	4.794537	0.0	5.90718	0.0	5.687386	6.923737	0.0	30.331835	5.316789	0.0	135.068414	0.125	0.2747	-1.31	10.0	126.094	195.625462	6.805075	3.011779	1.895375	59.872672	-26.419893	10.502041	0.326339	10.502041	0.220747	1.11	0.035926	0.220747	-0.035926	-0.326339
Name_None_CAS_91-20-3_CS_NAPHTA18M_Temperature: Value75	-2.72	0.0	2.888052	271.015182	0.17	6.811555	5.618802	5.618802	4.966326	3.404701	3.404701	2.347151	2.347151	1.658689	1.658689	1.132906	1.132906	0.0	0.0	0.0	0.0	0.0	0.0	10.772448	0.0	0.0	48.530937	0.0	128.0626	0.0	0.0	-1.3	10.0	120.11	348.570462	5.48223	2.143053	0.780534	60.113068	-18.48353	2.12037	0.06163	2.12037	-0.018404	1.09	1.310185	0.018404	1.310185	-0.06163
Name_None_CAS_123-30-8_CS_AMPHOL01M_Temperature: Value10	-0.93	0.73	3.032456	147.388339	0.69	5.983128	4.333965	4.333965	3.787694	2.333649	2.333649	1.591532	1.591532	0.893088	0.893088	0.474322	0.474322	0.0	0.0	0.0	5.749512	5.687386	0.0	0.0	24.265468	0.0	0.0	10.840195	109.052764	0.0	0.5037	-1.18	8.0	102.072	70.798924	4.966628	1.738121	0.904142	47.565528	-24.154172	8.701111	0.507964	8.701111	0.115227	0.87	0.249259	0.115227	0.249259	-0.507964
Name_None_CAS_69-72-7_CS_SALIAC18M_Temperature: Value40	-1.54	0.7	3.152941	254.783061	0.4	7.560478	5.112077	5.112077	4.715214	2.728688	2.728688	1.822302	1.822302	1.134458	1.134458	0.654489	0.654489	5.969305	4.794537	0.0	11.312963	0.0	0.0	12.132734	12.132734	0.0	0.0	10.213055	138.031694	0.0	0.28	-1.51	10.0	132.074	182.238219	6.607786	2.389633	1.074894	57.546335	-26.595388	10.261759	0.507053	10.261759	0.338969	0.99	0.06713	0.338969	-1.11287	-0.507053
Name_Thiourea_CAS_62-56-6_CS_THIOUR13M_Temperature: Value10	-0.01	0.42	2.803039	29.01955	0.82	3.57735	2.062949	2.879445	1.732051	0.781474	1.189723	0.402369	0.873773	0.0	0.0	0.0	0.0	0.0	0.0	0.0	5.112437	0.0	0.0	0.0	0.0	0.0	23.685208	0.0	76.009519	0.0	0.3444	-0.31	4.0	72.092	3.245112	3.69	1.061747	8.372622	29.777813	-14.862445	4.62037	0.376506	4.62037	0.160496	0.57	0.0	0.160496	0.0	-0.376506
Name_None_CAS_103-84-4_CS_ACANIL02M_Temperature: Value10	-1.49	0.41	2.674242	217.959017	0.67	7.397341	5.795	5.795	4.787694	3.114808	3.114808	2.047212	2.047212	1.094158	1.094158	0.724749	0.724749	0.0	4.794537	0.0	5.90718	0.0	5.687386	6.923737	0.0	30.331835	5.316789	0.0	135.068414	0.125	0.2747	-1.31	10.0	126.094	195.625462	6.805075	3.011779	1.895375	59.872672	-26.419893	10.502041	0.326339	10.502041	0.220747	1.11	0.035926	0.220747	-0.035926	-0.326339
Name_d-Sorbitol_CAS_50-70-4_CS_GLUCITM_Temperature: Value10	0.55	1.62	3.985164	104.605938	1.81	9.723615	6.406896	6.406896	5.540111	3.481748	3.481748	2.481029	2.481029	1.512478	1.512478	0.671209	0.671209	37.629629	0.0	0.0	0.0	0.0	0.0	0.0	0.0	0.0	0.0	30.639164	182.079038	1.0	2.9322	-0.24	12.0	168.06	358.75323	11.76	5.413461	3.015405	69.329364	-52.923591	8.95662	0.393579	8.95662	0.110579	1.31	0.725818	0.110579	-1.669306	-0.393579
Name_None_CAS_91-20-3_CS_NAPHTA18M_Temperature: Value50	-3.21	0.0	2.888052	271.015182	0.17	6.811555	5.618802	5.618802	4.966326	3.404701	3.404701	2.347151	2.347151	1.658689	1.658689	1.132906	1.132906	0.0	0.0	0.0	0.0	0.0	0.0	10.772448	0.0	0.0	48.530937	0.0	128.0626	0.0	0.0	-1.3	10.0	120.11	348.570462	5.48223	2.143053	0.780534	60.113068	-18.48353	2.12037	0.06163	2.12037	-0.018404	1.09	1.310185	0.018404	1.310185	-0.06163
Name_None_CAS_60-35-5_CS_ACEMID02M_Temperature: Value20	1.07	0.49	2.803039	29.01955	0.57	3.57735	2.485599	2.485599	1.732051	0.992799	0.992799	0.61065	0.61065	0.0	0.0	0.0	0.0	0.0	4.794537	0.0	5.90718	0.0	0.0	6.923737	0.0	0.0	5.733667	0.0	59.037114	0.5	0.2793	-0.53	4.0	54.028	3.245112	3.47	0.874858	1.156009	24.605606	-16.99894	9.222222	0.369921	9.222222	0.21379	0.51	0.333333	0.21379	-0.333333	-0.369921
Name_None_CAS_781-43-1_CS_DMANTR01M_Temperature: Value25	-6.57	0.0	2.666148	560.998447	0.23	11.120956	9.618802	9.618802	7.787694	5.654701	5.654701	4.341168	4.341168	3.470156	3.470156	2.564423	2.564423	0.0	0.0	0.0	0.0	0.0	0.0	32.6718	0.0	0.0	62.378411	0.0	206.10955	0.125	0.0	-1.82	16.0	192.176	7740.566269	9.409142	3.34424	1.163038	95.524616	-27.267902	2.212407	0.061619	2.212407	-0.014566	1.74	1.373796	0.014566	1.373796	-0.061619
Name_None_CAS_91-20-3_CS_NAPHTA18M_Temperature: Value55	-3.08	0.0	2.888052	271.015182	0.17	6.811555	5.618802	5.618802	4.966326	3.404701	3.404701	2.347151	2.347151	1.658689	1.658689	1.132906	1.132906	0.0	0.0	0.0	0.0	0.0	0.0	10.772448	0.0	0.0	48.530937	0.0	128.0626	0.0	0.0	-1.3	10.0	120.11	348.570462	5.48223	2.143053	0.780534	60.113068	-18.48353	2.12037	0.06163	2.12037	-0.018404	1.09	1.310185	0.018404	1.310185	-0.06163
Name_None_CAS_107-35-7_CS_TAURIN05M_Temperature: Value20	-0.19	0.52	3.602197	125.870334	1.34	5.914214	3.663522	4.480019	3.06066	1.712831	3.321996	1.074714	2.64679	0.375805	1.127415	0.14893	0.446789	10.118127	8.417797	0.0	12.29761	0.0	0.0	0.0	0.0	0.0	0.0	10.286417	125.014664	1.0	0.6968	-0.13	7.0	118.093	18.141709	6.87	2.247743	5.87	42.07272	-32.740462	9.706806	0.329369	9.706806	0.265602	0.83	0.028935	0.265602	-3.79919	-0.329369
Name_l-Aspartic acid_CAS_56-84-8_CS_LASPRT03M_Temperature: Value70	-0.76	1.18	3.632432	132.529325	1.26	7.439158	4.572731	4.572731	4.036581	2.239272	2.239272	1.542593	1.542593	0.711731	0.711731	0.275438	0.275438	24.401273	9.589074	0.0	0.0	0.0	0.0	0.0	0.0	0.0	0.0	15.946722	133.037508	0.5	1.4868	-1.1	9.0	126.047	60.471844	7.9	3.032307	3.47971	51.08548	-30.407021	9.846435	0.481175	9.846435	0.320578	0.92	0.532407	0.320578	-1.294074	-0.481175
Name_None_CAS_107-35-7_CS_TAURIN05M_Temperature: Value25	-0.12	0.52	3.602197	125.870334	1.34	5.914214	3.663522	4.480019	3.06066	1.712831	3.321996	1.074714	2.64679	0.375805	1.127415	0.14893	0.446789	10.118127	8.417797	0.0	12.29761	0.0	0.0	0.0	0.0	0.0	0.0	10.286417	125.014664	1.0	0.6968	-0.13	7.0	118.093	18.141709	6.87	2.247743	5.87	42.07272	-32.740462	9.706806	0.329369	9.706806	0.265602	0.83	0.028935	0.265602	-3.79919	-0.329369
Name_Benzoylaminoacetic acid_CAS_495-69-2_CS_HIPPAC05M_Temperature: Value25	-1.68	0.83	2.544573	307.89567	1.01	9.681798	6.857568	6.857568	6.198377	3.749645	3.749645	2.442441	2.442441	1.436149	1.436149	0.847481	0.847481	5.969305	9.589074	0.0	12.451936	5.563451	0.0	0.0	30.331835	0.0	5.316789	5.106527	179.058243	0.111111	0.8383	-1.84	13.0	170.103	895.903098	9.249606	4.251656	2.943579	75.19337	-36.632048	11.174676	0.47993	11.174676	0.322481	1.33	0.353445	0.322481	-1.051592	-0.47993
Name_None_CAS_479-45-8_CS_MTNANLM_Temperature: Value10	-3.62	0.0	3.769455	592.636917	0.96	15.610366	9.656755	9.656755	9.162479	4.656935	4.656935	3.365399	3.365399	2.227211	2.227211	1.386716	1.386716	42.551792	40.457273	0.0	5.008913	12.132734	7.047672	0.0	0.0	0.0	0.0	0.0	287.013812	0.142857	0.0	-3.38	20.0	282.104	15468.489615	14.680168	5.086482	2.548788	108.138218	-39.173257	10.809537	0.312178	10.809537	0.312178	1.65	0.055548	0.258302	-1.171296	-0.258302
Name_None_CAS_123-30-8_CS_AMPHOL01M_Temperature: Value85	-0.08	0.73	3.032456	147.388339	0.69	5.983128	4.333965	4.333965	3.787694	2.333649	2.333649	1.591532	1.591532	0.893088	0.893088	0.474322	0.474322	0.0	0.0	0.0	5.749512	5.687386	0.0	0.0	24.265468	0.0	0.0	10.840195	109.052764	0.0	0.5037	-1.18	8.0	102.072	70.798924	4.966628	1.738121	0.904142	47.565528	-24.154172	8.701111	0.507964	8.701111	0.115227	0.87	0.249259	0.115227	0.249259	-0.507964
Name_None_CAS_479-45-8_CS_MTNANLM_Temperature: Value15	-3.61	0.0	3.769455	592.636917	0.96	15.610366	9.656755	9.656755	9.162479	4.656935	4.656935	3.365399	3.365399	2.227211	2.227211	1.386716	1.386716	42.551792	40.457273	0.0	5.008913	12.132734	7.047672	0.0	0.0	0.0	0.0	0.0	287.013812	0.142857	0.0	-3.38	20.0	282.104	15468.489615	14.680168	5.086482	2.548788	108.138218	-39.173257	10.809537	0.312178	10.809537	0.312178	1.65	0.055548	0.258302	-1.171296	-0.258302
Name_None_CAS_32598-13-3_CS_FUHDAN01M_Temperature: Value20	-8.83	0.0	2.50208	485.037124	0.18	11.706742	7.97596	10.999675	7.575387	4.481997	5.993855	3.257776	4.886576	2.172535	3.650594	1.351385	1.947568	0.0	0.0	0.0	0.0	20.090533	11.126903	0.0	24.265468	12.132734	0.0	46.40376	289.922361	0.0	0.0	-0.4	16.0	285.944	4453.211453	12.067412	4.848492	2.464317	113.701562	-32.577736	5.943788	0.082712	5.943788	0.059798	1.81	0.51874	0.059798	0.51874	-0.082712
Name_None_CAS_32598-13-3_CS_FUHDAN01M_Temperature: Value25	-8.71	0.0	2.50208	485.037124	0.18	11.706742	7.97596	10.999675	7.575387	4.481997	5.993855	3.257776	4.886576	2.172535	3.650594	1.351385	1.947568	0.0	0.0	0.0	0.0	20.090533	11.126903	0.0	24.265468	12.132734	0.0	46.40376	289.922361	0.0	0.0	-0.4	16.0	285.944	4453.211453	12.067412	4.848492	2.464317	113.701562	-32.577736	5.943788	0.082712	5.943788	0.059798	1.81	0.51874	0.059798	0.51874	-0.082712
Name_Serine_CAS_56-45-1_CS_LSERIN10M_Temperature: Value25	-0.33	1.03	3.343417	72.580271	1.3	5.861807	3.664483	3.664483	3.180739	1.774215	1.774215	1.127305	1.127305	0.513894	0.513894	0.078093	0.078093	18.618028	4.794537	0.0	0.0	0.0	0.0	0.0	0.0	0.0	0.0	15.946722	105.042593	0.666667	1.339	-0.61	7.0	98.037	27.977093	6.39	2.543994	2.132115	40.559016	-37.622027	9.645324	0.480021	9.645324	0.322371	0.76	0.50463	0.322371	-1.178241	-0.480021
Name_None_CAS_150-13-0_CS_AMBNAC04M_Temperature: Value20	-1.44	0.8	3.003401	240.287949	0.76	7.560478	5.242213	5.242213	4.698377	2.787773	2.787773	1.927161	1.927161	1.157634	1.157634	0.625697	0.625697	5.969305	4.794537	0.0	5.563451	5.687386	0.0	12.132734	12.132734	0.0	0.0	10.840195	137.047678	0.0	0.608	-1.51	10.0	130.082	180.912515	6.607786	2.389633	1.253905	58.091992	-29.957667	10.27141	0.477639	10.27141	0.335181	1.03	0.258519	0.335181	-0.930556	-0.477639
Name_None_CAS_91-20-3_CS_NAPHTA18M_Temperature: Value25	-3.61	0.0	2.888052	271.015182	0.17	6.811555	5.618802	5.618802	4.966326	3.404701	3.404701	2.347151	2.347151	1.658689	1.658689	1.132906	1.132906	0.0	0.0	0.0	0.0	0.0	0.0	10.772448	0.0	0.0	48.530937	0.0	128.0626	0.0	0.0	-1.3	10.0	120.11	348.570462	5.48223	2.143053	0.780534	60.113068	-18.48353	2.12037	0.06163	2.12037	-0.018404	1.09	1.310185	0.018404	1.310185	-0.06163
Name_None_CAS_150-13-0_CS_AMBNAC04M_Temperature: Value25	-1.41	0.8	3.003401	240.287949	0.76	7.560478	5.242213	5.242213	4.698377	2.787773	2.787773	1.927161	1.927161	1.157634	1.157634	0.625697	0.625697	5.969305	4.794537	0.0	5.563451	5.687386	0.0	12.132734	12.132734	0.0	0.0	10.840195	137.047678	0.0	0.608	-1.51	10.0	130.082	180.912515	6.607786	2.389633	1.253905	58.091992	-29.957667	10.27141	0.477639	10.27141	0.335181	1.03	0.258519	0.335181	-0.930556	-0.477639
Name_None_CAS_115-43-5_CS_FUFSOPM_Temperature: Value35	-2.11	0.52	2.560321	502.297711	1.34	13.173362	9.60306	9.60306	8.608226	5.443106	5.443106	4.001527	4.001527	2.946475	2.946475	2.058594	2.058594	23.260464	14.383612	0.0	6.420822	5.563451	0.0	6.07602	30.331835	0.0	17.212513	0.0	244.084792	0.153846	0.6968	-2.43	18.0	232.154	12109.904738	12.038232	4.444357	1.69466	103.874854	-39.130009	12.086902	0.327651	12.086902	0.327651	1.8	0.126944	0.276512	-1.419722	-0.276512
Name_2-Methoxybenzoic acid_CAS_579-75-9_CS_FUFBOXM_Temperature: Value15	-1.85	0.57	3.121219	267.79461	0.66	8.267585	6.073111	6.073111	5.253219	3.117454	3.117454	2.005436	2.005436	1.337383	1.337383	0.821324	0.821324	5.969305	4.794537	0.0	5.563451	5.749512	0.0	13.176165	18.199101	0.0	0.0	9.84339	152.047344	0.125	0.3762	-1.51	11.0	144.085	336.852662	7.595374	3.053138	1.490371	64.230588	-25.746714	10.500648	0.495856	10.500648	0.338977	1.13	0.189815	0.338977	-0.969954	-0.495856
Name_2-Methoxybenzoic acid_CAS_579-75-9_CS_FUFBOXM_Temperature: Value10	-1.91	0.57	3.121219	267.79461	0.66	8.267585	6.073111	6.073111	5.253219	3.117454	3.117454	2.005436	2.005436	1.337383	1.337383	0.821324	0.821324	5.969305	4.794537	0.0	5.563451	5.749512	0.0	13.176165	18.199101	0.0	0.0	9.84339	152.047344	0.125	0.3762	-1.51	11.0	144.085	336.852662	7.595374	3.053138	1.490371	64.230588	-25.746714	10.500648	0.495856	10.500648	0.338977	1.13	0.189815	0.338977	-0.969954	-0.495856
Name_None_CAS_108-46-3_CS_RESORA03M_Temperature: Value10	0.62	1.0	3.07766	166.388339	0.61	5.983128	4.203828	4.203828	3.787694	2.268581	2.268581	1.519852	1.519852	0.829737	0.829737	0.493031	0.493031	0.0	0.0	0.0	11.499024	0.0	0.0	18.199101	6.066367	0.0	0.0	10.213055	110.036779	0.0	0.61	-1.18	8.0	104.064	64.052487	4.966628	1.738121	0.904142	47.019871	-22.940187	8.653056	0.507823	8.653056	0.118764	0.83	0.087963	0.118764	0.087963	-0.507823
Name_None_CAS_591-27-5_CS_MAMPOLM_Temperature: Value40	-0.31	0.73	3.07766	168.388339	0.65	5.983128	4.333965	4.333965	3.787694	2.333649	2.333649	1.594987	1.594987	0.870211	0.870211	0.524798	0.524798	0.0	0.0	0.0	5.749512	5.687386	0.0	6.066367	18.199101	0.0	0.0	10.840195	109.052764	0.0	0.4745	-1.18	8.0	102.072	64.052487	4.966628	1.738121	0.904142	47.565528	-23.346918	8.733056	0.507886	8.733056	0.117129	0.87	0.212963	0.117129	0.212963	-0.507886
Name_Acetamide, N-(4-methoxyphenyl)-_CAS_51-66-1_CS_ACACTA01M_Temperature: Value60	-1.49	0.41	2.709148	266.361954	0.87	8.974691	7.125898	7.125898	5.719545	3.637864	3.637864	2.409688	2.409688	1.410387	1.410387	0.877615	0.877615	0.0	4.794537	0.0	5.90718	0.0	11.436898	6.923737	31.375266	0.0	5.316789	4.736863	165.078979	0.222222	0.3567	-1.51	12.0	154.104	515.891835	8.585329	3.758873	2.268478	71.351159	-30.765398	10.625259	0.496766	10.625259	0.220747	1.31	0.06929	0.220747	-0.06929	-0.496766
Name_None_CAS_115-77-5_CS_PERYTO12M_Temperature: Value10	-0.46	1.25	3.824684	51.848471	1.18	7.328427	5.117282	5.117282	4.242641	2.679125	2.679125	2.132456	2.132456	1.341641	1.341641	0.3	0.3	31.842518	0.0	0.0	0.0	0.0	0.0	0.0	0.0	0.0	0.0	20.42611	136.073559	1.0	1.475	-0.16	9.0	124.051	93.40991	8.84	3.788245	1.907385	53.375954	-34.324266	8.496528	0.395523	8.496528	0.062654	1.05	0.40625	0.062654	-1.111111	-0.395523
Name_None_CAS_439-14-5_CS_DIZPAM10M_Temperature: Value25	-3.75	0.0	2.229963	694.87799	1.04	14.11252	11.006549	11.762478	9.664704	6.329639	6.707603	4.645087	5.081522	3.368834	3.603931	2.305497	2.4776	0.0	4.794537	0.0	12.451936	5.022633	22.525974	0.0	18.013949	42.464569	4.992405	11.60094	284.071641	0.125	0.0	-2.13	20.0	271.642	50100.213587	12.881279	5.097713	2.207529	122.062379	-35.287426	12.024468	0.3132	12.024468	0.247917	2.07	0.028237	0.247917	-0.028237	-0.3132
Name_None_CAS_144-62-7_CS_OXALAC08M_Temperature: Value15	-0.13	1.14	3.567703	71.548875	0.68	5.154701	2.710924	2.710924	2.642734	1.105462	1.105462	0.610305	0.610305	0.182954	0.182954	0.0	0.0	11.938611	0.0	0.0	0.0	0.0	0.0	0.0	0.0	0.0	0.0	19.802129	89.995309	0.0	0.7752	-1.06	6.0	88.018	13.60964	4.94	1.395523	1.280136	33.015705	-25.007447	9.099537	0.472815	9.099537	0.414359	0.54	1.824074	0.414359	-1.824074	-0.472815
Name_l-Histidine_CAS_71-00-1_CS_LHISTD04M_Temperature: Value15	-0.59	1.13	2.498761	231.985251	1.41	8.267585	5.819183	5.819183	5.198377	3.159372	3.159372	2.209395	2.209395	1.301102	1.301102	0.715164	0.715164	12.011146	4.794537	0.0	6.420822	5.693928	0.0	6.32732	6.196844	0.0	9.967957	10.840195	155.069477	0.333333	1.5933	-1.36	11.0	146.085	394.890351	7.743734	3.156504	2.047487	63.250684	-40.149991	10.262535	0.480077	10.262535	0.320378	1.13	0.262731	0.320378	-1.006481	-0.480077
Name_None_CAS_124-04-9_CS_ADIPAC11M_Temperature: Value60	0.02	1.14	3.05509	113.709506	0.7	7.983128	5.539351	5.539351	4.625898	3.062569	3.062569	1.994584	1.994584	1.031284	1.031284	0.552451	0.552451	11.938611	9.589074	0.0	12.841643	12.841643	0.0	0.0	0.0	0.0	0.0	10.213055	146.057909	0.666667	0.798	-1.06	10.0	136.062	116.616745	8.94	4.784807	6.94	58.475473	-38.794239	9.896552	0.48123	9.896552	0.30284	1.1	0.062778	0.30284	-0.87001	-0.48123
Name_None_CAS_105-60-2_CS_CAPLACM_Temperature: Value5	0.58	0.26	2.266697	80.529325	0.69	5.819991	4.943782	4.943782	3.893847	3.161231	3.161231	2.160613	2.160613	1.402784	1.402784	0.90353	0.90353	0.0	4.794537	0.0	5.90718	0.0	25.807221	6.420822	0.0	0.0	5.316789	0.0	113.084064	0.833333	0.1794	-0.53	8.0	102.072	85.398652	5.603869	2.698436	1.523476	49.269515	-20.312245	10.571944	0.356107	10.571944	0.219494	0.96	0.224537	0.219494	0.224537	-0.356107
Name_None_CAS_461-58-5_CS_CYAMPD03M_Temperature: Value60	0.27	0.55	3.507223	92.605938	1.21	4.991564	3.049128	3.049128	2.770056	1.248171	1.248171	0.636669	0.636669	0.179099	0.179099	0.057735	0.057735	0.0	0.0	0.0	5.959555	0.0	0.0	6.193156	0.0	0.0	4.992405	16.729227	84.043596	0.0	0.6655	-1.24	6.0	80.05	14.834467	4.76	2.025957	2.76	35.071877	-23.990576	7.639167	0.36923	7.639167	0.208653	0.66	0.196759	0.208653	-0.196759	-0.36923
Name_None_CAS_106-46-7_CS_DCLBEN03M_Temperature: Value45	-3.08	0.0	3.032456	145.388339	0.1	5.983128	4.06533	5.577188	3.787694	2.199332	2.955261	1.436436	2.309307	0.803543	1.307496	0.429549	0.681526	0.0	0.0	0.0	0.0	0.0	10.045267	0.0	24.265468	0.0	0.0	23.20188	145.969005	0.0	0.0	-0.2	8.0	142.972	70.798924	5.928205	2.381841	1.39142	58.037936	-17.491785	5.553025	0.084343	5.553025	0.040653	0.96	0.717037	0.040653	0.717037	-0.084343
Name_None_CAS_106-46-7_CS_DCLBEN03M_Temperature: Value40	-3.16	0.0	3.032456	145.388339	0.1	5.983128	4.06533	5.577188	3.787694	2.199332	2.955261	1.436436	2.309307	0.803543	1.307496	0.429549	0.681526	0.0	0.0	0.0	0.0	0.0	10.045267	0.0	24.265468	0.0	0.0	23.20188	145.969005	0.0	0.0	-0.2	8.0	142.972	70.798924	5.928205	2.381841	1.39142	58.037936	-17.491785	5.553025	0.084343	5.553025	0.040653	0.96	0.717037	0.040653	0.717037	-0.084343
Name_None_CAS_57-50-1_CS_SUCROS41M_Temperature: Value90	0.37	2.01	2.17727	393.203227	3.43	17.361443	12.042576	12.042576	10.806897	7.04946	7.04946	5.559383	5.559383	4.070325	4.070325	2.631316	2.631316	74.625548	30.639164	0.0	0.0	0.0	0.0	0.0	0.0	0.0	0.0	24.423644	342.116212	1.0	6.8943	-0.44	23.0	320.121	120494.873994	18.892352	7.207281	3.226802	130.436458	-71.165016	9.997826	0.393567	9.997826	0.22355	2.23	0.668633	0.22355	-2.221748	-0.393567
Name_None_CAS_56-41-7_CS_LALNIN03M_Temperature: Value30	0.29	0.78	3.257586	59.813538	0.93	5.154701	3.510162	3.510162	2.642734	1.62709	1.62709	1.126913	1.126913	0.389528	0.389528	0.0	0.0	12.011146	4.794537	0.0	0.0	0.0	0.0	6.923737	0.0	0.0	0.0	10.840195	89.047678	0.666667	0.7254	-0.57	6.0	82.038	13.60964	5.43	1.767634	1.721545	35.764782	-23.603808	9.574074	0.480094	9.574074	0.319678	0.71	0.731481	0.319678	-0.962963	-0.480094
Name_None_CAS_100-01-6_CS_NANILI23M_Temperature: Value20	-2.55	0.28	3.003401	242.429658	0.53	7.560478	5.150462	5.150462	4.698377	2.698798	2.698798	1.848642	1.848642	1.103907	1.103907	0.596038	0.596038	4.923311	10.114318	0.0	5.687386	5.687386	0.0	24.265468	0.0	0.0	0.0	5.733667	138.042927	0.0	0.1484	-1.58	10.0	132.078	180.912515	6.538765	2.344994	1.222617	57.42427	-24.338415	10.076965	0.398722	10.076965	0.269075	0.99	0.064074	0.269075	-0.458889	-0.398722
Name_None_CAS_65-45-2_CS_SALMID07M_Temperature: Value45	-1.37	0.62	3.152941	257.537949	0.61	7.560478	5.242213	5.242213	4.715214	2.793756	2.793756	1.8814	1.8814	1.169509	1.169509	0.682001	0.682001	5.90718	4.794537	0.0	11.312963	0.0	0.0	12.132734	12.132734	0.0	0.0	10.840195	137.047678	0.0	0.3782	-1.51	10.0	130.082	182.238219	6.607786	2.389633	1.074894	58.091992	-31.055115	10.483981	0.507122	10.483981	0.251954	1.03	0.074074	0.251954	-0.61287	-0.507122
Name_None_CAS_95-55-6_CS_AMPHOM11M_Temperature: Value20	-0.74	0.51	3.134862	164.638339	0.55	5.983128	4.333965	4.333965	3.80453	2.339632	2.339632	1.558816	1.558816	0.936755	0.936755	0.48753	0.48753	0.0	0.0	0.0	5.749512	5.687386	0.0	0.0	24.265468	0.0	0.0	10.840195	109.052764	0.0	0.2805	-1.18	8.0	102.072	72.495266	4.966628	1.738121	0.729375	47.565528	-24.436352	8.794259	0.505796	8.794259	0.137958	0.87	0.145833	0.137958	0.145833	-0.505796
Name_None_CAS_88-99-3_CS_PHTHAC06M_Temperature: Value65	-0.72	1.14	3.267076	296.584675	0.77	9.137828	6.020325	6.020325	5.625898	3.182812	3.182812	2.155889	2.155889	1.387881	1.387881	0.856105	0.856105	11.938611	9.589074	0.0	11.126903	0.0	0.0	24.265468	0.0	0.0	0.0	10.213055	166.026609	0.0	0.8778	-1.84	12.0	160.084	475.348829	8.258425	3.04193	1.420632	68.072799	-34.417527	10.46287	0.47762	10.46287	0.336067	1.15	0.189815	0.336067	-1.228704	-0.47762
Name_None_CAS_65-71-4_CS_THYMIN01M_Temperature: Value30	-1.46	0.44	3.523898	309.2243	0.9	6.853371	4.893847	4.893847	4.198377	2.485599	2.485599	1.754936	1.754936	1.004988	1.004988	0.477131	0.477131	5.689743	9.589074	0.0	5.559267	5.563451	0.0	6.196844	6.923737	0.0	9.967957	0.0	126.042927	0.2	0.396	-1.32	9.0	120.067	104.200919	5.810208	1.889429	1.072463	50.558685	-31.124792	10.564259	0.325185	10.564259	0.325185	0.89	0.334491	0.31385	-0.467037	-0.31385
Name_None_CAS_57-13-6_CS_UREAXX23M_Temperature: Value5	0.86	0.72	2.803039	29.01955	0.69	3.57735	2.062949	2.062949	1.732051	0.781474	0.781474	0.402369	0.402369	0.0	0.0	0.0	0.0	6.031115	0.0	0.0	0.0	0.0	0.0	0.0	0.0	0.0	11.467335	4.794537	60.032363	0.0	0.4968	-0.73	4.0	56.024	3.245112	3.27	0.710529	0.173734	23.580555	-22.445395	9.0	0.351846	9.0	0.309056	0.46	0.833333	0.309056	-0.833333	-0.351846
Name_None_CAS_106-46-7_CS_DCLBEN03M_Temperature: Value30	-3.2	0.0	3.032456	145.388339	0.1	5.983128	4.06533	5.577188	3.787694	2.199332	2.955261	1.436436	2.309307	0.803543	1.307496	0.429549	0.681526	0.0	0.0	0.0	0.0	0.0	10.045267	0.0	24.265468	0.0	0.0	23.20188	145.969005	0.0	0.0	-0.2	8.0	142.972	70.798924	5.928205	2.381841	1.39142	58.037936	-17.491785	5.553025	0.084343	5.553025	0.040653	0.96	0.717037	0.040653	0.717037	-0.084343
Name_None_CAS_141-82-2_CS_MALNAC12M_Temperature: Value40	0.82	1.14	3.31802	83.10803	0.69	5.861807	3.418031	3.418031	3.125898	1.562569	1.562569	0.964254	0.964254	0.302451	0.302451	0.129368	0.129368	18.359432	9.589074	0.0	0.0	0.0	0.0	0.0	0.0	0.0	0.0	10.213055	104.010959	0.333333	0.7866	-1.06	7.0	100.029	19.093584	5.94	2.173434	4.94	39.380647	-31.859953	9.428889	0.480806	9.428889	0.314202	0.68	0.805556	0.314202	-1.3125	-0.480806
Name_None_CAS_106-46-7_CS_DCLBEN03M_Temperature: Value35	-3.25	0.0	3.032456	145.388339	0.1	5.983128	4.06533	5.577188	3.787694	2.199332	2.955261	1.436436	2.309307	0.803543	1.307496	0.429549	0.681526	0.0	0.0	0.0	0.0	0.0	10.045267	0.0	24.265468	0.0	0.0	23.20188	145.969005	0.0	0.0	-0.2	8.0	142.972	70.798924	5.928205	2.381841	1.39142	58.037936	-17.491785	5.553025	0.084343	5.553025	0.040653	0.96	0.717037	0.040653	0.717037	-0.084343
Name_None_CAS_123-31-9_CS_HYQUIN08M_Temperature: Value10	-0.33	1.0	3.032456	145.388339	0.65	5.983128	4.203828	4.203828	3.787694	2.268581	2.268581	1.516398	1.516398	0.849709	0.849709	0.452632	0.452632	0.0	0.0	0.0	11.499024	0.0	0.0	24.265468	0.0	0.0	0.0	10.213055	110.036779	0.0	0.65	-1.18	8.0	104.064	70.798924	4.966628	1.738121	0.904142	47.019871	-23.441066	8.645556	0.507962	8.645556	0.115346	0.83	0.169259	0.115346	0.169259	-0.507962
Name_None_CAS_298-00-0_CS_MPARAT01M_Temperature: Value20	-3.84	0.0	2.832681	412.941776	1.03	12.181798	8.653318	10.364242	7.504149	4.16104	6.717078	2.65466	5.803599	1.711966	4.158852	0.906883	1.843139	11.641918	10.114318	0.0	5.687386	5.749512	0.0	38.485063	0.0	0.0	0.0	25.378098	263.00173	0.25	0.0	-1.01	16.0	253.131	3265.828092	13.056711	5.358104	3.244793	97.534827	-25.25283	10.41153	0.424133	10.41153	0.379519	1.72	0.018069	0.379519	-2.7784	-0.424133
Name_None_CAS_63-74-1_CS_SULAMD07M_Temperature: Value10	-1.84	0.67	3.201516	341.349962	1.18	8.483128	5.688846	6.505343	4.999019	2.883202	4.429522	2.114045	3.675468	1.208633	2.137864	0.657506	1.172946	10.023291	8.417797	0.0	4.895483	5.687386	0.0	24.265468	0.0	0.0	0.0	10.872641	172.030648	0.0	0.7906	-1.07	11.0	164.145	230.73472	8.030705	2.51929	1.92397	64.87196	-38.370593	10.681132	0.398728	10.681132	0.237548	1.2	0.075648	0.237548	-3.575139	-0.398728
Name_None_CAS_87-86-5_CS_PCPHOL01M_Temperature: Value30	-2.46	0.7	3.603567	230.203225	0.0	9.464102	5.337036	9.116681	5.464102	2.668518	4.55834	1.918518	3.80834	1.186632	3.443431	0.593316	1.721715	0.0	5.106527	0.0	30.862678	0.0	0.0	0.0	0.0	0.0	0.0	58.004699	263.847003	0.0	0.0	0.47	12.0	265.33	416.314365	10.550192	3.685726	1.568118	93.741968	-30.180622	9.200988	0.504743	9.200988	0.155458	1.39	0.009043	0.155458	-0.36321	-0.504743
Name_None_CAS_56-41-7_CS_LALNIN03M_Temperature: Value20	0.25	0.78	3.257586	59.813538	0.93	5.154701	3.510162	3.510162	2.642734	1.62709	1.62709	1.126913	1.126913	0.389528	0.389528	0.0	0.0	12.011146	4.794537	0.0	0.0	0.0	0.0	6.923737	0.0	0.0	0.0	10.840195	89.047678	0.666667	0.7254	-0.57	6.0	82.038	13.60964	5.43	1.767634	1.721545	35.764782	-23.603808	9.574074	0.480094	9.574074	0.319678	0.71	0.731481	0.319678	-0.962963	-0.480094
Name_None_CAS_120-12-7_CS_ANTCEN19M_Temperature: Value75	-5.17	0.0	2.523733	488.759099	0.23	9.380469	7.773503	7.773503	6.932653	4.809401	4.809401	3.546509	3.546509	2.614031	2.614031	1.882639	1.882639	0.0	0.0	0.0	0.0	0.0	0.0	21.544897	0.0	0.0	60.663671	0.0	178.07825	0.0	0.0	-1.82	14.0	168.154	3255.128956	7.571439	2.845084	1.080317	82.794732	-25.582407	2.240741	0.061629	2.240741	-0.017765	1.45	1.311296	0.017765	1.311296	-0.061629
Name_None_CAS_121-57-3_CS_AFAZEMM_Temperature: Value80	-0.6	0.54	3.201516	340.595074	1.19	8.483128	5.55871	6.375206	4.999019	2.830074	4.270137	2.044102	3.465639	1.177959	2.045843	0.639797	1.119818	10.118127	8.417797	0.0	4.895483	5.687386	0.0	24.265468	0.0	0.0	0.0	10.286417	173.014664	0.0	0.6426	-1.07	11.0	166.137	230.73472	8.030705	2.51929	1.92397	64.39993	-33.075953	10.45891	0.398728	10.45891	0.294013	1.16	0.146574	0.294013	-4.075139	-0.398728
Name_None_CAS_120-12-7_CS_ANTCEN19M_Temperature: Value70	-5.28	0.0	2.523733	488.759099	0.23	9.380469	7.773503	7.773503	6.932653	4.809401	4.809401	3.546509	3.546509	2.614031	2.614031	1.882639	1.882639	0.0	0.0	0.0	0.0	0.0	0.0	21.544897	0.0	0.0	60.663671	0.0	178.07825	0.0	0.0	-1.82	14.0	168.154	3255.128956	7.571439	2.845084	1.080317	82.794732	-25.582407	2.240741	0.061629	2.240741	-0.017765	1.45	1.311296	0.017765	1.311296	-0.061629
Name_None_CAS_86-73-7_CS_FLUREN02M_Temperature: Value25	-4.94	0.0	2.320728	411.600419	0.19	8.673362	7.325909	7.325909	6.44949	4.611807	4.611807	3.491071	3.491071	2.705801	2.705801	2.079609	2.079609	0.0	0.0	0.0	0.0	0.0	6.420822	22.253806	0.0	0.0	48.530937	0.0	166.07825	0.076923	0.0	-1.56	13.0	156.143	2395.238189	6.902851	2.461795	0.919446	77.847608	-21.710357	2.217593	0.061939	2.217593	-0.001346	1.36	1.103519	0.001346	1.103519	-0.061939
Name_None_CAS_147-71-7_CS_TARTACM_Temperature: Value40	0.63	1.23	4.069512	133.826806	1.3	8.309401	4.760052	4.760052	4.464102	2.282543	2.282543	1.56615	1.56615	0.805104	0.805104	0.270102	0.270102	24.146543	9.589074	0.0	0.0	0.0	0.0	0.0	0.0	0.0	0.0	20.42611	150.016438	0.5	1.599	-1.14	10.0	144.038	106.755911	8.86	3.136253	1.997375	55.334057	-43.993273	9.771852	0.47924	9.771852	0.335427	0.94	1.768611	0.335427	-2.266204	-0.47924
Name_Maleic acid_CAS_110-16-7_CS_MALIAC13M_Temperature: Value40	0.66	1.14	3.668626	118.973737	0.75	6.568914	3.865624	3.865624	3.625898	1.766145	1.766145	1.009809	1.009809	0.368487	0.368487	0.142577	0.142577	11.938611	9.589074	0.0	0.0	12.15204	0.0	0.0	0.0	0.0	0.0	10.213055	116.010959	0.0	0.855	-1.32	8.0	112.04	40.339204	6.68	2.787964	4.68	45.055986	-32.597533	9.553611	0.478071	9.553611	0.328066	0.78	0.55787	0.328066	-1.257037	-0.478071
Name_2-Methoxybenzoic acid_CAS_579-75-9_CS_FUFBOXM_Temperature: Value25	-1.61	0.57	3.121219	267.79461	0.66	8.267585	6.073111	6.073111	5.253219	3.117454	3.117454	2.005436	2.005436	1.337383	1.337383	0.821324	0.821324	5.969305	4.794537	0.0	5.563451	5.749512	0.0	13.176165	18.199101	0.0	0.0	9.84339	152.047344	0.125	0.3762	-1.51	11.0	144.085	336.852662	7.595374	3.053138	1.490371	64.230588	-25.746714	10.500648	0.495856	10.500648	0.338977	1.13	0.189815	0.338977	-0.969954	-0.495856
Name_None_CAS_100-09-4_CS_ANISIC04M_Temperature: Value30	-2.69	0.57	2.913802	250.54461	0.66	8.267585	6.073111	6.073111	5.236382	3.111471	3.111471	2.033654	2.033654	1.336969	1.336969	0.733596	0.733596	5.969305	4.794537	0.0	5.563451	5.749512	0.0	19.242532	12.132734	0.0	0.0	9.84339	152.047344	0.125	0.3762	-1.51	11.0	144.085	335.47939	7.595374	3.053138	1.703179	64.230588	-25.189211	10.359739	0.496768	10.359739	0.335183	1.13	0.269259	0.335183	-0.923469	-0.496768
Name_None_CAS_87-40-1_CS_GISXEMM_Temperature: Value25	-4.2	0.0	3.247713	249.383351	0.21	8.430721	5.696842	7.964629	5.147066	2.83402	3.967913	1.902683	3.153519	1.167178	1.946899	0.723963	1.695244	0.0	0.0	0.0	0.0	20.817412	0.0	7.109798	12.132734	0.0	0.0	39.539683	209.940598	0.142857	0.0	-0.11	11.0	206.435	255.676668	8.981827	3.525416	1.923666	79.819689	-23.230816	5.741034	0.493623	5.741034	0.155627	1.28	0.421296	0.155627	0.421296	-0.493623
Name_None_CAS_57-83-0_CS_PROGST13M_Temperature: Value50	-4.31	0.0	1.669603	588.64899	1.04	16.405413	14.860102	14.860102	10.859844	9.604172	9.604172	9.253952	9.253952	8.452747	8.452747	7.227105	7.227105	0.0	9.589074	0.0	10.829981	17.484396	43.437005	31.256391	6.923737	6.07602	13.847474	0.0	314.22458	0.809524	0.0	-0.92	23.0	284.229	209150.76906	15.598586	5.036596	2.056976	139.64821	-34.331367	12.146718	0.299694	12.146718	0.155197	2.62	0.245103	0.155197	0.245103	-0.299694
Name_None_CAS_129-00-0_CS_GUQPOZM_Temperature: Value45	-5.7	0.0	2.505956	666.619806	0.25	10.535169	8.773503	8.773503	7.932653	5.559401	5.559401	4.289601	4.289601	3.392734	3.392734	2.669587	2.669587	0.0	0.0	0.0	0.0	0.0	0.0	32.317345	0.0	0.0	60.663671	0.0	202.07825	0.0	0.0	-2.08	16.0	192.176	11364.402575	8.116402	2.732405	0.89195	93.455422	-26.169132	2.212407	0.061033	2.212407	-0.002681	1.58	1.335	0.002681	1.335	-0.061033
Name_l-Leucine_CAS_61-90-5_CS_LEUCIN03M_Temperature: Value30	-0.77	0.78	3.501688	101.230983	0.97	7.439158	5.794619	5.794619	4.036581	3.020937	3.020937	2.57428	2.57428	1.042536	1.042536	0.608685	0.608685	12.011146	4.794537	0.0	0.0	12.338728	0.0	0.0	0.0	13.847474	0.0	10.840195	131.094629	0.833333	0.7566	-0.57	9.0	118.071	60.471844	8.43	3.454517	3.968358	54.859608	-22.881391	10.109769	0.480086	10.109769	0.319978	1.13	0.3575	0.319978	-0.913241	-0.480086
Name_None_CAS_76-57-3_CS_ZZZTSE03M_Temperature: Value90	-1.1	0.23	1.822365	685.154996	1.58	15.060113	12.951046	12.951046	10.663869	8.102094	8.102094	7.113245	7.113245	6.35431	6.35431	5.388741	5.388741	6.103966	5.106527	0.0	11.518957	11.959747	30.885423	11.126903	7.109798	12.142387	24.089969	9.473726	299.152144	0.555556	0.3634	-1.52	22.0	278.202	226722.000407	12.968359	4.059868	1.277623	129.878939	-37.255187	10.554213	0.492857	10.554213	0.165481	2.21	0.080556	0.165481	-0.538553	-0.492857
Name_None_CAS_65-85-0_CS_BENZAC12M_Temperature: Value40	-1.34	0.57	2.981455	203.415953	0.44	6.690234	4.742213	4.742213	4.30453	2.588415	2.588415	1.671178	1.671178	1.02074	1.02074	0.58073	0.58073	5.969305	4.794537	0.0	0.0	5.563451	0.0	0.0	30.331835	0.0	0.0	5.106527	122.036779	0.0	0.2508	-1.31	9.0	116.075	129.225339	5.820039	2.306764	1.287705	52.752101	-24.049796	10.200926	0.477639	10.200926	0.335178	0.93	0.331019	0.335178	-0.879074	-0.477639
Name_None_CAS_53-70-3_CS_DBNTHR02M_Temperature: Value25	-8.74	0.0	2.019425	1070.797817	0.35	14.518297	12.082904	12.082904	10.898979	7.630768	7.630768	5.867877	5.867877	4.608511	4.608511	3.509829	3.509829	0.0	0.0	0.0	0.0	0.0	0.0	43.089794	0.0	0.0	84.929139	0.0	278.10955	0.0	0.0	-2.86	22.0	264.242	288081.754041	11.762233	4.315741	1.581156	128.158061	-37.324403	2.332778	0.061629	2.332778	-0.009902	2.19	1.301055	0.009902	1.301055	-0.061629
Name_None_CAS_86-73-7_CS_FLUREN02M_Temperature: Value50	-4.41	0.0	2.320728	411.600419	0.19	8.673362	7.325909	7.325909	6.44949	4.611807	4.611807	3.491071	3.491071	2.705801	2.705801	2.079609	2.079609	0.0	0.0	0.0	0.0	0.0	6.420822	22.253806	0.0	0.0	48.530937	0.0	166.07825	0.076923	0.0	-1.56	13.0	156.143	2395.238189	6.902851	2.461795	0.919446	77.847608	-21.710357	2.217593	0.061939	2.217593	-0.001346	1.36	1.103519	0.001346	1.103519	-0.061939
Name_Thiourea_CAS_62-56-6_CS_THIOUR13M_Temperature: Value20	0.2	0.42	2.803039	29.01955	0.82	3.57735	2.062949	2.879445	1.732051	0.781474	1.189723	0.402369	0.873773	0.0	0.0	0.0	0.0	0.0	0.0	0.0	5.112437	0.0	0.0	0.0	0.0	0.0	23.685208	0.0	76.009519	0.0	0.3444	-0.31	4.0	72.092	3.245112	3.69	1.061747	8.372622	29.777813	-14.862445	4.62037	0.376506	4.62037	0.160496	0.57	0.0	0.160496	0.0	-0.376506
Name_None_CAS_51-28-5_CS_DNOPHL02M_Temperature: Value65	-1.92	0.28	3.267052	375.287403	0.45	10.008072	6.206685	6.206685	6.019745	3.139151	3.139151	2.187237	2.187237	1.366512	1.366512	0.771623	0.771623	26.970906	20.228637	0.0	0.0	6.066367	12.132734	0.0	0.0	0.0	0.0	5.106527	184.012021	0.0	0.126	-2.18	13.0	180.075	675.815708	8.912421	3.05236	1.695453	71.531588	-32.782729	10.219537	0.502087	10.219537	0.317063	1.12	0.426389	0.317063	-0.886574	-0.502087
Name_l-Aspartic acid_CAS_56-84-8_CS_LASPRT03M_Temperature: Value35	-1.27	1.18	3.632432	132.529325	1.26	7.439158	4.572731	4.572731	4.036581	2.239272	2.239272	1.542593	1.542593	0.711731	0.711731	0.275438	0.275438	24.401273	9.589074	0.0	0.0	0.0	0.0	0.0	0.0	0.0	0.0	15.946722	133.037508	0.5	1.4868	-1.1	9.0	126.047	60.471844	7.9	3.032307	3.47971	51.08548	-30.407021	9.846435	0.481175	9.846435	0.320578	0.92	0.532407	0.320578	-1.294074	-0.481175
Name_None_CAS_59-66-5_CS_ATDZSA03M_Temperature: Value40	-2.29	0.85	2.938691	422.352468	1.5	10.060478	6.513019	8.146012	5.892865	3.032746	5.395562	2.099318	4.811974	0.932817	3.08151	0.525847	1.90536	10.023291	13.212334	0.0	15.378394	11.336786	0.0	6.923737	0.0	0.0	15.514152	5.138974	221.988132	0.25	1.275	-1.06	13.0	216.203	682.127277	10.023752	3.358499	2.716736	78.021451	-47.948039	10.704978	0.300746	10.704978	0.266854	1.34	0.107894	0.266854	-3.824175	-0.300746
Name_l-Aspartic acid_CAS_56-84-8_CS_LASPRT03M_Temperature: Value30	-1.34	1.18	3.632432	132.529325	1.26	7.439158	4.572731	4.572731	4.036581	2.239272	2.239272	1.542593	1.542593	0.711731	0.711731	0.275438	0.275438	24.401273	9.589074	0.0	0.0	0.0	0.0	0.0	0.0	0.0	0.0	15.946722	133.037508	0.5	1.4868	-1.1	9.0	126.047	60.471844	7.9	3.032307	3.47971	51.08548	-30.407021	9.846435	0.481175	9.846435	0.320578	0.92	0.532407	0.320578	-1.294074	-0.481175
Name_None_CAS_52-31-3_CS_ETCYBA01M_Temperature: Value35	-2.02	0.52	2.408673	391.973804	1.28	12.466255	9.837629	9.837629	8.108226	5.973509	5.973509	4.4714	4.4714	3.598845	3.598845	2.619571	2.619571	23.260464	14.383612	0.0	0.0	6.420822	31.256391	0.0	6.923737	6.07602	10.633577	0.0	236.116092	0.583333	0.6656	-1.65	17.0	220.143	7460.405481	11.824333	4.313368	1.751487	99.63664	-36.821645	12.033773	0.327651	12.033773	0.327651	1.79	0.37875	0.276534	-1.172292	-0.276534
Name_None_CAS_492-62-6_CS_GLUCSA15M_Temperature: Value10	0.31	1.31	2.634409	146.218849	1.85	9.300965	6.238174	6.238174	5.574586	3.562009	3.562009	2.719449	2.719449	1.867059	1.867059	1.081734	1.081734	37.312774	0.0	0.0	0.0	0.0	0.0	0.0	0.0	0.0	4.736863	25.532637	180.063388	1.0	2.4235	-0.24	12.0	168.06	454.517504	9.845034	3.648916	1.581759	68.642844	-47.549087	9.119537	0.393567	9.119537	0.18357	1.2	0.525787	0.18357	-1.568935	-0.393567
Name_None_CAS_505-48-6_CS_SUBRAC01M_Temperature: Value35	-1.59	1.14	3.007306	135.13685	0.7	9.397341	6.953564	6.953564	5.625898	4.062569	4.062569	2.701691	2.701691	1.531284	1.531284	0.906005	0.906005	11.938611	9.589074	0.0	12.841643	12.841643	12.841643	0.0	0.0	0.0	0.0	10.213055	174.089209	0.75	0.798	-1.06	12.0	160.084	331.503884	10.94	6.63784	8.94	71.205358	-43.047281	10.046109	0.48123	10.046109	0.30284	1.38	0.187571	0.30284	-0.784042	-0.48123
Name_None_CAS_57-83-0_CS_PROGST13M_Temperature: Value25	-4.42	0.0	1.669603	588.64899	1.04	16.405413	14.860102	14.860102	10.859844	9.604172	9.604172	9.253952	9.253952	8.452747	8.452747	7.227105	7.227105	0.0	9.589074	0.0	10.829981	17.484396	43.437005	31.256391	6.923737	6.07602	13.847474	0.0	314.22458	0.809524	0.0	-0.92	23.0	284.229	209150.76906	15.598586	5.036596	2.056976	139.64821	-34.331367	12.146718	0.299694	12.146718	0.155197	2.62	0.245103	0.155197	0.245103	-0.299694
Name_None_CAS_118-92-3_CS_AMBACO06M_Temperature: Value20	-1.59	0.75	3.152941	257.537949	0.71	7.560478	5.242213	5.242213	4.715214	2.793756	2.793756	1.892403	1.892403	1.191199	1.191199	0.691772	0.691772	5.969305	4.794537	0.0	5.563451	5.687386	0.0	6.066367	18.199101	0.0	0.0	10.840195	137.047678	0.0	0.5325	-1.51	10.0	130.082	182.238219	6.607786	2.389633	1.074894	58.091992	-27.735205	10.341759	0.477584	10.341759	0.33729	1.03	0.155093	0.33729	-0.98787	-0.477584
Name_None_CAS_57-83-0_CS_PROGST13M_Temperature: Value20	-4.49	0.0	1.669603	588.64899	1.04	16.405413	14.860102	14.860102	10.859844	9.604172	9.604172	9.253952	9.253952	8.452747	8.452747	7.227105	7.227105	0.0	9.589074	0.0	10.829981	17.484396	43.437005	31.256391	6.923737	6.07602	13.847474	0.0	314.22458	0.809524	0.0	-0.92	23.0	284.229	209150.76906	15.598586	5.036596	2.056976	139.64821	-34.331367	12.146718	0.299694	12.146718	0.155197	2.62	0.245103	0.155197	0.245103	-0.299694
Name_17a-Ethynyl testosterone_CAS_434-03-7_CS_KEFCEDM_Temperature: Value40	-5.46	0.4	1.70241	626.243053	1.08	16.457819	14.399067	14.399067	10.839101	9.280285	9.280285	8.9683	8.9683	8.352348	8.352348	6.812482	6.812482	5.601051	9.901065	0.0	10.829981	29.957785	38.52493	11.993926	0.0	6.07602	19.767909	6.42335	312.20893	0.761905	0.432	-1.07	23.0	284.229	203205.522346	15.457261	4.728617	1.835106	139.280147	-36.295784	11.846204	0.377034	11.846204	0.155197	2.58	0.120059	0.155197	-0.914495	-0.377034
Name_d-Sorbitol_CAS_50-70-4_CS_GLUCITM_Temperature: Value40	0.61	1.62	3.985164	104.605938	1.81	9.723615	6.406896	6.406896	5.540111	3.481748	3.481748	2.481029	2.481029	1.512478	1.512478	0.671209	0.671209	37.629629	0.0	0.0	0.0	0.0	0.0	0.0	0.0	0.0	0.0	30.639164	182.079038	1.0	2.9322	-0.24	12.0	168.06	358.75323	11.76	5.413461	3.015405	69.329364	-52.923591	8.95662	0.393579	8.95662	0.110579	1.31	0.725818	0.110579	-1.669306	-0.393579
Name_None_CAS_123-56-8_CS_SUCCIN05M_Temperature: Value20	0.32	0.34	2.553705	104.858202	0.89	5.276021	3.73071	3.73071	3.287694	2.115355	2.115355	1.471353	1.471353	0.857963	0.857963	0.507564	0.507564	0.0	9.589074	0.0	11.814359	12.841643	0.0	0.0	0.0	0.0	5.316789	0.0	99.032028	0.5	0.3026	-0.86	7.0	94.049	46.670483	4.302866	1.329582	0.764845	40.701153	-22.228152	10.121528	0.296439	10.121528	0.226562	0.69	0.148148	0.226562	-0.148148	-0.296439
Name_None_CAS_479-45-8_CS_MTNANLM_Temperature: Value50	-3.16	0.0	3.769455	592.636917	0.96	15.610366	9.656755	9.656755	9.162479	4.656935	4.656935	3.365399	3.365399	2.227211	2.227211	1.386716	1.386716	42.551792	40.457273	0.0	5.008913	12.132734	7.047672	0.0	0.0	0.0	0.0	0.0	287.013812	0.142857	0.0	-3.38	20.0	282.104	15468.489615	14.680168	5.086482	2.548788	108.138218	-39.173257	10.809537	0.312178	10.809537	0.312178	1.65	0.055548	0.258302	-1.171296	-0.258302
Name_None_CAS_217-59-4_CS_TRIPHE13M_Temperature: Value10	-7.93	0.0	2.463012	651.536074	0.29	11.949383	9.928203	9.928203	8.94949	6.232051	6.232051	4.636751	4.636751	3.651709	3.651709	2.858547	2.858547	0.0	0.0	0.0	0.0	0.0	0.0	32.317345	0.0	0.0	72.796405	0.0	228.0939	0.0	0.0	-2.34	18.0	216.198	33081.42038	9.665769	3.575453	1.20303	105.476397	-30.206936	2.212407	0.061607	2.212407	-0.009895	1.82	1.33963	0.009895	1.33963	-0.061607
Name_None_CAS_217-59-4_CS_TRIPHE13M_Temperature: Value15	-7.83	0.0	2.463012	651.536074	0.29	11.949383	9.928203	9.928203	8.94949	6.232051	6.232051	4.636751	4.636751	3.651709	3.651709	2.858547	2.858547	0.0	0.0	0.0	0.0	0.0	0.0	32.317345	0.0	0.0	72.796405	0.0	228.0939	0.0	0.0	-2.34	18.0	216.198	33081.42038	9.665769	3.575453	1.20303	105.476397	-30.206936	2.212407	0.061607	2.212407	-0.009895	1.82	1.33963	0.009895	1.33963	-0.061607
Name_Barbital_CAS_57-44-3_CS_DETBAA01M_Temperature: Value20	-1.47	0.52	3.007364	246.562704	1.21	10.060478	7.638958	7.638958	6.063715	4.233693	4.233693	3.026586	3.026586	2.530522	2.530522	1.472098	1.472098	23.260464	14.383612	0.0	0.0	12.841643	0.0	0.0	13.847474	0.0	10.633577	0.0	184.084792	0.625	0.6292	-1.39	13.0	172.099	688.508534	9.696133	3.159683	1.298669	75.872305	-32.232875	11.406389	0.327632	11.406389	0.327632	1.37	0.397269	0.276823	-1.061597	-0.276823
Name_None_CAS_91-20-3_CS_NAPHTA18M_Temperature: Value65	-2.91	0.0	2.888052	271.015182	0.17	6.811555	5.618802	5.618802	4.966326	3.404701	3.404701	2.347151	2.347151	1.658689	1.658689	1.132906	1.132906	0.0	0.0	0.0	0.0	0.0	0.0	10.772448	0.0	0.0	48.530937	0.0	128.0626	0.0	0.0	-1.3	10.0	120.11	348.570462	5.48223	2.143053	0.780534	60.113068	-18.48353	2.12037	0.06163	2.12037	-0.018404	1.09	1.310185	0.018404	1.310185	-0.06163
Name_None_CAS_94-09-7_CS_QQQAXG04M_Temperature: Value25	-2.19	0.23	2.753743	266.361954	0.76	8.974691	6.910355	6.910355	5.736382	3.764073	3.764073	2.342479	2.342479	1.421818	1.421818	0.83363	0.83363	0.0	4.794537	0.0	5.969305	17.85772	0.0	0.0	31.189205	0.0	0.0	10.47053	165.078979	0.222222	0.1748	-1.51	12.0	154.104	535.062808	8.585329	3.758873	1.985036	71.141187	-25.576136	11.092937	0.462391	11.092937	0.33761	1.31	0.30787	0.33761	-0.30787	-0.462391
Name_None_CAS_55-21-0_CS_BZAMID12M_Temperature: Value40	-0.89	0.49	2.981455	205.415953	0.66	6.690234	4.87235	4.87235	4.30453	2.653483	2.653483	1.730276	1.730276	1.058307	1.058307	0.602419	0.602419	0.0	4.794537	0.0	5.90718	5.563451	0.0	0.0	24.265468	6.066367	0.0	5.733667	121.052764	0.0	0.3234	-1.31	9.0	114.083	129.225339	5.820039	2.306764	1.287705	53.297758	-24.943851	10.423148	0.3656	10.423148	0.248195	0.97	0.379074	0.248195	-0.379074	-0.3656
Name_2-Methoxybenzoic acid_CAS_579-75-9_CS_FUFBOXM_Temperature: Value55	-1.16	0.57	3.121219	267.79461	0.66	8.267585	6.073111	6.073111	5.253219	3.117454	3.117454	2.005436	2.005436	1.337383	1.337383	0.821324	0.821324	5.969305	4.794537	0.0	5.563451	5.749512	0.0	13.176165	18.199101	0.0	0.0	9.84339	152.047344	0.125	0.3762	-1.51	11.0	144.085	336.852662	7.595374	3.053138	1.490371	64.230588	-25.746714	10.500648	0.495856	10.500648	0.338977	1.13	0.189815	0.338977	-0.969954	-0.495856
Name_None_CAS_103-84-4_CS_ACANIL02M_Temperature: Value60	-0.87	0.41	2.674242	217.959017	0.67	7.397341	5.795	5.795	4.787694	3.114808	3.114808	2.047212	2.047212	1.094158	1.094158	0.724749	0.724749	0.0	4.794537	0.0	5.90718	0.0	5.687386	6.923737	0.0	30.331835	5.316789	0.0	135.068414	0.125	0.2747	-1.31	10.0	126.094	195.625462	6.805075	3.011779	1.895375	59.872672	-26.419893	10.502041	0.326339	10.502041	0.220747	1.11	0.035926	0.220747	-0.035926	-0.326339
Name_None_CAS_99-99-0_CS_NITOLU01M_Temperature: Value30	-2.63	0.0	3.003401	240.287949	0.21	7.560478	5.573111	5.573111	4.698377	2.910122	2.910122	2.092659	2.092659	1.24479	1.24479	0.66648	0.66648	4.923311	10.114318	0.0	5.687386	0.0	5.563451	12.132734	12.132734	6.923737	0.0	0.0	137.047678	0.142857	0.0	-1.38	10.0	130.082	180.912515	6.736009	2.473197	1.31284	58.449321	-17.139202	10.117782	0.268941	10.117782	0.268941	1.03	0.144074	0.25831	-0.403333	-0.25831
Name_None_CAS_107-35-7_CS_TAURIN05M_Temperature: Value10	-0.34	0.52	3.602197	125.870334	1.34	5.914214	3.663522	4.480019	3.06066	1.712831	3.321996	1.074714	2.64679	0.375805	1.127415	0.14893	0.446789	10.118127	8.417797	0.0	12.29761	0.0	0.0	0.0	0.0	0.0	0.0	10.286417	125.014664	1.0	0.6968	-0.13	7.0	118.093	18.141709	6.87	2.247743	5.87	42.07272	-32.740462	9.706806	0.329369	9.706806	0.265602	0.83	0.028935	0.265602	-3.79919	-0.329369
Name_Acetamide, N-(4-methoxyphenyl)-_CAS_51-66-1_CS_ACACTA01M_Temperature: Value25	-1.87	0.41	2.709148	266.361954	0.87	8.974691	7.125898	7.125898	5.719545	3.637864	3.637864	2.409688	2.409688	1.410387	1.410387	0.877615	0.877615	0.0	4.794537	0.0	5.90718	0.0	11.436898	6.923737	31.375266	0.0	5.316789	4.736863	165.078979	0.222222	0.3567	-1.51	12.0	154.104	515.891835	8.585329	3.758873	2.268478	71.351159	-30.765398	10.625259	0.496766	10.625259	0.220747	1.31	0.06929	0.220747	-0.06929	-0.496766
Name_None_CAS_556-88-7_CS_NTRGUA02M_Temperature: Value50	-0.95	0.55	3.679228	102.257422	1.25	5.861807	3.365624	3.365624	3.125898	1.366105	1.366105	0.7627	0.7627	0.19712	0.19712	0.094281	0.094281	10.991868	10.114318	0.0	0.0	0.0	0.0	0.0	0.0	0.0	16.568742	0.0	104.033425	0.0	0.6875	-1.33	7.0	100.037	19.093584	5.67	1.956514	4.67	38.937467	-19.329362	9.267778	0.364866	9.267778	0.263015	0.68	0.537037	0.263015	-0.962963	-0.364866
Name_None_CAS_57-50-1_CS_SUCROS41M_Temperature: Value40	0.31	2.01	2.17727	393.203227	3.43	17.361443	12.042576	12.042576	10.806897	7.04946	7.04946	5.559383	5.559383	4.070325	4.070325	2.631316	2.631316	74.625548	30.639164	0.0	0.0	0.0	0.0	0.0	0.0	0.0	0.0	24.423644	342.116212	1.0	6.8943	-0.44	23.0	320.121	120494.873994	18.892352	7.207281	3.226802	130.436458	-71.165016	9.997826	0.393567	9.997826	0.22355	2.23	0.668633	0.22355	-2.221748	-0.393567
Name_None_CAS_108-46-3_CS_RESORA03M_Temperature: Value40	0.8	1.0	3.07766	166.388339	0.61	5.983128	4.203828	4.203828	3.787694	2.268581	2.268581	1.519852	1.519852	0.829737	0.829737	0.493031	0.493031	0.0	0.0	0.0	11.499024	0.0	0.0	18.199101	6.066367	0.0	0.0	10.213055	110.036779	0.0	0.61	-1.18	8.0	104.064	64.052487	4.966628	1.738121	0.904142	47.019871	-22.940187	8.653056	0.507823	8.653056	0.118764	0.83	0.087963	0.118764	0.087963	-0.507823
Name_None_CAS_103-82-2_CS_ZZZMLY01M_Temperature: Value40	-0.67	0.57	2.674242	215.959017	0.45	7.397341	5.44932	5.44932	4.787694	3.045521	3.045521	2.056114	2.056114	1.198175	1.198175	0.770482	0.770482	5.969305	4.794537	0.0	6.420822	0.0	5.563451	0.0	12.132734	18.199101	0.0	5.106527	136.052429	0.125	0.2565	-1.31	10.0	128.086	195.625462	6.805075	3.011779	1.895375	59.117043	-24.561549	10.168707	0.480986	10.168707	0.307315	1.07	0.111944	0.307315	-0.785926	-0.480986
Name_None_CAS_124-04-9_CS_ADIPAC11M_Temperature: Value20	-0.89	1.14	3.05509	113.709506	0.7	7.983128	5.539351	5.539351	4.625898	3.062569	3.062569	1.994584	1.994584	1.031284	1.031284	0.552451	0.552451	11.938611	9.589074	0.0	12.841643	12.841643	0.0	0.0	0.0	0.0	0.0	10.213055	146.057909	0.666667	0.798	-1.06	10.0	136.062	116.616745	8.94	4.784807	6.94	58.475473	-38.794239	9.896552	0.48123	9.896552	0.30284	1.1	0.062778	0.30284	-0.87001	-0.48123
Name_None_CAS_55-21-0_CS_BZAMID12M_Temperature: Value30	-0.97	0.49	2.981455	205.415953	0.66	6.690234	4.87235	4.87235	4.30453	2.653483	2.653483	1.730276	1.730276	1.058307	1.058307	0.602419	0.602419	0.0	4.794537	0.0	5.90718	5.563451	0.0	0.0	24.265468	6.066367	0.0	5.733667	121.052764	0.0	0.3234	-1.31	9.0	114.083	129.225339	5.820039	2.306764	1.287705	53.297758	-24.943851	10.423148	0.3656	10.423148	0.248195	0.97	0.379074	0.248195	-0.379074	-0.3656
Name_None_CAS_65-85-0_CS_BENZAC12M_Temperature: Value30	-1.49	0.57	2.981455	203.415953	0.44	6.690234	4.742213	4.742213	4.30453	2.588415	2.588415	1.671178	1.671178	1.02074	1.02074	0.58073	0.58073	5.969305	4.794537	0.0	0.0	5.563451	0.0	0.0	30.331835	0.0	0.0	5.106527	122.036779	0.0	0.2508	-1.31	9.0	116.075	129.225339	5.820039	2.306764	1.287705	52.752101	-24.049796	10.200926	0.477639	10.200926	0.335178	0.93	0.331019	0.335178	-0.879074	-0.477639
Name_None_CAS_144-62-7_CS_OXALAC08M_Temperature: Value60	0.53	1.14	3.567703	71.548875	0.68	5.154701	2.710924	2.710924	2.642734	1.105462	1.105462	0.610305	0.610305	0.182954	0.182954	0.0	0.0	11.938611	0.0	0.0	0.0	0.0	0.0	0.0	0.0	0.0	0.0	19.802129	89.995309	0.0	0.7752	-1.06	6.0	88.018	13.60964	4.94	1.395523	1.280136	33.015705	-25.007447	9.099537	0.472815	9.099537	0.414359	0.54	1.824074	0.414359	-1.824074	-0.472815
Name_None_CAS_591-27-5_CS_MAMPOLM_Temperature: Value30	-0.47	0.73	3.07766	168.388339	0.65	5.983128	4.333965	4.333965	3.787694	2.333649	2.333649	1.594987	1.594987	0.870211	0.870211	0.524798	0.524798	0.0	0.0	0.0	5.749512	5.687386	0.0	6.066367	18.199101	0.0	0.0	10.840195	109.052764	0.0	0.4745	-1.18	8.0	102.072	64.052487	4.966628	1.738121	0.904142	47.565528	-23.346918	8.733056	0.507886	8.733056	0.117129	0.87	0.212963	0.117129	0.212963	-0.507886
Name_None_CAS_461-58-5_CS_CYAMPD03M_Temperature: Value20	-0.43	0.55	3.507223	92.605938	1.21	4.991564	3.049128	3.049128	2.770056	1.248171	1.248171	0.636669	0.636669	0.179099	0.179099	0.057735	0.057735	0.0	0.0	0.0	5.959555	0.0	0.0	6.193156	0.0	0.0	4.992405	16.729227	84.043596	0.0	0.6655	-1.24	6.0	80.05	14.834467	4.76	2.025957	2.76	35.071877	-23.990576	7.639167	0.36923	7.639167	0.208653	0.66	0.196759	0.208653	-0.196759	-0.36923
Name_None_CAS_461-58-5_CS_CYAMPD03M_Temperature: Value25	-0.33	0.55	3.507223	92.605938	1.21	4.991564	3.049128	3.049128	2.770056	1.248171	1.248171	0.636669	0.636669	0.179099	0.179099	0.057735	0.057735	0.0	0.0	0.0	5.959555	0.0	0.0	6.193156	0.0	0.0	4.992405	16.729227	84.043596	0.0	0.6655	-1.24	6.0	80.05	14.834467	4.76	2.025957	2.76	35.071877	-23.990576	7.639167	0.36923	7.639167	0.208653	0.66	0.196759	0.208653	-0.196759	-0.36923
Name_None_CAS_110-94-1_CS_GLURAC04M_Temperature: Value35	0.78	1.14	3.102826	104.126402	0.69	7.276021	4.832244	4.832244	4.125898	2.562569	2.562569	1.64103	1.64103	0.781284	0.781284	0.39084	0.39084	11.938611	9.589074	0.0	19.262465	0.0	0.0	0.0	0.0	0.0	0.0	10.213055	132.042259	0.6	0.7866	-1.06	9.0	124.051	65.146951	7.94	3.884109	6.94	52.110531	-39.215442	9.787862	0.48123	9.787862	0.302856	0.96	0.063194	0.302856	-0.947917	-0.48123
Name_None_CAS_571-61-9_CS_DIMNAP01M_Temperature: Value25	-4.67	0.0	2.943373	372.057866	0.17	8.552042	7.464102	7.464102	5.787694	4.238034	4.238034	3.244943	3.244943	2.358084	2.358084	1.624198	1.624198	0.0	0.0	0.0	0.0	0.0	0.0	21.899351	0.0	0.0	50.245677	0.0	156.0939	0.166667	0.0	-1.3	12.0	144.132	737.336179	7.35454	2.632554	1.001034	72.842952	-21.279471	2.178241	0.061356	2.178241	-0.015207	1.37	1.357593	0.015207	1.357593	-0.061356
Name_None_CAS_105-60-2_CS_CAPLACM_Temperature: Value10	0.59	0.26	2.266697	80.529325	0.69	5.819991	4.943782	4.943782	3.893847	3.161231	3.161231	2.160613	2.160613	1.402784	1.402784	0.90353	0.90353	0.0	4.794537	0.0	5.90718	0.0	25.807221	6.420822	0.0	0.0	5.316789	0.0	113.084064	0.833333	0.1794	-0.53	8.0	102.072	85.398652	5.603869	2.698436	1.523476	49.269515	-20.312245	10.571944	0.356107	10.571944	0.219494	0.96	0.224537	0.219494	0.224537	-0.356107
Name_None_CAS_120-80-9_CS_CATCOL13M_Temperature: Value25	0.62	0.77	3.134862	162.638339	0.53	5.983128	4.203828	4.203828	3.80453	2.274564	2.274564	1.488714	1.488714	0.881732	0.881732	0.464163	0.464163	0.0	0.0	0.0	11.499024	0.0	0.0	12.132734	12.132734	0.0	0.0	10.213055	110.036779	0.0	0.4081	-1.18	8.0	104.064	72.495266	4.966628	1.738121	0.729375	47.019871	-21.292064	8.669259	0.50426	8.669259	0.156883	0.83	0.076389	0.156883	-0.076389	-0.50426
Name_None_CAS_120-80-9_CS_CATCOL13M_Temperature: Value20	0.45	0.77	3.134862	162.638339	0.53	5.983128	4.203828	4.203828	3.80453	2.274564	2.274564	1.488714	1.488714	0.881732	0.881732	0.464163	0.464163	0.0	0.0	0.0	11.499024	0.0	0.0	12.132734	12.132734	0.0	0.0	10.213055	110.036779	0.0	0.4081	-1.18	8.0	104.064	72.495266	4.966628	1.738121	0.729375	47.019871	-21.292064	8.669259	0.50426	8.669259	0.156883	0.83	0.076389	0.156883	-0.076389	-0.50426
Name_None_CAS_62-44-2_CS_PYRAZB21M_Temperature: Value50	-2.1	0.41	2.635973	279.481149	0.87	9.681798	7.833004	7.833004	6.219545	4.225397	4.225397	2.638576	2.638576	1.485689	1.485689	1.004424	1.004424	0.0	4.794537	0.0	5.90718	6.606882	11.436898	6.923737	0.0	31.189205	5.316789	4.736863	179.094629	0.3	0.3567	-1.51	13.0	166.115	831.113512	9.577032	4.499571	3.151288	77.716101	-32.790919	10.681432	0.493887	10.681432	0.220747	1.45	0.065593	0.220747	-0.065593	-0.493887
Name_None_CAS_553-90-2_CS_DMEOXA05M_Temperature: Value20	0.01	0.0	3.643225	92.605938	0.69	6.568914	4.632993	4.632993	3.718744	1.882993	1.882993	0.983163	0.983163	0.537457	0.537457	0.166667	0.166667	11.938611	9.589074	0.0	0.0	0.0	14.219595	0.0	0.0	0.0	9.473726	0.0	118.026609	0.5	0.0	-1.06	8.0	112.04	53.472764	6.94	3.009687	1.59221	46.384212	-18.83438	10.046065	0.460599	10.046065	0.416684	0.82	0.979167	0.416684	-0.979167	-0.460599
Name_None_CAS_553-90-2_CS_DMEOXA05M_Temperature: Value25	0.17	0.0	3.643225	92.605938	0.69	6.568914	4.632993	4.632993	3.718744	1.882993	1.882993	0.983163	0.983163	0.537457	0.537457	0.166667	0.166667	11.938611	9.589074	0.0	0.0	0.0	14.219595	0.0	0.0	0.0	9.473726	0.0	118.026609	0.5	0.0	-1.06	8.0	112.04	53.472764	6.94	3.009687	1.59221	46.384212	-18.83438	10.046065	0.460599	10.046065	0.416684	0.82	0.979167	0.416684	-0.979167	-0.460599
Name_None_CAS_56-04-2_CS_ZZZGEO04M_Temperature: Value25	-2.43	0.39	3.515622	282.9743	1.02	6.853371	4.893847	5.710343	4.181541	2.485599	2.893847	1.770725	2.178973	0.895031	1.099156	0.591035	0.852614	0.0	4.794537	0.0	5.559267	4.771066	5.693928	6.066367	6.923737	0.0	22.18583	0.0	142.020084	0.2	0.3978	-0.9	9.0	136.135	85.756938	6.223457	2.144233	1.498831	56.755944	-20.123576	10.568889	0.336159	10.568889	0.25135	1.0	0.15625	0.25135	-0.15625	-0.336159
Name_1,2,3,4-Tetrachlorodibenzo-p-dioxin_CAS_30746-58-8_CS_FELSEUM_Temperature: Value25	-8.71	0.0	2.247275	599.01105	0.22	12.861443	8.637756	11.661471	8.592224	4.899776	6.411634	3.565036	5.076894	2.456249	4.223624	1.612432	2.507565	0.0	0.0	0.0	31.589557	11.499024	0.0	0.0	12.132734	12.132734	0.0	55.877485	319.89654	0.0	0.0	-0.8	18.0	317.942	16590.199562	12.244922	4.389717	1.721057	122.922822	-31.222285	6.074879	0.447804	6.074879	0.191407	1.82	0.143578	0.191407	0.143578	-0.447804
Name_9,10-Dimethyl-1,2-benzanthracene_CAS_56-56-4_CS_BENANT03M_Temperature: Value25	-7.02	0.0	2.382578	961.558818	0.29	13.68987	11.773503	11.773503	9.770857	7.065384	7.065384	5.504843	5.504843	4.443108	4.443108	3.404932	3.404932	0.0	0.0	0.0	0.0	0.0	0.0	43.444248	0.0	0.0	74.511145	0.0	256.125201	0.1	0.0	-2.34	20.0	240.22	71554.867131	11.483653	4.076024	1.421397	118.206281	-32.933263	2.270278	0.061629	2.270278	-0.006705	2.11	1.31739	0.006705	1.31739	-0.061629
Name_None_CAS_122-88-3_CS_CLPOACM_Temperature: Value25	-2.29	0.57	2.529889	268.136391	0.65	8.974691	6.158183	6.914111	5.681541	3.284433	3.662398	2.136334	2.57277	1.175949	1.427925	0.675893	0.801881	5.969305	4.794537	0.0	6.606882	10.772145	0.0	0.0	24.265468	0.0	0.0	21.44433	186.008372	0.125	0.3705	-1.22	12.0	179.538	496.108219	8.872764	3.970356	2.798693	74.533855	-26.01229	10.088497	0.481917	10.088497	0.341222	1.25	0.331714	0.341222	-0.995417	-0.481917
Name_None_CAS_85-01-8_CS_PHENAN08M_Temperature: Value45	-4.66	0.0	2.610319	539.009099	0.23	9.380469	7.773503	7.773503	6.94949	4.815384	4.815384	3.507834	3.507834	2.654202	2.654202	1.954807	1.954807	0.0	0.0	0.0	0.0	0.0	0.0	21.544897	0.0	0.0	60.663671	0.0	178.07825	0.0	0.0	-1.82	14.0	168.154	3408.807763	7.571439	2.845084	1.007541	82.794732	-24.350477	2.178241	0.061629	2.178241	-0.010542	1.45	1.311296	0.010542	1.311296	-0.061629
Name_2-Methoxybenzoic acid_CAS_579-75-9_CS_FUFBOXM_Temperature: Value5	-1.99	0.57	3.121219	267.79461	0.66	8.267585	6.073111	6.073111	5.253219	3.117454	3.117454	2.005436	2.005436	1.337383	1.337383	0.821324	0.821324	5.969305	4.794537	0.0	5.563451	5.749512	0.0	13.176165	18.199101	0.0	0.0	9.84339	152.047344	0.125	0.3762	-1.51	11.0	144.085	336.852662	7.595374	3.053138	1.490371	64.230588	-25.746714	10.500648	0.495856	10.500648	0.338977	1.13	0.189815	0.338977	-0.969954	-0.495856
Name_None_CAS_65-45-2_CS_SALMID07M_Temperature: Value35	-1.54	0.62	3.152941	257.537949	0.61	7.560478	5.242213	5.242213	4.715214	2.793756	2.793756	1.8814	1.8814	1.169509	1.169509	0.682001	0.682001	5.90718	4.794537	0.0	11.312963	0.0	0.0	12.132734	12.132734	0.0	0.0	10.840195	137.047678	0.0	0.3782	-1.51	10.0	130.082	182.238219	6.607786	2.389633	1.074894	58.091992	-31.055115	10.483981	0.507122	10.483981	0.251954	1.03	0.074074	0.251954	-0.61287	-0.507122
Name_None_CAS_85-01-8_CS_PHENAN08M_Temperature: Value40	-4.89	0.0	2.610319	539.009099	0.23	9.380469	7.773503	7.773503	6.94949	4.815384	4.815384	3.507834	3.507834	2.654202	2.654202	1.954807	1.954807	0.0	0.0	0.0	0.0	0.0	0.0	21.544897	0.0	0.0	60.663671	0.0	178.07825	0.0	0.0	-1.82	14.0	168.154	3408.807763	7.571439	2.845084	1.007541	82.794732	-24.350477	2.178241	0.061629	2.178241	-0.010542	1.45	1.311296	0.010542	1.311296	-0.061629
Name_None_CAS_88-99-3_CS_PHTHAC06M_Temperature: Value55	-0.89	1.14	3.267076	296.584675	0.77	9.137828	6.020325	6.020325	5.625898	3.182812	3.182812	2.155889	2.155889	1.387881	1.387881	0.856105	0.856105	11.938611	9.589074	0.0	11.126903	0.0	0.0	24.265468	0.0	0.0	0.0	10.213055	166.026609	0.0	0.8778	-1.84	12.0	160.084	475.348829	8.258425	3.04193	1.420632	68.072799	-34.417527	10.46287	0.47762	10.46287	0.336067	1.15	0.189815	0.336067	-1.228704	-0.47762
Name_None_CAS_107-35-7_CS_TAURIN05M_Temperature: Value60	0.24	0.52	3.602197	125.870334	1.34	5.914214	3.663522	4.480019	3.06066	1.712831	3.321996	1.074714	2.64679	0.375805	1.127415	0.14893	0.446789	10.118127	8.417797	0.0	12.29761	0.0	0.0	0.0	0.0	0.0	0.0	10.286417	125.014664	1.0	0.6968	-0.13	7.0	118.093	18.141709	6.87	2.247743	5.87	42.07272	-32.740462	9.706806	0.329369	9.706806	0.265602	0.83	0.028935	0.265602	-3.79919	-0.329369
Name_None_CAS_147-71-7_CS_TARTACM_Temperature: Value80	0.69	1.23	4.069512	133.826806	1.3	8.309401	4.760052	4.760052	4.464102	2.282543	2.282543	1.56615	1.56615	0.805104	0.805104	0.270102	0.270102	24.146543	9.589074	0.0	0.0	0.0	0.0	0.0	0.0	0.0	0.0	20.42611	150.016438	0.5	1.599	-1.14	10.0	144.038	106.755911	8.86	3.136253	1.997375	55.334057	-43.993273	9.771852	0.47924	9.771852	0.335427	0.94	1.768611	0.335427	-2.266204	-0.47924
Name_None_CAS_51-28-5_CS_DNOPHL02M_Temperature: Value90	-1.31	0.28	3.267052	375.287403	0.45	10.008072	6.206685	6.206685	6.019745	3.139151	3.139151	2.187237	2.187237	1.366512	1.366512	0.771623	0.771623	26.970906	20.228637	0.0	0.0	6.066367	12.132734	0.0	0.0	0.0	0.0	5.106527	184.012021	0.0	0.126	-2.18	13.0	180.075	675.815708	8.912421	3.05236	1.695453	71.531588	-32.782729	10.219537	0.502087	10.219537	0.317063	1.12	0.426389	0.317063	-0.886574	-0.502087
Name_None_CAS_51-28-5_CS_DNOPHL02M_Temperature: Value95	-1.18	0.28	3.267052	375.287403	0.45	10.008072	6.206685	6.206685	6.019745	3.139151	3.139151	2.187237	2.187237	1.366512	1.366512	0.771623	0.771623	26.970906	20.228637	0.0	0.0	6.066367	12.132734	0.0	0.0	0.0	0.0	5.106527	184.012021	0.0	0.126	-2.18	13.0	180.075	675.815708	8.912421	3.05236	1.695453	71.531588	-32.782729	10.219537	0.502087	10.219537	0.317063	1.12	0.426389	0.317063	-0.886574	-0.502087
Name_trans-Cinnamic acid_CAS_140-10-3_CS_CINMAC03M_Temperature: Value25	-2.43	0.57	2.721774	262.151039	0.51	8.104448	5.896914	5.896914	5.287694	3.249098	3.249098	2.082255	2.082255	1.217933	1.217933	0.731664	0.731664	5.969305	4.794537	0.0	0.0	0.0	11.639472	0.0	6.07602	30.331835	0.0	5.106527	148.052429	0.0	0.2907	-1.57	11.0	140.097	349.029098	7.536045	3.562154	2.667823	64.792382	-27.542944	10.085818	0.478074	10.085818	0.327821	1.17	0.898056	0.327821	-0.922358	-0.478074
Name_Diglycine_CAS_556-50-3_CS_GLYGLY04M_Temperature: Value25	0.15	1.04	3.276212	122.981155	1.46	7.276021	4.755274	4.755274	4.163902	2.350764	2.350764	1.374592	1.374592	0.622178	0.622178	0.246366	0.246366	11.876485	9.589074	0.0	13.089513	0.0	0.0	0.0	0.0	0.0	5.316789	10.840195	132.053492	0.5	1.5184	-1.1	9.0	124.055	78.513045	7.9	3.848566	4.759236	51.841108	-41.079449	10.216806	0.47993	10.216806	0.32247	0.96	0.173333	0.32247	-1.072407	-0.47993
Name_None_CAS_2104-96-3_CS_BROPOSM_Temperature: Value20	-6.09	0.0	3.063767	435.536754	0.77	12.344935	8.368801	13.177579	7.414833	3.972565	8.077531	2.600388	7.418064	1.632175	5.557381	0.843795	2.659654	6.718607	0.0	0.0	0.0	20.267498	0.0	14.219595	12.132734	0.0	15.929944	48.579977	363.849219	0.25	0.0	0.65	16.0	357.936	2823.240266	14.71006	6.005198	3.570365	117.355931	-28.875634	5.96822	0.422481	5.96822	0.379572	1.96	0.335093	0.379572	-2.790007	-0.422481
Name_None_CAS_63-74-1_CS_SULAMD07M_Temperature: Value20	-1.57	0.67	3.201516	341.349962	1.18	8.483128	5.688846	6.505343	4.999019	2.883202	4.429522	2.114045	3.675468	1.208633	2.137864	0.657506	1.172946	10.023291	8.417797	0.0	4.895483	5.687386	0.0	24.265468	0.0	0.0	0.0	10.872641	172.030648	0.0	0.7906	-1.07	11.0	164.145	230.73472	8.030705	2.51929	1.92397	64.87196	-38.370593	10.681132	0.398728	10.681132	0.237548	1.2	0.075648	0.237548	-3.575139	-0.398728
Name_None_CAS_57-13-6_CS_UREAXX23M_Temperature: Value50	1.05	0.72	2.803039	29.01955	0.69	3.57735	2.062949	2.062949	1.732051	0.781474	0.781474	0.402369	0.402369	0.0	0.0	0.0	0.0	6.031115	0.0	0.0	0.0	0.0	0.0	0.0	0.0	0.0	11.467335	4.794537	60.032363	0.0	0.4968	-0.73	4.0	56.024	3.245112	3.27	0.710529	0.173734	23.580555	-22.445395	9.0	0.351846	9.0	0.309056	0.46	0.833333	0.309056	-0.833333	-0.351846
Name_Thiourea_CAS_62-56-6_CS_THIOUR13M_Temperature: Value60	0.74	0.42	2.803039	29.01955	0.82	3.57735	2.062949	2.879445	1.732051	0.781474	1.189723	0.402369	0.873773	0.0	0.0	0.0	0.0	0.0	0.0	0.0	5.112437	0.0	0.0	0.0	0.0	0.0	23.685208	0.0	76.009519	0.0	0.3444	-0.31	4.0	72.092	3.245112	3.69	1.061747	8.372622	29.777813	-14.862445	4.62037	0.376506	4.62037	0.160496	0.57	0.0	0.160496	0.0	-0.376506
Name_None_CAS_57-50-1_CS_SUCROS41M_Temperature: Value20	0.29	2.01	2.17727	393.203227	3.43	17.361443	12.042576	12.042576	10.806897	7.04946	7.04946	5.559383	5.559383	4.070325	4.070325	2.631316	2.631316	74.625548	30.639164	0.0	0.0	0.0	0.0	0.0	0.0	0.0	0.0	24.423644	342.116212	1.0	6.8943	-0.44	23.0	320.121	120494.873994	18.892352	7.207281	3.226802	130.436458	-71.165016	9.997826	0.393567	9.997826	0.22355	2.23	0.668633	0.22355	-2.221748	-0.393567
Name_None_CAS_315-30-0_CS_ALOPURM_Temperature: Value25	-2.38	0.27	2.929586	362.1908	1.54	6.974691	4.957376	4.957376	4.87701	2.745086	2.745086	1.854779	1.854779	1.254429	1.254429	0.785732	0.785732	0.0	4.794537	0.0	5.559267	11.387856	0.0	12.524164	0.0	0.0	20.165321	0.0	136.038511	0.0	0.4158	-1.65	10.0	132.082	372.42214	5.15986	1.662923	0.539771	55.465602	-27.81438	10.848704	0.305963	10.848704	0.283323	0.88	0.261574	0.283323	-0.261574	-0.305963
Name_None_CAS_147-71-7_CS_TARTACM_Temperature: Value10	0.57	1.23	4.069512	133.826806	1.3	8.309401	4.760052	4.760052	4.464102	2.282543	2.282543	1.56615	1.56615	0.805104	0.805104	0.270102	0.270102	24.146543	9.589074	0.0	0.0	0.0	0.0	0.0	0.0	0.0	0.0	20.42611	150.016438	0.5	1.599	-1.14	10.0	144.038	106.755911	8.86	3.136253	1.997375	55.334057	-43.993273	9.771852	0.47924	9.771852	0.335427	0.94	1.768611	0.335427	-2.266204	-0.47924
Name_None_CAS_120-12-7_CS_ANTCEN19M_Temperature: Value45	-5.93	0.0	2.523733	488.759099	0.23	9.380469	7.773503	7.773503	6.932653	4.809401	4.809401	3.546509	3.546509	2.614031	2.614031	1.882639	1.882639	0.0	0.0	0.0	0.0	0.0	0.0	21.544897	0.0	0.0	60.663671	0.0	178.07825	0.0	0.0	-1.82	14.0	168.154	3255.128956	7.571439	2.845084	1.080317	82.794732	-25.582407	2.240741	0.061629	2.240741	-0.017765	1.45	1.311296	0.017765	1.311296	-0.061629
Name_None_CAS_120-12-7_CS_ANTCEN19M_Temperature: Value40	-6.07	0.0	2.523733	488.759099	0.23	9.380469	7.773503	7.773503	6.932653	4.809401	4.809401	3.546509	3.546509	2.614031	2.614031	1.882639	1.882639	0.0	0.0	0.0	0.0	0.0	0.0	21.544897	0.0	0.0	60.663671	0.0	178.07825	0.0	0.0	-1.82	14.0	168.154	3255.128956	7.571439	2.845084	1.080317	82.794732	-25.582407	2.240741	0.061629	2.240741	-0.017765	1.45	1.311296	0.017765	1.311296	-0.061629
Name_None_CAS_50-78-2_CS_ACSALA19M_Temperature: Value30	-1.55	0.57	3.043527	343.222868	0.77	9.844935	6.98136	6.98136	6.109061	3.617454	3.617454	2.394956	2.394956	1.371155	1.371155	0.887171	0.887171	11.938611	9.589074	0.0	11.312963	0.0	0.0	19.056471	12.132734	0.0	4.736863	5.106527	180.042259	0.111111	0.4389	-1.84	13.0	172.095	729.680753	9.249606	3.709251	2.297415	74.757053	-29.813687	10.611948	0.47754	10.611948	0.339004	1.29	0.016019	0.339004	-1.114028	-0.47754
Name_None_CAS_51-28-5_CS_DNOPHL02M_Temperature: Value25	-2.43	0.28	3.267052	375.287403	0.45	10.008072	6.206685	6.206685	6.019745	3.139151	3.139151	2.187237	2.187237	1.366512	1.366512	0.771623	0.771623	26.970906	20.228637	0.0	0.0	6.066367	12.132734	0.0	0.0	0.0	0.0	5.106527	184.012021	0.0	0.126	-2.18	13.0	180.075	675.815708	8.912421	3.05236	1.695453	71.531588	-32.782729	10.219537	0.502087	10.219537	0.317063	1.12	0.426389	0.317063	-0.886574	-0.502087
Name_None_CAS_100-25-4_CS_DNITBZ11M_Temperature: Value35	-3.21	0.0	3.00615	285.8249	0.31	9.137828	5.836821	5.836821	5.609061	2.998878	2.998878	2.030617	2.030617	1.271346	1.271346	0.696065	0.696065	9.846622	20.228637	0.0	11.374773	0.0	24.265468	0.0	0.0	0.0	0.0	0.0	168.017107	0.0	0.0	-1.98	12.0	164.076	473.955341	8.1198	2.951612	1.54001	66.737355	-25.105195	10.117782	0.269429	10.117782	0.269429	1.06	0.152222	0.25831	-0.607415	-0.25831
Name_None_CAS_72-14-0_CS_SUTHAZ30M_Temperature: Value20	-2.61	0.59	2.288913	561.311383	1.21	11.596012	8.121659	9.754652	7.577317	4.356589	6.719405	3.011792	5.58876	1.844395	4.016981	1.094692	2.883428	10.023291	8.417797	0.0	4.895483	10.818945	0.0	41.799098	5.380063	0.0	9.706073	5.733667	255.013619	0.0	0.7139	-1.6	16.0	246.252	5649.477071	10.902614	4.106314	2.31219	96.999037	-44.388728	11.825576	0.398728	11.825576	0.263161	1.69	0.163796	0.263161	-3.557639	-0.398728
Name_2-Methoxybenzoic acid_CAS_579-75-9_CS_FUFBOXM_Temperature: Value45	-1.32	0.57	3.121219	267.79461	0.66	8.267585	6.073111	6.073111	5.253219	3.117454	3.117454	2.005436	2.005436	1.337383	1.337383	0.821324	0.821324	5.969305	4.794537	0.0	5.563451	5.749512	0.0	13.176165	18.199101	0.0	0.0	9.84339	152.047344	0.125	0.3762	-1.51	11.0	144.085	336.852662	7.595374	3.053138	1.490371	64.230588	-25.746714	10.500648	0.495856	10.500648	0.338977	1.13	0.189815	0.338977	-0.969954	-0.495856
Name_None_CAS_69-72-7_CS_SALIAC18M_Temperature: Value30	-1.69	0.7	3.152941	254.783061	0.4	7.560478	5.112077	5.112077	4.715214	2.728688	2.728688	1.822302	1.822302	1.134458	1.134458	0.654489	0.654489	5.969305	4.794537	0.0	11.312963	0.0	0.0	12.132734	12.132734	0.0	0.0	10.213055	138.031694	0.0	0.28	-1.51	10.0	132.074	182.238219	6.607786	2.389633	1.074894	57.546335	-26.595388	10.261759	0.507053	10.261759	0.338969	0.99	0.06713	0.338969	-1.11287	-0.507053
Name_None_CAS_76-57-3_CS_ZZZTSE03M_Temperature: Value40	-1.43	0.23	1.822365	685.154996	1.58	15.060113	12.951046	12.951046	10.663869	8.102094	8.102094	7.113245	7.113245	6.35431	6.35431	5.388741	5.388741	6.103966	5.106527	0.0	11.518957	11.959747	30.885423	11.126903	7.109798	12.142387	24.089969	9.473726	299.152144	0.555556	0.3634	-1.52	22.0	278.202	226722.000407	12.968359	4.059868	1.277623	129.878939	-37.255187	10.554213	0.492857	10.554213	0.165481	2.21	0.080556	0.165481	-0.538553	-0.492857
Name_None_CAS_148-24-3_CS_HXQUIN14M_Temperature: Value25	-2.35	0.07	2.913161	378.724446	0.73	7.681798	5.858529	5.858529	5.37701	3.404771	3.404771	2.35226	2.35226	1.611419	1.611419	1.088109	1.088109	0.0	5.106527	0.0	5.749512	5.516701	5.386224	0.0	18.329578	18.199101	4.983979	0.0	145.052764	0.0	0.0511	-1.57	11.0	138.105	505.763735	6.160248	2.234974	0.923217	64.126949	-22.191695	9.308704	0.505667	9.308704	0.141298	1.1	0.238981	0.141298	0.238981	-0.505667
Name_None_CAS_148-24-3_CS_HXQUIN14M_Temperature: Value20	-2.42	0.07	2.913161	378.724446	0.73	7.681798	5.858529	5.858529	5.37701	3.404771	3.404771	2.35226	2.35226	1.611419	1.611419	1.088109	1.088109	0.0	5.106527	0.0	5.749512	5.516701	5.386224	0.0	18.329578	18.199101	4.983979	0.0	145.052764	0.0	0.0511	-1.57	11.0	138.105	505.763735	6.160248	2.234974	0.923217	64.126949	-22.191695	9.308704	0.505667	9.308704	0.141298	1.1	0.238981	0.141298	0.238981	-0.505667
Name_None_CAS_56-85-9_CS_GLUTAM02M_Temperature: Value30	-0.48	1.27	3.49073	145.82849	1.48	8.146264	5.409975	5.409975	4.536581	2.80434	2.80434	1.949719	1.949719	1.018939	1.018939	0.421236	0.421236	17.918326	9.589074	0.0	12.841643	0.0	0.0	0.0	0.0	0.0	0.0	16.573862	146.069142	0.6	1.8796	-1.1	10.0	136.066	111.041752	8.9	3.837557	3.848566	57.996079	-40.426938	10.100084	0.480086	10.100084	0.319983	1.1	0.021296	0.319983	-1.109954	-0.480086
Name_None_CAS_56-40-6_CS_GLYCIN30M_Temperature: Value40	0.52	0.78	2.847379	42.912609	0.9	4.284457	2.639919	2.639919	2.270056	1.189533	1.189533	0.597863	0.597863	0.17462	0.17462	0.0	0.0	5.969305	4.794537	0.0	6.544756	0.0	0.0	0.0	0.0	0.0	5.733667	5.106527	75.032028	0.5	0.702	-0.57	5.0	70.027	9.651484	4.43	1.721545	3.43	29.39984	-28.021326	9.243056	0.480297	9.243056	0.316756	0.56	0.277778	0.316756	-0.967593	-0.480297
Name_None_CAS_69-72-7_CS_SALIAC18M_Temperature: Value35	-1.64	0.7	3.152941	254.783061	0.4	7.560478	5.112077	5.112077	4.715214	2.728688	2.728688	1.822302	1.822302	1.134458	1.134458	0.654489	0.654489	5.969305	4.794537	0.0	11.312963	0.0	0.0	12.132734	12.132734	0.0	0.0	10.213055	138.031694	0.0	0.28	-1.51	10.0	132.074	182.238219	6.607786	2.389633	1.074894	57.546335	-26.595388	10.261759	0.507053	10.261759	0.338969	0.99	0.06713	0.338969	-1.11287	-0.507053
Name_None_CAS_479-45-8_CS_MTNANLM_Temperature: Value95	-2.25	0.0	3.769455	592.636917	0.96	15.610366	9.656755	9.656755	9.162479	4.656935	4.656935	3.365399	3.365399	2.227211	2.227211	1.386716	1.386716	42.551792	40.457273	0.0	5.008913	12.132734	7.047672	0.0	0.0	0.0	0.0	0.0	287.013812	0.142857	0.0	-3.38	20.0	282.104	15468.489615	14.680168	5.086482	2.548788	108.138218	-39.173257	10.809537	0.312178	10.809537	0.312178	1.65	0.055548	0.258302	-1.171296	-0.258302
Name_None_CAS_60-35-5_CS_ACEMID02M_Temperature: Value30	1.11	0.49	2.803039	29.01955	0.57	3.57735	2.485599	2.485599	1.732051	0.992799	0.992799	0.61065	0.61065	0.0	0.0	0.0	0.0	0.0	4.794537	0.0	5.90718	0.0	0.0	6.923737	0.0	0.0	5.733667	0.0	59.037114	0.5	0.2793	-0.53	4.0	54.028	3.245112	3.47	0.874858	1.156009	24.605606	-16.99894	9.222222	0.369921	9.222222	0.21379	0.51	0.333333	0.21379	-0.333333	-0.369921
Name_l-Asparagine_CAS_70-47-3_CS_VIKKEGM_Temperature: Value25	-0.65	1.27	3.632432	133.774438	1.48	7.439158	4.702868	4.702868	4.036581	2.30434	2.30434	1.615168	1.615168	0.738295	0.738295	0.304056	0.304056	17.918326	9.589074	0.0	6.420822	0.0	0.0	0.0	0.0	0.0	5.733667	10.840195	132.053492	0.5	1.8796	-1.1	9.0	124.055	60.471844	7.9	3.032307	3.47971	51.631137	-31.558681	9.993056	0.480075	9.993056	0.320508	0.96	0.310185	0.320508	-1.214074	-0.480075
Name_None_CAS_123-56-8_CS_SUCCIN05M_Temperature: Value60	0.77	0.34	2.553705	104.858202	0.89	5.276021	3.73071	3.73071	3.287694	2.115355	2.115355	1.471353	1.471353	0.857963	0.857963	0.507564	0.507564	0.0	9.589074	0.0	11.814359	12.841643	0.0	0.0	0.0	0.0	5.316789	0.0	99.032028	0.5	0.3026	-0.86	7.0	94.049	46.670483	4.302866	1.329582	0.764845	40.701153	-22.228152	10.121528	0.296439	10.121528	0.226562	0.69	0.148148	0.226562	-0.148148	-0.296439
Name_None_CAS_118-92-3_CS_AMBACO06M_Temperature: Value10	-1.66	0.75	3.152941	257.537949	0.71	7.560478	5.242213	5.242213	4.715214	2.793756	2.793756	1.892403	1.892403	1.191199	1.191199	0.691772	0.691772	5.969305	4.794537	0.0	5.563451	5.687386	0.0	6.066367	18.199101	0.0	0.0	10.840195	137.047678	0.0	0.5325	-1.51	10.0	130.082	182.238219	6.607786	2.389633	1.074894	58.091992	-27.735205	10.341759	0.477584	10.341759	0.33729	1.03	0.155093	0.33729	-0.98787	-0.477584
Name_None_CAS_505-48-6_CS_SUBRAC01M_Temperature: Value65	-0.89	1.14	3.007306	135.13685	0.7	9.397341	6.953564	6.953564	5.625898	4.062569	4.062569	2.701691	2.701691	1.531284	1.531284	0.906005	0.906005	11.938611	9.589074	0.0	12.841643	12.841643	12.841643	0.0	0.0	0.0	0.0	10.213055	174.089209	0.75	0.798	-1.06	12.0	160.084	331.503884	10.94	6.63784	8.94	71.205358	-43.047281	10.046109	0.48123	10.046109	0.30284	1.38	0.187571	0.30284	-0.784042	-0.48123
Name_None_CAS_103-84-4_CS_ACANIL02M_Temperature: Value20	-1.38	0.41	2.674242	217.959017	0.67	7.397341	5.795	5.795	4.787694	3.114808	3.114808	2.047212	2.047212	1.094158	1.094158	0.724749	0.724749	0.0	4.794537	0.0	5.90718	0.0	5.687386	6.923737	0.0	30.331835	5.316789	0.0	135.068414	0.125	0.2747	-1.31	10.0	126.094	195.625462	6.805075	3.011779	1.895375	59.872672	-26.419893	10.502041	0.326339	10.502041	0.220747	1.11	0.035926	0.220747	-0.035926	-0.326339
Name_None_CAS_59-66-5_CS_ATDZSA03M_Temperature: Value30	-2.36	0.85	2.938691	422.352468	1.5	10.060478	6.513019	8.146012	5.892865	3.032746	5.395562	2.099318	4.811974	0.932817	3.08151	0.525847	1.90536	10.023291	13.212334	0.0	15.378394	11.336786	0.0	6.923737	0.0	0.0	15.514152	5.138974	221.988132	0.25	1.275	-1.06	13.0	216.203	682.127277	10.023752	3.358499	2.716736	78.021451	-47.948039	10.704978	0.300746	10.704978	0.266854	1.34	0.107894	0.266854	-3.824175	-0.300746
Name_None_CAS_103-84-4_CS_ACANIL02M_Temperature: Value25	-1.33	0.41	2.674242	217.959017	0.67	7.397341	5.795	5.795	4.787694	3.114808	3.114808	2.047212	2.047212	1.094158	1.094158	0.724749	0.724749	0.0	4.794537	0.0	5.90718	0.0	5.687386	6.923737	0.0	30.331835	5.316789	0.0	135.068414	0.125	0.2747	-1.31	10.0	126.094	195.625462	6.805075	3.011779	1.895375	59.872672	-26.419893	10.502041	0.326339	10.502041	0.220747	1.11	0.035926	0.220747	-0.035926	-0.326339
Name_None_CAS_217-59-4_CS_TRIPHE13M_Temperature: Value20	-7.67	0.0	2.463012	651.536074	0.29	11.949383	9.928203	9.928203	8.94949	6.232051	6.232051	4.636751	4.636751	3.651709	3.651709	2.858547	2.858547	0.0	0.0	0.0	0.0	0.0	0.0	32.317345	0.0	0.0	72.796405	0.0	228.0939	0.0	0.0	-2.34	18.0	216.198	33081.42038	9.665769	3.575453	1.20303	105.476397	-30.206936	2.212407	0.061607	2.212407	-0.009895	1.82	1.33963	0.009895	1.33963	-0.061607
Name_None_CAS_58-55-9_CS_BAPLOT06M_Temperature: Value25	-1.39	0.35	3.211854	574.170559	1.29	9.585422	7.235488	7.235488	6.125898	3.717583	3.717583	2.806904	2.806904	2.029396	2.029396	1.268923	1.268923	0.0	9.589074	0.0	11.24901	11.163878	4.5671	17.942092	7.047672	0.0	9.967957	0.0	180.064725	0.285714	0.4515	-1.85	13.0	172.103	1349.044351	7.78134	2.317238	0.850794	72.454043	-34.307169	11.440787	0.338721	11.440787	0.331703	1.22	0.351296	0.331703	-0.370741	-0.338721
Name_None_CAS_217-59-4_CS_TRIPHE13M_Temperature: Value25	-7.54	0.0	2.463012	651.536074	0.29	11.949383	9.928203	9.928203	8.94949	6.232051	6.232051	4.636751	4.636751	3.651709	3.651709	2.858547	2.858547	0.0	0.0	0.0	0.0	0.0	0.0	32.317345	0.0	0.0	72.796405	0.0	228.0939	0.0	0.0	-2.34	18.0	216.198	33081.42038	9.665769	3.575453	1.20303	105.476397	-30.206936	2.212407	0.061607	2.212407	-0.009895	1.82	1.33963	0.009895	1.33963	-0.061607
Name_None_CAS_58-55-9_CS_BAPLOT06M_Temperature: Value20	-1.54	0.35	3.211854	574.170559	1.29	9.585422	7.235488	7.235488	6.125898	3.717583	3.717583	2.806904	2.806904	2.029396	2.029396	1.268923	1.268923	0.0	9.589074	0.0	11.24901	11.163878	4.5671	17.942092	7.047672	0.0	9.967957	0.0	180.064725	0.285714	0.4515	-1.85	13.0	172.103	1349.044351	7.78134	2.317238	0.850794	72.454043	-34.307169	11.440787	0.338721	11.440787	0.331703	1.22	0.351296	0.331703	-0.370741	-0.338721
Name_Thiourea_CAS_62-56-6_CS_THIOUR13M_Temperature: Value80	0.88	0.42	2.803039	29.01955	0.82	3.57735	2.062949	2.879445	1.732051	0.781474	1.189723	0.402369	0.873773	0.0	0.0	0.0	0.0	0.0	0.0	0.0	5.112437	0.0	0.0	0.0	0.0	0.0	23.685208	0.0	76.009519	0.0	0.3444	-0.31	4.0	72.092	3.245112	3.69	1.061747	8.372622	29.777813	-14.862445	4.62037	0.376506	4.62037	0.160496	0.57	0.0	0.160496	0.0	-0.376506
Name_Serine_CAS_56-45-1_CS_LSERIN10M_Temperature: Value15	-0.34	1.03	3.343417	72.580271	1.3	5.861807	3.664483	3.664483	3.180739	1.774215	1.774215	1.127305	1.127305	0.513894	0.513894	0.078093	0.078093	18.618028	4.794537	0.0	0.0	0.0	0.0	0.0	0.0	0.0	0.0	15.946722	105.042593	0.666667	1.339	-0.61	7.0	98.037	27.977093	6.39	2.543994	2.132115	40.559016	-37.622027	9.645324	0.480021	9.645324	0.322371	0.76	0.50463	0.322371	-1.178241	-0.480021
Name_None_CAS_492-62-6_CS_GLUCSA15M_Temperature: Value60	0.37	1.31	2.634409	146.218849	1.85	9.300965	6.238174	6.238174	5.574586	3.562009	3.562009	2.719449	2.719449	1.867059	1.867059	1.081734	1.081734	37.312774	0.0	0.0	0.0	0.0	0.0	0.0	0.0	0.0	4.736863	25.532637	180.063388	1.0	2.4235	-0.24	12.0	168.06	454.517504	9.845034	3.648916	1.581759	68.642844	-47.549087	9.119537	0.393567	9.119537	0.18357	1.2	0.525787	0.18357	-1.568935	-0.393567
Name_None_CAS_150-13-0_CS_AMBNAC04M_Temperature: Value30	-1.35	0.8	3.003401	240.287949	0.76	7.560478	5.242213	5.242213	4.698377	2.787773	2.787773	1.927161	1.927161	1.157634	1.157634	0.625697	0.625697	5.969305	4.794537	0.0	5.563451	5.687386	0.0	12.132734	12.132734	0.0	0.0	10.840195	137.047678	0.0	0.608	-1.51	10.0	130.082	180.912515	6.607786	2.389633	1.253905	58.091992	-29.957667	10.27141	0.477639	10.27141	0.335181	1.03	0.258519	0.335181	-0.930556	-0.477639
Name_None_CAS_91-20-3_CS_NAPHTA18M_Temperature: Value30	-3.53	0.0	2.888052	271.015182	0.17	6.811555	5.618802	5.618802	4.966326	3.404701	3.404701	2.347151	2.347151	1.658689	1.658689	1.132906	1.132906	0.0	0.0	0.0	0.0	0.0	0.0	10.772448	0.0	0.0	48.530937	0.0	128.0626	0.0	0.0	-1.3	10.0	120.11	348.570462	5.48223	2.143053	0.780534	60.113068	-18.48353	2.12037	0.06163	2.12037	-0.018404	1.09	1.310185	0.018404	1.310185	-0.06163
Name_None_CAS_60-35-5_CS_ACEMID02M_Temperature: Value40	1.14	0.49	2.803039	29.01955	0.57	3.57735	2.485599	2.485599	1.732051	0.992799	0.992799	0.61065	0.61065	0.0	0.0	0.0	0.0	0.0	4.794537	0.0	5.90718	0.0	0.0	6.923737	0.0	0.0	5.733667	0.0	59.037114	0.5	0.2793	-0.53	4.0	54.028	3.245112	3.47	0.874858	1.156009	24.605606	-16.99894	9.222222	0.369921	9.222222	0.21379	0.51	0.333333	0.21379	-0.333333	-0.369921
Name_None_CAS_100-02-7_CS_NITPOL02M_Temperature: Value15	-1.14	0.67	3.003401	241.674771	0.49	7.560478	5.020325	5.020325	4.698377	2.633729	2.633729	1.773508	1.773508	1.060528	1.060528	0.574349	0.574349	4.923311	10.114318	0.0	11.436898	0.0	0.0	24.265468	0.0	0.0	0.0	5.106527	139.026943	0.0	0.3283	-1.58	10.0	134.07	180.912515	6.538765	2.344994	1.222617	56.878613	-23.764157	10.036149	0.507958	10.036149	0.269195	0.95	0.015926	0.269195	-0.514444	-0.507958
Name_None_CAS_144-62-7_CS_OXALAC08M_Temperature: Value20	-0.03	1.14	3.567703	71.548875	0.68	5.154701	2.710924	2.710924	2.642734	1.105462	1.105462	0.610305	0.610305	0.182954	0.182954	0.0	0.0	11.938611	0.0	0.0	0.0	0.0	0.0	0.0	0.0	0.0	0.0	19.802129	89.995309	0.0	0.7752	-1.06	6.0	88.018	13.60964	4.94	1.395523	1.280136	33.015705	-25.007447	9.099537	0.472815	9.099537	0.414359	0.54	1.824074	0.414359	-1.824074	-0.472815
Name_Barbital_CAS_57-44-3_CS_DETBAA01M_Temperature: Value10	-1.59	0.52	3.007364	246.562704	1.21	10.060478	7.638958	7.638958	6.063715	4.233693	4.233693	3.026586	3.026586	2.530522	2.530522	1.472098	1.472098	23.260464	14.383612	0.0	0.0	12.841643	0.0	0.0	13.847474	0.0	10.633577	0.0	184.084792	0.625	0.6292	-1.39	13.0	172.099	688.508534	9.696133	3.159683	1.298669	75.872305	-32.232875	11.406389	0.327632	11.406389	0.327632	1.37	0.397269	0.276823	-1.061597	-0.276823
Name_None_CAS_115-77-5_CS_PERYTO12M_Temperature: Value20	-0.38	1.25	3.824684	51.848471	1.18	7.328427	5.117282	5.117282	4.242641	2.679125	2.679125	2.132456	2.132456	1.341641	1.341641	0.3	0.3	31.842518	0.0	0.0	0.0	0.0	0.0	0.0	0.0	0.0	0.0	20.42611	136.073559	1.0	1.475	-0.16	9.0	124.051	93.40991	8.84	3.788245	1.907385	53.375954	-34.324266	8.496528	0.395523	8.496528	0.062654	1.05	0.40625	0.062654	-1.111111	-0.395523
Name_None_CAS_144-62-7_CS_OXALAC08M_Temperature: Value25	0.04	1.14	3.567703	71.548875	0.68	5.154701	2.710924	2.710924	2.642734	1.105462	1.105462	0.610305	0.610305	0.182954	0.182954	0.0	0.0	11.938611	0.0	0.0	0.0	0.0	0.0	0.0	0.0	0.0	0.0	19.802129	89.995309	0.0	0.7752	-1.06	6.0	88.018	13.60964	4.94	1.395523	1.280136	33.015705	-25.007447	9.099537	0.472815	9.099537	0.414359	0.54	1.824074	0.414359	-1.824074	-0.472815
Name_None_CAS_56-81-5_CS_GLCROL01M_Temperature: Value5	0.78	0.81	2.754185	25.219281	0.89	4.991564	3.333205	3.333205	2.80806	1.707151	1.707151	1.018972	1.018972	0.421498	0.421498	0.057735	0.057735	6.103966	0.0	0.0	13.213764	0.0	0.0	0.0	0.0	0.0	0.0	15.319582	92.047344	1.0	0.7209	-0.12	6.0	84.03	19.800269	5.88	3.084918	2.137732	35.851837	-22.241145	8.166667	0.393593	8.166667	0.100047	0.71	0.364583	0.100047	-0.953704	-0.393593
Name_None_CAS_591-27-5_CS_MAMPOLM_Temperature: Value75	0.57	0.73	3.07766	168.388339	0.65	5.983128	4.333965	4.333965	3.787694	2.333649	2.333649	1.594987	1.594987	0.870211	0.870211	0.524798	0.524798	0.0	0.0	0.0	5.749512	5.687386	0.0	6.066367	18.199101	0.0	0.0	10.840195	109.052764	0.0	0.4745	-1.18	8.0	102.072	64.052487	4.966628	1.738121	0.904142	47.565528	-23.346918	8.733056	0.507886	8.733056	0.117129	0.87	0.212963	0.117129	0.212963	-0.507886
Name_None_CAS_591-27-5_CS_MAMPOLM_Temperature: Value70	0.47	0.73	3.07766	168.388339	0.65	5.983128	4.333965	4.333965	3.787694	2.333649	2.333649	1.594987	1.594987	0.870211	0.870211	0.524798	0.524798	0.0	0.0	0.0	5.749512	5.687386	0.0	6.066367	18.199101	0.0	0.0	10.840195	109.052764	0.0	0.4745	-1.18	8.0	102.072	64.052487	4.966628	1.738121	0.904142	47.565528	-23.346918	8.733056	0.507886	8.733056	0.117129	0.87	0.212963	0.117129	0.212963	-0.507886
Name_l-Leucine_CAS_61-90-5_CS_LEUCIN03M_Temperature: Value20	-0.8	0.78	3.501688	101.230983	0.97	7.439158	5.794619	5.794619	4.036581	3.020937	3.020937	2.57428	2.57428	1.042536	1.042536	0.608685	0.608685	12.011146	4.794537	0.0	0.0	12.338728	0.0	0.0	0.0	13.847474	0.0	10.840195	131.094629	0.833333	0.7566	-0.57	9.0	118.071	60.471844	8.43	3.454517	3.968358	54.859608	-22.881391	10.109769	0.480086	10.109769	0.319978	1.13	0.3575	0.319978	-0.913241	-0.480086
Name_None_CAS_70-55-3_CS_KUSVEZ02M_Temperature: Value15	-1.93	0.44	3.201516	339.208253	0.88	8.483128	6.111496	6.927993	4.999019	3.094527	4.640846	2.358062	3.919485	1.349516	2.278747	0.727948	1.243388	10.023291	8.417797	0.0	4.895483	0.0	5.563451	12.132734	12.132734	6.923737	0.0	5.138974	171.0354	0.142857	0.3872	-0.87	11.0	162.149	230.73472	8.228717	2.636174	2.027552	65.897012	-28.203705	10.721948	0.237545	10.721948	0.237545	1.24	0.155648	0.224628	-3.519583	-0.224628
Name_None_CAS_57-50-1_CS_SUCROS41M_Temperature: Value10	0.28	2.01	2.17727	393.203227	3.43	17.361443	12.042576	12.042576	10.806897	7.04946	7.04946	5.559383	5.559383	4.070325	4.070325	2.631316	2.631316	74.625548	30.639164	0.0	0.0	0.0	0.0	0.0	0.0	0.0	0.0	24.423644	342.116212	1.0	6.8943	-0.44	23.0	320.121	120494.873994	18.892352	7.207281	3.226802	130.436458	-71.165016	9.997826	0.393567	9.997826	0.22355	2.23	0.668633	0.22355	-2.221748	-0.393567
Name_None_CAS_120-80-9_CS_CATCOL13M_Temperature: Value60	0.86	0.77	3.134862	162.638339	0.53	5.983128	4.203828	4.203828	3.80453	2.274564	2.274564	1.488714	1.488714	0.881732	0.881732	0.464163	0.464163	0.0	0.0	0.0	11.499024	0.0	0.0	12.132734	12.132734	0.0	0.0	10.213055	110.036779	0.0	0.4081	-1.18	8.0	104.064	72.495266	4.966628	1.738121	0.729375	47.019871	-21.292064	8.669259	0.50426	8.669259	0.156883	0.83	0.076389	0.156883	-0.076389	-0.50426
Name_5-Butyl-5-ethylbarbituric acid_CAS_77-28-1_CS_ETBBAR02M_Temperature: Value20	-1.83	0.52	2.89134	279.042626	1.21	11.474691	9.053172	9.053172	7.063715	5.233693	5.233693	3.776586	3.776586	2.884075	2.884075	1.783376	1.783376	23.260464	14.383612	0.0	0.0	12.841643	12.841643	0.0	6.923737	6.923737	10.633577	0.0	212.116092	0.7	0.6292	-1.39	15.0	196.121	1891.161054	11.683475	4.420021	2.004731	88.60219	-33.848523	11.681207	0.327632	11.681207	0.327632	1.66	0.41463	0.276823	-1.051667	-0.276823
Name_l-Leucine_CAS_61-90-5_CS_LEUCIN03M_Temperature: Value25	-0.78	0.78	3.501688	101.230983	0.97	7.439158	5.794619	5.794619	4.036581	3.020937	3.020937	2.57428	2.57428	1.042536	1.042536	0.608685	0.608685	12.011146	4.794537	0.0	0.0	12.338728	0.0	0.0	0.0	13.847474	0.0	10.840195	131.094629	0.833333	0.7566	-0.57	9.0	118.071	60.471844	8.43	3.454517	3.968358	54.859608	-22.881391	10.109769	0.480086	10.109769	0.319978	1.13	0.3575	0.319978	-0.913241	-0.480086
Name_5-Butyl-5-ethylbarbituric acid_CAS_77-28-1_CS_ETBBAR02M_Temperature: Value25	-1.64	0.52	2.89134	279.042626	1.21	11.474691	9.053172	9.053172	7.063715	5.233693	5.233693	3.776586	3.776586	2.884075	2.884075	1.783376	1.783376	23.260464	14.383612	0.0	0.0	12.841643	12.841643	0.0	6.923737	6.923737	10.633577	0.0	212.116092	0.7	0.6292	-1.39	15.0	196.121	1891.161054	11.683475	4.420021	2.004731	88.60219	-33.848523	11.681207	0.327632	11.681207	0.327632	1.66	0.41463	0.276823	-1.051667	-0.276823
Name_None_CAS_95-55-6_CS_AMPHOM11M_Temperature: Value90	-0.57	0.51	3.134862	164.638339	0.55	5.983128	4.333965	4.333965	3.80453	2.339632	2.339632	1.558816	1.558816	0.936755	0.936755	0.48753	0.48753	0.0	0.0	0.0	5.749512	5.687386	0.0	0.0	24.265468	0.0	0.0	10.840195	109.052764	0.0	0.2805	-1.18	8.0	102.072	72.495266	4.966628	1.738121	0.729375	47.565528	-24.436352	8.794259	0.505796	8.794259	0.137958	0.87	0.145833	0.137958	0.145833	-0.505796
Name_None_CAS_68-96-2_CS_HPRGDOM_Temperature: Value20	-4.81	0.17	1.697583	634.995115	1.32	17.328063	15.229966	15.229966	11.221816	9.695734	9.695734	9.380149	9.380149	8.695991	8.695991	7.153613	7.153613	5.601051	14.695602	0.0	16.613226	36.378606	38.52493	5.573105	6.923737	6.07602	13.847474	0.0	330.219495	0.809524	0.2244	-0.96	24.0	300.228	291351.48963	16.50531	5.030469	1.880066	144.442444	-36.351122	12.218477	0.381506	12.218477	0.161345	2.68	0.044612	0.161345	-1.122829	-0.381506
Name_l-Aspartic acid_CAS_56-84-8_CS_LASPRT03M_Temperature: Value60	-0.88	1.18	3.632432	132.529325	1.26	7.439158	4.572731	4.572731	4.036581	2.239272	2.239272	1.542593	1.542593	0.711731	0.711731	0.275438	0.275438	24.401273	9.589074	0.0	0.0	0.0	0.0	0.0	0.0	0.0	0.0	15.946722	133.037508	0.5	1.4868	-1.1	9.0	126.047	60.471844	7.9	3.032307	3.47971	51.08548	-30.407021	9.846435	0.481175	9.846435	0.320578	0.92	0.532407	0.320578	-1.294074	-0.481175
Name_l-Aspartic acid_CAS_56-84-8_CS_LASPRT03M_Temperature: Value65	-0.84	1.18	3.632432	132.529325	1.26	7.439158	4.572731	4.572731	4.036581	2.239272	2.239272	1.542593	1.542593	0.711731	0.711731	0.275438	0.275438	24.401273	9.589074	0.0	0.0	0.0	0.0	0.0	0.0	0.0	0.0	15.946722	133.037508	0.5	1.4868	-1.1	9.0	126.047	60.471844	7.9	3.032307	3.47971	51.08548	-30.407021	9.846435	0.481175	9.846435	0.320578	0.92	0.532407	0.320578	-1.294074	-0.481175
Name_None_CAS_68-96-2_CS_HPRGDOM_Temperature: Value25	-4.71	0.17	1.697583	634.995115	1.32	17.328063	15.229966	15.229966	11.221816	9.695734	9.695734	9.380149	9.380149	8.695991	8.695991	7.153613	7.153613	5.601051	14.695602	0.0	16.613226	36.378606	38.52493	5.573105	6.923737	6.07602	13.847474	0.0	330.219495	0.809524	0.2244	-0.96	24.0	300.228	291351.48963	16.50531	5.030469	1.880066	144.442444	-36.351122	12.218477	0.381506	12.218477	0.161345	2.68	0.044612	0.161345	-1.122829	-0.381506
Name_l-Tyrosine_CAS_60-18-4_CS_LTYROS11M_Temperature: Value50	-2.22	1.28	2.641764	294.233053	1.29	9.844935	6.973884	6.973884	6.092224	3.856515	3.856515	2.815302	2.815302	1.709153	1.709153	0.973275	0.973275	12.011146	4.794537	0.0	12.170333	0.0	5.563451	12.132734	12.132734	0.0	0.0	15.946722	181.073893	0.222222	1.6512	-1.55	13.0	170.103	758.764388	9.537336	3.909516	2.757388	75.61611	-33.536674	10.396196	0.507967	10.396196	0.320316	1.37	0.159858	0.320316	-1.020301	-0.507967
Name_None_CAS_461-58-5_CS_CYAMPD03M_Temperature: Value75	0.47	0.55	3.507223	92.605938	1.21	4.991564	3.049128	3.049128	2.770056	1.248171	1.248171	0.636669	0.636669	0.179099	0.179099	0.057735	0.057735	0.0	0.0	0.0	5.959555	0.0	0.0	6.193156	0.0	0.0	4.992405	16.729227	84.043596	0.0	0.6655	-1.24	6.0	80.05	14.834467	4.76	2.025957	2.76	35.071877	-23.990576	7.639167	0.36923	7.639167	0.208653	0.66	0.196759	0.208653	-0.196759	-0.36923
Name_None_CAS_95-55-6_CS_AMPHOM11M_Temperature: Value30	-0.7	0.51	3.134862	164.638339	0.55	5.983128	4.333965	4.333965	3.80453	2.339632	2.339632	1.558816	1.558816	0.936755	0.936755	0.48753	0.48753	0.0	0.0	0.0	5.749512	5.687386	0.0	0.0	24.265468	0.0	0.0	10.840195	109.052764	0.0	0.2805	-1.18	8.0	102.072	72.495266	4.966628	1.738121	0.729375	47.565528	-24.436352	8.794259	0.505796	8.794259	0.137958	0.87	0.145833	0.137958	0.145833	-0.505796
Name_2-Methoxybenzoic acid_CAS_579-75-9_CS_FUFBOXM_Temperature: Value65	-0.77	0.57	3.121219	267.79461	0.66	8.267585	6.073111	6.073111	5.253219	3.117454	3.117454	2.005436	2.005436	1.337383	1.337383	0.821324	0.821324	5.969305	4.794537	0.0	5.563451	5.749512	0.0	13.176165	18.199101	0.0	0.0	9.84339	152.047344	0.125	0.3762	-1.51	11.0	144.085	336.852662	7.595374	3.053138	1.490371	64.230588	-25.746714	10.500648	0.495856	10.500648	0.338977	1.13	0.189815	0.338977	-0.969954	-0.495856
Name_None_CAS_65-71-4_CS_THYMIN01M_Temperature: Value20	-1.66	0.44	3.523898	309.2243	0.9	6.853371	4.893847	4.893847	4.198377	2.485599	2.485599	1.754936	1.754936	1.004988	1.004988	0.477131	0.477131	5.689743	9.589074	0.0	5.559267	5.563451	0.0	6.196844	6.923737	0.0	9.967957	0.0	126.042927	0.2	0.396	-1.32	9.0	120.067	104.200919	5.810208	1.889429	1.072463	50.558685	-31.124792	10.564259	0.325185	10.564259	0.325185	0.89	0.334491	0.31385	-0.467037	-0.31385
Name_None_CAS_461-58-5_CS_CYAMPD03M_Temperature: Value80	0.52	0.55	3.507223	92.605938	1.21	4.991564	3.049128	3.049128	2.770056	1.248171	1.248171	0.636669	0.636669	0.179099	0.179099	0.057735	0.057735	0.0	0.0	0.0	5.959555	0.0	0.0	6.193156	0.0	0.0	4.992405	16.729227	84.043596	0.0	0.6655	-1.24	6.0	80.05	14.834467	4.76	2.025957	2.76	35.071877	-23.990576	7.639167	0.36923	7.639167	0.208653	0.66	0.196759	0.208653	-0.196759	-0.36923
Name_None_CAS_65-71-4_CS_THYMIN01M_Temperature: Value25	-1.56	0.44	3.523898	309.2243	0.9	6.853371	4.893847	4.893847	4.198377	2.485599	2.485599	1.754936	1.754936	1.004988	1.004988	0.477131	0.477131	5.689743	9.589074	0.0	5.559267	5.563451	0.0	6.196844	6.923737	0.0	9.967957	0.0	126.042927	0.2	0.396	-1.32	9.0	120.067	104.200919	5.810208	1.889429	1.072463	50.558685	-31.124792	10.564259	0.325185	10.564259	0.325185	0.89	0.334491	0.31385	-0.467037	-0.31385
Name_None_CAS_106-46-7_CS_DCLBEN03M_Temperature: Value20	-3.33	0.0	3.032456	145.388339	0.1	5.983128	4.06533	5.577188	3.787694	2.199332	2.955261	1.436436	2.309307	0.803543	1.307496	0.429549	0.681526	0.0	0.0	0.0	0.0	0.0	10.045267	0.0	24.265468	0.0	0.0	23.20188	145.969005	0.0	0.0	-0.2	8.0	142.972	70.798924	5.928205	2.381841	1.39142	58.037936	-17.491785	5.553025	0.084343	5.553025	0.040653	0.96	0.717037	0.040653	0.717037	-0.084343
Name_None_CAS_106-46-7_CS_DCLBEN03M_Temperature: Value25	-3.3	0.0	3.032456	145.388339	0.1	5.983128	4.06533	5.577188	3.787694	2.199332	2.955261	1.436436	2.309307	0.803543	1.307496	0.429549	0.681526	0.0	0.0	0.0	0.0	0.0	10.045267	0.0	24.265468	0.0	0.0	23.20188	145.969005	0.0	0.0	-0.2	8.0	142.972	70.798924	5.928205	2.381841	1.39142	58.037936	-17.491785	5.553025	0.084343	5.553025	0.040653	0.96	0.717037	0.040653	0.717037	-0.084343
Name_Maleic acid_CAS_110-16-7_CS_MALIAC13M_Temperature: Value25	0.58	1.14	3.668626	118.973737	0.75	6.568914	3.865624	3.865624	3.625898	1.766145	1.766145	1.009809	1.009809	0.368487	0.368487	0.142577	0.142577	11.938611	9.589074	0.0	0.0	12.15204	0.0	0.0	0.0	0.0	0.0	10.213055	116.010959	0.0	0.855	-1.32	8.0	112.04	40.339204	6.68	2.787964	4.68	45.055986	-32.597533	9.553611	0.478071	9.553611	0.328066	0.78	0.55787	0.328066	-1.257037	-0.478071
Name_None_CAS_68-96-2_CS_HPRGDOM_Temperature: Value50	-4.37	0.17	1.697583	634.995115	1.32	17.328063	15.229966	15.229966	11.221816	9.695734	9.695734	9.380149	9.380149	8.695991	8.695991	7.153613	7.153613	5.601051	14.695602	0.0	16.613226	36.378606	38.52493	5.573105	6.923737	6.07602	13.847474	0.0	330.219495	0.809524	0.2244	-0.96	24.0	300.228	291351.48963	16.50531	5.030469	1.880066	144.442444	-36.351122	12.218477	0.381506	12.218477	0.161345	2.68	0.044612	0.161345	-1.122829	-0.381506
Name_None_CAS_57-13-6_CS_UREAXX23M_Temperature: Value10	0.88	0.72	2.803039	29.01955	0.69	3.57735	2.062949	2.062949	1.732051	0.781474	0.781474	0.402369	0.402369	0.0	0.0	0.0	0.0	6.031115	0.0	0.0	0.0	0.0	0.0	0.0	0.0	0.0	11.467335	4.794537	60.032363	0.0	0.4968	-0.73	4.0	56.024	3.245112	3.27	0.710529	0.173734	23.580555	-22.445395	9.0	0.351846	9.0	0.309056	0.46	0.833333	0.309056	-0.833333	-0.351846
Name_None_CAS_95-55-6_CS_AMPHOM11M_Temperature: Value80	-0.57	0.51	3.134862	164.638339	0.55	5.983128	4.333965	4.333965	3.80453	2.339632	2.339632	1.558816	1.558816	0.936755	0.936755	0.48753	0.48753	0.0	0.0	0.0	5.749512	5.687386	0.0	0.0	24.265468	0.0	0.0	10.840195	109.052764	0.0	0.2805	-1.18	8.0	102.072	72.495266	4.966628	1.738121	0.729375	47.565528	-24.436352	8.794259	0.505796	8.794259	0.137958	0.87	0.145833	0.137958	0.145833	-0.505796
Name_Maleic acid_CAS_110-16-7_CS_MALIAC13M_Temperature: Value30	0.61	1.14	3.668626	118.973737	0.75	6.568914	3.865624	3.865624	3.625898	1.766145	1.766145	1.009809	1.009809	0.368487	0.368487	0.142577	0.142577	11.938611	9.589074	0.0	0.0	12.15204	0.0	0.0	0.0	0.0	0.0	10.213055	116.010959	0.0	0.855	-1.32	8.0	112.04	40.339204	6.68	2.787964	4.68	45.055986	-32.597533	9.553611	0.478071	9.553611	0.328066	0.78	0.55787	0.328066	-1.257037	-0.478071
Name_None_CAS_608-93-5_CS_PNCLBZM_Temperature: Value20	-6.0	0.0	3.455546	267.264384	0.0	8.593858	4.967173	8.746817	5.036581	2.522261	4.412084	1.78216	3.730453	1.058224	3.204463	0.544018	1.653855	0.0	0.0	0.0	15.0679	10.045267	0.0	6.066367	0.0	0.0	0.0	58.004699	247.852088	0.0	0.0	0.67	11.0	249.331	256.346785	9.75569	3.590428	1.877248	88.947734	-24.268427	5.655432	0.082598	5.655432	0.080845	1.33	0.185957	0.080845	0.185957	-0.082598
Name_None_CAS_52-01-7_CS_ATPRCL01M_Temperature: Value25	-4.32	0.0	1.557221	817.6983	1.63	20.604084	17.791954	18.60845	13.683925	11.314766	12.194419	10.658879	12.074995	9.610106	10.725719	8.129573	9.355303	0.0	14.383612	0.0	38.548797	30.595361	44.945751	17.334989	6.923737	6.07602	13.847474	4.736863	416.202131	0.791667	0.0	-1.1	29.0	384.327	4382705.7378	19.839348	6.448229	2.67915	177.135382	-37.696576	12.184662	0.458448	12.184662	0.306008	3.17	0.011894	0.306008	-0.286992	-0.458448
Name_None_CAS_608-93-5_CS_PNCLBZM_Temperature: Value25	-5.48	0.0	3.455546	267.264384	0.0	8.593858	4.967173	8.746817	5.036581	2.522261	4.412084	1.78216	3.730453	1.058224	3.204463	0.544018	1.653855	0.0	0.0	0.0	15.0679	10.045267	0.0	6.066367	0.0	0.0	0.0	58.004699	247.852088	0.0	0.0	0.67	11.0	249.331	256.346785	9.75569	3.590428	1.877248	88.947734	-24.268427	5.655432	0.082598	5.655432	0.080845	1.33	0.185957	0.080845	0.185957	-0.082598
Name_None_CAS_32598-13-3_CS_FUHDAN01M_Temperature: Value5	-9.3	0.0	2.50208	485.037124	0.18	11.706742	7.97596	10.999675	7.575387	4.481997	5.993855	3.257776	4.886576	2.172535	3.650594	1.351385	1.947568	0.0	0.0	0.0	0.0	20.090533	11.126903	0.0	24.265468	12.132734	0.0	46.40376	289.922361	0.0	0.0	-0.4	16.0	285.944	4453.211453	12.067412	4.848492	2.464317	113.701562	-32.577736	5.943788	0.082712	5.943788	0.059798	1.81	0.51874	0.059798	0.51874	-0.082712
Name_None_CAS_129-00-0_CS_GUQPOZM_Temperature: Value55	-5.42	0.0	2.505956	666.619806	0.25	10.535169	8.773503	8.773503	7.932653	5.559401	5.559401	4.289601	4.289601	3.392734	3.392734	2.669587	2.669587	0.0	0.0	0.0	0.0	0.0	0.0	32.317345	0.0	0.0	60.663671	0.0	202.07825	0.0	0.0	-2.08	16.0	192.176	11364.402575	8.116402	2.732405	0.89195	93.455422	-26.169132	2.212407	0.061033	2.212407	-0.002681	1.58	1.335	0.002681	1.335	-0.061033
Name_None_CAS_87-86-5_CS_PCPHOL01M_Temperature: Value25	-4.09	0.7	3.603567	230.203225	0.0	9.464102	5.337036	9.116681	5.464102	2.668518	4.55834	1.918518	3.80834	1.186632	3.443431	0.593316	1.721715	0.0	5.106527	0.0	30.862678	0.0	0.0	0.0	0.0	0.0	0.0	58.004699	263.847003	0.0	0.0	0.47	12.0	265.33	416.314365	10.550192	3.685726	1.568118	93.741968	-30.180622	9.200988	0.504743	9.200988	0.155458	1.39	0.009043	0.155458	-0.36321	-0.504743
Name_None_CAS_554-84-7_CS_MNPHOL21M_Temperature: Value10	-1.29	0.69	3.069899	258.924771	0.49	7.560478	5.020325	5.020325	4.698377	2.633729	2.633729	1.776962	1.776962	1.040556	1.040556	0.606593	0.606593	4.923311	10.114318	0.0	11.436898	0.0	6.066367	18.199101	0.0	0.0	0.0	5.106527	139.026943	0.0	0.3381	-1.58	10.0	134.07	178.192787	6.538765	2.344994	1.222617	56.878613	-23.406399	10.047593	0.5077	10.047593	0.272622	0.95	0.088704	0.272622	-0.555833	-0.5077
Name_None_CAS_76-57-3_CS_ZZZTSE03M_Temperature: Value80	-1.2	0.23	1.822365	685.154996	1.58	15.060113	12.951046	12.951046	10.663869	8.102094	8.102094	7.113245	7.113245	6.35431	6.35431	5.388741	5.388741	6.103966	5.106527	0.0	11.518957	11.959747	30.885423	11.126903	7.109798	12.142387	24.089969	9.473726	299.152144	0.555556	0.3634	-1.52	22.0	278.202	226722.000407	12.968359	4.059868	1.277623	129.878939	-37.255187	10.554213	0.492857	10.554213	0.165481	2.21	0.080556	0.165481	-0.538553	-0.492857
Name_None_CAS_110-15-6_CS_SUCACB16M_Temperature: Value35	-0.05	0.97	3.181846	92.605938	0.69	6.568914	4.125137	4.125137	3.625898	2.062569	2.062569	1.287477	1.287477	0.552731	0.552731	0.213865	0.213865	11.938611	9.589074	0.0	12.841643	0.0	0.0	0.0	0.0	0.0	0.0	10.213055	118.026609	0.5	0.6693	-1.06	8.0	112.04	40.339204	6.94	3.009687	4.94	45.745589	-28.988496	9.640417	0.481219	9.640417	0.303432	0.82	0.296296	0.303432	-1.076481	-0.481219
Name_None_CAS_86-73-7_CS_FLUREN02M_Temperature: Value45	-4.47	0.0	2.320728	411.600419	0.19	8.673362	7.325909	7.325909	6.44949	4.611807	4.611807	3.491071	3.491071	2.705801	2.705801	2.079609	2.079609	0.0	0.0	0.0	0.0	0.0	6.420822	22.253806	0.0	0.0	48.530937	0.0	166.07825	0.076923	0.0	-1.56	13.0	156.143	2395.238189	6.902851	2.461795	0.919446	77.847608	-21.710357	2.217593	0.061939	2.217593	-0.001346	1.36	1.103519	0.001346	1.103519	-0.061939
Name_None_CAS_50-06-6_CS_PHBARB09M_Temperature: Value35	-2.11	0.52	2.535973	461.783925	1.29	12.466255	9.318603	9.318603	8.108226	5.333716	5.333716	3.862281	3.862281	3.026281	3.026281	2.064079	2.064079	23.260464	14.383612	0.0	0.0	11.984273	0.0	0.0	37.255573	0.0	10.633577	0.0	232.084792	0.25	0.6708	-2.17	17.0	220.143	7460.405481	11.319407	4.00892	1.595456	98.199515	-36.928008	11.975791	0.327651	11.975791	0.327651	1.7	0.293611	0.276523	-1.310347	-0.276523
Name_None_CAS_123-30-8_CS_AMPHOL01M_Temperature: Value40	-0.69	0.73	3.032456	147.388339	0.69	5.983128	4.333965	4.333965	3.787694	2.333649	2.333649	1.591532	1.591532	0.893088	0.893088	0.474322	0.474322	0.0	0.0	0.0	5.749512	5.687386	0.0	0.0	24.265468	0.0	0.0	10.840195	109.052764	0.0	0.5037	-1.18	8.0	102.072	70.798924	4.966628	1.738121	0.904142	47.565528	-24.154172	8.701111	0.507964	8.701111	0.115227	0.87	0.249259	0.115227	0.249259	-0.507964
Name_None_CAS_315-30-0_CS_ALOPURM_Temperature: Value15	-2.6	0.27	2.929586	362.1908	1.54	6.974691	4.957376	4.957376	4.87701	2.745086	2.745086	1.854779	1.854779	1.254429	1.254429	0.785732	0.785732	0.0	4.794537	0.0	5.559267	11.387856	0.0	12.524164	0.0	0.0	20.165321	0.0	136.038511	0.0	0.4158	-1.65	10.0	132.082	372.42214	5.15986	1.662923	0.539771	55.465602	-27.81438	10.848704	0.305963	10.848704	0.283323	0.88	0.261574	0.283323	-0.261574	-0.305963
Name_None_CAS_65-85-0_CS_BENZAC12M_Temperature: Value50	-1.2	0.57	2.981455	203.415953	0.44	6.690234	4.742213	4.742213	4.30453	2.588415	2.588415	1.671178	1.671178	1.02074	1.02074	0.58073	0.58073	5.969305	4.794537	0.0	0.0	5.563451	0.0	0.0	30.331835	0.0	0.0	5.106527	122.036779	0.0	0.2508	-1.31	9.0	116.075	129.225339	5.820039	2.306764	1.287705	52.752101	-24.049796	10.200926	0.477639	10.200926	0.335178	0.93	0.331019	0.335178	-0.879074	-0.477639
Name_None_CAS_51-28-5_CS_DNOPHL02M_Temperature: Value75	-1.79	0.28	3.267052	375.287403	0.45	10.008072	6.206685	6.206685	6.019745	3.139151	3.139151	2.187237	2.187237	1.366512	1.366512	0.771623	0.771623	26.970906	20.228637	0.0	0.0	6.066367	12.132734	0.0	0.0	0.0	0.0	5.106527	184.012021	0.0	0.126	-2.18	13.0	180.075	675.815708	8.912421	3.05236	1.695453	71.531588	-32.782729	10.219537	0.502087	10.219537	0.317063	1.12	0.426389	0.317063	-0.886574	-0.502087
Name_None_CAS_129-00-0_CS_GUQPOZM_Temperature: Value5	-6.61	0.0	2.505956	666.619806	0.25	10.535169	8.773503	8.773503	7.932653	5.559401	5.559401	4.289601	4.289601	3.392734	3.392734	2.669587	2.669587	0.0	0.0	0.0	0.0	0.0	0.0	32.317345	0.0	0.0	60.663671	0.0	202.07825	0.0	0.0	-2.08	16.0	192.176	11364.402575	8.116402	2.732405	0.89195	93.455422	-26.169132	2.212407	0.061033	2.212407	-0.002681	1.58	1.335	0.002681	1.335	-0.061033
Name_None_CAS_76-57-3_CS_ZZZTSE03M_Temperature: Value30	-1.48	0.23	1.822365	685.154996	1.58	15.060113	12.951046	12.951046	10.663869	8.102094	8.102094	7.113245	7.113245	6.35431	6.35431	5.388741	5.388741	6.103966	5.106527	0.0	11.518957	11.959747	30.885423	11.126903	7.109798	12.142387	24.089969	9.473726	299.152144	0.555556	0.3634	-1.52	22.0	278.202	226722.000407	12.968359	4.059868	1.277623	129.878939	-37.255187	10.554213	0.492857	10.554213	0.165481	2.21	0.080556	0.165481	-0.538553	-0.492857
Name_None_CAS_52-31-3_CS_ETCYBA01M_Temperature: Value20	-2.16	0.52	2.408673	391.973804	1.28	12.466255	9.837629	9.837629	8.108226	5.973509	5.973509	4.4714	4.4714	3.598845	3.598845	2.619571	2.619571	23.260464	14.383612	0.0	0.0	6.420822	31.256391	0.0	6.923737	6.07602	10.633577	0.0	236.116092	0.583333	0.6656	-1.65	17.0	220.143	7460.405481	11.824333	4.313368	1.751487	99.63664	-36.821645	12.033773	0.327651	12.033773	0.327651	1.79	0.37875	0.276534	-1.172292	-0.276534
Name_None_CAS_57-83-0_CS_PROGST13M_Temperature: Value35	-4.37	0.0	1.669603	588.64899	1.04	16.405413	14.860102	14.860102	10.859844	9.604172	9.604172	9.253952	9.253952	8.452747	8.452747	7.227105	7.227105	0.0	9.589074	0.0	10.829981	17.484396	43.437005	31.256391	6.923737	6.07602	13.847474	0.0	314.22458	0.809524	0.0	-0.92	23.0	284.229	209150.76906	15.598586	5.036596	2.056976	139.64821	-34.331367	12.146718	0.299694	12.146718	0.155197	2.62	0.245103	0.155197	0.245103	-0.299694
Name_None_CAS_56-40-6_CS_GLYCIN30M_Temperature: Value10	0.31	0.78	2.847379	42.912609	0.9	4.284457	2.639919	2.639919	2.270056	1.189533	1.189533	0.597863	0.597863	0.17462	0.17462	0.0	0.0	5.969305	4.794537	0.0	6.544756	0.0	0.0	0.0	0.0	0.0	5.733667	5.106527	75.032028	0.5	0.702	-0.57	5.0	70.027	9.651484	4.43	1.721545	3.43	29.39984	-28.021326	9.243056	0.480297	9.243056	0.316756	0.56	0.277778	0.316756	-0.967593	-0.480297
Name_3-Hydroxybenzoic acid_CAS_99-06-9_CS_BIDLOP02M_Temperature: Value40	-0.85	1.06	3.069899	254.783061	0.72	7.560478	5.112077	5.112077	4.698377	2.722705	2.722705	1.855481	1.855481	1.093105	1.093105	0.638942	0.638942	5.969305	4.794537	0.0	11.312963	0.0	0.0	24.265468	0.0	0.0	0.0	10.213055	138.031694	0.0	0.7632	-1.51	10.0	132.074	178.192787	6.607786	2.389633	1.253905	57.546335	-26.471035	10.242037	0.50794	10.242037	0.335318	0.99	0.02787	0.335318	-1.031574	-0.50794
Name_None_CAS_505-48-6_CS_SUBRAC01M_Temperature: Value20	-2.04	1.14	3.007306	135.13685	0.7	9.397341	6.953564	6.953564	5.625898	4.062569	4.062569	2.701691	2.701691	1.531284	1.531284	0.906005	0.906005	11.938611	9.589074	0.0	12.841643	12.841643	12.841643	0.0	0.0	0.0	0.0	10.213055	174.089209	0.75	0.798	-1.06	12.0	160.084	331.503884	10.94	6.63784	8.94	71.205358	-43.047281	10.046109	0.48123	10.046109	0.30284	1.38	0.187571	0.30284	-0.784042	-0.48123
Name_None_CAS_123-30-8_CS_AMPHOL01M_Temperature: Value30	-0.77	0.73	3.032456	147.388339	0.69	5.983128	4.333965	4.333965	3.787694	2.333649	2.333649	1.591532	1.591532	0.893088	0.893088	0.474322	0.474322	0.0	0.0	0.0	5.749512	5.687386	0.0	0.0	24.265468	0.0	0.0	10.840195	109.052764	0.0	0.5037	-1.18	8.0	102.072	70.798924	4.966628	1.738121	0.904142	47.565528	-24.154172	8.701111	0.507964	8.701111	0.115227	0.87	0.249259	0.115227	0.249259	-0.507964
Name_None_CAS_479-45-8_CS_MTNANLM_Temperature: Value40	-3.43	0.0	3.769455	592.636917	0.96	15.610366	9.656755	9.656755	9.162479	4.656935	4.656935	3.365399	3.365399	2.227211	2.227211	1.386716	1.386716	42.551792	40.457273	0.0	5.008913	12.132734	7.047672	0.0	0.0	0.0	0.0	0.0	287.013812	0.142857	0.0	-3.38	20.0	282.104	15468.489615	14.680168	5.086482	2.548788	108.138218	-39.173257	10.809537	0.312178	10.809537	0.312178	1.65	0.055548	0.258302	-1.171296	-0.258302
Name_None_CAS_129-00-0_CS_GUQPOZM_Temperature: Value15	-6.45	0.0	2.505956	666.619806	0.25	10.535169	8.773503	8.773503	7.932653	5.559401	5.559401	4.289601	4.289601	3.392734	3.392734	2.669587	2.669587	0.0	0.0	0.0	0.0	0.0	0.0	32.317345	0.0	0.0	60.663671	0.0	202.07825	0.0	0.0	-2.08	16.0	192.176	11364.402575	8.116402	2.732405	0.89195	93.455422	-26.169132	2.212407	0.061033	2.212407	-0.002681	1.58	1.335	0.002681	1.335	-0.061033
Name_None_CAS_123-56-8_CS_SUCCIN05M_Temperature: Value10	0.14	0.34	2.553705	104.858202	0.89	5.276021	3.73071	3.73071	3.287694	2.115355	2.115355	1.471353	1.471353	0.857963	0.857963	0.507564	0.507564	0.0	9.589074	0.0	11.814359	12.841643	0.0	0.0	0.0	0.0	5.316789	0.0	99.032028	0.5	0.3026	-0.86	7.0	94.049	46.670483	4.302866	1.329582	0.764845	40.701153	-22.228152	10.121528	0.296439	10.121528	0.226562	0.69	0.148148	0.226562	-0.148148	-0.296439
Name_d-Sorbitol_CAS_50-70-4_CS_GLUCITM_Temperature: Value30	0.61	1.62	3.985164	104.605938	1.81	9.723615	6.406896	6.406896	5.540111	3.481748	3.481748	2.481029	2.481029	1.512478	1.512478	0.671209	0.671209	37.629629	0.0	0.0	0.0	0.0	0.0	0.0	0.0	0.0	0.0	30.639164	182.079038	1.0	2.9322	-0.24	12.0	168.06	358.75323	11.76	5.413461	3.015405	69.329364	-52.923591	8.95662	0.393579	8.95662	0.110579	1.31	0.725818	0.110579	-1.669306	-0.393579
Name_Barbital_CAS_57-44-3_CS_DETBAA01M_Temperature: Value35	-1.29	0.52	3.007364	246.562704	1.21	10.060478	7.638958	7.638958	6.063715	4.233693	4.233693	3.026586	3.026586	2.530522	2.530522	1.472098	1.472098	23.260464	14.383612	0.0	0.0	12.841643	0.0	0.0	13.847474	0.0	10.633577	0.0	184.084792	0.625	0.6292	-1.39	13.0	172.099	688.508534	9.696133	3.159683	1.298669	75.872305	-32.232875	11.406389	0.327632	11.406389	0.327632	1.37	0.397269	0.276823	-1.061597	-0.276823
Name_None_CAS_492-62-6_CS_GLUCSA15M_Temperature: Value20	0.32	1.31	2.634409	146.218849	1.85	9.300965	6.238174	6.238174	5.574586	3.562009	3.562009	2.719449	2.719449	1.867059	1.867059	1.081734	1.081734	37.312774	0.0	0.0	0.0	0.0	0.0	0.0	0.0	0.0	4.736863	25.532637	180.063388	1.0	2.4235	-0.24	12.0	168.06	454.517504	9.845034	3.648916	1.581759	68.642844	-47.549087	9.119537	0.393567	9.119537	0.18357	1.2	0.525787	0.18357	-1.568935	-0.393567
Name_Barbital_CAS_57-44-3_CS_DETBAA01M_Temperature: Value30	-1.35	0.52	3.007364	246.562704	1.21	10.060478	7.638958	7.638958	6.063715	4.233693	4.233693	3.026586	3.026586	2.530522	2.530522	1.472098	1.472098	23.260464	14.383612	0.0	0.0	12.841643	0.0	0.0	13.847474	0.0	10.633577	0.0	184.084792	0.625	0.6292	-1.39	13.0	172.099	688.508534	9.696133	3.159683	1.298669	75.872305	-32.232875	11.406389	0.327632	11.406389	0.327632	1.37	0.397269	0.276823	-1.061597	-0.276823
Name_None_CAS_103-84-4_CS_ACANIL02M_Temperature: Value70	-0.71	0.41	2.674242	217.959017	0.67	7.397341	5.795	5.795	4.787694	3.114808	3.114808	2.047212	2.047212	1.094158	1.094158	0.724749	0.724749	0.0	4.794537	0.0	5.90718	0.0	5.687386	6.923737	0.0	30.331835	5.316789	0.0	135.068414	0.125	0.2747	-1.31	10.0	126.094	195.625462	6.805075	3.011779	1.895375	59.872672	-26.419893	10.502041	0.326339	10.502041	0.220747	1.11	0.035926	0.220747	-0.035926	-0.326339
Name_None_CAS_69-72-7_CS_SALIAC18M_Temperature: Value25	-1.79	0.7	3.152941	254.783061	0.4	7.560478	5.112077	5.112077	4.715214	2.728688	2.728688	1.822302	1.822302	1.134458	1.134458	0.654489	0.654489	5.969305	4.794537	0.0	11.312963	0.0	0.0	12.132734	12.132734	0.0	0.0	10.213055	138.031694	0.0	0.28	-1.51	10.0	132.074	182.238219	6.607786	2.389633	1.074894	57.546335	-26.595388	10.261759	0.507053	10.261759	0.338969	0.99	0.06713	0.338969	-1.11287	-0.507053
Name_None_CAS_528-29-0_CS_ZZZFYW02M_Temperature: Value25	-3.1	0.0	3.267076	303.0749	0.31	9.137828	5.836821	5.836821	5.625898	3.004861	3.004861	2.002934	2.002934	1.275125	1.275125	0.772938	0.772938	21.221395	20.228637	0.0	0.0	0.0	12.132734	12.132734	0.0	0.0	0.0	0.0	168.017107	0.0	0.0	-1.98	12.0	164.076	475.348829	8.1198	2.951612	1.364362	66.737355	-20.179732	10.227315	0.345528	10.227315	0.345528	1.06	0.483796	0.258087	-0.77963	-0.258087
Name_None_CAS_69-72-7_CS_SALIAC18M_Temperature: Value20	-1.84	0.7	3.152941	254.783061	0.4	7.560478	5.112077	5.112077	4.715214	2.728688	2.728688	1.822302	1.822302	1.134458	1.134458	0.654489	0.654489	5.969305	4.794537	0.0	11.312963	0.0	0.0	12.132734	12.132734	0.0	0.0	10.213055	138.031694	0.0	0.28	-1.51	10.0	132.074	182.238219	6.607786	2.389633	1.074894	57.546335	-26.595388	10.261759	0.507053	10.261759	0.338969	0.99	0.06713	0.338969	-1.11287	-0.507053
Name_None_CAS_100-02-7_CS_NITPOL02M_Temperature: Value25	-0.95	0.67	3.003401	241.674771	0.49	7.560478	5.020325	5.020325	4.698377	2.633729	2.633729	1.773508	1.773508	1.060528	1.060528	0.574349	0.574349	4.923311	10.114318	0.0	11.436898	0.0	0.0	24.265468	0.0	0.0	0.0	5.106527	139.026943	0.0	0.3283	-1.58	10.0	134.07	180.912515	6.538765	2.344994	1.222617	56.878613	-23.764157	10.036149	0.507958	10.036149	0.269195	0.95	0.015926	0.269195	-0.514444	-0.507958
Name_None_CAS_110-15-6_CS_SUCACB16M_Temperature: Value50	0.18	0.97	3.181846	92.605938	0.69	6.568914	4.125137	4.125137	3.625898	2.062569	2.062569	1.287477	1.287477	0.552731	0.552731	0.213865	0.213865	11.938611	9.589074	0.0	12.841643	0.0	0.0	0.0	0.0	0.0	0.0	10.213055	118.026609	0.5	0.6693	-1.06	8.0	112.04	40.339204	6.94	3.009687	4.94	45.745589	-28.988496	9.640417	0.481219	9.640417	0.303432	0.82	0.296296	0.303432	-1.076481	-0.481219
Name_None_CAS_99-99-0_CS_NITOLU01M_Temperature: Value40	-2.52	0.0	3.003401	240.287949	0.21	7.560478	5.573111	5.573111	4.698377	2.910122	2.910122	2.092659	2.092659	1.24479	1.24479	0.66648	0.66648	4.923311	10.114318	0.0	5.687386	0.0	5.563451	12.132734	12.132734	6.923737	0.0	0.0	137.047678	0.142857	0.0	-1.38	10.0	130.082	180.912515	6.736009	2.473197	1.31284	58.449321	-17.139202	10.117782	0.268941	10.117782	0.268941	1.03	0.144074	0.25831	-0.403333	-0.25831
Name_None_CAS_118-92-3_CS_AMBACO06M_Temperature: Value40	-1.19	0.75	3.152941	257.537949	0.71	7.560478	5.242213	5.242213	4.715214	2.793756	2.793756	1.892403	1.892403	1.191199	1.191199	0.691772	0.691772	5.969305	4.794537	0.0	5.563451	5.687386	0.0	6.066367	18.199101	0.0	0.0	10.840195	137.047678	0.0	0.5325	-1.51	10.0	130.082	182.238219	6.607786	2.389633	1.074894	58.091992	-27.735205	10.341759	0.477584	10.341759	0.33729	1.03	0.155093	0.33729	-0.98787	-0.477584
Name_None_CAS_123-56-8_CS_SUCCIN05M_Temperature: Value80	0.84	0.34	2.553705	104.858202	0.89	5.276021	3.73071	3.73071	3.287694	2.115355	2.115355	1.471353	1.471353	0.857963	0.857963	0.507564	0.507564	0.0	9.589074	0.0	11.814359	12.841643	0.0	0.0	0.0	0.0	5.316789	0.0	99.032028	0.5	0.3026	-0.86	7.0	94.049	46.670483	4.302866	1.329582	0.764845	40.701153	-22.228152	10.121528	0.296439	10.121528	0.226562	0.69	0.148148	0.226562	-0.148148	-0.296439
Name_None_CAS_115-77-5_CS_PERYTO12M_Temperature: Value60	0.12	1.25	3.824684	51.848471	1.18	7.328427	5.117282	5.117282	4.242641	2.679125	2.679125	2.132456	2.132456	1.341641	1.341641	0.3	0.3	31.842518	0.0	0.0	0.0	0.0	0.0	0.0	0.0	0.0	0.0	20.42611	136.073559	1.0	1.475	-0.16	9.0	124.051	93.40991	8.84	3.788245	1.907385	53.375954	-34.324266	8.496528	0.395523	8.496528	0.062654	1.05	0.40625	0.062654	-1.111111	-0.395523
Name_None_CAS_479-45-8_CS_MTNANLM_Temperature: Value35	-3.48	0.0	3.769455	592.636917	0.96	15.610366	9.656755	9.656755	9.162479	4.656935	4.656935	3.365399	3.365399	2.227211	2.227211	1.386716	1.386716	42.551792	40.457273	0.0	5.008913	12.132734	7.047672	0.0	0.0	0.0	0.0	0.0	287.013812	0.142857	0.0	-3.38	20.0	282.104	15468.489615	14.680168	5.086482	2.548788	108.138218	-39.173257	10.809537	0.312178	10.809537	0.312178	1.65	0.055548	0.258302	-1.171296	-0.258302
Name_None_CAS_479-45-8_CS_MTNANLM_Temperature: Value30	-3.53	0.0	3.769455	592.636917	0.96	15.610366	9.656755	9.656755	9.162479	4.656935	4.656935	3.365399	3.365399	2.227211	2.227211	1.386716	1.386716	42.551792	40.457273	0.0	5.008913	12.132734	7.047672	0.0	0.0	0.0	0.0	0.0	287.013812	0.142857	0.0	-3.38	20.0	282.104	15468.489615	14.680168	5.086482	2.548788	108.138218	-39.173257	10.809537	0.312178	10.809537	0.312178	1.65	0.055548	0.258302	-1.171296	-0.258302
Name_None_CAS_108-46-3_CS_RESORA03M_Temperature: Value30	0.76	1.0	3.07766	166.388339	0.61	5.983128	4.203828	4.203828	3.787694	2.268581	2.268581	1.519852	1.519852	0.829737	0.829737	0.493031	0.493031	0.0	0.0	0.0	11.499024	0.0	0.0	18.199101	6.066367	0.0	0.0	10.213055	110.036779	0.0	0.61	-1.18	8.0	104.064	64.052487	4.966628	1.738121	0.904142	47.019871	-22.940187	8.653056	0.507823	8.653056	0.118764	0.83	0.087963	0.118764	0.087963	-0.507823
Name_None_CAS_55-21-0_CS_BZAMID12M_Temperature: Value20	-1.09	0.49	2.981455	205.415953	0.66	6.690234	4.87235	4.87235	4.30453	2.653483	2.653483	1.730276	1.730276	1.058307	1.058307	0.602419	0.602419	0.0	4.794537	0.0	5.90718	5.563451	0.0	0.0	24.265468	6.066367	0.0	5.733667	121.052764	0.0	0.3234	-1.31	9.0	114.083	129.225339	5.820039	2.306764	1.287705	53.297758	-24.943851	10.423148	0.3656	10.423148	0.248195	0.97	0.379074	0.248195	-0.379074	-0.3656
Name_None_CAS_124-04-9_CS_ADIPAC11M_Temperature: Value30	-0.7	1.14	3.05509	113.709506	0.7	7.983128	5.539351	5.539351	4.625898	3.062569	3.062569	1.994584	1.994584	1.031284	1.031284	0.552451	0.552451	11.938611	9.589074	0.0	12.841643	12.841643	0.0	0.0	0.0	0.0	0.0	10.213055	146.057909	0.666667	0.798	-1.06	10.0	136.062	116.616745	8.94	4.784807	6.94	58.475473	-38.794239	9.896552	0.48123	9.896552	0.30284	1.1	0.062778	0.30284	-0.87001	-0.48123
Name_None_CAS_94-09-7_CS_QQQAXG04M_Temperature: Value40	-1.93	0.23	2.753743	266.361954	0.76	8.974691	6.910355	6.910355	5.736382	3.764073	3.764073	2.342479	2.342479	1.421818	1.421818	0.83363	0.83363	0.0	4.794537	0.0	5.969305	17.85772	0.0	0.0	31.189205	0.0	0.0	10.47053	165.078979	0.222222	0.1748	-1.51	12.0	154.104	535.062808	8.585329	3.758873	1.985036	71.141187	-25.576136	11.092937	0.462391	11.092937	0.33761	1.31	0.30787	0.33761	-0.30787	-0.462391
Name_None_CAS_479-45-8_CS_MTNANLM_Temperature: Value45	-3.33	0.0	3.769455	592.636917	0.96	15.610366	9.656755	9.656755	9.162479	4.656935	4.656935	3.365399	3.365399	2.227211	2.227211	1.386716	1.386716	42.551792	40.457273	0.0	5.008913	12.132734	7.047672	0.0	0.0	0.0	0.0	0.0	287.013812	0.142857	0.0	-3.38	20.0	282.104	15468.489615	14.680168	5.086482	2.548788	108.138218	-39.173257	10.809537	0.312178	10.809537	0.312178	1.65	0.055548	0.258302	-1.171296	-0.258302
Name_None_CAS_492-62-6_CS_GLUCSA15M_Temperature: Value50	0.36	1.31	2.634409	146.218849	1.85	9.300965	6.238174	6.238174	5.574586	3.562009	3.562009	2.719449	2.719449	1.867059	1.867059	1.081734	1.081734	37.312774	0.0	0.0	0.0	0.0	0.0	0.0	0.0	0.0	4.736863	25.532637	180.063388	1.0	2.4235	-0.24	12.0	168.06	454.517504	9.845034	3.648916	1.581759	68.642844	-47.549087	9.119537	0.393567	9.119537	0.18357	1.2	0.525787	0.18357	-1.568935	-0.393567
Name_None_CAS_461-58-5_CS_CYAMPD03M_Temperature: Value30	-0.25	0.55	3.507223	92.605938	1.21	4.991564	3.049128	3.049128	2.770056	1.248171	1.248171	0.636669	0.636669	0.179099	0.179099	0.057735	0.057735	0.0	0.0	0.0	5.959555	0.0	0.0	6.193156	0.0	0.0	4.992405	16.729227	84.043596	0.0	0.6655	-1.24	6.0	80.05	14.834467	4.76	2.025957	2.76	35.071877	-23.990576	7.639167	0.36923	7.639167	0.208653	0.66	0.196759	0.208653	-0.196759	-0.36923
Name_None_CAS_591-27-5_CS_MAMPOLM_Temperature: Value20	-0.62	0.73	3.07766	168.388339	0.65	5.983128	4.333965	4.333965	3.787694	2.333649	2.333649	1.594987	1.594987	0.870211	0.870211	0.524798	0.524798	0.0	0.0	0.0	5.749512	5.687386	0.0	6.066367	18.199101	0.0	0.0	10.840195	109.052764	0.0	0.4745	-1.18	8.0	102.072	64.052487	4.966628	1.738121	0.904142	47.565528	-23.346918	8.733056	0.507886	8.733056	0.117129	0.87	0.212963	0.117129	0.212963	-0.507886
Name_l-Aspartic acid_CAS_56-84-8_CS_LASPRT03M_Temperature: Value25	-1.43	1.18	3.632432	132.529325	1.26	7.439158	4.572731	4.572731	4.036581	2.239272	2.239272	1.542593	1.542593	0.711731	0.711731	0.275438	0.275438	24.401273	9.589074	0.0	0.0	0.0	0.0	0.0	0.0	0.0	0.0	15.946722	133.037508	0.5	1.4868	-1.1	9.0	126.047	60.471844	7.9	3.032307	3.47971	51.08548	-30.407021	9.846435	0.481175	9.846435	0.320578	0.92	0.532407	0.320578	-1.294074	-0.481175
Name_l-Aspartic acid_CAS_56-84-8_CS_LASPRT03M_Temperature: Value20	-1.5	1.18	3.632432	132.529325	1.26	7.439158	4.572731	4.572731	4.036581	2.239272	2.239272	1.542593	1.542593	0.711731	0.711731	0.275438	0.275438	24.401273	9.589074	0.0	0.0	0.0	0.0	0.0	0.0	0.0	0.0	15.946722	133.037508	0.5	1.4868	-1.1	9.0	126.047	60.471844	7.9	3.032307	3.47971	51.08548	-30.407021	9.846435	0.481175	9.846435	0.320578	0.92	0.532407	0.320578	-1.294074	-0.481175
Name_None_CAS_141-82-2_CS_MALNAC12M_Temperature: Value80	0.9	1.14	3.31802	83.10803	0.69	5.861807	3.418031	3.418031	3.125898	1.562569	1.562569	0.964254	0.964254	0.302451	0.302451	0.129368	0.129368	18.359432	9.589074	0.0	0.0	0.0	0.0	0.0	0.0	0.0	0.0	10.213055	104.010959	0.333333	0.7866	-1.06	7.0	100.029	19.093584	5.94	2.173434	4.94	39.380647	-31.859953	9.428889	0.480806	9.428889	0.314202	0.68	0.805556	0.314202	-1.3125	-0.480806
Name_None_CAS_124-04-9_CS_ADIPAC11M_Temperature: Value40	-0.49	1.14	3.05509	113.709506	0.7	7.983128	5.539351	5.539351	4.625898	3.062569	3.062569	1.994584	1.994584	1.031284	1.031284	0.552451	0.552451	11.938611	9.589074	0.0	12.841643	12.841643	0.0	0.0	0.0	0.0	0.0	10.213055	146.057909	0.666667	0.798	-1.06	10.0	136.062	116.616745	8.94	4.784807	6.94	58.475473	-38.794239	9.896552	0.48123	9.896552	0.30284	1.1	0.062778	0.30284	-0.87001	-0.48123
Name_1,2,3,4-Tetrachlorodibenzo-p-dioxin_CAS_30746-58-8_CS_FELSEUM_Temperature: Value15	-8.85	0.0	2.247275	599.01105	0.22	12.861443	8.637756	11.661471	8.592224	4.899776	6.411634	3.565036	5.076894	2.456249	4.223624	1.612432	2.507565	0.0	0.0	0.0	31.589557	11.499024	0.0	0.0	12.132734	12.132734	0.0	55.877485	319.89654	0.0	0.0	-0.8	18.0	317.942	16590.199562	12.244922	4.389717	1.721057	122.922822	-31.222285	6.074879	0.447804	6.074879	0.191407	1.82	0.143578	0.191407	0.143578	-0.447804
Name_None_CAS_144-62-7_CS_OXALAC08M_Temperature: Value80	0.71	1.14	3.567703	71.548875	0.68	5.154701	2.710924	2.710924	2.642734	1.105462	1.105462	0.610305	0.610305	0.182954	0.182954	0.0	0.0	11.938611	0.0	0.0	0.0	0.0	0.0	0.0	0.0	0.0	0.0	19.802129	89.995309	0.0	0.7752	-1.06	6.0	88.018	13.60964	4.94	1.395523	1.280136	33.015705	-25.007447	9.099537	0.472815	9.099537	0.414359	0.54	1.824074	0.414359	-1.824074	-0.472815
Name_None_CAS_99-76-3_CS_CEBGOF04M_Temperature: Value15	-1.99	0.66	2.895348	250.54461	0.72	8.267585	6.073111	6.073111	5.236382	3.111471	3.111471	2.038456	2.038456	1.288402	1.288402	0.715364	0.715364	5.969305	4.794537	0.0	5.749512	5.563451	0.0	31.375266	0.0	0.0	4.736863	5.106527	152.047344	0.125	0.4752	-1.51	11.0	144.085	335.47939	7.595374	3.053138	1.703179	64.230588	-26.51154	10.820871	0.507966	10.820871	0.337346	1.13	0.136716	0.337346	-0.398148	-0.507966
Name_None_CAS_553-90-2_CS_DMEOXA05M_Temperature: Value10	-0.16	0.0	3.643225	92.605938	0.69	6.568914	4.632993	4.632993	3.718744	1.882993	1.882993	0.983163	0.983163	0.537457	0.537457	0.166667	0.166667	11.938611	9.589074	0.0	0.0	0.0	14.219595	0.0	0.0	0.0	9.473726	0.0	118.026609	0.5	0.0	-1.06	8.0	112.04	53.472764	6.94	3.009687	1.59221	46.384212	-18.83438	10.046065	0.460599	10.046065	0.416684	0.82	0.979167	0.416684	-0.979167	-0.460599
Name_None_CAS_461-58-5_CS_CYAMPD03M_Temperature: Value40	-0.07	0.55	3.507223	92.605938	1.21	4.991564	3.049128	3.049128	2.770056	1.248171	1.248171	0.636669	0.636669	0.179099	0.179099	0.057735	0.057735	0.0	0.0	0.0	5.959555	0.0	0.0	6.193156	0.0	0.0	4.992405	16.729227	84.043596	0.0	0.6655	-1.24	6.0	80.05	14.834467	4.76	2.025957	2.76	35.071877	-23.990576	7.639167	0.36923	7.639167	0.208653	0.66	0.196759	0.208653	-0.196759	-0.36923
Name_l-Tyrosine_CAS_60-18-4_CS_LTYROS11M_Temperature: Value25	-2.58	1.28	2.641764	294.233053	1.29	9.844935	6.973884	6.973884	6.092224	3.856515	3.856515	2.815302	2.815302	1.709153	1.709153	0.973275	0.973275	12.011146	4.794537	0.0	12.170333	0.0	5.563451	12.132734	12.132734	0.0	0.0	15.946722	181.073893	0.222222	1.6512	-1.55	13.0	170.103	758.764388	9.537336	3.909516	2.757388	75.61611	-33.536674	10.396196	0.507967	10.396196	0.320316	1.37	0.159858	0.320316	-1.020301	-0.507967
Name_None_CAS_115-77-5_CS_PERYTO12M_Temperature: Value80	0.32	1.25	3.824684	51.848471	1.18	7.328427	5.117282	5.117282	4.242641	2.679125	2.679125	2.132456	2.132456	1.341641	1.341641	0.3	0.3	31.842518	0.0	0.0	0.0	0.0	0.0	0.0	0.0	0.0	0.0	20.42611	136.073559	1.0	1.475	-0.16	9.0	124.051	93.40991	8.84	3.788245	1.907385	53.375954	-34.324266	8.496528	0.395523	8.496528	0.062654	1.05	0.40625	0.062654	-1.111111	-0.395523
Name_None_CAS_141-82-2_CS_MALNAC12M_Temperature: Value30	0.79	1.14	3.31802	83.10803	0.69	5.861807	3.418031	3.418031	3.125898	1.562569	1.562569	0.964254	0.964254	0.302451	0.302451	0.129368	0.129368	18.359432	9.589074	0.0	0.0	0.0	0.0	0.0	0.0	0.0	0.0	10.213055	104.010959	0.333333	0.7866	-1.06	7.0	100.029	19.093584	5.94	2.173434	4.94	39.380647	-31.859953	9.428889	0.480806	9.428889	0.314202	0.68	0.805556	0.314202	-1.3125	-0.480806
Name_None_CAS_123-31-9_CS_HYQUIN08M_Temperature: Value40	0.02	1.0	3.032456	145.388339	0.65	5.983128	4.203828	4.203828	3.787694	2.268581	2.268581	1.516398	1.516398	0.849709	0.849709	0.452632	0.452632	0.0	0.0	0.0	11.499024	0.0	0.0	24.265468	0.0	0.0	0.0	10.213055	110.036779	0.0	0.65	-1.18	8.0	104.064	70.798924	4.966628	1.738121	0.904142	47.019871	-23.441066	8.645556	0.507962	8.645556	0.115346	0.83	0.169259	0.115346	0.169259	-0.507962
Name_None_CAS_85-01-8_CS_PHENAN08M_Temperature: Value55	-4.5	0.0	2.610319	539.009099	0.23	9.380469	7.773503	7.773503	6.94949	4.815384	4.815384	3.507834	3.507834	2.654202	2.654202	1.954807	1.954807	0.0	0.0	0.0	0.0	0.0	0.0	21.544897	0.0	0.0	60.663671	0.0	178.07825	0.0	0.0	-1.82	14.0	168.154	3408.807763	7.571439	2.845084	1.007541	82.794732	-24.350477	2.178241	0.061629	2.178241	-0.010542	1.45	1.311296	0.010542	1.311296	-0.061629
Name_None_CAS_88-99-3_CS_PHTHAC06M_Temperature: Value40	-1.15	1.14	3.267076	296.584675	0.77	9.137828	6.020325	6.020325	5.625898	3.182812	3.182812	2.155889	2.155889	1.387881	1.387881	0.856105	0.856105	11.938611	9.589074	0.0	11.126903	0.0	0.0	24.265468	0.0	0.0	0.0	10.213055	166.026609	0.0	0.8778	-1.84	12.0	160.084	475.348829	8.258425	3.04193	1.420632	68.072799	-34.417527	10.46287	0.47762	10.46287	0.336067	1.15	0.189815	0.336067	-1.228704	-0.47762
Name_None_CAS_95-55-6_CS_AMPHOM11M_Temperature: Value40	-0.67	0.51	3.134862	164.638339	0.55	5.983128	4.333965	4.333965	3.80453	2.339632	2.339632	1.558816	1.558816	0.936755	0.936755	0.48753	0.48753	0.0	0.0	0.0	5.749512	5.687386	0.0	0.0	24.265468	0.0	0.0	10.840195	109.052764	0.0	0.2805	-1.18	8.0	102.072	72.495266	4.966628	1.738121	0.729375	47.565528	-24.436352	8.794259	0.505796	8.794259	0.137958	0.87	0.145833	0.137958	0.145833	-0.505796
Name_None_CAS_65-45-2_CS_SALMID07M_Temperature: Value25	-1.79	0.62	3.152941	257.537949	0.61	7.560478	5.242213	5.242213	4.715214	2.793756	2.793756	1.8814	1.8814	1.169509	1.169509	0.682001	0.682001	5.90718	4.794537	0.0	11.312963	0.0	0.0	12.132734	12.132734	0.0	0.0	10.840195	137.047678	0.0	0.3782	-1.51	10.0	130.082	182.238219	6.607786	2.389633	1.074894	58.091992	-31.055115	10.483981	0.507122	10.483981	0.251954	1.03	0.074074	0.251954	-0.61287	-0.507122
Name_None_CAS_88-99-3_CS_PHTHAC06M_Temperature: Value45	-1.07	1.14	3.267076	296.584675	0.77	9.137828	6.020325	6.020325	5.625898	3.182812	3.182812	2.155889	2.155889	1.387881	1.387881	0.856105	0.856105	11.938611	9.589074	0.0	11.126903	0.0	0.0	24.265468	0.0	0.0	0.0	10.213055	166.026609	0.0	0.8778	-1.84	12.0	160.084	475.348829	8.258425	3.04193	1.420632	68.072799	-34.417527	10.46287	0.47762	10.46287	0.336067	1.15	0.189815	0.336067	-1.228704	-0.47762
Name_None_CAS_50-23-7_CS_ZZZPNG03M_Temperature: Value35	-2.97	0.73	1.735083	683.888922	1.9	18.905413	15.701743	15.701743	12.170505	9.957047	9.957047	9.55734	9.55734	8.653267	8.653267	7.28102	7.28102	29.510135	24.908657	0.0	28.951954	19.262465	25.683286	5.573105	6.07602	6.923737	6.923737	0.0	362.209324	0.809524	1.387	-1.04	26.0	332.226	715692.138165	18.329215	5.727623	2.138229	154.030911	-48.241379	12.361571	0.392773	12.361571	0.189629	2.8	0.069679	0.189629	-1.543732	-0.392773
Name_None_CAS_65-85-0_CS_BENZAC12M_Temperature: Value80	-0.66	0.57	2.981455	203.415953	0.44	6.690234	4.742213	4.742213	4.30453	2.588415	2.588415	1.671178	1.671178	1.02074	1.02074	0.58073	0.58073	5.969305	4.794537	0.0	0.0	5.563451	0.0	0.0	30.331835	0.0	0.0	5.106527	122.036779	0.0	0.2508	-1.31	9.0	116.075	129.225339	5.820039	2.306764	1.287705	52.752101	-24.049796	10.200926	0.477639	10.200926	0.335178	0.93	0.331019	0.335178	-0.879074	-0.477639
Name_None_CAS_123-31-9_CS_HYQUIN08M_Temperature: Value30	-0.1	1.0	3.032456	145.388339	0.65	5.983128	4.203828	4.203828	3.787694	2.268581	2.268581	1.516398	1.516398	0.849709	0.849709	0.452632	0.452632	0.0	0.0	0.0	11.499024	0.0	0.0	24.265468	0.0	0.0	0.0	10.213055	110.036779	0.0	0.65	-1.18	8.0	104.064	70.798924	4.966628	1.738121	0.904142	47.019871	-23.441066	8.645556	0.507962	8.645556	0.115346	0.83	0.169259	0.115346	0.169259	-0.507962
Name_None_CAS_62-44-2_CS_PYRAZB21M_Temperature: Value25	-2.55	0.41	2.635973	279.481149	0.87	9.681798	7.833004	7.833004	6.219545	4.225397	4.225397	2.638576	2.638576	1.485689	1.485689	1.004424	1.004424	0.0	4.794537	0.0	5.90718	6.606882	11.436898	6.923737	0.0	31.189205	5.316789	4.736863	179.094629	0.3	0.3567	-1.51	13.0	166.115	831.113512	9.577032	4.499571	3.151288	77.716101	-32.790919	10.681432	0.493887	10.681432	0.220747	1.45	0.065593	0.220747	-0.065593	-0.493887
Name_None_CAS_63-74-1_CS_SULAMD07M_Temperature: Value30	-1.32	0.67	3.201516	341.349962	1.18	8.483128	5.688846	6.505343	4.999019	2.883202	4.429522	2.114045	3.675468	1.208633	2.137864	0.657506	1.172946	10.023291	8.417797	0.0	4.895483	5.687386	0.0	24.265468	0.0	0.0	0.0	10.872641	172.030648	0.0	0.7906	-1.07	11.0	164.145	230.73472	8.030705	2.51929	1.92397	64.87196	-38.370593	10.681132	0.398728	10.681132	0.237548	1.2	0.075648	0.237548	-3.575139	-0.398728
Name_None_CAS_57-13-6_CS_UREAXX23M_Temperature: Value60	1.07	0.72	2.803039	29.01955	0.69	3.57735	2.062949	2.062949	1.732051	0.781474	0.781474	0.402369	0.402369	0.0	0.0	0.0	0.0	6.031115	0.0	0.0	0.0	0.0	0.0	0.0	0.0	0.0	11.467335	4.794537	60.032363	0.0	0.4968	-0.73	4.0	56.024	3.245112	3.27	0.710529	0.173734	23.580555	-22.445395	9.0	0.351846	9.0	0.309056	0.46	0.833333	0.309056	-0.833333	-0.351846
Name_None_CAS_85-01-8_CS_PHENAN08M_Temperature: Value25	-5.2	0.0	2.610319	539.009099	0.23	9.380469	7.773503	7.773503	6.94949	4.815384	4.815384	3.507834	3.507834	2.654202	2.654202	1.954807	1.954807	0.0	0.0	0.0	0.0	0.0	0.0	21.544897	0.0	0.0	60.663671	0.0	178.07825	0.0	0.0	-1.82	14.0	168.154	3408.807763	7.571439	2.845084	1.007541	82.794732	-24.350477	2.178241	0.061629	2.178241	-0.010542	1.45	1.311296	0.010542	1.311296	-0.061629
Name_Maleic acid_CAS_110-16-7_CS_MALIAC13M_Temperature: Value60	0.71	1.14	3.668626	118.973737	0.75	6.568914	3.865624	3.865624	3.625898	1.766145	1.766145	1.009809	1.009809	0.368487	0.368487	0.142577	0.142577	11.938611	9.589074	0.0	0.0	12.15204	0.0	0.0	0.0	0.0	0.0	10.213055	116.010959	0.0	0.855	-1.32	8.0	112.04	40.339204	6.68	2.787964	4.68	45.055986	-32.597533	9.553611	0.478071	9.553611	0.328066	0.78	0.55787	0.328066	-1.257037	-0.478071
Name_1,2,3,4-Tetrachlorodibenzo-p-dioxin_CAS_30746-58-8_CS_FELSEUM_Temperature: Value5	-10.4	0.0	2.247275	599.01105	0.22	12.861443	8.637756	11.661471	8.592224	4.899776	6.411634	3.565036	5.076894	2.456249	4.223624	1.612432	2.507565	0.0	0.0	0.0	31.589557	11.499024	0.0	0.0	12.132734	12.132734	0.0	55.877485	319.89654	0.0	0.0	-0.8	18.0	317.942	16590.199562	12.244922	4.389717	1.721057	122.922822	-31.222285	6.074879	0.447804	6.074879	0.191407	1.82	0.143578	0.191407	0.143578	-0.447804
Name_None_CAS_86-74-8_CS_CRBZOL11M_Temperature: Value25	-5.14	0.31	2.642438	512.884136	0.39	8.673362	7.118802	7.118802	6.44949	4.404701	4.404701	3.216168	3.216168	2.413639	2.413639	1.799056	1.799056	0.0	0.0	0.0	0.0	0.0	0.0	21.80585	0.0	0.0	53.514915	0.0	167.073499	0.0	0.1209	-1.76	13.0	158.139	2395.238189	6.72342	2.361749	0.871816	76.003893	-26.645901	3.377963	0.354511	3.377963	0.046435	1.32	1.211759	0.046435	1.211759	-0.354511
Name_None_CAS_147-71-7_CS_TARTACM_Temperature: Value20	0.59	1.23	4.069512	133.826806	1.3	8.309401	4.760052	4.760052	4.464102	2.282543	2.282543	1.56615	1.56615	0.805104	0.805104	0.270102	0.270102	24.146543	9.589074	0.0	0.0	0.0	0.0	0.0	0.0	0.0	0.0	20.42611	150.016438	0.5	1.599	-1.14	10.0	144.038	106.755911	8.86	3.136253	1.997375	55.334057	-43.993273	9.771852	0.47924	9.771852	0.335427	0.94	1.768611	0.335427	-2.266204	-0.47924
Name_None_CAS_65-85-0_CS_BENZAC12M_Temperature: Value10	-1.79	0.57	2.981455	203.415953	0.44	6.690234	4.742213	4.742213	4.30453	2.588415	2.588415	1.671178	1.671178	1.02074	1.02074	0.58073	0.58073	5.969305	4.794537	0.0	0.0	5.563451	0.0	0.0	30.331835	0.0	0.0	5.106527	122.036779	0.0	0.2508	-1.31	9.0	116.075	129.225339	5.820039	2.306764	1.287705	52.752101	-24.049796	10.200926	0.477639	10.200926	0.335178	0.93	0.331019	0.335178	-0.879074	-0.477639
Name_None_CAS_129-00-0_CS_GUQPOZM_Temperature: Value10	-6.54	0.0	2.505956	666.619806	0.25	10.535169	8.773503	8.773503	7.932653	5.559401	5.559401	4.289601	4.289601	3.392734	3.392734	2.669587	2.669587	0.0	0.0	0.0	0.0	0.0	0.0	32.317345	0.0	0.0	60.663671	0.0	202.07825	0.0	0.0	-2.08	16.0	192.176	11364.402575	8.116402	2.732405	0.89195	93.455422	-26.169132	2.212407	0.061033	2.212407	-0.002681	1.58	1.335	0.002681	1.335	-0.061033
Name_None_CAS_552-16-9_CS_NBZOAO04M_Temperature: Value20	-1.41	0.57	3.267076	300.93319	0.54	9.137828	5.928573	5.928573	5.625898	3.093836	3.093836	2.079411	2.079411	1.331155	1.331155	0.813695	0.813695	10.892616	14.908855	0.0	11.250838	0.0	6.066367	18.199101	0.0	0.0	0.0	5.106527	167.021858	0.0	0.3078	-1.91	12.0	162.08	475.348829	8.189108	2.99667	1.392377	67.405077	-32.916922	10.421759	0.477455	10.421759	0.342225	1.11	0.289352	0.342225	-1.289537	-0.477455
Name_None_CAS_120-12-7_CS_ANTCEN19M_Temperature: Value55	-5.65	0.0	2.523733	488.759099	0.23	9.380469	7.773503	7.773503	6.932653	4.809401	4.809401	3.546509	3.546509	2.614031	2.614031	1.882639	1.882639	0.0	0.0	0.0	0.0	0.0	0.0	21.544897	0.0	0.0	60.663671	0.0	178.07825	0.0	0.0	-1.82	14.0	168.154	3255.128956	7.571439	2.845084	1.080317	82.794732	-25.582407	2.240741	0.061629	2.240741	-0.017765	1.45	1.311296	0.017765	1.311296	-0.061629
Name_None_CAS_552-16-9_CS_NBZOAO04M_Temperature: Value25	-1.36	0.57	3.267076	300.93319	0.54	9.137828	5.928573	5.928573	5.625898	3.093836	3.093836	2.079411	2.079411	1.331155	1.331155	0.813695	0.813695	10.892616	14.908855	0.0	11.250838	0.0	6.066367	18.199101	0.0	0.0	0.0	5.106527	167.021858	0.0	0.3078	-1.91	12.0	162.08	475.348829	8.189108	2.99667	1.392377	67.405077	-32.916922	10.421759	0.477455	10.421759	0.342225	1.11	0.289352	0.342225	-1.289537	-0.477455
Name_None_CAS_120-12-7_CS_ANTCEN19M_Temperature: Value50	-5.77	0.0	2.523733	488.759099	0.23	9.380469	7.773503	7.773503	6.932653	4.809401	4.809401	3.546509	3.546509	2.614031	2.614031	1.882639	1.882639	0.0	0.0	0.0	0.0	0.0	0.0	21.544897	0.0	0.0	60.663671	0.0	178.07825	0.0	0.0	-1.82	14.0	168.154	3255.128956	7.571439	2.845084	1.080317	82.794732	-25.582407	2.240741	0.061629	2.240741	-0.017765	1.45	1.311296	0.017765	1.311296	-0.061629
Name_None_CAS_148-24-3_CS_HXQUIN14M_Temperature: Value30	-2.27	0.07	2.913161	378.724446	0.73	7.681798	5.858529	5.858529	5.37701	3.404771	3.404771	2.35226	2.35226	1.611419	1.611419	1.088109	1.088109	0.0	5.106527	0.0	5.749512	5.516701	5.386224	0.0	18.329578	18.199101	4.983979	0.0	145.052764	0.0	0.0511	-1.57	11.0	138.105	505.763735	6.160248	2.234974	0.923217	64.126949	-22.191695	9.308704	0.505667	9.308704	0.141298	1.1	0.238981	0.141298	0.238981	-0.505667
Name_None_CAS_100-25-4_CS_DNITBZ11M_Temperature: Value25	-3.43	0.0	3.00615	285.8249	0.31	9.137828	5.836821	5.836821	5.609061	2.998878	2.998878	2.030617	2.030617	1.271346	1.271346	0.696065	0.696065	9.846622	20.228637	0.0	11.374773	0.0	24.265468	0.0	0.0	0.0	0.0	0.0	168.017107	0.0	0.0	-1.98	12.0	164.076	473.955341	8.1198	2.951612	1.54001	66.737355	-25.105195	10.117782	0.269429	10.117782	0.269429	1.06	0.152222	0.25831	-0.607415	-0.25831
Name_None_CAS_56-85-9_CS_GLUTAM02M_Temperature: Value25	-0.55	1.27	3.49073	145.82849	1.48	8.146264	5.409975	5.409975	4.536581	2.80434	2.80434	1.949719	1.949719	1.018939	1.018939	0.421236	0.421236	17.918326	9.589074	0.0	12.841643	0.0	0.0	0.0	0.0	0.0	0.0	16.573862	146.069142	0.6	1.8796	-1.1	10.0	136.066	111.041752	8.9	3.837557	3.848566	57.996079	-40.426938	10.100084	0.480086	10.100084	0.319983	1.1	0.021296	0.319983	-1.109954	-0.480086
Name_None_CAS_103-82-2_CS_ZZZMLY01M_Temperature: Value30	-0.84	0.57	2.674242	215.959017	0.45	7.397341	5.44932	5.44932	4.787694	3.045521	3.045521	2.056114	2.056114	1.198175	1.198175	0.770482	0.770482	5.969305	4.794537	0.0	6.420822	0.0	5.563451	0.0	12.132734	18.199101	0.0	5.106527	136.052429	0.125	0.2565	-1.31	10.0	128.086	195.625462	6.805075	3.011779	1.895375	59.117043	-24.561549	10.168707	0.480986	10.168707	0.307315	1.07	0.111944	0.307315	-0.785926	-0.480986
Name_None_CAS_100-09-4_CS_ANISIC04M_Temperature: Value55	-2.21	0.57	2.913802	250.54461	0.66	8.267585	6.073111	6.073111	5.236382	3.111471	3.111471	2.033654	2.033654	1.336969	1.336969	0.733596	0.733596	5.969305	4.794537	0.0	5.563451	5.749512	0.0	19.242532	12.132734	0.0	0.0	9.84339	152.047344	0.125	0.3762	-1.51	11.0	144.085	335.47939	7.595374	3.053138	1.703179	64.230588	-25.189211	10.359739	0.496768	10.359739	0.335183	1.13	0.269259	0.335183	-0.923469	-0.496768
Name_None_CAS_56-85-9_CS_GLUTAM02M_Temperature: Value20	-0.61	1.27	3.49073	145.82849	1.48	8.146264	5.409975	5.409975	4.536581	2.80434	2.80434	1.949719	1.949719	1.018939	1.018939	0.421236	0.421236	17.918326	9.589074	0.0	12.841643	0.0	0.0	0.0	0.0	0.0	0.0	16.573862	146.069142	0.6	1.8796	-1.1	10.0	136.066	111.041752	8.9	3.837557	3.848566	57.996079	-40.426938	10.100084	0.480086	10.100084	0.319983	1.1	0.021296	0.319983	-1.109954	-0.480086
Name_None_CAS_100-09-4_CS_ANISIC04M_Temperature: Value50	-2.29	0.57	2.913802	250.54461	0.66	8.267585	6.073111	6.073111	5.236382	3.111471	3.111471	2.033654	2.033654	1.336969	1.336969	0.733596	0.733596	5.969305	4.794537	0.0	5.563451	5.749512	0.0	19.242532	12.132734	0.0	0.0	9.84339	152.047344	0.125	0.3762	-1.51	11.0	144.085	335.47939	7.595374	3.053138	1.703179	64.230588	-25.189211	10.359739	0.496768	10.359739	0.335183	1.13	0.269259	0.335183	-0.923469	-0.496768
Name_None_CAS_76-57-3_CS_ZZZTSE03M_Temperature: Value70	-1.22	0.23	1.822365	685.154996	1.58	15.060113	12.951046	12.951046	10.663869	8.102094	8.102094	7.113245	7.113245	6.35431	6.35431	5.388741	5.388741	6.103966	5.106527	0.0	11.518957	11.959747	30.885423	11.126903	7.109798	12.142387	24.089969	9.473726	299.152144	0.555556	0.3634	-1.52	22.0	278.202	226722.000407	12.968359	4.059868	1.277623	129.878939	-37.255187	10.554213	0.492857	10.554213	0.165481	2.21	0.080556	0.165481	-0.538553	-0.492857
Name_None_CAS_101-42-8_CS_JODTOLM_Temperature: Value25	-1.61	0.31	2.589783	256.490862	0.85	8.974691	7.242213	7.242213	5.698377	3.732842	3.732842	2.690605	2.690605	1.43124	1.43124	0.756765	0.756765	0.0	4.794537	0.0	6.031115	0.0	5.687386	4.89991	14.095344	30.331835	5.316789	0.0	164.094963	0.222222	0.2635	-1.51	12.0	152.112	526.605419	8.585329	3.758873	2.268478	71.997447	-32.42917	11.127041	0.330653	11.127041	0.320817	1.35	0.11	0.320817	-0.11	-0.330653
Name_5-Butyl-5-ethylbarbituric acid_CAS_77-28-1_CS_ETBBAR02M_Temperature: Value37	-1.64	0.52	2.89134	279.042626	1.21	11.474691	9.053172	9.053172	7.063715	5.233693	5.233693	3.776586	3.776586	2.884075	2.884075	1.783376	1.783376	23.260464	14.383612	0.0	0.0	12.841643	12.841643	0.0	6.923737	6.923737	10.633577	0.0	212.116092	0.7	0.6292	-1.39	15.0	196.121	1891.161054	11.683475	4.420021	2.004731	88.60219	-33.848523	11.681207	0.327632	11.681207	0.327632	1.66	0.41463	0.276823	-1.051667	-0.276823
Name_None_CAS_62-23-7_CS_NBZOAC02M_Temperature: Value37	-2.46	0.66	3.00615	283.68319	0.54	9.137828	5.928573	5.928573	5.609061	3.087853	3.087853	2.109136	2.109136	1.325074	1.325074	0.725723	0.725723	10.892616	14.908855	0.0	11.250838	0.0	12.132734	12.132734	0.0	0.0	0.0	5.106527	167.021858	0.0	0.3564	-1.91	12.0	162.08	473.955341	8.189108	2.99667	1.570829	67.405077	-26.780189	10.312226	0.477639	10.312226	0.335187	1.11	0.042222	0.335187	-1.092687	-0.477639
Name_None_CAS_479-45-8_CS_MTNANLM_Temperature: Value85	-2.48	0.0	3.769455	592.636917	0.96	15.610366	9.656755	9.656755	9.162479	4.656935	4.656935	3.365399	3.365399	2.227211	2.227211	1.386716	1.386716	42.551792	40.457273	0.0	5.008913	12.132734	7.047672	0.0	0.0	0.0	0.0	0.0	287.013812	0.142857	0.0	-3.38	20.0	282.104	15468.489615	14.680168	5.086482	2.548788	108.138218	-39.173257	10.809537	0.312178	10.809537	0.312178	1.65	0.055548	0.258302	-1.171296	-0.258302
Name_None_CAS_65-85-0_CS_BENZAC12M_Temperature: Value60	-1.03	0.57	2.981455	203.415953	0.44	6.690234	4.742213	4.742213	4.30453	2.588415	2.588415	1.671178	1.671178	1.02074	1.02074	0.58073	0.58073	5.969305	4.794537	0.0	0.0	5.563451	0.0	0.0	30.331835	0.0	0.0	5.106527	122.036779	0.0	0.2508	-1.31	9.0	116.075	129.225339	5.820039	2.306764	1.287705	52.752101	-24.049796	10.200926	0.477639	10.200926	0.335178	0.93	0.331019	0.335178	-0.879074	-0.477639
Name_None_CAS_99-65-0_CS_DNBENZ11M_Temperature: Value35	-2.33	0.0	3.121806	306.8249	0.31	9.137828	5.836821	5.836821	5.609061	2.998878	2.998878	2.034072	2.034072	1.251375	1.251375	0.720156	0.720156	9.846622	20.228637	0.0	11.374773	0.0	6.066367	18.199101	0.0	0.0	0.0	0.0	168.017107	0.0	0.0	-1.98	12.0	164.076	472.111687	8.1198	2.951612	1.54001	66.737355	-23.089753	10.158704	0.275801	10.158704	0.275801	1.06	0.273889	0.258306	-0.673611	-0.258306
Name_None_CAS_69-72-7_CS_SALIAC18M_Temperature: Value60	-1.21	0.7	3.152941	254.783061	0.4	7.560478	5.112077	5.112077	4.715214	2.728688	2.728688	1.822302	1.822302	1.134458	1.134458	0.654489	0.654489	5.969305	4.794537	0.0	11.312963	0.0	0.0	12.132734	12.132734	0.0	0.0	10.213055	138.031694	0.0	0.28	-1.51	10.0	132.074	182.238219	6.607786	2.389633	1.074894	57.546335	-26.595388	10.261759	0.507053	10.261759	0.338969	0.99	0.06713	0.338969	-1.11287	-0.507053
Name_None_CAS_99-65-0_CS_DNBENZ11M_Temperature: Value30	-2.41	0.0	3.121806	306.8249	0.31	9.137828	5.836821	5.836821	5.609061	2.998878	2.998878	2.034072	2.034072	1.251375	1.251375	0.720156	0.720156	9.846622	20.228637	0.0	11.374773	0.0	6.066367	18.199101	0.0	0.0	0.0	0.0	168.017107	0.0	0.0	-1.98	12.0	164.076	472.111687	8.1198	2.951612	1.54001	66.737355	-23.089753	10.158704	0.275801	10.158704	0.275801	1.06	0.273889	0.258306	-0.673611	-0.258306
Name_Fludrocortisone_CAS_127-31-1_CS_FPRTOD10M_Temperature: Value35	-3.62	0.8	1.797655	734.083611	1.88	19.828063	16.002357	16.002357	12.542513	10.018038	10.018038	9.605336	9.605336	8.798593	8.798593	7.163867	7.163867	46.511791	24.908657	4.390415	30.963616	25.683286	5.573105	0.0	12.999757	6.923737	0.0	0.0	380.199902	0.809524	1.504	-1.11	27.0	351.224	1033877.20358	19.217052	5.707293	2.095427	158.196447	-39.273144	16.783235	0.389725	16.783235	0.189629	2.82	0.01708	0.189629	-1.879492	-0.389725
Name_l-Aspartic acid_CAS_56-84-8_CS_LASPRT03M_Temperature: Value55	-0.99	1.18	3.632432	132.529325	1.26	7.439158	4.572731	4.572731	4.036581	2.239272	2.239272	1.542593	1.542593	0.711731	0.711731	0.275438	0.275438	24.401273	9.589074	0.0	0.0	0.0	0.0	0.0	0.0	0.0	0.0	15.946722	133.037508	0.5	1.4868	-1.1	9.0	126.047	60.471844	7.9	3.032307	3.47971	51.08548	-30.407021	9.846435	0.481175	9.846435	0.320578	0.92	0.532407	0.320578	-1.294074	-0.481175
Name_l-Aspartic acid_CAS_56-84-8_CS_LASPRT03M_Temperature: Value50	-1.04	1.18	3.632432	132.529325	1.26	7.439158	4.572731	4.572731	4.036581	2.239272	2.239272	1.542593	1.542593	0.711731	0.711731	0.275438	0.275438	24.401273	9.589074	0.0	0.0	0.0	0.0	0.0	0.0	0.0	0.0	15.946722	133.037508	0.5	1.4868	-1.1	9.0	126.047	60.471844	7.9	3.032307	3.47971	51.08548	-30.407021	9.846435	0.481175	9.846435	0.320578	0.92	0.532407	0.320578	-1.294074	-0.481175
Name_None_CAS_505-48-6_CS_SUBRAC01M_Temperature: Value50	-1.25	1.14	3.007306	135.13685	0.7	9.397341	6.953564	6.953564	5.625898	4.062569	4.062569	2.701691	2.701691	1.531284	1.531284	0.906005	0.906005	11.938611	9.589074	0.0	12.841643	12.841643	12.841643	0.0	0.0	0.0	0.0	10.213055	174.089209	0.75	0.798	-1.06	12.0	160.084	331.503884	10.94	6.63784	8.94	71.205358	-43.047281	10.046109	0.48123	10.046109	0.30284	1.38	0.187571	0.30284	-0.784042	-0.48123
Name_None_CAS_107-35-7_CS_TAURIN05M_Temperature: Value40	0.06	0.52	3.602197	125.870334	1.34	5.914214	3.663522	4.480019	3.06066	1.712831	3.321996	1.074714	2.64679	0.375805	1.127415	0.14893	0.446789	10.118127	8.417797	0.0	12.29761	0.0	0.0	0.0	0.0	0.0	0.0	10.286417	125.014664	1.0	0.6968	-0.13	7.0	118.093	18.141709	6.87	2.247743	5.87	42.07272	-32.740462	9.706806	0.329369	9.706806	0.265602	0.83	0.028935	0.265602	-3.79919	-0.329369
Name_None_CAS_103-84-4_CS_ACANIL02M_Temperature: Value30	-1.27	0.41	2.674242	217.959017	0.67	7.397341	5.795	5.795	4.787694	3.114808	3.114808	2.047212	2.047212	1.094158	1.094158	0.724749	0.724749	0.0	4.794537	0.0	5.90718	0.0	5.687386	6.923737	0.0	30.331835	5.316789	0.0	135.068414	0.125	0.2747	-1.31	10.0	126.094	195.625462	6.805075	3.011779	1.895375	59.872672	-26.419893	10.502041	0.326339	10.502041	0.220747	1.11	0.035926	0.220747	-0.035926	-0.326339
Name_None_CAS_110-94-1_CS_GLURAC04M_Temperature: Value50	0.86	1.14	3.102826	104.126402	0.69	7.276021	4.832244	4.832244	4.125898	2.562569	2.562569	1.64103	1.64103	0.781284	0.781284	0.39084	0.39084	11.938611	9.589074	0.0	19.262465	0.0	0.0	0.0	0.0	0.0	0.0	10.213055	132.042259	0.6	0.7866	-1.06	9.0	124.051	65.146951	7.94	3.884109	6.94	52.110531	-39.215442	9.787862	0.48123	9.787862	0.302856	0.96	0.063194	0.302856	-0.947917	-0.48123
Name_None_CAS_110-15-6_CS_SUCACB16M_Temperature: Value15	-0.39	0.97	3.181846	92.605938	0.69	6.568914	4.125137	4.125137	3.625898	2.062569	2.062569	1.287477	1.287477	0.552731	0.552731	0.213865	0.213865	11.938611	9.589074	0.0	12.841643	0.0	0.0	0.0	0.0	0.0	0.0	10.213055	118.026609	0.5	0.6693	-1.06	8.0	112.04	40.339204	6.94	3.009687	4.94	45.745589	-28.988496	9.640417	0.481219	9.640417	0.303432	0.82	0.296296	0.303432	-1.076481	-0.481219
Name_None_CAS_479-45-8_CS_MTNANLM_Temperature: Value70	-2.73	0.0	3.769455	592.636917	0.96	15.610366	9.656755	9.656755	9.162479	4.656935	4.656935	3.365399	3.365399	2.227211	2.227211	1.386716	1.386716	42.551792	40.457273	0.0	5.008913	12.132734	7.047672	0.0	0.0	0.0	0.0	0.0	287.013812	0.142857	0.0	-3.38	20.0	282.104	15468.489615	14.680168	5.086482	2.548788	108.138218	-39.173257	10.809537	0.312178	10.809537	0.312178	1.65	0.055548	0.258302	-1.171296	-0.258302
Name_None_CAS_110-15-6_CS_SUCACB16M_Temperature: Value10	-0.41	0.97	3.181846	92.605938	0.69	6.568914	4.125137	4.125137	3.625898	2.062569	2.062569	1.287477	1.287477	0.552731	0.552731	0.213865	0.213865	11.938611	9.589074	0.0	12.841643	0.0	0.0	0.0	0.0	0.0	0.0	10.213055	118.026609	0.5	0.6693	-1.06	8.0	112.04	40.339204	6.94	3.009687	4.94	45.745589	-28.988496	9.640417	0.481219	9.640417	0.303432	0.82	0.296296	0.303432	-1.076481	-0.481219
Name_None_CAS_69-72-7_CS_SALIAC18M_Temperature: Value15	-1.99	0.7	3.152941	254.783061	0.4	7.560478	5.112077	5.112077	4.715214	2.728688	2.728688	1.822302	1.822302	1.134458	1.134458	0.654489	0.654489	5.969305	4.794537	0.0	11.312963	0.0	0.0	12.132734	12.132734	0.0	0.0	10.213055	138.031694	0.0	0.28	-1.51	10.0	132.074	182.238219	6.607786	2.389633	1.074894	57.546335	-26.595388	10.261759	0.507053	10.261759	0.338969	0.99	0.06713	0.338969	-1.11287	-0.507053
Name_None_CAS_69-72-7_CS_SALIAC18M_Temperature: Value10	-1.96	0.7	3.152941	254.783061	0.4	7.560478	5.112077	5.112077	4.715214	2.728688	2.728688	1.822302	1.822302	1.134458	1.134458	0.654489	0.654489	5.969305	4.794537	0.0	11.312963	0.0	0.0	12.132734	12.132734	0.0	0.0	10.213055	138.031694	0.0	0.28	-1.51	10.0	132.074	182.238219	6.607786	2.389633	1.074894	57.546335	-26.595388	10.261759	0.507053	10.261759	0.338969	0.99	0.06713	0.338969	-1.11287	-0.507053
Name_None_CAS_55-21-0_CS_BZAMID12M_Temperature: Value60	-0.4	0.49	2.981455	205.415953	0.66	6.690234	4.87235	4.87235	4.30453	2.653483	2.653483	1.730276	1.730276	1.058307	1.058307	0.602419	0.602419	0.0	4.794537	0.0	5.90718	5.563451	0.0	0.0	24.265468	6.066367	0.0	5.733667	121.052764	0.0	0.3234	-1.31	9.0	114.083	129.225339	5.820039	2.306764	1.287705	53.297758	-24.943851	10.423148	0.3656	10.423148	0.248195	0.97	0.379074	0.248195	-0.379074	-0.3656
Name_None_CAS_103-84-4_CS_ACANIL02M_Temperature: Value40	-1.15	0.41	2.674242	217.959017	0.67	7.397341	5.795	5.795	4.787694	3.114808	3.114808	2.047212	2.047212	1.094158	1.094158	0.724749	0.724749	0.0	4.794537	0.0	5.90718	0.0	5.687386	6.923737	0.0	30.331835	5.316789	0.0	135.068414	0.125	0.2747	-1.31	10.0	126.094	195.625462	6.805075	3.011779	1.895375	59.872672	-26.419893	10.502041	0.326339	10.502041	0.220747	1.11	0.035926	0.220747	-0.035926	-0.326339
Name_None_CAS_141-90-2_CS_TURCIL02M_Temperature: Value25	-2.26	0.39	3.502117	248.361954	1.0	5.983128	3.971197	4.787694	3.787694	2.068932	2.47718	1.296046	1.704294	0.685867	0.90578	0.382688	0.551322	0.0	4.794537	0.0	5.559267	4.771066	0.0	12.263211	0.0	0.0	22.18583	0.0	128.004434	0.0	0.39	-0.9	8.0	124.124	64.052487	5.240845	1.915964	1.035274	50.391001	-20.425445	10.348056	0.33876	10.348056	0.251075	0.86	0.172454	0.251075	-0.172454	-0.33876
Name_2-Methoxybenzoic acid_CAS_579-75-9_CS_FUFBOXM_Temperature: Value35	-1.51	0.57	3.121219	267.79461	0.66	8.267585	6.073111	6.073111	5.253219	3.117454	3.117454	2.005436	2.005436	1.337383	1.337383	0.821324	0.821324	5.969305	4.794537	0.0	5.563451	5.749512	0.0	13.176165	18.199101	0.0	0.0	9.84339	152.047344	0.125	0.3762	-1.51	11.0	144.085	336.852662	7.595374	3.053138	1.490371	64.230588	-25.746714	10.500648	0.495856	10.500648	0.338977	1.13	0.189815	0.338977	-0.969954	-0.495856
Name_None_CAS_99-99-0_CS_NITOLU01M_Temperature: Value10	-2.88	0.0	3.003401	240.287949	0.21	7.560478	5.573111	5.573111	4.698377	2.910122	2.910122	2.092659	2.092659	1.24479	1.24479	0.66648	0.66648	4.923311	10.114318	0.0	5.687386	0.0	5.563451	12.132734	12.132734	6.923737	0.0	0.0	137.047678	0.142857	0.0	-1.38	10.0	130.082	180.912515	6.736009	2.473197	1.31284	58.449321	-17.139202	10.117782	0.268941	10.117782	0.268941	1.03	0.144074	0.25831	-0.403333	-0.25831
Name_2-Methoxybenzoic acid_CAS_579-75-9_CS_FUFBOXM_Temperature: Value30	-1.56	0.57	3.121219	267.79461	0.66	8.267585	6.073111	6.073111	5.253219	3.117454	3.117454	2.005436	2.005436	1.337383	1.337383	0.821324	0.821324	5.969305	4.794537	0.0	5.563451	5.749512	0.0	13.176165	18.199101	0.0	0.0	9.84339	152.047344	0.125	0.3762	-1.51	11.0	144.085	336.852662	7.595374	3.053138	1.490371	64.230588	-25.746714	10.500648	0.495856	10.500648	0.338977	1.13	0.189815	0.338977	-0.969954	-0.495856
Name_Acetamide, N-(4-methoxyphenyl)-_CAS_51-66-1_CS_ACACTA01M_Temperature: Value40	-1.67	0.41	2.709148	266.361954	0.87	8.974691	7.125898	7.125898	5.719545	3.637864	3.637864	2.409688	2.409688	1.410387	1.410387	0.877615	0.877615	0.0	4.794537	0.0	5.90718	0.0	11.436898	6.923737	31.375266	0.0	5.316789	4.736863	165.078979	0.222222	0.3567	-1.51	12.0	154.104	515.891835	8.585329	3.758873	2.268478	71.351159	-30.765398	10.625259	0.496766	10.625259	0.220747	1.31	0.06929	0.220747	-0.06929	-0.496766
Name_None_CAS_144-62-7_CS_OXALAC08M_Temperature: Value30	0.15	1.14	3.567703	71.548875	0.68	5.154701	2.710924	2.710924	2.642734	1.105462	1.105462	0.610305	0.610305	0.182954	0.182954	0.0	0.0	11.938611	0.0	0.0	0.0	0.0	0.0	0.0	0.0	0.0	0.0	19.802129	89.995309	0.0	0.7752	-1.06	6.0	88.018	13.60964	4.94	1.395523	1.280136	33.015705	-25.007447	9.099537	0.472815	9.099537	0.414359	0.54	1.824074	0.414359	-1.824074	-0.472815
Name_None_CAS_591-27-5_CS_MAMPOLM_Temperature: Value60	0.2	0.73	3.07766	168.388339	0.65	5.983128	4.333965	4.333965	3.787694	2.333649	2.333649	1.594987	1.594987	0.870211	0.870211	0.524798	0.524798	0.0	0.0	0.0	5.749512	5.687386	0.0	6.066367	18.199101	0.0	0.0	10.840195	109.052764	0.0	0.4745	-1.18	8.0	102.072	64.052487	4.966628	1.738121	0.904142	47.565528	-23.346918	8.733056	0.507886	8.733056	0.117129	0.87	0.212963	0.117129	0.212963	-0.507886
Name_None_CAS_110-15-6_CS_SUCACB16M_Temperature: Value65	0.38	0.97	3.181846	92.605938	0.69	6.568914	4.125137	4.125137	3.625898	2.062569	2.062569	1.287477	1.287477	0.552731	0.552731	0.213865	0.213865	11.938611	9.589074	0.0	12.841643	0.0	0.0	0.0	0.0	0.0	0.0	10.213055	118.026609	0.5	0.6693	-1.06	8.0	112.04	40.339204	6.94	3.009687	4.94	45.745589	-28.988496	9.640417	0.481219	9.640417	0.303432	0.82	0.296296	0.303432	-1.076481	-0.481219
Name_None_CAS_591-27-5_CS_MAMPOLM_Temperature: Value65	0.33	0.73	3.07766	168.388339	0.65	5.983128	4.333965	4.333965	3.787694	2.333649	2.333649	1.594987	1.594987	0.870211	0.870211	0.524798	0.524798	0.0	0.0	0.0	5.749512	5.687386	0.0	6.066367	18.199101	0.0	0.0	10.840195	109.052764	0.0	0.4745	-1.18	8.0	102.072	64.052487	4.966628	1.738121	0.904142	47.565528	-23.346918	8.733056	0.507886	8.733056	0.117129	0.87	0.212963	0.117129	0.212963	-0.507886
Name_None_CAS_58-94-6_CS_QQQAUG15M_Temperature: Value25	-3.02	0.64	2.822318	723.730856	1.66	12.844935	8.084069	10.472991	7.716162	4.133748	7.498095	3.177711	6.715534	2.030057	4.682163	1.301055	3.442354	24.942066	16.835594	0.0	15.605503	0.0	12.404902	6.066367	0.0	0.0	9.7145	16.739914	294.948825	0.0	1.0624	-1.16	17.0	289.681	4303.857521	12.300954	3.667479	2.136502	102.400407	-55.287662	11.546848	0.344498	11.546848	0.285291	1.69	0.15037	0.285291	-4.093197	-0.344498
Name_None_CAS_57-50-1_CS_SUCROS41M_Temperature: Value60	0.34	2.01	2.17727	393.203227	3.43	17.361443	12.042576	12.042576	10.806897	7.04946	7.04946	5.559383	5.559383	4.070325	4.070325	2.631316	2.631316	74.625548	30.639164	0.0	0.0	0.0	0.0	0.0	0.0	0.0	0.0	24.423644	342.116212	1.0	6.8943	-0.44	23.0	320.121	120494.873994	18.892352	7.207281	3.226802	130.436458	-71.165016	9.997826	0.393567	9.997826	0.22355	2.23	0.668633	0.22355	-2.221748	-0.393567
Name_None_CAS_69-72-7_CS_SALIAC18M_Temperature: Value80	-0.8	0.7	3.152941	254.783061	0.4	7.560478	5.112077	5.112077	4.715214	2.728688	2.728688	1.822302	1.822302	1.134458	1.134458	0.654489	0.654489	5.969305	4.794537	0.0	11.312963	0.0	0.0	12.132734	12.132734	0.0	0.0	10.213055	138.031694	0.0	0.28	-1.51	10.0	132.074	182.238219	6.607786	2.389633	1.074894	57.546335	-26.595388	10.261759	0.507053	10.261759	0.338969	0.99	0.06713	0.338969	-1.11287	-0.507053
Name_17a-Ethynyl testosterone_CAS_434-03-7_CS_KEFCEDM_Temperature: Value35	-5.49	0.4	1.70241	626.243053	1.08	16.457819	14.399067	14.399067	10.839101	9.280285	9.280285	8.9683	8.9683	8.352348	8.352348	6.812482	6.812482	5.601051	9.901065	0.0	10.829981	29.957785	38.52493	11.993926	0.0	6.07602	19.767909	6.42335	312.20893	0.761905	0.432	-1.07	23.0	284.229	203205.522346	15.457261	4.728617	1.835106	139.280147	-36.295784	11.846204	0.377034	11.846204	0.155197	2.58	0.120059	0.155197	-0.914495	-0.377034
Name_3-Hydroxybenzoic acid_CAS_99-06-9_CS_BIDLOP02M_Temperature: Value80	-0.1	1.06	3.069899	254.783061	0.72	7.560478	5.112077	5.112077	4.698377	2.722705	2.722705	1.855481	1.855481	1.093105	1.093105	0.638942	0.638942	5.969305	4.794537	0.0	11.312963	0.0	0.0	24.265468	0.0	0.0	0.0	10.213055	138.031694	0.0	0.7632	-1.51	10.0	132.074	178.192787	6.607786	2.389633	1.253905	57.546335	-26.471035	10.242037	0.50794	10.242037	0.335318	0.99	0.02787	0.335318	-1.031574	-0.50794
Name_None_CAS_115-77-5_CS_PERYTO12M_Temperature: Value30	-0.26	1.25	3.824684	51.848471	1.18	7.328427	5.117282	5.117282	4.242641	2.679125	2.679125	2.132456	2.132456	1.341641	1.341641	0.3	0.3	31.842518	0.0	0.0	0.0	0.0	0.0	0.0	0.0	0.0	0.0	20.42611	136.073559	1.0	1.475	-0.16	9.0	124.051	93.40991	8.84	3.788245	1.907385	53.375954	-34.324266	8.496528	0.395523	8.496528	0.062654	1.05	0.40625	0.062654	-1.111111	-0.395523
Name_3-Hydroxybenzoic acid_CAS_99-06-9_CS_BIDLOP02M_Temperature: Value20	-1.21	1.06	3.069899	254.783061	0.72	7.560478	5.112077	5.112077	4.698377	2.722705	2.722705	1.855481	1.855481	1.093105	1.093105	0.638942	0.638942	5.969305	4.794537	0.0	11.312963	0.0	0.0	24.265468	0.0	0.0	0.0	10.213055	138.031694	0.0	0.7632	-1.51	10.0	132.074	178.192787	6.607786	2.389633	1.253905	57.546335	-26.471035	10.242037	0.50794	10.242037	0.335318	0.99	0.02787	0.335318	-1.031574	-0.50794
Name_None_CAS_144-62-7_CS_OXALAC08M_Temperature: Value40	0.3	1.14	3.567703	71.548875	0.68	5.154701	2.710924	2.710924	2.642734	1.105462	1.105462	0.610305	0.610305	0.182954	0.182954	0.0	0.0	11.938611	0.0	0.0	0.0	0.0	0.0	0.0	0.0	0.0	0.0	19.802129	89.995309	0.0	0.7752	-1.06	6.0	88.018	13.60964	4.94	1.395523	1.280136	33.015705	-25.007447	9.099537	0.472815	9.099537	0.414359	0.54	1.824074	0.414359	-1.824074	-0.472815
Name_None_CAS_2051-24-3_CS_DCLBPHM_Temperature: Value60	-10.77	0.0	3.026914	669.959814	0.0	16.928203	9.779645	17.338934	10.106836	5.139822	8.919467	3.889822	7.669467	2.669608	7.223109	1.648786	4.303501	0.0	0.0	0.0	61.353236	0.0	0.0	0.0	0.0	0.0	0.0	116.009399	493.688527	0.0	0.0	1.34	22.0	498.662	54493.882109	19.661925	7.296648	3.103061	175.52116	-43.332592	6.202788	0.081912	6.202788	0.080892	2.55	0.00045	0.080892	-0.01198	-0.081912
Name_None_CAS_553-90-2_CS_DMEOXA05M_Temperature: Value50	0.56	0.0	3.643225	92.605938	0.69	6.568914	4.632993	4.632993	3.718744	1.882993	1.882993	0.983163	0.983163	0.537457	0.537457	0.166667	0.166667	11.938611	9.589074	0.0	0.0	0.0	14.219595	0.0	0.0	0.0	9.473726	0.0	118.026609	0.5	0.0	-1.06	8.0	112.04	53.472764	6.94	3.009687	1.59221	46.384212	-18.83438	10.046065	0.460599	10.046065	0.416684	0.82	0.979167	0.416684	-0.979167	-0.460599
Name_None_CAS_591-27-5_CS_MAMPOLM_Temperature: Value10	-0.74	0.73	3.07766	168.388339	0.65	5.983128	4.333965	4.333965	3.787694	2.333649	2.333649	1.594987	1.594987	0.870211	0.870211	0.524798	0.524798	0.0	0.0	0.0	5.749512	5.687386	0.0	6.066367	18.199101	0.0	0.0	10.840195	109.052764	0.0	0.4745	-1.18	8.0	102.072	64.052487	4.966628	1.738121	0.904142	47.565528	-23.346918	8.733056	0.507886	8.733056	0.117129	0.87	0.212963	0.117129	0.212963	-0.507886
Name_None_CAS_88-99-3_CS_PHTHAC06M_Temperature: Value85	-0.37	1.14	3.267076	296.584675	0.77	9.137828	6.020325	6.020325	5.625898	3.182812	3.182812	2.155889	2.155889	1.387881	1.387881	0.856105	0.856105	11.938611	9.589074	0.0	11.126903	0.0	0.0	24.265468	0.0	0.0	0.0	10.213055	166.026609	0.0	0.8778	-1.84	12.0	160.084	475.348829	8.258425	3.04193	1.420632	68.072799	-34.417527	10.46287	0.47762	10.46287	0.336067	1.15	0.189815	0.336067	-1.228704	-0.47762
Name_None_CAS_88-99-3_CS_PHTHAC06M_Temperature: Value80	-0.45	1.14	3.267076	296.584675	0.77	9.137828	6.020325	6.020325	5.625898	3.182812	3.182812	2.155889	2.155889	1.387881	1.387881	0.856105	0.856105	11.938611	9.589074	0.0	11.126903	0.0	0.0	24.265468	0.0	0.0	0.0	10.213055	166.026609	0.0	0.8778	-1.84	12.0	160.084	475.348829	8.258425	3.04193	1.420632	68.072799	-34.417527	10.46287	0.47762	10.46287	0.336067	1.15	0.189815	0.336067	-1.228704	-0.47762
Name_None_CAS_141-82-2_CS_MALNAC12M_Temperature: Value60	0.86	1.14	3.31802	83.10803	0.69	5.861807	3.418031	3.418031	3.125898	1.562569	1.562569	0.964254	0.964254	0.302451	0.302451	0.129368	0.129368	18.359432	9.589074	0.0	0.0	0.0	0.0	0.0	0.0	0.0	0.0	10.213055	104.010959	0.333333	0.7866	-1.06	7.0	100.029	19.093584	5.94	2.173434	4.94	39.380647	-31.859953	9.428889	0.480806	9.428889	0.314202	0.68	0.805556	0.314202	-1.3125	-0.480806
Name_None_CAS_53-16-7_CS_ESTRON13M_Temperature: Value25	-5.53	0.5	1.728441	576.780996	0.95	13.905413	12.062204	12.062204	9.593172	7.945187	7.945187	7.216626	7.216626	6.419142	6.419142	5.339787	5.339787	0.0	9.901065	0.0	5.41499	29.286475	32.104108	17.547725	0.0	12.132734	12.990104	0.0	270.16198	0.611111	0.475	-1.31	20.0	248.196	62569.188964	12.432139	4.094793	1.537762	119.748971	-34.161578	12.261953	0.507956	12.261953	0.138556	2.16	0.032154	0.138556	-0.032154	-0.507956
Name_None_CAS_68-96-2_CS_HPRGDOM_Temperature: Value42	-4.45	0.17	1.697583	634.995115	1.32	17.328063	15.229966	15.229966	11.221816	9.695734	9.695734	9.380149	9.380149	8.695991	8.695991	7.153613	7.153613	5.601051	14.695602	0.0	16.613226	36.378606	38.52493	5.573105	6.923737	6.07602	13.847474	0.0	330.219495	0.809524	0.2244	-0.96	24.0	300.228	291351.48963	16.50531	5.030469	1.880066	144.442444	-36.351122	12.218477	0.381506	12.218477	0.161345	2.68	0.044612	0.161345	-1.122829	-0.381506
Name_None_CAS_85-01-8_CS_PHENAN08M_Temperature: Value60	-4.39	0.0	2.610319	539.009099	0.23	9.380469	7.773503	7.773503	6.94949	4.815384	4.815384	3.507834	3.507834	2.654202	2.654202	1.954807	1.954807	0.0	0.0	0.0	0.0	0.0	0.0	21.544897	0.0	0.0	60.663671	0.0	178.07825	0.0	0.0	-1.82	14.0	168.154	3408.807763	7.571439	2.845084	1.007541	82.794732	-24.350477	2.178241	0.061629	2.178241	-0.010542	1.45	1.311296	0.010542	1.311296	-0.061629
Name_None_CAS_85-01-8_CS_PHENAN08M_Temperature: Value65	-4.26	0.0	2.610319	539.009099	0.23	9.380469	7.773503	7.773503	6.94949	4.815384	4.815384	3.507834	3.507834	2.654202	2.654202	1.954807	1.954807	0.0	0.0	0.0	0.0	0.0	0.0	21.544897	0.0	0.0	60.663671	0.0	178.07825	0.0	0.0	-1.82	14.0	168.154	3408.807763	7.571439	2.845084	1.007541	82.794732	-24.350477	2.178241	0.061629	2.178241	-0.010542	1.45	1.311296	0.010542	1.311296	-0.061629
Name_None_CAS_60-35-5_CS_ACEMID02M_Temperature: Value10	1.03	0.49	2.803039	29.01955	0.57	3.57735	2.485599	2.485599	1.732051	0.992799	0.992799	0.61065	0.61065	0.0	0.0	0.0	0.0	0.0	4.794537	0.0	5.90718	0.0	0.0	6.923737	0.0	0.0	5.733667	0.0	59.037114	0.5	0.2793	-0.53	4.0	54.028	3.245112	3.47	0.874858	1.156009	24.605606	-16.99894	9.222222	0.369921	9.222222	0.21379	0.51	0.333333	0.21379	-0.333333	-0.369921
Name_None_CAS_65-45-2_CS_SALMID07M_Temperature: Value15	-1.97	0.62	3.152941	257.537949	0.61	7.560478	5.242213	5.242213	4.715214	2.793756	2.793756	1.8814	1.8814	1.169509	1.169509	0.682001	0.682001	5.90718	4.794537	0.0	11.312963	0.0	0.0	12.132734	12.132734	0.0	0.0	10.840195	137.047678	0.0	0.3782	-1.51	10.0	130.082	182.238219	6.607786	2.389633	1.074894	58.091992	-31.055115	10.483981	0.507122	10.483981	0.251954	1.03	0.074074	0.251954	-0.61287	-0.507122
Name_None_CAS_88-99-3_CS_PHTHAC06M_Temperature: Value35	-1.22	1.14	3.267076	296.584675	0.77	9.137828	6.020325	6.020325	5.625898	3.182812	3.182812	2.155889	2.155889	1.387881	1.387881	0.856105	0.856105	11.938611	9.589074	0.0	11.126903	0.0	0.0	24.265468	0.0	0.0	0.0	10.213055	166.026609	0.0	0.8778	-1.84	12.0	160.084	475.348829	8.258425	3.04193	1.420632	68.072799	-34.417527	10.46287	0.47762	10.46287	0.336067	1.15	0.189815	0.336067	-1.228704	-0.47762
Name_None_CAS_57-13-6_CS_UREAXX23M_Temperature: Value20	0.93	0.72	2.803039	29.01955	0.69	3.57735	2.062949	2.062949	1.732051	0.781474	0.781474	0.402369	0.402369	0.0	0.0	0.0	0.0	6.031115	0.0	0.0	0.0	0.0	0.0	0.0	0.0	0.0	11.467335	4.794537	60.032363	0.0	0.4968	-0.73	4.0	56.024	3.245112	3.27	0.710529	0.173734	23.580555	-22.445395	9.0	0.351846	9.0	0.309056	0.46	0.833333	0.309056	-0.833333	-0.351846
Name_Maleic acid_CAS_110-16-7_CS_MALIAC13M_Temperature: Value20	0.55	1.14	3.668626	118.973737	0.75	6.568914	3.865624	3.865624	3.625898	1.766145	1.766145	1.009809	1.009809	0.368487	0.368487	0.142577	0.142577	11.938611	9.589074	0.0	0.0	12.15204	0.0	0.0	0.0	0.0	0.0	10.213055	116.010959	0.0	0.855	-1.32	8.0	112.04	40.339204	6.68	2.787964	4.68	45.055986	-32.597533	9.553611	0.478071	9.553611	0.328066	0.78	0.55787	0.328066	-1.257037	-0.478071
Name_l-Histidine_CAS_71-00-1_CS_LHISTD04M_Temperature: Value20	-0.58	1.13	2.498761	231.985251	1.41	8.267585	5.819183	5.819183	5.198377	3.159372	3.159372	2.209395	2.209395	1.301102	1.301102	0.715164	0.715164	12.011146	4.794537	0.0	6.420822	5.693928	0.0	6.32732	6.196844	0.0	9.967957	10.840195	155.069477	0.333333	1.5933	-1.36	11.0	146.085	394.890351	7.743734	3.156504	2.047487	63.250684	-40.149991	10.262535	0.480077	10.262535	0.320378	1.13	0.262731	0.320378	-1.006481	-0.480077
Name_None_CAS_121-57-3_CS_AFAZEMM_Temperature: Value60	-0.77	0.54	3.201516	340.595074	1.19	8.483128	5.55871	6.375206	4.999019	2.830074	4.270137	2.044102	3.465639	1.177959	2.045843	0.639797	1.119818	10.118127	8.417797	0.0	4.895483	5.687386	0.0	24.265468	0.0	0.0	0.0	10.286417	173.014664	0.0	0.6426	-1.07	11.0	166.137	230.73472	8.030705	2.51929	1.92397	64.39993	-33.075953	10.45891	0.398728	10.45891	0.294013	1.16	0.146574	0.294013	-4.075139	-0.398728
Name_None_CAS_56-40-6_CS_GLYCIN30M_Temperature: Value30	0.45	0.78	2.847379	42.912609	0.9	4.284457	2.639919	2.639919	2.270056	1.189533	1.189533	0.597863	0.597863	0.17462	0.17462	0.0	0.0	5.969305	4.794537	0.0	6.544756	0.0	0.0	0.0	0.0	0.0	5.733667	5.106527	75.032028	0.5	0.702	-0.57	5.0	70.027	9.651484	4.43	1.721545	3.43	29.39984	-28.021326	9.243056	0.480297	9.243056	0.316756	0.56	0.277778	0.316756	-0.967593	-0.480297
Name_3-Hydroxy-5-methyl isoxazole_CAS_10004-44-1_CS_NEZNAHM_Temperature: Value25	-0.07	0.26	3.296344	197.454754	0.86	5.276021	3.893847	3.893847	3.287694	1.939723	1.939723	1.323363	1.323363	0.646968	0.646968	0.374329	0.374329	0.0	4.794537	0.0	5.559267	5.760247	0.0	6.066367	6.923737	0.0	9.679758	0.0	99.032028	0.25	0.2236	-0.99	7.0	94.049	46.670483	4.176389	1.255629	0.707466	39.923201	-14.65113	10.140972	0.38384	10.140972	0.279579	0.69	0.18287	0.279579	-0.18287	-0.38384
Name_None_CAS_147-71-7_CS_TARTACM_Temperature: Value60	0.66	1.23	4.069512	133.826806	1.3	8.309401	4.760052	4.760052	4.464102	2.282543	2.282543	1.56615	1.56615	0.805104	0.805104	0.270102	0.270102	24.146543	9.589074	0.0	0.0	0.0	0.0	0.0	0.0	0.0	0.0	20.42611	150.016438	0.5	1.599	-1.14	10.0	144.038	106.755911	8.86	3.136253	1.997375	55.334057	-43.993273	9.771852	0.47924	9.771852	0.335427	0.94	1.768611	0.335427	-2.266204	-0.47924
Name_None_CAS_77-92-9_CS_CITRAC11M_Temperature: Value40	0.33	1.63	4.619312	227.367322	1.33	10.646264	6.427813	6.427813	5.77638	3.171013	3.171013	2.477768	2.477768	1.285437	1.285437	0.714077	0.714077	36.35061	14.383612	0.0	0.0	0.0	0.0	0.0	0.0	0.0	0.0	20.42611	192.027003	0.5	2.1679	-1.63	13.0	184.059	333.963488	11.37	3.853987	3.518164	72.225463	-60.185843	10.315556	0.481139	10.315556	0.336419	1.24	1.144213	0.336419	-2.738426	-0.481139
Name_None_CAS_62-44-2_CS_PYRAZB21M_Temperature: Value15	-2.58	0.41	2.635973	279.481149	0.87	9.681798	7.833004	7.833004	6.219545	4.225397	4.225397	2.638576	2.638576	1.485689	1.485689	1.004424	1.004424	0.0	4.794537	0.0	5.90718	6.606882	11.436898	6.923737	0.0	31.189205	5.316789	4.736863	179.094629	0.3	0.3567	-1.51	13.0	166.115	831.113512	9.577032	4.499571	3.151288	77.716101	-32.790919	10.681432	0.493887	10.681432	0.220747	1.45	0.065593	0.220747	-0.065593	-0.493887
Name_None_CAS_198-55-0_CS_PERLEN04M_Temperature: Value25	-8.8	0.0	2.317611	917.00497	0.31	13.104084	10.928203	10.928203	9.932653	6.976068	6.976068	5.418518	5.418518	4.389743	4.389743	3.579772	3.579772	0.0	0.0	0.0	0.0	0.0	0.0	43.089794	0.0	0.0	72.796405	0.0	252.0939	0.0	0.0	-2.6	20.0	240.22	107623.254344	10.219023	3.486522	1.119859	116.137086	-33.615679	2.246574	0.061011	2.246574	-0.002637	1.95	1.325469	0.002637	1.325469	-0.061011
Name_None_CAS_129-00-0_CS_GUQPOZM_Temperature: Value60	-5.33	0.0	2.505956	666.619806	0.25	10.535169	8.773503	8.773503	7.932653	5.559401	5.559401	4.289601	4.289601	3.392734	3.392734	2.669587	2.669587	0.0	0.0	0.0	0.0	0.0	0.0	32.317345	0.0	0.0	60.663671	0.0	202.07825	0.0	0.0	-2.08	16.0	192.176	11364.402575	8.116402	2.732405	0.89195	93.455422	-26.169132	2.212407	0.061033	2.212407	-0.002681	1.58	1.335	0.002681	1.335	-0.061033
Name_None_CAS_100-09-4_CS_ANISIC04M_Temperature: Value10	-2.97	0.57	2.913802	250.54461	0.66	8.267585	6.073111	6.073111	5.236382	3.111471	3.111471	2.033654	2.033654	1.336969	1.336969	0.733596	0.733596	5.969305	4.794537	0.0	5.563451	5.749512	0.0	19.242532	12.132734	0.0	0.0	9.84339	152.047344	0.125	0.3762	-1.51	11.0	144.085	335.47939	7.595374	3.053138	1.703179	64.230588	-25.189211	10.359739	0.496768	10.359739	0.335183	1.13	0.269259	0.335183	-0.923469	-0.496768
Name_None_CAS_554-84-7_CS_MNPHOL21M_Temperature: Value20	-1.08	0.69	3.069899	258.924771	0.49	7.560478	5.020325	5.020325	4.698377	2.633729	2.633729	1.776962	1.776962	1.040556	1.040556	0.606593	0.606593	4.923311	10.114318	0.0	11.436898	0.0	6.066367	18.199101	0.0	0.0	0.0	5.106527	139.026943	0.0	0.3381	-1.58	10.0	134.07	178.192787	6.538765	2.344994	1.222617	56.878613	-23.406399	10.047593	0.5077	10.047593	0.272622	0.95	0.088704	0.272622	-0.555833	-0.5077
Name_None_CAS_100-09-4_CS_ANISIC04M_Temperature: Value15	-2.9	0.57	2.913802	250.54461	0.66	8.267585	6.073111	6.073111	5.236382	3.111471	3.111471	2.033654	2.033654	1.336969	1.336969	0.733596	0.733596	5.969305	4.794537	0.0	5.563451	5.749512	0.0	19.242532	12.132734	0.0	0.0	9.84339	152.047344	0.125	0.3762	-1.51	11.0	144.085	335.47939	7.595374	3.053138	1.703179	64.230588	-25.189211	10.359739	0.496768	10.359739	0.335183	1.13	0.269259	0.335183	-0.923469	-0.496768
Name_l-Aspartic acid_CAS_56-84-8_CS_LASPRT03M_Temperature: Value10	-1.66	1.18	3.632432	132.529325	1.26	7.439158	4.572731	4.572731	4.036581	2.239272	2.239272	1.542593	1.542593	0.711731	0.711731	0.275438	0.275438	24.401273	9.589074	0.0	0.0	0.0	0.0	0.0	0.0	0.0	0.0	15.946722	133.037508	0.5	1.4868	-1.1	9.0	126.047	60.471844	7.9	3.032307	3.47971	51.08548	-30.407021	9.846435	0.481175	9.846435	0.320578	0.92	0.532407	0.320578	-1.294074	-0.481175
Name_None_CAS_86-73-7_CS_FLUREN02M_Temperature: Value70	-3.95	0.0	2.320728	411.600419	0.19	8.673362	7.325909	7.325909	6.44949	4.611807	4.611807	3.491071	3.491071	2.705801	2.705801	2.079609	2.079609	0.0	0.0	0.0	0.0	0.0	6.420822	22.253806	0.0	0.0	48.530937	0.0	166.07825	0.076923	0.0	-1.56	13.0	156.143	2395.238189	6.902851	2.461795	0.919446	77.847608	-21.710357	2.217593	0.061939	2.217593	-0.001346	1.36	1.103519	0.001346	1.103519	-0.061939
Name_None_CAS_86-73-7_CS_FLUREN02M_Temperature: Value75	-3.89	0.0	2.320728	411.600419	0.19	8.673362	7.325909	7.325909	6.44949	4.611807	4.611807	3.491071	3.491071	2.705801	2.705801	2.079609	2.079609	0.0	0.0	0.0	0.0	0.0	6.420822	22.253806	0.0	0.0	48.530937	0.0	166.07825	0.076923	0.0	-1.56	13.0	156.143	2395.238189	6.902851	2.461795	0.919446	77.847608	-21.710357	2.217593	0.061939	2.217593	-0.001346	1.36	1.103519	0.001346	1.103519	-0.061939
Name_l-Aspartic acid_CAS_56-84-8_CS_LASPRT03M_Temperature: Value15	-1.59	1.18	3.632432	132.529325	1.26	7.439158	4.572731	4.572731	4.036581	2.239272	2.239272	1.542593	1.542593	0.711731	0.711731	0.275438	0.275438	24.401273	9.589074	0.0	0.0	0.0	0.0	0.0	0.0	0.0	0.0	15.946722	133.037508	0.5	1.4868	-1.1	9.0	126.047	60.471844	7.9	3.032307	3.47971	51.08548	-30.407021	9.846435	0.481175	9.846435	0.320578	0.92	0.532407	0.320578	-1.294074	-0.481175
Name_None_CAS_65-85-0_CS_BENZAC12M_Temperature: Value20	-1.63	0.57	2.981455	203.415953	0.44	6.690234	4.742213	4.742213	4.30453	2.588415	2.588415	1.671178	1.671178	1.02074	1.02074	0.58073	0.58073	5.969305	4.794537	0.0	0.0	5.563451	0.0	0.0	30.331835	0.0	0.0	5.106527	122.036779	0.0	0.2508	-1.31	9.0	116.075	129.225339	5.820039	2.306764	1.287705	52.752101	-24.049796	10.200926	0.477639	10.200926	0.335178	0.93	0.331019	0.335178	-0.879074	-0.477639
Name_Thiourea_CAS_62-56-6_CS_THIOUR13M_Temperature: Value40	0.49	0.42	2.803039	29.01955	0.82	3.57735	2.062949	2.879445	1.732051	0.781474	1.189723	0.402369	0.873773	0.0	0.0	0.0	0.0	0.0	0.0	0.0	5.112437	0.0	0.0	0.0	0.0	0.0	23.685208	0.0	76.009519	0.0	0.3444	-0.31	4.0	72.092	3.245112	3.69	1.061747	8.372622	29.777813	-14.862445	4.62037	0.376506	4.62037	0.160496	0.57	0.0	0.160496	0.0	-0.376506
Name_None_CAS_65-85-0_CS_BENZAC12M_Temperature: Value25	-1.56	0.57	2.981455	203.415953	0.44	6.690234	4.742213	4.742213	4.30453	2.588415	2.588415	1.671178	1.671178	1.02074	1.02074	0.58073	0.58073	5.969305	4.794537	0.0	0.0	5.563451	0.0	0.0	30.331835	0.0	0.0	5.106527	122.036779	0.0	0.2508	-1.31	9.0	116.075	129.225339	5.820039	2.306764	1.287705	52.752101	-24.049796	10.200926	0.477639	10.200926	0.335178	0.93	0.331019	0.335178	-0.879074	-0.477639
Name_None_CAS_107-35-7_CS_TAURIN05M_Temperature: Value80	0.35	0.52	3.602197	125.870334	1.34	5.914214	3.663522	4.480019	3.06066	1.712831	3.321996	1.074714	2.64679	0.375805	1.127415	0.14893	0.446789	10.118127	8.417797	0.0	12.29761	0.0	0.0	0.0	0.0	0.0	0.0	10.286417	125.014664	1.0	0.6968	-0.13	7.0	118.093	18.141709	6.87	2.247743	5.87	42.07272	-32.740462	9.706806	0.329369	9.706806	0.265602	0.83	0.028935	0.265602	-3.79919	-0.329369
Name_None_CAS_505-48-6_CS_SUBRAC01M_Temperature: Value15	-2.13	1.14	3.007306	135.13685	0.7	9.397341	6.953564	6.953564	5.625898	4.062569	4.062569	2.701691	2.701691	1.531284	1.531284	0.906005	0.906005	11.938611	9.589074	0.0	12.841643	12.841643	12.841643	0.0	0.0	0.0	0.0	10.213055	174.089209	0.75	0.798	-1.06	12.0	160.084	331.503884	10.94	6.63784	8.94	71.205358	-43.047281	10.046109	0.48123	10.046109	0.30284	1.38	0.187571	0.30284	-0.784042	-0.48123
Name_None_CAS_56-40-6_CS_GLYCIN30M_Temperature: Value20	0.39	0.78	2.847379	42.912609	0.9	4.284457	2.639919	2.639919	2.270056	1.189533	1.189533	0.597863	0.597863	0.17462	0.17462	0.0	0.0	5.969305	4.794537	0.0	6.544756	0.0	0.0	0.0	0.0	0.0	5.733667	5.106527	75.032028	0.5	0.702	-0.57	5.0	70.027	9.651484	4.43	1.721545	3.43	29.39984	-28.021326	9.243056	0.480297	9.243056	0.316756	0.56	0.277778	0.316756	-0.967593	-0.480297
Name_None_CAS_85-44-9_CS_PHTHAOM_Temperature: Value25	-1.38	0.0	2.694677	307.945337	0.6	7.844935	5.534146	5.534146	5.287694	3.143847	3.143847	2.222561	2.222561	1.552287	1.552287	1.033265	1.033265	11.938611	9.589074	0.0	0.0	11.126903	0.0	0.0	24.265468	0.0	4.736863	0.0	148.016044	0.0	0.0	-1.64	11.0	144.085	517.090962	6.094932	1.919462	0.74117	62.592046	-23.056082	10.83287	0.385657	10.83287	0.346404	0.98	0.358796	0.346404	-0.55037	-0.385657
Name_l-Threonine_CAS_72-19-5_CS_LTHREO03M_Temperature: Value25	-0.12	1.03	3.637683	91.284213	1.33	6.732051	4.534726	4.534726	3.553418	2.218622	2.218622	1.604625	1.604625	0.804873	0.804873	0.206339	0.206339	18.115113	4.794537	0.0	0.0	0.0	0.0	6.923737	0.0	0.0	0.0	15.946722	119.058243	0.75	1.3699	-0.61	8.0	110.048	39.368066	7.39	2.637269	1.902081	46.923958	-24.257987	9.855741	0.480013	9.855741	0.322664	0.91	0.979167	0.322664	-1.180556	-0.480013
Name_2-Methoxybenzoic acid_CAS_579-75-9_CS_FUFBOXM_Temperature: Value70	-0.58	0.57	3.121219	267.79461	0.66	8.267585	6.073111	6.073111	5.253219	3.117454	3.117454	2.005436	2.005436	1.337383	1.337383	0.821324	0.821324	5.969305	4.794537	0.0	5.563451	5.749512	0.0	13.176165	18.199101	0.0	0.0	9.84339	152.047344	0.125	0.3762	-1.51	11.0	144.085	336.852662	7.595374	3.053138	1.490371	64.230588	-25.746714	10.500648	0.495856	10.500648	0.338977	1.13	0.189815	0.338977	-0.969954	-0.495856
Name_None_CAS_123-30-8_CS_AMPHOL01M_Temperature: Value20	-0.84	0.73	3.032456	147.388339	0.69	5.983128	4.333965	4.333965	3.787694	2.333649	2.333649	1.591532	1.591532	0.893088	0.893088	0.474322	0.474322	0.0	0.0	0.0	5.749512	5.687386	0.0	0.0	24.265468	0.0	0.0	10.840195	109.052764	0.0	0.5037	-1.18	8.0	102.072	70.798924	4.966628	1.738121	0.904142	47.565528	-24.154172	8.701111	0.507964	8.701111	0.115227	0.87	0.249259	0.115227	0.249259	-0.507964
Name_d-Sorbitol_CAS_50-70-4_CS_GLUCITM_Temperature: Value20	0.58	1.62	3.985164	104.605938	1.81	9.723615	6.406896	6.406896	5.540111	3.481748	3.481748	2.481029	2.481029	1.512478	1.512478	0.671209	0.671209	37.629629	0.0	0.0	0.0	0.0	0.0	0.0	0.0	0.0	0.0	30.639164	182.079038	1.0	2.9322	-0.24	12.0	168.06	358.75323	11.76	5.413461	3.015405	69.329364	-52.923591	8.95662	0.393579	8.95662	0.110579	1.31	0.725818	0.110579	-1.669306	-0.393579
Name_None_CAS_110-94-1_CS_GLURAC04M_Temperature: Value15	0.65	1.14	3.102826	104.126402	0.69	7.276021	4.832244	4.832244	4.125898	2.562569	2.562569	1.64103	1.64103	0.781284	0.781284	0.39084	0.39084	11.938611	9.589074	0.0	19.262465	0.0	0.0	0.0	0.0	0.0	0.0	10.213055	132.042259	0.6	0.7866	-1.06	9.0	124.051	65.146951	7.94	3.884109	6.94	52.110531	-39.215442	9.787862	0.48123	9.787862	0.302856	0.96	0.063194	0.302856	-0.947917	-0.48123
Name_None_CAS_492-62-6_CS_GLUCSA15M_Temperature: Value30	0.34	1.31	2.634409	146.218849	1.85	9.300965	6.238174	6.238174	5.574586	3.562009	3.562009	2.719449	2.719449	1.867059	1.867059	1.081734	1.081734	37.312774	0.0	0.0	0.0	0.0	0.0	0.0	0.0	0.0	4.736863	25.532637	180.063388	1.0	2.4235	-0.24	12.0	168.06	454.517504	9.845034	3.648916	1.581759	68.642844	-47.549087	9.119537	0.393567	9.119537	0.18357	1.2	0.525787	0.18357	-1.568935	-0.393567
Name_None_CAS_100-02-7_CS_NITPOL02M_Temperature: Value35	-0.71	0.67	3.003401	241.674771	0.49	7.560478	5.020325	5.020325	4.698377	2.633729	2.633729	1.773508	1.773508	1.060528	1.060528	0.574349	0.574349	4.923311	10.114318	0.0	11.436898	0.0	0.0	24.265468	0.0	0.0	0.0	5.106527	139.026943	0.0	0.3283	-1.58	10.0	134.07	180.912515	6.538765	2.344994	1.222617	56.878613	-23.764157	10.036149	0.507958	10.036149	0.269195	0.95	0.015926	0.269195	-0.514444	-0.507958
Name_None_CAS_69-72-7_CS_SALIAC18M_Temperature: Value50	-1.37	0.7	3.152941	254.783061	0.4	7.560478	5.112077	5.112077	4.715214	2.728688	2.728688	1.822302	1.822302	1.134458	1.134458	0.654489	0.654489	5.969305	4.794537	0.0	11.312963	0.0	0.0	12.132734	12.132734	0.0	0.0	10.213055	138.031694	0.0	0.28	-1.51	10.0	132.074	182.238219	6.607786	2.389633	1.074894	57.546335	-26.595388	10.261759	0.507053	10.261759	0.338969	0.99	0.06713	0.338969	-1.11287	-0.507053
Name_None_CAS_100-02-7_CS_NITPOL02M_Temperature: Value30	-0.85	0.67	3.003401	241.674771	0.49	7.560478	5.020325	5.020325	4.698377	2.633729	2.633729	1.773508	1.773508	1.060528	1.060528	0.574349	0.574349	4.923311	10.114318	0.0	11.436898	0.0	0.0	24.265468	0.0	0.0	0.0	5.106527	139.026943	0.0	0.3283	-1.58	10.0	134.07	180.912515	6.538765	2.344994	1.222617	56.878613	-23.764157	10.036149	0.507958	10.036149	0.269195	0.95	0.015926	0.269195	-0.514444	-0.507958
Name_None_CAS_91-20-3_CS_NAPHTA18M_Temperature: Value45	-3.29	0.0	2.888052	271.015182	0.17	6.811555	5.618802	5.618802	4.966326	3.404701	3.404701	2.347151	2.347151	1.658689	1.658689	1.132906	1.132906	0.0	0.0	0.0	0.0	0.0	0.0	10.772448	0.0	0.0	48.530937	0.0	128.0626	0.0	0.0	-1.3	10.0	120.11	348.570462	5.48223	2.143053	0.780534	60.113068	-18.48353	2.12037	0.06163	2.12037	-0.018404	1.09	1.310185	0.018404	1.310185	-0.06163
Name_None_CAS_110-15-6_CS_SUCACB16M_Temperature: Value20	-0.3	0.97	3.181846	92.605938	0.69	6.568914	4.125137	4.125137	3.625898	2.062569	2.062569	1.287477	1.287477	0.552731	0.552731	0.213865	0.213865	11.938611	9.589074	0.0	12.841643	0.0	0.0	0.0	0.0	0.0	0.0	10.213055	118.026609	0.5	0.6693	-1.06	8.0	112.04	40.339204	6.94	3.009687	4.94	45.745589	-28.988496	9.640417	0.481219	9.640417	0.303432	0.82	0.296296	0.303432	-1.076481	-0.481219
Name_None_CAS_91-20-3_CS_NAPHTA18M_Temperature: Value40	-3.37	0.0	2.888052	271.015182	0.17	6.811555	5.618802	5.618802	4.966326	3.404701	3.404701	2.347151	2.347151	1.658689	1.658689	1.132906	1.132906	0.0	0.0	0.0	0.0	0.0	0.0	10.772448	0.0	0.0	48.530937	0.0	128.0626	0.0	0.0	-1.3	10.0	120.11	348.570462	5.48223	2.143053	0.780534	60.113068	-18.48353	2.12037	0.06163	2.12037	-0.018404	1.09	1.310185	0.018404	1.310185	-0.06163
Name_None_CAS_110-15-6_CS_SUCACB16M_Temperature: Value25	-0.22	0.97	3.181846	92.605938	0.69	6.568914	4.125137	4.125137	3.625898	2.062569	2.062569	1.287477	1.287477	0.552731	0.552731	0.213865	0.213865	11.938611	9.589074	0.0	12.841643	0.0	0.0	0.0	0.0	0.0	0.0	10.213055	118.026609	0.5	0.6693	-1.06	8.0	112.04	40.339204	6.94	3.009687	4.94	45.745589	-28.988496	9.640417	0.481219	9.640417	0.303432	0.82	0.296296	0.303432	-1.076481	-0.481219
Name_None_CAS_32598-13-3_CS_FUHDAN01M_Temperature: Value30	-8.39	0.0	2.50208	485.037124	0.18	11.706742	7.97596	10.999675	7.575387	4.481997	5.993855	3.257776	4.886576	2.172535	3.650594	1.351385	1.947568	0.0	0.0	0.0	0.0	20.090533	11.126903	0.0	24.265468	12.132734	0.0	46.40376	289.922361	0.0	0.0	-0.4	16.0	285.944	4453.211453	12.067412	4.848492	2.464317	113.701562	-32.577736	5.943788	0.082712	5.943788	0.059798	1.81	0.51874	0.059798	0.51874	-0.082712
Name_None_CAS_99-76-3_CS_CEBGOF04M_Temperature: Value30	-1.74	0.66	2.895348	250.54461	0.72	8.267585	6.073111	6.073111	5.236382	3.111471	3.111471	2.038456	2.038456	1.288402	1.288402	0.715364	0.715364	5.969305	4.794537	0.0	5.749512	5.563451	0.0	31.375266	0.0	0.0	4.736863	5.106527	152.047344	0.125	0.4752	-1.51	11.0	144.085	335.47939	7.595374	3.053138	1.703179	64.230588	-26.51154	10.820871	0.507966	10.820871	0.337346	1.13	0.136716	0.337346	-0.398148	-0.507966
Name_None_CAS_107-35-7_CS_TAURIN05M_Temperature: Value30	-0.05	0.52	3.602197	125.870334	1.34	5.914214	3.663522	4.480019	3.06066	1.712831	3.321996	1.074714	2.64679	0.375805	1.127415	0.14893	0.446789	10.118127	8.417797	0.0	12.29761	0.0	0.0	0.0	0.0	0.0	0.0	10.286417	125.014664	1.0	0.6968	-0.13	7.0	118.093	18.141709	6.87	2.247743	5.87	42.07272	-32.740462	9.706806	0.329369	9.706806	0.265602	0.83	0.028935	0.265602	-3.79919	-0.329369
Name_None_CAS_479-45-8_CS_MTNANLM_Temperature: Value20	-3.59	0.0	3.769455	592.636917	0.96	15.610366	9.656755	9.656755	9.162479	4.656935	4.656935	3.365399	3.365399	2.227211	2.227211	1.386716	1.386716	42.551792	40.457273	0.0	5.008913	12.132734	7.047672	0.0	0.0	0.0	0.0	0.0	287.013812	0.142857	0.0	-3.38	20.0	282.104	15468.489615	14.680168	5.086482	2.548788	108.138218	-39.173257	10.809537	0.312178	10.809537	0.312178	1.65	0.055548	0.258302	-1.171296	-0.258302
Name_None_CAS_492-62-6_CS_GLUCSA15M_Temperature: Value40	0.35	1.31	2.634409	146.218849	1.85	9.300965	6.238174	6.238174	5.574586	3.562009	3.562009	2.719449	2.719449	1.867059	1.867059	1.081734	1.081734	37.312774	0.0	0.0	0.0	0.0	0.0	0.0	0.0	0.0	4.736863	25.532637	180.063388	1.0	2.4235	-0.24	12.0	168.06	454.517504	9.845034	3.648916	1.581759	68.642844	-47.549087	9.119537	0.393567	9.119537	0.18357	1.2	0.525787	0.18357	-1.568935	-0.393567
Name_None_CAS_110-94-1_CS_GLURAC04M_Temperature: Value65	0.93	1.14	3.102826	104.126402	0.69	7.276021	4.832244	4.832244	4.125898	2.562569	2.562569	1.64103	1.64103	0.781284	0.781284	0.39084	0.39084	11.938611	9.589074	0.0	19.262465	0.0	0.0	0.0	0.0	0.0	0.0	10.213055	132.042259	0.6	0.7866	-1.06	9.0	124.051	65.146951	7.94	3.884109	6.94	52.110531	-39.215442	9.787862	0.48123	9.787862	0.302856	0.96	0.063194	0.302856	-0.947917	-0.48123
Name_None_CAS_108-46-3_CS_RESORA03M_Temperature: Value20	0.7	1.0	3.07766	166.388339	0.61	5.983128	4.203828	4.203828	3.787694	2.268581	2.268581	1.519852	1.519852	0.829737	0.829737	0.493031	0.493031	0.0	0.0	0.0	11.499024	0.0	0.0	18.199101	6.066367	0.0	0.0	10.213055	110.036779	0.0	0.61	-1.18	8.0	104.064	64.052487	4.966628	1.738121	0.904142	47.019871	-22.940187	8.653056	0.507823	8.653056	0.118764	0.83	0.087963	0.118764	0.087963	-0.507823
Name_None_CAS_55-21-0_CS_BZAMID12M_Temperature: Value10	-1.31	0.49	2.981455	205.415953	0.66	6.690234	4.87235	4.87235	4.30453	2.653483	2.653483	1.730276	1.730276	1.058307	1.058307	0.602419	0.602419	0.0	4.794537	0.0	5.90718	5.563451	0.0	0.0	24.265468	6.066367	0.0	5.733667	121.052764	0.0	0.3234	-1.31	9.0	114.083	129.225339	5.820039	2.306764	1.287705	53.297758	-24.943851	10.423148	0.3656	10.423148	0.248195	0.97	0.379074	0.248195	-0.379074	-0.3656
Name_None_CAS_94-09-7_CS_QQQAXG04M_Temperature: Value50	-1.77	0.23	2.753743	266.361954	0.76	8.974691	6.910355	6.910355	5.736382	3.764073	3.764073	2.342479	2.342479	1.421818	1.421818	0.83363	0.83363	0.0	4.794537	0.0	5.969305	17.85772	0.0	0.0	31.189205	0.0	0.0	10.47053	165.078979	0.222222	0.1748	-1.51	12.0	154.104	535.062808	8.585329	3.758873	1.985036	71.141187	-25.576136	11.092937	0.462391	11.092937	0.33761	1.31	0.30787	0.33761	-0.30787	-0.462391
Name_None_CAS_115-43-5_CS_FUFSOPM_Temperature: Value20	-2.35	0.52	2.560321	502.297711	1.34	13.173362	9.60306	9.60306	8.608226	5.443106	5.443106	4.001527	4.001527	2.946475	2.946475	2.058594	2.058594	23.260464	14.383612	0.0	6.420822	5.563451	0.0	6.07602	30.331835	0.0	17.212513	0.0	244.084792	0.153846	0.6968	-2.43	18.0	232.154	12109.904738	12.038232	4.444357	1.69466	103.874854	-39.130009	12.086902	0.327651	12.086902	0.327651	1.8	0.126944	0.276512	-1.419722	-0.276512
Name_None_CAS_92-69-3_CS_BOPSAA10M_Temperature: Value25	-3.48	0.5	2.423856	375.629048	0.49	9.096012	7.143366	7.143366	6.360173	4.205658	4.205658	2.912899	2.912899	1.974427	1.974427	1.284483	1.284483	0.0	0.0	0.0	0.0	5.749512	5.563451	5.563451	12.132734	42.464569	0.0	5.106527	170.073165	0.0	0.245	-1.76	13.0	160.131	1444.823681	7.866896	3.314911	1.697201	77.282731	-30.175074	9.103574	0.507966	9.103574	0.115118	1.38	0.30526	0.115118	0.30526	-0.507966
Name_None_CAS_591-27-5_CS_MAMPOLM_Temperature: Value50	-0.17	0.73	3.07766	168.388339	0.65	5.983128	4.333965	4.333965	3.787694	2.333649	2.333649	1.594987	1.594987	0.870211	0.870211	0.524798	0.524798	0.0	0.0	0.0	5.749512	5.687386	0.0	6.066367	18.199101	0.0	0.0	10.840195	109.052764	0.0	0.4745	-1.18	8.0	102.072	64.052487	4.966628	1.738121	0.904142	47.565528	-23.346918	8.733056	0.507886	8.733056	0.117129	0.87	0.212963	0.117129	0.212963	-0.507886
Name_None_CAS_591-27-5_CS_MAMPOLM_Temperature: Value55	-0.05	0.73	3.07766	168.388339	0.65	5.983128	4.333965	4.333965	3.787694	2.333649	2.333649	1.594987	1.594987	0.870211	0.870211	0.524798	0.524798	0.0	0.0	0.0	5.749512	5.687386	0.0	6.066367	18.199101	0.0	0.0	10.840195	109.052764	0.0	0.4745	-1.18	8.0	102.072	64.052487	4.966628	1.738121	0.904142	47.565528	-23.346918	8.733056	0.507886	8.733056	0.117129	0.87	0.212963	0.117129	0.212963	-0.507886
Name_None_CAS_2051-24-3_CS_DCLBPHM_Temperature: Value25	-11.89	0.0	3.026914	669.959814	0.0	16.928203	9.779645	17.338934	10.106836	5.139822	8.919467	3.889822	7.669467	2.669608	7.223109	1.648786	4.303501	0.0	0.0	0.0	61.353236	0.0	0.0	0.0	0.0	0.0	0.0	116.009399	493.688527	0.0	0.0	1.34	22.0	498.662	54493.882109	19.661925	7.296648	3.103061	175.52116	-43.332592	6.202788	0.081912	6.202788	0.080892	2.55	0.00045	0.080892	-0.01198	-0.081912
Name_None_CAS_57-50-1_CS_SUCROS41M_Temperature: Value30	0.3	2.01	2.17727	393.203227	3.43	17.361443	12.042576	12.042576	10.806897	7.04946	7.04946	5.559383	5.559383	4.070325	4.070325	2.631316	2.631316	74.625548	30.639164	0.0	0.0	0.0	0.0	0.0	0.0	0.0	0.0	24.423644	342.116212	1.0	6.8943	-0.44	23.0	320.121	120494.873994	18.892352	7.207281	3.226802	130.436458	-71.165016	9.997826	0.393567	9.997826	0.22355	2.23	0.668633	0.22355	-2.221748	-0.393567
Name_3-Hydroxybenzoic acid_CAS_99-06-9_CS_BIDLOP02M_Temperature: Value30	-1.03	1.06	3.069899	254.783061	0.72	7.560478	5.112077	5.112077	4.698377	2.722705	2.722705	1.855481	1.855481	1.093105	1.093105	0.638942	0.638942	5.969305	4.794537	0.0	11.312963	0.0	0.0	24.265468	0.0	0.0	0.0	10.213055	138.031694	0.0	0.7632	-1.51	10.0	132.074	178.192787	6.607786	2.389633	1.253905	57.546335	-26.471035	10.242037	0.50794	10.242037	0.335318	0.99	0.02787	0.335318	-1.031574	-0.50794
Name_l-Aspartic acid_CAS_56-84-8_CS_LASPRT03M_Temperature: Value5	-1.75	1.18	3.632432	132.529325	1.26	7.439158	4.572731	4.572731	4.036581	2.239272	2.239272	1.542593	1.542593	0.711731	0.711731	0.275438	0.275438	24.401273	9.589074	0.0	0.0	0.0	0.0	0.0	0.0	0.0	0.0	15.946722	133.037508	0.5	1.4868	-1.1	9.0	126.047	60.471844	7.9	3.032307	3.47971	51.08548	-30.407021	9.846435	0.481175	9.846435	0.320578	0.92	0.532407	0.320578	-1.294074	-0.481175
Name_None_CAS_55-21-0_CS_BZAMID12M_Temperature: Value80	-0.26	0.49	2.981455	205.415953	0.66	6.690234	4.87235	4.87235	4.30453	2.653483	2.653483	1.730276	1.730276	1.058307	1.058307	0.602419	0.602419	0.0	4.794537	0.0	5.90718	5.563451	0.0	0.0	24.265468	6.066367	0.0	5.733667	121.052764	0.0	0.3234	-1.31	9.0	114.083	129.225339	5.820039	2.306764	1.287705	53.297758	-24.943851	10.423148	0.3656	10.423148	0.248195	0.97	0.379074	0.248195	-0.379074	-0.3656
Name_None_CAS_120-80-9_CS_CATCOL13M_Temperature: Value40	0.76	0.77	3.134862	162.638339	0.53	5.983128	4.203828	4.203828	3.80453	2.274564	2.274564	1.488714	1.488714	0.881732	0.881732	0.464163	0.464163	0.0	0.0	0.0	11.499024	0.0	0.0	12.132734	12.132734	0.0	0.0	10.213055	110.036779	0.0	0.4081	-1.18	8.0	104.064	72.495266	4.966628	1.738121	0.729375	47.019871	-21.292064	8.669259	0.50426	8.669259	0.156883	0.83	0.076389	0.156883	-0.076389	-0.50426
Name_None_CAS_68-96-2_CS_HPRGDOM_Temperature: Value35	-4.56	0.17	1.697583	634.995115	1.32	17.328063	15.229966	15.229966	11.221816	9.695734	9.695734	9.380149	9.380149	8.695991	8.695991	7.153613	7.153613	5.601051	14.695602	0.0	16.613226	36.378606	38.52493	5.573105	6.923737	6.07602	13.847474	0.0	330.219495	0.809524	0.2244	-0.96	24.0	300.228	291351.48963	16.50531	5.030469	1.880066	144.442444	-36.351122	12.218477	0.381506	12.218477	0.161345	2.68	0.044612	0.161345	-1.122829	-0.381506
Name_None_CAS_129-00-0_CS_GUQPOZM_Temperature: Value50	-5.55	0.0	2.505956	666.619806	0.25	10.535169	8.773503	8.773503	7.932653	5.559401	5.559401	4.289601	4.289601	3.392734	3.392734	2.669587	2.669587	0.0	0.0	0.0	0.0	0.0	0.0	32.317345	0.0	0.0	60.663671	0.0	202.07825	0.0	0.0	-2.08	16.0	192.176	11364.402575	8.116402	2.732405	0.89195	93.455422	-26.169132	2.212407	0.061033	2.212407	-0.002681	1.58	1.335	0.002681	1.335	-0.061033
Name_None_CAS_99-76-3_CS_CEBGOF04M_Temperature: Value25	-1.86	0.66	2.895348	250.54461	0.72	8.267585	6.073111	6.073111	5.236382	3.111471	3.111471	2.038456	2.038456	1.288402	1.288402	0.715364	0.715364	5.969305	4.794537	0.0	5.749512	5.563451	0.0	31.375266	0.0	0.0	4.736863	5.106527	152.047344	0.125	0.4752	-1.51	11.0	144.085	335.47939	7.595374	3.053138	1.703179	64.230588	-26.51154	10.820871	0.507966	10.820871	0.337346	1.13	0.136716	0.337346	-0.398148	-0.507966
Name_None_CAS_57-50-1_CS_SUCROS41M_Temperature: Value80	0.36	2.01	2.17727	393.203227	3.43	17.361443	12.042576	12.042576	10.806897	7.04946	7.04946	5.559383	5.559383	4.070325	4.070325	2.631316	2.631316	74.625548	30.639164	0.0	0.0	0.0	0.0	0.0	0.0	0.0	0.0	24.423644	342.116212	1.0	6.8943	-0.44	23.0	320.121	120494.873994	18.892352	7.207281	3.226802	130.436458	-71.165016	9.997826	0.393567	9.997826	0.22355	2.23	0.668633	0.22355	-2.221748	-0.393567
Name_None_CAS_461-58-5_CS_CYAMPD03M_Temperature: Value50	0.1	0.55	3.507223	92.605938	1.21	4.991564	3.049128	3.049128	2.770056	1.248171	1.248171	0.636669	0.636669	0.179099	0.179099	0.057735	0.057735	0.0	0.0	0.0	5.959555	0.0	0.0	6.193156	0.0	0.0	4.992405	16.729227	84.043596	0.0	0.6655	-1.24	6.0	80.05	14.834467	4.76	2.025957	2.76	35.071877	-23.990576	7.639167	0.36923	7.639167	0.208653	0.66	0.196759	0.208653	-0.196759	-0.36923
Name_None_CAS_57-50-1_CS_SUCROS41M_Temperature: Value85	0.37	2.01	2.17727	393.203227	3.43	17.361443	12.042576	12.042576	10.806897	7.04946	7.04946	5.559383	5.559383	4.070325	4.070325	2.631316	2.631316	74.625548	30.639164	0.0	0.0	0.0	0.0	0.0	0.0	0.0	0.0	24.423644	342.116212	1.0	6.8943	-0.44	23.0	320.121	120494.873994	18.892352	7.207281	3.226802	130.436458	-71.165016	9.997826	0.393567	9.997826	0.22355	2.23	0.668633	0.22355	-2.221748	-0.393567
Name_None_CAS_141-82-2_CS_MALNAC12M_Temperature: Value25	0.78	1.14	3.31802	83.10803	0.69	5.861807	3.418031	3.418031	3.125898	1.562569	1.562569	0.964254	0.964254	0.302451	0.302451	0.129368	0.129368	18.359432	9.589074	0.0	0.0	0.0	0.0	0.0	0.0	0.0	0.0	10.213055	104.010959	0.333333	0.7866	-1.06	7.0	100.029	19.093584	5.94	2.173434	4.94	39.380647	-31.859953	9.428889	0.480806	9.428889	0.314202	0.68	0.805556	0.314202	-1.3125	-0.480806
Name_None_CAS_103-90-2_CS_HXACAN32M_Temperature: Value25	-1.01	0.91	2.736298	253.299498	0.93	8.267585	6.164863	6.164863	5.181541	3.249098	3.249098	2.22806	2.22806	1.187673	1.187673	0.748027	0.748027	0.0	4.794537	0.0	11.656692	5.687386	0.0	19.056471	12.132734	0.0	5.316789	5.106527	151.063329	0.125	0.8463	-1.51	11.0	142.093	285.510741	7.595374	3.053138	2.292304	64.666905	-33.477862	10.524469	0.507964	10.524469	0.220747	1.17	0.115102	0.220747	-0.115102	-0.507964
Name_None_CAS_141-82-2_CS_MALNAC12M_Temperature: Value20	0.76	1.14	3.31802	83.10803	0.69	5.861807	3.418031	3.418031	3.125898	1.562569	1.562569	0.964254	0.964254	0.302451	0.302451	0.129368	0.129368	18.359432	9.589074	0.0	0.0	0.0	0.0	0.0	0.0	0.0	0.0	10.213055	104.010959	0.333333	0.7866	-1.06	7.0	100.029	19.093584	5.94	2.173434	4.94	39.380647	-31.859953	9.428889	0.480806	9.428889	0.314202	0.68	0.805556	0.314202	-1.3125	-0.480806
Name_None_CAS_56-41-7_CS_LALNIN03M_Temperature: Value25	0.27	0.78	3.257586	59.813538	0.93	5.154701	3.510162	3.510162	2.642734	1.62709	1.62709	1.126913	1.126913	0.389528	0.389528	0.0	0.0	12.011146	4.794537	0.0	0.0	0.0	0.0	6.923737	0.0	0.0	0.0	10.840195	89.047678	0.666667	0.7254	-0.57	6.0	82.038	13.60964	5.43	1.767634	1.721545	35.764782	-23.603808	9.574074	0.480094	9.574074	0.319678	0.71	0.731481	0.319678	-0.962963	-0.480094
Name_None_CAS_100-09-4_CS_ANISIC04M_Temperature: Value5	-3.03	0.57	2.913802	250.54461	0.66	8.267585	6.073111	6.073111	5.236382	3.111471	3.111471	2.033654	2.033654	1.336969	1.336969	0.733596	0.733596	5.969305	4.794537	0.0	5.563451	5.749512	0.0	19.242532	12.132734	0.0	0.0	9.84339	152.047344	0.125	0.3762	-1.51	11.0	144.085	335.47939	7.595374	3.053138	1.703179	64.230588	-25.189211	10.359739	0.496768	10.359739	0.335183	1.13	0.269259	0.335183	-0.923469	-0.496768
Name_l-Tyrosine_CAS_60-18-4_CS_LTYROS11M_Temperature: Value35	-2.42	1.28	2.641764	294.233053	1.29	9.844935	6.973884	6.973884	6.092224	3.856515	3.856515	2.815302	2.815302	1.709153	1.709153	0.973275	0.973275	12.011146	4.794537	0.0	12.170333	0.0	5.563451	12.132734	12.132734	0.0	0.0	15.946722	181.073893	0.222222	1.6512	-1.55	13.0	170.103	758.764388	9.537336	3.909516	2.757388	75.61611	-33.536674	10.396196	0.507967	10.396196	0.320316	1.37	0.159858	0.320316	-1.020301	-0.507967
Name_Pregna-4,6-diene-3,20-dione, 6,17-dimethyl-_CAS_977-79-7_CS_TUTDODM_Temperature: Value25	-5.27	0.0	1.797169	713.604435	1.13	18.198306	16.445889	16.445889	11.6325	10.082334	10.082334	9.964918	9.964918	9.212193	9.212193	7.2614	7.2614	0.0	9.589074	0.0	16.244971	35.74103	19.262465	23.987852	6.923737	6.07602	33.770969	0.0	340.24023	0.73913	0.0	-1.18	25.0	308.251	424524.120066	17.244694	5.175055	2.029165	151.688491	-32.244258	12.517398	0.29939	12.517398	0.155527	2.86	0.123853	0.155527	-0.162764	-0.29939
Name_None_CAS_88-99-3_CS_PHTHAC06M_Temperature: Value75	0.45	1.14	3.267076	296.584675	0.77	9.137828	6.020325	6.020325	5.625898	3.182812	3.182812	2.155889	2.155889	1.387881	1.387881	0.856105	0.856105	11.938611	9.589074	0.0	11.126903	0.0	0.0	24.265468	0.0	0.0	0.0	10.213055	166.026609	0.0	0.8778	-1.84	12.0	160.084	475.348829	8.258425	3.04193	1.420632	68.072799	-34.417527	10.46287	0.47762	10.46287	0.336067	1.15	0.189815	0.336067	-1.228704	-0.47762
Name_None_CAS_121-57-3_CS_AFAZEMM_Temperature: Value20	-1.19	0.54	3.201516	340.595074	1.19	8.483128	5.55871	6.375206	4.999019	2.830074	4.270137	2.044102	3.465639	1.177959	2.045843	0.639797	1.119818	10.118127	8.417797	0.0	4.895483	5.687386	0.0	24.265468	0.0	0.0	0.0	10.286417	173.014664	0.0	0.6426	-1.07	11.0	166.137	230.73472	8.030705	2.51929	1.92397	64.39993	-33.075953	10.45891	0.398728	10.45891	0.294013	1.16	0.146574	0.294013	-4.075139	-0.398728
Name_None_CAS_86-73-7_CS_FLUREN02M_Temperature: Value40	-4.63	0.0	2.320728	411.600419	0.19	8.673362	7.325909	7.325909	6.44949	4.611807	4.611807	3.491071	3.491071	2.705801	2.705801	2.079609	2.079609	0.0	0.0	0.0	0.0	0.0	6.420822	22.253806	0.0	0.0	48.530937	0.0	166.07825	0.076923	0.0	-1.56	13.0	156.143	2395.238189	6.902851	2.461795	0.919446	77.847608	-21.710357	2.217593	0.061939	2.217593	-0.001346	1.36	1.103519	0.001346	1.103519	-0.061939
Name_None_CAS_65-85-0_CS_BENZAC12M_Temperature: Value95	-0.28	0.57	2.981455	203.415953	0.44	6.690234	4.742213	4.742213	4.30453	2.588415	2.588415	1.671178	1.671178	1.02074	1.02074	0.58073	0.58073	5.969305	4.794537	0.0	0.0	5.563451	0.0	0.0	30.331835	0.0	0.0	5.106527	122.036779	0.0	0.2508	-1.31	9.0	116.075	129.225339	5.820039	2.306764	1.287705	52.752101	-24.049796	10.200926	0.477639	10.200926	0.335178	0.93	0.331019	0.335178	-0.879074	-0.477639
Name_17a-Ethynyl testosterone_CAS_434-03-7_CS_KEFCEDM_Temperature: Value50	-5.38	0.4	1.70241	626.243053	1.08	16.457819	14.399067	14.399067	10.839101	9.280285	9.280285	8.9683	8.9683	8.352348	8.352348	6.812482	6.812482	5.601051	9.901065	0.0	10.829981	29.957785	38.52493	11.993926	0.0	6.07602	19.767909	6.42335	312.20893	0.761905	0.432	-1.07	23.0	284.229	203205.522346	15.457261	4.728617	1.835106	139.280147	-36.295784	11.846204	0.377034	11.846204	0.155197	2.58	0.120059	0.155197	-0.914495	-0.377034
Name_None_CAS_141-82-2_CS_MALNAC12M_Temperature: Value50	0.84	1.14	3.31802	83.10803	0.69	5.861807	3.418031	3.418031	3.125898	1.562569	1.562569	0.964254	0.964254	0.302451	0.302451	0.129368	0.129368	18.359432	9.589074	0.0	0.0	0.0	0.0	0.0	0.0	0.0	0.0	10.213055	104.010959	0.333333	0.7866	-1.06	7.0	100.029	19.093584	5.94	2.173434	4.94	39.380647	-31.859953	9.428889	0.480806	9.428889	0.314202	0.68	0.805556	0.314202	-1.3125	-0.480806
Name_l-Tyrosine_CAS_60-18-4_CS_LTYROS11M_Temperature: Value45	-2.3	1.28	2.641764	294.233053	1.29	9.844935	6.973884	6.973884	6.092224	3.856515	3.856515	2.815302	2.815302	1.709153	1.709153	0.973275	0.973275	12.011146	4.794537	0.0	12.170333	0.0	5.563451	12.132734	12.132734	0.0	0.0	15.946722	181.073893	0.222222	1.6512	-1.55	13.0	170.103	758.764388	9.537336	3.909516	2.757388	75.61611	-33.536674	10.396196	0.507967	10.396196	0.320316	1.37	0.159858	0.320316	-1.020301	-0.507967
Name_1,2,3,4-Tetrachlorodibenzo-p-dioxin_CAS_30746-58-8_CS_FELSEUM_Temperature: Value40	-8.44	0.0	2.247275	599.01105	0.22	12.861443	8.637756	11.661471	8.592224	4.899776	6.411634	3.565036	5.076894	2.456249	4.223624	1.612432	2.507565	0.0	0.0	0.0	31.589557	11.499024	0.0	0.0	12.132734	12.132734	0.0	55.877485	319.89654	0.0	0.0	-0.8	18.0	317.942	16590.199562	12.244922	4.389717	1.721057	122.922822	-31.222285	6.074879	0.447804	6.074879	0.191407	1.82	0.143578	0.191407	0.143578	-0.447804
Name_None_CAS_123-31-9_CS_HYQUIN08M_Temperature: Value20	-0.21	1.0	3.032456	145.388339	0.65	5.983128	4.203828	4.203828	3.787694	2.268581	2.268581	1.516398	1.516398	0.849709	0.849709	0.452632	0.452632	0.0	0.0	0.0	11.499024	0.0	0.0	24.265468	0.0	0.0	0.0	10.213055	110.036779	0.0	0.65	-1.18	8.0	104.064	70.798924	4.966628	1.738121	0.904142	47.019871	-23.441066	8.645556	0.507962	8.645556	0.115346	0.83	0.169259	0.115346	0.169259	-0.507962
Name_None_CAS_123-31-9_CS_HYQUIN08M_Temperature: Value25	-0.18	1.0	3.032456	145.388339	0.65	5.983128	4.203828	4.203828	3.787694	2.268581	2.268581	1.516398	1.516398	0.849709	0.849709	0.452632	0.452632	0.0	0.0	0.0	11.499024	0.0	0.0	24.265468	0.0	0.0	0.0	10.213055	110.036779	0.0	0.65	-1.18	8.0	104.064	70.798924	4.966628	1.738121	0.904142	47.019871	-23.441066	8.645556	0.507962	8.645556	0.115346	0.83	0.169259	0.115346	0.169259	-0.507962
Name_None_CAS_85-01-8_CS_PHENAN08M_Temperature: Value30	-5.08	0.0	2.610319	539.009099	0.23	9.380469	7.773503	7.773503	6.94949	4.815384	4.815384	3.507834	3.507834	2.654202	2.654202	1.954807	1.954807	0.0	0.0	0.0	0.0	0.0	0.0	21.544897	0.0	0.0	60.663671	0.0	178.07825	0.0	0.0	-1.82	14.0	168.154	3408.807763	7.571439	2.845084	1.007541	82.794732	-24.350477	2.178241	0.061629	2.178241	-0.010542	1.45	1.311296	0.010542	1.311296	-0.061629
Name_None_CAS_129-00-0_CS_GUQPOZM_Temperature: Value29	-6.1	0.0	2.505956	666.619806	0.25	10.535169	8.773503	8.773503	7.932653	5.559401	5.559401	4.289601	4.289601	3.392734	3.392734	2.669587	2.669587	0.0	0.0	0.0	0.0	0.0	0.0	32.317345	0.0	0.0	60.663671	0.0	202.07825	0.0	0.0	-2.08	16.0	192.176	11364.402575	8.116402	2.732405	0.89195	93.455422	-26.169132	2.212407	0.061033	2.212407	-0.002681	1.58	1.335	0.002681	1.335	-0.061033
Name_None_CAS_62-23-7_CS_NBZOAC02M_Temperature: Value25	-2.78	0.66	3.00615	283.68319	0.54	9.137828	5.928573	5.928573	5.609061	3.087853	3.087853	2.109136	2.109136	1.325074	1.325074	0.725723	0.725723	10.892616	14.908855	0.0	11.250838	0.0	12.132734	12.132734	0.0	0.0	0.0	5.106527	167.021858	0.0	0.3564	-1.91	12.0	162.08	473.955341	8.189108	2.99667	1.570829	67.405077	-26.780189	10.312226	0.477639	10.312226	0.335187	1.11	0.042222	0.335187	-1.092687	-0.477639
Name_2-Methoxybenzoic acid_CAS_579-75-9_CS_FUFBOXM_Temperature: Value40	-1.43	0.57	3.121219	267.79461	0.66	8.267585	6.073111	6.073111	5.253219	3.117454	3.117454	2.005436	2.005436	1.337383	1.337383	0.821324	0.821324	5.969305	4.794537	0.0	5.563451	5.749512	0.0	13.176165	18.199101	0.0	0.0	9.84339	152.047344	0.125	0.3762	-1.51	11.0	144.085	336.852662	7.595374	3.053138	1.490371	64.230588	-25.746714	10.500648	0.495856	10.500648	0.338977	1.13	0.189815	0.338977	-0.969954	-0.495856
Name_None_CAS_129-00-0_CS_GUQPOZM_Temperature: Value20	-6.34	0.0	2.505956	666.619806	0.25	10.535169	8.773503	8.773503	7.932653	5.559401	5.559401	4.289601	4.289601	3.392734	3.392734	2.669587	2.669587	0.0	0.0	0.0	0.0	0.0	0.0	32.317345	0.0	0.0	60.663671	0.0	202.07825	0.0	0.0	-2.08	16.0	192.176	11364.402575	8.116402	2.732405	0.89195	93.455422	-26.169132	2.212407	0.061033	2.212407	-0.002681	1.58	1.335	0.002681	1.335	-0.061033
Name_None_CAS_57-13-6_CS_UREAXX23M_Temperature: Value70	1.1	0.72	2.803039	29.01955	0.69	3.57735	2.062949	2.062949	1.732051	0.781474	0.781474	0.402369	0.402369	0.0	0.0	0.0	0.0	6.031115	0.0	0.0	0.0	0.0	0.0	0.0	0.0	0.0	11.467335	4.794537	60.032363	0.0	0.4968	-0.73	4.0	56.024	3.245112	3.27	0.710529	0.173734	23.580555	-22.445395	9.0	0.351846	9.0	0.309056	0.46	0.833333	0.309056	-0.833333	-0.351846
Name_None_CAS_315-30-0_CS_ALOPURM_Temperature: Value40	-2.1	0.27	2.929586	362.1908	1.54	6.974691	4.957376	4.957376	4.87701	2.745086	2.745086	1.854779	1.854779	1.254429	1.254429	0.785732	0.785732	0.0	4.794537	0.0	5.559267	11.387856	0.0	12.524164	0.0	0.0	20.165321	0.0	136.038511	0.0	0.4158	-1.65	10.0	132.082	372.42214	5.15986	1.662923	0.539771	55.465602	-27.81438	10.848704	0.305963	10.848704	0.283323	0.88	0.261574	0.283323	-0.261574	-0.305963
Name_None_CAS_120-12-7_CS_ANTCEN19M_Temperature: Value60	-5.55	0.0	2.523733	488.759099	0.23	9.380469	7.773503	7.773503	6.932653	4.809401	4.809401	3.546509	3.546509	2.614031	2.614031	1.882639	1.882639	0.0	0.0	0.0	0.0	0.0	0.0	21.544897	0.0	0.0	60.663671	0.0	178.07825	0.0	0.0	-1.82	14.0	168.154	3255.128956	7.571439	2.845084	1.080317	82.794732	-25.582407	2.240741	0.061629	2.240741	-0.017765	1.45	1.311296	0.017765	1.311296	-0.061629
Name_None_CAS_86-73-7_CS_FLUREN02M_Temperature: Value30	-4.88	0.0	2.320728	411.600419	0.19	8.673362	7.325909	7.325909	6.44949	4.611807	4.611807	3.491071	3.491071	2.705801	2.705801	2.079609	2.079609	0.0	0.0	0.0	0.0	0.0	6.420822	22.253806	0.0	0.0	48.530937	0.0	166.07825	0.076923	0.0	-1.56	13.0	156.143	2395.238189	6.902851	2.461795	0.919446	77.847608	-21.710357	2.217593	0.061939	2.217593	-0.001346	1.36	1.103519	0.001346	1.103519	-0.061939
Name_None_CAS_120-12-7_CS_ANTCEN19M_Temperature: Value65	-5.43	0.0	2.523733	488.759099	0.23	9.380469	7.773503	7.773503	6.932653	4.809401	4.809401	3.546509	3.546509	2.614031	2.614031	1.882639	1.882639	0.0	0.0	0.0	0.0	0.0	0.0	21.544897	0.0	0.0	60.663671	0.0	178.07825	0.0	0.0	-1.82	14.0	168.154	3255.128956	7.571439	2.845084	1.080317	82.794732	-25.582407	2.240741	0.061629	2.240741	-0.017765	1.45	1.311296	0.017765	1.311296	-0.061629
Name_3-Hydroxybenzoic acid_CAS_99-06-9_CS_BIDLOP02M_Temperature: Value60	-0.51	1.06	3.069899	254.783061	0.72	7.560478	5.112077	5.112077	4.698377	2.722705	2.722705	1.855481	1.855481	1.093105	1.093105	0.638942	0.638942	5.969305	4.794537	0.0	11.312963	0.0	0.0	24.265468	0.0	0.0	0.0	10.213055	138.031694	0.0	0.7632	-1.51	10.0	132.074	178.192787	6.607786	2.389633	1.253905	57.546335	-26.471035	10.242037	0.50794	10.242037	0.335318	0.99	0.02787	0.335318	-1.031574	-0.50794
Name_None_CAS_50-78-2_CS_ACSALA19M_Temperature: Value15	-1.77	0.57	3.043527	343.222868	0.77	9.844935	6.98136	6.98136	6.109061	3.617454	3.617454	2.394956	2.394956	1.371155	1.371155	0.887171	0.887171	11.938611	9.589074	0.0	11.312963	0.0	0.0	19.056471	12.132734	0.0	4.736863	5.106527	180.042259	0.111111	0.4389	-1.84	13.0	172.095	729.680753	9.249606	3.709251	2.297415	74.757053	-29.813687	10.611948	0.47754	10.611948	0.339004	1.29	0.016019	0.339004	-1.114028	-0.47754
Name_None_CAS_147-71-7_CS_TARTACM_Temperature: Value30	0.61	1.23	4.069512	133.826806	1.3	8.309401	4.760052	4.760052	4.464102	2.282543	2.282543	1.56615	1.56615	0.805104	0.805104	0.270102	0.270102	24.146543	9.589074	0.0	0.0	0.0	0.0	0.0	0.0	0.0	0.0	20.42611	150.016438	0.5	1.599	-1.14	10.0	144.038	106.755911	8.86	3.136253	1.997375	55.334057	-43.993273	9.771852	0.47924	9.771852	0.335427	0.94	1.768611	0.335427	-2.266204	-0.47924
Name_None_CAS_100-09-4_CS_ANISIC04M_Temperature: Value40	-2.51	0.57	2.913802	250.54461	0.66	8.267585	6.073111	6.073111	5.236382	3.111471	3.111471	2.033654	2.033654	1.336969	1.336969	0.733596	0.733596	5.969305	4.794537	0.0	5.563451	5.749512	0.0	19.242532	12.132734	0.0	0.0	9.84339	152.047344	0.125	0.3762	-1.51	11.0	144.085	335.47939	7.595374	3.053138	1.703179	64.230588	-25.189211	10.359739	0.496768	10.359739	0.335183	1.13	0.269259	0.335183	-0.923469	-0.496768
Name_17a-Ethynyl testosterone_CAS_434-03-7_CS_KEFCEDM_Temperature: Value25	-5.66	0.4	1.70241	626.243053	1.08	16.457819	14.399067	14.399067	10.839101	9.280285	9.280285	8.9683	8.9683	8.352348	8.352348	6.812482	6.812482	5.601051	9.901065	0.0	10.829981	29.957785	38.52493	11.993926	0.0	6.07602	19.767909	6.42335	312.20893	0.761905	0.432	-1.07	23.0	284.229	203205.522346	15.457261	4.728617	1.835106	139.280147	-36.295784	11.846204	0.377034	11.846204	0.155197	2.58	0.120059	0.155197	-0.914495	-0.377034
Name_None_CAS_100-09-4_CS_ANISIC04M_Temperature: Value45	-2.41	0.57	2.913802	250.54461	0.66	8.267585	6.073111	6.073111	5.236382	3.111471	3.111471	2.033654	2.033654	1.336969	1.336969	0.733596	0.733596	5.969305	4.794537	0.0	5.563451	5.749512	0.0	19.242532	12.132734	0.0	0.0	9.84339	152.047344	0.125	0.3762	-1.51	11.0	144.085	335.47939	7.595374	3.053138	1.703179	64.230588	-25.189211	10.359739	0.496768	10.359739	0.335183	1.13	0.269259	0.335183	-0.923469	-0.496768
Name_None_CAS_77-92-9_CS_CITRAC11M_Temperature: Value10	0.26	1.63	4.619312	227.367322	1.33	10.646264	6.427813	6.427813	5.77638	3.171013	3.171013	2.477768	2.477768	1.285437	1.285437	0.714077	0.714077	36.35061	14.383612	0.0	0.0	0.0	0.0	0.0	0.0	0.0	0.0	20.42611	192.027003	0.5	2.1679	-1.63	13.0	184.059	333.963488	11.37	3.853987	3.518164	72.225463	-60.185843	10.315556	0.481139	10.315556	0.336419	1.24	1.144213	0.336419	-2.738426	-0.481139
Name_17a-Ethynyl testosterone_CAS_434-03-7_CS_KEFCEDM_Temperature: Value20	-5.8	0.4	1.70241	626.243053	1.08	16.457819	14.399067	14.399067	10.839101	9.280285	9.280285	8.9683	8.9683	8.352348	8.352348	6.812482	6.812482	5.601051	9.901065	0.0	10.829981	29.957785	38.52493	11.993926	0.0	6.07602	19.767909	6.42335	312.20893	0.761905	0.432	-1.07	23.0	284.229	203205.522346	15.457261	4.728617	1.835106	139.280147	-36.295784	11.846204	0.377034	11.846204	0.155197	2.58	0.120059	0.155197	-0.914495	-0.377034
Name_None_CAS_103-82-2_CS_ZZZMLY01M_Temperature: Value25	-0.9	0.57	2.674242	215.959017	0.45	7.397341	5.44932	5.44932	4.787694	3.045521	3.045521	2.056114	2.056114	1.198175	1.198175	0.770482	0.770482	5.969305	4.794537	0.0	6.420822	0.0	5.563451	0.0	12.132734	18.199101	0.0	5.106527	136.052429	0.125	0.2565	-1.31	10.0	128.086	195.625462	6.805075	3.011779	1.895375	59.117043	-24.561549	10.168707	0.480986	10.168707	0.307315	1.07	0.111944	0.307315	-0.785926	-0.480986
Name_None_CAS_76-57-3_CS_ZZZTSE03M_Temperature: Value60	-1.3	0.23	1.822365	685.154996	1.58	15.060113	12.951046	12.951046	10.663869	8.102094	8.102094	7.113245	7.113245	6.35431	6.35431	5.388741	5.388741	6.103966	5.106527	0.0	11.518957	11.959747	30.885423	11.126903	7.109798	12.142387	24.089969	9.473726	299.152144	0.555556	0.3634	-1.52	22.0	278.202	226722.000407	12.968359	4.059868	1.277623	129.878939	-37.255187	10.554213	0.492857	10.554213	0.165481	2.21	0.080556	0.165481	-0.538553	-0.492857
Name_Thiourea_CAS_62-56-6_CS_THIOUR13M_Temperature: Value30	0.34	0.42	2.803039	29.01955	0.82	3.57735	2.062949	2.879445	1.732051	0.781474	1.189723	0.402369	0.873773	0.0	0.0	0.0	0.0	0.0	0.0	0.0	5.112437	0.0	0.0	0.0	0.0	0.0	23.685208	0.0	76.009519	0.0	0.3444	-0.31	4.0	72.092	3.245112	3.69	1.061747	8.372622	29.777813	-14.862445	4.62037	0.376506	4.62037	0.160496	0.57	0.0	0.160496	0.0	-0.376506
Name_None_CAS_556-88-7_CS_NTRGUA02M_Temperature: Value20	-1.59	0.55	3.679228	102.257422	1.25	5.861807	3.365624	3.365624	3.125898	1.366105	1.366105	0.7627	0.7627	0.19712	0.19712	0.094281	0.094281	10.991868	10.114318	0.0	0.0	0.0	0.0	0.0	0.0	0.0	16.568742	0.0	104.033425	0.0	0.6875	-1.33	7.0	100.037	19.093584	5.67	1.956514	4.67	38.937467	-19.329362	9.267778	0.364866	9.267778	0.263015	0.68	0.537037	0.263015	-0.962963	-0.364866
Name_None_CAS_56-40-6_CS_GLYCIN30M_Temperature: Value60	0.62	0.78	2.847379	42.912609	0.9	4.284457	2.639919	2.639919	2.270056	1.189533	1.189533	0.597863	0.597863	0.17462	0.17462	0.0	0.0	5.969305	4.794537	0.0	6.544756	0.0	0.0	0.0	0.0	0.0	5.733667	5.106527	75.032028	0.5	0.702	-0.57	5.0	70.027	9.651484	4.43	1.721545	3.43	29.39984	-28.021326	9.243056	0.480297	9.243056	0.316756	0.56	0.277778	0.316756	-0.967593	-0.480297
Name_None_CAS_65-85-0_CS_BENZAC12M_Temperature: Value75	-0.78	0.57	2.981455	203.415953	0.44	6.690234	4.742213	4.742213	4.30453	2.588415	2.588415	1.671178	1.671178	1.02074	1.02074	0.58073	0.58073	5.969305	4.794537	0.0	0.0	5.563451	0.0	0.0	30.331835	0.0	0.0	5.106527	122.036779	0.0	0.2508	-1.31	9.0	116.075	129.225339	5.820039	2.306764	1.287705	52.752101	-24.049796	10.200926	0.477639	10.200926	0.335178	0.93	0.331019	0.335178	-0.879074	-0.477639
Name_None_CAS_123-56-8_CS_SUCCIN05M_Temperature: Value40	0.66	0.34	2.553705	104.858202	0.89	5.276021	3.73071	3.73071	3.287694	2.115355	2.115355	1.471353	1.471353	0.857963	0.857963	0.507564	0.507564	0.0	9.589074	0.0	11.814359	12.841643	0.0	0.0	0.0	0.0	5.316789	0.0	99.032028	0.5	0.3026	-0.86	7.0	94.049	46.670483	4.302866	1.329582	0.764845	40.701153	-22.228152	10.121528	0.296439	10.121528	0.226562	0.69	0.148148	0.226562	-0.148148	-0.296439
Name_None_CAS_123-30-8_CS_AMPHOL01M_Temperature: Value60	-0.57	0.73	3.032456	147.388339	0.69	5.983128	4.333965	4.333965	3.787694	2.333649	2.333649	1.591532	1.591532	0.893088	0.893088	0.474322	0.474322	0.0	0.0	0.0	5.749512	5.687386	0.0	0.0	24.265468	0.0	0.0	10.840195	109.052764	0.0	0.5037	-1.18	8.0	102.072	70.798924	4.966628	1.738121	0.904142	47.565528	-24.154172	8.701111	0.507964	8.701111	0.115227	0.87	0.249259	0.115227	0.249259	-0.507964
Name_None_CAS_51-28-5_CS_DNOPHL02M_Temperature: Value55	-2.13	0.28	3.267052	375.287403	0.45	10.008072	6.206685	6.206685	6.019745	3.139151	3.139151	2.187237	2.187237	1.366512	1.366512	0.771623	0.771623	26.970906	20.228637	0.0	0.0	6.066367	12.132734	0.0	0.0	0.0	0.0	5.106527	184.012021	0.0	0.126	-2.18	13.0	180.075	675.815708	8.912421	3.05236	1.695453	71.531588	-32.782729	10.219537	0.502087	10.219537	0.317063	1.12	0.426389	0.317063	-0.886574	-0.502087
Name_2-Methoxybenzoic acid_CAS_579-75-9_CS_FUFBOXM_Temperature: Value20	-1.77	0.57	3.121219	267.79461	0.66	8.267585	6.073111	6.073111	5.253219	3.117454	3.117454	2.005436	2.005436	1.337383	1.337383	0.821324	0.821324	5.969305	4.794537	0.0	5.563451	5.749512	0.0	13.176165	18.199101	0.0	0.0	9.84339	152.047344	0.125	0.3762	-1.51	11.0	144.085	336.852662	7.595374	3.053138	1.490371	64.230588	-25.746714	10.500648	0.495856	10.500648	0.338977	1.13	0.189815	0.338977	-0.969954	-0.495856
Name_Grifulvin_CAS_126-07-8_CS_GRISFLM_Temperature: Value25	-4.61	0.0	2.258173	768.834539	1.58	17.6459	13.766612	14.522541	11.39945	7.375124	7.753088	5.750227	6.128192	4.497995	4.855898	3.299373	3.564147	11.518957	9.589074	0.0	40.082073	11.499024	0.0	33.47178	6.923737	0.0	0.0	30.548392	352.071366	0.411765	0.0	-2.21	24.0	335.634	270347.369567	16.64092	5.701542	2.021587	143.824992	-37.335424	13.254939	0.496168	13.254939	0.230725	2.39	0.117617	0.230725	-1.422343	-0.496168
Name_None_CAS_110-94-1_CS_GLURAC04M_Temperature: Value20	0.69	1.14	3.102826	104.126402	0.69	7.276021	4.832244	4.832244	4.125898	2.562569	2.562569	1.64103	1.64103	0.781284	0.781284	0.39084	0.39084	11.938611	9.589074	0.0	19.262465	0.0	0.0	0.0	0.0	0.0	0.0	10.213055	132.042259	0.6	0.7866	-1.06	9.0	124.051	65.146951	7.94	3.884109	6.94	52.110531	-39.215442	9.787862	0.48123	9.787862	0.302856	0.96	0.063194	0.302856	-0.947917	-0.48123
Name_None_CAS_144-82-1_CS_FOLHAPM_Temperature: Value35	-2.48	0.59	2.276726	618.70034	1.26	12.466255	8.914172	10.547165	7.971164	4.657086	6.956746	3.300767	6.164814	1.938105	4.176282	1.158653	2.980512	10.023291	8.417797	0.0	10.027042	10.69501	0.0	35.602254	6.923737	0.0	14.919458	5.733667	270.024518	0.111111	0.7434	-1.67	17.0	260.259	7651.767069	11.804896	4.301523	2.714433	102.552081	-39.550748	11.909099	0.398728	11.909099	0.263206	1.79	0.138475	0.263206	-3.614398	-0.398728
Name_None_CAS_479-45-8_CS_MTNANLM_Temperature: Value60	-2.91	0.0	3.769455	592.636917	0.96	15.610366	9.656755	9.656755	9.162479	4.656935	4.656935	3.365399	3.365399	2.227211	2.227211	1.386716	1.386716	42.551792	40.457273	0.0	5.008913	12.132734	7.047672	0.0	0.0	0.0	0.0	0.0	287.013812	0.142857	0.0	-3.38	20.0	282.104	15468.489615	14.680168	5.086482	2.548788	108.138218	-39.173257	10.809537	0.312178	10.809537	0.312178	1.65	0.055548	0.258302	-1.171296	-0.258302
Name_None_CAS_118-92-3_CS_AMBACO06M_Temperature: Value30	-1.36	0.75	3.152941	257.537949	0.71	7.560478	5.242213	5.242213	4.715214	2.793756	2.793756	1.892403	1.892403	1.191199	1.191199	0.691772	0.691772	5.969305	4.794537	0.0	5.563451	5.687386	0.0	6.066367	18.199101	0.0	0.0	10.840195	137.047678	0.0	0.5325	-1.51	10.0	130.082	182.238219	6.607786	2.389633	1.074894	58.091992	-27.735205	10.341759	0.477584	10.341759	0.33729	1.03	0.155093	0.33729	-0.98787	-0.477584
Name_None_CAS_479-45-8_CS_MTNANLM_Temperature: Value65	-2.81	0.0	3.769455	592.636917	0.96	15.610366	9.656755	9.656755	9.162479	4.656935	4.656935	3.365399	3.365399	2.227211	2.227211	1.386716	1.386716	42.551792	40.457273	0.0	5.008913	12.132734	7.047672	0.0	0.0	0.0	0.0	0.0	287.013812	0.142857	0.0	-3.38	20.0	282.104	15468.489615	14.680168	5.086482	2.548788	108.138218	-39.173257	10.809537	0.312178	10.809537	0.312178	1.65	0.055548	0.258302	-1.171296	-0.258302
Name_None_CAS_107-35-7_CS_TAURIN05M_Temperature: Value75	0.32	0.52	3.602197	125.870334	1.34	5.914214	3.663522	4.480019	3.06066	1.712831	3.321996	1.074714	2.64679	0.375805	1.127415	0.14893	0.446789	10.118127	8.417797	0.0	12.29761	0.0	0.0	0.0	0.0	0.0	0.0	10.286417	125.014664	1.0	0.6968	-0.13	7.0	118.093	18.141709	6.87	2.247743	5.87	42.07272	-32.740462	9.706806	0.329369	9.706806	0.265602	0.83	0.028935	0.265602	-3.79919	-0.329369
Name_None_CAS_123-56-8_CS_SUCCIN05M_Temperature: Value30	0.52	0.34	2.553705	104.858202	0.89	5.276021	3.73071	3.73071	3.287694	2.115355	2.115355	1.471353	1.471353	0.857963	0.857963	0.507564	0.507564	0.0	9.589074	0.0	11.814359	12.841643	0.0	0.0	0.0	0.0	5.316789	0.0	99.032028	0.5	0.3026	-0.86	7.0	94.049	46.670483	4.302866	1.329582	0.764845	40.701153	-22.228152	10.121528	0.296439	10.121528	0.226562	0.69	0.148148	0.226562	-0.148148	-0.296439
Name_None_CAS_63-74-1_CS_SULAMD07M_Temperature: Value25	-1.46	0.67	3.201516	341.349962	1.18	8.483128	5.688846	6.505343	4.999019	2.883202	4.429522	2.114045	3.675468	1.208633	2.137864	0.657506	1.172946	10.023291	8.417797	0.0	4.895483	5.687386	0.0	24.265468	0.0	0.0	0.0	10.872641	172.030648	0.0	0.7906	-1.07	11.0	164.145	230.73472	8.030705	2.51929	1.92397	64.87196	-38.370593	10.681132	0.398728	10.681132	0.237548	1.2	0.075648	0.237548	-3.575139	-0.398728
Name_None_CAS_60-35-5_CS_ACEMID02M_Temperature: Value60	1.18	0.49	2.803039	29.01955	0.57	3.57735	2.485599	2.485599	1.732051	0.992799	0.992799	0.61065	0.61065	0.0	0.0	0.0	0.0	0.0	4.794537	0.0	5.90718	0.0	0.0	6.923737	0.0	0.0	5.733667	0.0	59.037114	0.5	0.2793	-0.53	4.0	54.028	3.245112	3.47	0.874858	1.156009	24.605606	-16.99894	9.222222	0.369921	9.222222	0.21379	0.51	0.333333	0.21379	-0.333333	-0.369921
Name_None_CAS_91-20-3_CS_NAPHTA18M_Temperature: Value15	-3.77	0.0	2.888052	271.015182	0.17	6.811555	5.618802	5.618802	4.966326	3.404701	3.404701	2.347151	2.347151	1.658689	1.658689	1.132906	1.132906	0.0	0.0	0.0	0.0	0.0	0.0	10.772448	0.0	0.0	48.530937	0.0	128.0626	0.0	0.0	-1.3	10.0	120.11	348.570462	5.48223	2.143053	0.780534	60.113068	-18.48353	2.12037	0.06163	2.12037	-0.018404	1.09	1.310185	0.018404	1.310185	-0.06163
Name_None_CAS_94-09-7_CS_QQQAXG04M_Temperature: Value15	-2.37	0.23	2.753743	266.361954	0.76	8.974691	6.910355	6.910355	5.736382	3.764073	3.764073	2.342479	2.342479	1.421818	1.421818	0.83363	0.83363	0.0	4.794537	0.0	5.969305	17.85772	0.0	0.0	31.189205	0.0	0.0	10.47053	165.078979	0.222222	0.1748	-1.51	12.0	154.104	535.062808	8.585329	3.758873	1.985036	71.141187	-25.576136	11.092937	0.462391	11.092937	0.33761	1.31	0.30787	0.33761	-0.30787	-0.462391
Name_None_CAS_91-20-3_CS_NAPHTA18M_Temperature: Value10	-3.88	0.0	2.888052	271.015182	0.17	6.811555	5.618802	5.618802	4.966326	3.404701	3.404701	2.347151	2.347151	1.658689	1.658689	1.132906	1.132906	0.0	0.0	0.0	0.0	0.0	0.0	10.772448	0.0	0.0	48.530937	0.0	128.0626	0.0	0.0	-1.3	10.0	120.11	348.570462	5.48223	2.143053	0.780534	60.113068	-18.48353	2.12037	0.06163	2.12037	-0.018404	1.09	1.310185	0.018404	1.310185	-0.06163
Name_None_CAS_99-99-0_CS_NITOLU01M_Temperature: Value20	-2.75	0.0	3.003401	240.287949	0.21	7.560478	5.573111	5.573111	4.698377	2.910122	2.910122	2.092659	2.092659	1.24479	1.24479	0.66648	0.66648	4.923311	10.114318	0.0	5.687386	0.0	5.563451	12.132734	12.132734	6.923737	0.0	0.0	137.047678	0.142857	0.0	-1.38	10.0	130.082	180.912515	6.736009	2.473197	1.31284	58.449321	-17.139202	10.117782	0.268941	10.117782	0.268941	1.03	0.144074	0.25831	-0.403333	-0.25831
Name_None_CAS_103-84-4_CS_ACANIL02M_Temperature: Value50	-1.01	0.41	2.674242	217.959017	0.67	7.397341	5.795	5.795	4.787694	3.114808	3.114808	2.047212	2.047212	1.094158	1.094158	0.724749	0.724749	0.0	4.794537	0.0	5.90718	0.0	5.687386	6.923737	0.0	30.331835	5.316789	0.0	135.068414	0.125	0.2747	-1.31	10.0	126.094	195.625462	6.805075	3.011779	1.895375	59.872672	-26.419893	10.502041	0.326339	10.502041	0.220747	1.11	0.035926	0.220747	-0.035926	-0.326339
Name_None_CAS_124-04-9_CS_ADIPAC11M_Temperature: Value80	0.45	1.14	3.05509	113.709506	0.7	7.983128	5.539351	5.539351	4.625898	3.062569	3.062569	1.994584	1.994584	1.031284	1.031284	0.552451	0.552451	11.938611	9.589074	0.0	12.841643	12.841643	0.0	0.0	0.0	0.0	0.0	10.213055	146.057909	0.666667	0.798	-1.06	10.0	136.062	116.616745	8.94	4.784807	6.94	58.475473	-38.794239	9.896552	0.48123	9.896552	0.30284	1.1	0.062778	0.30284	-0.87001	-0.48123
Name_l-Histidine_CAS_71-00-1_CS_LHISTD04M_Temperature: Value25	-0.56	1.13	2.498761	231.985251	1.41	8.267585	5.819183	5.819183	5.198377	3.159372	3.159372	2.209395	2.209395	1.301102	1.301102	0.715164	0.715164	12.011146	4.794537	0.0	6.420822	5.693928	0.0	6.32732	6.196844	0.0	9.967957	10.840195	155.069477	0.333333	1.5933	-1.36	11.0	146.085	394.890351	7.743734	3.156504	2.047487	63.250684	-40.149991	10.262535	0.480077	10.262535	0.320378	1.13	0.262731	0.320378	-1.006481	-0.480077
Name_None_CAS_59-66-5_CS_ATDZSA03M_Temperature: Value15	-2.57	0.85	2.938691	422.352468	1.5	10.060478	6.513019	8.146012	5.892865	3.032746	5.395562	2.099318	4.811974	0.932817	3.08151	0.525847	1.90536	10.023291	13.212334	0.0	15.378394	11.336786	0.0	6.923737	0.0	0.0	15.514152	5.138974	221.988132	0.25	1.275	-1.06	13.0	216.203	682.127277	10.023752	3.358499	2.716736	78.021451	-47.948039	10.704978	0.300746	10.704978	0.266854	1.34	0.107894	0.266854	-3.824175	-0.300746
Name_None_CAS_56-40-6_CS_GLYCIN30M_Temperature: Value80	0.68	0.78	2.847379	42.912609	0.9	4.284457	2.639919	2.639919	2.270056	1.189533	1.189533	0.597863	0.597863	0.17462	0.17462	0.0	0.0	5.969305	4.794537	0.0	6.544756	0.0	0.0	0.0	0.0	0.0	5.733667	5.106527	75.032028	0.5	0.702	-0.57	5.0	70.027	9.651484	4.43	1.721545	3.43	29.39984	-28.021326	9.243056	0.480297	9.243056	0.316756	0.56	0.277778	0.316756	-0.967593	-0.480297
Name_None_CAS_99-65-0_CS_DNBENZ11M_Temperature: Value25	-2.5	0.0	3.121806	306.8249	0.31	9.137828	5.836821	5.836821	5.609061	2.998878	2.998878	2.034072	2.034072	1.251375	1.251375	0.720156	0.720156	9.846622	20.228637	0.0	11.374773	0.0	6.066367	18.199101	0.0	0.0	0.0	0.0	168.017107	0.0	0.0	-1.98	12.0	164.076	472.111687	8.1198	2.951612	1.54001	66.737355	-23.089753	10.158704	0.275801	10.158704	0.275801	1.06	0.273889	0.258306	-0.673611	-0.258306
Name_None_CAS_57-50-1_CS_SUCROS41M_Temperature: Value70	0.35	2.01	2.17727	393.203227	3.43	17.361443	12.042576	12.042576	10.806897	7.04946	7.04946	5.559383	5.559383	4.070325	4.070325	2.631316	2.631316	74.625548	30.639164	0.0	0.0	0.0	0.0	0.0	0.0	0.0	0.0	24.423644	342.116212	1.0	6.8943	-0.44	23.0	320.121	120494.873994	18.892352	7.207281	3.226802	130.436458	-71.165016	9.997826	0.393567	9.997826	0.22355	2.23	0.668633	0.22355	-2.221748	-0.393567
Name_None_CAS_62-44-2_CS_PYRAZB21M_Temperature: Value40	-2.26	0.41	2.635973	279.481149	0.87	9.681798	7.833004	7.833004	6.219545	4.225397	4.225397	2.638576	2.638576	1.485689	1.485689	1.004424	1.004424	0.0	4.794537	0.0	5.90718	6.606882	11.436898	6.923737	0.0	31.189205	5.316789	4.736863	179.094629	0.3	0.3567	-1.51	13.0	166.115	831.113512	9.577032	4.499571	3.151288	77.716101	-32.790919	10.681432	0.493887	10.681432	0.220747	1.45	0.065593	0.220747	-0.065593	-0.493887
Name_None_CAS_57-50-1_CS_SUCROS41M_Temperature: Value75	0.36	2.01	2.17727	393.203227	3.43	17.361443	12.042576	12.042576	10.806897	7.04946	7.04946	5.559383	5.559383	4.070325	4.070325	2.631316	2.631316	74.625548	30.639164	0.0	0.0	0.0	0.0	0.0	0.0	0.0	0.0	24.423644	342.116212	1.0	6.8943	-0.44	23.0	320.121	120494.873994	18.892352	7.207281	3.226802	130.436458	-71.165016	9.997826	0.393567	9.997826	0.22355	2.23	0.668633	0.22355	-2.221748	-0.393567
Name_None_CAS_124-04-9_CS_ADIPAC11M_Temperature: Value10	-1.17	1.14	3.05509	113.709506	0.7	7.983128	5.539351	5.539351	4.625898	3.062569	3.062569	1.994584	1.994584	1.031284	1.031284	0.552451	0.552451	11.938611	9.589074	0.0	12.841643	12.841643	0.0	0.0	0.0	0.0	0.0	10.213055	146.057909	0.666667	0.798	-1.06	10.0	136.062	116.616745	8.94	4.784807	6.94	58.475473	-38.794239	9.896552	0.48123	9.896552	0.30284	1.1	0.062778	0.30284	-0.87001	-0.48123
Name_None_CAS_115-77-5_CS_PERYTO12M_Temperature: Value40	-0.07	1.25	3.824684	51.848471	1.18	7.328427	5.117282	5.117282	4.242641	2.679125	2.679125	2.132456	2.132456	1.341641	1.341641	0.3	0.3	31.842518	0.0	0.0	0.0	0.0	0.0	0.0	0.0	0.0	0.0	20.42611	136.073559	1.0	1.475	-0.16	9.0	124.051	93.40991	8.84	3.788245	1.907385	53.375954	-34.324266	8.496528	0.395523	8.496528	0.062654	1.05	0.40625	0.062654	-1.111111	-0.395523
Name_None_CAS_144-62-7_CS_OXALAC08M_Temperature: Value50	0.45	1.14	3.567703	71.548875	0.68	5.154701	2.710924	2.710924	2.642734	1.105462	1.105462	0.610305	0.610305	0.182954	0.182954	0.0	0.0	11.938611	0.0	0.0	0.0	0.0	0.0	0.0	0.0	0.0	0.0	19.802129	89.995309	0.0	0.7752	-1.06	6.0	88.018	13.60964	4.94	1.395523	1.280136	33.015705	-25.007447	9.099537	0.472815	9.099537	0.414359	0.54	1.824074	0.414359	-1.824074	-0.472815
Name_None_CAS_553-90-2_CS_DMEOXA05M_Temperature: Value45	0.47	0.0	3.643225	92.605938	0.69	6.568914	4.632993	4.632993	3.718744	1.882993	1.882993	0.983163	0.983163	0.537457	0.537457	0.166667	0.166667	11.938611	9.589074	0.0	0.0	0.0	14.219595	0.0	0.0	0.0	9.473726	0.0	118.026609	0.5	0.0	-1.06	8.0	112.04	53.472764	6.94	3.009687	1.59221	46.384212	-18.83438	10.046065	0.460599	10.046065	0.416684	0.82	0.979167	0.416684	-0.979167	-0.460599
Name_None_CAS_95-55-6_CS_AMPHOM11M_Temperature: Value10	-0.77	0.51	3.134862	164.638339	0.55	5.983128	4.333965	4.333965	3.80453	2.339632	2.339632	1.558816	1.558816	0.936755	0.936755	0.48753	0.48753	0.0	0.0	0.0	5.749512	5.687386	0.0	0.0	24.265468	0.0	0.0	10.840195	109.052764	0.0	0.2805	-1.18	8.0	102.072	72.495266	4.966628	1.738121	0.729375	47.565528	-24.436352	8.794259	0.505796	8.794259	0.137958	0.87	0.145833	0.137958	0.145833	-0.505796
Name_None_CAS_2051-24-3_CS_DCLBPHM_Temperature: Value70	-10.45	0.0	3.026914	669.959814	0.0	16.928203	9.779645	17.338934	10.106836	5.139822	8.919467	3.889822	7.669467	2.669608	7.223109	1.648786	4.303501	0.0	0.0	0.0	61.353236	0.0	0.0	0.0	0.0	0.0	0.0	116.009399	493.688527	0.0	0.0	1.34	22.0	498.662	54493.882109	19.661925	7.296648	3.103061	175.52116	-43.332592	6.202788	0.081912	6.202788	0.080892	2.55	0.00045	0.080892	-0.01198	-0.081912
Name_l-Aspartic acid_CAS_56-84-8_CS_LASPRT03M_Temperature: Value40	-1.19	1.18	3.632432	132.529325	1.26	7.439158	4.572731	4.572731	4.036581	2.239272	2.239272	1.542593	1.542593	0.711731	0.711731	0.275438	0.275438	24.401273	9.589074	0.0	0.0	0.0	0.0	0.0	0.0	0.0	0.0	15.946722	133.037508	0.5	1.4868	-1.1	9.0	126.047	60.471844	7.9	3.032307	3.47971	51.08548	-30.407021	9.846435	0.481175	9.846435	0.320578	0.92	0.532407	0.320578	-1.294074	-0.481175
Name_l-Aspartic acid_CAS_56-84-8_CS_LASPRT03M_Temperature: Value45	-1.12	1.18	3.632432	132.529325	1.26	7.439158	4.572731	4.572731	4.036581	2.239272	2.239272	1.542593	1.542593	0.711731	0.711731	0.275438	0.275438	24.401273	9.589074	0.0	0.0	0.0	0.0	0.0	0.0	0.0	0.0	15.946722	133.037508	0.5	1.4868	-1.1	9.0	126.047	60.471844	7.9	3.032307	3.47971	51.08548	-30.407021	9.846435	0.481175	9.846435	0.320578	0.92	0.532407	0.320578	-1.294074	-0.481175
Name_None_CAS_461-58-5_CS_CYAMPD03M_Temperature: Value10	-0.65	0.55	3.507223	92.605938	1.21	4.991564	3.049128	3.049128	2.770056	1.248171	1.248171	0.636669	0.636669	0.179099	0.179099	0.057735	0.057735	0.0	0.0	0.0	5.959555	0.0	0.0	6.193156	0.0	0.0	4.992405	16.729227	84.043596	0.0	0.6655	-1.24	6.0	80.05	14.834467	4.76	2.025957	2.76	35.071877	-23.990576	7.639167	0.36923	7.639167	0.208653	0.66	0.196759	0.208653	-0.196759	-0.36923
Name_None_CAS_77-92-9_CS_CITRAC11M_Temperature: Value35	0.32	1.63	4.619312	227.367322	1.33	10.646264	6.427813	6.427813	5.77638	3.171013	3.171013	2.477768	2.477768	1.285437	1.285437	0.714077	0.714077	36.35061	14.383612	0.0	0.0	0.0	0.0	0.0	0.0	0.0	0.0	20.42611	192.027003	0.5	2.1679	-1.63	13.0	184.059	333.963488	11.37	3.853987	3.518164	72.225463	-60.185843	10.315556	0.481139	10.315556	0.336419	1.24	1.144213	0.336419	-2.738426	-0.481139
Name_1,2,3,4-Tetrachlorodibenzo-p-dioxin_CAS_30746-58-8_CS_FELSEUM_Temperature: Value35	-8.45	0.0	2.247275	599.01105	0.22	12.861443	8.637756	11.661471	8.592224	4.899776	6.411634	3.565036	5.076894	2.456249	4.223624	1.612432	2.507565	0.0	0.0	0.0	31.589557	11.499024	0.0	0.0	12.132734	12.132734	0.0	55.877485	319.89654	0.0	0.0	-0.8	18.0	317.942	16590.199562	12.244922	4.389717	1.721057	122.922822	-31.222285	6.074879	0.447804	6.074879	0.191407	1.82	0.143578	0.191407	0.143578	-0.447804
[truncated: 156 more columns]
