# Supplementary material for: The influence of solid state information and descriptor selection on statistical models of temperature dependent aqueous solubility
Source: J Cheminform. 2018 Aug 29;10:44. doi: 10.1186/s13321-018-0298-3 (PMC6115327; doi:10.1186/s13321-018-0298-3)
Supplement: Supplementary file 2 — Additional file 2. All QSPR ready datasets, prior to feature selection, associated with all considered sets of descriptors. N.B. In the case of the temperature (T) values, these were replaced with (1/T) using additional scripts prior to both feature selection and modelling. [file 13321_2018_298_MOESM2_ESM.zip › all_QSPR_input/QSPR_input/Klimenko_QSPRin_CD_True_MD_Rdk_readyForR.csv]

ID_Chemical	Endpoint_Solubility_Value	D_BalabanJ	D_BertzCT	D_Chi0	D_Chi0n	D_Chi0v	D_Chi1	D_Chi1n	D_Chi1v	D_Chi2n	D_Chi2v	D_Chi3n	D_Chi3v	D_Chi4n	D_Chi4v	D_EState_VSA1	D_EState_VSA10	D_EState_VSA11	D_EState_VSA2	D_EState_VSA3	D_EState_VSA4	D_EState_VSA5	D_EState_VSA6	D_EState_VSA7	D_EState_VSA8	D_EState_VSA9	D_ExactMolWt	D_FractionCSP3	D_HallKierAlpha	D_HeavyAtomCount	D_HeavyAtomMolWt	D_Ipc	D_Kappa1	D_Kappa2	D_Kappa3	D_LabuteASA	D_LatticeEnergy	D_MaxAbsEStateIndex	D_MaxAbsPartialCharge	D_MaxEStateIndex	D_MaxPartialCharge	D_MinAbsEStateIndex	D_MinAbsPartialCharge	D_MinEStateIndex	D_MinPartialCharge	D_MolLogP	D_MolMR	D_MolWt	D_NHOHCount
Name_None_CAS_141-82-2_CS_MALNAC12M_Temperature: Value15	0.75	3.31802	83.10803	5.861807	3.418031	3.418031	3.125898	1.562569	1.562569	0.964254	0.964254	0.302451	0.302451	0.129368	0.129368	18.359432	9.589074	0.0	0.0	0.0	0.0	0.0	0.0	0.0	0.0	10.213055	104.010959	0.333333	-1.06	7.0	100.029	19.093584	5.94	2.173434	4.94	39.380647	-31.859953	9.428889	0.480806	9.428889	0.314202	0.805556	0.314202	-1.3125	-0.480806	-0.4543	19.8886	104.061	2.0
Name_None_CAS_141-82-2_CS_MALNAC12M_Temperature: Value10	0.73	3.31802	83.10803	5.861807	3.418031	3.418031	3.125898	1.562569	1.562569	0.964254	0.964254	0.302451	0.302451	0.129368	0.129368	18.359432	9.589074	0.0	0.0	0.0	0.0	0.0	0.0	0.0	0.0	10.213055	104.010959	0.333333	-1.06	7.0	100.029	19.093584	5.94	2.173434	4.94	39.380647	-31.859953	9.428889	0.480806	9.428889	0.314202	0.805556	0.314202	-1.3125	-0.480806	-0.4543	19.8886	104.061	2.0
Name_None_CAS_123-31-9_CS_HYQUIN08M_Temperature: Value60	0.37	3.032456	145.388339	5.983128	4.203828	4.203828	3.787694	2.268581	2.268581	1.516398	1.516398	0.849709	0.849709	0.452632	0.452632	0.0	0.0	0.0	11.499024	0.0	0.0	24.265468	0.0	0.0	0.0	10.213055	110.036779	0.0	-1.18	8.0	104.064	70.798924	4.966628	1.738121	0.904142	47.019871	-23.441066	8.645556	0.507962	8.645556	0.115346	0.169259	0.115346	0.169259	-0.507962	1.0978	29.7716	110.112	2.0
Name_None_CAS_553-90-2_CS_DMEOXA05M_Temperature: Value30	0.27	3.643225	92.605938	6.568914	4.632993	4.632993	3.718744	1.882993	1.882993	0.983163	0.983163	0.537457	0.537457	0.166667	0.166667	11.938611	9.589074	0.0	0.0	0.0	14.219595	0.0	0.0	0.0	9.473726	0.0	118.026609	0.5	-1.06	8.0	112.04	53.472764	6.94	3.009687	1.59221	46.384212	-18.83438	10.046065	0.460599	10.046065	0.416684	0.979167	0.416684	-0.979167	-0.460599	-0.6676	24.032	118.088	0.0
Name_None_CAS_2051-24-3_CS_DCLBPHM_Temperature: Value80	-10.0	3.026914	669.959814	16.928203	9.779645	17.338934	10.106836	5.139822	8.919467	3.889822	7.669467	2.669608	7.223109	1.648786	4.303501	0.0	0.0	0.0	61.353236	0.0	0.0	0.0	0.0	0.0	0.0	116.009399	493.688527	0.0	1.34	22.0	498.662	54493.882109	19.661925	7.296648	3.103061	175.52116	-43.332592	6.202788	0.081912	6.202788	0.080892	0.00045	0.080892	-0.01198	-0.081912	9.8876	101.978	498.662	0.0
Name_None_CAS_85-01-8_CS_PHENAN08M_Temperature: Value70	-4.15	2.610319	539.009099	9.380469	7.773503	7.773503	6.94949	4.815384	4.815384	3.507834	3.507834	2.654202	2.654202	1.954807	1.954807	0.0	0.0	0.0	0.0	0.0	0.0	21.544897	0.0	0.0	60.663671	0.0	178.07825	0.0	-1.82	14.0	168.154	3408.807763	7.571439	2.845084	1.007541	82.794732	-24.350477	2.178241	0.061629	2.178241	-0.010542	1.311296	0.010542	1.311296	-0.061629	3.993	61.454	178.234	0.0
Name_None_CAS_85-01-8_CS_PHENAN08M_Temperature: Value75	-4.07	2.610319	539.009099	9.380469	7.773503	7.773503	6.94949	4.815384	4.815384	3.507834	3.507834	2.654202	2.654202	1.954807	1.954807	0.0	0.0	0.0	0.0	0.0	0.0	21.544897	0.0	0.0	60.663671	0.0	178.07825	0.0	-1.82	14.0	168.154	3408.807763	7.571439	2.845084	1.007541	82.794732	-24.350477	2.178241	0.061629	2.178241	-0.010542	1.311296	0.010542	1.311296	-0.061629	3.993	61.454	178.234	0.0
Name_None_CAS_57-13-6_CS_UREAXX23M_Temperature: Value30	0.98	2.803039	29.01955	3.57735	2.062949	2.062949	1.732051	0.781474	0.781474	0.402369	0.402369	0.0	0.0	0.0	0.0	6.031115	0.0	0.0	0.0	0.0	0.0	0.0	0.0	0.0	11.467335	4.794537	60.032363	0.0	-0.73	4.0	56.024	3.245112	3.27	0.710529	0.173734	23.580555	-22.445395	9.0	0.351846	9.0	0.309056	0.833333	0.309056	-0.833333	-0.351846	-0.9762	13.7708	60.056	4.0
Name_Maleic acid_CAS_110-16-7_CS_MALIAC13M_Temperature: Value10	0.46	3.668626	118.973737	6.568914	3.865624	3.865624	3.625898	1.766145	1.766145	1.009809	1.009809	0.368487	0.368487	0.142577	0.142577	11.938611	9.589074	0.0	0.0	12.15204	0.0	0.0	0.0	0.0	0.0	10.213055	116.010959	0.0	-1.32	8.0	112.04	40.339204	6.68	2.787964	4.68	45.055986	-32.597533	9.553611	0.478071	9.553611	0.328066	0.55787	0.328066	-1.257037	-0.478071	-0.2882	24.4116	116.072	2.0
Name_None_CAS_88-99-3_CS_PHTHAC06M_Temperature: Value25	-1.38	3.267076	296.584675	9.137828	6.020325	6.020325	5.625898	3.182812	3.182812	2.155889	2.155889	1.387881	1.387881	0.856105	0.856105	11.938611	9.589074	0.0	11.126903	0.0	0.0	24.265468	0.0	0.0	0.0	10.213055	166.026609	0.0	-1.84	12.0	160.084	475.348829	8.258425	3.04193	1.420632	68.072799	-34.417527	10.46287	0.47762	10.46287	0.336067	0.189815	0.336067	-1.228704	-0.47762	1.083	40.3606	166.132	2.0
Name_None_CAS_88-99-3_CS_PHTHAC06M_Temperature: Value20	-1.47	3.267076	296.584675	9.137828	6.020325	6.020325	5.625898	3.182812	3.182812	2.155889	2.155889	1.387881	1.387881	0.856105	0.856105	11.938611	9.589074	0.0	11.126903	0.0	0.0	24.265468	0.0	0.0	0.0	10.213055	166.026609	0.0	-1.84	12.0	160.084	475.348829	8.258425	3.04193	1.420632	68.072799	-34.417527	10.46287	0.47762	10.46287	0.336067	0.189815	0.336067	-1.228704	-0.47762	1.083	40.3606	166.132	2.0
Name_None_CAS_95-55-6_CS_AMPHOM11M_Temperature: Value60	-0.62	3.134862	164.638339	5.983128	4.333965	4.333965	3.80453	2.339632	2.339632	1.558816	1.558816	0.936755	0.936755	0.48753	0.48753	0.0	0.0	0.0	5.749512	5.687386	0.0	0.0	24.265468	0.0	0.0	10.840195	109.052764	0.0	-1.18	8.0	102.072	72.495266	4.966628	1.738121	0.729375	47.565528	-24.436352	8.794259	0.505796	8.794259	0.137958	0.145833	0.137958	0.145833	-0.505796	0.9744	32.5192	109.128	3.0
Name_Acetamide, N-(4-methoxyphenyl)-_CAS_51-66-1_CS_ACACTA01M_Temperature: Value15	-2.05	2.709148	266.361954	8.974691	7.125898	7.125898	5.719545	3.637864	3.637864	2.409688	2.409688	1.410387	1.410387	0.877615	0.877615	0.0	4.794537	0.0	5.90718	0.0	11.436898	6.923737	31.375266	0.0	5.316789	4.736863	165.078979	0.222222	-1.51	12.0	154.104	515.891835	8.585329	3.758873	2.268478	71.351159	-30.765398	10.625259	0.496766	10.625259	0.220747	0.06929	0.220747	-0.06929	-0.496766	1.6536	47.2977	165.192	1.0
Name_None_CAS_63-74-1_CS_SULAMD07M_Temperature: Value15	-1.71	3.201516	341.349962	8.483128	5.688846	6.505343	4.999019	2.883202	4.429522	2.114045	3.675468	1.208633	2.137864	0.657506	1.172946	10.023291	8.417797	0.0	4.895483	5.687386	0.0	24.265468	0.0	0.0	0.0	10.872641	172.030648	0.0	-1.07	11.0	164.145	230.73472	8.030705	2.51929	1.92397	64.87196	-38.370593	10.681132	0.398728	10.681132	0.237548	0.075648	0.237548	-3.575139	-0.398728	-0.0838	42.2276	172.209	4.0
Name_None_CAS_554-84-7_CS_MNPHOL21M_Temperature: Value30	-0.92	3.069899	258.924771	7.560478	5.020325	5.020325	4.698377	2.633729	2.633729	1.776962	1.776962	1.040556	1.040556	0.606593	0.606593	4.923311	10.114318	0.0	11.436898	0.0	6.066367	18.199101	0.0	0.0	0.0	5.106527	139.026943	0.0	-1.58	10.0	134.07	178.192787	6.538765	2.344994	1.222617	56.878613	-23.406399	10.047593	0.5077	10.047593	0.272622	0.088704	0.272622	-0.555833	-0.5077	1.3004	34.7612	139.11	1.0
Name_None_CAS_554-84-7_CS_MNPHOL21M_Temperature: Value35	-0.86	3.069899	258.924771	7.560478	5.020325	5.020325	4.698377	2.633729	2.633729	1.776962	1.776962	1.040556	1.040556	0.606593	0.606593	4.923311	10.114318	0.0	11.436898	0.0	6.066367	18.199101	0.0	0.0	0.0	5.106527	139.026943	0.0	-1.58	10.0	134.07	178.192787	6.538765	2.344994	1.222617	56.878613	-23.406399	10.047593	0.5077	10.047593	0.272622	0.088704	0.272622	-0.555833	-0.5077	1.3004	34.7612	139.11	1.0
Name_None_CAS_51-28-5_CS_DNOPHL02M_Temperature: Value85	-1.5	3.267052	375.287403	10.008072	6.206685	6.206685	6.019745	3.139151	3.139151	2.187237	2.187237	1.366512	1.366512	0.771623	0.771623	26.970906	20.228637	0.0	0.0	6.066367	12.132734	0.0	0.0	0.0	0.0	5.106527	184.012021	0.0	-2.18	13.0	180.075	675.815708	8.912421	3.05236	1.695453	71.531588	-32.782729	10.219537	0.502087	10.219537	0.317063	0.426389	0.317063	-0.886574	-0.502087	1.2086	41.4156	184.107	1.0
Name_5-Hydroxyquinoline_CAS_578-67-6_CS_QEWHORM_Temperature: Value20	-2.54	2.902382	391.11568	7.681798	5.87235	5.87235	5.37701	3.442158	3.442158	2.387505	2.387505	1.664073	1.664073	1.124027	1.124027	0.0	4.794537	0.0	5.42879	0.0	11.257379	0.0	12.132734	24.395945	4.983979	0.0	145.052764	0.0	-1.57	11.0	138.105	505.763735	6.160248	2.234974	0.923217	63.848692	-24.914449	11.158704	0.361085	11.158704	0.187422	0.068843	0.187422	0.068843	-0.361085	1.4797	43.6847	145.161	1.0
Name_3-Hydroxybenzoic acid_CAS_99-06-9_CS_BIDLOP02M_Temperature: Value15	-1.35	3.069899	254.783061	7.560478	5.112077	5.112077	4.698377	2.722705	2.722705	1.855481	1.855481	1.093105	1.093105	0.638942	0.638942	5.969305	4.794537	0.0	11.312963	0.0	0.0	24.265468	0.0	0.0	0.0	10.213055	138.031694	0.0	-1.51	10.0	132.074	178.192787	6.607786	2.389633	1.253905	57.546335	-26.471035	10.242037	0.50794	10.242037	0.335318	0.02787	0.335318	-1.031574	-0.50794	1.0904	35.0661	138.122	2.0
Name_None_CAS_58-39-9_CS_PERPAZM_Temperature: Value25	-4.15	1.410021	779.772079	18.639617	15.48048	17.052906	13.241515	9.63965	10.834111	7.093913	8.614126	5.324948	6.690313	3.873718	5.116168	0.0	0.0	0.0	6.606882	0.0	57.25675	21.16574	0.0	17.828252	51.097932	16.707467	403.148511	0.428571	-1.24	27.0	377.771	2100937.37577	19.092789	8.842005	4.437891	170.261425	-45.882857	9.077906	0.395045	9.077906	0.05673	0.258283	0.05673	0.258283	-0.395045	3.9427	113.6058	403.979	1.0
Name_3-Hydroxybenzoic acid_CAS_99-06-9_CS_BIDLOP02M_Temperature: Value10	-1.4	3.069899	254.783061	7.560478	5.112077	5.112077	4.698377	2.722705	2.722705	1.855481	1.855481	1.093105	1.093105	0.638942	0.638942	5.969305	4.794537	0.0	11.312963	0.0	0.0	24.265468	0.0	0.0	0.0	10.213055	138.031694	0.0	-1.51	10.0	132.074	178.192787	6.607786	2.389633	1.253905	57.546335	-26.471035	10.242037	0.50794	10.242037	0.335318	0.02787	0.335318	-1.031574	-0.50794	1.0904	35.0661	138.122	2.0
Name_None_CAS_129-00-0_CS_GUQPOZM_Temperature: Value75	-4.96	2.505956	666.619806	10.535169	8.773503	8.773503	7.932653	5.559401	5.559401	4.289601	4.289601	3.392734	3.392734	2.669587	2.669587	0.0	0.0	0.0	0.0	0.0	0.0	32.317345	0.0	0.0	60.663671	0.0	202.07825	0.0	-2.08	16.0	192.176	11364.402575	8.116402	2.732405	0.89195	93.455422	-26.169132	2.212407	0.061033	2.212407	-0.002681	1.335	0.002681	1.335	-0.061033	4.584	70.146	202.256	0.0
Name_None_CAS_63-74-1_CS_SULAMD07M_Temperature: Value50	-0.82	3.201516	341.349962	8.483128	5.688846	6.505343	4.999019	2.883202	4.429522	2.114045	3.675468	1.208633	2.137864	0.657506	1.172946	10.023291	8.417797	0.0	4.895483	5.687386	0.0	24.265468	0.0	0.0	0.0	10.872641	172.030648	0.0	-1.07	11.0	164.145	230.73472	8.030705	2.51929	1.92397	64.87196	-38.370593	10.681132	0.398728	10.681132	0.237548	0.075648	0.237548	-3.575139	-0.398728	-0.0838	42.2276	172.209	4.0
Name_None_CAS_57-13-6_CS_UREAXX23M_Temperature: Value40	1.02	2.803039	29.01955	3.57735	2.062949	2.062949	1.732051	0.781474	0.781474	0.402369	0.402369	0.0	0.0	0.0	0.0	6.031115	0.0	0.0	0.0	0.0	0.0	0.0	0.0	0.0	11.467335	4.794537	60.032363	0.0	-0.73	4.0	56.024	3.245112	3.27	0.710529	0.173734	23.580555	-22.445395	9.0	0.351846	9.0	0.309056	0.833333	0.309056	-0.833333	-0.351846	-0.9762	13.7708	60.056	4.0
Name_None_CAS_315-30-0_CS_ALOPURM_Temperature: Value30	-2.19	2.929586	362.1908	6.974691	4.957376	4.957376	4.87701	2.745086	2.745086	1.854779	1.854779	1.254429	1.254429	0.785732	0.785732	0.0	4.794537	0.0	5.559267	11.387856	0.0	12.524164	0.0	0.0	20.165321	0.0	136.038511	0.0	-1.65	10.0	132.082	372.42214	5.15986	1.662923	0.539771	55.465602	-27.81438	10.848704	0.305963	10.848704	0.283323	0.261574	0.283323	-0.261574	-0.305963	-0.4022	33.6254	136.114	2.0
Name_Maleic acid_CAS_110-16-7_CS_MALIAC13M_Temperature: Value80	0.8	3.668626	118.973737	6.568914	3.865624	3.865624	3.625898	1.766145	1.766145	1.009809	1.009809	0.368487	0.368487	0.142577	0.142577	11.938611	9.589074	0.0	0.0	12.15204	0.0	0.0	0.0	0.0	0.0	10.213055	116.010959	0.0	-1.32	8.0	112.04	40.339204	6.68	2.787964	4.68	45.055986	-32.597533	9.553611	0.478071	9.553611	0.328066	0.55787	0.328066	-1.257037	-0.478071	-0.2882	24.4116	116.072	2.0
Name_None_CAS_86-73-7_CS_FLUREN02M_Temperature: Value65	-4.07	2.320728	411.600419	8.673362	7.325909	7.325909	6.44949	4.611807	4.611807	3.491071	3.491071	2.705801	2.705801	2.079609	2.079609	0.0	0.0	0.0	0.0	0.0	6.420822	22.253806	0.0	0.0	48.530937	0.0	166.07825	0.076923	-1.56	13.0	156.143	2395.238189	6.902851	2.461795	0.919446	77.847608	-21.710357	2.217593	0.061939	2.217593	-0.001346	1.103519	0.001346	1.103519	-0.061939	3.2578	54.684	166.223	0.0
Name_None_CAS_65-85-0_CS_BENZAC12M_Temperature: Value35	-1.43	2.981455	203.415953	6.690234	4.742213	4.742213	4.30453	2.588415	2.588415	1.671178	1.671178	1.02074	1.02074	0.58073	0.58073	5.969305	4.794537	0.0	0.0	5.563451	0.0	0.0	30.331835	0.0	0.0	5.106527	122.036779	0.0	-1.31	9.0	116.075	129.225339	5.820039	2.306764	1.287705	52.752101	-24.049796	10.200926	0.477639	10.200926	0.335178	0.331019	0.335178	-0.879074	-0.477639	1.3848	33.4013	122.123	1.0
Name_None_CAS_86-73-7_CS_FLUREN02M_Temperature: Value60	-4.2	2.320728	411.600419	8.673362	7.325909	7.325909	6.44949	4.611807	4.611807	3.491071	3.491071	2.705801	2.705801	2.079609	2.079609	0.0	0.0	0.0	0.0	0.0	6.420822	22.253806	0.0	0.0	48.530937	0.0	166.07825	0.076923	-1.56	13.0	156.143	2395.238189	6.902851	2.461795	0.919446	77.847608	-21.710357	2.217593	0.061939	2.217593	-0.001346	1.103519	0.001346	1.103519	-0.061939	3.2578	54.684	166.223	0.0
Name_None_CAS_15862-07-4_CS_ABESIKM_Temperature: Value25	-6.2	2.590265	477.725947	10.836499	7.675345	9.943132	7.181541	4.382331	5.516224	3.112189	4.333789	2.094759	3.129618	1.361497	2.017444	0.0	0.0	0.0	0.0	15.0679	11.126903	0.0	12.132734	30.331835	0.0	34.80282	255.961333	0.0	-0.69	15.0	250.491	3090.455638	10.815469	4.441475	2.282758	103.398296	-27.19638	6.09293	0.083607	6.09293	0.060706	0.47347	0.060706	0.47347	-0.083607	5.3138	66.908	257.547	0.0
Name_None_CAS_100-09-4_CS_ANISIC04M_Temperature: Value60	-2.09	2.913802	250.54461	8.267585	6.073111	6.073111	5.236382	3.111471	3.111471	2.033654	2.033654	1.336969	1.336969	0.733596	0.733596	5.969305	4.794537	0.0	5.563451	5.749512	0.0	19.242532	12.132734	0.0	0.0	9.84339	152.047344	0.125	-1.51	11.0	144.085	335.47939	7.595374	3.053138	1.703179	64.230588	-25.189211	10.359739	0.496768	10.359739	0.335183	0.269259	0.335183	-0.923469	-0.496768	1.3934	39.9533	152.149	1.0
Name_None_CAS_77-92-9_CS_CITRAC11M_Temperature: Value25	0.3	4.619312	227.367322	10.646264	6.427813	6.427813	5.77638	3.171013	3.171013	2.477768	2.477768	1.285437	1.285437	0.714077	0.714077	36.35061	14.383612	0.0	0.0	0.0	0.0	0.0	0.0	0.0	0.0	20.42611	192.027003	0.5	-1.63	13.0	184.059	333.963488	11.37	3.853987	3.518164	72.225463	-60.185843	10.315556	0.481139	10.315556	0.336419	1.144213	0.336419	-2.738426	-0.481139	-1.2485	37.0912	192.123	4.0
Name_None_CAS_88-99-3_CS_PHTHAC06M_Temperature: Value10	-1.67	3.267076	296.584675	9.137828	6.020325	6.020325	5.625898	3.182812	3.182812	2.155889	2.155889	1.387881	1.387881	0.856105	0.856105	11.938611	9.589074	0.0	11.126903	0.0	0.0	24.265468	0.0	0.0	0.0	10.213055	166.026609	0.0	-1.84	12.0	160.084	475.348829	8.258425	3.04193	1.420632	68.072799	-34.417527	10.46287	0.47762	10.46287	0.336067	0.189815	0.336067	-1.228704	-0.47762	1.083	40.3606	166.132	2.0
Name_None_CAS_120-12-7_CS_ANTCEN19M_Temperature: Value35	-6.16	2.523733	488.759099	9.380469	7.773503	7.773503	6.932653	4.809401	4.809401	3.546509	3.546509	2.614031	2.614031	1.882639	1.882639	0.0	0.0	0.0	0.0	0.0	0.0	21.544897	0.0	0.0	60.663671	0.0	178.07825	0.0	-1.82	14.0	168.154	3255.128956	7.571439	2.845084	1.080317	82.794732	-25.582407	2.240741	0.061629	2.240741	-0.017765	1.311296	0.017765	1.311296	-0.061629	3.993	61.454	178.234	0.0
Name_None_CAS_51-28-5_CS_DNOPHL02M_Temperature: Value15	-2.65	3.267052	375.287403	10.008072	6.206685	6.206685	6.019745	3.139151	3.139151	2.187237	2.187237	1.366512	1.366512	0.771623	0.771623	26.970906	20.228637	0.0	0.0	6.066367	12.132734	0.0	0.0	0.0	0.0	5.106527	184.012021	0.0	-2.18	13.0	180.075	675.815708	8.912421	3.05236	1.695453	71.531588	-32.782729	10.219537	0.502087	10.219537	0.317063	0.426389	0.317063	-0.886574	-0.502087	1.2086	41.4156	184.107	1.0
Name_None_CAS_100-09-4_CS_ANISIC04M_Temperature: Value65	-2.05	2.913802	250.54461	8.267585	6.073111	6.073111	5.236382	3.111471	3.111471	2.033654	2.033654	1.336969	1.336969	0.733596	0.733596	5.969305	4.794537	0.0	5.563451	5.749512	0.0	19.242532	12.132734	0.0	0.0	9.84339	152.047344	0.125	-1.51	11.0	144.085	335.47939	7.595374	3.053138	1.703179	64.230588	-25.189211	10.359739	0.496768	10.359739	0.335183	0.269259	0.335183	-0.923469	-0.496768	1.3934	39.9533	152.149	1.0
Name_None_CAS_100-09-4_CS_ANISIC04M_Temperature: Value70	-1.84	2.913802	250.54461	8.267585	6.073111	6.073111	5.236382	3.111471	3.111471	2.033654	2.033654	1.336969	1.336969	0.733596	0.733596	5.969305	4.794537	0.0	5.563451	5.749512	0.0	19.242532	12.132734	0.0	0.0	9.84339	152.047344	0.125	-1.51	11.0	144.085	335.47939	7.595374	3.053138	1.703179	64.230588	-25.189211	10.359739	0.496768	10.359739	0.335183	0.269259	0.335183	-0.923469	-0.496768	1.3934	39.9533	152.149	1.0
Name_None_CAS_76-57-3_CS_ZZZTSE03M_Temperature: Value50	-1.36	1.822365	685.154996	15.060113	12.951046	12.951046	10.663869	8.102094	8.102094	7.113245	7.113245	6.35431	6.35431	5.388741	5.388741	6.103966	5.106527	0.0	11.518957	11.959747	30.885423	11.126903	7.109798	12.142387	24.089969	9.473726	299.152144	0.555556	-1.52	22.0	278.202	226722.000407	12.968359	4.059868	1.277623	129.878939	-37.255187	10.554213	0.492857	10.554213	0.165481	0.080556	0.165481	-0.538553	-0.492857	1.5011	82.4638	299.37	1.0
Name_None_CAS_103-84-4_CS_ACANIL02M_Temperature: Value80	-0.48	2.674242	217.959017	7.397341	5.795	5.795	4.787694	3.114808	3.114808	2.047212	2.047212	1.094158	1.094158	0.724749	0.724749	0.0	4.794537	0.0	5.90718	0.0	5.687386	6.923737	0.0	30.331835	5.316789	0.0	135.068414	0.125	-1.31	10.0	126.094	195.625462	6.805075	3.011779	1.895375	59.872672	-26.419893	10.502041	0.326339	10.502041	0.220747	0.035926	0.220747	-0.035926	-0.326339	1.645	40.7457	135.166	1.0
Name_None_CAS_91-20-3_CS_NAPHTA18M_Temperature: Value75	-2.72	2.888052	271.015182	6.811555	5.618802	5.618802	4.966326	3.404701	3.404701	2.347151	2.347151	1.658689	1.658689	1.132906	1.132906	0.0	0.0	0.0	0.0	0.0	0.0	10.772448	0.0	0.0	48.530937	0.0	128.0626	0.0	-1.3	10.0	120.11	348.570462	5.48223	2.143053	0.780534	60.113068	-18.48353	2.12037	0.06163	2.12037	-0.018404	1.310185	0.018404	1.310185	-0.06163	2.8398	43.948	128.174	0.0
Name_None_CAS_123-30-8_CS_AMPHOL01M_Temperature: Value10	-0.93	3.032456	147.388339	5.983128	4.333965	4.333965	3.787694	2.333649	2.333649	1.591532	1.591532	0.893088	0.893088	0.474322	0.474322	0.0	0.0	0.0	5.749512	5.687386	0.0	0.0	24.265468	0.0	0.0	10.840195	109.052764	0.0	-1.18	8.0	102.072	70.798924	4.966628	1.738121	0.904142	47.565528	-24.154172	8.701111	0.507964	8.701111	0.115227	0.249259	0.115227	0.249259	-0.507964	0.9744	32.5192	109.128	3.0
Name_None_CAS_69-72-7_CS_SALIAC18M_Temperature: Value40	-1.54	3.152941	254.783061	7.560478	5.112077	5.112077	4.715214	2.728688	2.728688	1.822302	1.822302	1.134458	1.134458	0.654489	0.654489	5.969305	4.794537	0.0	11.312963	0.0	0.0	12.132734	12.132734	0.0	0.0	10.213055	138.031694	0.0	-1.51	10.0	132.074	182.238219	6.607786	2.389633	1.074894	57.546335	-26.595388	10.261759	0.507053	10.261759	0.338969	0.06713	0.338969	-1.11287	-0.507053	1.0904	35.0661	138.122	2.0
Name_Thiourea_CAS_62-56-6_CS_THIOUR13M_Temperature: Value10	-0.01	2.803039	29.01955	3.57735	2.062949	2.879445	1.732051	0.781474	1.189723	0.402369	0.873773	0.0	0.0	0.0	0.0	0.0	0.0	0.0	5.112437	0.0	0.0	0.0	0.0	0.0	23.685208	0.0	76.009519	0.0	-0.31	4.0	72.092	3.245112	3.69	1.061747	8.372622	29.777813	-14.862445	4.62037	0.376506	4.62037	0.160496	0.0	0.160496	0.0	-0.376506	-0.8113	20.9728	76.124	4.0
Name_None_CAS_103-84-4_CS_ACANIL02M_Temperature: Value10	-1.49	2.674242	217.959017	7.397341	5.795	5.795	4.787694	3.114808	3.114808	2.047212	2.047212	1.094158	1.094158	0.724749	0.724749	0.0	4.794537	0.0	5.90718	0.0	5.687386	6.923737	0.0	30.331835	5.316789	0.0	135.068414	0.125	-1.31	10.0	126.094	195.625462	6.805075	3.011779	1.895375	59.872672	-26.419893	10.502041	0.326339	10.502041	0.220747	0.035926	0.220747	-0.035926	-0.326339	1.645	40.7457	135.166	1.0
Name_d-Sorbitol_CAS_50-70-4_CS_GLUCITM_Temperature: Value10	0.55	3.985164	104.605938	9.723615	6.406896	6.406896	5.540111	3.481748	3.481748	2.481029	2.481029	1.512478	1.512478	0.671209	0.671209	37.629629	0.0	0.0	0.0	0.0	0.0	0.0	0.0	0.0	0.0	30.639164	182.079038	1.0	-0.24	12.0	168.06	358.75323	11.76	5.413461	3.015405	69.329364	-52.923591	8.95662	0.393579	8.95662	0.110579	0.725818	0.110579	-1.669306	-0.393579	-3.5854	38.1988	182.172	6.0
Name_None_CAS_91-20-3_CS_NAPHTA18M_Temperature: Value50	-3.21	2.888052	271.015182	6.811555	5.618802	5.618802	4.966326	3.404701	3.404701	2.347151	2.347151	1.658689	1.658689	1.132906	1.132906	0.0	0.0	0.0	0.0	0.0	0.0	10.772448	0.0	0.0	48.530937	0.0	128.0626	0.0	-1.3	10.0	120.11	348.570462	5.48223	2.143053	0.780534	60.113068	-18.48353	2.12037	0.06163	2.12037	-0.018404	1.310185	0.018404	1.310185	-0.06163	2.8398	43.948	128.174	0.0
Name_None_CAS_60-35-5_CS_ACEMID02M_Temperature: Value20	1.07	2.803039	29.01955	3.57735	2.485599	2.485599	1.732051	0.992799	0.992799	0.61065	0.61065	0.0	0.0	0.0	0.0	0.0	4.794537	0.0	5.90718	0.0	0.0	6.923737	0.0	0.0	5.733667	0.0	59.037114	0.5	-0.53	4.0	54.028	3.245112	3.47	0.874858	1.156009	24.605606	-16.99894	9.222222	0.369921	9.222222	0.21379	0.333333	0.21379	-0.333333	-0.369921	-0.5084	14.8684	59.068	2.0
Name_None_CAS_781-43-1_CS_DMANTR01M_Temperature: Value25	-6.57	2.666148	560.998447	11.120956	9.618802	9.618802	7.787694	5.654701	5.654701	4.341168	4.341168	3.470156	3.470156	2.564423	2.564423	0.0	0.0	0.0	0.0	0.0	0.0	32.6718	0.0	0.0	62.378411	0.0	206.10955	0.125	-1.82	16.0	192.176	7740.566269	9.409142	3.34424	1.163038	95.524616	-27.267902	2.212407	0.061619	2.212407	-0.014566	1.373796	0.014566	1.373796	-0.061619	4.60984	70.928	206.288	0.0
Name_None_CAS_91-20-3_CS_NAPHTA18M_Temperature: Value55	-3.08	2.888052	271.015182	6.811555	5.618802	5.618802	4.966326	3.404701	3.404701	2.347151	2.347151	1.658689	1.658689	1.132906	1.132906	0.0	0.0	0.0	0.0	0.0	0.0	10.772448	0.0	0.0	48.530937	0.0	128.0626	0.0	-1.3	10.0	120.11	348.570462	5.48223	2.143053	0.780534	60.113068	-18.48353	2.12037	0.06163	2.12037	-0.018404	1.310185	0.018404	1.310185	-0.06163	2.8398	43.948	128.174	0.0
Name_None_CAS_107-35-7_CS_TAURIN05M_Temperature: Value20	-0.19	3.602197	125.870334	5.914214	3.663522	4.480019	3.06066	1.712831	3.321996	1.074714	2.64679	0.375805	1.127415	0.14893	0.446789	10.118127	8.417797	0.0	12.29761	0.0	0.0	0.0	0.0	0.0	0.0	10.286417	125.014664	1.0	-0.13	7.0	118.093	18.141709	6.87	2.247743	5.87	42.07272	-32.740462	9.706806	0.329369	9.706806	0.265602	0.028935	0.265602	-3.79919	-0.329369	-1.1671	25.47	125.149	3.0
Name_l-Aspartic acid_CAS_56-84-8_CS_LASPRT03M_Temperature: Value70	-0.76	3.632432	132.529325	7.439158	4.572731	4.572731	4.036581	2.239272	2.239272	1.542593	1.542593	0.711731	0.711731	0.275438	0.275438	24.401273	9.589074	0.0	0.0	0.0	0.0	0.0	0.0	0.0	0.0	15.946722	133.037508	0.5	-1.1	9.0	126.047	60.471844	7.9	3.032307	3.47971	51.08548	-30.407021	9.846435	0.481175	9.846435	0.320578	0.532407	0.320578	-1.294074	-0.481175	-1.127	27.864	133.103	4.0
Name_None_CAS_107-35-7_CS_TAURIN05M_Temperature: Value25	-0.12	3.602197	125.870334	5.914214	3.663522	4.480019	3.06066	1.712831	3.321996	1.074714	2.64679	0.375805	1.127415	0.14893	0.446789	10.118127	8.417797	0.0	12.29761	0.0	0.0	0.0	0.0	0.0	0.0	10.286417	125.014664	1.0	-0.13	7.0	118.093	18.141709	6.87	2.247743	5.87	42.07272	-32.740462	9.706806	0.329369	9.706806	0.265602	0.028935	0.265602	-3.79919	-0.329369	-1.1671	25.47	125.149	3.0
Name_Benzoylaminoacetic acid_CAS_495-69-2_CS_HIPPAC05M_Temperature: Value25	-1.68	2.544573	307.89567	9.681798	6.857568	6.857568	6.198377	3.749645	3.749645	2.442441	2.442441	1.436149	1.436149	0.847481	0.847481	5.969305	9.589074	0.0	12.451936	5.563451	0.0	0.0	30.331835	0.0	5.316789	5.106527	179.058243	0.111111	-1.84	13.0	170.103	895.903098	9.249606	4.251656	2.943579	75.19337	-36.632048	11.174676	0.47993	11.174676	0.322481	0.353445	0.322481	-1.051592	-0.47993	0.501	46.411	179.175	2.0
Name_None_CAS_479-45-8_CS_MTNANLM_Temperature: Value10	-3.62	3.769455	592.636917	15.610366	9.656755	9.656755	9.162479	4.656935	4.656935	3.365399	3.365399	2.227211	2.227211	1.386716	1.386716	42.551792	40.457273	0.0	5.008913	12.132734	7.047672	0.0	0.0	0.0	0.0	0.0	287.013812	0.142857	-3.38	20.0	282.104	15468.489615	14.680168	5.086482	2.548788	108.138218	-39.173257	10.809537	0.312178	10.809537	0.312178	0.055548	0.258302	-1.171296	-0.258302	1.0391	61.8026	287.144	0.0
Name_None_CAS_123-30-8_CS_AMPHOL01M_Temperature: Value85	-0.08	3.032456	147.388339	5.983128	4.333965	4.333965	3.787694	2.333649	2.333649	1.591532	1.591532	0.893088	0.893088	0.474322	0.474322	0.0	0.0	0.0	5.749512	5.687386	0.0	0.0	24.265468	0.0	0.0	10.840195	109.052764	0.0	-1.18	8.0	102.072	70.798924	4.966628	1.738121	0.904142	47.565528	-24.154172	8.701111	0.507964	8.701111	0.115227	0.249259	0.115227	0.249259	-0.507964	0.9744	32.5192	109.128	3.0
Name_None_CAS_479-45-8_CS_MTNANLM_Temperature: Value15	-3.61	3.769455	592.636917	15.610366	9.656755	9.656755	9.162479	4.656935	4.656935	3.365399	3.365399	2.227211	2.227211	1.386716	1.386716	42.551792	40.457273	0.0	5.008913	12.132734	7.047672	0.0	0.0	0.0	0.0	0.0	287.013812	0.142857	-3.38	20.0	282.104	15468.489615	14.680168	5.086482	2.548788	108.138218	-39.173257	10.809537	0.312178	10.809537	0.312178	0.055548	0.258302	-1.171296	-0.258302	1.0391	61.8026	287.144	0.0
Name_None_CAS_32598-13-3_CS_FUHDAN01M_Temperature: Value20	-8.83	2.50208	485.037124	11.706742	7.97596	10.999675	7.575387	4.481997	5.993855	3.257776	4.886576	2.172535	3.650594	1.351385	1.947568	0.0	0.0	0.0	0.0	20.090533	11.126903	0.0	24.265468	12.132734	0.0	46.40376	289.922361	0.0	-0.4	16.0	285.944	4453.211453	12.067412	4.848492	2.464317	113.701562	-32.577736	5.943788	0.082712	5.943788	0.059798	0.51874	0.059798	0.51874	-0.082712	5.9672	71.918	291.992	0.0
Name_None_CAS_32598-13-3_CS_FUHDAN01M_Temperature: Value25	-8.71	2.50208	485.037124	11.706742	7.97596	10.999675	7.575387	4.481997	5.993855	3.257776	4.886576	2.172535	3.650594	1.351385	1.947568	0.0	0.0	0.0	0.0	20.090533	11.126903	0.0	24.265468	12.132734	0.0	46.40376	289.922361	0.0	-0.4	16.0	285.944	4453.211453	12.067412	4.848492	2.464317	113.701562	-32.577736	5.943788	0.082712	5.943788	0.059798	0.51874	0.059798	0.51874	-0.082712	5.9672	71.918	291.992	0.0
Name_Serine_CAS_56-45-1_CS_LSERIN10M_Temperature: Value25	-0.33	3.343417	72.580271	5.861807	3.664483	3.664483	3.180739	1.774215	1.774215	1.127305	1.127305	0.513894	0.513894	0.078093	0.078093	18.618028	4.794537	0.0	0.0	0.0	0.0	0.0	0.0	0.0	0.0	15.946722	105.042593	0.666667	-0.61	7.0	98.037	27.977093	6.39	2.543994	2.132115	40.559016	-37.622027	9.645324	0.480021	9.645324	0.322371	0.50463	0.322371	-1.178241	-0.480021	-1.6094	22.697	105.093	4.0
Name_None_CAS_150-13-0_CS_AMBNAC04M_Temperature: Value20	-1.44	3.003401	240.287949	7.560478	5.242213	5.242213	4.698377	2.787773	2.787773	1.927161	1.927161	1.157634	1.157634	0.625697	0.625697	5.969305	4.794537	0.0	5.563451	5.687386	0.0	12.132734	12.132734	0.0	0.0	10.840195	137.047678	0.0	-1.51	10.0	130.082	180.912515	6.607786	2.389633	1.253905	58.091992	-29.957667	10.27141	0.477639	10.27141	0.335181	0.258519	0.335181	-0.930556	-0.477639	0.967	37.8137	137.138	3.0
Name_None_CAS_91-20-3_CS_NAPHTA18M_Temperature: Value25	-3.61	2.888052	271.015182	6.811555	5.618802	5.618802	4.966326	3.404701	3.404701	2.347151	2.347151	1.658689	1.658689	1.132906	1.132906	0.0	0.0	0.0	0.0	0.0	0.0	10.772448	0.0	0.0	48.530937	0.0	128.0626	0.0	-1.3	10.0	120.11	348.570462	5.48223	2.143053	0.780534	60.113068	-18.48353	2.12037	0.06163	2.12037	-0.018404	1.310185	0.018404	1.310185	-0.06163	2.8398	43.948	128.174	0.0
Name_None_CAS_150-13-0_CS_AMBNAC04M_Temperature: Value25	-1.41	3.003401	240.287949	7.560478	5.242213	5.242213	4.698377	2.787773	2.787773	1.927161	1.927161	1.157634	1.157634	0.625697	0.625697	5.969305	4.794537	0.0	5.563451	5.687386	0.0	12.132734	12.132734	0.0	0.0	10.840195	137.047678	0.0	-1.51	10.0	130.082	180.912515	6.607786	2.389633	1.253905	58.091992	-29.957667	10.27141	0.477639	10.27141	0.335181	0.258519	0.335181	-0.930556	-0.477639	0.967	37.8137	137.138	3.0
Name_None_CAS_115-43-5_CS_FUFSOPM_Temperature: Value35	-2.11	2.560321	502.297711	13.173362	9.60306	9.60306	8.608226	5.443106	5.443106	4.001527	4.001527	2.946475	2.946475	2.058594	2.058594	23.260464	14.383612	0.0	6.420822	5.563451	0.0	6.07602	30.331835	0.0	17.212513	0.0	244.084792	0.153846	-2.43	18.0	232.154	12109.904738	12.038232	4.444357	1.69466	103.874854	-39.130009	12.086902	0.327651	12.086902	0.327651	0.126944	0.276512	-1.419722	-0.276512	0.8665	64.6154	244.25	2.0
Name_2-Methoxybenzoic acid_CAS_579-75-9_CS_FUFBOXM_Temperature: Value15	-1.85	3.121219	267.79461	8.267585	6.073111	6.073111	5.253219	3.117454	3.117454	2.005436	2.005436	1.337383	1.337383	0.821324	0.821324	5.969305	4.794537	0.0	5.563451	5.749512	0.0	13.176165	18.199101	0.0	0.0	9.84339	152.047344	0.125	-1.51	11.0	144.085	336.852662	7.595374	3.053138	1.490371	64.230588	-25.746714	10.500648	0.495856	10.500648	0.338977	0.189815	0.338977	-0.969954	-0.495856	1.3934	39.9533	152.149	1.0
Name_2-Methoxybenzoic acid_CAS_579-75-9_CS_FUFBOXM_Temperature: Value10	-1.91	3.121219	267.79461	8.267585	6.073111	6.073111	5.253219	3.117454	3.117454	2.005436	2.005436	1.337383	1.337383	0.821324	0.821324	5.969305	4.794537	0.0	5.563451	5.749512	0.0	13.176165	18.199101	0.0	0.0	9.84339	152.047344	0.125	-1.51	11.0	144.085	336.852662	7.595374	3.053138	1.490371	64.230588	-25.746714	10.500648	0.495856	10.500648	0.338977	0.189815	0.338977	-0.969954	-0.495856	1.3934	39.9533	152.149	1.0
Name_None_CAS_108-46-3_CS_RESORA03M_Temperature: Value10	0.62	3.07766	166.388339	5.983128	4.203828	4.203828	3.787694	2.268581	2.268581	1.519852	1.519852	0.829737	0.829737	0.493031	0.493031	0.0	0.0	0.0	11.499024	0.0	0.0	18.199101	6.066367	0.0	0.0	10.213055	110.036779	0.0	-1.18	8.0	104.064	64.052487	4.966628	1.738121	0.904142	47.019871	-22.940187	8.653056	0.507823	8.653056	0.118764	0.087963	0.118764	0.087963	-0.507823	1.0978	29.7716	110.112	2.0
Name_None_CAS_591-27-5_CS_MAMPOLM_Temperature: Value40	-0.31	3.07766	168.388339	5.983128	4.333965	4.333965	3.787694	2.333649	2.333649	1.594987	1.594987	0.870211	0.870211	0.524798	0.524798	0.0	0.0	0.0	5.749512	5.687386	0.0	6.066367	18.199101	0.0	0.0	10.840195	109.052764	0.0	-1.18	8.0	102.072	64.052487	4.966628	1.738121	0.904142	47.565528	-23.346918	8.733056	0.507886	8.733056	0.117129	0.212963	0.117129	0.212963	-0.507886	0.9744	32.5192	109.128	3.0
Name_Acetamide, N-(4-methoxyphenyl)-_CAS_51-66-1_CS_ACACTA01M_Temperature: Value60	-1.49	2.709148	266.361954	8.974691	7.125898	7.125898	5.719545	3.637864	3.637864	2.409688	2.409688	1.410387	1.410387	0.877615	0.877615	0.0	4.794537	0.0	5.90718	0.0	11.436898	6.923737	31.375266	0.0	5.316789	4.736863	165.078979	0.222222	-1.51	12.0	154.104	515.891835	8.585329	3.758873	2.268478	71.351159	-30.765398	10.625259	0.496766	10.625259	0.220747	0.06929	0.220747	-0.06929	-0.496766	1.6536	47.2977	165.192	1.0
Name_None_CAS_115-77-5_CS_PERYTO12M_Temperature: Value10	-0.46	3.824684	51.848471	7.328427	5.117282	5.117282	4.242641	2.679125	2.679125	2.132456	2.132456	1.341641	1.341641	0.3	0.3	31.842518	0.0	0.0	0.0	0.0	0.0	0.0	0.0	0.0	0.0	20.42611	136.073559	1.0	-0.16	9.0	124.051	93.40991	8.84	3.788245	1.907385	53.375954	-34.324266	8.496528	0.395523	8.496528	0.062654	0.40625	0.062654	-1.111111	-0.395523	-2.058	30.7762	136.147	4.0
Name_None_CAS_439-14-5_CS_DIZPAM10M_Temperature: Value25	-3.75	2.229963	694.87799	14.11252	11.006549	11.762478	9.664704	6.329639	6.707603	4.645087	5.081522	3.368834	3.603931	2.305497	2.4776	0.0	4.794537	0.0	12.451936	5.022633	22.525974	0.0	18.013949	42.464569	4.992405	11.60094	284.071641	0.125	-2.13	20.0	271.642	50100.213587	12.881279	5.097713	2.207529	122.062379	-35.287426	12.024468	0.3132	12.024468	0.247917	0.028237	0.247917	-0.028237	-0.3132	3.1538	81.81	284.746	0.0
Name_None_CAS_144-62-7_CS_OXALAC08M_Temperature: Value15	-0.13	3.567703	71.548875	5.154701	2.710924	2.710924	2.642734	1.105462	1.105462	0.610305	0.610305	0.182954	0.182954	0.0	0.0	11.938611	0.0	0.0	0.0	0.0	0.0	0.0	0.0	0.0	0.0	19.802129	89.995309	0.0	-1.06	6.0	88.018	13.60964	4.94	1.395523	1.280136	33.015705	-25.007447	9.099537	0.472815	9.099537	0.414359	1.824074	0.414359	-1.824074	-0.472815	-0.8444	15.2716	90.034	2.0
Name_l-Histidine_CAS_71-00-1_CS_LHISTD04M_Temperature: Value15	-0.59	2.498761	231.985251	8.267585	5.819183	5.819183	5.198377	3.159372	3.159372	2.209395	2.209395	1.301102	1.301102	0.715164	0.715164	12.011146	4.794537	0.0	6.420822	5.693928	0.0	6.32732	6.196844	0.0	9.967957	10.840195	155.069477	0.333333	-1.36	11.0	146.085	394.890351	7.743734	3.156504	2.047487	63.250684	-40.149991	10.262535	0.480077	10.262535	0.320378	0.262731	0.320378	-1.006481	-0.480077	-0.6359	37.9029	155.157	4.0
Name_None_CAS_124-04-9_CS_ADIPAC11M_Temperature: Value60	0.02	3.05509	113.709506	7.983128	5.539351	5.539351	4.625898	3.062569	3.062569	1.994584	1.994584	1.031284	1.031284	0.552451	0.552451	11.938611	9.589074	0.0	12.841643	12.841643	0.0	0.0	0.0	0.0	0.0	10.213055	146.057909	0.666667	-1.06	10.0	136.062	116.616745	8.94	4.784807	6.94	58.475473	-38.794239	9.896552	0.48123	9.896552	0.30284	0.062778	0.30284	-0.87001	-0.48123	0.716	33.7396	146.142	2.0
Name_None_CAS_105-60-2_CS_CAPLACM_Temperature: Value5	0.58	2.266697	80.529325	5.819991	4.943782	4.943782	3.893847	3.161231	3.161231	2.160613	2.160613	1.402784	1.402784	0.90353	0.90353	0.0	4.794537	0.0	5.90718	0.0	25.807221	6.420822	0.0	0.0	5.316789	0.0	113.084064	0.833333	-0.53	8.0	102.072	85.398652	5.603869	2.698436	1.523476	49.269515	-20.312245	10.571944	0.356107	10.571944	0.219494	0.224537	0.219494	0.224537	-0.356107	0.6766	31.4777	113.16	1.0
Name_None_CAS_461-58-5_CS_CYAMPD03M_Temperature: Value60	0.27	3.507223	92.605938	4.991564	3.049128	3.049128	2.770056	1.248171	1.248171	0.636669	0.636669	0.179099	0.179099	0.057735	0.057735	0.0	0.0	0.0	5.959555	0.0	0.0	6.193156	0.0	0.0	4.992405	16.729227	84.043596	0.0	-1.24	6.0	80.05	14.834467	4.76	2.025957	2.76	35.071877	-23.990576	7.639167	0.36923	7.639167	0.208653	0.196759	0.208653	-0.196759	-0.36923	-1.25912	21.4228	84.082	4.0
Name_None_CAS_106-46-7_CS_DCLBEN03M_Temperature: Value45	-3.08	3.032456	145.388339	5.983128	4.06533	5.577188	3.787694	2.199332	2.955261	1.436436	2.309307	0.803543	1.307496	0.429549	0.681526	0.0	0.0	0.0	0.0	0.0	10.045267	0.0	24.265468	0.0	0.0	23.20188	145.969005	0.0	-0.2	8.0	142.972	70.798924	5.928205	2.381841	1.39142	58.037936	-17.491785	5.553025	0.084343	5.553025	0.040653	0.717037	0.040653	0.717037	-0.084343	2.9934	36.462	147.004	0.0
Name_None_CAS_106-46-7_CS_DCLBEN03M_Temperature: Value40	-3.16	3.032456	145.388339	5.983128	4.06533	5.577188	3.787694	2.199332	2.955261	1.436436	2.309307	0.803543	1.307496	0.429549	0.681526	0.0	0.0	0.0	0.0	0.0	10.045267	0.0	24.265468	0.0	0.0	23.20188	145.969005	0.0	-0.2	8.0	142.972	70.798924	5.928205	2.381841	1.39142	58.037936	-17.491785	5.553025	0.084343	5.553025	0.040653	0.717037	0.040653	0.717037	-0.084343	2.9934	36.462	147.004	0.0
Name_None_CAS_57-50-1_CS_SUCROS41M_Temperature: Value90	0.37	2.17727	393.203227	17.361443	12.042576	12.042576	10.806897	7.04946	7.04946	5.559383	5.559383	4.070325	4.070325	2.631316	2.631316	74.625548	30.639164	0.0	0.0	0.0	0.0	0.0	0.0	0.0	0.0	24.423644	342.116212	1.0	-0.44	23.0	320.121	120494.873994	18.892352	7.207281	3.226802	130.436458	-71.165016	9.997826	0.393567	9.997826	0.22355	0.668633	0.22355	-2.221748	-0.393567	-5.3956	68.6414	342.297	8.0
Name_None_CAS_56-41-7_CS_LALNIN03M_Temperature: Value30	0.29	3.257586	59.813538	5.154701	3.510162	3.510162	2.642734	1.62709	1.62709	1.126913	1.126913	0.389528	0.389528	0.0	0.0	12.011146	4.794537	0.0	0.0	0.0	0.0	6.923737	0.0	0.0	0.0	10.840195	89.047678	0.666667	-0.57	6.0	82.038	13.60964	5.43	1.767634	1.721545	35.764782	-23.603808	9.574074	0.480094	9.574074	0.319678	0.731481	0.319678	-0.962963	-0.480094	-0.5818	21.2852	89.094	3.0
Name_None_CAS_100-01-6_CS_NANILI23M_Temperature: Value20	-2.55	3.003401	242.429658	7.560478	5.150462	5.150462	4.698377	2.698798	2.698798	1.848642	1.848642	1.103907	1.103907	0.596038	0.596038	4.923311	10.114318	0.0	5.687386	5.687386	0.0	24.265468	0.0	0.0	0.0	5.733667	138.042927	0.0	-1.58	10.0	132.078	180.912515	6.538765	2.344994	1.222617	57.42427	-24.338415	10.076965	0.398722	10.076965	0.269075	0.064074	0.269075	-0.458889	-0.398722	1.177	37.5088	138.126	2.0
Name_None_CAS_65-45-2_CS_SALMID07M_Temperature: Value45	-1.37	3.152941	257.537949	7.560478	5.242213	5.242213	4.715214	2.793756	2.793756	1.8814	1.8814	1.169509	1.169509	0.682001	0.682001	5.90718	4.794537	0.0	11.312963	0.0	0.0	12.132734	12.132734	0.0	0.0	10.840195	137.047678	0.0	-1.51	10.0	130.082	182.238219	6.607786	2.389633	1.074894	58.091992	-31.055115	10.483981	0.507122	10.483981	0.251954	0.074074	0.251954	-0.61287	-0.507122	0.4911	36.6247	137.138	3.0
Name_None_CAS_95-55-6_CS_AMPHOM11M_Temperature: Value20	-0.74	3.134862	164.638339	5.983128	4.333965	4.333965	3.80453	2.339632	2.339632	1.558816	1.558816	0.936755	0.936755	0.48753	0.48753	0.0	0.0	0.0	5.749512	5.687386	0.0	0.0	24.265468	0.0	0.0	10.840195	109.052764	0.0	-1.18	8.0	102.072	72.495266	4.966628	1.738121	0.729375	47.565528	-24.436352	8.794259	0.505796	8.794259	0.137958	0.145833	0.137958	0.145833	-0.505796	0.9744	32.5192	109.128	3.0
Name_None_CAS_88-99-3_CS_PHTHAC06M_Temperature: Value65	-0.72	3.267076	296.584675	9.137828	6.020325	6.020325	5.625898	3.182812	3.182812	2.155889	2.155889	1.387881	1.387881	0.856105	0.856105	11.938611	9.589074	0.0	11.126903	0.0	0.0	24.265468	0.0	0.0	0.0	10.213055	166.026609	0.0	-1.84	12.0	160.084	475.348829	8.258425	3.04193	1.420632	68.072799	-34.417527	10.46287	0.47762	10.46287	0.336067	0.189815	0.336067	-1.228704	-0.47762	1.083	40.3606	166.132	2.0
Name_None_CAS_65-71-4_CS_THYMIN01M_Temperature: Value30	-1.46	3.523898	309.2243	6.853371	4.893847	4.893847	4.198377	2.485599	2.485599	1.754936	1.754936	1.004988	1.004988	0.477131	0.477131	5.689743	9.589074	0.0	5.559267	5.563451	0.0	6.196844	6.923737	0.0	9.967957	0.0	126.042927	0.2	-1.32	9.0	120.067	104.200919	5.810208	1.889429	1.072463	50.558685	-31.124792	10.564259	0.325185	10.564259	0.325185	0.334491	0.31385	-0.467037	-0.31385	-0.62838	32.4204	126.115	2.0
Name_None_CAS_57-13-6_CS_UREAXX23M_Temperature: Value5	0.86	2.803039	29.01955	3.57735	2.062949	2.062949	1.732051	0.781474	0.781474	0.402369	0.402369	0.0	0.0	0.0	0.0	6.031115	0.0	0.0	0.0	0.0	0.0	0.0	0.0	0.0	11.467335	4.794537	60.032363	0.0	-0.73	4.0	56.024	3.245112	3.27	0.710529	0.173734	23.580555	-22.445395	9.0	0.351846	9.0	0.309056	0.833333	0.309056	-0.833333	-0.351846	-0.9762	13.7708	60.056	4.0
Name_None_CAS_106-46-7_CS_DCLBEN03M_Temperature: Value30	-3.2	3.032456	145.388339	5.983128	4.06533	5.577188	3.787694	2.199332	2.955261	1.436436	2.309307	0.803543	1.307496	0.429549	0.681526	0.0	0.0	0.0	0.0	0.0	10.045267	0.0	24.265468	0.0	0.0	23.20188	145.969005	0.0	-0.2	8.0	142.972	70.798924	5.928205	2.381841	1.39142	58.037936	-17.491785	5.553025	0.084343	5.553025	0.040653	0.717037	0.040653	0.717037	-0.084343	2.9934	36.462	147.004	0.0
Name_None_CAS_141-82-2_CS_MALNAC12M_Temperature: Value40	0.82	3.31802	83.10803	5.861807	3.418031	3.418031	3.125898	1.562569	1.562569	0.964254	0.964254	0.302451	0.302451	0.129368	0.129368	18.359432	9.589074	0.0	0.0	0.0	0.0	0.0	0.0	0.0	0.0	10.213055	104.010959	0.333333	-1.06	7.0	100.029	19.093584	5.94	2.173434	4.94	39.380647	-31.859953	9.428889	0.480806	9.428889	0.314202	0.805556	0.314202	-1.3125	-0.480806	-0.4543	19.8886	104.061	2.0
Name_None_CAS_106-46-7_CS_DCLBEN03M_Temperature: Value35	-3.25	3.032456	145.388339	5.983128	4.06533	5.577188	3.787694	2.199332	2.955261	1.436436	2.309307	0.803543	1.307496	0.429549	0.681526	0.0	0.0	0.0	0.0	0.0	10.045267	0.0	24.265468	0.0	0.0	23.20188	145.969005	0.0	-0.2	8.0	142.972	70.798924	5.928205	2.381841	1.39142	58.037936	-17.491785	5.553025	0.084343	5.553025	0.040653	0.717037	0.040653	0.717037	-0.084343	2.9934	36.462	147.004	0.0
Name_None_CAS_123-31-9_CS_HYQUIN08M_Temperature: Value10	-0.33	3.032456	145.388339	5.983128	4.203828	4.203828	3.787694	2.268581	2.268581	1.516398	1.516398	0.849709	0.849709	0.452632	0.452632	0.0	0.0	0.0	11.499024	0.0	0.0	24.265468	0.0	0.0	0.0	10.213055	110.036779	0.0	-1.18	8.0	104.064	70.798924	4.966628	1.738121	0.904142	47.019871	-23.441066	8.645556	0.507962	8.645556	0.115346	0.169259	0.115346	0.169259	-0.507962	1.0978	29.7716	110.112	2.0
Name_None_CAS_298-00-0_CS_MPARAT01M_Temperature: Value20	-3.84	2.832681	412.941776	12.181798	8.653318	10.364242	7.504149	4.16104	6.717078	2.65466	5.803599	1.711966	4.158852	0.906883	1.843139	11.641918	10.114318	0.0	5.687386	5.749512	0.0	38.485063	0.0	0.0	0.0	25.378098	263.00173	0.25	-1.01	16.0	253.131	3265.828092	13.056711	5.358104	3.244793	97.534827	-25.25283	10.41153	0.424133	10.41153	0.379519	0.018069	0.379519	-2.7784	-0.424133	2.4909	62.0274	263.211	0.0
Name_None_CAS_63-74-1_CS_SULAMD07M_Temperature: Value10	-1.84	3.201516	341.349962	8.483128	5.688846	6.505343	4.999019	2.883202	4.429522	2.114045	3.675468	1.208633	2.137864	0.657506	1.172946	10.023291	8.417797	0.0	4.895483	5.687386	0.0	24.265468	0.0	0.0	0.0	10.872641	172.030648	0.0	-1.07	11.0	164.145	230.73472	8.030705	2.51929	1.92397	64.87196	-38.370593	10.681132	0.398728	10.681132	0.237548	0.075648	0.237548	-3.575139	-0.398728	-0.0838	42.2276	172.209	4.0
Name_None_CAS_87-86-5_CS_PCPHOL01M_Temperature: Value30	-2.46	3.603567	230.203225	9.464102	5.337036	9.116681	5.464102	2.668518	4.55834	1.918518	3.80834	1.186632	3.443431	0.593316	1.721715	0.0	5.106527	0.0	30.862678	0.0	0.0	0.0	0.0	0.0	0.0	58.004699	263.847003	0.0	0.47	12.0	265.33	416.314365	10.550192	3.685726	1.568118	93.741968	-30.180622	9.200988	0.504743	9.200988	0.155458	0.009043	0.155458	-0.36321	-0.504743	4.6592	53.1568	266.338	1.0
Name_None_CAS_56-41-7_CS_LALNIN03M_Temperature: Value20	0.25	3.257586	59.813538	5.154701	3.510162	3.510162	2.642734	1.62709	1.62709	1.126913	1.126913	0.389528	0.389528	0.0	0.0	12.011146	4.794537	0.0	0.0	0.0	0.0	6.923737	0.0	0.0	0.0	10.840195	89.047678	0.666667	-0.57	6.0	82.038	13.60964	5.43	1.767634	1.721545	35.764782	-23.603808	9.574074	0.480094	9.574074	0.319678	0.731481	0.319678	-0.962963	-0.480094	-0.5818	21.2852	89.094	3.0
Name_None_CAS_120-12-7_CS_ANTCEN19M_Temperature: Value75	-5.17	2.523733	488.759099	9.380469	7.773503	7.773503	6.932653	4.809401	4.809401	3.546509	3.546509	2.614031	2.614031	1.882639	1.882639	0.0	0.0	0.0	0.0	0.0	0.0	21.544897	0.0	0.0	60.663671	0.0	178.07825	0.0	-1.82	14.0	168.154	3255.128956	7.571439	2.845084	1.080317	82.794732	-25.582407	2.240741	0.061629	2.240741	-0.017765	1.311296	0.017765	1.311296	-0.061629	3.993	61.454	178.234	0.0
Name_None_CAS_121-57-3_CS_AFAZEMM_Temperature: Value80	-0.6	3.201516	340.595074	8.483128	5.55871	6.375206	4.999019	2.830074	4.270137	2.044102	3.465639	1.177959	2.045843	0.639797	1.119818	10.118127	8.417797	0.0	4.895483	5.687386	0.0	24.265468	0.0	0.0	0.0	10.286417	173.014664	0.0	-1.07	11.0	166.137	230.73472	8.030705	2.51929	1.92397	64.39993	-33.075953	10.45891	0.398728	10.45891	0.294013	0.146574	0.294013	-4.075139	-0.398728	0.5155	40.669	173.193	3.0
Name_None_CAS_120-12-7_CS_ANTCEN19M_Temperature: Value70	-5.28	2.523733	488.759099	9.380469	7.773503	7.773503	6.932653	4.809401	4.809401	3.546509	3.546509	2.614031	2.614031	1.882639	1.882639	0.0	0.0	0.0	0.0	0.0	0.0	21.544897	0.0	0.0	60.663671	0.0	178.07825	0.0	-1.82	14.0	168.154	3255.128956	7.571439	2.845084	1.080317	82.794732	-25.582407	2.240741	0.061629	2.240741	-0.017765	1.311296	0.017765	1.311296	-0.061629	3.993	61.454	178.234	0.0
Name_None_CAS_86-73-7_CS_FLUREN02M_Temperature: Value25	-4.94	2.320728	411.600419	8.673362	7.325909	7.325909	6.44949	4.611807	4.611807	3.491071	3.491071	2.705801	2.705801	2.079609	2.079609	0.0	0.0	0.0	0.0	0.0	6.420822	22.253806	0.0	0.0	48.530937	0.0	166.07825	0.076923	-1.56	13.0	156.143	2395.238189	6.902851	2.461795	0.919446	77.847608	-21.710357	2.217593	0.061939	2.217593	-0.001346	1.103519	0.001346	1.103519	-0.061939	3.2578	54.684	166.223	0.0
Name_None_CAS_147-71-7_CS_TARTACM_Temperature: Value40	0.63	4.069512	133.826806	8.309401	4.760052	4.760052	4.464102	2.282543	2.282543	1.56615	1.56615	0.805104	0.805104	0.270102	0.270102	24.146543	9.589074	0.0	0.0	0.0	0.0	0.0	0.0	0.0	0.0	20.42611	150.016438	0.5	-1.14	10.0	144.038	106.755911	8.86	3.136253	1.997375	55.334057	-43.993273	9.771852	0.47924	9.771852	0.335427	1.768611	0.335427	-2.266204	-0.47924	-2.1226	27.2852	150.086	4.0
Name_Maleic acid_CAS_110-16-7_CS_MALIAC13M_Temperature: Value40	0.66	3.668626	118.973737	6.568914	3.865624	3.865624	3.625898	1.766145	1.766145	1.009809	1.009809	0.368487	0.368487	0.142577	0.142577	11.938611	9.589074	0.0	0.0	12.15204	0.0	0.0	0.0	0.0	0.0	10.213055	116.010959	0.0	-1.32	8.0	112.04	40.339204	6.68	2.787964	4.68	45.055986	-32.597533	9.553611	0.478071	9.553611	0.328066	0.55787	0.328066	-1.257037	-0.478071	-0.2882	24.4116	116.072	2.0
Name_2-Methoxybenzoic acid_CAS_579-75-9_CS_FUFBOXM_Temperature: Value25	-1.61	3.121219	267.79461	8.267585	6.073111	6.073111	5.253219	3.117454	3.117454	2.005436	2.005436	1.337383	1.337383	0.821324	0.821324	5.969305	4.794537	0.0	5.563451	5.749512	0.0	13.176165	18.199101	0.0	0.0	9.84339	152.047344	0.125	-1.51	11.0	144.085	336.852662	7.595374	3.053138	1.490371	64.230588	-25.746714	10.500648	0.495856	10.500648	0.338977	0.189815	0.338977	-0.969954	-0.495856	1.3934	39.9533	152.149	1.0
Name_None_CAS_100-09-4_CS_ANISIC04M_Temperature: Value30	-2.69	2.913802	250.54461	8.267585	6.073111	6.073111	5.236382	3.111471	3.111471	2.033654	2.033654	1.336969	1.336969	0.733596	0.733596	5.969305	4.794537	0.0	5.563451	5.749512	0.0	19.242532	12.132734	0.0	0.0	9.84339	152.047344	0.125	-1.51	11.0	144.085	335.47939	7.595374	3.053138	1.703179	64.230588	-25.189211	10.359739	0.496768	10.359739	0.335183	0.269259	0.335183	-0.923469	-0.496768	1.3934	39.9533	152.149	1.0
Name_None_CAS_87-40-1_CS_GISXEMM_Temperature: Value25	-4.2	3.247713	249.383351	8.430721	5.696842	7.964629	5.147066	2.83402	3.967913	1.902683	3.153519	1.167178	1.946899	0.723963	1.695244	0.0	0.0	0.0	0.0	20.817412	0.0	7.109798	12.132734	0.0	0.0	39.539683	209.940598	0.142857	-0.11	11.0	206.435	255.676668	8.981827	3.525416	1.923666	79.819689	-23.230816	5.741034	0.493623	5.741034	0.155627	0.421296	0.155627	0.421296	-0.493623	3.6554	48.024	211.475	0.0
Name_None_CAS_57-83-0_CS_PROGST13M_Temperature: Value50	-4.31	1.669603	588.64899	16.405413	14.860102	14.860102	10.859844	9.604172	9.604172	9.253952	9.253952	8.452747	8.452747	7.227105	7.227105	0.0	9.589074	0.0	10.829981	17.484396	43.437005	31.256391	6.923737	6.07602	13.847474	0.0	314.22458	0.809524	-0.92	23.0	284.229	209150.76906	15.598586	5.036596	2.056976	139.64821	-34.331367	12.146718	0.299694	12.146718	0.155197	0.245103	0.155197	0.245103	-0.299694	4.7235	90.881	314.469	0.0
Name_None_CAS_129-00-0_CS_GUQPOZM_Temperature: Value45	-5.7	2.505956	666.619806	10.535169	8.773503	8.773503	7.932653	5.559401	5.559401	4.289601	4.289601	3.392734	3.392734	2.669587	2.669587	0.0	0.0	0.0	0.0	0.0	0.0	32.317345	0.0	0.0	60.663671	0.0	202.07825	0.0	-2.08	16.0	192.176	11364.402575	8.116402	2.732405	0.89195	93.455422	-26.169132	2.212407	0.061033	2.212407	-0.002681	1.335	0.002681	1.335	-0.061033	4.584	70.146	202.256	0.0
Name_l-Leucine_CAS_61-90-5_CS_LEUCIN03M_Temperature: Value30	-0.77	3.501688	101.230983	7.439158	5.794619	5.794619	4.036581	3.020937	3.020937	2.57428	2.57428	1.042536	1.042536	0.608685	0.608685	12.011146	4.794537	0.0	0.0	12.338728	0.0	0.0	0.0	13.847474	0.0	10.840195	131.094629	0.833333	-0.57	9.0	118.071	60.471844	8.43	3.454517	3.968358	54.859608	-22.881391	10.109769	0.480086	10.109769	0.319978	0.3575	0.319978	-0.913241	-0.480086	0.4444	35.0662	131.175	3.0
Name_None_CAS_76-57-3_CS_ZZZTSE03M_Temperature: Value90	-1.1	1.822365	685.154996	15.060113	12.951046	12.951046	10.663869	8.102094	8.102094	7.113245	7.113245	6.35431	6.35431	5.388741	5.388741	6.103966	5.106527	0.0	11.518957	11.959747	30.885423	11.126903	7.109798	12.142387	24.089969	9.473726	299.152144	0.555556	-1.52	22.0	278.202	226722.000407	12.968359	4.059868	1.277623	129.878939	-37.255187	10.554213	0.492857	10.554213	0.165481	0.080556	0.165481	-0.538553	-0.492857	1.5011	82.4638	299.37	1.0
Name_None_CAS_65-85-0_CS_BENZAC12M_Temperature: Value40	-1.34	2.981455	203.415953	6.690234	4.742213	4.742213	4.30453	2.588415	2.588415	1.671178	1.671178	1.02074	1.02074	0.58073	0.58073	5.969305	4.794537	0.0	0.0	5.563451	0.0	0.0	30.331835	0.0	0.0	5.106527	122.036779	0.0	-1.31	9.0	116.075	129.225339	5.820039	2.306764	1.287705	52.752101	-24.049796	10.200926	0.477639	10.200926	0.335178	0.331019	0.335178	-0.879074	-0.477639	1.3848	33.4013	122.123	1.0
Name_None_CAS_53-70-3_CS_DBNTHR02M_Temperature: Value25	-8.74	2.019425	1070.797817	14.518297	12.082904	12.082904	10.898979	7.630768	7.630768	5.867877	5.867877	4.608511	4.608511	3.509829	3.509829	0.0	0.0	0.0	0.0	0.0	0.0	43.089794	0.0	0.0	84.929139	0.0	278.10955	0.0	-2.86	22.0	264.242	288081.754041	11.762233	4.315741	1.581156	128.158061	-37.324403	2.332778	0.061629	2.332778	-0.009902	1.301055	0.009902	1.301055	-0.061629	6.2994	96.466	278.354	0.0
Name_None_CAS_86-73-7_CS_FLUREN02M_Temperature: Value50	-4.41	2.320728	411.600419	8.673362	7.325909	7.325909	6.44949	4.611807	4.611807	3.491071	3.491071	2.705801	2.705801	2.079609	2.079609	0.0	0.0	0.0	0.0	0.0	6.420822	22.253806	0.0	0.0	48.530937	0.0	166.07825	0.076923	-1.56	13.0	156.143	2395.238189	6.902851	2.461795	0.919446	77.847608	-21.710357	2.217593	0.061939	2.217593	-0.001346	1.103519	0.001346	1.103519	-0.061939	3.2578	54.684	166.223	0.0
Name_Thiourea_CAS_62-56-6_CS_THIOUR13M_Temperature: Value20	0.2	2.803039	29.01955	3.57735	2.062949	2.879445	1.732051	0.781474	1.189723	0.402369	0.873773	0.0	0.0	0.0	0.0	0.0	0.0	0.0	5.112437	0.0	0.0	0.0	0.0	0.0	23.685208	0.0	76.009519	0.0	-0.31	4.0	72.092	3.245112	3.69	1.061747	8.372622	29.777813	-14.862445	4.62037	0.376506	4.62037	0.160496	0.0	0.160496	0.0	-0.376506	-0.8113	20.9728	76.124	4.0
Name_None_CAS_51-28-5_CS_DNOPHL02M_Temperature: Value65	-1.92	3.267052	375.287403	10.008072	6.206685	6.206685	6.019745	3.139151	3.139151	2.187237	2.187237	1.366512	1.366512	0.771623	0.771623	26.970906	20.228637	0.0	0.0	6.066367	12.132734	0.0	0.0	0.0	0.0	5.106527	184.012021	0.0	-2.18	13.0	180.075	675.815708	8.912421	3.05236	1.695453	71.531588	-32.782729	10.219537	0.502087	10.219537	0.317063	0.426389	0.317063	-0.886574	-0.502087	1.2086	41.4156	184.107	1.0
Name_l-Aspartic acid_CAS_56-84-8_CS_LASPRT03M_Temperature: Value35	-1.27	3.632432	132.529325	7.439158	4.572731	4.572731	4.036581	2.239272	2.239272	1.542593	1.542593	0.711731	0.711731	0.275438	0.275438	24.401273	9.589074	0.0	0.0	0.0	0.0	0.0	0.0	0.0	0.0	15.946722	133.037508	0.5	-1.1	9.0	126.047	60.471844	7.9	3.032307	3.47971	51.08548	-30.407021	9.846435	0.481175	9.846435	0.320578	0.532407	0.320578	-1.294074	-0.481175	-1.127	27.864	133.103	4.0
Name_None_CAS_59-66-5_CS_ATDZSA03M_Temperature: Value40	-2.29	2.938691	422.352468	10.060478	6.513019	8.146012	5.892865	3.032746	5.395562	2.099318	4.811974	0.932817	3.08151	0.525847	1.90536	10.023291	13.212334	0.0	15.378394	11.336786	0.0	6.923737	0.0	0.0	15.514152	5.138974	221.988132	0.25	-1.06	13.0	216.203	682.127277	10.023752	3.358499	2.716736	78.021451	-47.948039	10.704978	0.300746	10.704978	0.266854	0.107894	0.266854	-3.824175	-0.300746	-0.8561	45.5859	222.251	3.0
Name_l-Aspartic acid_CAS_56-84-8_CS_LASPRT03M_Temperature: Value30	-1.34	3.632432	132.529325	7.439158	4.572731	4.572731	4.036581	2.239272	2.239272	1.542593	1.542593	0.711731	0.711731	0.275438	0.275438	24.401273	9.589074	0.0	0.0	0.0	0.0	0.0	0.0	0.0	0.0	15.946722	133.037508	0.5	-1.1	9.0	126.047	60.471844	7.9	3.032307	3.47971	51.08548	-30.407021	9.846435	0.481175	9.846435	0.320578	0.532407	0.320578	-1.294074	-0.481175	-1.127	27.864	133.103	4.0
Name_None_CAS_52-31-3_CS_ETCYBA01M_Temperature: Value35	-2.02	2.408673	391.973804	12.466255	9.837629	9.837629	8.108226	5.973509	5.973509	4.4714	4.4714	3.598845	3.598845	2.619571	2.619571	23.260464	14.383612	0.0	0.0	6.420822	31.256391	0.0	6.923737	6.07602	10.633577	0.0	236.116092	0.583333	-1.65	17.0	220.143	7460.405481	11.824333	4.313368	1.751487	99.63664	-36.821645	12.033773	0.327651	12.033773	0.327651	0.37875	0.276534	-1.172292	-0.276534	1.2492	60.9564	236.271	2.0
Name_None_CAS_492-62-6_CS_GLUCSA15M_Temperature: Value10	0.31	2.634409	146.218849	9.300965	6.238174	6.238174	5.574586	3.562009	3.562009	2.719449	2.719449	1.867059	1.867059	1.081734	1.081734	37.312774	0.0	0.0	0.0	0.0	0.0	0.0	0.0	0.0	4.736863	25.532637	180.063388	1.0	-0.24	12.0	168.06	454.517504	9.845034	3.648916	1.581759	68.642844	-47.549087	9.119537	0.393567	9.119537	0.18357	0.525787	0.18357	-1.568935	-0.393567	-3.2214	35.986	180.156	5.0
Name_None_CAS_505-48-6_CS_SUBRAC01M_Temperature: Value35	-1.59	3.007306	135.13685	9.397341	6.953564	6.953564	5.625898	4.062569	4.062569	2.701691	2.701691	1.531284	1.531284	0.906005	0.906005	11.938611	9.589074	0.0	12.841643	12.841643	12.841643	0.0	0.0	0.0	0.0	10.213055	174.089209	0.75	-1.06	12.0	160.084	331.503884	10.94	6.63784	8.94	71.205358	-43.047281	10.046109	0.48123	10.046109	0.30284	0.187571	0.30284	-0.784042	-0.48123	1.4962	42.9736	174.196	2.0
Name_None_CAS_57-83-0_CS_PROGST13M_Temperature: Value25	-4.42	1.669603	588.64899	16.405413	14.860102	14.860102	10.859844	9.604172	9.604172	9.253952	9.253952	8.452747	8.452747	7.227105	7.227105	0.0	9.589074	0.0	10.829981	17.484396	43.437005	31.256391	6.923737	6.07602	13.847474	0.0	314.22458	0.809524	-0.92	23.0	284.229	209150.76906	15.598586	5.036596	2.056976	139.64821	-34.331367	12.146718	0.299694	12.146718	0.155197	0.245103	0.155197	0.245103	-0.299694	4.7235	90.881	314.469	0.0
Name_None_CAS_118-92-3_CS_AMBACO06M_Temperature: Value20	-1.59	3.152941	257.537949	7.560478	5.242213	5.242213	4.715214	2.793756	2.793756	1.892403	1.892403	1.191199	1.191199	0.691772	0.691772	5.969305	4.794537	0.0	5.563451	5.687386	0.0	6.066367	18.199101	0.0	0.0	10.840195	137.047678	0.0	-1.51	10.0	130.082	182.238219	6.607786	2.389633	1.074894	58.091992	-27.735205	10.341759	0.477584	10.341759	0.33729	0.155093	0.33729	-0.98787	-0.477584	0.967	37.8137	137.138	3.0
Name_None_CAS_57-83-0_CS_PROGST13M_Temperature: Value20	-4.49	1.669603	588.64899	16.405413	14.860102	14.860102	10.859844	9.604172	9.604172	9.253952	9.253952	8.452747	8.452747	7.227105	7.227105	0.0	9.589074	0.0	10.829981	17.484396	43.437005	31.256391	6.923737	6.07602	13.847474	0.0	314.22458	0.809524	-0.92	23.0	284.229	209150.76906	15.598586	5.036596	2.056976	139.64821	-34.331367	12.146718	0.299694	12.146718	0.155197	0.245103	0.155197	0.245103	-0.299694	4.7235	90.881	314.469	0.0
Name_17a-Ethynyl testosterone_CAS_434-03-7_CS_KEFCEDM_Temperature: Value40	-5.46	1.70241	626.243053	16.457819	14.399067	14.399067	10.839101	9.280285	9.280285	8.9683	8.9683	8.352348	8.352348	6.812482	6.812482	5.601051	9.901065	0.0	10.829981	29.957785	38.52493	11.993926	0.0	6.07602	19.767909	6.42335	312.20893	0.761905	-1.07	23.0	284.229	203205.522346	15.457261	4.728617	1.835106	139.280147	-36.295784	11.846204	0.377034	11.846204	0.155197	0.120059	0.155197	-0.914495	-0.377034	3.8826	90.4928	312.453	1.0
Name_d-Sorbitol_CAS_50-70-4_CS_GLUCITM_Temperature: Value40	0.61	3.985164	104.605938	9.723615	6.406896	6.406896	5.540111	3.481748	3.481748	2.481029	2.481029	1.512478	1.512478	0.671209	0.671209	37.629629	0.0	0.0	0.0	0.0	0.0	0.0	0.0	0.0	0.0	30.639164	182.079038	1.0	-0.24	12.0	168.06	358.75323	11.76	5.413461	3.015405	69.329364	-52.923591	8.95662	0.393579	8.95662	0.110579	0.725818	0.110579	-1.669306	-0.393579	-3.5854	38.1988	182.172	6.0
Name_None_CAS_123-56-8_CS_SUCCIN05M_Temperature: Value20	0.32	2.553705	104.858202	5.276021	3.73071	3.73071	3.287694	2.115355	2.115355	1.471353	1.471353	0.857963	0.857963	0.507564	0.507564	0.0	9.589074	0.0	11.814359	12.841643	0.0	0.0	0.0	0.0	5.316789	0.0	99.032028	0.5	-0.86	7.0	94.049	46.670483	4.302866	1.329582	0.764845	40.701153	-22.228152	10.121528	0.296439	10.121528	0.226562	0.148148	0.226562	-0.148148	-0.296439	-0.577	22.3837	99.089	1.0
Name_None_CAS_479-45-8_CS_MTNANLM_Temperature: Value50	-3.16	3.769455	592.636917	15.610366	9.656755	9.656755	9.162479	4.656935	4.656935	3.365399	3.365399	2.227211	2.227211	1.386716	1.386716	42.551792	40.457273	0.0	5.008913	12.132734	7.047672	0.0	0.0	0.0	0.0	0.0	287.013812	0.142857	-3.38	20.0	282.104	15468.489615	14.680168	5.086482	2.548788	108.138218	-39.173257	10.809537	0.312178	10.809537	0.312178	0.055548	0.258302	-1.171296	-0.258302	1.0391	61.8026	287.144	0.0
Name_None_CAS_217-59-4_CS_TRIPHE13M_Temperature: Value10	-7.93	2.463012	651.536074	11.949383	9.928203	9.928203	8.94949	6.232051	6.232051	4.636751	4.636751	3.651709	3.651709	2.858547	2.858547	0.0	0.0	0.0	0.0	0.0	0.0	32.317345	0.0	0.0	72.796405	0.0	228.0939	0.0	-2.34	18.0	216.198	33081.42038	9.665769	3.575453	1.20303	105.476397	-30.206936	2.212407	0.061607	2.212407	-0.009895	1.33963	0.009895	1.33963	-0.061607	5.1462	78.96	228.294	0.0
Name_None_CAS_217-59-4_CS_TRIPHE13M_Temperature: Value15	-7.83	2.463012	651.536074	11.949383	9.928203	9.928203	8.94949	6.232051	6.232051	4.636751	4.636751	3.651709	3.651709	2.858547	2.858547	0.0	0.0	0.0	0.0	0.0	0.0	32.317345	0.0	0.0	72.796405	0.0	228.0939	0.0	-2.34	18.0	216.198	33081.42038	9.665769	3.575453	1.20303	105.476397	-30.206936	2.212407	0.061607	2.212407	-0.009895	1.33963	0.009895	1.33963	-0.061607	5.1462	78.96	228.294	0.0
Name_Barbital_CAS_57-44-3_CS_DETBAA01M_Temperature: Value20	-1.47	3.007364	246.562704	10.060478	7.638958	7.638958	6.063715	4.233693	4.233693	3.026586	3.026586	2.530522	2.530522	1.472098	1.472098	23.260464	14.383612	0.0	0.0	12.841643	0.0	0.0	13.847474	0.0	10.633577	0.0	184.084792	0.625	-1.39	13.0	172.099	688.508534	9.696133	3.159683	1.298669	75.872305	-32.232875	11.406389	0.327632	11.406389	0.327632	0.397269	0.276823	-1.061597	-0.276823	0.1588	44.6964	184.195	2.0
Name_None_CAS_91-20-3_CS_NAPHTA18M_Temperature: Value65	-2.91	2.888052	271.015182	6.811555	5.618802	5.618802	4.966326	3.404701	3.404701	2.347151	2.347151	1.658689	1.658689	1.132906	1.132906	0.0	0.0	0.0	0.0	0.0	0.0	10.772448	0.0	0.0	48.530937	0.0	128.0626	0.0	-1.3	10.0	120.11	348.570462	5.48223	2.143053	0.780534	60.113068	-18.48353	2.12037	0.06163	2.12037	-0.018404	1.310185	0.018404	1.310185	-0.06163	2.8398	43.948	128.174	0.0
Name_None_CAS_94-09-7_CS_QQQAXG04M_Temperature: Value25	-2.19	2.753743	266.361954	8.974691	6.910355	6.910355	5.736382	3.764073	3.764073	2.342479	2.342479	1.421818	1.421818	0.83363	0.83363	0.0	4.794537	0.0	5.969305	17.85772	0.0	0.0	31.189205	0.0	0.0	10.47053	165.078979	0.222222	-1.51	12.0	154.104	535.062808	8.585329	3.758873	1.985036	71.141187	-25.576136	11.092937	0.462391	11.092937	0.33761	0.30787	0.33761	-0.30787	-0.462391	1.4455	46.8109	165.192	2.0
Name_None_CAS_55-21-0_CS_BZAMID12M_Temperature: Value40	-0.89	2.981455	205.415953	6.690234	4.87235	4.87235	4.30453	2.653483	2.653483	1.730276	1.730276	1.058307	1.058307	0.602419	0.602419	0.0	4.794537	0.0	5.90718	5.563451	0.0	0.0	24.265468	6.066367	0.0	5.733667	121.052764	0.0	-1.31	9.0	114.083	129.225339	5.820039	2.306764	1.287705	53.297758	-24.943851	10.423148	0.3656	10.423148	0.248195	0.379074	0.248195	-0.379074	-0.3656	0.7855	34.9599	121.139	2.0
Name_2-Methoxybenzoic acid_CAS_579-75-9_CS_FUFBOXM_Temperature: Value55	-1.16	3.121219	267.79461	8.267585	6.073111	6.073111	5.253219	3.117454	3.117454	2.005436	2.005436	1.337383	1.337383	0.821324	0.821324	5.969305	4.794537	0.0	5.563451	5.749512	0.0	13.176165	18.199101	0.0	0.0	9.84339	152.047344	0.125	-1.51	11.0	144.085	336.852662	7.595374	3.053138	1.490371	64.230588	-25.746714	10.500648	0.495856	10.500648	0.338977	0.189815	0.338977	-0.969954	-0.495856	1.3934	39.9533	152.149	1.0
Name_None_CAS_103-84-4_CS_ACANIL02M_Temperature: Value60	-0.87	2.674242	217.959017	7.397341	5.795	5.795	4.787694	3.114808	3.114808	2.047212	2.047212	1.094158	1.094158	0.724749	0.724749	0.0	4.794537	0.0	5.90718	0.0	5.687386	6.923737	0.0	30.331835	5.316789	0.0	135.068414	0.125	-1.31	10.0	126.094	195.625462	6.805075	3.011779	1.895375	59.872672	-26.419893	10.502041	0.326339	10.502041	0.220747	0.035926	0.220747	-0.035926	-0.326339	1.645	40.7457	135.166	1.0
Name_None_CAS_99-99-0_CS_NITOLU01M_Temperature: Value30	-2.63	3.003401	240.287949	7.560478	5.573111	5.573111	4.698377	2.910122	2.910122	2.092659	2.092659	1.24479	1.24479	0.66648	0.66648	4.923311	10.114318	0.0	5.687386	0.0	5.563451	12.132734	12.132734	6.923737	0.0	0.0	137.047678	0.142857	-1.38	10.0	130.082	180.912515	6.736009	2.473197	1.31284	58.449321	-17.139202	10.117782	0.268941	10.117782	0.268941	0.144074	0.25831	-0.403333	-0.25831	1.90322	37.8334	137.138	0.0
Name_None_CAS_107-35-7_CS_TAURIN05M_Temperature: Value10	-0.34	3.602197	125.870334	5.914214	3.663522	4.480019	3.06066	1.712831	3.321996	1.074714	2.64679	0.375805	1.127415	0.14893	0.446789	10.118127	8.417797	0.0	12.29761	0.0	0.0	0.0	0.0	0.0	0.0	10.286417	125.014664	1.0	-0.13	7.0	118.093	18.141709	6.87	2.247743	5.87	42.07272	-32.740462	9.706806	0.329369	9.706806	0.265602	0.028935	0.265602	-3.79919	-0.329369	-1.1671	25.47	125.149	3.0
Name_Acetamide, N-(4-methoxyphenyl)-_CAS_51-66-1_CS_ACACTA01M_Temperature: Value25	-1.87	2.709148	266.361954	8.974691	7.125898	7.125898	5.719545	3.637864	3.637864	2.409688	2.409688	1.410387	1.410387	0.877615	0.877615	0.0	4.794537	0.0	5.90718	0.0	11.436898	6.923737	31.375266	0.0	5.316789	4.736863	165.078979	0.222222	-1.51	12.0	154.104	515.891835	8.585329	3.758873	2.268478	71.351159	-30.765398	10.625259	0.496766	10.625259	0.220747	0.06929	0.220747	-0.06929	-0.496766	1.6536	47.2977	165.192	1.0
Name_None_CAS_556-88-7_CS_NTRGUA02M_Temperature: Value50	-0.95	3.679228	102.257422	5.861807	3.365624	3.365624	3.125898	1.366105	1.366105	0.7627	0.7627	0.19712	0.19712	0.094281	0.094281	10.991868	10.114318	0.0	0.0	0.0	0.0	0.0	0.0	0.0	16.568742	0.0	104.033425	0.0	-1.33	7.0	100.037	19.093584	5.67	1.956514	4.67	38.937467	-19.329362	9.267778	0.364866	9.267778	0.263015	0.537037	0.263015	-0.962963	-0.364866	-1.5485	22.8042	104.069	4.0
Name_None_CAS_57-50-1_CS_SUCROS41M_Temperature: Value40	0.31	2.17727	393.203227	17.361443	12.042576	12.042576	10.806897	7.04946	7.04946	5.559383	5.559383	4.070325	4.070325	2.631316	2.631316	74.625548	30.639164	0.0	0.0	0.0	0.0	0.0	0.0	0.0	0.0	24.423644	342.116212	1.0	-0.44	23.0	320.121	120494.873994	18.892352	7.207281	3.226802	130.436458	-71.165016	9.997826	0.393567	9.997826	0.22355	0.668633	0.22355	-2.221748	-0.393567	-5.3956	68.6414	342.297	8.0
Name_None_CAS_108-46-3_CS_RESORA03M_Temperature: Value40	0.8	3.07766	166.388339	5.983128	4.203828	4.203828	3.787694	2.268581	2.268581	1.519852	1.519852	0.829737	0.829737	0.493031	0.493031	0.0	0.0	0.0	11.499024	0.0	0.0	18.199101	6.066367	0.0	0.0	10.213055	110.036779	0.0	-1.18	8.0	104.064	64.052487	4.966628	1.738121	0.904142	47.019871	-22.940187	8.653056	0.507823	8.653056	0.118764	0.087963	0.118764	0.087963	-0.507823	1.0978	29.7716	110.112	2.0
Name_None_CAS_103-82-2_CS_ZZZMLY01M_Temperature: Value40	-0.67	2.674242	215.959017	7.397341	5.44932	5.44932	4.787694	3.045521	3.045521	2.056114	2.056114	1.198175	1.198175	0.770482	0.770482	5.969305	4.794537	0.0	6.420822	0.0	5.563451	0.0	12.132734	18.199101	0.0	5.106527	136.052429	0.125	-1.31	10.0	128.086	195.625462	6.805075	3.011779	1.895375	59.117043	-24.561549	10.168707	0.480986	10.168707	0.307315	0.111944	0.307315	-0.785926	-0.480986	1.3137	37.7818	136.15	1.0
Name_None_CAS_124-04-9_CS_ADIPAC11M_Temperature: Value20	-0.89	3.05509	113.709506	7.983128	5.539351	5.539351	4.625898	3.062569	3.062569	1.994584	1.994584	1.031284	1.031284	0.552451	0.552451	11.938611	9.589074	0.0	12.841643	12.841643	0.0	0.0	0.0	0.0	0.0	10.213055	146.057909	0.666667	-1.06	10.0	136.062	116.616745	8.94	4.784807	6.94	58.475473	-38.794239	9.896552	0.48123	9.896552	0.30284	0.062778	0.30284	-0.87001	-0.48123	0.716	33.7396	146.142	2.0
Name_None_CAS_55-21-0_CS_BZAMID12M_Temperature: Value30	-0.97	2.981455	205.415953	6.690234	4.87235	4.87235	4.30453	2.653483	2.653483	1.730276	1.730276	1.058307	1.058307	0.602419	0.602419	0.0	4.794537	0.0	5.90718	5.563451	0.0	0.0	24.265468	6.066367	0.0	5.733667	121.052764	0.0	-1.31	9.0	114.083	129.225339	5.820039	2.306764	1.287705	53.297758	-24.943851	10.423148	0.3656	10.423148	0.248195	0.379074	0.248195	-0.379074	-0.3656	0.7855	34.9599	121.139	2.0
Name_None_CAS_65-85-0_CS_BENZAC12M_Temperature: Value30	-1.49	2.981455	203.415953	6.690234	4.742213	4.742213	4.30453	2.588415	2.588415	1.671178	1.671178	1.02074	1.02074	0.58073	0.58073	5.969305	4.794537	0.0	0.0	5.563451	0.0	0.0	30.331835	0.0	0.0	5.106527	122.036779	0.0	-1.31	9.0	116.075	129.225339	5.820039	2.306764	1.287705	52.752101	-24.049796	10.200926	0.477639	10.200926	0.335178	0.331019	0.335178	-0.879074	-0.477639	1.3848	33.4013	122.123	1.0
Name_None_CAS_144-62-7_CS_OXALAC08M_Temperature: Value60	0.53	3.567703	71.548875	5.154701	2.710924	2.710924	2.642734	1.105462	1.105462	0.610305	0.610305	0.182954	0.182954	0.0	0.0	11.938611	0.0	0.0	0.0	0.0	0.0	0.0	0.0	0.0	0.0	19.802129	89.995309	0.0	-1.06	6.0	88.018	13.60964	4.94	1.395523	1.280136	33.015705	-25.007447	9.099537	0.472815	9.099537	0.414359	1.824074	0.414359	-1.824074	-0.472815	-0.8444	15.2716	90.034	2.0
Name_None_CAS_591-27-5_CS_MAMPOLM_Temperature: Value30	-0.47	3.07766	168.388339	5.983128	4.333965	4.333965	3.787694	2.333649	2.333649	1.594987	1.594987	0.870211	0.870211	0.524798	0.524798	0.0	0.0	0.0	5.749512	5.687386	0.0	6.066367	18.199101	0.0	0.0	10.840195	109.052764	0.0	-1.18	8.0	102.072	64.052487	4.966628	1.738121	0.904142	47.565528	-23.346918	8.733056	0.507886	8.733056	0.117129	0.212963	0.117129	0.212963	-0.507886	0.9744	32.5192	109.128	3.0
Name_None_CAS_461-58-5_CS_CYAMPD03M_Temperature: Value20	-0.43	3.507223	92.605938	4.991564	3.049128	3.049128	2.770056	1.248171	1.248171	0.636669	0.636669	0.179099	0.179099	0.057735	0.057735	0.0	0.0	0.0	5.959555	0.0	0.0	6.193156	0.0	0.0	4.992405	16.729227	84.043596	0.0	-1.24	6.0	80.05	14.834467	4.76	2.025957	2.76	35.071877	-23.990576	7.639167	0.36923	7.639167	0.208653	0.196759	0.208653	-0.196759	-0.36923	-1.25912	21.4228	84.082	4.0
Name_None_CAS_461-58-5_CS_CYAMPD03M_Temperature: Value25	-0.33	3.507223	92.605938	4.991564	3.049128	3.049128	2.770056	1.248171	1.248171	0.636669	0.636669	0.179099	0.179099	0.057735	0.057735	0.0	0.0	0.0	5.959555	0.0	0.0	6.193156	0.0	0.0	4.992405	16.729227	84.043596	0.0	-1.24	6.0	80.05	14.834467	4.76	2.025957	2.76	35.071877	-23.990576	7.639167	0.36923	7.639167	0.208653	0.196759	0.208653	-0.196759	-0.36923	-1.25912	21.4228	84.082	4.0
Name_None_CAS_110-94-1_CS_GLURAC04M_Temperature: Value35	0.78	3.102826	104.126402	7.276021	4.832244	4.832244	4.125898	2.562569	2.562569	1.64103	1.64103	0.781284	0.781284	0.39084	0.39084	11.938611	9.589074	0.0	19.262465	0.0	0.0	0.0	0.0	0.0	0.0	10.213055	132.042259	0.6	-1.06	9.0	124.051	65.146951	7.94	3.884109	6.94	52.110531	-39.215442	9.787862	0.48123	9.787862	0.302856	0.063194	0.302856	-0.947917	-0.48123	0.3259	29.1226	132.115	2.0
Name_None_CAS_571-61-9_CS_DIMNAP01M_Temperature: Value25	-4.67	2.943373	372.057866	8.552042	7.464102	7.464102	5.787694	4.238034	4.238034	3.244943	3.244943	2.358084	2.358084	1.624198	1.624198	0.0	0.0	0.0	0.0	0.0	0.0	21.899351	0.0	0.0	50.245677	0.0	156.0939	0.166667	-1.3	12.0	144.132	737.336179	7.35454	2.632554	1.001034	72.842952	-21.279471	2.178241	0.061356	2.178241	-0.015207	1.357593	0.015207	1.357593	-0.061356	3.45664	53.422	156.228	0.0
Name_None_CAS_105-60-2_CS_CAPLACM_Temperature: Value10	0.59	2.266697	80.529325	5.819991	4.943782	4.943782	3.893847	3.161231	3.161231	2.160613	2.160613	1.402784	1.402784	0.90353	0.90353	0.0	4.794537	0.0	5.90718	0.0	25.807221	6.420822	0.0	0.0	5.316789	0.0	113.084064	0.833333	-0.53	8.0	102.072	85.398652	5.603869	2.698436	1.523476	49.269515	-20.312245	10.571944	0.356107	10.571944	0.219494	0.224537	0.219494	0.224537	-0.356107	0.6766	31.4777	113.16	1.0
Name_None_CAS_120-80-9_CS_CATCOL13M_Temperature: Value25	0.62	3.134862	162.638339	5.983128	4.203828	4.203828	3.80453	2.274564	2.274564	1.488714	1.488714	0.881732	0.881732	0.464163	0.464163	0.0	0.0	0.0	11.499024	0.0	0.0	12.132734	12.132734	0.0	0.0	10.213055	110.036779	0.0	-1.18	8.0	104.064	72.495266	4.966628	1.738121	0.729375	47.019871	-21.292064	8.669259	0.50426	8.669259	0.156883	0.076389	0.156883	-0.076389	-0.50426	1.0978	29.7716	110.112	2.0
Name_None_CAS_120-80-9_CS_CATCOL13M_Temperature: Value20	0.45	3.134862	162.638339	5.983128	4.203828	4.203828	3.80453	2.274564	2.274564	1.488714	1.488714	0.881732	0.881732	0.464163	0.464163	0.0	0.0	0.0	11.499024	0.0	0.0	12.132734	12.132734	0.0	0.0	10.213055	110.036779	0.0	-1.18	8.0	104.064	72.495266	4.966628	1.738121	0.729375	47.019871	-21.292064	8.669259	0.50426	8.669259	0.156883	0.076389	0.156883	-0.076389	-0.50426	1.0978	29.7716	110.112	2.0
Name_None_CAS_62-44-2_CS_PYRAZB21M_Temperature: Value50	-2.1	2.635973	279.481149	9.681798	7.833004	7.833004	6.219545	4.225397	4.225397	2.638576	2.638576	1.485689	1.485689	1.004424	1.004424	0.0	4.794537	0.0	5.90718	6.606882	11.436898	6.923737	0.0	31.189205	5.316789	4.736863	179.094629	0.3	-1.51	13.0	166.115	831.113512	9.577032	4.499571	3.151288	77.716101	-32.790919	10.681432	0.493887	10.681432	0.220747	0.065593	0.220747	-0.065593	-0.493887	2.0437	51.9147	179.219	1.0
Name_None_CAS_553-90-2_CS_DMEOXA05M_Temperature: Value20	0.01	3.643225	92.605938	6.568914	4.632993	4.632993	3.718744	1.882993	1.882993	0.983163	0.983163	0.537457	0.537457	0.166667	0.166667	11.938611	9.589074	0.0	0.0	0.0	14.219595	0.0	0.0	0.0	9.473726	0.0	118.026609	0.5	-1.06	8.0	112.04	53.472764	6.94	3.009687	1.59221	46.384212	-18.83438	10.046065	0.460599	10.046065	0.416684	0.979167	0.416684	-0.979167	-0.460599	-0.6676	24.032	118.088	0.0
Name_None_CAS_553-90-2_CS_DMEOXA05M_Temperature: Value25	0.17	3.643225	92.605938	6.568914	4.632993	4.632993	3.718744	1.882993	1.882993	0.983163	0.983163	0.537457	0.537457	0.166667	0.166667	11.938611	9.589074	0.0	0.0	0.0	14.219595	0.0	0.0	0.0	9.473726	0.0	118.026609	0.5	-1.06	8.0	112.04	53.472764	6.94	3.009687	1.59221	46.384212	-18.83438	10.046065	0.460599	10.046065	0.416684	0.979167	0.416684	-0.979167	-0.460599	-0.6676	24.032	118.088	0.0
Name_None_CAS_56-04-2_CS_ZZZGEO04M_Temperature: Value25	-2.43	3.515622	282.9743	6.853371	4.893847	5.710343	4.181541	2.485599	2.893847	1.770725	2.178973	0.895031	1.099156	0.591035	0.852614	0.0	4.794537	0.0	5.559267	4.771066	5.693928	6.066367	6.923737	0.0	22.18583	0.0	142.020084	0.2	-0.9	9.0	136.135	85.756938	6.223457	2.144233	1.498831	56.755944	-20.123576	10.568889	0.336159	10.568889	0.25135	0.15625	0.25135	-0.15625	-0.336159	0.74091	36.9844	142.183	2.0
Name_1,2,3,4-Tetrachlorodibenzo-p-dioxin_CAS_30746-58-8_CS_FELSEUM_Temperature: Value25	-8.71	2.247275	599.01105	12.861443	8.637756	11.661471	8.592224	4.899776	6.411634	3.565036	5.076894	2.456249	4.223624	1.612432	2.507565	0.0	0.0	0.0	31.589557	11.499024	0.0	0.0	12.132734	12.132734	0.0	55.877485	319.89654	0.0	-0.8	18.0	317.942	16590.199562	12.244922	4.389717	1.721057	122.922822	-31.222285	6.074879	0.447804	6.074879	0.191407	0.143578	0.191407	0.143578	-0.447804	6.1982	73.072	321.974	0.0
Name_9,10-Dimethyl-1,2-benzanthracene_CAS_56-56-4_CS_BENANT03M_Temperature: Value25	-7.02	2.382578	961.558818	13.68987	11.773503	11.773503	9.770857	7.065384	7.065384	5.504843	5.504843	4.443108	4.443108	3.404932	3.404932	0.0	0.0	0.0	0.0	0.0	0.0	43.444248	0.0	0.0	74.511145	0.0	256.125201	0.1	-2.34	20.0	240.22	71554.867131	11.483653	4.076024	1.421397	118.206281	-32.933263	2.270278	0.061629	2.270278	-0.006705	1.31739	0.006705	1.31739	-0.061629	5.76304	88.434	256.348	0.0
Name_None_CAS_122-88-3_CS_CLPOACM_Temperature: Value25	-2.29	2.529889	268.136391	8.974691	6.158183	6.914111	5.681541	3.284433	3.662398	2.136334	2.57277	1.175949	1.427925	0.675893	0.801881	5.969305	4.794537	0.0	6.606882	10.772145	0.0	0.0	24.265468	0.0	0.0	21.44433	186.008372	0.125	-1.22	12.0	179.538	496.108219	8.872764	3.970356	2.798693	74.533855	-26.01229	10.088497	0.481917	10.088497	0.341222	0.331714	0.341222	-0.995417	-0.481917	1.8034	44.5828	186.594	1.0
Name_None_CAS_85-01-8_CS_PHENAN08M_Temperature: Value45	-4.66	2.610319	539.009099	9.380469	7.773503	7.773503	6.94949	4.815384	4.815384	3.507834	3.507834	2.654202	2.654202	1.954807	1.954807	0.0	0.0	0.0	0.0	0.0	0.0	21.544897	0.0	0.0	60.663671	0.0	178.07825	0.0	-1.82	14.0	168.154	3408.807763	7.571439	2.845084	1.007541	82.794732	-24.350477	2.178241	0.061629	2.178241	-0.010542	1.311296	0.010542	1.311296	-0.061629	3.993	61.454	178.234	0.0
Name_2-Methoxybenzoic acid_CAS_579-75-9_CS_FUFBOXM_Temperature: Value5	-1.99	3.121219	267.79461	8.267585	6.073111	6.073111	5.253219	3.117454	3.117454	2.005436	2.005436	1.337383	1.337383	0.821324	0.821324	5.969305	4.794537	0.0	5.563451	5.749512	0.0	13.176165	18.199101	0.0	0.0	9.84339	152.047344	0.125	-1.51	11.0	144.085	336.852662	7.595374	3.053138	1.490371	64.230588	-25.746714	10.500648	0.495856	10.500648	0.338977	0.189815	0.338977	-0.969954	-0.495856	1.3934	39.9533	152.149	1.0
Name_None_CAS_65-45-2_CS_SALMID07M_Temperature: Value35	-1.54	3.152941	257.537949	7.560478	5.242213	5.242213	4.715214	2.793756	2.793756	1.8814	1.8814	1.169509	1.169509	0.682001	0.682001	5.90718	4.794537	0.0	11.312963	0.0	0.0	12.132734	12.132734	0.0	0.0	10.840195	137.047678	0.0	-1.51	10.0	130.082	182.238219	6.607786	2.389633	1.074894	58.091992	-31.055115	10.483981	0.507122	10.483981	0.251954	0.074074	0.251954	-0.61287	-0.507122	0.4911	36.6247	137.138	3.0
Name_None_CAS_85-01-8_CS_PHENAN08M_Temperature: Value40	-4.89	2.610319	539.009099	9.380469	7.773503	7.773503	6.94949	4.815384	4.815384	3.507834	3.507834	2.654202	2.654202	1.954807	1.954807	0.0	0.0	0.0	0.0	0.0	0.0	21.544897	0.0	0.0	60.663671	0.0	178.07825	0.0	-1.82	14.0	168.154	3408.807763	7.571439	2.845084	1.007541	82.794732	-24.350477	2.178241	0.061629	2.178241	-0.010542	1.311296	0.010542	1.311296	-0.061629	3.993	61.454	178.234	0.0
Name_None_CAS_88-99-3_CS_PHTHAC06M_Temperature: Value55	-0.89	3.267076	296.584675	9.137828	6.020325	6.020325	5.625898	3.182812	3.182812	2.155889	2.155889	1.387881	1.387881	0.856105	0.856105	11.938611	9.589074	0.0	11.126903	0.0	0.0	24.265468	0.0	0.0	0.0	10.213055	166.026609	0.0	-1.84	12.0	160.084	475.348829	8.258425	3.04193	1.420632	68.072799	-34.417527	10.46287	0.47762	10.46287	0.336067	0.189815	0.336067	-1.228704	-0.47762	1.083	40.3606	166.132	2.0
Name_None_CAS_107-35-7_CS_TAURIN05M_Temperature: Value60	0.24	3.602197	125.870334	5.914214	3.663522	4.480019	3.06066	1.712831	3.321996	1.074714	2.64679	0.375805	1.127415	0.14893	0.446789	10.118127	8.417797	0.0	12.29761	0.0	0.0	0.0	0.0	0.0	0.0	10.286417	125.014664	1.0	-0.13	7.0	118.093	18.141709	6.87	2.247743	5.87	42.07272	-32.740462	9.706806	0.329369	9.706806	0.265602	0.028935	0.265602	-3.79919	-0.329369	-1.1671	25.47	125.149	3.0
Name_None_CAS_147-71-7_CS_TARTACM_Temperature: Value80	0.69	4.069512	133.826806	8.309401	4.760052	4.760052	4.464102	2.282543	2.282543	1.56615	1.56615	0.805104	0.805104	0.270102	0.270102	24.146543	9.589074	0.0	0.0	0.0	0.0	0.0	0.0	0.0	0.0	20.42611	150.016438	0.5	-1.14	10.0	144.038	106.755911	8.86	3.136253	1.997375	55.334057	-43.993273	9.771852	0.47924	9.771852	0.335427	1.768611	0.335427	-2.266204	-0.47924	-2.1226	27.2852	150.086	4.0
Name_None_CAS_51-28-5_CS_DNOPHL02M_Temperature: Value90	-1.31	3.267052	375.287403	10.008072	6.206685	6.206685	6.019745	3.139151	3.139151	2.187237	2.187237	1.366512	1.366512	0.771623	0.771623	26.970906	20.228637	0.0	0.0	6.066367	12.132734	0.0	0.0	0.0	0.0	5.106527	184.012021	0.0	-2.18	13.0	180.075	675.815708	8.912421	3.05236	1.695453	71.531588	-32.782729	10.219537	0.502087	10.219537	0.317063	0.426389	0.317063	-0.886574	-0.502087	1.2086	41.4156	184.107	1.0
Name_None_CAS_51-28-5_CS_DNOPHL02M_Temperature: Value95	-1.18	3.267052	375.287403	10.008072	6.206685	6.206685	6.019745	3.139151	3.139151	2.187237	2.187237	1.366512	1.366512	0.771623	0.771623	26.970906	20.228637	0.0	0.0	6.066367	12.132734	0.0	0.0	0.0	0.0	5.106527	184.012021	0.0	-2.18	13.0	180.075	675.815708	8.912421	3.05236	1.695453	71.531588	-32.782729	10.219537	0.502087	10.219537	0.317063	0.426389	0.317063	-0.886574	-0.502087	1.2086	41.4156	184.107	1.0
Name_trans-Cinnamic acid_CAS_140-10-3_CS_CINMAC03M_Temperature: Value25	-2.43	2.721774	262.151039	8.104448	5.896914	5.896914	5.287694	3.249098	3.249098	2.082255	2.082255	1.217933	1.217933	0.731664	0.731664	5.969305	4.794537	0.0	0.0	0.0	11.639472	0.0	6.07602	30.331835	0.0	5.106527	148.052429	0.0	-1.57	11.0	140.097	349.029098	7.536045	3.562154	2.667823	64.792382	-27.542944	10.085818	0.478074	10.085818	0.327821	0.898056	0.327821	-0.922358	-0.478074	1.7844	43.1118	148.161	1.0
Name_Diglycine_CAS_556-50-3_CS_GLYGLY04M_Temperature: Value25	0.15	3.276212	122.981155	7.276021	4.755274	4.755274	4.163902	2.350764	2.350764	1.374592	1.374592	0.622178	0.622178	0.246366	0.246366	11.876485	9.589074	0.0	13.089513	0.0	0.0	0.0	0.0	0.0	5.316789	10.840195	132.053492	0.5	-1.1	9.0	124.055	78.513045	7.9	3.848566	4.759236	51.841108	-41.079449	10.216806	0.47993	10.216806	0.32247	0.173333	0.32247	-1.072407	-0.47993	-1.8541	29.6999	132.119	4.0
Name_None_CAS_2104-96-3_CS_BROPOSM_Temperature: Value20	-6.09	3.063767	435.536754	12.344935	8.368801	13.177579	7.414833	3.972565	8.077531	2.600388	7.418064	1.632175	5.557381	0.843795	2.659654	6.718607	0.0	0.0	0.0	20.267498	0.0	14.219595	12.132734	0.0	15.929944	48.579977	363.849219	0.25	0.65	16.0	357.936	2823.240266	14.71006	6.005198	3.570365	117.355931	-28.875634	5.96822	0.422481	5.96822	0.379572	0.335093	0.379572	-2.790007	-0.422481	4.652	73.093	366.0	0.0
Name_None_CAS_63-74-1_CS_SULAMD07M_Temperature: Value20	-1.57	3.201516	341.349962	8.483128	5.688846	6.505343	4.999019	2.883202	4.429522	2.114045	3.675468	1.208633	2.137864	0.657506	1.172946	10.023291	8.417797	0.0	4.895483	5.687386	0.0	24.265468	0.0	0.0	0.0	10.872641	172.030648	0.0	-1.07	11.0	164.145	230.73472	8.030705	2.51929	1.92397	64.87196	-38.370593	10.681132	0.398728	10.681132	0.237548	0.075648	0.237548	-3.575139	-0.398728	-0.0838	42.2276	172.209	4.0
Name_None_CAS_57-13-6_CS_UREAXX23M_Temperature: Value50	1.05	2.803039	29.01955	3.57735	2.062949	2.062949	1.732051	0.781474	0.781474	0.402369	0.402369	0.0	0.0	0.0	0.0	6.031115	0.0	0.0	0.0	0.0	0.0	0.0	0.0	0.0	11.467335	4.794537	60.032363	0.0	-0.73	4.0	56.024	3.245112	3.27	0.710529	0.173734	23.580555	-22.445395	9.0	0.351846	9.0	0.309056	0.833333	0.309056	-0.833333	-0.351846	-0.9762	13.7708	60.056	4.0
Name_Thiourea_CAS_62-56-6_CS_THIOUR13M_Temperature: Value60	0.74	2.803039	29.01955	3.57735	2.062949	2.879445	1.732051	0.781474	1.189723	0.402369	0.873773	0.0	0.0	0.0	0.0	0.0	0.0	0.0	5.112437	0.0	0.0	0.0	0.0	0.0	23.685208	0.0	76.009519	0.0	-0.31	4.0	72.092	3.245112	3.69	1.061747	8.372622	29.777813	-14.862445	4.62037	0.376506	4.62037	0.160496	0.0	0.160496	0.0	-0.376506	-0.8113	20.9728	76.124	4.0
Name_None_CAS_57-50-1_CS_SUCROS41M_Temperature: Value20	0.29	2.17727	393.203227	17.361443	12.042576	12.042576	10.806897	7.04946	7.04946	5.559383	5.559383	4.070325	4.070325	2.631316	2.631316	74.625548	30.639164	0.0	0.0	0.0	0.0	0.0	0.0	0.0	0.0	24.423644	342.116212	1.0	-0.44	23.0	320.121	120494.873994	18.892352	7.207281	3.226802	130.436458	-71.165016	9.997826	0.393567	9.997826	0.22355	0.668633	0.22355	-2.221748	-0.393567	-5.3956	68.6414	342.297	8.0
Name_None_CAS_315-30-0_CS_ALOPURM_Temperature: Value25	-2.38	2.929586	362.1908	6.974691	4.957376	4.957376	4.87701	2.745086	2.745086	1.854779	1.854779	1.254429	1.254429	0.785732	0.785732	0.0	4.794537	0.0	5.559267	11.387856	0.0	12.524164	0.0	0.0	20.165321	0.0	136.038511	0.0	-1.65	10.0	132.082	372.42214	5.15986	1.662923	0.539771	55.465602	-27.81438	10.848704	0.305963	10.848704	0.283323	0.261574	0.283323	-0.261574	-0.305963	-0.4022	33.6254	136.114	2.0
Name_None_CAS_147-71-7_CS_TARTACM_Temperature: Value10	0.57	4.069512	133.826806	8.309401	4.760052	4.760052	4.464102	2.282543	2.282543	1.56615	1.56615	0.805104	0.805104	0.270102	0.270102	24.146543	9.589074	0.0	0.0	0.0	0.0	0.0	0.0	0.0	0.0	20.42611	150.016438	0.5	-1.14	10.0	144.038	106.755911	8.86	3.136253	1.997375	55.334057	-43.993273	9.771852	0.47924	9.771852	0.335427	1.768611	0.335427	-2.266204	-0.47924	-2.1226	27.2852	150.086	4.0
Name_None_CAS_120-12-7_CS_ANTCEN19M_Temperature: Value45	-5.93	2.523733	488.759099	9.380469	7.773503	7.773503	6.932653	4.809401	4.809401	3.546509	3.546509	2.614031	2.614031	1.882639	1.882639	0.0	0.0	0.0	0.0	0.0	0.0	21.544897	0.0	0.0	60.663671	0.0	178.07825	0.0	-1.82	14.0	168.154	3255.128956	7.571439	2.845084	1.080317	82.794732	-25.582407	2.240741	0.061629	2.240741	-0.017765	1.311296	0.017765	1.311296	-0.061629	3.993	61.454	178.234	0.0
Name_None_CAS_120-12-7_CS_ANTCEN19M_Temperature: Value40	-6.07	2.523733	488.759099	9.380469	7.773503	7.773503	6.932653	4.809401	4.809401	3.546509	3.546509	2.614031	2.614031	1.882639	1.882639	0.0	0.0	0.0	0.0	0.0	0.0	21.544897	0.0	0.0	60.663671	0.0	178.07825	0.0	-1.82	14.0	168.154	3255.128956	7.571439	2.845084	1.080317	82.794732	-25.582407	2.240741	0.061629	2.240741	-0.017765	1.311296	0.017765	1.311296	-0.061629	3.993	61.454	178.234	0.0
Name_None_CAS_50-78-2_CS_ACSALA19M_Temperature: Value30	-1.55	3.043527	343.222868	9.844935	6.98136	6.98136	6.109061	3.617454	3.617454	2.394956	2.394956	1.371155	1.371155	0.887171	0.887171	11.938611	9.589074	0.0	11.312963	0.0	0.0	19.056471	12.132734	0.0	4.736863	5.106527	180.042259	0.111111	-1.84	13.0	172.095	729.680753	9.249606	3.709251	2.297415	74.757053	-29.813687	10.611948	0.47754	10.611948	0.339004	0.016019	0.339004	-1.114028	-0.47754	1.3101	44.7103	180.159	1.0
Name_None_CAS_51-28-5_CS_DNOPHL02M_Temperature: Value25	-2.43	3.267052	375.287403	10.008072	6.206685	6.206685	6.019745	3.139151	3.139151	2.187237	2.187237	1.366512	1.366512	0.771623	0.771623	26.970906	20.228637	0.0	0.0	6.066367	12.132734	0.0	0.0	0.0	0.0	5.106527	184.012021	0.0	-2.18	13.0	180.075	675.815708	8.912421	3.05236	1.695453	71.531588	-32.782729	10.219537	0.502087	10.219537	0.317063	0.426389	0.317063	-0.886574	-0.502087	1.2086	41.4156	184.107	1.0
Name_None_CAS_100-25-4_CS_DNITBZ11M_Temperature: Value35	-3.21	3.00615	285.8249	9.137828	5.836821	5.836821	5.609061	2.998878	2.998878	2.030617	2.030617	1.271346	1.271346	0.696065	0.696065	9.846622	20.228637	0.0	11.374773	0.0	24.265468	0.0	0.0	0.0	0.0	0.0	168.017107	0.0	-1.98	12.0	164.076	473.955341	8.1198	2.951612	1.54001	66.737355	-25.105195	10.117782	0.269429	10.117782	0.269429	0.152222	0.25831	-0.607415	-0.25831	1.503	39.7508	168.108	0.0
Name_None_CAS_72-14-0_CS_SUTHAZ30M_Temperature: Value20	-2.61	2.288913	561.311383	11.596012	8.121659	9.754652	7.577317	4.356589	6.719405	3.011792	5.58876	1.844395	4.016981	1.094692	2.883428	10.023291	8.417797	0.0	4.895483	10.818945	0.0	41.799098	5.380063	0.0	9.706073	5.733667	255.013619	0.0	-1.6	16.0	246.252	5649.477071	10.902614	4.106314	2.31219	96.999037	-44.388728	11.825576	0.398728	11.825576	0.263161	0.163796	0.263161	-3.557639	-0.398728	1.5261	63.7769	255.324	3.0
Name_2-Methoxybenzoic acid_CAS_579-75-9_CS_FUFBOXM_Temperature: Value45	-1.32	3.121219	267.79461	8.267585	6.073111	6.073111	5.253219	3.117454	3.117454	2.005436	2.005436	1.337383	1.337383	0.821324	0.821324	5.969305	4.794537	0.0	5.563451	5.749512	0.0	13.176165	18.199101	0.0	0.0	9.84339	152.047344	0.125	-1.51	11.0	144.085	336.852662	7.595374	3.053138	1.490371	64.230588	-25.746714	10.500648	0.495856	10.500648	0.338977	0.189815	0.338977	-0.969954	-0.495856	1.3934	39.9533	152.149	1.0
Name_None_CAS_69-72-7_CS_SALIAC18M_Temperature: Value30	-1.69	3.152941	254.783061	7.560478	5.112077	5.112077	4.715214	2.728688	2.728688	1.822302	1.822302	1.134458	1.134458	0.654489	0.654489	5.969305	4.794537	0.0	11.312963	0.0	0.0	12.132734	12.132734	0.0	0.0	10.213055	138.031694	0.0	-1.51	10.0	132.074	182.238219	6.607786	2.389633	1.074894	57.546335	-26.595388	10.261759	0.507053	10.261759	0.338969	0.06713	0.338969	-1.11287	-0.507053	1.0904	35.0661	138.122	2.0
Name_None_CAS_76-57-3_CS_ZZZTSE03M_Temperature: Value40	-1.43	1.822365	685.154996	15.060113	12.951046	12.951046	10.663869	8.102094	8.102094	7.113245	7.113245	6.35431	6.35431	5.388741	5.388741	6.103966	5.106527	0.0	11.518957	11.959747	30.885423	11.126903	7.109798	12.142387	24.089969	9.473726	299.152144	0.555556	-1.52	22.0	278.202	226722.000407	12.968359	4.059868	1.277623	129.878939	-37.255187	10.554213	0.492857	10.554213	0.165481	0.080556	0.165481	-0.538553	-0.492857	1.5011	82.4638	299.37	1.0
Name_None_CAS_148-24-3_CS_HXQUIN14M_Temperature: Value25	-2.35	2.913161	378.724446	7.681798	5.858529	5.858529	5.37701	3.404771	3.404771	2.35226	2.35226	1.611419	1.611419	1.088109	1.088109	0.0	5.106527	0.0	5.749512	5.516701	5.386224	0.0	18.329578	18.199101	4.983979	0.0	145.052764	0.0	-1.57	11.0	138.105	505.763735	6.160248	2.234974	0.923217	64.126949	-22.191695	9.308704	0.505667	9.308704	0.141298	0.238981	0.141298	0.238981	-0.505667	1.9404	43.4078	145.161	1.0
Name_None_CAS_148-24-3_CS_HXQUIN14M_Temperature: Value20	-2.42	2.913161	378.724446	7.681798	5.858529	5.858529	5.37701	3.404771	3.404771	2.35226	2.35226	1.611419	1.611419	1.088109	1.088109	0.0	5.106527	0.0	5.749512	5.516701	5.386224	0.0	18.329578	18.199101	4.983979	0.0	145.052764	0.0	-1.57	11.0	138.105	505.763735	6.160248	2.234974	0.923217	64.126949	-22.191695	9.308704	0.505667	9.308704	0.141298	0.238981	0.141298	0.238981	-0.505667	1.9404	43.4078	145.161	1.0
Name_None_CAS_56-85-9_CS_GLUTAM02M_Temperature: Value30	-0.48	3.49073	145.82849	8.146264	5.409975	5.409975	4.536581	2.80434	2.80434	1.949719	1.949719	1.018939	1.018939	0.421236	0.421236	17.918326	9.589074	0.0	12.841643	0.0	0.0	0.0	0.0	0.0	0.0	16.573862	146.069142	0.6	-1.1	10.0	136.066	111.041752	8.9	3.837557	3.848566	57.996079	-40.426938	10.100084	0.480086	10.100084	0.319983	0.021296	0.319983	-1.109954	-0.480086	-1.3362	34.0396	146.146	5.0
Name_None_CAS_56-40-6_CS_GLYCIN30M_Temperature: Value40	0.52	2.847379	42.912609	4.284457	2.639919	2.639919	2.270056	1.189533	1.189533	0.597863	0.597863	0.17462	0.17462	0.0	0.0	5.969305	4.794537	0.0	6.544756	0.0	0.0	0.0	0.0	0.0	5.733667	5.106527	75.032028	0.5	-0.57	5.0	70.027	9.651484	4.43	1.721545	3.43	29.39984	-28.021326	9.243056	0.480297	9.243056	0.316756	0.277778	0.316756	-0.967593	-0.480297	-0.9703	16.6902	75.067	3.0
Name_None_CAS_69-72-7_CS_SALIAC18M_Temperature: Value35	-1.64	3.152941	254.783061	7.560478	5.112077	5.112077	4.715214	2.728688	2.728688	1.822302	1.822302	1.134458	1.134458	0.654489	0.654489	5.969305	4.794537	0.0	11.312963	0.0	0.0	12.132734	12.132734	0.0	0.0	10.213055	138.031694	0.0	-1.51	10.0	132.074	182.238219	6.607786	2.389633	1.074894	57.546335	-26.595388	10.261759	0.507053	10.261759	0.338969	0.06713	0.338969	-1.11287	-0.507053	1.0904	35.0661	138.122	2.0
Name_None_CAS_479-45-8_CS_MTNANLM_Temperature: Value95	-2.25	3.769455	592.636917	15.610366	9.656755	9.656755	9.162479	4.656935	4.656935	3.365399	3.365399	2.227211	2.227211	1.386716	1.386716	42.551792	40.457273	0.0	5.008913	12.132734	7.047672	0.0	0.0	0.0	0.0	0.0	287.013812	0.142857	-3.38	20.0	282.104	15468.489615	14.680168	5.086482	2.548788	108.138218	-39.173257	10.809537	0.312178	10.809537	0.312178	0.055548	0.258302	-1.171296	-0.258302	1.0391	61.8026	287.144	0.0
Name_None_CAS_60-35-5_CS_ACEMID02M_Temperature: Value30	1.11	2.803039	29.01955	3.57735	2.485599	2.485599	1.732051	0.992799	0.992799	0.61065	0.61065	0.0	0.0	0.0	0.0	0.0	4.794537	0.0	5.90718	0.0	0.0	6.923737	0.0	0.0	5.733667	0.0	59.037114	0.5	-0.53	4.0	54.028	3.245112	3.47	0.874858	1.156009	24.605606	-16.99894	9.222222	0.369921	9.222222	0.21379	0.333333	0.21379	-0.333333	-0.369921	-0.5084	14.8684	59.068	2.0
Name_l-Asparagine_CAS_70-47-3_CS_VIKKEGM_Temperature: Value25	-0.65	3.632432	133.774438	7.439158	4.702868	4.702868	4.036581	2.30434	2.30434	1.615168	1.615168	0.738295	0.738295	0.304056	0.304056	17.918326	9.589074	0.0	6.420822	0.0	0.0	0.0	0.0	0.0	5.733667	10.840195	132.053492	0.5	-1.1	9.0	124.055	60.471844	7.9	3.032307	3.47971	51.631137	-31.558681	9.993056	0.480075	9.993056	0.320508	0.310185	0.320508	-1.214074	-0.480075	-1.7263	29.4226	132.119	5.0
Name_None_CAS_123-56-8_CS_SUCCIN05M_Temperature: Value60	0.77	2.553705	104.858202	5.276021	3.73071	3.73071	3.287694	2.115355	2.115355	1.471353	1.471353	0.857963	0.857963	0.507564	0.507564	0.0	9.589074	0.0	11.814359	12.841643	0.0	0.0	0.0	0.0	5.316789	0.0	99.032028	0.5	-0.86	7.0	94.049	46.670483	4.302866	1.329582	0.764845	40.701153	-22.228152	10.121528	0.296439	10.121528	0.226562	0.148148	0.226562	-0.148148	-0.296439	-0.577	22.3837	99.089	1.0
Name_None_CAS_118-92-3_CS_AMBACO06M_Temperature: Value10	-1.66	3.152941	257.537949	7.560478	5.242213	5.242213	4.715214	2.793756	2.793756	1.892403	1.892403	1.191199	1.191199	0.691772	0.691772	5.969305	4.794537	0.0	5.563451	5.687386	0.0	6.066367	18.199101	0.0	0.0	10.840195	137.047678	0.0	-1.51	10.0	130.082	182.238219	6.607786	2.389633	1.074894	58.091992	-27.735205	10.341759	0.477584	10.341759	0.33729	0.155093	0.33729	-0.98787	-0.477584	0.967	37.8137	137.138	3.0
Name_None_CAS_505-48-6_CS_SUBRAC01M_Temperature: Value65	-0.89	3.007306	135.13685	9.397341	6.953564	6.953564	5.625898	4.062569	4.062569	2.701691	2.701691	1.531284	1.531284	0.906005	0.906005	11.938611	9.589074	0.0	12.841643	12.841643	12.841643	0.0	0.0	0.0	0.0	10.213055	174.089209	0.75	-1.06	12.0	160.084	331.503884	10.94	6.63784	8.94	71.205358	-43.047281	10.046109	0.48123	10.046109	0.30284	0.187571	0.30284	-0.784042	-0.48123	1.4962	42.9736	174.196	2.0
Name_None_CAS_103-84-4_CS_ACANIL02M_Temperature: Value20	-1.38	2.674242	217.959017	7.397341	5.795	5.795	4.787694	3.114808	3.114808	2.047212	2.047212	1.094158	1.094158	0.724749	0.724749	0.0	4.794537	0.0	5.90718	0.0	5.687386	6.923737	0.0	30.331835	5.316789	0.0	135.068414	0.125	-1.31	10.0	126.094	195.625462	6.805075	3.011779	1.895375	59.872672	-26.419893	10.502041	0.326339	10.502041	0.220747	0.035926	0.220747	-0.035926	-0.326339	1.645	40.7457	135.166	1.0
Name_None_CAS_59-66-5_CS_ATDZSA03M_Temperature: Value30	-2.36	2.938691	422.352468	10.060478	6.513019	8.146012	5.892865	3.032746	5.395562	2.099318	4.811974	0.932817	3.08151	0.525847	1.90536	10.023291	13.212334	0.0	15.378394	11.336786	0.0	6.923737	0.0	0.0	15.514152	5.138974	221.988132	0.25	-1.06	13.0	216.203	682.127277	10.023752	3.358499	2.716736	78.021451	-47.948039	10.704978	0.300746	10.704978	0.266854	0.107894	0.266854	-3.824175	-0.300746	-0.8561	45.5859	222.251	3.0
Name_None_CAS_103-84-4_CS_ACANIL02M_Temperature: Value25	-1.33	2.674242	217.959017	7.397341	5.795	5.795	4.787694	3.114808	3.114808	2.047212	2.047212	1.094158	1.094158	0.724749	0.724749	0.0	4.794537	0.0	5.90718	0.0	5.687386	6.923737	0.0	30.331835	5.316789	0.0	135.068414	0.125	-1.31	10.0	126.094	195.625462	6.805075	3.011779	1.895375	59.872672	-26.419893	10.502041	0.326339	10.502041	0.220747	0.035926	0.220747	-0.035926	-0.326339	1.645	40.7457	135.166	1.0
Name_None_CAS_217-59-4_CS_TRIPHE13M_Temperature: Value20	-7.67	2.463012	651.536074	11.949383	9.928203	9.928203	8.94949	6.232051	6.232051	4.636751	4.636751	3.651709	3.651709	2.858547	2.858547	0.0	0.0	0.0	0.0	0.0	0.0	32.317345	0.0	0.0	72.796405	0.0	228.0939	0.0	-2.34	18.0	216.198	33081.42038	9.665769	3.575453	1.20303	105.476397	-30.206936	2.212407	0.061607	2.212407	-0.009895	1.33963	0.009895	1.33963	-0.061607	5.1462	78.96	228.294	0.0
Name_None_CAS_58-55-9_CS_BAPLOT06M_Temperature: Value25	-1.39	3.211854	574.170559	9.585422	7.235488	7.235488	6.125898	3.717583	3.717583	2.806904	2.806904	2.029396	2.029396	1.268923	1.268923	0.0	9.589074	0.0	11.24901	11.163878	4.5671	17.942092	7.047672	0.0	9.967957	0.0	180.064725	0.285714	-1.85	13.0	172.103	1349.044351	7.78134	2.317238	0.850794	72.454043	-34.307169	11.440787	0.338721	11.440787	0.331703	0.351296	0.331703	-0.370741	-0.338721	-1.0397	46.5757	180.167	1.0
Name_None_CAS_217-59-4_CS_TRIPHE13M_Temperature: Value25	-7.54	2.463012	651.536074	11.949383	9.928203	9.928203	8.94949	6.232051	6.232051	4.636751	4.636751	3.651709	3.651709	2.858547	2.858547	0.0	0.0	0.0	0.0	0.0	0.0	32.317345	0.0	0.0	72.796405	0.0	228.0939	0.0	-2.34	18.0	216.198	33081.42038	9.665769	3.575453	1.20303	105.476397	-30.206936	2.212407	0.061607	2.212407	-0.009895	1.33963	0.009895	1.33963	-0.061607	5.1462	78.96	228.294	0.0
Name_None_CAS_58-55-9_CS_BAPLOT06M_Temperature: Value20	-1.54	3.211854	574.170559	9.585422	7.235488	7.235488	6.125898	3.717583	3.717583	2.806904	2.806904	2.029396	2.029396	1.268923	1.268923	0.0	9.589074	0.0	11.24901	11.163878	4.5671	17.942092	7.047672	0.0	9.967957	0.0	180.064725	0.285714	-1.85	13.0	172.103	1349.044351	7.78134	2.317238	0.850794	72.454043	-34.307169	11.440787	0.338721	11.440787	0.331703	0.351296	0.331703	-0.370741	-0.338721	-1.0397	46.5757	180.167	1.0
Name_Thiourea_CAS_62-56-6_CS_THIOUR13M_Temperature: Value80	0.88	2.803039	29.01955	3.57735	2.062949	2.879445	1.732051	0.781474	1.189723	0.402369	0.873773	0.0	0.0	0.0	0.0	0.0	0.0	0.0	5.112437	0.0	0.0	0.0	0.0	0.0	23.685208	0.0	76.009519	0.0	-0.31	4.0	72.092	3.245112	3.69	1.061747	8.372622	29.777813	-14.862445	4.62037	0.376506	4.62037	0.160496	0.0	0.160496	0.0	-0.376506	-0.8113	20.9728	76.124	4.0
Name_Serine_CAS_56-45-1_CS_LSERIN10M_Temperature: Value15	-0.34	3.343417	72.580271	5.861807	3.664483	3.664483	3.180739	1.774215	1.774215	1.127305	1.127305	0.513894	0.513894	0.078093	0.078093	18.618028	4.794537	0.0	0.0	0.0	0.0	0.0	0.0	0.0	0.0	15.946722	105.042593	0.666667	-0.61	7.0	98.037	27.977093	6.39	2.543994	2.132115	40.559016	-37.622027	9.645324	0.480021	9.645324	0.322371	0.50463	0.322371	-1.178241	-0.480021	-1.6094	22.697	105.093	4.0
Name_None_CAS_492-62-6_CS_GLUCSA15M_Temperature: Value60	0.37	2.634409	146.218849	9.300965	6.238174	6.238174	5.574586	3.562009	3.562009	2.719449	2.719449	1.867059	1.867059	1.081734	1.081734	37.312774	0.0	0.0	0.0	0.0	0.0	0.0	0.0	0.0	4.736863	25.532637	180.063388	1.0	-0.24	12.0	168.06	454.517504	9.845034	3.648916	1.581759	68.642844	-47.549087	9.119537	0.393567	9.119537	0.18357	0.525787	0.18357	-1.568935	-0.393567	-3.2214	35.986	180.156	5.0
Name_None_CAS_150-13-0_CS_AMBNAC04M_Temperature: Value30	-1.35	3.003401	240.287949	7.560478	5.242213	5.242213	4.698377	2.787773	2.787773	1.927161	1.927161	1.157634	1.157634	0.625697	0.625697	5.969305	4.794537	0.0	5.563451	5.687386	0.0	12.132734	12.132734	0.0	0.0	10.840195	137.047678	0.0	-1.51	10.0	130.082	180.912515	6.607786	2.389633	1.253905	58.091992	-29.957667	10.27141	0.477639	10.27141	0.335181	0.258519	0.335181	-0.930556	-0.477639	0.967	37.8137	137.138	3.0
Name_None_CAS_91-20-3_CS_NAPHTA18M_Temperature: Value30	-3.53	2.888052	271.015182	6.811555	5.618802	5.618802	4.966326	3.404701	3.404701	2.347151	2.347151	1.658689	1.658689	1.132906	1.132906	0.0	0.0	0.0	0.0	0.0	0.0	10.772448	0.0	0.0	48.530937	0.0	128.0626	0.0	-1.3	10.0	120.11	348.570462	5.48223	2.143053	0.780534	60.113068	-18.48353	2.12037	0.06163	2.12037	-0.018404	1.310185	0.018404	1.310185	-0.06163	2.8398	43.948	128.174	0.0
Name_None_CAS_60-35-5_CS_ACEMID02M_Temperature: Value40	1.14	2.803039	29.01955	3.57735	2.485599	2.485599	1.732051	0.992799	0.992799	0.61065	0.61065	0.0	0.0	0.0	0.0	0.0	4.794537	0.0	5.90718	0.0	0.0	6.923737	0.0	0.0	5.733667	0.0	59.037114	0.5	-0.53	4.0	54.028	3.245112	3.47	0.874858	1.156009	24.605606	-16.99894	9.222222	0.369921	9.222222	0.21379	0.333333	0.21379	-0.333333	-0.369921	-0.5084	14.8684	59.068	2.0
Name_None_CAS_100-02-7_CS_NITPOL02M_Temperature: Value15	-1.14	3.003401	241.674771	7.560478	5.020325	5.020325	4.698377	2.633729	2.633729	1.773508	1.773508	1.060528	1.060528	0.574349	0.574349	4.923311	10.114318	0.0	11.436898	0.0	0.0	24.265468	0.0	0.0	0.0	5.106527	139.026943	0.0	-1.58	10.0	134.07	180.912515	6.538765	2.344994	1.222617	56.878613	-23.764157	10.036149	0.507958	10.036149	0.269195	0.015926	0.269195	-0.514444	-0.507958	1.3004	34.7612	139.11	1.0
Name_None_CAS_144-62-7_CS_OXALAC08M_Temperature: Value20	-0.03	3.567703	71.548875	5.154701	2.710924	2.710924	2.642734	1.105462	1.105462	0.610305	0.610305	0.182954	0.182954	0.0	0.0	11.938611	0.0	0.0	0.0	0.0	0.0	0.0	0.0	0.0	0.0	19.802129	89.995309	0.0	-1.06	6.0	88.018	13.60964	4.94	1.395523	1.280136	33.015705	-25.007447	9.099537	0.472815	9.099537	0.414359	1.824074	0.414359	-1.824074	-0.472815	-0.8444	15.2716	90.034	2.0
Name_Barbital_CAS_57-44-3_CS_DETBAA01M_Temperature: Value10	-1.59	3.007364	246.562704	10.060478	7.638958	7.638958	6.063715	4.233693	4.233693	3.026586	3.026586	2.530522	2.530522	1.472098	1.472098	23.260464	14.383612	0.0	0.0	12.841643	0.0	0.0	13.847474	0.0	10.633577	0.0	184.084792	0.625	-1.39	13.0	172.099	688.508534	9.696133	3.159683	1.298669	75.872305	-32.232875	11.406389	0.327632	11.406389	0.327632	0.397269	0.276823	-1.061597	-0.276823	0.1588	44.6964	184.195	2.0
Name_None_CAS_115-77-5_CS_PERYTO12M_Temperature: Value20	-0.38	3.824684	51.848471	7.328427	5.117282	5.117282	4.242641	2.679125	2.679125	2.132456	2.132456	1.341641	1.341641	0.3	0.3	31.842518	0.0	0.0	0.0	0.0	0.0	0.0	0.0	0.0	0.0	20.42611	136.073559	1.0	-0.16	9.0	124.051	93.40991	8.84	3.788245	1.907385	53.375954	-34.324266	8.496528	0.395523	8.496528	0.062654	0.40625	0.062654	-1.111111	-0.395523	-2.058	30.7762	136.147	4.0
Name_None_CAS_144-62-7_CS_OXALAC08M_Temperature: Value25	0.04	3.567703	71.548875	5.154701	2.710924	2.710924	2.642734	1.105462	1.105462	0.610305	0.610305	0.182954	0.182954	0.0	0.0	11.938611	0.0	0.0	0.0	0.0	0.0	0.0	0.0	0.0	0.0	19.802129	89.995309	0.0	-1.06	6.0	88.018	13.60964	4.94	1.395523	1.280136	33.015705	-25.007447	9.099537	0.472815	9.099537	0.414359	1.824074	0.414359	-1.824074	-0.472815	-0.8444	15.2716	90.034	2.0
Name_None_CAS_56-81-5_CS_GLCROL01M_Temperature: Value5	0.78	2.754185	25.219281	4.991564	3.333205	3.333205	2.80806	1.707151	1.707151	1.018972	1.018972	0.421498	0.421498	0.057735	0.057735	6.103966	0.0	0.0	13.213764	0.0	0.0	0.0	0.0	0.0	0.0	15.319582	92.047344	1.0	-0.12	6.0	84.03	19.800269	5.88	3.084918	2.137732	35.851837	-22.241145	8.166667	0.393593	8.166667	0.100047	0.364583	0.100047	-0.953704	-0.393593	-1.6681	20.1784	92.094	3.0
Name_None_CAS_591-27-5_CS_MAMPOLM_Temperature: Value75	0.57	3.07766	168.388339	5.983128	4.333965	4.333965	3.787694	2.333649	2.333649	1.594987	1.594987	0.870211	0.870211	0.524798	0.524798	0.0	0.0	0.0	5.749512	5.687386	0.0	6.066367	18.199101	0.0	0.0	10.840195	109.052764	0.0	-1.18	8.0	102.072	64.052487	4.966628	1.738121	0.904142	47.565528	-23.346918	8.733056	0.507886	8.733056	0.117129	0.212963	0.117129	0.212963	-0.507886	0.9744	32.5192	109.128	3.0
Name_None_CAS_591-27-5_CS_MAMPOLM_Temperature: Value70	0.47	3.07766	168.388339	5.983128	4.333965	4.333965	3.787694	2.333649	2.333649	1.594987	1.594987	0.870211	0.870211	0.524798	0.524798	0.0	0.0	0.0	5.749512	5.687386	0.0	6.066367	18.199101	0.0	0.0	10.840195	109.052764	0.0	-1.18	8.0	102.072	64.052487	4.966628	1.738121	0.904142	47.565528	-23.346918	8.733056	0.507886	8.733056	0.117129	0.212963	0.117129	0.212963	-0.507886	0.9744	32.5192	109.128	3.0
Name_l-Leucine_CAS_61-90-5_CS_LEUCIN03M_Temperature: Value20	-0.8	3.501688	101.230983	7.439158	5.794619	5.794619	4.036581	3.020937	3.020937	2.57428	2.57428	1.042536	1.042536	0.608685	0.608685	12.011146	4.794537	0.0	0.0	12.338728	0.0	0.0	0.0	13.847474	0.0	10.840195	131.094629	0.833333	-0.57	9.0	118.071	60.471844	8.43	3.454517	3.968358	54.859608	-22.881391	10.109769	0.480086	10.109769	0.319978	0.3575	0.319978	-0.913241	-0.480086	0.4444	35.0662	131.175	3.0
Name_None_CAS_70-55-3_CS_KUSVEZ02M_Temperature: Value15	-1.93	3.201516	339.208253	8.483128	6.111496	6.927993	4.999019	3.094527	4.640846	2.358062	3.919485	1.349516	2.278747	0.727948	1.243388	10.023291	8.417797	0.0	4.895483	0.0	5.563451	12.132734	12.132734	6.923737	0.0	5.138974	171.0354	0.142857	-0.87	11.0	162.149	230.73472	8.228717	2.636174	2.027552	65.897012	-28.203705	10.721948	0.237545	10.721948	0.237545	0.155648	0.224628	-3.519583	-0.224628	0.64242	42.5522	171.221	2.0
Name_None_CAS_57-50-1_CS_SUCROS41M_Temperature: Value10	0.28	2.17727	393.203227	17.361443	12.042576	12.042576	10.806897	7.04946	7.04946	5.559383	5.559383	4.070325	4.070325	2.631316	2.631316	74.625548	30.639164	0.0	0.0	0.0	0.0	0.0	0.0	0.0	0.0	24.423644	342.116212	1.0	-0.44	23.0	320.121	120494.873994	18.892352	7.207281	3.226802	130.436458	-71.165016	9.997826	0.393567	9.997826	0.22355	0.668633	0.22355	-2.221748	-0.393567	-5.3956	68.6414	342.297	8.0
Name_None_CAS_120-80-9_CS_CATCOL13M_Temperature: Value60	0.86	3.134862	162.638339	5.983128	4.203828	4.203828	3.80453	2.274564	2.274564	1.488714	1.488714	0.881732	0.881732	0.464163	0.464163	0.0	0.0	0.0	11.499024	0.0	0.0	12.132734	12.132734	0.0	0.0	10.213055	110.036779	0.0	-1.18	8.0	104.064	72.495266	4.966628	1.738121	0.729375	47.019871	-21.292064	8.669259	0.50426	8.669259	0.156883	0.076389	0.156883	-0.076389	-0.50426	1.0978	29.7716	110.112	2.0
Name_5-Butyl-5-ethylbarbituric acid_CAS_77-28-1_CS_ETBBAR02M_Temperature: Value20	-1.83	2.89134	279.042626	11.474691	9.053172	9.053172	7.063715	5.233693	5.233693	3.776586	3.776586	2.884075	2.884075	1.783376	1.783376	23.260464	14.383612	0.0	0.0	12.841643	12.841643	0.0	6.923737	6.923737	10.633577	0.0	212.116092	0.7	-1.39	15.0	196.121	1891.161054	11.683475	4.420021	2.004731	88.60219	-33.848523	11.681207	0.327632	11.681207	0.327632	0.41463	0.276823	-1.051667	-0.276823	0.939	53.9304	212.249	2.0
Name_l-Leucine_CAS_61-90-5_CS_LEUCIN03M_Temperature: Value25	-0.78	3.501688	101.230983	7.439158	5.794619	5.794619	4.036581	3.020937	3.020937	2.57428	2.57428	1.042536	1.042536	0.608685	0.608685	12.011146	4.794537	0.0	0.0	12.338728	0.0	0.0	0.0	13.847474	0.0	10.840195	131.094629	0.833333	-0.57	9.0	118.071	60.471844	8.43	3.454517	3.968358	54.859608	-22.881391	10.109769	0.480086	10.109769	0.319978	0.3575	0.319978	-0.913241	-0.480086	0.4444	35.0662	131.175	3.0
Name_5-Butyl-5-ethylbarbituric acid_CAS_77-28-1_CS_ETBBAR02M_Temperature: Value25	-1.64	2.89134	279.042626	11.474691	9.053172	9.053172	7.063715	5.233693	5.233693	3.776586	3.776586	2.884075	2.884075	1.783376	1.783376	23.260464	14.383612	0.0	0.0	12.841643	12.841643	0.0	6.923737	6.923737	10.633577	0.0	212.116092	0.7	-1.39	15.0	196.121	1891.161054	11.683475	4.420021	2.004731	88.60219	-33.848523	11.681207	0.327632	11.681207	0.327632	0.41463	0.276823	-1.051667	-0.276823	0.939	53.9304	212.249	2.0
Name_None_CAS_95-55-6_CS_AMPHOM11M_Temperature: Value90	-0.57	3.134862	164.638339	5.983128	4.333965	4.333965	3.80453	2.339632	2.339632	1.558816	1.558816	0.936755	0.936755	0.48753	0.48753	0.0	0.0	0.0	5.749512	5.687386	0.0	0.0	24.265468	0.0	0.0	10.840195	109.052764	0.0	-1.18	8.0	102.072	72.495266	4.966628	1.738121	0.729375	47.565528	-24.436352	8.794259	0.505796	8.794259	0.137958	0.145833	0.137958	0.145833	-0.505796	0.9744	32.5192	109.128	3.0
Name_None_CAS_68-96-2_CS_HPRGDOM_Temperature: Value20	-4.81	1.697583	634.995115	17.328063	15.229966	15.229966	11.221816	9.695734	9.695734	9.380149	9.380149	8.695991	8.695991	7.153613	7.153613	5.601051	14.695602	0.0	16.613226	36.378606	38.52493	5.573105	6.923737	6.07602	13.847474	0.0	330.219495	0.809524	-0.96	24.0	300.228	291351.48963	16.50531	5.030469	1.880066	144.442444	-36.351122	12.218477	0.381506	12.218477	0.161345	0.044612	0.161345	-1.122829	-0.381506	3.8384	92.3408	330.468	1.0
Name_l-Aspartic acid_CAS_56-84-8_CS_LASPRT03M_Temperature: Value60	-0.88	3.632432	132.529325	7.439158	4.572731	4.572731	4.036581	2.239272	2.239272	1.542593	1.542593	0.711731	0.711731	0.275438	0.275438	24.401273	9.589074	0.0	0.0	0.0	0.0	0.0	0.0	0.0	0.0	15.946722	133.037508	0.5	-1.1	9.0	126.047	60.471844	7.9	3.032307	3.47971	51.08548	-30.407021	9.846435	0.481175	9.846435	0.320578	0.532407	0.320578	-1.294074	-0.481175	-1.127	27.864	133.103	4.0
Name_l-Aspartic acid_CAS_56-84-8_CS_LASPRT03M_Temperature: Value65	-0.84	3.632432	132.529325	7.439158	4.572731	4.572731	4.036581	2.239272	2.239272	1.542593	1.542593	0.711731	0.711731	0.275438	0.275438	24.401273	9.589074	0.0	0.0	0.0	0.0	0.0	0.0	0.0	0.0	15.946722	133.037508	0.5	-1.1	9.0	126.047	60.471844	7.9	3.032307	3.47971	51.08548	-30.407021	9.846435	0.481175	9.846435	0.320578	0.532407	0.320578	-1.294074	-0.481175	-1.127	27.864	133.103	4.0
Name_None_CAS_68-96-2_CS_HPRGDOM_Temperature: Value25	-4.71	1.697583	634.995115	17.328063	15.229966	15.229966	11.221816	9.695734	9.695734	9.380149	9.380149	8.695991	8.695991	7.153613	7.153613	5.601051	14.695602	0.0	16.613226	36.378606	38.52493	5.573105	6.923737	6.07602	13.847474	0.0	330.219495	0.809524	-0.96	24.0	300.228	291351.48963	16.50531	5.030469	1.880066	144.442444	-36.351122	12.218477	0.381506	12.218477	0.161345	0.044612	0.161345	-1.122829	-0.381506	3.8384	92.3408	330.468	1.0
Name_l-Tyrosine_CAS_60-18-4_CS_LTYROS11M_Temperature: Value50	-2.22	2.641764	294.233053	9.844935	6.973884	6.973884	6.092224	3.856515	3.856515	2.815302	2.815302	1.709153	1.709153	0.973275	0.973275	12.011146	4.794537	0.0	12.170333	0.0	5.563451	12.132734	12.132734	0.0	0.0	15.946722	181.073893	0.222222	-1.55	13.0	170.103	758.764388	9.537336	3.909516	2.757388	75.61611	-33.536674	10.396196	0.507967	10.396196	0.320316	0.159858	0.320316	-1.020301	-0.507967	0.3466	47.422	181.191	4.0
Name_None_CAS_461-58-5_CS_CYAMPD03M_Temperature: Value75	0.47	3.507223	92.605938	4.991564	3.049128	3.049128	2.770056	1.248171	1.248171	0.636669	0.636669	0.179099	0.179099	0.057735	0.057735	0.0	0.0	0.0	5.959555	0.0	0.0	6.193156	0.0	0.0	4.992405	16.729227	84.043596	0.0	-1.24	6.0	80.05	14.834467	4.76	2.025957	2.76	35.071877	-23.990576	7.639167	0.36923	7.639167	0.208653	0.196759	0.208653	-0.196759	-0.36923	-1.25912	21.4228	84.082	4.0
Name_None_CAS_95-55-6_CS_AMPHOM11M_Temperature: Value30	-0.7	3.134862	164.638339	5.983128	4.333965	4.333965	3.80453	2.339632	2.339632	1.558816	1.558816	0.936755	0.936755	0.48753	0.48753	0.0	0.0	0.0	5.749512	5.687386	0.0	0.0	24.265468	0.0	0.0	10.840195	109.052764	0.0	-1.18	8.0	102.072	72.495266	4.966628	1.738121	0.729375	47.565528	-24.436352	8.794259	0.505796	8.794259	0.137958	0.145833	0.137958	0.145833	-0.505796	0.9744	32.5192	109.128	3.0
Name_2-Methoxybenzoic acid_CAS_579-75-9_CS_FUFBOXM_Temperature: Value65	-0.77	3.121219	267.79461	8.267585	6.073111	6.073111	5.253219	3.117454	3.117454	2.005436	2.005436	1.337383	1.337383	0.821324	0.821324	5.969305	4.794537	0.0	5.563451	5.749512	0.0	13.176165	18.199101	0.0	0.0	9.84339	152.047344	0.125	-1.51	11.0	144.085	336.852662	7.595374	3.053138	1.490371	64.230588	-25.746714	10.500648	0.495856	10.500648	0.338977	0.189815	0.338977	-0.969954	-0.495856	1.3934	39.9533	152.149	1.0
Name_None_CAS_65-71-4_CS_THYMIN01M_Temperature: Value20	-1.66	3.523898	309.2243	6.853371	4.893847	4.893847	4.198377	2.485599	2.485599	1.754936	1.754936	1.004988	1.004988	0.477131	0.477131	5.689743	9.589074	0.0	5.559267	5.563451	0.0	6.196844	6.923737	0.0	9.967957	0.0	126.042927	0.2	-1.32	9.0	120.067	104.200919	5.810208	1.889429	1.072463	50.558685	-31.124792	10.564259	0.325185	10.564259	0.325185	0.334491	0.31385	-0.467037	-0.31385	-0.62838	32.4204	126.115	2.0
Name_None_CAS_461-58-5_CS_CYAMPD03M_Temperature: Value80	0.52	3.507223	92.605938	4.991564	3.049128	3.049128	2.770056	1.248171	1.248171	0.636669	0.636669	0.179099	0.179099	0.057735	0.057735	0.0	0.0	0.0	5.959555	0.0	0.0	6.193156	0.0	0.0	4.992405	16.729227	84.043596	0.0	-1.24	6.0	80.05	14.834467	4.76	2.025957	2.76	35.071877	-23.990576	7.639167	0.36923	7.639167	0.208653	0.196759	0.208653	-0.196759	-0.36923	-1.25912	21.4228	84.082	4.0
Name_None_CAS_65-71-4_CS_THYMIN01M_Temperature: Value25	-1.56	3.523898	309.2243	6.853371	4.893847	4.893847	4.198377	2.485599	2.485599	1.754936	1.754936	1.004988	1.004988	0.477131	0.477131	5.689743	9.589074	0.0	5.559267	5.563451	0.0	6.196844	6.923737	0.0	9.967957	0.0	126.042927	0.2	-1.32	9.0	120.067	104.200919	5.810208	1.889429	1.072463	50.558685	-31.124792	10.564259	0.325185	10.564259	0.325185	0.334491	0.31385	-0.467037	-0.31385	-0.62838	32.4204	126.115	2.0
Name_None_CAS_106-46-7_CS_DCLBEN03M_Temperature: Value20	-3.33	3.032456	145.388339	5.983128	4.06533	5.577188	3.787694	2.199332	2.955261	1.436436	2.309307	0.803543	1.307496	0.429549	0.681526	0.0	0.0	0.0	0.0	0.0	10.045267	0.0	24.265468	0.0	0.0	23.20188	145.969005	0.0	-0.2	8.0	142.972	70.798924	5.928205	2.381841	1.39142	58.037936	-17.491785	5.553025	0.084343	5.553025	0.040653	0.717037	0.040653	0.717037	-0.084343	2.9934	36.462	147.004	0.0
Name_None_CAS_106-46-7_CS_DCLBEN03M_Temperature: Value25	-3.3	3.032456	145.388339	5.983128	4.06533	5.577188	3.787694	2.199332	2.955261	1.436436	2.309307	0.803543	1.307496	0.429549	0.681526	0.0	0.0	0.0	0.0	0.0	10.045267	0.0	24.265468	0.0	0.0	23.20188	145.969005	0.0	-0.2	8.0	142.972	70.798924	5.928205	2.381841	1.39142	58.037936	-17.491785	5.553025	0.084343	5.553025	0.040653	0.717037	0.040653	0.717037	-0.084343	2.9934	36.462	147.004	0.0
Name_Maleic acid_CAS_110-16-7_CS_MALIAC13M_Temperature: Value25	0.58	3.668626	118.973737	6.568914	3.865624	3.865624	3.625898	1.766145	1.766145	1.009809	1.009809	0.368487	0.368487	0.142577	0.142577	11.938611	9.589074	0.0	0.0	12.15204	0.0	0.0	0.0	0.0	0.0	10.213055	116.010959	0.0	-1.32	8.0	112.04	40.339204	6.68	2.787964	4.68	45.055986	-32.597533	9.553611	0.478071	9.553611	0.328066	0.55787	0.328066	-1.257037	-0.478071	-0.2882	24.4116	116.072	2.0
Name_None_CAS_68-96-2_CS_HPRGDOM_Temperature: Value50	-4.37	1.697583	634.995115	17.328063	15.229966	15.229966	11.221816	9.695734	9.695734	9.380149	9.380149	8.695991	8.695991	7.153613	7.153613	5.601051	14.695602	0.0	16.613226	36.378606	38.52493	5.573105	6.923737	6.07602	13.847474	0.0	330.219495	0.809524	-0.96	24.0	300.228	291351.48963	16.50531	5.030469	1.880066	144.442444	-36.351122	12.218477	0.381506	12.218477	0.161345	0.044612	0.161345	-1.122829	-0.381506	3.8384	92.3408	330.468	1.0
Name_None_CAS_57-13-6_CS_UREAXX23M_Temperature: Value10	0.88	2.803039	29.01955	3.57735	2.062949	2.062949	1.732051	0.781474	0.781474	0.402369	0.402369	0.0	0.0	0.0	0.0	6.031115	0.0	0.0	0.0	0.0	0.0	0.0	0.0	0.0	11.467335	4.794537	60.032363	0.0	-0.73	4.0	56.024	3.245112	3.27	0.710529	0.173734	23.580555	-22.445395	9.0	0.351846	9.0	0.309056	0.833333	0.309056	-0.833333	-0.351846	-0.9762	13.7708	60.056	4.0
Name_None_CAS_95-55-6_CS_AMPHOM11M_Temperature: Value80	-0.57	3.134862	164.638339	5.983128	4.333965	4.333965	3.80453	2.339632	2.339632	1.558816	1.558816	0.936755	0.936755	0.48753	0.48753	0.0	0.0	0.0	5.749512	5.687386	0.0	0.0	24.265468	0.0	0.0	10.840195	109.052764	0.0	-1.18	8.0	102.072	72.495266	4.966628	1.738121	0.729375	47.565528	-24.436352	8.794259	0.505796	8.794259	0.137958	0.145833	0.137958	0.145833	-0.505796	0.9744	32.5192	109.128	3.0
Name_Maleic acid_CAS_110-16-7_CS_MALIAC13M_Temperature: Value30	0.61	3.668626	118.973737	6.568914	3.865624	3.865624	3.625898	1.766145	1.766145	1.009809	1.009809	0.368487	0.368487	0.142577	0.142577	11.938611	9.589074	0.0	0.0	12.15204	0.0	0.0	0.0	0.0	0.0	10.213055	116.010959	0.0	-1.32	8.0	112.04	40.339204	6.68	2.787964	4.68	45.055986	-32.597533	9.553611	0.478071	9.553611	0.328066	0.55787	0.328066	-1.257037	-0.478071	-0.2882	24.4116	116.072	2.0
Name_None_CAS_608-93-5_CS_PNCLBZM_Temperature: Value20	-6.0	3.455546	267.264384	8.593858	4.967173	8.746817	5.036581	2.522261	4.412084	1.78216	3.730453	1.058224	3.204463	0.544018	1.653855	0.0	0.0	0.0	15.0679	10.045267	0.0	6.066367	0.0	0.0	0.0	58.004699	247.852088	0.0	0.67	11.0	249.331	256.346785	9.75569	3.590428	1.877248	88.947734	-24.268427	5.655432	0.082598	5.655432	0.080845	0.185957	0.080845	0.185957	-0.082598	4.9536	51.492	250.339	0.0
Name_None_CAS_52-01-7_CS_ATPRCL01M_Temperature: Value25	-4.32	1.557221	817.6983	20.604084	17.791954	18.60845	13.683925	11.314766	12.194419	10.658879	12.074995	9.610106	10.725719	8.129573	9.355303	0.0	14.383612	0.0	38.548797	30.595361	44.945751	17.334989	6.923737	6.07602	13.847474	4.736863	416.202131	0.791667	-1.1	29.0	384.327	4382705.7378	19.839348	6.448229	2.67915	177.135382	-37.696576	12.184662	0.458448	12.184662	0.306008	0.011894	0.306008	-0.286992	-0.458448	4.8523	112.21	416.583	0.0
Name_None_CAS_608-93-5_CS_PNCLBZM_Temperature: Value25	-5.48	3.455546	267.264384	8.593858	4.967173	8.746817	5.036581	2.522261	4.412084	1.78216	3.730453	1.058224	3.204463	0.544018	1.653855	0.0	0.0	0.0	15.0679	10.045267	0.0	6.066367	0.0	0.0	0.0	58.004699	247.852088	0.0	0.67	11.0	249.331	256.346785	9.75569	3.590428	1.877248	88.947734	-24.268427	5.655432	0.082598	5.655432	0.080845	0.185957	0.080845	0.185957	-0.082598	4.9536	51.492	250.339	0.0
Name_None_CAS_32598-13-3_CS_FUHDAN01M_Temperature: Value5	-9.3	2.50208	485.037124	11.706742	7.97596	10.999675	7.575387	4.481997	5.993855	3.257776	4.886576	2.172535	3.650594	1.351385	1.947568	0.0	0.0	0.0	0.0	20.090533	11.126903	0.0	24.265468	12.132734	0.0	46.40376	289.922361	0.0	-0.4	16.0	285.944	4453.211453	12.067412	4.848492	2.464317	113.701562	-32.577736	5.943788	0.082712	5.943788	0.059798	0.51874	0.059798	0.51874	-0.082712	5.9672	71.918	291.992	0.0
Name_None_CAS_129-00-0_CS_GUQPOZM_Temperature: Value55	-5.42	2.505956	666.619806	10.535169	8.773503	8.773503	7.932653	5.559401	5.559401	4.289601	4.289601	3.392734	3.392734	2.669587	2.669587	0.0	0.0	0.0	0.0	0.0	0.0	32.317345	0.0	0.0	60.663671	0.0	202.07825	0.0	-2.08	16.0	192.176	11364.402575	8.116402	2.732405	0.89195	93.455422	-26.169132	2.212407	0.061033	2.212407	-0.002681	1.335	0.002681	1.335	-0.061033	4.584	70.146	202.256	0.0
Name_None_CAS_87-86-5_CS_PCPHOL01M_Temperature: Value25	-4.09	3.603567	230.203225	9.464102	5.337036	9.116681	5.464102	2.668518	4.55834	1.918518	3.80834	1.186632	3.443431	0.593316	1.721715	0.0	5.106527	0.0	30.862678	0.0	0.0	0.0	0.0	0.0	0.0	58.004699	263.847003	0.0	0.47	12.0	265.33	416.314365	10.550192	3.685726	1.568118	93.741968	-30.180622	9.200988	0.504743	9.200988	0.155458	0.009043	0.155458	-0.36321	-0.504743	4.6592	53.1568	266.338	1.0
Name_None_CAS_554-84-7_CS_MNPHOL21M_Temperature: Value10	-1.29	3.069899	258.924771	7.560478	5.020325	5.020325	4.698377	2.633729	2.633729	1.776962	1.776962	1.040556	1.040556	0.606593	0.606593	4.923311	10.114318	0.0	11.436898	0.0	6.066367	18.199101	0.0	0.0	0.0	5.106527	139.026943	0.0	-1.58	10.0	134.07	178.192787	6.538765	2.344994	1.222617	56.878613	-23.406399	10.047593	0.5077	10.047593	0.272622	0.088704	0.272622	-0.555833	-0.5077	1.3004	34.7612	139.11	1.0
Name_None_CAS_76-57-3_CS_ZZZTSE03M_Temperature: Value80	-1.2	1.822365	685.154996	15.060113	12.951046	12.951046	10.663869	8.102094	8.102094	7.113245	7.113245	6.35431	6.35431	5.388741	5.388741	6.103966	5.106527	0.0	11.518957	11.959747	30.885423	11.126903	7.109798	12.142387	24.089969	9.473726	299.152144	0.555556	-1.52	22.0	278.202	226722.000407	12.968359	4.059868	1.277623	129.878939	-37.255187	10.554213	0.492857	10.554213	0.165481	0.080556	0.165481	-0.538553	-0.492857	1.5011	82.4638	299.37	1.0
Name_None_CAS_110-15-6_CS_SUCACB16M_Temperature: Value35	-0.05	3.181846	92.605938	6.568914	4.125137	4.125137	3.625898	2.062569	2.062569	1.287477	1.287477	0.552731	0.552731	0.213865	0.213865	11.938611	9.589074	0.0	12.841643	0.0	0.0	0.0	0.0	0.0	0.0	10.213055	118.026609	0.5	-1.06	8.0	112.04	40.339204	6.94	3.009687	4.94	45.745589	-28.988496	9.640417	0.481219	9.640417	0.303432	0.296296	0.303432	-1.076481	-0.481219	-0.0642	24.5056	118.088	2.0
Name_None_CAS_86-73-7_CS_FLUREN02M_Temperature: Value45	-4.47	2.320728	411.600419	8.673362	7.325909	7.325909	6.44949	4.611807	4.611807	3.491071	3.491071	2.705801	2.705801	2.079609	2.079609	0.0	0.0	0.0	0.0	0.0	6.420822	22.253806	0.0	0.0	48.530937	0.0	166.07825	0.076923	-1.56	13.0	156.143	2395.238189	6.902851	2.461795	0.919446	77.847608	-21.710357	2.217593	0.061939	2.217593	-0.001346	1.103519	0.001346	1.103519	-0.061939	3.2578	54.684	166.223	0.0
Name_None_CAS_50-06-6_CS_PHBARB09M_Temperature: Value35	-2.11	2.535973	461.783925	12.466255	9.318603	9.318603	8.108226	5.333716	5.333716	3.862281	3.862281	3.026281	3.026281	2.064079	2.064079	23.260464	14.383612	0.0	0.0	11.984273	0.0	0.0	37.255573	0.0	10.633577	0.0	232.084792	0.25	-2.17	17.0	220.143	7460.405481	11.319407	4.00892	1.595456	98.199515	-36.928008	11.975791	0.327651	11.975791	0.327651	0.293611	0.276523	-1.310347	-0.276523	0.7004	60.0924	232.239	2.0
Name_None_CAS_123-30-8_CS_AMPHOL01M_Temperature: Value40	-0.69	3.032456	147.388339	5.983128	4.333965	4.333965	3.787694	2.333649	2.333649	1.591532	1.591532	0.893088	0.893088	0.474322	0.474322	0.0	0.0	0.0	5.749512	5.687386	0.0	0.0	24.265468	0.0	0.0	10.840195	109.052764	0.0	-1.18	8.0	102.072	70.798924	4.966628	1.738121	0.904142	47.565528	-24.154172	8.701111	0.507964	8.701111	0.115227	0.249259	0.115227	0.249259	-0.507964	0.9744	32.5192	109.128	3.0
Name_None_CAS_315-30-0_CS_ALOPURM_Temperature: Value15	-2.6	2.929586	362.1908	6.974691	4.957376	4.957376	4.87701	2.745086	2.745086	1.854779	1.854779	1.254429	1.254429	0.785732	0.785732	0.0	4.794537	0.0	5.559267	11.387856	0.0	12.524164	0.0	0.0	20.165321	0.0	136.038511	0.0	-1.65	10.0	132.082	372.42214	5.15986	1.662923	0.539771	55.465602	-27.81438	10.848704	0.305963	10.848704	0.283323	0.261574	0.283323	-0.261574	-0.305963	-0.4022	33.6254	136.114	2.0
Name_None_CAS_65-85-0_CS_BENZAC12M_Temperature: Value50	-1.2	2.981455	203.415953	6.690234	4.742213	4.742213	4.30453	2.588415	2.588415	1.671178	1.671178	1.02074	1.02074	0.58073	0.58073	5.969305	4.794537	0.0	0.0	5.563451	0.0	0.0	30.331835	0.0	0.0	5.106527	122.036779	0.0	-1.31	9.0	116.075	129.225339	5.820039	2.306764	1.287705	52.752101	-24.049796	10.200926	0.477639	10.200926	0.335178	0.331019	0.335178	-0.879074	-0.477639	1.3848	33.4013	122.123	1.0
Name_None_CAS_51-28-5_CS_DNOPHL02M_Temperature: Value75	-1.79	3.267052	375.287403	10.008072	6.206685	6.206685	6.019745	3.139151	3.139151	2.187237	2.187237	1.366512	1.366512	0.771623	0.771623	26.970906	20.228637	0.0	0.0	6.066367	12.132734	0.0	0.0	0.0	0.0	5.106527	184.012021	0.0	-2.18	13.0	180.075	675.815708	8.912421	3.05236	1.695453	71.531588	-32.782729	10.219537	0.502087	10.219537	0.317063	0.426389	0.317063	-0.886574	-0.502087	1.2086	41.4156	184.107	1.0
Name_None_CAS_129-00-0_CS_GUQPOZM_Temperature: Value5	-6.61	2.505956	666.619806	10.535169	8.773503	8.773503	7.932653	5.559401	5.559401	4.289601	4.289601	3.392734	3.392734	2.669587	2.669587	0.0	0.0	0.0	0.0	0.0	0.0	32.317345	0.0	0.0	60.663671	0.0	202.07825	0.0	-2.08	16.0	192.176	11364.402575	8.116402	2.732405	0.89195	93.455422	-26.169132	2.212407	0.061033	2.212407	-0.002681	1.335	0.002681	1.335	-0.061033	4.584	70.146	202.256	0.0
Name_None_CAS_76-57-3_CS_ZZZTSE03M_Temperature: Value30	-1.48	1.822365	685.154996	15.060113	12.951046	12.951046	10.663869	8.102094	8.102094	7.113245	7.113245	6.35431	6.35431	5.388741	5.388741	6.103966	5.106527	0.0	11.518957	11.959747	30.885423	11.126903	7.109798	12.142387	24.089969	9.473726	299.152144	0.555556	-1.52	22.0	278.202	226722.000407	12.968359	4.059868	1.277623	129.878939	-37.255187	10.554213	0.492857	10.554213	0.165481	0.080556	0.165481	-0.538553	-0.492857	1.5011	82.4638	299.37	1.0
Name_None_CAS_52-31-3_CS_ETCYBA01M_Temperature: Value20	-2.16	2.408673	391.973804	12.466255	9.837629	9.837629	8.108226	5.973509	5.973509	4.4714	4.4714	3.598845	3.598845	2.619571	2.619571	23.260464	14.383612	0.0	0.0	6.420822	31.256391	0.0	6.923737	6.07602	10.633577	0.0	236.116092	0.583333	-1.65	17.0	220.143	7460.405481	11.824333	4.313368	1.751487	99.63664	-36.821645	12.033773	0.327651	12.033773	0.327651	0.37875	0.276534	-1.172292	-0.276534	1.2492	60.9564	236.271	2.0
Name_None_CAS_57-83-0_CS_PROGST13M_Temperature: Value35	-4.37	1.669603	588.64899	16.405413	14.860102	14.860102	10.859844	9.604172	9.604172	9.253952	9.253952	8.452747	8.452747	7.227105	7.227105	0.0	9.589074	0.0	10.829981	17.484396	43.437005	31.256391	6.923737	6.07602	13.847474	0.0	314.22458	0.809524	-0.92	23.0	284.229	209150.76906	15.598586	5.036596	2.056976	139.64821	-34.331367	12.146718	0.299694	12.146718	0.155197	0.245103	0.155197	0.245103	-0.299694	4.7235	90.881	314.469	0.0
Name_None_CAS_56-40-6_CS_GLYCIN30M_Temperature: Value10	0.31	2.847379	42.912609	4.284457	2.639919	2.639919	2.270056	1.189533	1.189533	0.597863	0.597863	0.17462	0.17462	0.0	0.0	5.969305	4.794537	0.0	6.544756	0.0	0.0	0.0	0.0	0.0	5.733667	5.106527	75.032028	0.5	-0.57	5.0	70.027	9.651484	4.43	1.721545	3.43	29.39984	-28.021326	9.243056	0.480297	9.243056	0.316756	0.277778	0.316756	-0.967593	-0.480297	-0.9703	16.6902	75.067	3.0
Name_3-Hydroxybenzoic acid_CAS_99-06-9_CS_BIDLOP02M_Temperature: Value40	-0.85	3.069899	254.783061	7.560478	5.112077	5.112077	4.698377	2.722705	2.722705	1.855481	1.855481	1.093105	1.093105	0.638942	0.638942	5.969305	4.794537	0.0	11.312963	0.0	0.0	24.265468	0.0	0.0	0.0	10.213055	138.031694	0.0	-1.51	10.0	132.074	178.192787	6.607786	2.389633	1.253905	57.546335	-26.471035	10.242037	0.50794	10.242037	0.335318	0.02787	0.335318	-1.031574	-0.50794	1.0904	35.0661	138.122	2.0
Name_None_CAS_505-48-6_CS_SUBRAC01M_Temperature: Value20	-2.04	3.007306	135.13685	9.397341	6.953564	6.953564	5.625898	4.062569	4.062569	2.701691	2.701691	1.531284	1.531284	0.906005	0.906005	11.938611	9.589074	0.0	12.841643	12.841643	12.841643	0.0	0.0	0.0	0.0	10.213055	174.089209	0.75	-1.06	12.0	160.084	331.503884	10.94	6.63784	8.94	71.205358	-43.047281	10.046109	0.48123	10.046109	0.30284	0.187571	0.30284	-0.784042	-0.48123	1.4962	42.9736	174.196	2.0
Name_None_CAS_123-30-8_CS_AMPHOL01M_Temperature: Value30	-0.77	3.032456	147.388339	5.983128	4.333965	4.333965	3.787694	2.333649	2.333649	1.591532	1.591532	0.893088	0.893088	0.474322	0.474322	0.0	0.0	0.0	5.749512	5.687386	0.0	0.0	24.265468	0.0	0.0	10.840195	109.052764	0.0	-1.18	8.0	102.072	70.798924	4.966628	1.738121	0.904142	47.565528	-24.154172	8.701111	0.507964	8.701111	0.115227	0.249259	0.115227	0.249259	-0.507964	0.9744	32.5192	109.128	3.0
Name_None_CAS_479-45-8_CS_MTNANLM_Temperature: Value40	-3.43	3.769455	592.636917	15.610366	9.656755	9.656755	9.162479	4.656935	4.656935	3.365399	3.365399	2.227211	2.227211	1.386716	1.386716	42.551792	40.457273	0.0	5.008913	12.132734	7.047672	0.0	0.0	0.0	0.0	0.0	287.013812	0.142857	-3.38	20.0	282.104	15468.489615	14.680168	5.086482	2.548788	108.138218	-39.173257	10.809537	0.312178	10.809537	0.312178	0.055548	0.258302	-1.171296	-0.258302	1.0391	61.8026	287.144	0.0
Name_None_CAS_129-00-0_CS_GUQPOZM_Temperature: Value15	-6.45	2.505956	666.619806	10.535169	8.773503	8.773503	7.932653	5.559401	5.559401	4.289601	4.289601	3.392734	3.392734	2.669587	2.669587	0.0	0.0	0.0	0.0	0.0	0.0	32.317345	0.0	0.0	60.663671	0.0	202.07825	0.0	-2.08	16.0	192.176	11364.402575	8.116402	2.732405	0.89195	93.455422	-26.169132	2.212407	0.061033	2.212407	-0.002681	1.335	0.002681	1.335	-0.061033	4.584	70.146	202.256	0.0
Name_None_CAS_123-56-8_CS_SUCCIN05M_Temperature: Value10	0.14	2.553705	104.858202	5.276021	3.73071	3.73071	3.287694	2.115355	2.115355	1.471353	1.471353	0.857963	0.857963	0.507564	0.507564	0.0	9.589074	0.0	11.814359	12.841643	0.0	0.0	0.0	0.0	5.316789	0.0	99.032028	0.5	-0.86	7.0	94.049	46.670483	4.302866	1.329582	0.764845	40.701153	-22.228152	10.121528	0.296439	10.121528	0.226562	0.148148	0.226562	-0.148148	-0.296439	-0.577	22.3837	99.089	1.0
Name_d-Sorbitol_CAS_50-70-4_CS_GLUCITM_Temperature: Value30	0.61	3.985164	104.605938	9.723615	6.406896	6.406896	5.540111	3.481748	3.481748	2.481029	2.481029	1.512478	1.512478	0.671209	0.671209	37.629629	0.0	0.0	0.0	0.0	0.0	0.0	0.0	0.0	0.0	30.639164	182.079038	1.0	-0.24	12.0	168.06	358.75323	11.76	5.413461	3.015405	69.329364	-52.923591	8.95662	0.393579	8.95662	0.110579	0.725818	0.110579	-1.669306	-0.393579	-3.5854	38.1988	182.172	6.0
Name_Barbital_CAS_57-44-3_CS_DETBAA01M_Temperature: Value35	-1.29	3.007364	246.562704	10.060478	7.638958	7.638958	6.063715	4.233693	4.233693	3.026586	3.026586	2.530522	2.530522	1.472098	1.472098	23.260464	14.383612	0.0	0.0	12.841643	0.0	0.0	13.847474	0.0	10.633577	0.0	184.084792	0.625	-1.39	13.0	172.099	688.508534	9.696133	3.159683	1.298669	75.872305	-32.232875	11.406389	0.327632	11.406389	0.327632	0.397269	0.276823	-1.061597	-0.276823	0.1588	44.6964	184.195	2.0
Name_None_CAS_492-62-6_CS_GLUCSA15M_Temperature: Value20	0.32	2.634409	146.218849	9.300965	6.238174	6.238174	5.574586	3.562009	3.562009	2.719449	2.719449	1.867059	1.867059	1.081734	1.081734	37.312774	0.0	0.0	0.0	0.0	0.0	0.0	0.0	0.0	4.736863	25.532637	180.063388	1.0	-0.24	12.0	168.06	454.517504	9.845034	3.648916	1.581759	68.642844	-47.549087	9.119537	0.393567	9.119537	0.18357	0.525787	0.18357	-1.568935	-0.393567	-3.2214	35.986	180.156	5.0
Name_Barbital_CAS_57-44-3_CS_DETBAA01M_Temperature: Value30	-1.35	3.007364	246.562704	10.060478	7.638958	7.638958	6.063715	4.233693	4.233693	3.026586	3.026586	2.530522	2.530522	1.472098	1.472098	23.260464	14.383612	0.0	0.0	12.841643	0.0	0.0	13.847474	0.0	10.633577	0.0	184.084792	0.625	-1.39	13.0	172.099	688.508534	9.696133	3.159683	1.298669	75.872305	-32.232875	11.406389	0.327632	11.406389	0.327632	0.397269	0.276823	-1.061597	-0.276823	0.1588	44.6964	184.195	2.0
Name_None_CAS_103-84-4_CS_ACANIL02M_Temperature: Value70	-0.71	2.674242	217.959017	7.397341	5.795	5.795	4.787694	3.114808	3.114808	2.047212	2.047212	1.094158	1.094158	0.724749	0.724749	0.0	4.794537	0.0	5.90718	0.0	5.687386	6.923737	0.0	30.331835	5.316789	0.0	135.068414	0.125	-1.31	10.0	126.094	195.625462	6.805075	3.011779	1.895375	59.872672	-26.419893	10.502041	0.326339	10.502041	0.220747	0.035926	0.220747	-0.035926	-0.326339	1.645	40.7457	135.166	1.0
Name_None_CAS_69-72-7_CS_SALIAC18M_Temperature: Value25	-1.79	3.152941	254.783061	7.560478	5.112077	5.112077	4.715214	2.728688	2.728688	1.822302	1.822302	1.134458	1.134458	0.654489	0.654489	5.969305	4.794537	0.0	11.312963	0.0	0.0	12.132734	12.132734	0.0	0.0	10.213055	138.031694	0.0	-1.51	10.0	132.074	182.238219	6.607786	2.389633	1.074894	57.546335	-26.595388	10.261759	0.507053	10.261759	0.338969	0.06713	0.338969	-1.11287	-0.507053	1.0904	35.0661	138.122	2.0
Name_None_CAS_528-29-0_CS_ZZZFYW02M_Temperature: Value25	-3.1	3.267076	303.0749	9.137828	5.836821	5.836821	5.625898	3.004861	3.004861	2.002934	2.002934	1.275125	1.275125	0.772938	0.772938	21.221395	20.228637	0.0	0.0	0.0	12.132734	12.132734	0.0	0.0	0.0	0.0	168.017107	0.0	-1.98	12.0	164.076	475.348829	8.1198	2.951612	1.364362	66.737355	-20.179732	10.227315	0.345528	10.227315	0.345528	0.483796	0.258087	-0.77963	-0.258087	1.503	39.7508	168.108	0.0
Name_None_CAS_69-72-7_CS_SALIAC18M_Temperature: Value20	-1.84	3.152941	254.783061	7.560478	5.112077	5.112077	4.715214	2.728688	2.728688	1.822302	1.822302	1.134458	1.134458	0.654489	0.654489	5.969305	4.794537	0.0	11.312963	0.0	0.0	12.132734	12.132734	0.0	0.0	10.213055	138.031694	0.0	-1.51	10.0	132.074	182.238219	6.607786	2.389633	1.074894	57.546335	-26.595388	10.261759	0.507053	10.261759	0.338969	0.06713	0.338969	-1.11287	-0.507053	1.0904	35.0661	138.122	2.0
Name_None_CAS_100-02-7_CS_NITPOL02M_Temperature: Value25	-0.95	3.003401	241.674771	7.560478	5.020325	5.020325	4.698377	2.633729	2.633729	1.773508	1.773508	1.060528	1.060528	0.574349	0.574349	4.923311	10.114318	0.0	11.436898	0.0	0.0	24.265468	0.0	0.0	0.0	5.106527	139.026943	0.0	-1.58	10.0	134.07	180.912515	6.538765	2.344994	1.222617	56.878613	-23.764157	10.036149	0.507958	10.036149	0.269195	0.015926	0.269195	-0.514444	-0.507958	1.3004	34.7612	139.11	1.0
Name_None_CAS_110-15-6_CS_SUCACB16M_Temperature: Value50	0.18	3.181846	92.605938	6.568914	4.125137	4.125137	3.625898	2.062569	2.062569	1.287477	1.287477	0.552731	0.552731	0.213865	0.213865	11.938611	9.589074	0.0	12.841643	0.0	0.0	0.0	0.0	0.0	0.0	10.213055	118.026609	0.5	-1.06	8.0	112.04	40.339204	6.94	3.009687	4.94	45.745589	-28.988496	9.640417	0.481219	9.640417	0.303432	0.296296	0.303432	-1.076481	-0.481219	-0.0642	24.5056	118.088	2.0
Name_None_CAS_99-99-0_CS_NITOLU01M_Temperature: Value40	-2.52	3.003401	240.287949	7.560478	5.573111	5.573111	4.698377	2.910122	2.910122	2.092659	2.092659	1.24479	1.24479	0.66648	0.66648	4.923311	10.114318	0.0	5.687386	0.0	5.563451	12.132734	12.132734	6.923737	0.0	0.0	137.047678	0.142857	-1.38	10.0	130.082	180.912515	6.736009	2.473197	1.31284	58.449321	-17.139202	10.117782	0.268941	10.117782	0.268941	0.144074	0.25831	-0.403333	-0.25831	1.90322	37.8334	137.138	0.0
Name_None_CAS_118-92-3_CS_AMBACO06M_Temperature: Value40	-1.19	3.152941	257.537949	7.560478	5.242213	5.242213	4.715214	2.793756	2.793756	1.892403	1.892403	1.191199	1.191199	0.691772	0.691772	5.969305	4.794537	0.0	5.563451	5.687386	0.0	6.066367	18.199101	0.0	0.0	10.840195	137.047678	0.0	-1.51	10.0	130.082	182.238219	6.607786	2.389633	1.074894	58.091992	-27.735205	10.341759	0.477584	10.341759	0.33729	0.155093	0.33729	-0.98787	-0.477584	0.967	37.8137	137.138	3.0
Name_None_CAS_123-56-8_CS_SUCCIN05M_Temperature: Value80	0.84	2.553705	104.858202	5.276021	3.73071	3.73071	3.287694	2.115355	2.115355	1.471353	1.471353	0.857963	0.857963	0.507564	0.507564	0.0	9.589074	0.0	11.814359	12.841643	0.0	0.0	0.0	0.0	5.316789	0.0	99.032028	0.5	-0.86	7.0	94.049	46.670483	4.302866	1.329582	0.764845	40.701153	-22.228152	10.121528	0.296439	10.121528	0.226562	0.148148	0.226562	-0.148148	-0.296439	-0.577	22.3837	99.089	1.0
Name_None_CAS_115-77-5_CS_PERYTO12M_Temperature: Value60	0.12	3.824684	51.848471	7.328427	5.117282	5.117282	4.242641	2.679125	2.679125	2.132456	2.132456	1.341641	1.341641	0.3	0.3	31.842518	0.0	0.0	0.0	0.0	0.0	0.0	0.0	0.0	0.0	20.42611	136.073559	1.0	-0.16	9.0	124.051	93.40991	8.84	3.788245	1.907385	53.375954	-34.324266	8.496528	0.395523	8.496528	0.062654	0.40625	0.062654	-1.111111	-0.395523	-2.058	30.7762	136.147	4.0
Name_None_CAS_479-45-8_CS_MTNANLM_Temperature: Value35	-3.48	3.769455	592.636917	15.610366	9.656755	9.656755	9.162479	4.656935	4.656935	3.365399	3.365399	2.227211	2.227211	1.386716	1.386716	42.551792	40.457273	0.0	5.008913	12.132734	7.047672	0.0	0.0	0.0	0.0	0.0	287.013812	0.142857	-3.38	20.0	282.104	15468.489615	14.680168	5.086482	2.548788	108.138218	-39.173257	10.809537	0.312178	10.809537	0.312178	0.055548	0.258302	-1.171296	-0.258302	1.0391	61.8026	287.144	0.0
Name_None_CAS_479-45-8_CS_MTNANLM_Temperature: Value30	-3.53	3.769455	592.636917	15.610366	9.656755	9.656755	9.162479	4.656935	4.656935	3.365399	3.365399	2.227211	2.227211	1.386716	1.386716	42.551792	40.457273	0.0	5.008913	12.132734	7.047672	0.0	0.0	0.0	0.0	0.0	287.013812	0.142857	-3.38	20.0	282.104	15468.489615	14.680168	5.086482	2.548788	108.138218	-39.173257	10.809537	0.312178	10.809537	0.312178	0.055548	0.258302	-1.171296	-0.258302	1.0391	61.8026	287.144	0.0
Name_None_CAS_108-46-3_CS_RESORA03M_Temperature: Value30	0.76	3.07766	166.388339	5.983128	4.203828	4.203828	3.787694	2.268581	2.268581	1.519852	1.519852	0.829737	0.829737	0.493031	0.493031	0.0	0.0	0.0	11.499024	0.0	0.0	18.199101	6.066367	0.0	0.0	10.213055	110.036779	0.0	-1.18	8.0	104.064	64.052487	4.966628	1.738121	0.904142	47.019871	-22.940187	8.653056	0.507823	8.653056	0.118764	0.087963	0.118764	0.087963	-0.507823	1.0978	29.7716	110.112	2.0
Name_None_CAS_55-21-0_CS_BZAMID12M_Temperature: Value20	-1.09	2.981455	205.415953	6.690234	4.87235	4.87235	4.30453	2.653483	2.653483	1.730276	1.730276	1.058307	1.058307	0.602419	0.602419	0.0	4.794537	0.0	5.90718	5.563451	0.0	0.0	24.265468	6.066367	0.0	5.733667	121.052764	0.0	-1.31	9.0	114.083	129.225339	5.820039	2.306764	1.287705	53.297758	-24.943851	10.423148	0.3656	10.423148	0.248195	0.379074	0.248195	-0.379074	-0.3656	0.7855	34.9599	121.139	2.0
Name_None_CAS_124-04-9_CS_ADIPAC11M_Temperature: Value30	-0.7	3.05509	113.709506	7.983128	5.539351	5.539351	4.625898	3.062569	3.062569	1.994584	1.994584	1.031284	1.031284	0.552451	0.552451	11.938611	9.589074	0.0	12.841643	12.841643	0.0	0.0	0.0	0.0	0.0	10.213055	146.057909	0.666667	-1.06	10.0	136.062	116.616745	8.94	4.784807	6.94	58.475473	-38.794239	9.896552	0.48123	9.896552	0.30284	0.062778	0.30284	-0.87001	-0.48123	0.716	33.7396	146.142	2.0
Name_None_CAS_94-09-7_CS_QQQAXG04M_Temperature: Value40	-1.93	2.753743	266.361954	8.974691	6.910355	6.910355	5.736382	3.764073	3.764073	2.342479	2.342479	1.421818	1.421818	0.83363	0.83363	0.0	4.794537	0.0	5.969305	17.85772	0.0	0.0	31.189205	0.0	0.0	10.47053	165.078979	0.222222	-1.51	12.0	154.104	535.062808	8.585329	3.758873	1.985036	71.141187	-25.576136	11.092937	0.462391	11.092937	0.33761	0.30787	0.33761	-0.30787	-0.462391	1.4455	46.8109	165.192	2.0
Name_None_CAS_479-45-8_CS_MTNANLM_Temperature: Value45	-3.33	3.769455	592.636917	15.610366	9.656755	9.656755	9.162479	4.656935	4.656935	3.365399	3.365399	2.227211	2.227211	1.386716	1.386716	42.551792	40.457273	0.0	5.008913	12.132734	7.047672	0.0	0.0	0.0	0.0	0.0	287.013812	0.142857	-3.38	20.0	282.104	15468.489615	14.680168	5.086482	2.548788	108.138218	-39.173257	10.809537	0.312178	10.809537	0.312178	0.055548	0.258302	-1.171296	-0.258302	1.0391	61.8026	287.144	0.0
Name_None_CAS_492-62-6_CS_GLUCSA15M_Temperature: Value50	0.36	2.634409	146.218849	9.300965	6.238174	6.238174	5.574586	3.562009	3.562009	2.719449	2.719449	1.867059	1.867059	1.081734	1.081734	37.312774	0.0	0.0	0.0	0.0	0.0	0.0	0.0	0.0	4.736863	25.532637	180.063388	1.0	-0.24	12.0	168.06	454.517504	9.845034	3.648916	1.581759	68.642844	-47.549087	9.119537	0.393567	9.119537	0.18357	0.525787	0.18357	-1.568935	-0.393567	-3.2214	35.986	180.156	5.0
Name_None_CAS_461-58-5_CS_CYAMPD03M_Temperature: Value30	-0.25	3.507223	92.605938	4.991564	3.049128	3.049128	2.770056	1.248171	1.248171	0.636669	0.636669	0.179099	0.179099	0.057735	0.057735	0.0	0.0	0.0	5.959555	0.0	0.0	6.193156	0.0	0.0	4.992405	16.729227	84.043596	0.0	-1.24	6.0	80.05	14.834467	4.76	2.025957	2.76	35.071877	-23.990576	7.639167	0.36923	7.639167	0.208653	0.196759	0.208653	-0.196759	-0.36923	-1.25912	21.4228	84.082	4.0
Name_None_CAS_591-27-5_CS_MAMPOLM_Temperature: Value20	-0.62	3.07766	168.388339	5.983128	4.333965	4.333965	3.787694	2.333649	2.333649	1.594987	1.594987	0.870211	0.870211	0.524798	0.524798	0.0	0.0	0.0	5.749512	5.687386	0.0	6.066367	18.199101	0.0	0.0	10.840195	109.052764	0.0	-1.18	8.0	102.072	64.052487	4.966628	1.738121	0.904142	47.565528	-23.346918	8.733056	0.507886	8.733056	0.117129	0.212963	0.117129	0.212963	-0.507886	0.9744	32.5192	109.128	3.0
Name_l-Aspartic acid_CAS_56-84-8_CS_LASPRT03M_Temperature: Value25	-1.43	3.632432	132.529325	7.439158	4.572731	4.572731	4.036581	2.239272	2.239272	1.542593	1.542593	0.711731	0.711731	0.275438	0.275438	24.401273	9.589074	0.0	0.0	0.0	0.0	0.0	0.0	0.0	0.0	15.946722	133.037508	0.5	-1.1	9.0	126.047	60.471844	7.9	3.032307	3.47971	51.08548	-30.407021	9.846435	0.481175	9.846435	0.320578	0.532407	0.320578	-1.294074	-0.481175	-1.127	27.864	133.103	4.0
Name_l-Aspartic acid_CAS_56-84-8_CS_LASPRT03M_Temperature: Value20	-1.5	3.632432	132.529325	7.439158	4.572731	4.572731	4.036581	2.239272	2.239272	1.542593	1.542593	0.711731	0.711731	0.275438	0.275438	24.401273	9.589074	0.0	0.0	0.0	0.0	0.0	0.0	0.0	0.0	15.946722	133.037508	0.5	-1.1	9.0	126.047	60.471844	7.9	3.032307	3.47971	51.08548	-30.407021	9.846435	0.481175	9.846435	0.320578	0.532407	0.320578	-1.294074	-0.481175	-1.127	27.864	133.103	4.0
Name_None_CAS_141-82-2_CS_MALNAC12M_Temperature: Value80	0.9	3.31802	83.10803	5.861807	3.418031	3.418031	3.125898	1.562569	1.562569	0.964254	0.964254	0.302451	0.302451	0.129368	0.129368	18.359432	9.589074	0.0	0.0	0.0	0.0	0.0	0.0	0.0	0.0	10.213055	104.010959	0.333333	-1.06	7.0	100.029	19.093584	5.94	2.173434	4.94	39.380647	-31.859953	9.428889	0.480806	9.428889	0.314202	0.805556	0.314202	-1.3125	-0.480806	-0.4543	19.8886	104.061	2.0
Name_None_CAS_124-04-9_CS_ADIPAC11M_Temperature: Value40	-0.49	3.05509	113.709506	7.983128	5.539351	5.539351	4.625898	3.062569	3.062569	1.994584	1.994584	1.031284	1.031284	0.552451	0.552451	11.938611	9.589074	0.0	12.841643	12.841643	0.0	0.0	0.0	0.0	0.0	10.213055	146.057909	0.666667	-1.06	10.0	136.062	116.616745	8.94	4.784807	6.94	58.475473	-38.794239	9.896552	0.48123	9.896552	0.30284	0.062778	0.30284	-0.87001	-0.48123	0.716	33.7396	146.142	2.0
Name_1,2,3,4-Tetrachlorodibenzo-p-dioxin_CAS_30746-58-8_CS_FELSEUM_Temperature: Value15	-8.85	2.247275	599.01105	12.861443	8.637756	11.661471	8.592224	4.899776	6.411634	3.565036	5.076894	2.456249	4.223624	1.612432	2.507565	0.0	0.0	0.0	31.589557	11.499024	0.0	0.0	12.132734	12.132734	0.0	55.877485	319.89654	0.0	-0.8	18.0	317.942	16590.199562	12.244922	4.389717	1.721057	122.922822	-31.222285	6.074879	0.447804	6.074879	0.191407	0.143578	0.191407	0.143578	-0.447804	6.1982	73.072	321.974	0.0
Name_None_CAS_144-62-7_CS_OXALAC08M_Temperature: Value80	0.71	3.567703	71.548875	5.154701	2.710924	2.710924	2.642734	1.105462	1.105462	0.610305	0.610305	0.182954	0.182954	0.0	0.0	11.938611	0.0	0.0	0.0	0.0	0.0	0.0	0.0	0.0	0.0	19.802129	89.995309	0.0	-1.06	6.0	88.018	13.60964	4.94	1.395523	1.280136	33.015705	-25.007447	9.099537	0.472815	9.099537	0.414359	1.824074	0.414359	-1.824074	-0.472815	-0.8444	15.2716	90.034	2.0
Name_None_CAS_99-76-3_CS_CEBGOF04M_Temperature: Value15	-1.99	2.895348	250.54461	8.267585	6.073111	6.073111	5.236382	3.111471	3.111471	2.038456	2.038456	1.288402	1.288402	0.715364	0.715364	5.969305	4.794537	0.0	5.749512	5.563451	0.0	31.375266	0.0	0.0	4.736863	5.106527	152.047344	0.125	-1.51	11.0	144.085	335.47939	7.595374	3.053138	1.703179	64.230588	-26.51154	10.820871	0.507966	10.820871	0.337346	0.136716	0.337346	-0.398148	-0.507966	1.1788	39.4463	152.149	1.0
Name_None_CAS_553-90-2_CS_DMEOXA05M_Temperature: Value10	-0.16	3.643225	92.605938	6.568914	4.632993	4.632993	3.718744	1.882993	1.882993	0.983163	0.983163	0.537457	0.537457	0.166667	0.166667	11.938611	9.589074	0.0	0.0	0.0	14.219595	0.0	0.0	0.0	9.473726	0.0	118.026609	0.5	-1.06	8.0	112.04	53.472764	6.94	3.009687	1.59221	46.384212	-18.83438	10.046065	0.460599	10.046065	0.416684	0.979167	0.416684	-0.979167	-0.460599	-0.6676	24.032	118.088	0.0
Name_None_CAS_461-58-5_CS_CYAMPD03M_Temperature: Value40	-0.07	3.507223	92.605938	4.991564	3.049128	3.049128	2.770056	1.248171	1.248171	0.636669	0.636669	0.179099	0.179099	0.057735	0.057735	0.0	0.0	0.0	5.959555	0.0	0.0	6.193156	0.0	0.0	4.992405	16.729227	84.043596	0.0	-1.24	6.0	80.05	14.834467	4.76	2.025957	2.76	35.071877	-23.990576	7.639167	0.36923	7.639167	0.208653	0.196759	0.208653	-0.196759	-0.36923	-1.25912	21.4228	84.082	4.0
Name_l-Tyrosine_CAS_60-18-4_CS_LTYROS11M_Temperature: Value25	-2.58	2.641764	294.233053	9.844935	6.973884	6.973884	6.092224	3.856515	3.856515	2.815302	2.815302	1.709153	1.709153	0.973275	0.973275	12.011146	4.794537	0.0	12.170333	0.0	5.563451	12.132734	12.132734	0.0	0.0	15.946722	181.073893	0.222222	-1.55	13.0	170.103	758.764388	9.537336	3.909516	2.757388	75.61611	-33.536674	10.396196	0.507967	10.396196	0.320316	0.159858	0.320316	-1.020301	-0.507967	0.3466	47.422	181.191	4.0
Name_None_CAS_115-77-5_CS_PERYTO12M_Temperature: Value80	0.32	3.824684	51.848471	7.328427	5.117282	5.117282	4.242641	2.679125	2.679125	2.132456	2.132456	1.341641	1.341641	0.3	0.3	31.842518	0.0	0.0	0.0	0.0	0.0	0.0	0.0	0.0	0.0	20.42611	136.073559	1.0	-0.16	9.0	124.051	93.40991	8.84	3.788245	1.907385	53.375954	-34.324266	8.496528	0.395523	8.496528	0.062654	0.40625	0.062654	-1.111111	-0.395523	-2.058	30.7762	136.147	4.0
Name_None_CAS_141-82-2_CS_MALNAC12M_Temperature: Value30	0.79	3.31802	83.10803	5.861807	3.418031	3.418031	3.125898	1.562569	1.562569	0.964254	0.964254	0.302451	0.302451	0.129368	0.129368	18.359432	9.589074	0.0	0.0	0.0	0.0	0.0	0.0	0.0	0.0	10.213055	104.010959	0.333333	-1.06	7.0	100.029	19.093584	5.94	2.173434	4.94	39.380647	-31.859953	9.428889	0.480806	9.428889	0.314202	0.805556	0.314202	-1.3125	-0.480806	-0.4543	19.8886	104.061	2.0
Name_None_CAS_123-31-9_CS_HYQUIN08M_Temperature: Value40	0.02	3.032456	145.388339	5.983128	4.203828	4.203828	3.787694	2.268581	2.268581	1.516398	1.516398	0.849709	0.849709	0.452632	0.452632	0.0	0.0	0.0	11.499024	0.0	0.0	24.265468	0.0	0.0	0.0	10.213055	110.036779	0.0	-1.18	8.0	104.064	70.798924	4.966628	1.738121	0.904142	47.019871	-23.441066	8.645556	0.507962	8.645556	0.115346	0.169259	0.115346	0.169259	-0.507962	1.0978	29.7716	110.112	2.0
Name_None_CAS_85-01-8_CS_PHENAN08M_Temperature: Value55	-4.5	2.610319	539.009099	9.380469	7.773503	7.773503	6.94949	4.815384	4.815384	3.507834	3.507834	2.654202	2.654202	1.954807	1.954807	0.0	0.0	0.0	0.0	0.0	0.0	21.544897	0.0	0.0	60.663671	0.0	178.07825	0.0	-1.82	14.0	168.154	3408.807763	7.571439	2.845084	1.007541	82.794732	-24.350477	2.178241	0.061629	2.178241	-0.010542	1.311296	0.010542	1.311296	-0.061629	3.993	61.454	178.234	0.0
Name_None_CAS_88-99-3_CS_PHTHAC06M_Temperature: Value40	-1.15	3.267076	296.584675	9.137828	6.020325	6.020325	5.625898	3.182812	3.182812	2.155889	2.155889	1.387881	1.387881	0.856105	0.856105	11.938611	9.589074	0.0	11.126903	0.0	0.0	24.265468	0.0	0.0	0.0	10.213055	166.026609	0.0	-1.84	12.0	160.084	475.348829	8.258425	3.04193	1.420632	68.072799	-34.417527	10.46287	0.47762	10.46287	0.336067	0.189815	0.336067	-1.228704	-0.47762	1.083	40.3606	166.132	2.0
Name_None_CAS_95-55-6_CS_AMPHOM11M_Temperature: Value40	-0.67	3.134862	164.638339	5.983128	4.333965	4.333965	3.80453	2.339632	2.339632	1.558816	1.558816	0.936755	0.936755	0.48753	0.48753	0.0	0.0	0.0	5.749512	5.687386	0.0	0.0	24.265468	0.0	0.0	10.840195	109.052764	0.0	-1.18	8.0	102.072	72.495266	4.966628	1.738121	0.729375	47.565528	-24.436352	8.794259	0.505796	8.794259	0.137958	0.145833	0.137958	0.145833	-0.505796	0.9744	32.5192	109.128	3.0
Name_None_CAS_65-45-2_CS_SALMID07M_Temperature: Value25	-1.79	3.152941	257.537949	7.560478	5.242213	5.242213	4.715214	2.793756	2.793756	1.8814	1.8814	1.169509	1.169509	0.682001	0.682001	5.90718	4.794537	0.0	11.312963	0.0	0.0	12.132734	12.132734	0.0	0.0	10.840195	137.047678	0.0	-1.51	10.0	130.082	182.238219	6.607786	2.389633	1.074894	58.091992	-31.055115	10.483981	0.507122	10.483981	0.251954	0.074074	0.251954	-0.61287	-0.507122	0.4911	36.6247	137.138	3.0
Name_None_CAS_88-99-3_CS_PHTHAC06M_Temperature: Value45	-1.07	3.267076	296.584675	9.137828	6.020325	6.020325	5.625898	3.182812	3.182812	2.155889	2.155889	1.387881	1.387881	0.856105	0.856105	11.938611	9.589074	0.0	11.126903	0.0	0.0	24.265468	0.0	0.0	0.0	10.213055	166.026609	0.0	-1.84	12.0	160.084	475.348829	8.258425	3.04193	1.420632	68.072799	-34.417527	10.46287	0.47762	10.46287	0.336067	0.189815	0.336067	-1.228704	-0.47762	1.083	40.3606	166.132	2.0
Name_None_CAS_50-23-7_CS_ZZZPNG03M_Temperature: Value35	-2.97	1.735083	683.888922	18.905413	15.701743	15.701743	12.170505	9.957047	9.957047	9.55734	9.55734	8.653267	8.653267	7.28102	7.28102	29.510135	24.908657	0.0	28.951954	19.262465	25.683286	5.573105	6.07602	6.923737	6.923737	0.0	362.209324	0.809524	-1.04	26.0	332.226	715692.138165	18.329215	5.727623	2.138229	154.030911	-48.241379	12.361571	0.392773	12.361571	0.189629	0.069679	0.189629	-1.543732	-0.392773	1.7816	95.1424	362.466	3.0
Name_None_CAS_65-85-0_CS_BENZAC12M_Temperature: Value80	-0.66	2.981455	203.415953	6.690234	4.742213	4.742213	4.30453	2.588415	2.588415	1.671178	1.671178	1.02074	1.02074	0.58073	0.58073	5.969305	4.794537	0.0	0.0	5.563451	0.0	0.0	30.331835	0.0	0.0	5.106527	122.036779	0.0	-1.31	9.0	116.075	129.225339	5.820039	2.306764	1.287705	52.752101	-24.049796	10.200926	0.477639	10.200926	0.335178	0.331019	0.335178	-0.879074	-0.477639	1.3848	33.4013	122.123	1.0
Name_None_CAS_123-31-9_CS_HYQUIN08M_Temperature: Value30	-0.1	3.032456	145.388339	5.983128	4.203828	4.203828	3.787694	2.268581	2.268581	1.516398	1.516398	0.849709	0.849709	0.452632	0.452632	0.0	0.0	0.0	11.499024	0.0	0.0	24.265468	0.0	0.0	0.0	10.213055	110.036779	0.0	-1.18	8.0	104.064	70.798924	4.966628	1.738121	0.904142	47.019871	-23.441066	8.645556	0.507962	8.645556	0.115346	0.169259	0.115346	0.169259	-0.507962	1.0978	29.7716	110.112	2.0
Name_None_CAS_62-44-2_CS_PYRAZB21M_Temperature: Value25	-2.55	2.635973	279.481149	9.681798	7.833004	7.833004	6.219545	4.225397	4.225397	2.638576	2.638576	1.485689	1.485689	1.004424	1.004424	0.0	4.794537	0.0	5.90718	6.606882	11.436898	6.923737	0.0	31.189205	5.316789	4.736863	179.094629	0.3	-1.51	13.0	166.115	831.113512	9.577032	4.499571	3.151288	77.716101	-32.790919	10.681432	0.493887	10.681432	0.220747	0.065593	0.220747	-0.065593	-0.493887	2.0437	51.9147	179.219	1.0
Name_None_CAS_63-74-1_CS_SULAMD07M_Temperature: Value30	-1.32	3.201516	341.349962	8.483128	5.688846	6.505343	4.999019	2.883202	4.429522	2.114045	3.675468	1.208633	2.137864	0.657506	1.172946	10.023291	8.417797	0.0	4.895483	5.687386	0.0	24.265468	0.0	0.0	0.0	10.872641	172.030648	0.0	-1.07	11.0	164.145	230.73472	8.030705	2.51929	1.92397	64.87196	-38.370593	10.681132	0.398728	10.681132	0.237548	0.075648	0.237548	-3.575139	-0.398728	-0.0838	42.2276	172.209	4.0
Name_None_CAS_57-13-6_CS_UREAXX23M_Temperature: Value60	1.07	2.803039	29.01955	3.57735	2.062949	2.062949	1.732051	0.781474	0.781474	0.402369	0.402369	0.0	0.0	0.0	0.0	6.031115	0.0	0.0	0.0	0.0	0.0	0.0	0.0	0.0	11.467335	4.794537	60.032363	0.0	-0.73	4.0	56.024	3.245112	3.27	0.710529	0.173734	23.580555	-22.445395	9.0	0.351846	9.0	0.309056	0.833333	0.309056	-0.833333	-0.351846	-0.9762	13.7708	60.056	4.0
Name_None_CAS_85-01-8_CS_PHENAN08M_Temperature: Value25	-5.2	2.610319	539.009099	9.380469	7.773503	7.773503	6.94949	4.815384	4.815384	3.507834	3.507834	2.654202	2.654202	1.954807	1.954807	0.0	0.0	0.0	0.0	0.0	0.0	21.544897	0.0	0.0	60.663671	0.0	178.07825	0.0	-1.82	14.0	168.154	3408.807763	7.571439	2.845084	1.007541	82.794732	-24.350477	2.178241	0.061629	2.178241	-0.010542	1.311296	0.010542	1.311296	-0.061629	3.993	61.454	178.234	0.0
Name_Maleic acid_CAS_110-16-7_CS_MALIAC13M_Temperature: Value60	0.71	3.668626	118.973737	6.568914	3.865624	3.865624	3.625898	1.766145	1.766145	1.009809	1.009809	0.368487	0.368487	0.142577	0.142577	11.938611	9.589074	0.0	0.0	12.15204	0.0	0.0	0.0	0.0	0.0	10.213055	116.010959	0.0	-1.32	8.0	112.04	40.339204	6.68	2.787964	4.68	45.055986	-32.597533	9.553611	0.478071	9.553611	0.328066	0.55787	0.328066	-1.257037	-0.478071	-0.2882	24.4116	116.072	2.0
Name_1,2,3,4-Tetrachlorodibenzo-p-dioxin_CAS_30746-58-8_CS_FELSEUM_Temperature: Value5	-10.4	2.247275	599.01105	12.861443	8.637756	11.661471	8.592224	4.899776	6.411634	3.565036	5.076894	2.456249	4.223624	1.612432	2.507565	0.0	0.0	0.0	31.589557	11.499024	0.0	0.0	12.132734	12.132734	0.0	55.877485	319.89654	0.0	-0.8	18.0	317.942	16590.199562	12.244922	4.389717	1.721057	122.922822	-31.222285	6.074879	0.447804	6.074879	0.191407	0.143578	0.191407	0.143578	-0.447804	6.1982	73.072	321.974	0.0
Name_None_CAS_86-74-8_CS_CRBZOL11M_Temperature: Value25	-5.14	2.642438	512.884136	8.673362	7.118802	7.118802	6.44949	4.404701	4.404701	3.216168	3.216168	2.413639	2.413639	1.799056	1.799056	0.0	0.0	0.0	0.0	0.0	0.0	21.80585	0.0	0.0	53.514915	0.0	167.073499	0.0	-1.76	13.0	158.139	2395.238189	6.72342	2.361749	0.871816	76.003893	-26.645901	3.377963	0.354511	3.377963	0.046435	1.211759	0.046435	1.211759	-0.354511	3.3211	55.8047	167.211	1.0
Name_None_CAS_147-71-7_CS_TARTACM_Temperature: Value20	0.59	4.069512	133.826806	8.309401	4.760052	4.760052	4.464102	2.282543	2.282543	1.56615	1.56615	0.805104	0.805104	0.270102	0.270102	24.146543	9.589074	0.0	0.0	0.0	0.0	0.0	0.0	0.0	0.0	20.42611	150.016438	0.5	-1.14	10.0	144.038	106.755911	8.86	3.136253	1.997375	55.334057	-43.993273	9.771852	0.47924	9.771852	0.335427	1.768611	0.335427	-2.266204	-0.47924	-2.1226	27.2852	150.086	4.0
Name_None_CAS_65-85-0_CS_BENZAC12M_Temperature: Value10	-1.79	2.981455	203.415953	6.690234	4.742213	4.742213	4.30453	2.588415	2.588415	1.671178	1.671178	1.02074	1.02074	0.58073	0.58073	5.969305	4.794537	0.0	0.0	5.563451	0.0	0.0	30.331835	0.0	0.0	5.106527	122.036779	0.0	-1.31	9.0	116.075	129.225339	5.820039	2.306764	1.287705	52.752101	-24.049796	10.200926	0.477639	10.200926	0.335178	0.331019	0.335178	-0.879074	-0.477639	1.3848	33.4013	122.123	1.0
Name_None_CAS_129-00-0_CS_GUQPOZM_Temperature: Value10	-6.54	2.505956	666.619806	10.535169	8.773503	8.773503	7.932653	5.559401	5.559401	4.289601	4.289601	3.392734	3.392734	2.669587	2.669587	0.0	0.0	0.0	0.0	0.0	0.0	32.317345	0.0	0.0	60.663671	0.0	202.07825	0.0	-2.08	16.0	192.176	11364.402575	8.116402	2.732405	0.89195	93.455422	-26.169132	2.212407	0.061033	2.212407	-0.002681	1.335	0.002681	1.335	-0.061033	4.584	70.146	202.256	0.0
Name_None_CAS_552-16-9_CS_NBZOAO04M_Temperature: Value20	-1.41	3.267076	300.93319	9.137828	5.928573	5.928573	5.625898	3.093836	3.093836	2.079411	2.079411	1.331155	1.331155	0.813695	0.813695	10.892616	14.908855	0.0	11.250838	0.0	6.066367	18.199101	0.0	0.0	0.0	5.106527	167.021858	0.0	-1.91	12.0	162.08	475.348829	8.189108	2.99667	1.392377	67.405077	-32.916922	10.421759	0.477455	10.421759	0.342225	0.289352	0.342225	-1.289537	-0.477455	1.293	40.0557	167.12	1.0
Name_None_CAS_120-12-7_CS_ANTCEN19M_Temperature: Value55	-5.65	2.523733	488.759099	9.380469	7.773503	7.773503	6.932653	4.809401	4.809401	3.546509	3.546509	2.614031	2.614031	1.882639	1.882639	0.0	0.0	0.0	0.0	0.0	0.0	21.544897	0.0	0.0	60.663671	0.0	178.07825	0.0	-1.82	14.0	168.154	3255.128956	7.571439	2.845084	1.080317	82.794732	-25.582407	2.240741	0.061629	2.240741	-0.017765	1.311296	0.017765	1.311296	-0.061629	3.993	61.454	178.234	0.0
Name_None_CAS_552-16-9_CS_NBZOAO04M_Temperature: Value25	-1.36	3.267076	300.93319	9.137828	5.928573	5.928573	5.625898	3.093836	3.093836	2.079411	2.079411	1.331155	1.331155	0.813695	0.813695	10.892616	14.908855	0.0	11.250838	0.0	6.066367	18.199101	0.0	0.0	0.0	5.106527	167.021858	0.0	-1.91	12.0	162.08	475.348829	8.189108	2.99667	1.392377	67.405077	-32.916922	10.421759	0.477455	10.421759	0.342225	0.289352	0.342225	-1.289537	-0.477455	1.293	40.0557	167.12	1.0
Name_None_CAS_120-12-7_CS_ANTCEN19M_Temperature: Value50	-5.77	2.523733	488.759099	9.380469	7.773503	7.773503	6.932653	4.809401	4.809401	3.546509	3.546509	2.614031	2.614031	1.882639	1.882639	0.0	0.0	0.0	0.0	0.0	0.0	21.544897	0.0	0.0	60.663671	0.0	178.07825	0.0	-1.82	14.0	168.154	3255.128956	7.571439	2.845084	1.080317	82.794732	-25.582407	2.240741	0.061629	2.240741	-0.017765	1.311296	0.017765	1.311296	-0.061629	3.993	61.454	178.234	0.0
Name_None_CAS_148-24-3_CS_HXQUIN14M_Temperature: Value30	-2.27	2.913161	378.724446	7.681798	5.858529	5.858529	5.37701	3.404771	3.404771	2.35226	2.35226	1.611419	1.611419	1.088109	1.088109	0.0	5.106527	0.0	5.749512	5.516701	5.386224	0.0	18.329578	18.199101	4.983979	0.0	145.052764	0.0	-1.57	11.0	138.105	505.763735	6.160248	2.234974	0.923217	64.126949	-22.191695	9.308704	0.505667	9.308704	0.141298	0.238981	0.141298	0.238981	-0.505667	1.9404	43.4078	145.161	1.0
Name_None_CAS_100-25-4_CS_DNITBZ11M_Temperature: Value25	-3.43	3.00615	285.8249	9.137828	5.836821	5.836821	5.609061	2.998878	2.998878	2.030617	2.030617	1.271346	1.271346	0.696065	0.696065	9.846622	20.228637	0.0	11.374773	0.0	24.265468	0.0	0.0	0.0	0.0	0.0	168.017107	0.0	-1.98	12.0	164.076	473.955341	8.1198	2.951612	1.54001	66.737355	-25.105195	10.117782	0.269429	10.117782	0.269429	0.152222	0.25831	-0.607415	-0.25831	1.503	39.7508	168.108	0.0
Name_None_CAS_56-85-9_CS_GLUTAM02M_Temperature: Value25	-0.55	3.49073	145.82849	8.146264	5.409975	5.409975	4.536581	2.80434	2.80434	1.949719	1.949719	1.018939	1.018939	0.421236	0.421236	17.918326	9.589074	0.0	12.841643	0.0	0.0	0.0	0.0	0.0	0.0	16.573862	146.069142	0.6	-1.1	10.0	136.066	111.041752	8.9	3.837557	3.848566	57.996079	-40.426938	10.100084	0.480086	10.100084	0.319983	0.021296	0.319983	-1.109954	-0.480086	-1.3362	34.0396	146.146	5.0
Name_None_CAS_103-82-2_CS_ZZZMLY01M_Temperature: Value30	-0.84	2.674242	215.959017	7.397341	5.44932	5.44932	4.787694	3.045521	3.045521	2.056114	2.056114	1.198175	1.198175	0.770482	0.770482	5.969305	4.794537	0.0	6.420822	0.0	5.563451	0.0	12.132734	18.199101	0.0	5.106527	136.052429	0.125	-1.31	10.0	128.086	195.625462	6.805075	3.011779	1.895375	59.117043	-24.561549	10.168707	0.480986	10.168707	0.307315	0.111944	0.307315	-0.785926	-0.480986	1.3137	37.7818	136.15	1.0
Name_None_CAS_100-09-4_CS_ANISIC04M_Temperature: Value55	-2.21	2.913802	250.54461	8.267585	6.073111	6.073111	5.236382	3.111471	3.111471	2.033654	2.033654	1.336969	1.336969	0.733596	0.733596	5.969305	4.794537	0.0	5.563451	5.749512	0.0	19.242532	12.132734	0.0	0.0	9.84339	152.047344	0.125	-1.51	11.0	144.085	335.47939	7.595374	3.053138	1.703179	64.230588	-25.189211	10.359739	0.496768	10.359739	0.335183	0.269259	0.335183	-0.923469	-0.496768	1.3934	39.9533	152.149	1.0
Name_None_CAS_56-85-9_CS_GLUTAM02M_Temperature: Value20	-0.61	3.49073	145.82849	8.146264	5.409975	5.409975	4.536581	2.80434	2.80434	1.949719	1.949719	1.018939	1.018939	0.421236	0.421236	17.918326	9.589074	0.0	12.841643	0.0	0.0	0.0	0.0	0.0	0.0	16.573862	146.069142	0.6	-1.1	10.0	136.066	111.041752	8.9	3.837557	3.848566	57.996079	-40.426938	10.100084	0.480086	10.100084	0.319983	0.021296	0.319983	-1.109954	-0.480086	-1.3362	34.0396	146.146	5.0
Name_None_CAS_100-09-4_CS_ANISIC04M_Temperature: Value50	-2.29	2.913802	250.54461	8.267585	6.073111	6.073111	5.236382	3.111471	3.111471	2.033654	2.033654	1.336969	1.336969	0.733596	0.733596	5.969305	4.794537	0.0	5.563451	5.749512	0.0	19.242532	12.132734	0.0	0.0	9.84339	152.047344	0.125	-1.51	11.0	144.085	335.47939	7.595374	3.053138	1.703179	64.230588	-25.189211	10.359739	0.496768	10.359739	0.335183	0.269259	0.335183	-0.923469	-0.496768	1.3934	39.9533	152.149	1.0
Name_None_CAS_76-57-3_CS_ZZZTSE03M_Temperature: Value70	-1.22	1.822365	685.154996	15.060113	12.951046	12.951046	10.663869	8.102094	8.102094	7.113245	7.113245	6.35431	6.35431	5.388741	5.388741	6.103966	5.106527	0.0	11.518957	11.959747	30.885423	11.126903	7.109798	12.142387	24.089969	9.473726	299.152144	0.555556	-1.52	22.0	278.202	226722.000407	12.968359	4.059868	1.277623	129.878939	-37.255187	10.554213	0.492857	10.554213	0.165481	0.080556	0.165481	-0.538553	-0.492857	1.5011	82.4638	299.37	1.0
Name_None_CAS_101-42-8_CS_JODTOLM_Temperature: Value25	-1.61	2.589783	256.490862	8.974691	7.242213	7.242213	5.698377	3.732842	3.732842	2.690605	2.690605	1.43124	1.43124	0.756765	0.756765	0.0	4.794537	0.0	6.031115	0.0	5.687386	4.89991	14.095344	30.331835	5.316789	0.0	164.094963	0.222222	-1.51	12.0	152.112	526.605419	8.585329	3.758873	2.268478	71.997447	-32.42917	11.127041	0.330653	11.127041	0.320817	0.11	0.320817	-0.11	-0.330653	1.7801	49.1477	164.208	1.0
Name_5-Butyl-5-ethylbarbituric acid_CAS_77-28-1_CS_ETBBAR02M_Temperature: Value37	-1.64	2.89134	279.042626	11.474691	9.053172	9.053172	7.063715	5.233693	5.233693	3.776586	3.776586	2.884075	2.884075	1.783376	1.783376	23.260464	14.383612	0.0	0.0	12.841643	12.841643	0.0	6.923737	6.923737	10.633577	0.0	212.116092	0.7	-1.39	15.0	196.121	1891.161054	11.683475	4.420021	2.004731	88.60219	-33.848523	11.681207	0.327632	11.681207	0.327632	0.41463	0.276823	-1.051667	-0.276823	0.939	53.9304	212.249	2.0
Name_None_CAS_62-23-7_CS_NBZOAC02M_Temperature: Value37	-2.46	3.00615	283.68319	9.137828	5.928573	5.928573	5.609061	3.087853	3.087853	2.109136	2.109136	1.325074	1.325074	0.725723	0.725723	10.892616	14.908855	0.0	11.250838	0.0	12.132734	12.132734	0.0	0.0	0.0	5.106527	167.021858	0.0	-1.91	12.0	162.08	473.955341	8.189108	2.99667	1.570829	67.405077	-26.780189	10.312226	0.477639	10.312226	0.335187	0.042222	0.335187	-1.092687	-0.477639	1.293	40.0557	167.12	1.0
Name_None_CAS_479-45-8_CS_MTNANLM_Temperature: Value85	-2.48	3.769455	592.636917	15.610366	9.656755	9.656755	9.162479	4.656935	4.656935	3.365399	3.365399	2.227211	2.227211	1.386716	1.386716	42.551792	40.457273	0.0	5.008913	12.132734	7.047672	0.0	0.0	0.0	0.0	0.0	287.013812	0.142857	-3.38	20.0	282.104	15468.489615	14.680168	5.086482	2.548788	108.138218	-39.173257	10.809537	0.312178	10.809537	0.312178	0.055548	0.258302	-1.171296	-0.258302	1.0391	61.8026	287.144	0.0
Name_None_CAS_65-85-0_CS_BENZAC12M_Temperature: Value60	-1.03	2.981455	203.415953	6.690234	4.742213	4.742213	4.30453	2.588415	2.588415	1.671178	1.671178	1.02074	1.02074	0.58073	0.58073	5.969305	4.794537	0.0	0.0	5.563451	0.0	0.0	30.331835	0.0	0.0	5.106527	122.036779	0.0	-1.31	9.0	116.075	129.225339	5.820039	2.306764	1.287705	52.752101	-24.049796	10.200926	0.477639	10.200926	0.335178	0.331019	0.335178	-0.879074	-0.477639	1.3848	33.4013	122.123	1.0
Name_None_CAS_99-65-0_CS_DNBENZ11M_Temperature: Value35	-2.33	3.121806	306.8249	9.137828	5.836821	5.836821	5.609061	2.998878	2.998878	2.034072	2.034072	1.251375	1.251375	0.720156	0.720156	9.846622	20.228637	0.0	11.374773	0.0	6.066367	18.199101	0.0	0.0	0.0	0.0	168.017107	0.0	-1.98	12.0	164.076	472.111687	8.1198	2.951612	1.54001	66.737355	-23.089753	10.158704	0.275801	10.158704	0.275801	0.273889	0.258306	-0.673611	-0.258306	1.503	39.7508	168.108	0.0
Name_None_CAS_69-72-7_CS_SALIAC18M_Temperature: Value60	-1.21	3.152941	254.783061	7.560478	5.112077	5.112077	4.715214	2.728688	2.728688	1.822302	1.822302	1.134458	1.134458	0.654489	0.654489	5.969305	4.794537	0.0	11.312963	0.0	0.0	12.132734	12.132734	0.0	0.0	10.213055	138.031694	0.0	-1.51	10.0	132.074	182.238219	6.607786	2.389633	1.074894	57.546335	-26.595388	10.261759	0.507053	10.261759	0.338969	0.06713	0.338969	-1.11287	-0.507053	1.0904	35.0661	138.122	2.0
Name_None_CAS_99-65-0_CS_DNBENZ11M_Temperature: Value30	-2.41	3.121806	306.8249	9.137828	5.836821	5.836821	5.609061	2.998878	2.998878	2.034072	2.034072	1.251375	1.251375	0.720156	0.720156	9.846622	20.228637	0.0	11.374773	0.0	6.066367	18.199101	0.0	0.0	0.0	0.0	168.017107	0.0	-1.98	12.0	164.076	472.111687	8.1198	2.951612	1.54001	66.737355	-23.089753	10.158704	0.275801	10.158704	0.275801	0.273889	0.258306	-0.673611	-0.258306	1.503	39.7508	168.108	0.0
Name_Fludrocortisone_CAS_127-31-1_CS_FPRTOD10M_Temperature: Value35	-3.62	1.797655	734.083611	19.828063	16.002357	16.002357	12.542513	10.018038	10.018038	9.605336	9.605336	8.798593	8.798593	7.163867	7.163867	46.511791	24.908657	4.390415	30.963616	25.683286	5.573105	0.0	12.999757	6.923737	0.0	0.0	380.199902	0.809524	-1.11	27.0	351.224	1033877.20358	19.217052	5.707293	2.095427	158.196447	-39.273144	16.783235	0.389725	16.783235	0.189629	0.01708	0.189629	-1.879492	-0.389725	1.8737	95.4914	380.456	3.0
Name_l-Aspartic acid_CAS_56-84-8_CS_LASPRT03M_Temperature: Value55	-0.99	3.632432	132.529325	7.439158	4.572731	4.572731	4.036581	2.239272	2.239272	1.542593	1.542593	0.711731	0.711731	0.275438	0.275438	24.401273	9.589074	0.0	0.0	0.0	0.0	0.0	0.0	0.0	0.0	15.946722	133.037508	0.5	-1.1	9.0	126.047	60.471844	7.9	3.032307	3.47971	51.08548	-30.407021	9.846435	0.481175	9.846435	0.320578	0.532407	0.320578	-1.294074	-0.481175	-1.127	27.864	133.103	4.0
Name_l-Aspartic acid_CAS_56-84-8_CS_LASPRT03M_Temperature: Value50	-1.04	3.632432	132.529325	7.439158	4.572731	4.572731	4.036581	2.239272	2.239272	1.542593	1.542593	0.711731	0.711731	0.275438	0.275438	24.401273	9.589074	0.0	0.0	0.0	0.0	0.0	0.0	0.0	0.0	15.946722	133.037508	0.5	-1.1	9.0	126.047	60.471844	7.9	3.032307	3.47971	51.08548	-30.407021	9.846435	0.481175	9.846435	0.320578	0.532407	0.320578	-1.294074	-0.481175	-1.127	27.864	133.103	4.0
Name_None_CAS_505-48-6_CS_SUBRAC01M_Temperature: Value50	-1.25	3.007306	135.13685	9.397341	6.953564	6.953564	5.625898	4.062569	4.062569	2.701691	2.701691	1.531284	1.531284	0.906005	0.906005	11.938611	9.589074	0.0	12.841643	12.841643	12.841643	0.0	0.0	0.0	0.0	10.213055	174.089209	0.75	-1.06	12.0	160.084	331.503884	10.94	6.63784	8.94	71.205358	-43.047281	10.046109	0.48123	10.046109	0.30284	0.187571	0.30284	-0.784042	-0.48123	1.4962	42.9736	174.196	2.0
Name_None_CAS_107-35-7_CS_TAURIN05M_Temperature: Value40	0.06	3.602197	125.870334	5.914214	3.663522	4.480019	3.06066	1.712831	3.321996	1.074714	2.64679	0.375805	1.127415	0.14893	0.446789	10.118127	8.417797	0.0	12.29761	0.0	0.0	0.0	0.0	0.0	0.0	10.286417	125.014664	1.0	-0.13	7.0	118.093	18.141709	6.87	2.247743	5.87	42.07272	-32.740462	9.706806	0.329369	9.706806	0.265602	0.028935	0.265602	-3.79919	-0.329369	-1.1671	25.47	125.149	3.0
Name_None_CAS_103-84-4_CS_ACANIL02M_Temperature: Value30	-1.27	2.674242	217.959017	7.397341	5.795	5.795	4.787694	3.114808	3.114808	2.047212	2.047212	1.094158	1.094158	0.724749	0.724749	0.0	4.794537	0.0	5.90718	0.0	5.687386	6.923737	0.0	30.331835	5.316789	0.0	135.068414	0.125	-1.31	10.0	126.094	195.625462	6.805075	3.011779	1.895375	59.872672	-26.419893	10.502041	0.326339	10.502041	0.220747	0.035926	0.220747	-0.035926	-0.326339	1.645	40.7457	135.166	1.0
Name_None_CAS_110-94-1_CS_GLURAC04M_Temperature: Value50	0.86	3.102826	104.126402	7.276021	4.832244	4.832244	4.125898	2.562569	2.562569	1.64103	1.64103	0.781284	0.781284	0.39084	0.39084	11.938611	9.589074	0.0	19.262465	0.0	0.0	0.0	0.0	0.0	0.0	10.213055	132.042259	0.6	-1.06	9.0	124.051	65.146951	7.94	3.884109	6.94	52.110531	-39.215442	9.787862	0.48123	9.787862	0.302856	0.063194	0.302856	-0.947917	-0.48123	0.3259	29.1226	132.115	2.0
Name_None_CAS_110-15-6_CS_SUCACB16M_Temperature: Value15	-0.39	3.181846	92.605938	6.568914	4.125137	4.125137	3.625898	2.062569	2.062569	1.287477	1.287477	0.552731	0.552731	0.213865	0.213865	11.938611	9.589074	0.0	12.841643	0.0	0.0	0.0	0.0	0.0	0.0	10.213055	118.026609	0.5	-1.06	8.0	112.04	40.339204	6.94	3.009687	4.94	45.745589	-28.988496	9.640417	0.481219	9.640417	0.303432	0.296296	0.303432	-1.076481	-0.481219	-0.0642	24.5056	118.088	2.0
Name_None_CAS_479-45-8_CS_MTNANLM_Temperature: Value70	-2.73	3.769455	592.636917	15.610366	9.656755	9.656755	9.162479	4.656935	4.656935	3.365399	3.365399	2.227211	2.227211	1.386716	1.386716	42.551792	40.457273	0.0	5.008913	12.132734	7.047672	0.0	0.0	0.0	0.0	0.0	287.013812	0.142857	-3.38	20.0	282.104	15468.489615	14.680168	5.086482	2.548788	108.138218	-39.173257	10.809537	0.312178	10.809537	0.312178	0.055548	0.258302	-1.171296	-0.258302	1.0391	61.8026	287.144	0.0
Name_None_CAS_110-15-6_CS_SUCACB16M_Temperature: Value10	-0.41	3.181846	92.605938	6.568914	4.125137	4.125137	3.625898	2.062569	2.062569	1.287477	1.287477	0.552731	0.552731	0.213865	0.213865	11.938611	9.589074	0.0	12.841643	0.0	0.0	0.0	0.0	0.0	0.0	10.213055	118.026609	0.5	-1.06	8.0	112.04	40.339204	6.94	3.009687	4.94	45.745589	-28.988496	9.640417	0.481219	9.640417	0.303432	0.296296	0.303432	-1.076481	-0.481219	-0.0642	24.5056	118.088	2.0
Name_None_CAS_69-72-7_CS_SALIAC18M_Temperature: Value15	-1.99	3.152941	254.783061	7.560478	5.112077	5.112077	4.715214	2.728688	2.728688	1.822302	1.822302	1.134458	1.134458	0.654489	0.654489	5.969305	4.794537	0.0	11.312963	0.0	0.0	12.132734	12.132734	0.0	0.0	10.213055	138.031694	0.0	-1.51	10.0	132.074	182.238219	6.607786	2.389633	1.074894	57.546335	-26.595388	10.261759	0.507053	10.261759	0.338969	0.06713	0.338969	-1.11287	-0.507053	1.0904	35.0661	138.122	2.0
Name_None_CAS_69-72-7_CS_SALIAC18M_Temperature: Value10	-1.96	3.152941	254.783061	7.560478	5.112077	5.112077	4.715214	2.728688	2.728688	1.822302	1.822302	1.134458	1.134458	0.654489	0.654489	5.969305	4.794537	0.0	11.312963	0.0	0.0	12.132734	12.132734	0.0	0.0	10.213055	138.031694	0.0	-1.51	10.0	132.074	182.238219	6.607786	2.389633	1.074894	57.546335	-26.595388	10.261759	0.507053	10.261759	0.338969	0.06713	0.338969	-1.11287	-0.507053	1.0904	35.0661	138.122	2.0
Name_None_CAS_55-21-0_CS_BZAMID12M_Temperature: Value60	-0.4	2.981455	205.415953	6.690234	4.87235	4.87235	4.30453	2.653483	2.653483	1.730276	1.730276	1.058307	1.058307	0.602419	0.602419	0.0	4.794537	0.0	5.90718	5.563451	0.0	0.0	24.265468	6.066367	0.0	5.733667	121.052764	0.0	-1.31	9.0	114.083	129.225339	5.820039	2.306764	1.287705	53.297758	-24.943851	10.423148	0.3656	10.423148	0.248195	0.379074	0.248195	-0.379074	-0.3656	0.7855	34.9599	121.139	2.0
Name_None_CAS_103-84-4_CS_ACANIL02M_Temperature: Value40	-1.15	2.674242	217.959017	7.397341	5.795	5.795	4.787694	3.114808	3.114808	2.047212	2.047212	1.094158	1.094158	0.724749	0.724749	0.0	4.794537	0.0	5.90718	0.0	5.687386	6.923737	0.0	30.331835	5.316789	0.0	135.068414	0.125	-1.31	10.0	126.094	195.625462	6.805075	3.011779	1.895375	59.872672	-26.419893	10.502041	0.326339	10.502041	0.220747	0.035926	0.220747	-0.035926	-0.326339	1.645	40.7457	135.166	1.0
Name_None_CAS_141-90-2_CS_TURCIL02M_Temperature: Value25	-2.26	3.502117	248.361954	5.983128	3.971197	4.787694	3.787694	2.068932	2.47718	1.296046	1.704294	0.685867	0.90578	0.382688	0.551322	0.0	4.794537	0.0	5.559267	4.771066	0.0	12.263211	0.0	0.0	22.18583	0.0	128.004434	0.0	-0.9	8.0	124.124	64.052487	5.240845	1.915964	1.035274	50.391001	-20.425445	10.348056	0.33876	10.348056	0.251075	0.172454	0.251075	-0.172454	-0.33876	0.43249	32.2474	128.156	2.0
Name_2-Methoxybenzoic acid_CAS_579-75-9_CS_FUFBOXM_Temperature: Value35	-1.51	3.121219	267.79461	8.267585	6.073111	6.073111	5.253219	3.117454	3.117454	2.005436	2.005436	1.337383	1.337383	0.821324	0.821324	5.969305	4.794537	0.0	5.563451	5.749512	0.0	13.176165	18.199101	0.0	0.0	9.84339	152.047344	0.125	-1.51	11.0	144.085	336.852662	7.595374	3.053138	1.490371	64.230588	-25.746714	10.500648	0.495856	10.500648	0.338977	0.189815	0.338977	-0.969954	-0.495856	1.3934	39.9533	152.149	1.0
Name_None_CAS_99-99-0_CS_NITOLU01M_Temperature: Value10	-2.88	3.003401	240.287949	7.560478	5.573111	5.573111	4.698377	2.910122	2.910122	2.092659	2.092659	1.24479	1.24479	0.66648	0.66648	4.923311	10.114318	0.0	5.687386	0.0	5.563451	12.132734	12.132734	6.923737	0.0	0.0	137.047678	0.142857	-1.38	10.0	130.082	180.912515	6.736009	2.473197	1.31284	58.449321	-17.139202	10.117782	0.268941	10.117782	0.268941	0.144074	0.25831	-0.403333	-0.25831	1.90322	37.8334	137.138	0.0
Name_2-Methoxybenzoic acid_CAS_579-75-9_CS_FUFBOXM_Temperature: Value30	-1.56	3.121219	267.79461	8.267585	6.073111	6.073111	5.253219	3.117454	3.117454	2.005436	2.005436	1.337383	1.337383	0.821324	0.821324	5.969305	4.794537	0.0	5.563451	5.749512	0.0	13.176165	18.199101	0.0	0.0	9.84339	152.047344	0.125	-1.51	11.0	144.085	336.852662	7.595374	3.053138	1.490371	64.230588	-25.746714	10.500648	0.495856	10.500648	0.338977	0.189815	0.338977	-0.969954	-0.495856	1.3934	39.9533	152.149	1.0
Name_Acetamide, N-(4-methoxyphenyl)-_CAS_51-66-1_CS_ACACTA01M_Temperature: Value40	-1.67	2.709148	266.361954	8.974691	7.125898	7.125898	5.719545	3.637864	3.637864	2.409688	2.409688	1.410387	1.410387	0.877615	0.877615	0.0	4.794537	0.0	5.90718	0.0	11.436898	6.923737	31.375266	0.0	5.316789	4.736863	165.078979	0.222222	-1.51	12.0	154.104	515.891835	8.585329	3.758873	2.268478	71.351159	-30.765398	10.625259	0.496766	10.625259	0.220747	0.06929	0.220747	-0.06929	-0.496766	1.6536	47.2977	165.192	1.0
Name_None_CAS_144-62-7_CS_OXALAC08M_Temperature: Value30	0.15	3.567703	71.548875	5.154701	2.710924	2.710924	2.642734	1.105462	1.105462	0.610305	0.610305	0.182954	0.182954	0.0	0.0	11.938611	0.0	0.0	0.0	0.0	0.0	0.0	0.0	0.0	0.0	19.802129	89.995309	0.0	-1.06	6.0	88.018	13.60964	4.94	1.395523	1.280136	33.015705	-25.007447	9.099537	0.472815	9.099537	0.414359	1.824074	0.414359	-1.824074	-0.472815	-0.8444	15.2716	90.034	2.0
Name_None_CAS_591-27-5_CS_MAMPOLM_Temperature: Value60	0.2	3.07766	168.388339	5.983128	4.333965	4.333965	3.787694	2.333649	2.333649	1.594987	1.594987	0.870211	0.870211	0.524798	0.524798	0.0	0.0	0.0	5.749512	5.687386	0.0	6.066367	18.199101	0.0	0.0	10.840195	109.052764	0.0	-1.18	8.0	102.072	64.052487	4.966628	1.738121	0.904142	47.565528	-23.346918	8.733056	0.507886	8.733056	0.117129	0.212963	0.117129	0.212963	-0.507886	0.9744	32.5192	109.128	3.0
Name_None_CAS_110-15-6_CS_SUCACB16M_Temperature: Value65	0.38	3.181846	92.605938	6.568914	4.125137	4.125137	3.625898	2.062569	2.062569	1.287477	1.287477	0.552731	0.552731	0.213865	0.213865	11.938611	9.589074	0.0	12.841643	0.0	0.0	0.0	0.0	0.0	0.0	10.213055	118.026609	0.5	-1.06	8.0	112.04	40.339204	6.94	3.009687	4.94	45.745589	-28.988496	9.640417	0.481219	9.640417	0.303432	0.296296	0.303432	-1.076481	-0.481219	-0.0642	24.5056	118.088	2.0
Name_None_CAS_591-27-5_CS_MAMPOLM_Temperature: Value65	0.33	3.07766	168.388339	5.983128	4.333965	4.333965	3.787694	2.333649	2.333649	1.594987	1.594987	0.870211	0.870211	0.524798	0.524798	0.0	0.0	0.0	5.749512	5.687386	0.0	6.066367	18.199101	0.0	0.0	10.840195	109.052764	0.0	-1.18	8.0	102.072	64.052487	4.966628	1.738121	0.904142	47.565528	-23.346918	8.733056	0.507886	8.733056	0.117129	0.212963	0.117129	0.212963	-0.507886	0.9744	32.5192	109.128	3.0
Name_None_CAS_58-94-6_CS_QQQAUG15M_Temperature: Value25	-3.02	2.822318	723.730856	12.844935	8.084069	10.472991	7.716162	4.133748	7.498095	3.177711	6.715534	2.030057	4.682163	1.301055	3.442354	24.942066	16.835594	0.0	15.605503	0.0	12.404902	6.066367	0.0	0.0	9.7145	16.739914	294.948825	0.0	-1.16	17.0	289.681	4303.857521	12.300954	3.667479	2.136502	102.400407	-55.287662	11.546848	0.344498	11.546848	0.285291	0.15037	0.285291	-4.093197	-0.344498	0.1299	62.1257	295.729	3.0
Name_None_CAS_57-50-1_CS_SUCROS41M_Temperature: Value60	0.34	2.17727	393.203227	17.361443	12.042576	12.042576	10.806897	7.04946	7.04946	5.559383	5.559383	4.070325	4.070325	2.631316	2.631316	74.625548	30.639164	0.0	0.0	0.0	0.0	0.0	0.0	0.0	0.0	24.423644	342.116212	1.0	-0.44	23.0	320.121	120494.873994	18.892352	7.207281	3.226802	130.436458	-71.165016	9.997826	0.393567	9.997826	0.22355	0.668633	0.22355	-2.221748	-0.393567	-5.3956	68.6414	342.297	8.0
Name_None_CAS_69-72-7_CS_SALIAC18M_Temperature: Value80	-0.8	3.152941	254.783061	7.560478	5.112077	5.112077	4.715214	2.728688	2.728688	1.822302	1.822302	1.134458	1.134458	0.654489	0.654489	5.969305	4.794537	0.0	11.312963	0.0	0.0	12.132734	12.132734	0.0	0.0	10.213055	138.031694	0.0	-1.51	10.0	132.074	182.238219	6.607786	2.389633	1.074894	57.546335	-26.595388	10.261759	0.507053	10.261759	0.338969	0.06713	0.338969	-1.11287	-0.507053	1.0904	35.0661	138.122	2.0
Name_17a-Ethynyl testosterone_CAS_434-03-7_CS_KEFCEDM_Temperature: Value35	-5.49	1.70241	626.243053	16.457819	14.399067	14.399067	10.839101	9.280285	9.280285	8.9683	8.9683	8.352348	8.352348	6.812482	6.812482	5.601051	9.901065	0.0	10.829981	29.957785	38.52493	11.993926	0.0	6.07602	19.767909	6.42335	312.20893	0.761905	-1.07	23.0	284.229	203205.522346	15.457261	4.728617	1.835106	139.280147	-36.295784	11.846204	0.377034	11.846204	0.155197	0.120059	0.155197	-0.914495	-0.377034	3.8826	90.4928	312.453	1.0
Name_3-Hydroxybenzoic acid_CAS_99-06-9_CS_BIDLOP02M_Temperature: Value80	-0.1	3.069899	254.783061	7.560478	5.112077	5.112077	4.698377	2.722705	2.722705	1.855481	1.855481	1.093105	1.093105	0.638942	0.638942	5.969305	4.794537	0.0	11.312963	0.0	0.0	24.265468	0.0	0.0	0.0	10.213055	138.031694	0.0	-1.51	10.0	132.074	178.192787	6.607786	2.389633	1.253905	57.546335	-26.471035	10.242037	0.50794	10.242037	0.335318	0.02787	0.335318	-1.031574	-0.50794	1.0904	35.0661	138.122	2.0
Name_None_CAS_115-77-5_CS_PERYTO12M_Temperature: Value30	-0.26	3.824684	51.848471	7.328427	5.117282	5.117282	4.242641	2.679125	2.679125	2.132456	2.132456	1.341641	1.341641	0.3	0.3	31.842518	0.0	0.0	0.0	0.0	0.0	0.0	0.0	0.0	0.0	20.42611	136.073559	1.0	-0.16	9.0	124.051	93.40991	8.84	3.788245	1.907385	53.375954	-34.324266	8.496528	0.395523	8.496528	0.062654	0.40625	0.062654	-1.111111	-0.395523	-2.058	30.7762	136.147	4.0
Name_3-Hydroxybenzoic acid_CAS_99-06-9_CS_BIDLOP02M_Temperature: Value20	-1.21	3.069899	254.783061	7.560478	5.112077	5.112077	4.698377	2.722705	2.722705	1.855481	1.855481	1.093105	1.093105	0.638942	0.638942	5.969305	4.794537	0.0	11.312963	0.0	0.0	24.265468	0.0	0.0	0.0	10.213055	138.031694	0.0	-1.51	10.0	132.074	178.192787	6.607786	2.389633	1.253905	57.546335	-26.471035	10.242037	0.50794	10.242037	0.335318	0.02787	0.335318	-1.031574	-0.50794	1.0904	35.0661	138.122	2.0
Name_None_CAS_144-62-7_CS_OXALAC08M_Temperature: Value40	0.3	3.567703	71.548875	5.154701	2.710924	2.710924	2.642734	1.105462	1.105462	0.610305	0.610305	0.182954	0.182954	0.0	0.0	11.938611	0.0	0.0	0.0	0.0	0.0	0.0	0.0	0.0	0.0	19.802129	89.995309	0.0	-1.06	6.0	88.018	13.60964	4.94	1.395523	1.280136	33.015705	-25.007447	9.099537	0.472815	9.099537	0.414359	1.824074	0.414359	-1.824074	-0.472815	-0.8444	15.2716	90.034	2.0
Name_None_CAS_2051-24-3_CS_DCLBPHM_Temperature: Value60	-10.77	3.026914	669.959814	16.928203	9.779645	17.338934	10.106836	5.139822	8.919467	3.889822	7.669467	2.669608	7.223109	1.648786	4.303501	0.0	0.0	0.0	61.353236	0.0	0.0	0.0	0.0	0.0	0.0	116.009399	493.688527	0.0	1.34	22.0	498.662	54493.882109	19.661925	7.296648	3.103061	175.52116	-43.332592	6.202788	0.081912	6.202788	0.080892	0.00045	0.080892	-0.01198	-0.081912	9.8876	101.978	498.662	0.0
Name_None_CAS_553-90-2_CS_DMEOXA05M_Temperature: Value50	0.56	3.643225	92.605938	6.568914	4.632993	4.632993	3.718744	1.882993	1.882993	0.983163	0.983163	0.537457	0.537457	0.166667	0.166667	11.938611	9.589074	0.0	0.0	0.0	14.219595	0.0	0.0	0.0	9.473726	0.0	118.026609	0.5	-1.06	8.0	112.04	53.472764	6.94	3.009687	1.59221	46.384212	-18.83438	10.046065	0.460599	10.046065	0.416684	0.979167	0.416684	-0.979167	-0.460599	-0.6676	24.032	118.088	0.0
Name_None_CAS_591-27-5_CS_MAMPOLM_Temperature: Value10	-0.74	3.07766	168.388339	5.983128	4.333965	4.333965	3.787694	2.333649	2.333649	1.594987	1.594987	0.870211	0.870211	0.524798	0.524798	0.0	0.0	0.0	5.749512	5.687386	0.0	6.066367	18.199101	0.0	0.0	10.840195	109.052764	0.0	-1.18	8.0	102.072	64.052487	4.966628	1.738121	0.904142	47.565528	-23.346918	8.733056	0.507886	8.733056	0.117129	0.212963	0.117129	0.212963	-0.507886	0.9744	32.5192	109.128	3.0
Name_None_CAS_88-99-3_CS_PHTHAC06M_Temperature: Value85	-0.37	3.267076	296.584675	9.137828	6.020325	6.020325	5.625898	3.182812	3.182812	2.155889	2.155889	1.387881	1.387881	0.856105	0.856105	11.938611	9.589074	0.0	11.126903	0.0	0.0	24.265468	0.0	0.0	0.0	10.213055	166.026609	0.0	-1.84	12.0	160.084	475.348829	8.258425	3.04193	1.420632	68.072799	-34.417527	10.46287	0.47762	10.46287	0.336067	0.189815	0.336067	-1.228704	-0.47762	1.083	40.3606	166.132	2.0
Name_None_CAS_88-99-3_CS_PHTHAC06M_Temperature: Value80	-0.45	3.267076	296.584675	9.137828	6.020325	6.020325	5.625898	3.182812	3.182812	2.155889	2.155889	1.387881	1.387881	0.856105	0.856105	11.938611	9.589074	0.0	11.126903	0.0	0.0	24.265468	0.0	0.0	0.0	10.213055	166.026609	0.0	-1.84	12.0	160.084	475.348829	8.258425	3.04193	1.420632	68.072799	-34.417527	10.46287	0.47762	10.46287	0.336067	0.189815	0.336067	-1.228704	-0.47762	1.083	40.3606	166.132	2.0
Name_None_CAS_141-82-2_CS_MALNAC12M_Temperature: Value60	0.86	3.31802	83.10803	5.861807	3.418031	3.418031	3.125898	1.562569	1.562569	0.964254	0.964254	0.302451	0.302451	0.129368	0.129368	18.359432	9.589074	0.0	0.0	0.0	0.0	0.0	0.0	0.0	0.0	10.213055	104.010959	0.333333	-1.06	7.0	100.029	19.093584	5.94	2.173434	4.94	39.380647	-31.859953	9.428889	0.480806	9.428889	0.314202	0.805556	0.314202	-1.3125	-0.480806	-0.4543	19.8886	104.061	2.0
Name_None_CAS_53-16-7_CS_ESTRON13M_Temperature: Value25	-5.53	1.728441	576.780996	13.905413	12.062204	12.062204	9.593172	7.945187	7.945187	7.216626	7.216626	6.419142	6.419142	5.339787	5.339787	0.0	9.901065	0.0	5.41499	29.286475	32.104108	17.547725	0.0	12.132734	12.990104	0.0	270.16198	0.611111	-1.31	20.0	248.196	62569.188964	12.432139	4.094793	1.537762	119.748971	-34.161578	12.261953	0.507956	12.261953	0.138556	0.032154	0.138556	-0.032154	-0.507956	3.8174	77.7308	270.372	1.0
Name_None_CAS_68-96-2_CS_HPRGDOM_Temperature: Value42	-4.45	1.697583	634.995115	17.328063	15.229966	15.229966	11.221816	9.695734	9.695734	9.380149	9.380149	8.695991	8.695991	7.153613	7.153613	5.601051	14.695602	0.0	16.613226	36.378606	38.52493	5.573105	6.923737	6.07602	13.847474	0.0	330.219495	0.809524	-0.96	24.0	300.228	291351.48963	16.50531	5.030469	1.880066	144.442444	-36.351122	12.218477	0.381506	12.218477	0.161345	0.044612	0.161345	-1.122829	-0.381506	3.8384	92.3408	330.468	1.0
Name_None_CAS_85-01-8_CS_PHENAN08M_Temperature: Value60	-4.39	2.610319	539.009099	9.380469	7.773503	7.773503	6.94949	4.815384	4.815384	3.507834	3.507834	2.654202	2.654202	1.954807	1.954807	0.0	0.0	0.0	0.0	0.0	0.0	21.544897	0.0	0.0	60.663671	0.0	178.07825	0.0	-1.82	14.0	168.154	3408.807763	7.571439	2.845084	1.007541	82.794732	-24.350477	2.178241	0.061629	2.178241	-0.010542	1.311296	0.010542	1.311296	-0.061629	3.993	61.454	178.234	0.0
Name_None_CAS_85-01-8_CS_PHENAN08M_Temperature: Value65	-4.26	2.610319	539.009099	9.380469	7.773503	7.773503	6.94949	4.815384	4.815384	3.507834	3.507834	2.654202	2.654202	1.954807	1.954807	0.0	0.0	0.0	0.0	0.0	0.0	21.544897	0.0	0.0	60.663671	0.0	178.07825	0.0	-1.82	14.0	168.154	3408.807763	7.571439	2.845084	1.007541	82.794732	-24.350477	2.178241	0.061629	2.178241	-0.010542	1.311296	0.010542	1.311296	-0.061629	3.993	61.454	178.234	0.0
Name_None_CAS_60-35-5_CS_ACEMID02M_Temperature: Value10	1.03	2.803039	29.01955	3.57735	2.485599	2.485599	1.732051	0.992799	0.992799	0.61065	0.61065	0.0	0.0	0.0	0.0	0.0	4.794537	0.0	5.90718	0.0	0.0	6.923737	0.0	0.0	5.733667	0.0	59.037114	0.5	-0.53	4.0	54.028	3.245112	3.47	0.874858	1.156009	24.605606	-16.99894	9.222222	0.369921	9.222222	0.21379	0.333333	0.21379	-0.333333	-0.369921	-0.5084	14.8684	59.068	2.0
Name_None_CAS_65-45-2_CS_SALMID07M_Temperature: Value15	-1.97	3.152941	257.537949	7.560478	5.242213	5.242213	4.715214	2.793756	2.793756	1.8814	1.8814	1.169509	1.169509	0.682001	0.682001	5.90718	4.794537	0.0	11.312963	0.0	0.0	12.132734	12.132734	0.0	0.0	10.840195	137.047678	0.0	-1.51	10.0	130.082	182.238219	6.607786	2.389633	1.074894	58.091992	-31.055115	10.483981	0.507122	10.483981	0.251954	0.074074	0.251954	-0.61287	-0.507122	0.4911	36.6247	137.138	3.0
Name_None_CAS_88-99-3_CS_PHTHAC06M_Temperature: Value35	-1.22	3.267076	296.584675	9.137828	6.020325	6.020325	5.625898	3.182812	3.182812	2.155889	2.155889	1.387881	1.387881	0.856105	0.856105	11.938611	9.589074	0.0	11.126903	0.0	0.0	24.265468	0.0	0.0	0.0	10.213055	166.026609	0.0	-1.84	12.0	160.084	475.348829	8.258425	3.04193	1.420632	68.072799	-34.417527	10.46287	0.47762	10.46287	0.336067	0.189815	0.336067	-1.228704	-0.47762	1.083	40.3606	166.132	2.0
Name_None_CAS_57-13-6_CS_UREAXX23M_Temperature: Value20	0.93	2.803039	29.01955	3.57735	2.062949	2.062949	1.732051	0.781474	0.781474	0.402369	0.402369	0.0	0.0	0.0	0.0	6.031115	0.0	0.0	0.0	0.0	0.0	0.0	0.0	0.0	11.467335	4.794537	60.032363	0.0	-0.73	4.0	56.024	3.245112	3.27	0.710529	0.173734	23.580555	-22.445395	9.0	0.351846	9.0	0.309056	0.833333	0.309056	-0.833333	-0.351846	-0.9762	13.7708	60.056	4.0
Name_Maleic acid_CAS_110-16-7_CS_MALIAC13M_Temperature: Value20	0.55	3.668626	118.973737	6.568914	3.865624	3.865624	3.625898	1.766145	1.766145	1.009809	1.009809	0.368487	0.368487	0.142577	0.142577	11.938611	9.589074	0.0	0.0	12.15204	0.0	0.0	0.0	0.0	0.0	10.213055	116.010959	0.0	-1.32	8.0	112.04	40.339204	6.68	2.787964	4.68	45.055986	-32.597533	9.553611	0.478071	9.553611	0.328066	0.55787	0.328066	-1.257037	-0.478071	-0.2882	24.4116	116.072	2.0
Name_l-Histidine_CAS_71-00-1_CS_LHISTD04M_Temperature: Value20	-0.58	2.498761	231.985251	8.267585	5.819183	5.819183	5.198377	3.159372	3.159372	2.209395	2.209395	1.301102	1.301102	0.715164	0.715164	12.011146	4.794537	0.0	6.420822	5.693928	0.0	6.32732	6.196844	0.0	9.967957	10.840195	155.069477	0.333333	-1.36	11.0	146.085	394.890351	7.743734	3.156504	2.047487	63.250684	-40.149991	10.262535	0.480077	10.262535	0.320378	0.262731	0.320378	-1.006481	-0.480077	-0.6359	37.9029	155.157	4.0
Name_None_CAS_121-57-3_CS_AFAZEMM_Temperature: Value60	-0.77	3.201516	340.595074	8.483128	5.55871	6.375206	4.999019	2.830074	4.270137	2.044102	3.465639	1.177959	2.045843	0.639797	1.119818	10.118127	8.417797	0.0	4.895483	5.687386	0.0	24.265468	0.0	0.0	0.0	10.286417	173.014664	0.0	-1.07	11.0	166.137	230.73472	8.030705	2.51929	1.92397	64.39993	-33.075953	10.45891	0.398728	10.45891	0.294013	0.146574	0.294013	-4.075139	-0.398728	0.5155	40.669	173.193	3.0
Name_None_CAS_56-40-6_CS_GLYCIN30M_Temperature: Value30	0.45	2.847379	42.912609	4.284457	2.639919	2.639919	2.270056	1.189533	1.189533	0.597863	0.597863	0.17462	0.17462	0.0	0.0	5.969305	4.794537	0.0	6.544756	0.0	0.0	0.0	0.0	0.0	5.733667	5.106527	75.032028	0.5	-0.57	5.0	70.027	9.651484	4.43	1.721545	3.43	29.39984	-28.021326	9.243056	0.480297	9.243056	0.316756	0.277778	0.316756	-0.967593	-0.480297	-0.9703	16.6902	75.067	3.0
Name_3-Hydroxy-5-methyl isoxazole_CAS_10004-44-1_CS_NEZNAHM_Temperature: Value25	-0.07	3.296344	197.454754	5.276021	3.893847	3.893847	3.287694	1.939723	1.939723	1.323363	1.323363	0.646968	0.646968	0.374329	0.374329	0.0	4.794537	0.0	5.559267	5.760247	0.0	6.066367	6.923737	0.0	9.679758	0.0	99.032028	0.25	-0.99	7.0	94.049	46.670483	4.176389	1.255629	0.707466	39.923201	-14.65113	10.140972	0.38384	10.140972	0.279579	0.18287	0.279579	-0.18287	-0.38384	0.27632	24.0657	99.089	1.0
Name_None_CAS_147-71-7_CS_TARTACM_Temperature: Value60	0.66	4.069512	133.826806	8.309401	4.760052	4.760052	4.464102	2.282543	2.282543	1.56615	1.56615	0.805104	0.805104	0.270102	0.270102	24.146543	9.589074	0.0	0.0	0.0	0.0	0.0	0.0	0.0	0.0	20.42611	150.016438	0.5	-1.14	10.0	144.038	106.755911	8.86	3.136253	1.997375	55.334057	-43.993273	9.771852	0.47924	9.771852	0.335427	1.768611	0.335427	-2.266204	-0.47924	-2.1226	27.2852	150.086	4.0
Name_None_CAS_77-92-9_CS_CITRAC11M_Temperature: Value40	0.33	4.619312	227.367322	10.646264	6.427813	6.427813	5.77638	3.171013	3.171013	2.477768	2.477768	1.285437	1.285437	0.714077	0.714077	36.35061	14.383612	0.0	0.0	0.0	0.0	0.0	0.0	0.0	0.0	20.42611	192.027003	0.5	-1.63	13.0	184.059	333.963488	11.37	3.853987	3.518164	72.225463	-60.185843	10.315556	0.481139	10.315556	0.336419	1.144213	0.336419	-2.738426	-0.481139	-1.2485	37.0912	192.123	4.0
Name_None_CAS_62-44-2_CS_PYRAZB21M_Temperature: Value15	-2.58	2.635973	279.481149	9.681798	7.833004	7.833004	6.219545	4.225397	4.225397	2.638576	2.638576	1.485689	1.485689	1.004424	1.004424	0.0	4.794537	0.0	5.90718	6.606882	11.436898	6.923737	0.0	31.189205	5.316789	4.736863	179.094629	0.3	-1.51	13.0	166.115	831.113512	9.577032	4.499571	3.151288	77.716101	-32.790919	10.681432	0.493887	10.681432	0.220747	0.065593	0.220747	-0.065593	-0.493887	2.0437	51.9147	179.219	1.0
Name_None_CAS_198-55-0_CS_PERLEN04M_Temperature: Value25	-8.8	2.317611	917.00497	13.104084	10.928203	10.928203	9.932653	6.976068	6.976068	5.418518	5.418518	4.389743	4.389743	3.579772	3.579772	0.0	0.0	0.0	0.0	0.0	0.0	43.089794	0.0	0.0	72.796405	0.0	252.0939	0.0	-2.6	20.0	240.22	107623.254344	10.219023	3.486522	1.119859	116.137086	-33.615679	2.246574	0.061011	2.246574	-0.002637	1.325469	0.002637	1.325469	-0.061011	5.7372	87.652	252.316	0.0
Name_None_CAS_129-00-0_CS_GUQPOZM_Temperature: Value60	-5.33	2.505956	666.619806	10.535169	8.773503	8.773503	7.932653	5.559401	5.559401	4.289601	4.289601	3.392734	3.392734	2.669587	2.669587	0.0	0.0	0.0	0.0	0.0	0.0	32.317345	0.0	0.0	60.663671	0.0	202.07825	0.0	-2.08	16.0	192.176	11364.402575	8.116402	2.732405	0.89195	93.455422	-26.169132	2.212407	0.061033	2.212407	-0.002681	1.335	0.002681	1.335	-0.061033	4.584	70.146	202.256	0.0
Name_None_CAS_100-09-4_CS_ANISIC04M_Temperature: Value10	-2.97	2.913802	250.54461	8.267585	6.073111	6.073111	5.236382	3.111471	3.111471	2.033654	2.033654	1.336969	1.336969	0.733596	0.733596	5.969305	4.794537	0.0	5.563451	5.749512	0.0	19.242532	12.132734	0.0	0.0	9.84339	152.047344	0.125	-1.51	11.0	144.085	335.47939	7.595374	3.053138	1.703179	64.230588	-25.189211	10.359739	0.496768	10.359739	0.335183	0.269259	0.335183	-0.923469	-0.496768	1.3934	39.9533	152.149	1.0
Name_None_CAS_554-84-7_CS_MNPHOL21M_Temperature: Value20	-1.08	3.069899	258.924771	7.560478	5.020325	5.020325	4.698377	2.633729	2.633729	1.776962	1.776962	1.040556	1.040556	0.606593	0.606593	4.923311	10.114318	0.0	11.436898	0.0	6.066367	18.199101	0.0	0.0	0.0	5.106527	139.026943	0.0	-1.58	10.0	134.07	178.192787	6.538765	2.344994	1.222617	56.878613	-23.406399	10.047593	0.5077	10.047593	0.272622	0.088704	0.272622	-0.555833	-0.5077	1.3004	34.7612	139.11	1.0
Name_None_CAS_100-09-4_CS_ANISIC04M_Temperature: Value15	-2.9	2.913802	250.54461	8.267585	6.073111	6.073111	5.236382	3.111471	3.111471	2.033654	2.033654	1.336969	1.336969	0.733596	0.733596	5.969305	4.794537	0.0	5.563451	5.749512	0.0	19.242532	12.132734	0.0	0.0	9.84339	152.047344	0.125	-1.51	11.0	144.085	335.47939	7.595374	3.053138	1.703179	64.230588	-25.189211	10.359739	0.496768	10.359739	0.335183	0.269259	0.335183	-0.923469	-0.496768	1.3934	39.9533	152.149	1.0
Name_l-Aspartic acid_CAS_56-84-8_CS_LASPRT03M_Temperature: Value10	-1.66	3.632432	132.529325	7.439158	4.572731	4.572731	4.036581	2.239272	2.239272	1.542593	1.542593	0.711731	0.711731	0.275438	0.275438	24.401273	9.589074	0.0	0.0	0.0	0.0	0.0	0.0	0.0	0.0	15.946722	133.037508	0.5	-1.1	9.0	126.047	60.471844	7.9	3.032307	3.47971	51.08548	-30.407021	9.846435	0.481175	9.846435	0.320578	0.532407	0.320578	-1.294074	-0.481175	-1.127	27.864	133.103	4.0
Name_None_CAS_86-73-7_CS_FLUREN02M_Temperature: Value70	-3.95	2.320728	411.600419	8.673362	7.325909	7.325909	6.44949	4.611807	4.611807	3.491071	3.491071	2.705801	2.705801	2.079609	2.079609	0.0	0.0	0.0	0.0	0.0	6.420822	22.253806	0.0	0.0	48.530937	0.0	166.07825	0.076923	-1.56	13.0	156.143	2395.238189	6.902851	2.461795	0.919446	77.847608	-21.710357	2.217593	0.061939	2.217593	-0.001346	1.103519	0.001346	1.103519	-0.061939	3.2578	54.684	166.223	0.0
Name_None_CAS_86-73-7_CS_FLUREN02M_Temperature: Value75	-3.89	2.320728	411.600419	8.673362	7.325909	7.325909	6.44949	4.611807	4.611807	3.491071	3.491071	2.705801	2.705801	2.079609	2.079609	0.0	0.0	0.0	0.0	0.0	6.420822	22.253806	0.0	0.0	48.530937	0.0	166.07825	0.076923	-1.56	13.0	156.143	2395.238189	6.902851	2.461795	0.919446	77.847608	-21.710357	2.217593	0.061939	2.217593	-0.001346	1.103519	0.001346	1.103519	-0.061939	3.2578	54.684	166.223	0.0
Name_l-Aspartic acid_CAS_56-84-8_CS_LASPRT03M_Temperature: Value15	-1.59	3.632432	132.529325	7.439158	4.572731	4.572731	4.036581	2.239272	2.239272	1.542593	1.542593	0.711731	0.711731	0.275438	0.275438	24.401273	9.589074	0.0	0.0	0.0	0.0	0.0	0.0	0.0	0.0	15.946722	133.037508	0.5	-1.1	9.0	126.047	60.471844	7.9	3.032307	3.47971	51.08548	-30.407021	9.846435	0.481175	9.846435	0.320578	0.532407	0.320578	-1.294074	-0.481175	-1.127	27.864	133.103	4.0
Name_None_CAS_65-85-0_CS_BENZAC12M_Temperature: Value20	-1.63	2.981455	203.415953	6.690234	4.742213	4.742213	4.30453	2.588415	2.588415	1.671178	1.671178	1.02074	1.02074	0.58073	0.58073	5.969305	4.794537	0.0	0.0	5.563451	0.0	0.0	30.331835	0.0	0.0	5.106527	122.036779	0.0	-1.31	9.0	116.075	129.225339	5.820039	2.306764	1.287705	52.752101	-24.049796	10.200926	0.477639	10.200926	0.335178	0.331019	0.335178	-0.879074	-0.477639	1.3848	33.4013	122.123	1.0
Name_Thiourea_CAS_62-56-6_CS_THIOUR13M_Temperature: Value40	0.49	2.803039	29.01955	3.57735	2.062949	2.879445	1.732051	0.781474	1.189723	0.402369	0.873773	0.0	0.0	0.0	0.0	0.0	0.0	0.0	5.112437	0.0	0.0	0.0	0.0	0.0	23.685208	0.0	76.009519	0.0	-0.31	4.0	72.092	3.245112	3.69	1.061747	8.372622	29.777813	-14.862445	4.62037	0.376506	4.62037	0.160496	0.0	0.160496	0.0	-0.376506	-0.8113	20.9728	76.124	4.0
Name_None_CAS_65-85-0_CS_BENZAC12M_Temperature: Value25	-1.56	2.981455	203.415953	6.690234	4.742213	4.742213	4.30453	2.588415	2.588415	1.671178	1.671178	1.02074	1.02074	0.58073	0.58073	5.969305	4.794537	0.0	0.0	5.563451	0.0	0.0	30.331835	0.0	0.0	5.106527	122.036779	0.0	-1.31	9.0	116.075	129.225339	5.820039	2.306764	1.287705	52.752101	-24.049796	10.200926	0.477639	10.200926	0.335178	0.331019	0.335178	-0.879074	-0.477639	1.3848	33.4013	122.123	1.0
Name_None_CAS_107-35-7_CS_TAURIN05M_Temperature: Value80	0.35	3.602197	125.870334	5.914214	3.663522	4.480019	3.06066	1.712831	3.321996	1.074714	2.64679	0.375805	1.127415	0.14893	0.446789	10.118127	8.417797	0.0	12.29761	0.0	0.0	0.0	0.0	0.0	0.0	10.286417	125.014664	1.0	-0.13	7.0	118.093	18.141709	6.87	2.247743	5.87	42.07272	-32.740462	9.706806	0.329369	9.706806	0.265602	0.028935	0.265602	-3.79919	-0.329369	-1.1671	25.47	125.149	3.0
Name_None_CAS_505-48-6_CS_SUBRAC01M_Temperature: Value15	-2.13	3.007306	135.13685	9.397341	6.953564	6.953564	5.625898	4.062569	4.062569	2.701691	2.701691	1.531284	1.531284	0.906005	0.906005	11.938611	9.589074	0.0	12.841643	12.841643	12.841643	0.0	0.0	0.0	0.0	10.213055	174.089209	0.75	-1.06	12.0	160.084	331.503884	10.94	6.63784	8.94	71.205358	-43.047281	10.046109	0.48123	10.046109	0.30284	0.187571	0.30284	-0.784042	-0.48123	1.4962	42.9736	174.196	2.0
Name_None_CAS_56-40-6_CS_GLYCIN30M_Temperature: Value20	0.39	2.847379	42.912609	4.284457	2.639919	2.639919	2.270056	1.189533	1.189533	0.597863	0.597863	0.17462	0.17462	0.0	0.0	5.969305	4.794537	0.0	6.544756	0.0	0.0	0.0	0.0	0.0	5.733667	5.106527	75.032028	0.5	-0.57	5.0	70.027	9.651484	4.43	1.721545	3.43	29.39984	-28.021326	9.243056	0.480297	9.243056	0.316756	0.277778	0.316756	-0.967593	-0.480297	-0.9703	16.6902	75.067	3.0
Name_None_CAS_85-44-9_CS_PHTHAOM_Temperature: Value25	-1.38	2.694677	307.945337	7.844935	5.534146	5.534146	5.287694	3.143847	3.143847	2.222561	2.222561	1.552287	1.552287	1.033265	1.033265	11.938611	9.589074	0.0	0.0	11.126903	0.0	0.0	24.265468	0.0	4.736863	0.0	148.016044	0.0	-1.64	11.0	144.085	517.090962	6.094932	1.919462	0.74117	62.592046	-23.056082	10.83287	0.385657	10.83287	0.346404	0.358796	0.346404	-0.55037	-0.385657	0.9972	36.188	148.117	0.0
Name_l-Threonine_CAS_72-19-5_CS_LTHREO03M_Temperature: Value25	-0.12	3.637683	91.284213	6.732051	4.534726	4.534726	3.553418	2.218622	2.218622	1.604625	1.604625	0.804873	0.804873	0.206339	0.206339	18.115113	4.794537	0.0	0.0	0.0	0.0	6.923737	0.0	0.0	0.0	15.946722	119.058243	0.75	-0.61	8.0	110.048	39.368066	7.39	2.637269	1.902081	46.923958	-24.257987	9.855741	0.480013	9.855741	0.322664	0.979167	0.322664	-1.180556	-0.480013	-1.2209	27.292	119.12	4.0
Name_2-Methoxybenzoic acid_CAS_579-75-9_CS_FUFBOXM_Temperature: Value70	-0.58	3.121219	267.79461	8.267585	6.073111	6.073111	5.253219	3.117454	3.117454	2.005436	2.005436	1.337383	1.337383	0.821324	0.821324	5.969305	4.794537	0.0	5.563451	5.749512	0.0	13.176165	18.199101	0.0	0.0	9.84339	152.047344	0.125	-1.51	11.0	144.085	336.852662	7.595374	3.053138	1.490371	64.230588	-25.746714	10.500648	0.495856	10.500648	0.338977	0.189815	0.338977	-0.969954	-0.495856	1.3934	39.9533	152.149	1.0
Name_None_CAS_123-30-8_CS_AMPHOL01M_Temperature: Value20	-0.84	3.032456	147.388339	5.983128	4.333965	4.333965	3.787694	2.333649	2.333649	1.591532	1.591532	0.893088	0.893088	0.474322	0.474322	0.0	0.0	0.0	5.749512	5.687386	0.0	0.0	24.265468	0.0	0.0	10.840195	109.052764	0.0	-1.18	8.0	102.072	70.798924	4.966628	1.738121	0.904142	47.565528	-24.154172	8.701111	0.507964	8.701111	0.115227	0.249259	0.115227	0.249259	-0.507964	0.9744	32.5192	109.128	3.0
Name_d-Sorbitol_CAS_50-70-4_CS_GLUCITM_Temperature: Value20	0.58	3.985164	104.605938	9.723615	6.406896	6.406896	5.540111	3.481748	3.481748	2.481029	2.481029	1.512478	1.512478	0.671209	0.671209	37.629629	0.0	0.0	0.0	0.0	0.0	0.0	0.0	0.0	0.0	30.639164	182.079038	1.0	-0.24	12.0	168.06	358.75323	11.76	5.413461	3.015405	69.329364	-52.923591	8.95662	0.393579	8.95662	0.110579	0.725818	0.110579	-1.669306	-0.393579	-3.5854	38.1988	182.172	6.0
Name_None_CAS_110-94-1_CS_GLURAC04M_Temperature: Value15	0.65	3.102826	104.126402	7.276021	4.832244	4.832244	4.125898	2.562569	2.562569	1.64103	1.64103	0.781284	0.781284	0.39084	0.39084	11.938611	9.589074	0.0	19.262465	0.0	0.0	0.0	0.0	0.0	0.0	10.213055	132.042259	0.6	-1.06	9.0	124.051	65.146951	7.94	3.884109	6.94	52.110531	-39.215442	9.787862	0.48123	9.787862	0.302856	0.063194	0.302856	-0.947917	-0.48123	0.3259	29.1226	132.115	2.0
Name_None_CAS_492-62-6_CS_GLUCSA15M_Temperature: Value30	0.34	2.634409	146.218849	9.300965	6.238174	6.238174	5.574586	3.562009	3.562009	2.719449	2.719449	1.867059	1.867059	1.081734	1.081734	37.312774	0.0	0.0	0.0	0.0	0.0	0.0	0.0	0.0	4.736863	25.532637	180.063388	1.0	-0.24	12.0	168.06	454.517504	9.845034	3.648916	1.581759	68.642844	-47.549087	9.119537	0.393567	9.119537	0.18357	0.525787	0.18357	-1.568935	-0.393567	-3.2214	35.986	180.156	5.0
Name_None_CAS_100-02-7_CS_NITPOL02M_Temperature: Value35	-0.71	3.003401	241.674771	7.560478	5.020325	5.020325	4.698377	2.633729	2.633729	1.773508	1.773508	1.060528	1.060528	0.574349	0.574349	4.923311	10.114318	0.0	11.436898	0.0	0.0	24.265468	0.0	0.0	0.0	5.106527	139.026943	0.0	-1.58	10.0	134.07	180.912515	6.538765	2.344994	1.222617	56.878613	-23.764157	10.036149	0.507958	10.036149	0.269195	0.015926	0.269195	-0.514444	-0.507958	1.3004	34.7612	139.11	1.0
Name_None_CAS_69-72-7_CS_SALIAC18M_Temperature: Value50	-1.37	3.152941	254.783061	7.560478	5.112077	5.112077	4.715214	2.728688	2.728688	1.822302	1.822302	1.134458	1.134458	0.654489	0.654489	5.969305	4.794537	0.0	11.312963	0.0	0.0	12.132734	12.132734	0.0	0.0	10.213055	138.031694	0.0	-1.51	10.0	132.074	182.238219	6.607786	2.389633	1.074894	57.546335	-26.595388	10.261759	0.507053	10.261759	0.338969	0.06713	0.338969	-1.11287	-0.507053	1.0904	35.0661	138.122	2.0
Name_None_CAS_100-02-7_CS_NITPOL02M_Temperature: Value30	-0.85	3.003401	241.674771	7.560478	5.020325	5.020325	4.698377	2.633729	2.633729	1.773508	1.773508	1.060528	1.060528	0.574349	0.574349	4.923311	10.114318	0.0	11.436898	0.0	0.0	24.265468	0.0	0.0	0.0	5.106527	139.026943	0.0	-1.58	10.0	134.07	180.912515	6.538765	2.344994	1.222617	56.878613	-23.764157	10.036149	0.507958	10.036149	0.269195	0.015926	0.269195	-0.514444	-0.507958	1.3004	34.7612	139.11	1.0
Name_None_CAS_91-20-3_CS_NAPHTA18M_Temperature: Value45	-3.29	2.888052	271.015182	6.811555	5.618802	5.618802	4.966326	3.404701	3.404701	2.347151	2.347151	1.658689	1.658689	1.132906	1.132906	0.0	0.0	0.0	0.0	0.0	0.0	10.772448	0.0	0.0	48.530937	0.0	128.0626	0.0	-1.3	10.0	120.11	348.570462	5.48223	2.143053	0.780534	60.113068	-18.48353	2.12037	0.06163	2.12037	-0.018404	1.310185	0.018404	1.310185	-0.06163	2.8398	43.948	128.174	0.0
Name_None_CAS_110-15-6_CS_SUCACB16M_Temperature: Value20	-0.3	3.181846	92.605938	6.568914	4.125137	4.125137	3.625898	2.062569	2.062569	1.287477	1.287477	0.552731	0.552731	0.213865	0.213865	11.938611	9.589074	0.0	12.841643	0.0	0.0	0.0	0.0	0.0	0.0	10.213055	118.026609	0.5	-1.06	8.0	112.04	40.339204	6.94	3.009687	4.94	45.745589	-28.988496	9.640417	0.481219	9.640417	0.303432	0.296296	0.303432	-1.076481	-0.481219	-0.0642	24.5056	118.088	2.0
Name_None_CAS_91-20-3_CS_NAPHTA18M_Temperature: Value40	-3.37	2.888052	271.015182	6.811555	5.618802	5.618802	4.966326	3.404701	3.404701	2.347151	2.347151	1.658689	1.658689	1.132906	1.132906	0.0	0.0	0.0	0.0	0.0	0.0	10.772448	0.0	0.0	48.530937	0.0	128.0626	0.0	-1.3	10.0	120.11	348.570462	5.48223	2.143053	0.780534	60.113068	-18.48353	2.12037	0.06163	2.12037	-0.018404	1.310185	0.018404	1.310185	-0.06163	2.8398	43.948	128.174	0.0
Name_None_CAS_110-15-6_CS_SUCACB16M_Temperature: Value25	-0.22	3.181846	92.605938	6.568914	4.125137	4.125137	3.625898	2.062569	2.062569	1.287477	1.287477	0.552731	0.552731	0.213865	0.213865	11.938611	9.589074	0.0	12.841643	0.0	0.0	0.0	0.0	0.0	0.0	10.213055	118.026609	0.5	-1.06	8.0	112.04	40.339204	6.94	3.009687	4.94	45.745589	-28.988496	9.640417	0.481219	9.640417	0.303432	0.296296	0.303432	-1.076481	-0.481219	-0.0642	24.5056	118.088	2.0
Name_None_CAS_32598-13-3_CS_FUHDAN01M_Temperature: Value30	-8.39	2.50208	485.037124	11.706742	7.97596	10.999675	7.575387	4.481997	5.993855	3.257776	4.886576	2.172535	3.650594	1.351385	1.947568	0.0	0.0	0.0	0.0	20.090533	11.126903	0.0	24.265468	12.132734	0.0	46.40376	289.922361	0.0	-0.4	16.0	285.944	4453.211453	12.067412	4.848492	2.464317	113.701562	-32.577736	5.943788	0.082712	5.943788	0.059798	0.51874	0.059798	0.51874	-0.082712	5.9672	71.918	291.992	0.0
Name_None_CAS_99-76-3_CS_CEBGOF04M_Temperature: Value30	-1.74	2.895348	250.54461	8.267585	6.073111	6.073111	5.236382	3.111471	3.111471	2.038456	2.038456	1.288402	1.288402	0.715364	0.715364	5.969305	4.794537	0.0	5.749512	5.563451	0.0	31.375266	0.0	0.0	4.736863	5.106527	152.047344	0.125	-1.51	11.0	144.085	335.47939	7.595374	3.053138	1.703179	64.230588	-26.51154	10.820871	0.507966	10.820871	0.337346	0.136716	0.337346	-0.398148	-0.507966	1.1788	39.4463	152.149	1.0
Name_None_CAS_107-35-7_CS_TAURIN05M_Temperature: Value30	-0.05	3.602197	125.870334	5.914214	3.663522	4.480019	3.06066	1.712831	3.321996	1.074714	2.64679	0.375805	1.127415	0.14893	0.446789	10.118127	8.417797	0.0	12.29761	0.0	0.0	0.0	0.0	0.0	0.0	10.286417	125.014664	1.0	-0.13	7.0	118.093	18.141709	6.87	2.247743	5.87	42.07272	-32.740462	9.706806	0.329369	9.706806	0.265602	0.028935	0.265602	-3.79919	-0.329369	-1.1671	25.47	125.149	3.0
Name_None_CAS_479-45-8_CS_MTNANLM_Temperature: Value20	-3.59	3.769455	592.636917	15.610366	9.656755	9.656755	9.162479	4.656935	4.656935	3.365399	3.365399	2.227211	2.227211	1.386716	1.386716	42.551792	40.457273	0.0	5.008913	12.132734	7.047672	0.0	0.0	0.0	0.0	0.0	287.013812	0.142857	-3.38	20.0	282.104	15468.489615	14.680168	5.086482	2.548788	108.138218	-39.173257	10.809537	0.312178	10.809537	0.312178	0.055548	0.258302	-1.171296	-0.258302	1.0391	61.8026	287.144	0.0
Name_None_CAS_492-62-6_CS_GLUCSA15M_Temperature: Value40	0.35	2.634409	146.218849	9.300965	6.238174	6.238174	5.574586	3.562009	3.562009	2.719449	2.719449	1.867059	1.867059	1.081734	1.081734	37.312774	0.0	0.0	0.0	0.0	0.0	0.0	0.0	0.0	4.736863	25.532637	180.063388	1.0	-0.24	12.0	168.06	454.517504	9.845034	3.648916	1.581759	68.642844	-47.549087	9.119537	0.393567	9.119537	0.18357	0.525787	0.18357	-1.568935	-0.393567	-3.2214	35.986	180.156	5.0
Name_None_CAS_110-94-1_CS_GLURAC04M_Temperature: Value65	0.93	3.102826	104.126402	7.276021	4.832244	4.832244	4.125898	2.562569	2.562569	1.64103	1.64103	0.781284	0.781284	0.39084	0.39084	11.938611	9.589074	0.0	19.262465	0.0	0.0	0.0	0.0	0.0	0.0	10.213055	132.042259	0.6	-1.06	9.0	124.051	65.146951	7.94	3.884109	6.94	52.110531	-39.215442	9.787862	0.48123	9.787862	0.302856	0.063194	0.302856	-0.947917	-0.48123	0.3259	29.1226	132.115	2.0
Name_None_CAS_108-46-3_CS_RESORA03M_Temperature: Value20	0.7	3.07766	166.388339	5.983128	4.203828	4.203828	3.787694	2.268581	2.268581	1.519852	1.519852	0.829737	0.829737	0.493031	0.493031	0.0	0.0	0.0	11.499024	0.0	0.0	18.199101	6.066367	0.0	0.0	10.213055	110.036779	0.0	-1.18	8.0	104.064	64.052487	4.966628	1.738121	0.904142	47.019871	-22.940187	8.653056	0.507823	8.653056	0.118764	0.087963	0.118764	0.087963	-0.507823	1.0978	29.7716	110.112	2.0
Name_None_CAS_55-21-0_CS_BZAMID12M_Temperature: Value10	-1.31	2.981455	205.415953	6.690234	4.87235	4.87235	4.30453	2.653483	2.653483	1.730276	1.730276	1.058307	1.058307	0.602419	0.602419	0.0	4.794537	0.0	5.90718	5.563451	0.0	0.0	24.265468	6.066367	0.0	5.733667	121.052764	0.0	-1.31	9.0	114.083	129.225339	5.820039	2.306764	1.287705	53.297758	-24.943851	10.423148	0.3656	10.423148	0.248195	0.379074	0.248195	-0.379074	-0.3656	0.7855	34.9599	121.139	2.0
Name_None_CAS_94-09-7_CS_QQQAXG04M_Temperature: Value50	-1.77	2.753743	266.361954	8.974691	6.910355	6.910355	5.736382	3.764073	3.764073	2.342479	2.342479	1.421818	1.421818	0.83363	0.83363	0.0	4.794537	0.0	5.969305	17.85772	0.0	0.0	31.189205	0.0	0.0	10.47053	165.078979	0.222222	-1.51	12.0	154.104	535.062808	8.585329	3.758873	1.985036	71.141187	-25.576136	11.092937	0.462391	11.092937	0.33761	0.30787	0.33761	-0.30787	-0.462391	1.4455	46.8109	165.192	2.0
Name_None_CAS_115-43-5_CS_FUFSOPM_Temperature: Value20	-2.35	2.560321	502.297711	13.173362	9.60306	9.60306	8.608226	5.443106	5.443106	4.001527	4.001527	2.946475	2.946475	2.058594	2.058594	23.260464	14.383612	0.0	6.420822	5.563451	0.0	6.07602	30.331835	0.0	17.212513	0.0	244.084792	0.153846	-2.43	18.0	232.154	12109.904738	12.038232	4.444357	1.69466	103.874854	-39.130009	12.086902	0.327651	12.086902	0.327651	0.126944	0.276512	-1.419722	-0.276512	0.8665	64.6154	244.25	2.0
Name_None_CAS_92-69-3_CS_BOPSAA10M_Temperature: Value25	-3.48	2.423856	375.629048	9.096012	7.143366	7.143366	6.360173	4.205658	4.205658	2.912899	2.912899	1.974427	1.974427	1.284483	1.284483	0.0	0.0	0.0	0.0	5.749512	5.563451	5.563451	12.132734	42.464569	0.0	5.106527	170.073165	0.0	-1.76	13.0	160.131	1444.823681	7.866896	3.314911	1.697201	77.282731	-30.175074	9.103574	0.507966	9.103574	0.115118	0.30526	0.115118	0.30526	-0.507966	3.0592	53.5428	170.211	1.0
Name_None_CAS_591-27-5_CS_MAMPOLM_Temperature: Value50	-0.17	3.07766	168.388339	5.983128	4.333965	4.333965	3.787694	2.333649	2.333649	1.594987	1.594987	0.870211	0.870211	0.524798	0.524798	0.0	0.0	0.0	5.749512	5.687386	0.0	6.066367	18.199101	0.0	0.0	10.840195	109.052764	0.0	-1.18	8.0	102.072	64.052487	4.966628	1.738121	0.904142	47.565528	-23.346918	8.733056	0.507886	8.733056	0.117129	0.212963	0.117129	0.212963	-0.507886	0.9744	32.5192	109.128	3.0
Name_None_CAS_591-27-5_CS_MAMPOLM_Temperature: Value55	-0.05	3.07766	168.388339	5.983128	4.333965	4.333965	3.787694	2.333649	2.333649	1.594987	1.594987	0.870211	0.870211	0.524798	0.524798	0.0	0.0	0.0	5.749512	5.687386	0.0	6.066367	18.199101	0.0	0.0	10.840195	109.052764	0.0	-1.18	8.0	102.072	64.052487	4.966628	1.738121	0.904142	47.565528	-23.346918	8.733056	0.507886	8.733056	0.117129	0.212963	0.117129	0.212963	-0.507886	0.9744	32.5192	109.128	3.0
Name_None_CAS_2051-24-3_CS_DCLBPHM_Temperature: Value25	-11.89	3.026914	669.959814	16.928203	9.779645	17.338934	10.106836	5.139822	8.919467	3.889822	7.669467	2.669608	7.223109	1.648786	4.303501	0.0	0.0	0.0	61.353236	0.0	0.0	0.0	0.0	0.0	0.0	116.009399	493.688527	0.0	1.34	22.0	498.662	54493.882109	19.661925	7.296648	3.103061	175.52116	-43.332592	6.202788	0.081912	6.202788	0.080892	0.00045	0.080892	-0.01198	-0.081912	9.8876	101.978	498.662	0.0
Name_None_CAS_57-50-1_CS_SUCROS41M_Temperature: Value30	0.3	2.17727	393.203227	17.361443	12.042576	12.042576	10.806897	7.04946	7.04946	5.559383	5.559383	4.070325	4.070325	2.631316	2.631316	74.625548	30.639164	0.0	0.0	0.0	0.0	0.0	0.0	0.0	0.0	24.423644	342.116212	1.0	-0.44	23.0	320.121	120494.873994	18.892352	7.207281	3.226802	130.436458	-71.165016	9.997826	0.393567	9.997826	0.22355	0.668633	0.22355	-2.221748	-0.393567	-5.3956	68.6414	342.297	8.0
Name_3-Hydroxybenzoic acid_CAS_99-06-9_CS_BIDLOP02M_Temperature: Value30	-1.03	3.069899	254.783061	7.560478	5.112077	5.112077	4.698377	2.722705	2.722705	1.855481	1.855481	1.093105	1.093105	0.638942	0.638942	5.969305	4.794537	0.0	11.312963	0.0	0.0	24.265468	0.0	0.0	0.0	10.213055	138.031694	0.0	-1.51	10.0	132.074	178.192787	6.607786	2.389633	1.253905	57.546335	-26.471035	10.242037	0.50794	10.242037	0.335318	0.02787	0.335318	-1.031574	-0.50794	1.0904	35.0661	138.122	2.0
Name_l-Aspartic acid_CAS_56-84-8_CS_LASPRT03M_Temperature: Value5	-1.75	3.632432	132.529325	7.439158	4.572731	4.572731	4.036581	2.239272	2.239272	1.542593	1.542593	0.711731	0.711731	0.275438	0.275438	24.401273	9.589074	0.0	0.0	0.0	0.0	0.0	0.0	0.0	0.0	15.946722	133.037508	0.5	-1.1	9.0	126.047	60.471844	7.9	3.032307	3.47971	51.08548	-30.407021	9.846435	0.481175	9.846435	0.320578	0.532407	0.320578	-1.294074	-0.481175	-1.127	27.864	133.103	4.0
Name_None_CAS_55-21-0_CS_BZAMID12M_Temperature: Value80	-0.26	2.981455	205.415953	6.690234	4.87235	4.87235	4.30453	2.653483	2.653483	1.730276	1.730276	1.058307	1.058307	0.602419	0.602419	0.0	4.794537	0.0	5.90718	5.563451	0.0	0.0	24.265468	6.066367	0.0	5.733667	121.052764	0.0	-1.31	9.0	114.083	129.225339	5.820039	2.306764	1.287705	53.297758	-24.943851	10.423148	0.3656	10.423148	0.248195	0.379074	0.248195	-0.379074	-0.3656	0.7855	34.9599	121.139	2.0
Name_None_CAS_120-80-9_CS_CATCOL13M_Temperature: Value40	0.76	3.134862	162.638339	5.983128	4.203828	4.203828	3.80453	2.274564	2.274564	1.488714	1.488714	0.881732	0.881732	0.464163	0.464163	0.0	0.0	0.0	11.499024	0.0	0.0	12.132734	12.132734	0.0	0.0	10.213055	110.036779	0.0	-1.18	8.0	104.064	72.495266	4.966628	1.738121	0.729375	47.019871	-21.292064	8.669259	0.50426	8.669259	0.156883	0.076389	0.156883	-0.076389	-0.50426	1.0978	29.7716	110.112	2.0
Name_None_CAS_68-96-2_CS_HPRGDOM_Temperature: Value35	-4.56	1.697583	634.995115	17.328063	15.229966	15.229966	11.221816	9.695734	9.695734	9.380149	9.380149	8.695991	8.695991	7.153613	7.153613	5.601051	14.695602	0.0	16.613226	36.378606	38.52493	5.573105	6.923737	6.07602	13.847474	0.0	330.219495	0.809524	-0.96	24.0	300.228	291351.48963	16.50531	5.030469	1.880066	144.442444	-36.351122	12.218477	0.381506	12.218477	0.161345	0.044612	0.161345	-1.122829	-0.381506	3.8384	92.3408	330.468	1.0
Name_None_CAS_129-00-0_CS_GUQPOZM_Temperature: Value50	-5.55	2.505956	666.619806	10.535169	8.773503	8.773503	7.932653	5.559401	5.559401	4.289601	4.289601	3.392734	3.392734	2.669587	2.669587	0.0	0.0	0.0	0.0	0.0	0.0	32.317345	0.0	0.0	60.663671	0.0	202.07825	0.0	-2.08	16.0	192.176	11364.402575	8.116402	2.732405	0.89195	93.455422	-26.169132	2.212407	0.061033	2.212407	-0.002681	1.335	0.002681	1.335	-0.061033	4.584	70.146	202.256	0.0
Name_None_CAS_99-76-3_CS_CEBGOF04M_Temperature: Value25	-1.86	2.895348	250.54461	8.267585	6.073111	6.073111	5.236382	3.111471	3.111471	2.038456	2.038456	1.288402	1.288402	0.715364	0.715364	5.969305	4.794537	0.0	5.749512	5.563451	0.0	31.375266	0.0	0.0	4.736863	5.106527	152.047344	0.125	-1.51	11.0	144.085	335.47939	7.595374	3.053138	1.703179	64.230588	-26.51154	10.820871	0.507966	10.820871	0.337346	0.136716	0.337346	-0.398148	-0.507966	1.1788	39.4463	152.149	1.0
Name_None_CAS_57-50-1_CS_SUCROS41M_Temperature: Value80	0.36	2.17727	393.203227	17.361443	12.042576	12.042576	10.806897	7.04946	7.04946	5.559383	5.559383	4.070325	4.070325	2.631316	2.631316	74.625548	30.639164	0.0	0.0	0.0	0.0	0.0	0.0	0.0	0.0	24.423644	342.116212	1.0	-0.44	23.0	320.121	120494.873994	18.892352	7.207281	3.226802	130.436458	-71.165016	9.997826	0.393567	9.997826	0.22355	0.668633	0.22355	-2.221748	-0.393567	-5.3956	68.6414	342.297	8.0
Name_None_CAS_461-58-5_CS_CYAMPD03M_Temperature: Value50	0.1	3.507223	92.605938	4.991564	3.049128	3.049128	2.770056	1.248171	1.248171	0.636669	0.636669	0.179099	0.179099	0.057735	0.057735	0.0	0.0	0.0	5.959555	0.0	0.0	6.193156	0.0	0.0	4.992405	16.729227	84.043596	0.0	-1.24	6.0	80.05	14.834467	4.76	2.025957	2.76	35.071877	-23.990576	7.639167	0.36923	7.639167	0.208653	0.196759	0.208653	-0.196759	-0.36923	-1.25912	21.4228	84.082	4.0
Name_None_CAS_57-50-1_CS_SUCROS41M_Temperature: Value85	0.37	2.17727	393.203227	17.361443	12.042576	12.042576	10.806897	7.04946	7.04946	5.559383	5.559383	4.070325	4.070325	2.631316	2.631316	74.625548	30.639164	0.0	0.0	0.0	0.0	0.0	0.0	0.0	0.0	24.423644	342.116212	1.0	-0.44	23.0	320.121	120494.873994	18.892352	7.207281	3.226802	130.436458	-71.165016	9.997826	0.393567	9.997826	0.22355	0.668633	0.22355	-2.221748	-0.393567	-5.3956	68.6414	342.297	8.0
Name_None_CAS_141-82-2_CS_MALNAC12M_Temperature: Value25	0.78	3.31802	83.10803	5.861807	3.418031	3.418031	3.125898	1.562569	1.562569	0.964254	0.964254	0.302451	0.302451	0.129368	0.129368	18.359432	9.589074	0.0	0.0	0.0	0.0	0.0	0.0	0.0	0.0	10.213055	104.010959	0.333333	-1.06	7.0	100.029	19.093584	5.94	2.173434	4.94	39.380647	-31.859953	9.428889	0.480806	9.428889	0.314202	0.805556	0.314202	-1.3125	-0.480806	-0.4543	19.8886	104.061	2.0
Name_None_CAS_103-90-2_CS_HXACAN32M_Temperature: Value25	-1.01	2.736298	253.299498	8.267585	6.164863	6.164863	5.181541	3.249098	3.249098	2.22806	2.22806	1.187673	1.187673	0.748027	0.748027	0.0	4.794537	0.0	11.656692	5.687386	0.0	19.056471	12.132734	0.0	5.316789	5.106527	151.063329	0.125	-1.51	11.0	142.093	285.510741	7.595374	3.053138	2.292304	64.666905	-33.477862	10.524469	0.507964	10.524469	0.220747	0.115102	0.220747	-0.115102	-0.507964	1.3506	42.4105	151.165	2.0
Name_None_CAS_141-82-2_CS_MALNAC12M_Temperature: Value20	0.76	3.31802	83.10803	5.861807	3.418031	3.418031	3.125898	1.562569	1.562569	0.964254	0.964254	0.302451	0.302451	0.129368	0.129368	18.359432	9.589074	0.0	0.0	0.0	0.0	0.0	0.0	0.0	0.0	10.213055	104.010959	0.333333	-1.06	7.0	100.029	19.093584	5.94	2.173434	4.94	39.380647	-31.859953	9.428889	0.480806	9.428889	0.314202	0.805556	0.314202	-1.3125	-0.480806	-0.4543	19.8886	104.061	2.0
Name_None_CAS_56-41-7_CS_LALNIN03M_Temperature: Value25	0.27	3.257586	59.813538	5.154701	3.510162	3.510162	2.642734	1.62709	1.62709	1.126913	1.126913	0.389528	0.389528	0.0	0.0	12.011146	4.794537	0.0	0.0	0.0	0.0	6.923737	0.0	0.0	0.0	10.840195	89.047678	0.666667	-0.57	6.0	82.038	13.60964	5.43	1.767634	1.721545	35.764782	-23.603808	9.574074	0.480094	9.574074	0.319678	0.731481	0.319678	-0.962963	-0.480094	-0.5818	21.2852	89.094	3.0
Name_None_CAS_100-09-4_CS_ANISIC04M_Temperature: Value5	-3.03	2.913802	250.54461	8.267585	6.073111	6.073111	5.236382	3.111471	3.111471	2.033654	2.033654	1.336969	1.336969	0.733596	0.733596	5.969305	4.794537	0.0	5.563451	5.749512	0.0	19.242532	12.132734	0.0	0.0	9.84339	152.047344	0.125	-1.51	11.0	144.085	335.47939	7.595374	3.053138	1.703179	64.230588	-25.189211	10.359739	0.496768	10.359739	0.335183	0.269259	0.335183	-0.923469	-0.496768	1.3934	39.9533	152.149	1.0
Name_l-Tyrosine_CAS_60-18-4_CS_LTYROS11M_Temperature: Value35	-2.42	2.641764	294.233053	9.844935	6.973884	6.973884	6.092224	3.856515	3.856515	2.815302	2.815302	1.709153	1.709153	0.973275	0.973275	12.011146	4.794537	0.0	12.170333	0.0	5.563451	12.132734	12.132734	0.0	0.0	15.946722	181.073893	0.222222	-1.55	13.0	170.103	758.764388	9.537336	3.909516	2.757388	75.61611	-33.536674	10.396196	0.507967	10.396196	0.320316	0.159858	0.320316	-1.020301	-0.507967	0.3466	47.422	181.191	4.0
Name_Pregna-4,6-diene-3,20-dione, 6,17-dimethyl-_CAS_977-79-7_CS_TUTDODM_Temperature: Value25	-5.27	1.797169	713.604435	18.198306	16.445889	16.445889	11.6325	10.082334	10.082334	9.964918	9.964918	9.212193	9.212193	7.2614	7.2614	0.0	9.589074	0.0	16.244971	35.74103	19.262465	23.987852	6.923737	6.07602	33.770969	0.0	340.24023	0.73913	-1.18	25.0	308.251	424524.120066	17.244694	5.175055	2.029165	151.688491	-32.244258	12.517398	0.29939	12.517398	0.155527	0.123853	0.155527	-0.162764	-0.29939	5.2797	100.021	340.507	0.0
Name_None_CAS_88-99-3_CS_PHTHAC06M_Temperature: Value75	0.45	3.267076	296.584675	9.137828	6.020325	6.020325	5.625898	3.182812	3.182812	2.155889	2.155889	1.387881	1.387881	0.856105	0.856105	11.938611	9.589074	0.0	11.126903	0.0	0.0	24.265468	0.0	0.0	0.0	10.213055	166.026609	0.0	-1.84	12.0	160.084	475.348829	8.258425	3.04193	1.420632	68.072799	-34.417527	10.46287	0.47762	10.46287	0.336067	0.189815	0.336067	-1.228704	-0.47762	1.083	40.3606	166.132	2.0
Name_None_CAS_121-57-3_CS_AFAZEMM_Temperature: Value20	-1.19	3.201516	340.595074	8.483128	5.55871	6.375206	4.999019	2.830074	4.270137	2.044102	3.465639	1.177959	2.045843	0.639797	1.119818	10.118127	8.417797	0.0	4.895483	5.687386	0.0	24.265468	0.0	0.0	0.0	10.286417	173.014664	0.0	-1.07	11.0	166.137	230.73472	8.030705	2.51929	1.92397	64.39993	-33.075953	10.45891	0.398728	10.45891	0.294013	0.146574	0.294013	-4.075139	-0.398728	0.5155	40.669	173.193	3.0
Name_None_CAS_86-73-7_CS_FLUREN02M_Temperature: Value40	-4.63	2.320728	411.600419	8.673362	7.325909	7.325909	6.44949	4.611807	4.611807	3.491071	3.491071	2.705801	2.705801	2.079609	2.079609	0.0	0.0	0.0	0.0	0.0	6.420822	22.253806	0.0	0.0	48.530937	0.0	166.07825	0.076923	-1.56	13.0	156.143	2395.238189	6.902851	2.461795	0.919446	77.847608	-21.710357	2.217593	0.061939	2.217593	-0.001346	1.103519	0.001346	1.103519	-0.061939	3.2578	54.684	166.223	0.0
Name_None_CAS_65-85-0_CS_BENZAC12M_Temperature: Value95	-0.28	2.981455	203.415953	6.690234	4.742213	4.742213	4.30453	2.588415	2.588415	1.671178	1.671178	1.02074	1.02074	0.58073	0.58073	5.969305	4.794537	0.0	0.0	5.563451	0.0	0.0	30.331835	0.0	0.0	5.106527	122.036779	0.0	-1.31	9.0	116.075	129.225339	5.820039	2.306764	1.287705	52.752101	-24.049796	10.200926	0.477639	10.200926	0.335178	0.331019	0.335178	-0.879074	-0.477639	1.3848	33.4013	122.123	1.0
Name_17a-Ethynyl testosterone_CAS_434-03-7_CS_KEFCEDM_Temperature: Value50	-5.38	1.70241	626.243053	16.457819	14.399067	14.399067	10.839101	9.280285	9.280285	8.9683	8.9683	8.352348	8.352348	6.812482	6.812482	5.601051	9.901065	0.0	10.829981	29.957785	38.52493	11.993926	0.0	6.07602	19.767909	6.42335	312.20893	0.761905	-1.07	23.0	284.229	203205.522346	15.457261	4.728617	1.835106	139.280147	-36.295784	11.846204	0.377034	11.846204	0.155197	0.120059	0.155197	-0.914495	-0.377034	3.8826	90.4928	312.453	1.0
Name_None_CAS_141-82-2_CS_MALNAC12M_Temperature: Value50	0.84	3.31802	83.10803	5.861807	3.418031	3.418031	3.125898	1.562569	1.562569	0.964254	0.964254	0.302451	0.302451	0.129368	0.129368	18.359432	9.589074	0.0	0.0	0.0	0.0	0.0	0.0	0.0	0.0	10.213055	104.010959	0.333333	-1.06	7.0	100.029	19.093584	5.94	2.173434	4.94	39.380647	-31.859953	9.428889	0.480806	9.428889	0.314202	0.805556	0.314202	-1.3125	-0.480806	-0.4543	19.8886	104.061	2.0
Name_l-Tyrosine_CAS_60-18-4_CS_LTYROS11M_Temperature: Value45	-2.3	2.641764	294.233053	9.844935	6.973884	6.973884	6.092224	3.856515	3.856515	2.815302	2.815302	1.709153	1.709153	0.973275	0.973275	12.011146	4.794537	0.0	12.170333	0.0	5.563451	12.132734	12.132734	0.0	0.0	15.946722	181.073893	0.222222	-1.55	13.0	170.103	758.764388	9.537336	3.909516	2.757388	75.61611	-33.536674	10.396196	0.507967	10.396196	0.320316	0.159858	0.320316	-1.020301	-0.507967	0.3466	47.422	181.191	4.0
Name_1,2,3,4-Tetrachlorodibenzo-p-dioxin_CAS_30746-58-8_CS_FELSEUM_Temperature: Value40	-8.44	2.247275	599.01105	12.861443	8.637756	11.661471	8.592224	4.899776	6.411634	3.565036	5.076894	2.456249	4.223624	1.612432	2.507565	0.0	0.0	0.0	31.589557	11.499024	0.0	0.0	12.132734	12.132734	0.0	55.877485	319.89654	0.0	-0.8	18.0	317.942	16590.199562	12.244922	4.389717	1.721057	122.922822	-31.222285	6.074879	0.447804	6.074879	0.191407	0.143578	0.191407	0.143578	-0.447804	6.1982	73.072	321.974	0.0
Name_None_CAS_123-31-9_CS_HYQUIN08M_Temperature: Value20	-0.21	3.032456	145.388339	5.983128	4.203828	4.203828	3.787694	2.268581	2.268581	1.516398	1.516398	0.849709	0.849709	0.452632	0.452632	0.0	0.0	0.0	11.499024	0.0	0.0	24.265468	0.0	0.0	0.0	10.213055	110.036779	0.0	-1.18	8.0	104.064	70.798924	4.966628	1.738121	0.904142	47.019871	-23.441066	8.645556	0.507962	8.645556	0.115346	0.169259	0.115346	0.169259	-0.507962	1.0978	29.7716	110.112	2.0
Name_None_CAS_123-31-9_CS_HYQUIN08M_Temperature: Value25	-0.18	3.032456	145.388339	5.983128	4.203828	4.203828	3.787694	2.268581	2.268581	1.516398	1.516398	0.849709	0.849709	0.452632	0.452632	0.0	0.0	0.0	11.499024	0.0	0.0	24.265468	0.0	0.0	0.0	10.213055	110.036779	0.0	-1.18	8.0	104.064	70.798924	4.966628	1.738121	0.904142	47.019871	-23.441066	8.645556	0.507962	8.645556	0.115346	0.169259	0.115346	0.169259	-0.507962	1.0978	29.7716	110.112	2.0
Name_None_CAS_85-01-8_CS_PHENAN08M_Temperature: Value30	-5.08	2.610319	539.009099	9.380469	7.773503	7.773503	6.94949	4.815384	4.815384	3.507834	3.507834	2.654202	2.654202	1.954807	1.954807	0.0	0.0	0.0	0.0	0.0	0.0	21.544897	0.0	0.0	60.663671	0.0	178.07825	0.0	-1.82	14.0	168.154	3408.807763	7.571439	2.845084	1.007541	82.794732	-24.350477	2.178241	0.061629	2.178241	-0.010542	1.311296	0.010542	1.311296	-0.061629	3.993	61.454	178.234	0.0
Name_None_CAS_129-00-0_CS_GUQPOZM_Temperature: Value29	-6.1	2.505956	666.619806	10.535169	8.773503	8.773503	7.932653	5.559401	5.559401	4.289601	4.289601	3.392734	3.392734	2.669587	2.669587	0.0	0.0	0.0	0.0	0.0	0.0	32.317345	0.0	0.0	60.663671	0.0	202.07825	0.0	-2.08	16.0	192.176	11364.402575	8.116402	2.732405	0.89195	93.455422	-26.169132	2.212407	0.061033	2.212407	-0.002681	1.335	0.002681	1.335	-0.061033	4.584	70.146	202.256	0.0
Name_None_CAS_62-23-7_CS_NBZOAC02M_Temperature: Value25	-2.78	3.00615	283.68319	9.137828	5.928573	5.928573	5.609061	3.087853	3.087853	2.109136	2.109136	1.325074	1.325074	0.725723	0.725723	10.892616	14.908855	0.0	11.250838	0.0	12.132734	12.132734	0.0	0.0	0.0	5.106527	167.021858	0.0	-1.91	12.0	162.08	473.955341	8.189108	2.99667	1.570829	67.405077	-26.780189	10.312226	0.477639	10.312226	0.335187	0.042222	0.335187	-1.092687	-0.477639	1.293	40.0557	167.12	1.0
Name_2-Methoxybenzoic acid_CAS_579-75-9_CS_FUFBOXM_Temperature: Value40	-1.43	3.121219	267.79461	8.267585	6.073111	6.073111	5.253219	3.117454	3.117454	2.005436	2.005436	1.337383	1.337383	0.821324	0.821324	5.969305	4.794537	0.0	5.563451	5.749512	0.0	13.176165	18.199101	0.0	0.0	9.84339	152.047344	0.125	-1.51	11.0	144.085	336.852662	7.595374	3.053138	1.490371	64.230588	-25.746714	10.500648	0.495856	10.500648	0.338977	0.189815	0.338977	-0.969954	-0.495856	1.3934	39.9533	152.149	1.0
Name_None_CAS_129-00-0_CS_GUQPOZM_Temperature: Value20	-6.34	2.505956	666.619806	10.535169	8.773503	8.773503	7.932653	5.559401	5.559401	4.289601	4.289601	3.392734	3.392734	2.669587	2.669587	0.0	0.0	0.0	0.0	0.0	0.0	32.317345	0.0	0.0	60.663671	0.0	202.07825	0.0	-2.08	16.0	192.176	11364.402575	8.116402	2.732405	0.89195	93.455422	-26.169132	2.212407	0.061033	2.212407	-0.002681	1.335	0.002681	1.335	-0.061033	4.584	70.146	202.256	0.0
Name_None_CAS_57-13-6_CS_UREAXX23M_Temperature: Value70	1.1	2.803039	29.01955	3.57735	2.062949	2.062949	1.732051	0.781474	0.781474	0.402369	0.402369	0.0	0.0	0.0	0.0	6.031115	0.0	0.0	0.0	0.0	0.0	0.0	0.0	0.0	11.467335	4.794537	60.032363	0.0	-0.73	4.0	56.024	3.245112	3.27	0.710529	0.173734	23.580555	-22.445395	9.0	0.351846	9.0	0.309056	0.833333	0.309056	-0.833333	-0.351846	-0.9762	13.7708	60.056	4.0
Name_None_CAS_315-30-0_CS_ALOPURM_Temperature: Value40	-2.1	2.929586	362.1908	6.974691	4.957376	4.957376	4.87701	2.745086	2.745086	1.854779	1.854779	1.254429	1.254429	0.785732	0.785732	0.0	4.794537	0.0	5.559267	11.387856	0.0	12.524164	0.0	0.0	20.165321	0.0	136.038511	0.0	-1.65	10.0	132.082	372.42214	5.15986	1.662923	0.539771	55.465602	-27.81438	10.848704	0.305963	10.848704	0.283323	0.261574	0.283323	-0.261574	-0.305963	-0.4022	33.6254	136.114	2.0
Name_None_CAS_120-12-7_CS_ANTCEN19M_Temperature: Value60	-5.55	2.523733	488.759099	9.380469	7.773503	7.773503	6.932653	4.809401	4.809401	3.546509	3.546509	2.614031	2.614031	1.882639	1.882639	0.0	0.0	0.0	0.0	0.0	0.0	21.544897	0.0	0.0	60.663671	0.0	178.07825	0.0	-1.82	14.0	168.154	3255.128956	7.571439	2.845084	1.080317	82.794732	-25.582407	2.240741	0.061629	2.240741	-0.017765	1.311296	0.017765	1.311296	-0.061629	3.993	61.454	178.234	0.0
Name_None_CAS_86-73-7_CS_FLUREN02M_Temperature: Value30	-4.88	2.320728	411.600419	8.673362	7.325909	7.325909	6.44949	4.611807	4.611807	3.491071	3.491071	2.705801	2.705801	2.079609	2.079609	0.0	0.0	0.0	0.0	0.0	6.420822	22.253806	0.0	0.0	48.530937	0.0	166.07825	0.076923	-1.56	13.0	156.143	2395.238189	6.902851	2.461795	0.919446	77.847608	-21.710357	2.217593	0.061939	2.217593	-0.001346	1.103519	0.001346	1.103519	-0.061939	3.2578	54.684	166.223	0.0
Name_None_CAS_120-12-7_CS_ANTCEN19M_Temperature: Value65	-5.43	2.523733	488.759099	9.380469	7.773503	7.773503	6.932653	4.809401	4.809401	3.546509	3.546509	2.614031	2.614031	1.882639	1.882639	0.0	0.0	0.0	0.0	0.0	0.0	21.544897	0.0	0.0	60.663671	0.0	178.07825	0.0	-1.82	14.0	168.154	3255.128956	7.571439	2.845084	1.080317	82.794732	-25.582407	2.240741	0.061629	2.240741	-0.017765	1.311296	0.017765	1.311296	-0.061629	3.993	61.454	178.234	0.0
Name_3-Hydroxybenzoic acid_CAS_99-06-9_CS_BIDLOP02M_Temperature: Value60	-0.51	3.069899	254.783061	7.560478	5.112077	5.112077	4.698377	2.722705	2.722705	1.855481	1.855481	1.093105	1.093105	0.638942	0.638942	5.969305	4.794537	0.0	11.312963	0.0	0.0	24.265468	0.0	0.0	0.0	10.213055	138.031694	0.0	-1.51	10.0	132.074	178.192787	6.607786	2.389633	1.253905	57.546335	-26.471035	10.242037	0.50794	10.242037	0.335318	0.02787	0.335318	-1.031574	-0.50794	1.0904	35.0661	138.122	2.0
Name_None_CAS_50-78-2_CS_ACSALA19M_Temperature: Value15	-1.77	3.043527	343.222868	9.844935	6.98136	6.98136	6.109061	3.617454	3.617454	2.394956	2.394956	1.371155	1.371155	0.887171	0.887171	11.938611	9.589074	0.0	11.312963	0.0	0.0	19.056471	12.132734	0.0	4.736863	5.106527	180.042259	0.111111	-1.84	13.0	172.095	729.680753	9.249606	3.709251	2.297415	74.757053	-29.813687	10.611948	0.47754	10.611948	0.339004	0.016019	0.339004	-1.114028	-0.47754	1.3101	44.7103	180.159	1.0
Name_None_CAS_147-71-7_CS_TARTACM_Temperature: Value30	0.61	4.069512	133.826806	8.309401	4.760052	4.760052	4.464102	2.282543	2.282543	1.56615	1.56615	0.805104	0.805104	0.270102	0.270102	24.146543	9.589074	0.0	0.0	0.0	0.0	0.0	0.0	0.0	0.0	20.42611	150.016438	0.5	-1.14	10.0	144.038	106.755911	8.86	3.136253	1.997375	55.334057	-43.993273	9.771852	0.47924	9.771852	0.335427	1.768611	0.335427	-2.266204	-0.47924	-2.1226	27.2852	150.086	4.0
Name_None_CAS_100-09-4_CS_ANISIC04M_Temperature: Value40	-2.51	2.913802	250.54461	8.267585	6.073111	6.073111	5.236382	3.111471	3.111471	2.033654	2.033654	1.336969	1.336969	0.733596	0.733596	5.969305	4.794537	0.0	5.563451	5.749512	0.0	19.242532	12.132734	0.0	0.0	9.84339	152.047344	0.125	-1.51	11.0	144.085	335.47939	7.595374	3.053138	1.703179	64.230588	-25.189211	10.359739	0.496768	10.359739	0.335183	0.269259	0.335183	-0.923469	-0.496768	1.3934	39.9533	152.149	1.0
Name_17a-Ethynyl testosterone_CAS_434-03-7_CS_KEFCEDM_Temperature: Value25	-5.66	1.70241	626.243053	16.457819	14.399067	14.399067	10.839101	9.280285	9.280285	8.9683	8.9683	8.352348	8.352348	6.812482	6.812482	5.601051	9.901065	0.0	10.829981	29.957785	38.52493	11.993926	0.0	6.07602	19.767909	6.42335	312.20893	0.761905	-1.07	23.0	284.229	203205.522346	15.457261	4.728617	1.835106	139.280147	-36.295784	11.846204	0.377034	11.846204	0.155197	0.120059	0.155197	-0.914495	-0.377034	3.8826	90.4928	312.453	1.0
Name_None_CAS_100-09-4_CS_ANISIC04M_Temperature: Value45	-2.41	2.913802	250.54461	8.267585	6.073111	6.073111	5.236382	3.111471	3.111471	2.033654	2.033654	1.336969	1.336969	0.733596	0.733596	5.969305	4.794537	0.0	5.563451	5.749512	0.0	19.242532	12.132734	0.0	0.0	9.84339	152.047344	0.125	-1.51	11.0	144.085	335.47939	7.595374	3.053138	1.703179	64.230588	-25.189211	10.359739	0.496768	10.359739	0.335183	0.269259	0.335183	-0.923469	-0.496768	1.3934	39.9533	152.149	1.0
Name_None_CAS_77-92-9_CS_CITRAC11M_Temperature: Value10	0.26	4.619312	227.367322	10.646264	6.427813	6.427813	5.77638	3.171013	3.171013	2.477768	2.477768	1.285437	1.285437	0.714077	0.714077	36.35061	14.383612	0.0	0.0	0.0	0.0	0.0	0.0	0.0	0.0	20.42611	192.027003	0.5	-1.63	13.0	184.059	333.963488	11.37	3.853987	3.518164	72.225463	-60.185843	10.315556	0.481139	10.315556	0.336419	1.144213	0.336419	-2.738426	-0.481139	-1.2485	37.0912	192.123	4.0
Name_17a-Ethynyl testosterone_CAS_434-03-7_CS_KEFCEDM_Temperature: Value20	-5.8	1.70241	626.243053	16.457819	14.399067	14.399067	10.839101	9.280285	9.280285	8.9683	8.9683	8.352348	8.352348	6.812482	6.812482	5.601051	9.901065	0.0	10.829981	29.957785	38.52493	11.993926	0.0	6.07602	19.767909	6.42335	312.20893	0.761905	-1.07	23.0	284.229	203205.522346	15.457261	4.728617	1.835106	139.280147	-36.295784	11.846204	0.377034	11.846204	0.155197	0.120059	0.155197	-0.914495	-0.377034	3.8826	90.4928	312.453	1.0
Name_None_CAS_103-82-2_CS_ZZZMLY01M_Temperature: Value25	-0.9	2.674242	215.959017	7.397341	5.44932	5.44932	4.787694	3.045521	3.045521	2.056114	2.056114	1.198175	1.198175	0.770482	0.770482	5.969305	4.794537	0.0	6.420822	0.0	5.563451	0.0	12.132734	18.199101	0.0	5.106527	136.052429	0.125	-1.31	10.0	128.086	195.625462	6.805075	3.011779	1.895375	59.117043	-24.561549	10.168707	0.480986	10.168707	0.307315	0.111944	0.307315	-0.785926	-0.480986	1.3137	37.7818	136.15	1.0
Name_None_CAS_76-57-3_CS_ZZZTSE03M_Temperature: Value60	-1.3	1.822365	685.154996	15.060113	12.951046	12.951046	10.663869	8.102094	8.102094	7.113245	7.113245	6.35431	6.35431	5.388741	5.388741	6.103966	5.106527	0.0	11.518957	11.959747	30.885423	11.126903	7.109798	12.142387	24.089969	9.473726	299.152144	0.555556	-1.52	22.0	278.202	226722.000407	12.968359	4.059868	1.277623	129.878939	-37.255187	10.554213	0.492857	10.554213	0.165481	0.080556	0.165481	-0.538553	-0.492857	1.5011	82.4638	299.37	1.0
Name_Thiourea_CAS_62-56-6_CS_THIOUR13M_Temperature: Value30	0.34	2.803039	29.01955	3.57735	2.062949	2.879445	1.732051	0.781474	1.189723	0.402369	0.873773	0.0	0.0	0.0	0.0	0.0	0.0	0.0	5.112437	0.0	0.0	0.0	0.0	0.0	23.685208	0.0	76.009519	0.0	-0.31	4.0	72.092	3.245112	3.69	1.061747	8.372622	29.777813	-14.862445	4.62037	0.376506	4.62037	0.160496	0.0	0.160496	0.0	-0.376506	-0.8113	20.9728	76.124	4.0
Name_None_CAS_556-88-7_CS_NTRGUA02M_Temperature: Value20	-1.59	3.679228	102.257422	5.861807	3.365624	3.365624	3.125898	1.366105	1.366105	0.7627	0.7627	0.19712	0.19712	0.094281	0.094281	10.991868	10.114318	0.0	0.0	0.0	0.0	0.0	0.0	0.0	16.568742	0.0	104.033425	0.0	-1.33	7.0	100.037	19.093584	5.67	1.956514	4.67	38.937467	-19.329362	9.267778	0.364866	9.267778	0.263015	0.537037	0.263015	-0.962963	-0.364866	-1.5485	22.8042	104.069	4.0
Name_None_CAS_56-40-6_CS_GLYCIN30M_Temperature: Value60	0.62	2.847379	42.912609	4.284457	2.639919	2.639919	2.270056	1.189533	1.189533	0.597863	0.597863	0.17462	0.17462	0.0	0.0	5.969305	4.794537	0.0	6.544756	0.0	0.0	0.0	0.0	0.0	5.733667	5.106527	75.032028	0.5	-0.57	5.0	70.027	9.651484	4.43	1.721545	3.43	29.39984	-28.021326	9.243056	0.480297	9.243056	0.316756	0.277778	0.316756	-0.967593	-0.480297	-0.9703	16.6902	75.067	3.0
Name_None_CAS_65-85-0_CS_BENZAC12M_Temperature: Value75	-0.78	2.981455	203.415953	6.690234	4.742213	4.742213	4.30453	2.588415	2.588415	1.671178	1.671178	1.02074	1.02074	0.58073	0.58073	5.969305	4.794537	0.0	0.0	5.563451	0.0	0.0	30.331835	0.0	0.0	5.106527	122.036779	0.0	-1.31	9.0	116.075	129.225339	5.820039	2.306764	1.287705	52.752101	-24.049796	10.200926	0.477639	10.200926	0.335178	0.331019	0.335178	-0.879074	-0.477639	1.3848	33.4013	122.123	1.0
Name_None_CAS_123-56-8_CS_SUCCIN05M_Temperature: Value40	0.66	2.553705	104.858202	5.276021	3.73071	3.73071	3.287694	2.115355	2.115355	1.471353	1.471353	0.857963	0.857963	0.507564	0.507564	0.0	9.589074	0.0	11.814359	12.841643	0.0	0.0	0.0	0.0	5.316789	0.0	99.032028	0.5	-0.86	7.0	94.049	46.670483	4.302866	1.329582	0.764845	40.701153	-22.228152	10.121528	0.296439	10.121528	0.226562	0.148148	0.226562	-0.148148	-0.296439	-0.577	22.3837	99.089	1.0
Name_None_CAS_123-30-8_CS_AMPHOL01M_Temperature: Value60	-0.57	3.032456	147.388339	5.983128	4.333965	4.333965	3.787694	2.333649	2.333649	1.591532	1.591532	0.893088	0.893088	0.474322	0.474322	0.0	0.0	0.0	5.749512	5.687386	0.0	0.0	24.265468	0.0	0.0	10.840195	109.052764	0.0	-1.18	8.0	102.072	70.798924	4.966628	1.738121	0.904142	47.565528	-24.154172	8.701111	0.507964	8.701111	0.115227	0.249259	0.115227	0.249259	-0.507964	0.9744	32.5192	109.128	3.0
Name_None_CAS_51-28-5_CS_DNOPHL02M_Temperature: Value55	-2.13	3.267052	375.287403	10.008072	6.206685	6.206685	6.019745	3.139151	3.139151	2.187237	2.187237	1.366512	1.366512	0.771623	0.771623	26.970906	20.228637	0.0	0.0	6.066367	12.132734	0.0	0.0	0.0	0.0	5.106527	184.012021	0.0	-2.18	13.0	180.075	675.815708	8.912421	3.05236	1.695453	71.531588	-32.782729	10.219537	0.502087	10.219537	0.317063	0.426389	0.317063	-0.886574	-0.502087	1.2086	41.4156	184.107	1.0
Name_2-Methoxybenzoic acid_CAS_579-75-9_CS_FUFBOXM_Temperature: Value20	-1.77	3.121219	267.79461	8.267585	6.073111	6.073111	5.253219	3.117454	3.117454	2.005436	2.005436	1.337383	1.337383	0.821324	0.821324	5.969305	4.794537	0.0	5.563451	5.749512	0.0	13.176165	18.199101	0.0	0.0	9.84339	152.047344	0.125	-1.51	11.0	144.085	336.852662	7.595374	3.053138	1.490371	64.230588	-25.746714	10.500648	0.495856	10.500648	0.338977	0.189815	0.338977	-0.969954	-0.495856	1.3934	39.9533	152.149	1.0
Name_Grifulvin_CAS_126-07-8_CS_GRISFLM_Temperature: Value25	-4.61	2.258173	768.834539	17.6459	13.766612	14.522541	11.39945	7.375124	7.753088	5.750227	6.128192	4.497995	4.855898	3.299373	3.564147	11.518957	9.589074	0.0	40.082073	11.499024	0.0	33.47178	6.923737	0.0	0.0	30.548392	352.071366	0.411765	-2.21	24.0	335.634	270347.369567	16.64092	5.701542	2.021587	143.824992	-37.335424	13.254939	0.496168	13.254939	0.230725	0.117617	0.230725	-1.422343	-0.496168	2.8103	86.1255	352.77	0.0
Name_None_CAS_110-94-1_CS_GLURAC04M_Temperature: Value20	0.69	3.102826	104.126402	7.276021	4.832244	4.832244	4.125898	2.562569	2.562569	1.64103	1.64103	0.781284	0.781284	0.39084	0.39084	11.938611	9.589074	0.0	19.262465	0.0	0.0	0.0	0.0	0.0	0.0	10.213055	132.042259	0.6	-1.06	9.0	124.051	65.146951	7.94	3.884109	6.94	52.110531	-39.215442	9.787862	0.48123	9.787862	0.302856	0.063194	0.302856	-0.947917	-0.48123	0.3259	29.1226	132.115	2.0
Name_None_CAS_144-82-1_CS_FOLHAPM_Temperature: Value35	-2.48	2.276726	618.70034	12.466255	8.914172	10.547165	7.971164	4.657086	6.956746	3.300767	6.164814	1.938105	4.176282	1.158653	2.980512	10.023291	8.417797	0.0	10.027042	10.69501	0.0	35.602254	6.923737	0.0	14.919458	5.733667	270.024518	0.111111	-1.67	17.0	260.259	7651.767069	11.804896	4.301523	2.714433	102.552081	-39.550748	11.909099	0.398728	11.909099	0.263206	0.138475	0.263206	-3.614398	-0.398728	1.22952	66.3089	270.339	3.0
Name_None_CAS_479-45-8_CS_MTNANLM_Temperature: Value60	-2.91	3.769455	592.636917	15.610366	9.656755	9.656755	9.162479	4.656935	4.656935	3.365399	3.365399	2.227211	2.227211	1.386716	1.386716	42.551792	40.457273	0.0	5.008913	12.132734	7.047672	0.0	0.0	0.0	0.0	0.0	287.013812	0.142857	-3.38	20.0	282.104	15468.489615	14.680168	5.086482	2.548788	108.138218	-39.173257	10.809537	0.312178	10.809537	0.312178	0.055548	0.258302	-1.171296	-0.258302	1.0391	61.8026	287.144	0.0
Name_None_CAS_118-92-3_CS_AMBACO06M_Temperature: Value30	-1.36	3.152941	257.537949	7.560478	5.242213	5.242213	4.715214	2.793756	2.793756	1.892403	1.892403	1.191199	1.191199	0.691772	0.691772	5.969305	4.794537	0.0	5.563451	5.687386	0.0	6.066367	18.199101	0.0	0.0	10.840195	137.047678	0.0	-1.51	10.0	130.082	182.238219	6.607786	2.389633	1.074894	58.091992	-27.735205	10.341759	0.477584	10.341759	0.33729	0.155093	0.33729	-0.98787	-0.477584	0.967	37.8137	137.138	3.0
Name_None_CAS_479-45-8_CS_MTNANLM_Temperature: Value65	-2.81	3.769455	592.636917	15.610366	9.656755	9.656755	9.162479	4.656935	4.656935	3.365399	3.365399	2.227211	2.227211	1.386716	1.386716	42.551792	40.457273	0.0	5.008913	12.132734	7.047672	0.0	0.0	0.0	0.0	0.0	287.013812	0.142857	-3.38	20.0	282.104	15468.489615	14.680168	5.086482	2.548788	108.138218	-39.173257	10.809537	0.312178	10.809537	0.312178	0.055548	0.258302	-1.171296	-0.258302	1.0391	61.8026	287.144	0.0
Name_None_CAS_107-35-7_CS_TAURIN05M_Temperature: Value75	0.32	3.602197	125.870334	5.914214	3.663522	4.480019	3.06066	1.712831	3.321996	1.074714	2.64679	0.375805	1.127415	0.14893	0.446789	10.118127	8.417797	0.0	12.29761	0.0	0.0	0.0	0.0	0.0	0.0	10.286417	125.014664	1.0	-0.13	7.0	118.093	18.141709	6.87	2.247743	5.87	42.07272	-32.740462	9.706806	0.329369	9.706806	0.265602	0.028935	0.265602	-3.79919	-0.329369	-1.1671	25.47	125.149	3.0
Name_None_CAS_123-56-8_CS_SUCCIN05M_Temperature: Value30	0.52	2.553705	104.858202	5.276021	3.73071	3.73071	3.287694	2.115355	2.115355	1.471353	1.471353	0.857963	0.857963	0.507564	0.507564	0.0	9.589074	0.0	11.814359	12.841643	0.0	0.0	0.0	0.0	5.316789	0.0	99.032028	0.5	-0.86	7.0	94.049	46.670483	4.302866	1.329582	0.764845	40.701153	-22.228152	10.121528	0.296439	10.121528	0.226562	0.148148	0.226562	-0.148148	-0.296439	-0.577	22.3837	99.089	1.0
Name_None_CAS_63-74-1_CS_SULAMD07M_Temperature: Value25	-1.46	3.201516	341.349962	8.483128	5.688846	6.505343	4.999019	2.883202	4.429522	2.114045	3.675468	1.208633	2.137864	0.657506	1.172946	10.023291	8.417797	0.0	4.895483	5.687386	0.0	24.265468	0.0	0.0	0.0	10.872641	172.030648	0.0	-1.07	11.0	164.145	230.73472	8.030705	2.51929	1.92397	64.87196	-38.370593	10.681132	0.398728	10.681132	0.237548	0.075648	0.237548	-3.575139	-0.398728	-0.0838	42.2276	172.209	4.0
Name_None_CAS_60-35-5_CS_ACEMID02M_Temperature: Value60	1.18	2.803039	29.01955	3.57735	2.485599	2.485599	1.732051	0.992799	0.992799	0.61065	0.61065	0.0	0.0	0.0	0.0	0.0	4.794537	0.0	5.90718	0.0	0.0	6.923737	0.0	0.0	5.733667	0.0	59.037114	0.5	-0.53	4.0	54.028	3.245112	3.47	0.874858	1.156009	24.605606	-16.99894	9.222222	0.369921	9.222222	0.21379	0.333333	0.21379	-0.333333	-0.369921	-0.5084	14.8684	59.068	2.0
Name_None_CAS_91-20-3_CS_NAPHTA18M_Temperature: Value15	-3.77	2.888052	271.015182	6.811555	5.618802	5.618802	4.966326	3.404701	3.404701	2.347151	2.347151	1.658689	1.658689	1.132906	1.132906	0.0	0.0	0.0	0.0	0.0	0.0	10.772448	0.0	0.0	48.530937	0.0	128.0626	0.0	-1.3	10.0	120.11	348.570462	5.48223	2.143053	0.780534	60.113068	-18.48353	2.12037	0.06163	2.12037	-0.018404	1.310185	0.018404	1.310185	-0.06163	2.8398	43.948	128.174	0.0
Name_None_CAS_94-09-7_CS_QQQAXG04M_Temperature: Value15	-2.37	2.753743	266.361954	8.974691	6.910355	6.910355	5.736382	3.764073	3.764073	2.342479	2.342479	1.421818	1.421818	0.83363	0.83363	0.0	4.794537	0.0	5.969305	17.85772	0.0	0.0	31.189205	0.0	0.0	10.47053	165.078979	0.222222	-1.51	12.0	154.104	535.062808	8.585329	3.758873	1.985036	71.141187	-25.576136	11.092937	0.462391	11.092937	0.33761	0.30787	0.33761	-0.30787	-0.462391	1.4455	46.8109	165.192	2.0
Name_None_CAS_91-20-3_CS_NAPHTA18M_Temperature: Value10	-3.88	2.888052	271.015182	6.811555	5.618802	5.618802	4.966326	3.404701	3.404701	2.347151	2.347151	1.658689	1.658689	1.132906	1.132906	0.0	0.0	0.0	0.0	0.0	0.0	10.772448	0.0	0.0	48.530937	0.0	128.0626	0.0	-1.3	10.0	120.11	348.570462	5.48223	2.143053	0.780534	60.113068	-18.48353	2.12037	0.06163	2.12037	-0.018404	1.310185	0.018404	1.310185	-0.06163	2.8398	43.948	128.174	0.0
Name_None_CAS_99-99-0_CS_NITOLU01M_Temperature: Value20	-2.75	3.003401	240.287949	7.560478	5.573111	5.573111	4.698377	2.910122	2.910122	2.092659	2.092659	1.24479	1.24479	0.66648	0.66648	4.923311	10.114318	0.0	5.687386	0.0	5.563451	12.132734	12.132734	6.923737	0.0	0.0	137.047678	0.142857	-1.38	10.0	130.082	180.912515	6.736009	2.473197	1.31284	58.449321	-17.139202	10.117782	0.268941	10.117782	0.268941	0.144074	0.25831	-0.403333	-0.25831	1.90322	37.8334	137.138	0.0
Name_None_CAS_103-84-4_CS_ACANIL02M_Temperature: Value50	-1.01	2.674242	217.959017	7.397341	5.795	5.795	4.787694	3.114808	3.114808	2.047212	2.047212	1.094158	1.094158	0.724749	0.724749	0.0	4.794537	0.0	5.90718	0.0	5.687386	6.923737	0.0	30.331835	5.316789	0.0	135.068414	0.125	-1.31	10.0	126.094	195.625462	6.805075	3.011779	1.895375	59.872672	-26.419893	10.502041	0.326339	10.502041	0.220747	0.035926	0.220747	-0.035926	-0.326339	1.645	40.7457	135.166	1.0
Name_None_CAS_124-04-9_CS_ADIPAC11M_Temperature: Value80	0.45	3.05509	113.709506	7.983128	5.539351	5.539351	4.625898	3.062569	3.062569	1.994584	1.994584	1.031284	1.031284	0.552451	0.552451	11.938611	9.589074	0.0	12.841643	12.841643	0.0	0.0	0.0	0.0	0.0	10.213055	146.057909	0.666667	-1.06	10.0	136.062	116.616745	8.94	4.784807	6.94	58.475473	-38.794239	9.896552	0.48123	9.896552	0.30284	0.062778	0.30284	-0.87001	-0.48123	0.716	33.7396	146.142	2.0
Name_l-Histidine_CAS_71-00-1_CS_LHISTD04M_Temperature: Value25	-0.56	2.498761	231.985251	8.267585	5.819183	5.819183	5.198377	3.159372	3.159372	2.209395	2.209395	1.301102	1.301102	0.715164	0.715164	12.011146	4.794537	0.0	6.420822	5.693928	0.0	6.32732	6.196844	0.0	9.967957	10.840195	155.069477	0.333333	-1.36	11.0	146.085	394.890351	7.743734	3.156504	2.047487	63.250684	-40.149991	10.262535	0.480077	10.262535	0.320378	0.262731	0.320378	-1.006481	-0.480077	-0.6359	37.9029	155.157	4.0
Name_None_CAS_59-66-5_CS_ATDZSA03M_Temperature: Value15	-2.57	2.938691	422.352468	10.060478	6.513019	8.146012	5.892865	3.032746	5.395562	2.099318	4.811974	0.932817	3.08151	0.525847	1.90536	10.023291	13.212334	0.0	15.378394	11.336786	0.0	6.923737	0.0	0.0	15.514152	5.138974	221.988132	0.25	-1.06	13.0	216.203	682.127277	10.023752	3.358499	2.716736	78.021451	-47.948039	10.704978	0.300746	10.704978	0.266854	0.107894	0.266854	-3.824175	-0.300746	-0.8561	45.5859	222.251	3.0
Name_None_CAS_56-40-6_CS_GLYCIN30M_Temperature: Value80	0.68	2.847379	42.912609	4.284457	2.639919	2.639919	2.270056	1.189533	1.189533	0.597863	0.597863	0.17462	0.17462	0.0	0.0	5.969305	4.794537	0.0	6.544756	0.0	0.0	0.0	0.0	0.0	5.733667	5.106527	75.032028	0.5	-0.57	5.0	70.027	9.651484	4.43	1.721545	3.43	29.39984	-28.021326	9.243056	0.480297	9.243056	0.316756	0.277778	0.316756	-0.967593	-0.480297	-0.9703	16.6902	75.067	3.0
Name_None_CAS_99-65-0_CS_DNBENZ11M_Temperature: Value25	-2.5	3.121806	306.8249	9.137828	5.836821	5.836821	5.609061	2.998878	2.998878	2.034072	2.034072	1.251375	1.251375	0.720156	0.720156	9.846622	20.228637	0.0	11.374773	0.0	6.066367	18.199101	0.0	0.0	0.0	0.0	168.017107	0.0	-1.98	12.0	164.076	472.111687	8.1198	2.951612	1.54001	66.737355	-23.089753	10.158704	0.275801	10.158704	0.275801	0.273889	0.258306	-0.673611	-0.258306	1.503	39.7508	168.108	0.0
Name_None_CAS_57-50-1_CS_SUCROS41M_Temperature: Value70	0.35	2.17727	393.203227	17.361443	12.042576	12.042576	10.806897	7.04946	7.04946	5.559383	5.559383	4.070325	4.070325	2.631316	2.631316	74.625548	30.639164	0.0	0.0	0.0	0.0	0.0	0.0	0.0	0.0	24.423644	342.116212	1.0	-0.44	23.0	320.121	120494.873994	18.892352	7.207281	3.226802	130.436458	-71.165016	9.997826	0.393567	9.997826	0.22355	0.668633	0.22355	-2.221748	-0.393567	-5.3956	68.6414	342.297	8.0
Name_None_CAS_62-44-2_CS_PYRAZB21M_Temperature: Value40	-2.26	2.635973	279.481149	9.681798	7.833004	7.833004	6.219545	4.225397	4.225397	2.638576	2.638576	1.485689	1.485689	1.004424	1.004424	0.0	4.794537	0.0	5.90718	6.606882	11.436898	6.923737	0.0	31.189205	5.316789	4.736863	179.094629	0.3	-1.51	13.0	166.115	831.113512	9.577032	4.499571	3.151288	77.716101	-32.790919	10.681432	0.493887	10.681432	0.220747	0.065593	0.220747	-0.065593	-0.493887	2.0437	51.9147	179.219	1.0
Name_None_CAS_57-50-1_CS_SUCROS41M_Temperature: Value75	0.36	2.17727	393.203227	17.361443	12.042576	12.042576	10.806897	7.04946	7.04946	5.559383	5.559383	4.070325	4.070325	2.631316	2.631316	74.625548	30.639164	0.0	0.0	0.0	0.0	0.0	0.0	0.0	0.0	24.423644	342.116212	1.0	-0.44	23.0	320.121	120494.873994	18.892352	7.207281	3.226802	130.436458	-71.165016	9.997826	0.393567	9.997826	0.22355	0.668633	0.22355	-2.221748	-0.393567	-5.3956	68.6414	342.297	8.0
Name_None_CAS_124-04-9_CS_ADIPAC11M_Temperature: Value10	-1.17	3.05509	113.709506	7.983128	5.539351	5.539351	4.625898	3.062569	3.062569	1.994584	1.994584	1.031284	1.031284	0.552451	0.552451	11.938611	9.589074	0.0	12.841643	12.841643	0.0	0.0	0.0	0.0	0.0	10.213055	146.057909	0.666667	-1.06	10.0	136.062	116.616745	8.94	4.784807	6.94	58.475473	-38.794239	9.896552	0.48123	9.896552	0.30284	0.062778	0.30284	-0.87001	-0.48123	0.716	33.7396	146.142	2.0
Name_None_CAS_115-77-5_CS_PERYTO12M_Temperature: Value40	-0.07	3.824684	51.848471	7.328427	5.117282	5.117282	4.242641	2.679125	2.679125	2.132456	2.132456	1.341641	1.341641	0.3	0.3	31.842518	0.0	0.0	0.0	0.0	0.0	0.0	0.0	0.0	0.0	20.42611	136.073559	1.0	-0.16	9.0	124.051	93.40991	8.84	3.788245	1.907385	53.375954	-34.324266	8.496528	0.395523	8.496528	0.062654	0.40625	0.062654	-1.111111	-0.395523	-2.058	30.7762	136.147	4.0
Name_None_CAS_144-62-7_CS_OXALAC08M_Temperature: Value50	0.45	3.567703	71.548875	5.154701	2.710924	2.710924	2.642734	1.105462	1.105462	0.610305	0.610305	0.182954	0.182954	0.0	0.0	11.938611	0.0	0.0	0.0	0.0	0.0	0.0	0.0	0.0	0.0	19.802129	89.995309	0.0	-1.06	6.0	88.018	13.60964	4.94	1.395523	1.280136	33.015705	-25.007447	9.099537	0.472815	9.099537	0.414359	1.824074	0.414359	-1.824074	-0.472815	-0.8444	15.2716	90.034	2.0
Name_None_CAS_553-90-2_CS_DMEOXA05M_Temperature: Value45	0.47	3.643225	92.605938	6.568914	4.632993	4.632993	3.718744	1.882993	1.882993	0.983163	0.983163	0.537457	0.537457	0.166667	0.166667	11.938611	9.589074	0.0	0.0	0.0	14.219595	0.0	0.0	0.0	9.473726	0.0	118.026609	0.5	-1.06	8.0	112.04	53.472764	6.94	3.009687	1.59221	46.384212	-18.83438	10.046065	0.460599	10.046065	0.416684	0.979167	0.416684	-0.979167	-0.460599	-0.6676	24.032	118.088	0.0
Name_None_CAS_95-55-6_CS_AMPHOM11M_Temperature: Value10	-0.77	3.134862	164.638339	5.983128	4.333965	4.333965	3.80453	2.339632	2.339632	1.558816	1.558816	0.936755	0.936755	0.48753	0.48753	0.0	0.0	0.0	5.749512	5.687386	0.0	0.0	24.265468	0.0	0.0	10.840195	109.052764	0.0	-1.18	8.0	102.072	72.495266	4.966628	1.738121	0.729375	47.565528	-24.436352	8.794259	0.505796	8.794259	0.137958	0.145833	0.137958	0.145833	-0.505796	0.9744	32.5192	109.128	3.0
Name_None_CAS_2051-24-3_CS_DCLBPHM_Temperature: Value70	-10.45	3.026914	669.959814	16.928203	9.779645	17.338934	10.106836	5.139822	8.919467	3.889822	7.669467	2.669608	7.223109	1.648786	4.303501	0.0	0.0	0.0	61.353236	0.0	0.0	0.0	0.0	0.0	0.0	116.009399	493.688527	0.0	1.34	22.0	498.662	54493.882109	19.661925	7.296648	3.103061	175.52116	-43.332592	6.202788	0.081912	6.202788	0.080892	0.00045	0.080892	-0.01198	-0.081912	9.8876	101.978	498.662	0.0
Name_l-Aspartic acid_CAS_56-84-8_CS_LASPRT03M_Temperature: Value40	-1.19	3.632432	132.529325	7.439158	4.572731	4.572731	4.036581	2.239272	2.239272	1.542593	1.542593	0.711731	0.711731	0.275438	0.275438	24.401273	9.589074	0.0	0.0	0.0	0.0	0.0	0.0	0.0	0.0	15.946722	133.037508	0.5	-1.1	9.0	126.047	60.471844	7.9	3.032307	3.47971	51.08548	-30.407021	9.846435	0.481175	9.846435	0.320578	0.532407	0.320578	-1.294074	-0.481175	-1.127	27.864	133.103	4.0
Name_l-Aspartic acid_CAS_56-84-8_CS_LASPRT03M_Temperature: Value45	-1.12	3.632432	132.529325	7.439158	4.572731	4.572731	4.036581	2.239272	2.239272	1.542593	1.542593	0.711731	0.711731	0.275438	0.275438	24.401273	9.589074	0.0	0.0	0.0	0.0	0.0	0.0	0.0	0.0	15.946722	133.037508	0.5	-1.1	9.0	126.047	60.471844	7.9	3.032307	3.47971	51.08548	-30.407021	9.846435	0.481175	9.846435	0.320578	0.532407	0.320578	-1.294074	-0.481175	-1.127	27.864	133.103	4.0
Name_None_CAS_461-58-5_CS_CYAMPD03M_Temperature: Value10	-0.65	3.507223	92.605938	4.991564	3.049128	3.049128	2.770056	1.248171	1.248171	0.636669	0.636669	0.179099	0.179099	0.057735	0.057735	0.0	0.0	0.0	5.959555	0.0	0.0	6.193156	0.0	0.0	4.992405	16.729227	84.043596	0.0	-1.24	6.0	80.05	14.834467	4.76	2.025957	2.76	35.071877	-23.990576	7.639167	0.36923	7.639167	0.208653	0.196759	0.208653	-0.196759	-0.36923	-1.25912	21.4228	84.082	4.0
Name_None_CAS_77-92-9_CS_CITRAC11M_Temperature: Value35	0.32	4.619312	227.367322	10.646264	6.427813	6.427813	5.77638	3.171013	3.171013	2.477768	2.477768	1.285437	1.285437	0.714077	0.714077	36.35061	14.383612	0.0	0.0	0.0	0.0	0.0	0.0	0.0	0.0	20.42611	192.027003	0.5	-1.63	13.0	184.059	333.963488	11.37	3.853987	3.518164	72.225463	-60.185843	10.315556	0.481139	10.315556	0.336419	1.144213	0.336419	-2.738426	-0.481139	-1.2485	37.0912	192.123	4.0
Name_1,2,3,4-Tetrachlorodibenzo-p-dioxin_CAS_30746-58-8_CS_FELSEUM_Temperature: Value35	-8.45	2.247275	599.01105	12.861443	8.637756	11.661471	8.592224	4.899776	6.411634	3.565036	5.076894	2.456249	4.223624	1.612432	2.507565	0.0	0.0	0.0	31.589557	11.499024	0.0	0.0	12.132734	12.132734	0.0	55.877485	319.89654	0.0	-0.8	18.0	317.942	16590.199562	12.244922	4.389717	1.721057	122.922822	-31.222285	6.074879	0.447804	6.074879	0.191407	0.143578	0.191407	0.143578	-0.447804	6.1982	73.072	321.974	0.0
[truncated: 150 more columns]
