# Supplementary material for: The influence of solid state information and descriptor selection on statistical models of temperature dependent aqueous solubility
Source: J Cheminform. 2018 Aug 29;10:44. doi: 10.1186/s13321-018-0298-3 (PMC6115327; doi:10.1186/s13321-018-0298-3)
Supplement: Supplementary file 3 — Additional file 3. Additional results files, in electronic format. These additional results are (a) SUB-48 calculated lattice energies for the complete set and filtered set of 27 crystal structures, (b) results from analysis of the correspondence between our temperature dependent solubility data and (1/T), (c) Excel workbooks documenting all R2 and RMSE values obtained from cross-validation, their mean values and the p values (both raw and adjusted) obtained from pairwise comparisons of corresponding models, (d) comparison of melting point data used for the melting point descriptor and retrieved from the CSD for linked refcodes. [file 13321_2018_298_MOESM3_ESM.zip]

Archive with 218 entries (213 files):
- additional_results/LICENSE.txt
- additional_results/MP_descriptor_Tm_cf_CSD_Tm/
- additional_results/MP_descriptor_Tm_cf_CSD_Tm/Avdeef_ExDPs_Cal_QSPRin_CD_True_CSD_Tm_cf_DS_Tm.csv
- additional_results/MP_descriptor_Tm_cf_CSD_Tm/Avdeef_ExDPs_QSPRin_CD_True_CSD_Tm_cf_DS_Tm.csv
- additional_results/MP_descriptor_Tm_cf_CSD_Tm/Klimenko_QSPRin_CD_True_CSD_Tm_cf_DS_Tm.csv
- additional_results/R2.RMSE.stats/
- additional_results/R2.RMSE.stats/all_combined_res.xlsx
- additional_results/R2.RMSE.stats/summarize_effect_of_3Dcrystal_descriptors_adj.p.xlsx
- additional_results/R2.RMSE.stats/summarize_effect_of_CV.v.ToCV.rt_adj.p.xlsx
- additional_results/R2.RMSE.stats/summarize_effect_of_FS_adj.p.xlsx
- additional_results/R2.RMSE.stats/summarize_effect_of_LE_descriptor_adj.p.xlsx
- additional_results/R2.RMSE.stats/summarize_effect_of_MP_descriptor_adj.p.xlsx
- additional_results/SUB-48_calculated_lattice_energies/
- additional_results/SUB-48_calculated_lattice_energies/Results.std.csv
- additional_results/SUB-48_calculated_lattice_energies/Results.std_Filtered.csv
- additional_results/vantHoff_assessment/
- additional_results/vantHoff_assessment/Klimenko_QSPRin_CD_False_MD_IntegSub.SiRMSSub.Absolv.Ind.Rdk_readyForR_vh.csv
- additional_results/vantHoff_assessment/Klimenko_QSPRin_CD_False_MD_IntegSub.SiRMSSub.Absolv.Ind.Rdk_readyForR_vh_Excel2013Stats.xlsx
- additional_results/vantHoff_assessment/Klimenko_QSPRin_CD_True_MD_IntegSub.SiRMSSub.Absolv.Ind.Rdk_readyForR_vh.csv
- additional_results/vantHoff_assessment/vh_plots/
- additional_results/vantHoff_assessment/vh_plots/Klimenko_QSPRin_CD_False_MD_IntegSub.SiRMSSub.Absolv.Ind.Rdk_readyForR_vh.csv_100.tiff
- additional_results/vantHoff_assessment/vh_plots/Klimenko_QSPRin_CD_False_MD_IntegSub.SiRMSSub.Absolv.Ind.Rdk_readyForR_vh.csv_101.tiff
- additional_results/vantHoff_assessment/vh_plots/Klimenko_QSPRin_CD_False_MD_IntegSub.SiRMSSub.Absolv.Ind.Rdk_readyForR_vh.csv_104.tiff
- additional_results/vantHoff_assessment/vh_plots/Klimenko_QSPRin_CD_False_MD_IntegSub.SiRMSSub.Absolv.Ind.Rdk_readyForR_vh.csv_114.tiff
- additional_results/vantHoff_assessment/vh_plots/Klimenko_QSPRin_CD_False_MD_IntegSub.SiRMSSub.Absolv.Ind.Rdk_readyForR_vh.csv_115.tiff
- additional_results/vantHoff_assessment/vh_plots/Klimenko_QSPRin_CD_False_MD_IntegSub.SiRMSSub.Absolv.Ind.Rdk_readyForR_vh.csv_119.tiff
- additional_results/vantHoff_assessment/vh_plots/Klimenko_QSPRin_CD_False_MD_IntegSub.SiRMSSub.Absolv.Ind.Rdk_readyForR_vh.csv_123.tiff
- additional_results/vantHoff_assessment/vh_plots/Klimenko_QSPRin_CD_False_MD_IntegSub.SiRMSSub.Absolv.Ind.Rdk_readyForR_vh.csv_126.tiff
- additional_results/vantHoff_assessment/vh_plots/Klimenko_QSPRin_CD_False_MD_IntegSub.SiRMSSub.Absolv.Ind.Rdk_readyForR_vh.csv_129.tiff
- additional_results/vantHoff_assessment/vh_plots/Klimenko_QSPRin_CD_False_MD_IntegSub.SiRMSSub.Absolv.Ind.Rdk_readyForR_vh.csv_13.tiff
- additional_results/vantHoff_assessment/vh_plots/Klimenko_QSPRin_CD_False_MD_IntegSub.SiRMSSub.Absolv.Ind.Rdk_readyForR_vh.csv_130.tiff
- additional_results/vantHoff_assessment/vh_plots/Klimenko_QSPRin_CD_False_MD_IntegSub.SiRMSSub.Absolv.Ind.Rdk_readyForR_vh.csv_133.tiff
- additional_results/vantHoff_assessment/vh_plots/Klimenko_QSPRin_CD_False_MD_IntegSub.SiRMSSub.Absolv.Ind.Rdk_readyForR_vh.csv_140.tiff
- additional_results/vantHoff_assessment/vh_plots/Klimenko_QSPRin_CD_False_MD_IntegSub.SiRMSSub.Absolv.Ind.Rdk_readyForR_vh.csv_141.tiff
- additional_results/vantHoff_assessment/vh_plots/Klimenko_QSPRin_CD_False_MD_IntegSub.SiRMSSub.Absolv.Ind.Rdk_readyForR_vh.csv_142.tiff
- additional_results/vantHoff_assessment/vh_plots/Klimenko_QSPRin_CD_False_MD_IntegSub.SiRMSSub.Absolv.Ind.Rdk_readyForR_vh.csv_143.tiff
- additional_results/vantHoff_assessment/vh_plots/Klimenko_QSPRin_CD_False_MD_IntegSub.SiRMSSub.Absolv.Ind.Rdk_readyForR_vh.csv_145.tiff
- additional_results/vantHoff_assessment/vh_plots/Klimenko_QSPRin_CD_False_MD_IntegSub.SiRMSSub.Absolv.Ind.Rdk_readyForR_vh.csv_148.tiff
- additional_results/vantHoff_assessment/vh_plots/Klimenko_QSPRin_CD_False_MD_IntegSub.SiRMSSub.Absolv.Ind.Rdk_readyForR_vh.csv_149.tiff
- additional_results/vantHoff_assessment/vh_plots/Klimenko_QSPRin_CD_False_MD_IntegSub.SiRMSSub.Absolv.Ind.Rdk_readyForR_vh.csv_151.tiff
- additional_results/vantHoff_assessment/vh_plots/Klimenko_QSPRin_CD_False_MD_IntegSub.SiRMSSub.Absolv.Ind.Rdk_readyForR_vh.csv_153.tiff
- additional_results/vantHoff_assessment/vh_plots/Klimenko_QSPRin_CD_False_MD_IntegSub.SiRMSSub.Absolv.Ind.Rdk_readyForR_vh.csv_155.tiff
- additional_results/vantHoff_assessment/vh_plots/Klimenko_QSPRin_CD_False_MD_IntegSub.SiRMSSub.Absolv.Ind.Rdk_readyForR_vh.csv_156.tiff
- additional_results/vantHoff_assessment/vh_plots/Klimenko_QSPRin_CD_False_MD_IntegSub.SiRMSSub.Absolv.Ind.Rdk_readyForR_vh.csv_158.tiff
- additional_results/vantHoff_assessment/vh_plots/Klimenko_QSPRin_CD_False_MD_IntegSub.SiRMSSub.Absolv.Ind.Rdk_readyForR_vh.csv_162.tiff
- additional_results/vantHoff_assessment/vh_plots/Klimenko_QSPRin_CD_False_MD_IntegSub.SiRMSSub.Absolv.Ind.Rdk_readyForR_vh.csv_163.tiff
- additional_results/vantHoff_assessment/vh_plots/Klimenko_QSPRin_CD_False_MD_IntegSub.SiRMSSub.Absolv.Ind.Rdk_readyForR_vh.csv_166.tiff
- additional_results/vantHoff_assessment/vh_plots/Klimenko_QSPRin_CD_False_MD_IntegSub.SiRMSSub.Absolv.Ind.Rdk_readyForR_vh.csv_168.tiff
- additional_results/vantHoff_assessment/vh_plots/Klimenko_QSPRin_CD_False_MD_IntegSub.SiRMSSub.Absolv.Ind.Rdk_readyForR_vh.csv_169.tiff
- additional_results/vantHoff_assessment/vh_plots/Klimenko_QSPRin_CD_False_MD_IntegSub.SiRMSSub.Absolv.Ind.Rdk_readyForR_vh.csv_17.tiff
- additional_results/vantHoff_assessment/vh_plots/Klimenko_QSPRin_CD_False_MD_IntegSub.SiRMSSub.Absolv.Ind.Rdk_readyForR_vh.csv_170.tiff
- additional_results/vantHoff_assessment/vh_plots/Klimenko_QSPRin_CD_False_MD_IntegSub.SiRMSSub.Absolv.Ind.Rdk_readyForR_vh.csv_174.tiff
- additional_results/vantHoff_assessment/vh_plots/Klimenko_QSPRin_CD_False_MD_IntegSub.SiRMSSub.Absolv.Ind.Rdk_readyForR_vh.csv_178.tiff
- additional_results/vantHoff_assessment/vh_plots/Klimenko_QSPRin_CD_False_MD_IntegSub.SiRMSSub.Absolv.Ind.Rdk_readyForR_vh.csv_180.tiff
- additional_results/vantHoff_assessment/vh_plots/Klimenko_QSPRin_CD_False_MD_IntegSub.SiRMSSub.Absolv.Ind.Rdk_readyForR_vh.csv_181.tiff
- additional_results/vantHoff_assessment/vh_plots/Klimenko_QSPRin_CD_False_MD_IntegSub.SiRMSSub.Absolv.Ind.Rdk_readyForR_vh.csv_182.tiff
- additional_results/vantHoff_assessment/vh_plots/Klimenko_QSPRin_CD_False_MD_IntegSub.SiRMSSub.Absolv.Ind.Rdk_readyForR_vh.csv_184.tiff
- additional_results/vantHoff_assessment/vh_plots/Klimenko_QSPRin_CD_False_MD_IntegSub.SiRMSSub.Absolv.Ind.Rdk_readyForR_vh.csv_186.tiff
- additional_results/vantHoff_assessment/vh_plots/Klimenko_QSPRin_CD_False_MD_IntegSub.SiRMSSub.Absolv.Ind.Rdk_readyForR_vh.csv_189.tiff
- additional_results/vantHoff_assessment/vh_plots/Klimenko_QSPRin_CD_False_MD_IntegSub.SiRMSSub.Absolv.Ind.Rdk_readyForR_vh.csv_191.tiff
- additional_results/vantHoff_assessment/vh_plots/Klimenko_QSPRin_CD_False_MD_IntegSub.SiRMSSub.Absolv.Ind.Rdk_readyForR_vh.csv_192.tiff
- additional_results/vantHoff_assessment/vh_plots/Klimenko_QSPRin_CD_False_MD_IntegSub.SiRMSSub.Absolv.Ind.Rdk_readyForR_vh.csv_194.tiff
- additional_results/vantHoff_assessment/vh_plots/Klimenko_QSPRin_CD_False_MD_IntegSub.SiRMSSub.Absolv.Ind.Rdk_readyForR_vh.csv_201.tiff
- additional_results/vantHoff_assessment/vh_plots/Klimenko_QSPRin_CD_False_MD_IntegSub.SiRMSSub.Absolv.Ind.Rdk_readyForR_vh.csv_202.tiff
- additional_results/vantHoff_assessment/vh_plots/Klimenko_QSPRin_CD_False_MD_IntegSub.SiRMSSub.Absolv.Ind.Rdk_readyForR_vh.csv_206.tiff
- additional_results/vantHoff_assessment/vh_plots/Klimenko_QSPRin_CD_False_MD_IntegSub.SiRMSSub.Absolv.Ind.Rdk_readyForR_vh.csv_207.tiff
- additional_results/vantHoff_assessment/vh_plots/Klimenko_QSPRin_CD_False_MD_IntegSub.SiRMSSub.Absolv.Ind.Rdk_readyForR_vh.csv_208.tiff
- additional_results/vantHoff_assessment/vh_plots/Klimenko_QSPRin_CD_False_MD_IntegSub.SiRMSSub.Absolv.Ind.Rdk_readyForR_vh.csv_214.tiff
- additional_results/vantHoff_assessment/vh_plots/Klimenko_QSPRin_CD_False_MD_IntegSub.SiRMSSub.Absolv.Ind.Rdk_readyForR_vh.csv_215.tiff
- additional_results/vantHoff_assessment/vh_plots/Klimenko_QSPRin_CD_False_MD_IntegSub.SiRMSSub.Absolv.Ind.Rdk_readyForR_vh.csv_218.tiff
- additional_results/vantHoff_assessment/vh_plots/Klimenko_QSPRin_CD_False_MD_IntegSub.SiRMSSub.Absolv.Ind.Rdk_readyForR_vh.csv_22.tiff
- additional_results/vantHoff_assessment/vh_plots/Klimenko_QSPRin_CD_False_MD_IntegSub.SiRMSSub.Absolv.Ind.Rdk_readyForR_vh.csv_223.tiff
- additional_results/vantHoff_assessment/vh_plots/Klimenko_QSPRin_CD_False_MD_IntegSub.SiRMSSub.Absolv.Ind.Rdk_readyForR_vh.csv_224.tiff
- additional_results/vantHoff_assessment/vh_plots/Klimenko_QSPRin_CD_False_MD_IntegSub.SiRMSSub.Absolv.Ind.Rdk_readyForR_vh.csv_228.tiff
- additional_results/vantHoff_assessment/vh_plots/Klimenko_QSPRin_CD_False_MD_IntegSub.SiRMSSub.Absolv.Ind.Rdk_readyForR_vh.csv_231.tiff
- additional_results/vantHoff_assessment/vh_plots/Klimenko_QSPRin_CD_False_MD_IntegSub.SiRMSSub.Absolv.Ind.Rdk_readyForR_vh.csv_238.tiff
- additional_results/vantHoff_assessment/vh_plots/Klimenko_QSPRin_CD_False_MD_IntegSub.SiRMSSub.Absolv.Ind.Rdk_readyForR_vh.csv_239.tiff
- additional_results/vantHoff_assessment/vh_plots/Klimenko_QSPRin_CD_False_MD_IntegSub.SiRMSSub.Absolv.Ind.Rdk_readyForR_vh.csv_24.tiff
- additional_results/vantHoff_assessment/vh_plots/Klimenko_QSPRin_CD_False_MD_IntegSub.SiRMSSub.Absolv.Ind.Rdk_readyForR_vh.csv_241.tiff
- additional_results/vantHoff_assessment/vh_plots/Klimenko_QSPRin_CD_False_MD_IntegSub.SiRMSSub.Absolv.Ind.Rdk_readyForR_vh.csv_243.tiff
- additional_results/vantHoff_assessment/vh_plots/Klimenko_QSPRin_CD_False_MD_IntegSub.SiRMSSub.Absolv.Ind.Rdk_readyForR_vh.csv_246.tiff
- additional_results/vantHoff_assessment/vh_plots/Klimenko_QSPRin_CD_False_MD_IntegSub.SiRMSSub.Absolv.Ind.Rdk_readyForR_vh.csv_247.tiff
- additional_results/vantHoff_assessment/vh_plots/Klimenko_QSPRin_CD_False_MD_IntegSub.SiRMSSub.Absolv.Ind.Rdk_readyForR_vh.csv_249.tiff
- additional_results/vantHoff_assessment/vh_plots/Klimenko_QSPRin_CD_False_MD_IntegSub.SiRMSSub.Absolv.Ind.Rdk_readyForR_vh.csv_251.tiff
- additional_results/vantHoff_assessment/vh_plots/Klimenko_QSPRin_CD_False_MD_IntegSub.SiRMSSub.Absolv.Ind.Rdk_readyForR_vh.csv_253.tiff
- additional_results/vantHoff_assessment/vh_plots/Klimenko_QSPRin_CD_False_MD_IntegSub.SiRMSSub.Absolv.Ind.Rdk_readyForR_vh.csv_254.tiff
- additional_results/vantHoff_assessment/vh_plots/Klimenko_QSPRin_CD_False_MD_IntegSub.SiRMSSub.Absolv.Ind.Rdk_readyForR_vh.csv_257.tiff
- additional_results/vantHoff_assessment/vh_plots/Klimenko_QSPRin_CD_False_MD_IntegSub.SiRMSSub.Absolv.Ind.Rdk_readyForR_vh.csv_261.tiff
- additional_results/vantHoff_assessment/vh_plots/Klimenko_QSPRin_CD_False_MD_IntegSub.SiRMSSub.Absolv.Ind.Rdk_readyForR_vh.csv_262.tiff
- additional_results/vantHoff_assessment/vh_plots/Klimenko_QSPRin_CD_False_MD_IntegSub.SiRMSSub.Absolv.Ind.Rdk_readyForR_vh.csv_265.tiff
- additional_results/vantHoff_assessment/vh_plots/Klimenko_QSPRin_CD_False_MD_IntegSub.SiRMSSub.Absolv.Ind.Rdk_readyForR_vh.csv_266.tiff
- additional_results/vantHoff_assessment/vh_plots/Klimenko_QSPRin_CD_False_MD_IntegSub.SiRMSSub.Absolv.Ind.Rdk_readyForR_vh.csv_267.tiff
- additional_results/vantHoff_assessment/vh_plots/Klimenko_QSPRin_CD_False_MD_IntegSub.SiRMSSub.Absolv.Ind.Rdk_readyForR_vh.csv_268.tiff
- additional_results/vantHoff_assessment/vh_plots/Klimenko_QSPRin_CD_False_MD_IntegSub.SiRMSSub.Absolv.Ind.Rdk_readyForR_vh.csv_27.tiff
- additional_results/vantHoff_assessment/vh_plots/Klimenko_QSPRin_CD_False_MD_IntegSub.SiRMSSub.Absolv.Ind.Rdk_readyForR_vh.csv_270.tiff
- additional_results/vantHoff_assessment/vh_plots/Klimenko_QSPRin_CD_False_MD_IntegSub.SiRMSSub.Absolv.Ind.Rdk_readyForR_vh.csv_272.tiff
- additional_results/vantHoff_assessment/vh_plots/Klimenko_QSPRin_CD_False_MD_IntegSub.SiRMSSub.Absolv.Ind.Rdk_readyForR_vh.csv_275.tiff
- additional_results/vantHoff_assessment/vh_plots/Klimenko_QSPRin_CD_False_MD_IntegSub.SiRMSSub.Absolv.Ind.Rdk_readyForR_vh.csv_276.tiff
- additional_results/vantHoff_assessment/vh_plots/Klimenko_QSPRin_CD_False_MD_IntegSub.SiRMSSub.Absolv.Ind.Rdk_readyForR_vh.csv_278.tiff
- additional_results/vantHoff_assessment/vh_plots/Klimenko_QSPRin_CD_False_MD_IntegSub.SiRMSSub.Absolv.Ind.Rdk_readyForR_vh.csv_280.tiff
- additional_results/vantHoff_assessment/vh_plots/Klimenko_QSPRin_CD_False_MD_IntegSub.SiRMSSub.Absolv.Ind.Rdk_readyForR_vh.csv_281.tiff
- additional_results/vantHoff_assessment/vh_plots/Klimenko_QSPRin_CD_False_MD_IntegSub.SiRMSSub.Absolv.Ind.Rdk_readyForR_vh.csv_284.tiff
- additional_results/vantHoff_assessment/vh_plots/Klimenko_QSPRin_CD_False_MD_IntegSub.SiRMSSub.Absolv.Ind.Rdk_readyForR_vh.csv_285.tiff
- additional_results/vantHoff_assessment/vh_plots/Klimenko_QSPRin_CD_False_MD_IntegSub.SiRMSSub.Absolv.Ind.Rdk_readyForR_vh.csv_287.tiff
- additional_results/vantHoff_assessment/vh_plots/Klimenko_QSPRin_CD_False_MD_IntegSub.SiRMSSub.Absolv.Ind.Rdk_readyForR_vh.csv_289.tiff
- additional_results/vantHoff_assessment/vh_plots/Klimenko_QSPRin_CD_False_MD_IntegSub.SiRMSSub.Absolv.Ind.Rdk_readyForR_vh.csv_29.tiff
- additional_results/vantHoff_assessment/vh_plots/Klimenko_QSPRin_CD_False_MD_IntegSub.SiRMSSub.Absolv.Ind.Rdk_readyForR_vh.csv_290.tiff
- additional_results/vantHoff_assessment/vh_plots/Klimenko_QSPRin_CD_False_MD_IntegSub.SiRMSSub.Absolv.Ind.Rdk_readyForR_vh.csv_292.tiff
- additional_results/vantHoff_assessment/vh_plots/Klimenko_QSPRin_CD_False_MD_IntegSub.SiRMSSub.Absolv.Ind.Rdk_readyForR_vh.csv_294.tiff
- additional_results/vantHoff_assessment/vh_plots/Klimenko_QSPRin_CD_False_MD_IntegSub.SiRMSSub.Absolv.Ind.Rdk_readyForR_vh.csv_296.tiff
- additional_results/vantHoff_assessment/vh_plots/Klimenko_QSPRin_CD_False_MD_IntegSub.SiRMSSub.Absolv.Ind.Rdk_readyForR_vh.csv_3.tiff
- additional_results/vantHoff_assessment/vh_plots/Klimenko_QSPRin_CD_False_MD_IntegSub.SiRMSSub.Absolv.Ind.Rdk_readyForR_vh.csv_304.tiff
- additional_results/vantHoff_assessment/vh_plots/Klimenko_QSPRin_CD_False_MD_IntegSub.SiRMSSub.Absolv.Ind.Rdk_readyForR_vh.csv_308.tiff
- additional_results/vantHoff_assessment/vh_plots/Klimenko_QSPRin_CD_False_MD_IntegSub.SiRMSSub.Absolv.Ind.Rdk_readyForR_vh.csv_309.tiff
- additional_results/vantHoff_assessment/vh_plots/Klimenko_QSPRin_CD_False_MD_IntegSub.SiRMSSub.Absolv.Ind.Rdk_readyForR_vh.csv_33.tiff
- additional_results/vantHoff_assessment/vh_plots/Klimenko_QSPRin_CD_False_MD_IntegSub.SiRMSSub.Absolv.Ind.Rdk_readyForR_vh.csv_36.tiff
- additional_results/vantHoff_assessment/vh_plots/Klimenko_QSPRin_CD_False_MD_IntegSub.SiRMSSub.Absolv.Ind.Rdk_readyForR_vh.csv_38.tiff
- additional_results/vantHoff_assessment/vh_plots/Klimenko_QSPRin_CD_False_MD_IntegSub.SiRMSSub.Absolv.Ind.Rdk_readyForR_vh.csv_4.tiff
- additional_results/vantHoff_assessment/vh_plots/Klimenko_QSPRin_CD_False_MD_IntegSub.SiRMSSub.Absolv.Ind.Rdk_readyForR_vh.csv_46.tiff
- additional_results/vantHoff_assessment/vh_plots/Klimenko_QSPRin_CD_False_MD_IntegSub.SiRMSSub.Absolv.Ind.Rdk_readyForR_vh.csv_48.tiff
- additional_results/vantHoff_assessment/vh_plots/Klimenko_QSPRin_CD_False_MD_IntegSub.SiRMSSub.Absolv.Ind.Rdk_readyForR_vh.csv_53.tiff
- additional_results/vantHoff_assessment/vh_plots/Klimenko_QSPRin_CD_False_MD_IntegSub.SiRMSSub.Absolv.Ind.Rdk_readyForR_vh.csv_55.tiff
- additional_results/vantHoff_assessment/vh_plots/Klimenko_QSPRin_CD_False_MD_IntegSub.SiRMSSub.Absolv.Ind.Rdk_readyForR_vh.csv_56.tiff
- additional_results/vantHoff_assessment/vh_plots/Klimenko_QSPRin_CD_False_MD_IntegSub.SiRMSSub.Absolv.Ind.Rdk_readyForR_vh.csv_57.tiff
- additional_results/vantHoff_assessment/vh_plots/Klimenko_QSPRin_CD_False_MD_IntegSub.SiRMSSub.Absolv.Ind.Rdk_readyForR_vh.csv_58.tiff
- additional_results/vantHoff_assessment/vh_plots/Klimenko_QSPRin_CD_False_MD_IntegSub.SiRMSSub.Absolv.Ind.Rdk_readyForR_vh.csv_6.tiff
- additional_results/vantHoff_assessment/vh_plots/Klimenko_QSPRin_CD_False_MD_IntegSub.SiRMSSub.Absolv.Ind.Rdk_readyForR_vh.csv_61.tiff
- additional_results/vantHoff_assessment/vh_plots/Klimenko_QSPRin_CD_False_MD_IntegSub.SiRMSSub.Absolv.Ind.Rdk_readyForR_vh.csv_63.tiff
- additional_results/vantHoff_assessment/vh_plots/Klimenko_QSPRin_CD_False_MD_IntegSub.SiRMSSub.Absolv.Ind.Rdk_readyForR_vh.csv_64.tiff
- additional_results/vantHoff_assessment/vh_plots/Klimenko_QSPRin_CD_False_MD_IntegSub.SiRMSSub.Absolv.Ind.Rdk_readyForR_vh.csv_67.tiff
- additional_results/vantHoff_assessment/vh_plots/Klimenko_QSPRin_CD_False_MD_IntegSub.SiRMSSub.Absolv.Ind.Rdk_readyForR_vh.csv_69.tiff
- additional_results/vantHoff_assessment/vh_plots/Klimenko_QSPRin_CD_False_MD_IntegSub.SiRMSSub.Absolv.Ind.Rdk_readyForR_vh.csv_70.tiff
- additional_results/vantHoff_assessment/vh_plots/Klimenko_QSPRin_CD_False_MD_IntegSub.SiRMSSub.Absolv.Ind.Rdk_readyForR_vh.csv_72.tiff
- additional_results/vantHoff_assessment/vh_plots/Klimenko_QSPRin_CD_False_MD_IntegSub.SiRMSSub.Absolv.Ind.Rdk_readyForR_vh.csv_73.tiff
- additional_results/vantHoff_assessment/vh_plots/Klimenko_QSPRin_CD_False_MD_IntegSub.SiRMSSub.Absolv.Ind.Rdk_readyForR_vh.csv_75.tiff
- additional_results/vantHoff_assessment/vh_plots/Klimenko_QSPRin_CD_False_MD_IntegSub.SiRMSSub.Absolv.Ind.Rdk_readyForR_vh.csv_8.tiff
- additional_results/vantHoff_assessment/vh_plots/Klimenko_QSPRin_CD_False_MD_IntegSub.SiRMSSub.Absolv.Ind.Rdk_readyForR_vh.csv_80.tiff
- additional_results/vantHoff_assessment/vh_plots/Klimenko_QSPRin_CD_False_MD_IntegSub.SiRMSSub.Absolv.Ind.Rdk_readyForR_vh.csv_81.tiff
- additional_results/vantHoff_assessment/vh_plots/Klimenko_QSPRin_CD_False_MD_IntegSub.SiRMSSub.Absolv.Ind.Rdk_readyForR_vh.csv_82.tiff
- additional_results/vantHoff_assessment/vh_plots/Klimenko_QSPRin_CD_False_MD_IntegSub.SiRMSSub.Absolv.Ind.Rdk_readyForR_vh.csv_83.tiff
- additional_results/vantHoff_assessment/vh_plots/Klimenko_QSPRin_CD_False_MD_IntegSub.SiRMSSub.Absolv.Ind.Rdk_readyForR_vh.csv_96.tiff
- additional_results/vantHoff_assessment/vh_plots/Klimenko_QSPRin_CD_True_MD_IntegSub.SiRMSSub.Absolv.Ind.Rdk_readyForR_vh.csv_10.tiff
- additional_results/vantHoff_assessment/vh_plots/Klimenko_QSPRin_CD_True_MD_IntegSub.SiRMSSub.Absolv.Ind.Rdk_readyForR_vh.csv_100.tiff
- additional_results/vantHoff_assessment/vh_plots/Klimenko_QSPRin_CD_True_MD_IntegSub.SiRMSSub.Absolv.Ind.Rdk_readyForR_vh.csv_102.tiff
- additional_results/vantHoff_assessment/vh_plots/Klimenko_QSPRin_CD_True_MD_IntegSub.SiRMSSub.Absolv.Ind.Rdk_readyForR_vh.csv_103.tiff
- additional_results/vantHoff_assessment/vh_plots/Klimenko_QSPRin_CD_True_MD_IntegSub.SiRMSSub.Absolv.Ind.Rdk_readyForR_vh.csv_106.tiff
- additional_results/vantHoff_assessment/vh_plots/Klimenko_QSPRin_CD_True_MD_IntegSub.SiRMSSub.Absolv.Ind.Rdk_readyForR_vh.csv_107.tiff
- additional_results/vantHoff_assessment/vh_plots/Klimenko_QSPRin_CD_True_MD_IntegSub.SiRMSSub.Absolv.Ind.Rdk_readyForR_vh.csv_108.tiff
- additional_results/vantHoff_assessment/vh_plots/Klimenko_QSPRin_CD_True_MD_IntegSub.SiRMSSub.Absolv.Ind.Rdk_readyForR_vh.csv_11.tiff
- additional_results/vantHoff_assessment/vh_plots/Klimenko_QSPRin_CD_True_MD_IntegSub.SiRMSSub.Absolv.Ind.Rdk_readyForR_vh.csv_110.tiff
- additional_results/vantHoff_assessment/vh_plots/Klimenko_QSPRin_CD_True_MD_IntegSub.SiRMSSub.Absolv.Ind.Rdk_readyForR_vh.csv_112.tiff
- additional_results/vantHoff_assessment/vh_plots/Klimenko_QSPRin_CD_True_MD_IntegSub.SiRMSSub.Absolv.Ind.Rdk_readyForR_vh.csv_113.tiff
- additional_results/vantHoff_assessment/vh_plots/Klimenko_QSPRin_CD_True_MD_IntegSub.SiRMSSub.Absolv.Ind.Rdk_readyForR_vh.csv_115.tiff
- additional_results/vantHoff_assessment/vh_plots/Klimenko_QSPRin_CD_True_MD_IntegSub.SiRMSSub.Absolv.Ind.Rdk_readyForR_vh.csv_116.tiff
- additional_results/vantHoff_assessment/vh_plots/Klimenko_QSPRin_CD_True_MD_IntegSub.SiRMSSub.Absolv.Ind.Rdk_readyForR_vh.csv_117.tiff
- additional_results/vantHoff_assessment/vh_plots/Klimenko_QSPRin_CD_True_MD_IntegSub.SiRMSSub.Absolv.Ind.Rdk_readyForR_vh.csv_119.tiff
- additional_results/vantHoff_assessment/vh_plots/Klimenko_QSPRin_CD_True_MD_IntegSub.SiRMSSub.Absolv.Ind.Rdk_readyForR_vh.csv_12.tiff
- additional_results/vantHoff_assessment/vh_plots/Klimenko_QSPRin_CD_True_MD_IntegSub.SiRMSSub.Absolv.Ind.Rdk_readyForR_vh.csv_121.tiff
- additional_results/vantHoff_assessment/vh_plots/Klimenko_QSPRin_CD_True_MD_IntegSub.SiRMSSub.Absolv.Ind.Rdk_readyForR_vh.csv_123.tiff
- additional_results/vantHoff_assessment/vh_plots/Klimenko_QSPRin_CD_True_MD_IntegSub.SiRMSSub.Absolv.Ind.Rdk_readyForR_vh.csv_127.tiff
- additional_results/vantHoff_assessment/vh_plots/Klimenko_QSPRin_CD_True_MD_IntegSub.SiRMSSub.Absolv.Ind.Rdk_readyForR_vh.csv_128.tiff
- additional_results/vantHoff_assessment/vh_plots/Klimenko_QSPRin_CD_True_MD_IntegSub.SiRMSSub.Absolv.Ind.Rdk_readyForR_vh.csv_129.tiff
- additional_results/vantHoff_assessment/vh_plots/Klimenko_QSPRin_CD_True_MD_IntegSub.SiRMSSub.Absolv.Ind.Rdk_readyForR_vh.csv_13.tiff
- additional_results/vantHoff_assessment/vh_plots/Klimenko_QSPRin_CD_True_MD_IntegSub.SiRMSSub.Absolv.Ind.Rdk_readyForR_vh.csv_14.tiff
- additional_results/vantHoff_assessment/vh_plots/Klimenko_QSPRin_CD_True_MD_IntegSub.SiRMSSub.Absolv.Ind.Rdk_readyForR_vh.csv_15.tiff
- additional_results/vantHoff_assessment/vh_plots/Klimenko_QSPRin_CD_True_MD_IntegSub.SiRMSSub.Absolv.Ind.Rdk_readyForR_vh.csv_16.tiff
- additional_results/vantHoff_assessment/vh_plots/Klimenko_QSPRin_CD_True_MD_IntegSub.SiRMSSub.Absolv.Ind.Rdk_readyForR_vh.csv_17.tiff
- additional_results/vantHoff_assessment/vh_plots/Klimenko_QSPRin_CD_True_MD_IntegSub.SiRMSSub.Absolv.Ind.Rdk_readyForR_vh.csv_20.tiff
- additional_results/vantHoff_assessment/vh_plots/Klimenko_QSPRin_CD_True_MD_IntegSub.SiRMSSub.Absolv.Ind.Rdk_readyForR_vh.csv_21.tiff
- additional_results/vantHoff_assessment/vh_plots/Klimenko_QSPRin_CD_True_MD_IntegSub.SiRMSSub.Absolv.Ind.Rdk_readyForR_vh.csv_23.tiff
- additional_results/vantHoff_assessment/vh_plots/Klimenko_QSPRin_CD_True_MD_IntegSub.SiRMSSub.Absolv.Ind.Rdk_readyForR_vh.csv_24.tiff
- additional_results/vantHoff_assessment/vh_plots/Klimenko_QSPRin_CD_True_MD_IntegSub.SiRMSSub.Absolv.Ind.Rdk_readyForR_vh.csv_25.tiff
- additional_results/vantHoff_assessment/vh_plots/Klimenko_QSPRin_CD_True_MD_IntegSub.SiRMSSub.Absolv.Ind.Rdk_readyForR_vh.csv_28.tiff
- additional_results/vantHoff_assessment/vh_plots/Klimenko_QSPRin_CD_True_MD_IntegSub.SiRMSSub.Absolv.Ind.Rdk_readyForR_vh.csv_32.tiff
- additional_results/vantHoff_assessment/vh_plots/Klimenko_QSPRin_CD_True_MD_IntegSub.SiRMSSub.Absolv.Ind.Rdk_readyForR_vh.csv_37.tiff
- additional_results/vantHoff_assessment/vh_plots/Klimenko_QSPRin_CD_True_MD_IntegSub.SiRMSSub.Absolv.Ind.Rdk_readyForR_vh.csv_39.tiff
- additional_results/vantHoff_assessment/vh_plots/Klimenko_QSPRin_CD_True_MD_IntegSub.SiRMSSub.Absolv.Ind.Rdk_readyForR_vh.csv_40.tiff
- additional_results/vantHoff_assessment/vh_plots/Klimenko_QSPRin_CD_True_MD_IntegSub.SiRMSSub.Absolv.Ind.Rdk_readyForR_vh.csv_41.tiff
- additional_results/vantHoff_assessment/vh_plots/Klimenko_QSPRin_CD_True_MD_IntegSub.SiRMSSub.Absolv.Ind.Rdk_readyForR_vh.csv_43.tiff
- additional_results/vantHoff_assessment/vh_plots/Klimenko_QSPRin_CD_True_MD_IntegSub.SiRMSSub.Absolv.Ind.Rdk_readyForR_vh.csv_44.tiff
- additional_results/vantHoff_assessment/vh_plots/Klimenko_QSPRin_CD_True_MD_IntegSub.SiRMSSub.Absolv.Ind.Rdk_readyForR_vh.csv_45.tiff
- additional_results/vantHoff_assessment/vh_plots/Klimenko_QSPRin_CD_True_MD_IntegSub.SiRMSSub.Absolv.Ind.Rdk_readyForR_vh.csv_47.tiff
- additional_results/vantHoff_assessment/vh_plots/Klimenko_QSPRin_CD_True_MD_IntegSub.SiRMSSub.Absolv.Ind.Rdk_readyForR_vh.csv_48.tiff
- additional_results/vantHoff_assessment/vh_plots/Klimenko_QSPRin_CD_True_MD_IntegSub.SiRMSSub.Absolv.Ind.Rdk_readyForR_vh.csv_5.tiff
- additional_results/vantHoff_assessment/vh_plots/Klimenko_QSPRin_CD_True_MD_IntegSub.SiRMSSub.Absolv.Ind.Rdk_readyForR_vh.csv_50.tiff
- additional_results/vantHoff_assessment/vh_plots/Klimenko_QSPRin_CD_True_MD_IntegSub.SiRMSSub.Absolv.Ind.Rdk_readyForR_vh.csv_51.tiff
- additional_results/vantHoff_assessment/vh_plots/Klimenko_QSPRin_CD_True_MD_IntegSub.SiRMSSub.Absolv.Ind.Rdk_readyForR_vh.csv_52.tiff
- additional_results/vantHoff_assessment/vh_plots/Klimenko_QSPRin_CD_True_MD_IntegSub.SiRMSSub.Absolv.Ind.Rdk_readyForR_vh.csv_56.tiff
- additional_results/vantHoff_assessment/vh_plots/Klimenko_QSPRin_CD_True_MD_IntegSub.SiRMSSub.Absolv.Ind.Rdk_readyForR_vh.csv_59.tiff
- additional_results/vantHoff_assessment/vh_plots/Klimenko_QSPRin_CD_True_MD_IntegSub.SiRMSSub.Absolv.Ind.Rdk_readyForR_vh.csv_6.tiff
- additional_results/vantHoff_assessment/vh_plots/Klimenko_QSPRin_CD_True_MD_IntegSub.SiRMSSub.Absolv.Ind.Rdk_readyForR_vh.csv_60.tiff
- additional_results/vantHoff_assessment/vh_plots/Klimenko_QSPRin_CD_True_MD_IntegSub.SiRMSSub.Absolv.Ind.Rdk_readyForR_vh.csv_63.tiff
- additional_results/vantHoff_assessment/vh_plots/Klimenko_QSPRin_CD_True_MD_IntegSub.SiRMSSub.Absolv.Ind.Rdk_readyForR_vh.csv_65.tiff
- additional_results/vantHoff_assessment/vh_plots/Klimenko_QSPRin_CD_True_MD_IntegSub.SiRMSSub.Absolv.Ind.Rdk_readyForR_vh.csv_66.tiff
- additional_results/vantHoff_assessment/vh_plots/Klimenko_QSPRin_CD_True_MD_IntegSub.SiRMSSub.Absolv.Ind.Rdk_readyForR_vh.csv_68.tiff
- additional_results/vantHoff_assessment/vh_plots/Klimenko_QSPRin_CD_True_MD_IntegSub.SiRMSSub.Absolv.Ind.Rdk_readyForR_vh.csv_69.tiff
- additional_results/vantHoff_assessment/vh_plots/Klimenko_QSPRin_CD_True_MD_IntegSub.SiRMSSub.Absolv.Ind.Rdk_readyForR_vh.csv_7.tiff
- additional_results/vantHoff_assessment/vh_plots/Klimenko_QSPRin_CD_True_MD_IntegSub.SiRMSSub.Absolv.Ind.Rdk_readyForR_vh.csv_70.tiff
- additional_results/vantHoff_assessment/vh_plots/Klimenko_QSPRin_CD_True_MD_IntegSub.SiRMSSub.Absolv.Ind.Rdk_readyForR_vh.csv_71.tiff
- additional_results/vantHoff_assessment/vh_plots/Klimenko_QSPRin_CD_True_MD_IntegSub.SiRMSSub.Absolv.Ind.Rdk_readyForR_vh.csv_73.tiff
- additional_results/vantHoff_assessment/vh_plots/Klimenko_QSPRin_CD_True_MD_IntegSub.SiRMSSub.Absolv.Ind.Rdk_readyForR_vh.csv_74.tiff
- additional_results/vantHoff_assessment/vh_plots/Klimenko_QSPRin_CD_True_MD_IntegSub.SiRMSSub.Absolv.Ind.Rdk_readyForR_vh.csv_75.tiff
- additional_results/vantHoff_assessment/vh_plots/Klimenko_QSPRin_CD_True_MD_IntegSub.SiRMSSub.Absolv.Ind.Rdk_readyForR_vh.csv_76.tiff
- additional_results/vantHoff_assessment/vh_plots/Klimenko_QSPRin_CD_True_MD_IntegSub.SiRMSSub.Absolv.Ind.Rdk_readyForR_vh.csv_78.tiff
- additional_results/vantHoff_assessment/vh_plots/Klimenko_QSPRin_CD_True_MD_IntegSub.SiRMSSub.Absolv.Ind.Rdk_readyForR_vh.csv_79.tiff
- additional_results/vantHoff_assessment/vh_plots/Klimenko_QSPRin_CD_True_MD_IntegSub.SiRMSSub.Absolv.Ind.Rdk_readyForR_vh.csv_82.tiff
- additional_results/vantHoff_assessment/vh_plots/Klimenko_QSPRin_CD_True_MD_IntegSub.SiRMSSub.Absolv.Ind.Rdk_readyForR_vh.csv_85.tiff
- additional_results/vantHoff_assessment/vh_plots/Klimenko_QSPRin_CD_True_MD_IntegSub.SiRMSSub.Absolv.Ind.Rdk_readyForR_vh.csv_87.tiff
- additional_results/vantHoff_assessment/vh_plots/Klimenko_QSPRin_CD_True_MD_IntegSub.SiRMSSub.Absolv.Ind.Rdk_readyForR_vh.csv_88.tiff
- additional_results/vantHoff_assessment/vh_plots/Klimenko_QSPRin_CD_True_MD_IntegSub.SiRMSSub.Absolv.Ind.Rdk_readyForR_vh.csv_9.tiff
- additional_results/vantHoff_assessment/vh_plots/Klimenko_QSPRin_CD_True_MD_IntegSub.SiRMSSub.Absolv.Ind.Rdk_readyForR_vh.csv_90.tiff
- additional_results/vantHoff_assessment/vh_plots/Klimenko_QSPRin_CD_True_MD_IntegSub.SiRMSSub.Absolv.Ind.Rdk_readyForR_vh.csv_91.tiff
- additional_results/vantHoff_assessment/vh_plots/Klimenko_QSPRin_CD_True_MD_IntegSub.SiRMSSub.Absolv.Ind.Rdk_readyForR_vh.csv_93.tiff
- additional_results/vantHoff_assessment/vh_plots/Klimenko_QSPRin_CD_True_MD_IntegSub.SiRMSSub.Absolv.Ind.Rdk_readyForR_vh.csv_94.tiff
- additional_results/vantHoff_assessment/vh_plots/Klimenko_QSPRin_CD_True_MD_IntegSub.SiRMSSub.Absolv.Ind.Rdk_readyForR_vh.csv_96.tiff
- additional_results/vantHoff_assessment/vh_plots/Klimenko_QSPRin_CD_True_MD_IntegSub.SiRMSSub.Absolv.Ind.Rdk_readyForR_vh.csv_97.tiff
- additional_results/vantHoff_assessment/vh_plots/Klimenko_QSPRin_CD_True_MD_IntegSub.SiRMSSub.Absolv.Ind.Rdk_readyForR_vh.csv_98.tiff
- additional_results/vantHoff_assessment/vh_plots/Klimenko_QSPRin_CD_True_MD_IntegSub.SiRMSSub.Absolv.Ind.Rdk_readyForR_vh.csv_99.tiff
