# Supplementary material for: The influence of solid state information and descriptor selection on statistical models of temperature dependent aqueous solubility
Source: J Cheminform. 2018 Aug 29;10:44. doi: 10.1186/s13321-018-0298-3 (PMC6115327; doi:10.1186/s13321-018-0298-3)
Supplement: Supplementary file 3 — Additional file 3. Additional results files, in electronic format. These additional results are (a) SUB-48 calculated lattice energies for the complete set and filtered set of 27 crystal structures, (b) results from analysis of the correspondence between our temperature dependent solubility data and (1/T), (c) Excel workbooks documenting all R2 and RMSE values obtained from cross-validation, their mean values and the p values (both raw and adjusted) obtained from pairwise comparisons of corresponding models, (d) comparison of melting point data used for the melting point descriptor and retrieved from the CSD for linked refcodes. [file 13321_2018_298_MOESM3_ESM.zip › additional_results/MP_descriptor_Tm_cf_CSD_Tm/Avdeef_ExDPs_Cal_QSPRin_CD_True_CSD_Tm_cf_DS_Tm.csv]

Refcode	CSD Tm Value	Dataset Tm Value	Dataset Tm - CSD Tm	Abs(Dataset Tm - CSD Tm):N	Abs(Dataset Tm - CSD Tm):min	Abs(Dataset Tm - CSD Tm):max	Abs(Dataset Tm - CSD Tm):5th percentile	Abs(Dataset Tm - CSD Tm):50th percentile	Abs(Dataset Tm - CSD Tm):95th percentile
GLYCIN30	None	522.15	None	5	0.85	14.15	0.98	2.0	12.52
GOBVEA01	None	467.15	None	5	0.85	14.15	0.98	2.0	12.52
UREAXX23	None	406.15	None	5	0.85	14.15	0.98	2.0	12.52
LHISTD04	None	555.15	None	5	0.85	14.15	0.98	2.0	12.52
PABHIJ	None	521.15	None	5	0.85	14.15	0.98	2.0	12.52
SUCACB16	None	460.15	None	5	0.85	14.15	0.98	2.0	12.52
BUKJOG11	None	385.15	None	5	0.85	14.15	0.98	2.0	12.52
LASPRT03	None	503.15	None	5	0.85	14.15	0.98	2.0	12.52
AMPYRE	None	432.15	None	5	0.85	14.15	0.98	2.0	12.52
GLURAC04	372.15	370.15	-2.0	5	0.85	14.15	0.98	2.0	12.52
SUCROS41	None	462.65	None	5	0.85	14.15	0.98	2.0	12.52
TARTAC24	None	448.15	None	5	0.85	14.15	0.98	2.0	12.52
GRISFL	None	493.15	None	5	0.85	14.15	0.98	2.0	12.52
ACEMID02	None	424.65	None	5	0.85	14.15	0.98	2.0	12.52
TAURIN05	573.0	587.15	14.15	5	0.85	14.15	0.98	2.0	12.52
AMPYRM01	400.65	399.15	-1.5	5	0.85	14.15	0.98	2.0	12.52
JIWPEL	518.15	512.15	-6.0	5	0.85	14.15	0.98	2.0	12.52
AMIPYR	None	334.15	None	5	0.85	14.15	0.98	2.0	12.52
AMPYRD	None	331.15	None	5	0.85	14.15	0.98	2.0	12.52
HOPROL12	None	545.15	None	5	0.85	14.15	0.98	2.0	12.52
LGLUAC03	None	474.15	None	5	0.85	14.15	0.98	2.0	12.52
MALIAC13	None	407.15	None	5	0.85	14.15	0.98	2.0	12.52
CITRAC11	None	426.15	None	5	0.85	14.15	0.98	2.0	12.52
QATWAJ	301.0	300.15	-0.85	5	0.85	14.15	0.98	2.0	12.52
VIKKEG	None	508.15	None	5	0.85	14.15	0.98	2.0	12.52
ADIPAC11	None	426.15	None	5	0.85	14.15	0.98	2.0	12.52
BEDMIG08	None	401.15	None	5	0.85	14.15	0.98	2.0	12.52
BAPLOT06	None	545.65	None	5	0.85	14.15	0.98	2.0	12.52
OXALAC08	None	463.15	None	5	0.85	14.15	0.98	2.0	12.52
PHTHAC06	None	488.15	None	5	0.85	14.15	0.98	2.0	12.52
