# Supplementary material for: The influence of solid state information and descriptor selection on statistical models of temperature dependent aqueous solubility
Source: J Cheminform. 2018 Aug 29;10:44. doi: 10.1186/s13321-018-0298-3 (PMC6115327; doi:10.1186/s13321-018-0298-3)
Supplement: Supplementary file 3 — Additional file 3. Additional results files, in electronic format. These additional results are (a) SUB-48 calculated lattice energies for the complete set and filtered set of 27 crystal structures, (b) results from analysis of the correspondence between our temperature dependent solubility data and (1/T), (c) Excel workbooks documenting all R2 and RMSE values obtained from cross-validation, their mean values and the p values (both raw and adjusted) obtained from pairwise comparisons of corresponding models, (d) comparison of melting point data used for the melting point descriptor and retrieved from the CSD for linked refcodes. [file 13321_2018_298_MOESM3_ESM.zip › additional_results/MP_descriptor_Tm_cf_CSD_Tm/Avdeef_ExDPs_QSPRin_CD_True_CSD_Tm_cf_DS_Tm.csv]

Refcode	CSD Tm Value	Dataset Tm Value	Dataset Tm - CSD Tm	Abs(Dataset Tm - CSD Tm):N	Abs(Dataset Tm - CSD Tm):min	Abs(Dataset Tm - CSD Tm):max	Abs(Dataset Tm - CSD Tm):5th percentile	Abs(Dataset Tm - CSD Tm):50th percentile	Abs(Dataset Tm - CSD Tm):95th percentile
ATPRCL01	None	408.15	None	22	0.0	52.15	0.0025	1.75	35.8925
COUMAR12	None	343.15	None	22	0.0	52.15	0.0025	1.75	35.8925
RESORA03	383.0	383.15	0.15	22	0.0	52.15	0.0025	1.75	35.8925
SULDAZ06	None	526.15	None	22	0.0	52.15	0.0025	1.75	35.8925
HXACAN32	None	443.15	None	22	0.0	52.15	0.0025	1.75	35.8925
PCPTZA	None	434.15	None	22	0.0	52.15	0.0025	1.75	35.8925
FOLHAP	None	481.15	None	22	0.0	52.15	0.0025	1.75	35.8925
DETBAA01	463.15	463.15	0.0	22	0.0	52.15	0.0025	1.75	35.8925
SLFNMD01	None	449.15	None	22	0.0	52.15	0.0025	1.75	35.8925
TEPHTH13	None	573.15	None	22	0.0	52.15	0.0025	1.75	35.8925
SUCROS41	None	462.65	None	22	0.0	52.15	0.0025	1.75	35.8925
AMPYRE	None	432.15	None	22	0.0	52.15	0.0025	1.75	35.8925
FAZHET01	None	585.15	None	22	0.0	52.15	0.0025	1.75	35.8925
NIPPEJ	None	304.15	None	22	0.0	52.15	0.0025	1.75	35.8925
ACSALA01	None	408.15	None	22	0.0	52.15	0.0025	1.75	35.8925
COYRUD12	None	426.15	None	22	0.0	52.15	0.0025	1.75	35.8925
AMIPYR	None	334.15	None	22	0.0	52.15	0.0025	1.75	35.8925
BENZAC12	None	395.15	None	22	0.0	52.15	0.0025	1.75	35.8925
SALIAC18	None	431.15	None	22	0.0	52.15	0.0025	1.75	35.8925
ANDOON04	None	458.15	None	22	0.0	52.15	0.0025	1.75	35.8925
LEUCIN03	None	566.15	None	22	0.0	52.15	0.0025	1.75	35.8925
HCSBTZ04	495.0	547.15	52.15	22	0.0	52.15	0.0025	1.75	35.8925
HYQUIN08	None	447.15	None	22	0.0	52.15	0.0025	1.75	35.8925
SAYZEY	None	395.15	None	22	0.0	52.15	0.0025	1.75	35.8925
SUBRAC01	None	415.15	None	22	0.0	52.15	0.0025	1.75	35.8925
LGLUAC03	None	474.15	None	22	0.0	52.15	0.0025	1.75	35.8925
SALMID07	None	413.15	None	22	0.0	52.15	0.0025	1.75	35.8925
DHPRTO02	None	495.15	None	22	0.0	52.15	0.0025	1.75	35.8925
CITRAC11	None	426.15	None	22	0.0	52.15	0.0025	1.75	35.8925
HACTPH13	None	383.15	None	22	0.0	52.15	0.0025	1.75	35.8925
ZOYMOP04	None	414.15	None	22	0.0	52.15	0.0025	1.75	35.8925
ACSALA19	None	408.15	None	22	0.0	52.15	0.0025	1.75	35.8925
LABJON	None	541.15	None	22	0.0	52.15	0.0025	1.75	35.8925
ALOPUR	None	623.15	None	22	0.0	52.15	0.0025	1.75	35.8925
QQQAXG04	None	363.15	None	22	0.0	52.15	0.0025	1.75	35.8925
ADIPAC11	None	426.15	None	22	0.0	52.15	0.0025	1.75	35.8925
ZZZTSE03	None	428.15	None	22	0.0	52.15	0.0025	1.75	35.8925
CEZBIS	None	462.15	None	22	0.0	52.15	0.0025	1.75	35.8925
PHTHAC06	None	488.15	None	22	0.0	52.15	0.0025	1.75	35.8925
GLYCIN30	None	522.15	None	22	0.0	52.15	0.0025	1.75	35.8925
DMANTR01	None	455.15	None	22	0.0	52.15	0.0025	1.75	35.8925
EFEMUX01	None	490.15	None	22	0.0	52.15	0.0025	1.75	35.8925
SLFNMG01	None	456.15	None	22	0.0	52.15	0.0025	1.75	35.8925
MVERIQ01	421.0	420.15	-0.85	22	0.0	52.15	0.0025	1.75	35.8925
CATCOL13	None	378.15	None	22	0.0	52.15	0.0025	1.75	35.8925
CAXMUJ	None	480.15	None	22	0.0	52.15	0.0025	1.75	35.8925
THXMAM13	None	445.15	None	22	0.0	52.15	0.0025	1.75	35.8925
INDMET03	None	432.15	None	22	0.0	52.15	0.0025	1.75	35.8925
HEFTAO	None	398.15	None	22	0.0	52.15	0.0025	1.75	35.8925
LALNIN03	None	576.15	None	22	0.0	52.15	0.0025	1.75	35.8925
LTHREO03	None	536.15	None	22	0.0	52.15	0.0025	1.75	35.8925
IJUMEG	None	524.15	None	22	0.0	52.15	0.0025	1.75	35.8925
QQQAUG15	None	623.15	None	22	0.0	52.15	0.0025	1.75	35.8925
FUFSOP	399.15	430.15	31.0	22	0.0	52.15	0.0025	1.75	35.8925
HXQUIN14	None	349.15	None	22	0.0	52.15	0.0025	1.75	35.8925
CINMAC03	None	406.15	None	22	0.0	52.15	0.0025	1.75	35.8925
JEYDEW01	None	473.15	None	22	0.0	52.15	0.0025	1.75	35.8925
GLURAC04	372.15	370.15	-2.0	22	0.0	52.15	0.0025	1.75	35.8925
TARTAC24	None	448.15	None	22	0.0	52.15	0.0025	1.75	35.8925
GRISFL	None	493.15	None	22	0.0	52.15	0.0025	1.75	35.8925
QAPBAL	None	423.15	None	22	0.0	52.15	0.0025	1.75	35.8925
YAPZEU01	None	499.15	None	22	0.0	52.15	0.0025	1.75	35.8925
CEBGOF04	385.0	404.15	19.15	22	0.0	52.15	0.0025	1.75	35.8925
DMEOXA05	None	327.15	None	22	0.0	52.15	0.0025	1.75	35.8925
QIJZOY	522.0	493.15	-28.85	22	0.0	52.15	0.0025	1.75	35.8925
SAQJAV	None	553.15	None	22	0.0	52.15	0.0025	1.75	35.8925
SUTHAZ30	None	475.15	None	22	0.0	52.15	0.0025	1.75	35.8925
SACRET01	None	512.15	None	22	0.0	52.15	0.0025	1.75	35.8925
FICJAC	None	365.15	None	22	0.0	52.15	0.0025	1.75	35.8925
GOBVEA01	None	467.15	None	22	0.0	52.15	0.0025	1.75	35.8925
AMPYRD	None	331.15	None	22	0.0	52.15	0.0025	1.75	35.8925
PROGST13	None	399.15	None	22	0.0	52.15	0.0025	1.75	35.8925
IVUQOF	411.35	412.15	0.8	22	0.0	52.15	0.0025	1.75	35.8925
LDOPAS03	None	550.15	None	22	0.0	52.15	0.0025	1.75	35.8925
AMPENA01	None	475.15	None	22	0.0	52.15	0.0025	1.75	35.8925
NALIDX01	None	503.15	None	22	0.0	52.15	0.0025	1.75	35.8925
OXALAC08	None	463.15	None	22	0.0	52.15	0.0025	1.75	35.8925
QATWAJ	301.0	300.15	-0.85	22	0.0	52.15	0.0025	1.75	35.8925
PCPHOL01	None	452.15	None	22	0.0	52.15	0.0025	1.75	35.8925
ZZZPUS02	None	402.15	None	22	0.0	52.15	0.0025	1.75	35.8925
PORJIR	None	446.15	None	22	0.0	52.15	0.0025	1.75	35.8925
PUFJUX	None	573.15	None	22	0.0	52.15	0.0025	1.75	35.8925
GUQPOZ	None	425.15	None	22	0.0	52.15	0.0025	1.75	35.8925
BEDMIG08	None	401.15	None	22	0.0	52.15	0.0025	1.75	35.8925
MGLUCP11	None	441.15	None	22	0.0	52.15	0.0025	1.75	35.8925
BENZDC01	None	619.483333	None	22	0.0	52.15	0.0025	1.75	35.8925
MAMPOL	None	398.15	None	22	0.0	52.15	0.0025	1.75	35.8925
JIWPEL	518.15	512.15	-6.0	22	0.0	52.15	0.0025	1.75	35.8925
ANISIC04	None	457.15	None	22	0.0	52.15	0.0025	1.75	35.8925
PABHIJ	None	521.15	None	22	0.0	52.15	0.0025	1.75	35.8925
NAPHOL01	None	369.15	None	22	0.0	52.15	0.0025	1.75	35.8925
PTOLIC01	None	455.816667	None	22	0.0	52.15	0.0025	1.75	35.8925
DAPSUO05	None	449.15	None	22	0.0	52.15	0.0025	1.75	35.8925
MTHPRG	None	506.15	None	22	0.0	52.15	0.0025	1.75	35.8925
MOFPAY	274.0	310.15	36.15	22	0.0	52.15	0.0025	1.75	35.8925
BUKJOG11	None	385.15	None	22	0.0	52.15	0.0025	1.75	35.8925
CEBGUL01	None	385.15	None	22	0.0	52.15	0.0025	1.75	35.8925
GIVJUQ	387.65	388.15	0.5	22	0.0	52.15	0.0025	1.75	35.8925
AMPHOM11	None	445.15	None	22	0.0	52.15	0.0025	1.75	35.8925
MNIANL03	None	345.15	None	22	0.0	52.15	0.0025	1.75	35.8925
CHEBAR01	None	447.15	None	22	0.0	52.15	0.0025	1.75	35.8925
SIKLIH07	None	441.15	None	22	0.0	52.15	0.0025	1.75	35.8925
HALDOL01	None	422.15	None	22	0.0	52.15	0.0025	1.75	35.8925
IDIXEZ	387.2	387.15	-0.05	22	0.0	52.15	0.0025	1.75	35.8925
SUCCIN05	None	399.15	None	22	0.0	52.15	0.0025	1.75	35.8925
LCYSTI15	None	533.15	None	22	0.0	52.15	0.0025	1.75	35.8925
AMPYRM01	400.65	399.15	-1.5	22	0.0	52.15	0.0025	1.75	35.8925
AFAZEM	None	395.15	None	22	0.0	52.15	0.0025	1.75	35.8925
MALNAC12	None	408.816667	None	22	0.0	52.15	0.0025	1.75	35.8925
ACEMID02	None	424.65	None	22	0.0	52.15	0.0025	1.75	35.8925
ANTPYR	None	386.15	None	22	0.0	52.15	0.0025	1.75	35.8925
ANTCEN19	None	489.15	None	22	0.0	52.15	0.0025	1.75	35.8925
PYRZIN21	None	463.15	None	22	0.0	52.15	0.0025	1.75	35.8925
PIMELA14	None	378.15	None	22	0.0	52.15	0.0025	1.75	35.8925
ATDZSA03	None	533.15	None	22	0.0	52.15	0.0025	1.75	35.8925
CIMETD01	415.0	415.15	0.15	22	0.0	52.15	0.0025	1.75	35.8925
NBZOAO04	None	419.15	None	22	0.0	52.15	0.0025	1.75	35.8925
MALIAC13	None	407.15	None	22	0.0	52.15	0.0025	1.75	35.8925
KEFCED	None	542.15	None	22	0.0	52.15	0.0025	1.75	35.8925
MNPHOL21	370.0	370.15	0.15	22	0.0	52.15	0.0025	1.75	35.8925
LSERIN10	None	502.483333	None	22	0.0	52.15	0.0025	1.75	35.8925
FPAMCA	None	398.15	None	22	0.0	52.15	0.0025	1.75	35.8925
BIDLOP02	None	476.15	None	22	0.0	52.15	0.0025	1.75	35.8925
ZZZUEE04	None	548.15	None	22	0.0	52.15	0.0025	1.75	35.8925
VIKKEG	None	508.15	None	22	0.0	52.15	0.0025	1.75	35.8925
ESTRON13	None	528.15	None	22	0.0	52.15	0.0025	1.75	35.8925
HEQMUM	None	566.15	None	22	0.0	52.15	0.0025	1.75	35.8925
UREAXX23	None	406.15	None	22	0.0	52.15	0.0025	1.75	35.8925
MNIMET02	None	432.15	None	22	0.0	52.15	0.0025	1.75	35.8925
DIGOXN10	None	522.15	None	22	0.0	52.15	0.0025	1.75	35.8925
PERPAZ	None	370.15	None	22	0.0	52.15	0.0025	1.75	35.8925
PHBARB09	None	449.15	None	22	0.0	52.15	0.0025	1.75	35.8925
SLFNMB07	None	440.15	None	22	0.0	52.15	0.0025	1.75	35.8925
CORTIC01	None	455.15	None	22	0.0	52.15	0.0025	1.75	35.8925
LHISTD04	None	555.15	None	22	0.0	52.15	0.0025	1.75	35.8925
NETIND01	None	476.15	None	22	0.0	52.15	0.0025	1.75	35.8925
GASVOL	None	442.15	None	22	0.0	52.15	0.0025	1.75	35.8925
BZAMID12	None	403.15	None	22	0.0	52.15	0.0025	1.75	35.8925
TAURIN05	573.0	587.15	14.15	22	0.0	52.15	0.0025	1.75	35.8925
SUCACB16	None	460.15	None	22	0.0	52.15	0.0025	1.75	35.8925
BIYSEH06	475.0	472.15	-2.85	22	0.0	52.15	0.0025	1.75	35.8925
LTYROS11	None	600.15	None	22	0.0	52.15	0.0025	1.75	35.8925
AMPHOL01	None	463.15	None	22	0.0	52.15	0.0025	1.75	35.8925
LASPRT03	None	503.15	None	22	0.0	52.15	0.0025	1.75	35.8925
HPENDO10	None	415.15	None	22	0.0	52.15	0.0025	1.75	35.8925
FUFBOX	None	372.15	None	22	0.0	52.15	0.0025	1.75	35.8925
FRANAC04	None	407.15	None	22	0.0	52.15	0.0025	1.75	35.8925
ZEDPIH01	331.15	331.15	0.0	22	0.0	52.15	0.0025	1.75	35.8925
FESNOG01	None	469.15	None	22	0.0	52.15	0.0025	1.75	35.8925
ZZZPNG03	None	492.15	None	22	0.0	52.15	0.0025	1.75	35.8925
ACACTA01	None	673.15	None	22	0.0	52.15	0.0025	1.75	35.8925
AZELAC04	379.65	377.15	-2.5	22	0.0	52.15	0.0025	1.75	35.8925
NANILI23	None	382.65	None	22	0.0	52.15	0.0025	1.75	35.8925
SULAMD07	None	438.15	None	22	0.0	52.15	0.0025	1.75	35.8925
ARADEN10	None	507.15	None	22	0.0	52.15	0.0025	1.75	35.8925
ETCYBA01	None	456.15	None	22	0.0	52.15	0.0025	1.75	35.8925
GENIST	None	575.15	None	22	0.0	52.15	0.0025	1.75	35.8925
CBMZPN16	None	465.15	None	22	0.0	52.15	0.0025	1.75	35.8925
DIZPAM10	None	405.15	None	22	0.0	52.15	0.0025	1.75	35.8925
SLFSMD10	None	516.15	None	22	0.0	52.15	0.0025	1.75	35.8925
BAPLOT06	None	545.65	None	22	0.0	52.15	0.0025	1.75	35.8925
NITPOL02	None	386.15	None	22	0.0	52.15	0.0025	1.75	35.8925
BNZQUI03	None	389.15	None	22	0.0	52.15	0.0025	1.75	35.8925
ACANIL02	None	387.15	None	22	0.0	52.15	0.0025	1.75	35.8925
HOPROL12	None	545.15	None	22	0.0	52.15	0.0025	1.75	35.8925
NAPXAC01	432.5	429.15	-3.35	22	0.0	52.15	0.0025	1.75	35.8925
HIPPAC05	None	460.15	None	22	0.0	52.15	0.0025	1.75	35.8925
DHXBZP	None	418.15	None	22	0.0	52.15	0.0025	1.75	35.8925
LOYXEE	None	382.15	None	22	0.0	52.15	0.0025	1.75	35.8925
