# Supplementary material for: The influence of solid state information and descriptor selection on statistical models of temperature dependent aqueous solubility
Source: J Cheminform. 2018 Aug 29;10:44. doi: 10.1186/s13321-018-0298-3 (PMC6115327; doi:10.1186/s13321-018-0298-3)
Supplement: Supplementary file 3 — Additional file 3. Additional results files, in electronic format. These additional results are (a) SUB-48 calculated lattice energies for the complete set and filtered set of 27 crystal structures, (b) results from analysis of the correspondence between our temperature dependent solubility data and (1/T), (c) Excel workbooks documenting all R2 and RMSE values obtained from cross-validation, their mean values and the p values (both raw and adjusted) obtained from pairwise comparisons of corresponding models, (d) comparison of melting point data used for the melting point descriptor and retrieved from the CSD for linked refcodes. [file 13321_2018_298_MOESM3_ESM.zip › additional_results/MP_descriptor_Tm_cf_CSD_Tm/Klimenko_QSPRin_CD_True_CSD_Tm_cf_DS_Tm.csv]

Refcode	CSD Tm Value	Dataset Tm Value	Dataset Tm - CSD Tm	Abs(Dataset Tm - CSD Tm):N	Abs(Dataset Tm - CSD Tm):min	Abs(Dataset Tm - CSD Tm):max	Abs(Dataset Tm - CSD Tm):5th percentile	Abs(Dataset Tm - CSD Tm):50th percentile	Abs(Dataset Tm - CSD Tm):95th percentile
MALNAC12	None	408.15	None	17	0.0	85.0	0.12	1.5	41.4
HYQUIN08	None	446.65	None	17	0.0	85.0	0.12	1.5	41.4
DMEOXA05	None	327.15	None	17	0.0	85.0	0.12	1.5	41.4
DCLBPH	577.15	578.15	1.0	17	0.0	85.0	0.12	1.5	41.4
PHENAN08	374.0	373.15	-0.85	17	0.0	85.0	0.12	1.5	41.4
UREAXX23	None	405.85	None	17	0.0	85.0	0.12	1.5	41.4
MALIAC13	None	411.15	None	17	0.0	85.0	0.12	1.5	41.4
PHTHAC06	None	503.15	None	17	0.0	85.0	0.12	1.5	41.4
AMPHOM11	None	445.15	None	17	0.0	85.0	0.12	1.5	41.4
ACACTA01	None	673.45	None	17	0.0	85.0	0.12	1.5	41.4
SULAMD07	None	438.15	None	17	0.0	85.0	0.12	1.5	41.4
MNPHOL21	370.0	370.15	0.15	17	0.0	85.0	0.12	1.5	41.4
DNOPHL02	None	380.65	None	17	0.0	85.0	0.12	1.5	41.4
QEWHOR	None	496.15	None	17	0.0	85.0	0.12	1.5	41.4
BIDLOP02	None	475.15	None	17	0.0	85.0	0.12	1.5	41.4
PERPAZ	None	370.15	None	17	0.0	85.0	0.12	1.5	41.4
GUQPOZ	None	429.15	None	17	0.0	85.0	0.12	1.5	41.4
ALOPUR	None	623.15	None	17	0.0	85.0	0.12	1.5	41.4
FLUREN02	None	389.15	None	17	0.0	85.0	0.12	1.5	41.4
BENZAC12	None	395.15	None	17	0.0	85.0	0.12	1.5	41.4
ABESIK	None	350.15	None	17	0.0	85.0	0.12	1.5	41.4
ANISIC04	None	457.15	None	17	0.0	85.0	0.12	1.5	41.4
CITRAC11	None	426.15	None	17	0.0	85.0	0.12	1.5	41.4
ANTCEN19	None	491.15	None	17	0.0	85.0	0.12	1.5	41.4
ZZZTSE03	None	428.15	None	17	0.0	85.0	0.12	1.5	41.4
ACANIL02	None	387.15	None	17	0.0	85.0	0.12	1.5	41.4
NAPHTA18	None	353.35	None	17	0.0	85.0	0.12	1.5	41.4
AMPHOL01	None	463.15	None	17	0.0	85.0	0.12	1.5	41.4
SALIAC18	None	431.15	None	17	0.0	85.0	0.12	1.5	41.4
THIOUR13	None	449.15	None	17	0.0	85.0	0.12	1.5	41.4
GLUCIT	358.15	383.15	25.0	17	0.0	85.0	0.12	1.5	41.4
ACEMID02	None	354.15	None	17	0.0	85.0	0.12	1.5	41.4
DMANTR01	None	455.15	None	17	0.0	85.0	0.12	1.5	41.4
TAURIN05	573.0	601.15	28.15	17	0.0	85.0	0.12	1.5	41.4
LASPRT03	None	543.65	None	17	0.0	85.0	0.12	1.5	41.4
HIPPAC05	None	460.15	None	17	0.0	85.0	0.12	1.5	41.4
MTNANL	None	404.15	None	17	0.0	85.0	0.12	1.5	41.4
FUHDAN01	448.15	456.15	8.0	17	0.0	85.0	0.12	1.5	41.4
LSERIN10	None	493.15	None	17	0.0	85.0	0.12	1.5	41.4
AMBNAC04	None	460.15	None	17	0.0	85.0	0.12	1.5	41.4
FUFSOP	399.15	429.65	30.5	17	0.0	85.0	0.12	1.5	41.4
FUFBOX	None	374.15	None	17	0.0	85.0	0.12	1.5	41.4
RESORA03	383.0	383.15	0.15	17	0.0	85.0	0.12	1.5	41.4
MAMPOL	None	398.15	None	17	0.0	85.0	0.12	1.5	41.4
PERYTO12	None	533.15	None	17	0.0	85.0	0.12	1.5	41.4
DIZPAM10	None	398.15	None	17	0.0	85.0	0.12	1.5	41.4
OXALAC08	None	462.15	None	17	0.0	85.0	0.12	1.5	41.4
LHISTD04	None	560.15	None	17	0.0	85.0	0.12	1.5	41.4
ADIPAC11	None	425.15	None	17	0.0	85.0	0.12	1.5	41.4
CAPLAC	None	343.15	None	17	0.0	85.0	0.12	1.5	41.4
CYAMPD03	None	483.15	None	17	0.0	85.0	0.12	1.5	41.4
DCLBEN03	None	326.25	None	17	0.0	85.0	0.12	1.5	41.4
SUCROS41	None	464.15	None	17	0.0	85.0	0.12	1.5	41.4
LALNIN03	None	587.65	None	17	0.0	85.0	0.12	1.5	41.4
NANILI23	None	419.15	None	17	0.0	85.0	0.12	1.5	41.4
SALMID07	None	413.15	None	17	0.0	85.0	0.12	1.5	41.4
THYMIN01	None	589.15	None	17	0.0	85.0	0.12	1.5	41.4
MPARAT01	None	309.15	None	17	0.0	85.0	0.12	1.5	41.4
PCPHOL01	None	447.15	None	17	0.0	85.0	0.12	1.5	41.4
AFAZEM	None	395.15	None	17	0.0	85.0	0.12	1.5	41.4
TARTAC	None	446.15	None	17	0.0	85.0	0.12	1.5	41.4
GISXEM	None	334.15	None	17	0.0	85.0	0.12	1.5	41.4
PROGST13	None	394.15	None	17	0.0	85.0	0.12	1.5	41.4
LEUCIN03	None	559.15	None	17	0.0	85.0	0.12	1.5	41.4
DBNTHR02	None	539.15	None	17	0.0	85.0	0.12	1.5	41.4
ATDZSA03	None	531.15	None	17	0.0	85.0	0.12	1.5	41.4
ETCYBA01	None	446.15	None	17	0.0	85.0	0.12	1.5	41.4
GLUCSA15	419.0	427.65	8.65	17	0.0	85.0	0.12	1.5	41.4
SUBRAC01	None	415.15	None	17	0.0	85.0	0.12	1.5	41.4
AMBACO06	None	418.15	None	17	0.0	85.0	0.12	1.5	41.4
KEFCED	None	542.15	None	17	0.0	85.0	0.12	1.5	41.4
SUCCIN05	None	399.15	None	17	0.0	85.0	0.12	1.5	41.4
TRIPHE13	None	472.15	None	17	0.0	85.0	0.12	1.5	41.4
DETBAA01	463.15	463.15	0.0	17	0.0	85.0	0.12	1.5	41.4
QQQAXG04	None	362.15	None	17	0.0	85.0	0.12	1.5	41.4
BZAMID12	None	403.15	None	17	0.0	85.0	0.12	1.5	41.4
NITOLU01	327.0	328.15	1.15	17	0.0	85.0	0.12	1.5	41.4
NTRGUA02	None	508.15	None	17	0.0	85.0	0.12	1.5	41.4
ZZZMLY01	None	349.65	None	17	0.0	85.0	0.12	1.5	41.4
GLURAC04	372.15	369.65	-2.5	17	0.0	85.0	0.12	1.5	41.4
DIMNAP01	None	354.15	None	17	0.0	85.0	0.12	1.5	41.4
CATCOL13	None	378.15	None	17	0.0	85.0	0.12	1.5	41.4
PYRAZB21	None	407.65	None	17	0.0	85.0	0.12	1.5	41.4
ZZZGEO04	None	603.15	None	17	0.0	85.0	0.12	1.5	41.4
FELSEU	None	457.15	None	17	0.0	85.0	0.12	1.5	41.4
BENANT03	None	395.15	None	17	0.0	85.0	0.12	1.5	41.4
CLPOAC	431.0	430.15	-0.85	17	0.0	85.0	0.12	1.5	41.4
CINMAC03	None	406.15	None	17	0.0	85.0	0.12	1.5	41.4
GLYGLY04	None	488.15	None	17	0.0	85.0	0.12	1.5	41.4
BROPOS	None	324.15	None	17	0.0	85.0	0.12	1.5	41.4
ACSALA19	None	408.15	None	17	0.0	85.0	0.12	1.5	41.4
DNITBZ11	361.15	446.15	85.0	17	0.0	85.0	0.12	1.5	41.4
SUTHAZ30	None	448.15	None	17	0.0	85.0	0.12	1.5	41.4
HXQUIN14	None	349.15	None	17	0.0	85.0	0.12	1.5	41.4
GLUTAM02	None	458.15	None	17	0.0	85.0	0.12	1.5	41.4
GLYCIN30	None	518.15	None	17	0.0	85.0	0.12	1.5	41.4
VIKKEG	None	508.15	None	17	0.0	85.0	0.12	1.5	41.4
BAPLOT06	None	545.15	None	17	0.0	85.0	0.12	1.5	41.4
NITPOL02	None	386.15	None	17	0.0	85.0	0.12	1.5	41.4
GLCROL01	None	293.15	None	17	0.0	85.0	0.12	1.5	41.4
KUSVEZ02	None	411.15	None	17	0.0	85.0	0.12	1.5	41.4
ETBBAR02	None	400.15	None	17	0.0	85.0	0.12	1.5	41.4
HPRGDO	None	495.15	None	17	0.0	85.0	0.12	1.5	41.4
LTYROS11	None	615.15	None	17	0.0	85.0	0.12	1.5	41.4
PNCLBZ	None	355.15	None	17	0.0	85.0	0.12	1.5	41.4
ATPRCL01	None	407.15	None	17	0.0	85.0	0.12	1.5	41.4
SUCACB16	None	458.15	None	17	0.0	85.0	0.12	1.5	41.4
PHBARB09	None	449.15	None	17	0.0	85.0	0.12	1.5	41.4
ZZZFYW02	None	391.15	None	17	0.0	85.0	0.12	1.5	41.4
CEBGOF04	385.0	404.15	19.15	17	0.0	85.0	0.12	1.5	41.4
ZZZPNG03	None	491.65	None	17	0.0	85.0	0.12	1.5	41.4
CRBZOL11	None	518.15	None	17	0.0	85.0	0.12	1.5	41.4
NBZOAO04	None	420.65	None	17	0.0	85.0	0.12	1.5	41.4
JODTOL	None	406.15	None	17	0.0	85.0	0.12	1.5	41.4
NBZOAC02	None	515.55	None	17	0.0	85.0	0.12	1.5	41.4
DNBENZ11	364.0	362.65	-1.35	17	0.0	85.0	0.12	1.5	41.4
FPRTOD10	None	533.15	None	17	0.0	85.0	0.12	1.5	41.4
TURCIL02	None	513.15	None	17	0.0	85.0	0.12	1.5	41.4
QQQAUG15	None	615.15	None	17	0.0	85.0	0.12	1.5	41.4
ESTRON13	None	525.65	None	17	0.0	85.0	0.12	1.5	41.4
NEZNAH	357.65	359.15	1.5	17	0.0	85.0	0.12	1.5	41.4
PERLEN04	None	546.15	None	17	0.0	85.0	0.12	1.5	41.4
PHTHAO	None	403.95	None	17	0.0	85.0	0.12	1.5	41.4
LTHREO03	None	543.15	None	17	0.0	85.0	0.12	1.5	41.4
BOPSAA10	None	437.65	None	17	0.0	85.0	0.12	1.5	41.4
HXACAN32	None	440.15	None	17	0.0	85.0	0.12	1.5	41.4
TUTDOD	None	417.15	None	17	0.0	85.0	0.12	1.5	41.4
GRISFL	None	493.15	None	17	0.0	85.0	0.12	1.5	41.4
FOLHAP	None	481.15	None	17	0.0	85.0	0.12	1.5	41.4
