# Supplementary material for: The influence of solid state information and descriptor selection on statistical models of temperature dependent aqueous solubility
Source: J Cheminform. 2018 Aug 29;10:44. doi: 10.1186/s13321-018-0298-3 (PMC6115327; doi:10.1186/s13321-018-0298-3)
Supplement: Supplementary file 3 — Additional file 3. Additional results files, in electronic format. These additional results are (a) SUB-48 calculated lattice energies for the complete set and filtered set of 27 crystal structures, (b) results from analysis of the correspondence between our temperature dependent solubility data and (1/T), (c) Excel workbooks documenting all R2 and RMSE values obtained from cross-validation, their mean values and the p values (both raw and adjusted) obtained from pairwise comparisons of corresponding models, (d) comparison of melting point data used for the melting point descriptor and retrieved from the CSD for linked refcodes. [file 13321_2018_298_MOESM3_ESM.zip › additional_results/R2.RMSE.stats/all_combined_res.xlsx]

## Sheet: all_combined_res
Dataset Name [Prefix]	Crystal Structure Based Dataset	Dataset	3D molecular descriptors based on crystal stucture Included [Pre-FS]	Molecular Descriptors Combination [Pre-FS]	Any 3D molecular descriptors [Pre-FS]?	Melting Point Descriptor Included [Pre-FS]	Lattice Energy Descriptor Included [Pre-FS]	Feature Selection Applied	Method	CV	R2:Mean	R2:SD	RMSE:Mean	RMSE:SD	R2:Seed:307767:Rep:1:Fold:1	R2:Seed:307767:Rep:1:Fold:2	R2:Seed:307767:Rep:1:Fold:3	R2:Seed:307767:Rep:1:Fold:4	R2:Seed:307767:Rep:1:Fold:5	R2:Seed:307767:Rep:2:Fold:1	R2:Seed:307767:Rep:2:Fold:2	R2:Seed:307767:Rep:2:Fold:3	R2:Seed:307767:Rep:2:Fold:4	R2:Seed:307767:Rep:2:Fold:5	R2:Seed:307767:Rep:3:Fold:1	R2:Seed:307767:Rep:3:Fold:2	R2:Seed:307767:Rep:3:Fold:3	R2:Seed:307767:Rep:3:Fold:4	R2:Seed:307767:Rep:3:Fold:5	R2:Seed:307767:Rep:4:Fold:1	R2:Seed:307767:Rep:4:Fold:2	R2:Seed:307767:Rep:4:Fold:3	R2:Seed:307767:Rep:4:Fold:4	R2:Seed:307767:Rep:4:Fold:5	R2:Seed:307767:Rep:5:Fold:1	R2:Seed:307767:Rep:5:Fold:2	R2:Seed:307767:Rep:5:Fold:3	R2:Seed:307767:Rep:5:Fold:4	R2:Seed:307767:Rep:5:Fold:5	R2:Seed:257673:Rep:1:Fold:1	R2:Seed:257673:Rep:1:Fold:2	R2:Seed:257673:Rep:1:Fold:3	R2:Seed:257673:Rep:1:Fold:4	R2:Seed:257673:Rep:1:Fold:5	R2:Seed:257673:Rep:2:Fold:1	R2:Seed:257673:Rep:2:Fold:2	R2:Seed:257673:Rep:2:Fold:3	R2:Seed:257673:Rep:2:Fold:4	R2:Seed:257673:Rep:2:Fold:5
Avdeef_ExDPs_Cal	FALSE	Avdeef_ExDPs_Cal_CS_False	FALSE	Absolv.Ind	FALSE	TRUE	FALSE	FALSE	RFR	v	0.308567	0.25979	11.7628	4.36505	0.0722976	0.0569823	0.187277	0.442125	0.51462	0.545108	0.17985	-0.139164	0.323937	0.22132	0.270094	0.402041	0.233367	0.451461	0.550245	0.165744	0.548666	-0.259295	0.186327	0.557754	0.131966	0.043654	0.75159	0.758236	0.542388	0.0384168	0.0257709	0.204454	0.369887	0.524815	0.533584	0.208047	-0.150633	0.311695	0.233373
Avdeef_ExDPs_Cal	FALSE	Avdeef_ExDPs_Cal_CS_False	FALSE	Absolv.Ind	FALSE	TRUE	FALSE	FALSE	MLR	v	-0.0837878	0.394614	14.5467	4.82643	0.228964	-0.289181	-0.163304	-0.873511	0.139158	-0.0303863	-0.273252	-1.2648	0.142088	0.102777	-0.0842029	0.264302	-0.214408	0.156955	0.300803	0.391753	-0.329548	-0.604599	-0.0205207	0.110199	0.153573	-0.562691	0.00112324	0.357999	0.266015
Avdeef_ExDPs_Cal	FALSE	Avdeef_ExDPs_Cal_CS_False	FALSE	Absolv.Ind	FALSE	FALSE	FALSE	FALSE	RFR	v	0.321808	0.26426	11.6534	4.38858	0.137979	-0.00234581	0.213132	0.514528	0.496614	0.557808	0.347729	-0.172492	0.327555	0.336177	0.297036	0.338363	0.218291	0.446484	0.58078	0.10734	0.592903	-0.314129	0.189239	0.612112	0.174052	0.0676385	0.817317	0.717242	0.499856	0.101211	-0.0537167	0.233008	0.477499	0.468523	0.575299	0.402246	-0.150191	0.311671	0.31305
Avdeef_ExDPs_Cal	FALSE	Avdeef_ExDPs_Cal_CS_False	FALSE	Absolv.Ind	FALSE	FALSE	FALSE	FALSE	MLR	v	-0.0201665	0.386514	14.1438	4.92311	0.225823	-0.130326	0.0802142	-0.420516	0.225988	0.240247	-0.304644	-1.36922	0.185654	0.102244	0.122549	0.328005	-0.267422	0.138115	0.305709	0.362857	-0.097694	-0.589286	0.0682246	0.145126	0.101609	-0.579886	-0.00130902	0.384294	0.239478
Avdeef_ExDPs_Cal	FALSE	Avdeef_ExDPs_Cal_CS_False	FALSE	Absolv	FALSE	TRUE	FALSE	FALSE	RFR	v	0.281317	0.274679	11.9396	4.30148	-0.0305327	0.0104099	0.216779	0.302206	0.526284	0.514924	-0.0860372	-0.168924	0.287198	0.281641	0.246307	0.385967	0.205407	0.419252	0.55731	0.156847	0.537768	-0.380945	0.210923	0.576802	0.174096	0.0353036	0.784726	0.746197	0.518481	-0.0159524	-0.0521538	0.213516	0.263746	0.479559	0.513122	-0.0159103	-0.17743	0.327138	0.231311
Avdeef_ExDPs_Cal	FALSE	Avdeef_ExDPs_Cal_CS_False	FALSE	Absolv	FALSE	TRUE	FALSE	FALSE	MLR	v	0.0380682	0.492728	13.6351	5.41249	0.266912	-0.759314	0.13163	-0.963735	0.668956	0.144007	0.360704	-1.18972	0.350731	0.0519597	0.27975	0.150121	-0.228532	0.299622	0.398832	0.402483	-0.475592	-0.171094	0.307058	0.130241	0.152255	-0.789103	0.215111	0.548502	0.669922
Avdeef_ExDPs_Cal	FALSE	Avdeef_ExDPs_Cal_CS_False	FALSE	Absolv	FALSE	FALSE	FALSE	FALSE	RFR	v	0.304412	0.257008	11.7964	4.32379	0.086867	0.0449813	0.20649	0.373827	0.488905	0.528829	0.188595	-0.19732	0.311823	0.246032	0.261745	0.40053	0.207323	0.427774	0.594825	0.182103	0.545477	-0.343438	0.203488	0.581185	0.169508	0.0981428	0.781754	0.698691	0.550599	0.0453021	0.00690786	0.221012	0.4294	0.500437	0.524378	0.242018	-0.158543	0.293522	0.280202
Avdeef_ExDPs_Cal	FALSE	Avdeef_ExDPs_Cal_CS_False	FALSE	Absolv	FALSE	FALSE	FALSE	FALSE	MLR	v	0.0585501	0.442583	13.545	5.40054	0.273387	-0.203077	0.0997025	-0.629391	0.557821	0.515761	0.0241384	-1.16312	0.340726	0.106214	0.179728	0.368246	-0.292915	0.0755381	0.650384	0.336537	-0.243251	-0.0387798	0.224354	-0.0178377	0.0892635	-0.900793	-0.0378251	0.488423	0.66052
Avdeef_ExDPs_Cal	FALSE	Avdeef_ExDPs_Cal_CS_False	FALSE	IntegSub.SiRMSSub.Absolv.Ind.Rdk	FALSE	TRUE	FALSE	FALSE	RFR	v	0.596233	0.150083	8.95571	3.40491	0.610333	0.683019	0.487247	0.468837	0.718944	0.893922	0.629261	0.379993	0.63285	0.328726	0.636476	0.563172	0.526553	0.355661	0.819077	0.514896	0.810981	0.469108	0.59466	0.537657	0.367663	0.574874	0.694419	0.749334	0.823827	0.59886	0.675295	0.502122	0.509835	0.706371	0.903009	0.588654	0.386439	0.616045	0.358407
Avdeef_ExDPs_Cal	FALSE	Avdeef_ExDPs_Cal_CS_False	FALSE	IntegSub.SiRMSSub.Absolv.Ind.Rdk	FALSE	TRUE	FALSE	FALSE	MLR	v	-355761354988	1678348873030	1.98136e+06	7.31313e+06	-109306	-2595.87	-39.0072	-69.6981	-332444	-605.707	-1.71641e+06	-2751.16	-20965.9	-131840812443	-146.228	-748.159	-49.2621	-325090	-56178	-187040396766	-101.751	-324186	-22.8216	-822032	-5500.95	-6686.29	-1.02632e+06	-47302.7	-8575147865940
Avdeef_ExDPs_Cal	FALSE	Avdeef_ExDPs_Cal_CS_False	FALSE	IntegSub.SiRMSSub.Absolv.Ind.Rdk	FALSE	FALSE	FALSE	FALSE	RFR	v	0.59521	0.152269	8.96242	3.42554	0.589954	0.705729	0.508257	0.503832	0.689133	0.909475	0.566127	0.381993	0.611231	0.384788	0.636298	0.572843	0.518464	0.352214	0.817424	0.516717	0.805623	0.421898	0.584665	0.518568	0.39827	0.565588	0.694651	0.764108	0.826305	0.630025	0.74272	0.501638	0.510336	0.715648	0.921256	0.610757	0.381804	0.619825	0.322183
Avdeef_ExDPs_Cal	FALSE	Avdeef_ExDPs_Cal_CS_False	FALSE	IntegSub.SiRMSSub.Absolv.Ind.Rdk	FALSE	FALSE	FALSE	FALSE	MLR	v	-252500766519	1198943994810	1.60801e+06	6.13414e+06	-1171.31	-2595.87	-554.109	-33.449	-4345.22	-111.912	-2.10842e+06	-39650.8	-4775.45	-132595183685	-146.228	-3461.92	-283.723	-1153.93	-379.088	-5.53858e+10	-319.722	-3782.91	-942.28	-33288	-683.256	-1028.87	-572229	-93.3389	-6124535446040
Avdeef_ExDPs_Cal	FALSE	Avdeef_ExDPs_Cal_CS_False	FALSE	IntegSub.SiRMSSub	FALSE	TRUE	FALSE	FALSE	RFR	v	0.62641	0.144436	8.55754	3.11369	0.645131	0.729727	0.515269	0.658277	0.664391	0.895672	0.611915	0.497811	0.696676	0.308168	0.721386	0.558556	0.558751	0.319214	0.834746	0.521656	0.877812	0.593313	0.518442	0.510112	0.558994	0.604663	0.646654	0.742253	0.774562	0.623714	0.738089	0.518811	0.629318	0.669252	0.896005	0.607815	0.493806	0.694744	0.300538
Avdeef_ExDPs_Cal	FALSE	Avdeef_ExDPs_Cal_CS_False	FALSE	IntegSub.SiRMSSub	FALSE	TRUE	FALSE	FALSE	MLR	v	-1.92591e+06	9.30813e+06	5020.88	15578	-127057	-117.447	-10520.2	-133606	-39.8673	-509.912	-3347.85	-16159.8	-2838.73	-19839.3	-34060.7	-4900.54	-21873.9	-71500.8	-1490.35	-30302.6	-192.686	-359.475	-3230.33	-17927.9	-96425.9	-18688.3	-164.3	-4.75259e+07	-6694.81
Avdeef_ExDPs_Cal	FALSE	Avdeef_ExDPs_Cal_CS_False	FALSE	IntegSub.SiRMSSub	FALSE	FALSE	FALSE	FALSE	RFR	v	0.62526	0.141587	8.57671	3.0984	0.608284	0.719477	0.513965	0.640589	0.655799	0.900516	0.662465	0.485887	0.718521	0.332829	0.695417	0.587501	0.555146	0.274034	0.836031	0.508822	0.887862	0.570253	0.520425	0.502859	0.551371	0.623624	0.684428	0.722695	0.799246	0.625888	0.726998	0.515978	0.648188	0.643766	0.905565	0.637082	0.504182	0.707786	0.380515
Avdeef_ExDPs_Cal	FALSE	Avdeef_ExDPs_Cal_CS_False	FALSE	IntegSub.SiRMSSub	FALSE	FALSE	FALSE	FALSE	MLR	v	-27786.1	111560	1006.07	1808.4	-43.9391	-117.447	-185.246	-6086.57	-107.562	-73.3785	-7202.81	-4136.08	-24.3137	-2863.04	-34060.7	-114.442	-18332.1	-581.963	-726.913	-101.422	-1247.31	-747.489	-16.8459	-42331.4	-2810.17	-331.646	-359.559	-571865	-185.003
Avdeef_ExDPs_Cal	FALSE	Avdeef_ExDPs_Cal_CS_False	FALSE	Rdk.Absolv	FALSE	TRUE	FALSE	FALSE	RFR	v	0.485278	0.182253	10.1483	3.83583	0.37743	0.52332	0.412527	0.104093	0.76074	0.839496	0.481024	0.24474	0.457869	0.392393	0.498049	0.501897	0.406974	0.306483	0.775581	0.401344	0.599445	0.347876	0.535698	0.495562	0.163441	0.442616	0.658591	0.717109	0.778069	0.400781	0.539238	0.400534	0.165747	0.760419	0.844961	0.501143	0.241716	0.392454	0.358882
Avdeef_ExDPs_Cal	FALSE	Avdeef_ExDPs_Cal_CS_False	FALSE	Rdk.Absolv	FALSE	TRUE	FALSE	FALSE	MLR	v	-2.36519e+08	8.66772e+08	83556.4	278979	-3.7575e+08	-842.263	-1136.36	-754.469	-17707.5	-12.8235	-1.22287e+09	-17528.4	-1172.43	-232.119	-8172.54	-25.274	-874266	-5853.16	-15.3836	-4350.05	-89.7668	-6.98017e+06	-10540.6	-4208.94	-4.3063e+09	-4949.03	-120867	-1419.77	-283.556
Avdeef_ExDPs_Cal	FALSE	Avdeef_ExDPs_Cal_CS_False	FALSE	Rdk.Absolv	FALSE	FALSE	FALSE	FALSE	RFR	v	0.482746	0.178883	10.1704	3.82314	0.378053	0.527486	0.427969	0.177753	0.739008	0.85764	0.426723	0.242901	0.420428	0.431152	0.44198	0.497172	0.401428	0.2941	0.802562	0.407042	0.571385	0.359833	0.527694	0.4776	0.155791	0.424736	0.631269	0.706906	0.787219	0.37398	0.508821	0.412304	0.200903	0.743089	0.854377	0.490065	0.217533	0.427047	0.355195
Avdeef_ExDPs_Cal	FALSE	Avdeef_ExDPs_Cal_CS_False	FALSE	Rdk.Absolv	FALSE	FALSE	FALSE	FALSE	MLR	v	-1.29281e+08	5.06794e+08	50210.2	131927	-4.08086e+07	-842.263	-1129.46	-35.2389	-1054.2	-67.5669	-2.55021e+09	-4659.63	-24.5209	-29.9162	-8172.54	-499.632	-6.38706e+07	-54.4075	-24.9092	-71.2951	-272.56	-3.01139e+06	-2990.55	-373.794	-5.74044e+08	-22806	-30035.9	-5.53604	-600.316
Avdeef_ExDPs_Cal	FALSE	Avdeef_ExDPs_Cal_CS_False	FALSE	Rdk	FALSE	TRUE	FALSE	FALSE	RFR	v	0.486533	0.181435	10.1197	3.81708	0.376865	0.555634	0.422814	0.175858	0.754895	0.865041	0.415119	0.259004	0.42282	0.395993	0.492783	0.488909	0.438486	0.346658	0.839738	0.399837	0.558553	0.390438	0.55736	0.467906	0.17066	0.411512	0.612481	0.702894	0.788606	0.37128	0.491161	0.421244	0.144333	0.762928	0.858558	0.396989	0.230096	0.412756	0.389195
Avdeef_ExDPs_Cal	FALSE	Avdeef_ExDPs_Cal_CS_False	FALSE	Rdk	FALSE	TRUE	FALSE	FALSE	MLR	v	-4.55542e+09	2.22765e+10	295511	1.39135e+06	-5.20111e+06	-1081.14	-180.155	-89.3637	-54.9295	-2223.78	-2.67477e+07	-11583.1	-12998.3	-1186.45	-4.07549	-19.8381	-1.45407e+06	-118278	-8.21878	-1080.26	-401.203	-1.63912e+08	-704.296	-1346.34	-113687369116	-7207.69	-566477	-1117.07	-1337.17
Avdeef_ExDPs_Cal	FALSE	Avdeef_ExDPs_Cal_CS_False	FALSE	Rdk	FALSE	FALSE	FALSE	FALSE	RFR	v	0.483721	0.17938	10.1504	3.81729	0.360773	0.524989	0.423202	0.188967	0.741076	0.860469	0.483237	0.277604	0.38974	0.351103	0.479034	0.483646	0.42772	0.312347	0.84193	0.401894	0.513761	0.374414	0.511035	0.467111	0.145863	0.413101	0.596899	0.669781	0.791945	0.419482	0.479859	0.435823	0.170179	0.737173	0.847949	0.387424	0.256566	0.39727	0.387178
Avdeef_ExDPs_Cal	FALSE	Avdeef_ExDPs_Cal_CS_False	FALSE	Rdk	FALSE	FALSE	FALSE	FALSE	MLR	v	-2.46865e+07	1.1239e+08	26056.1	98832.9	-274442	-1081.14	-224.2	-138.264	-41.0867	-1791.48	-1.5575e+07	-31767.6	-82.611	-90.089	-4.07549	-294.275	-2.65671e+06	-2352.86	-41.8204	-28.6268	-7436.13	-2.38466e+07	-26.5689	-276.018	-5.74637e+08	-7735.14	-118456	-18.0262	-402.322
Avdeef_ExDPs_Cal	TRUE	Avdeef_ExDPs_Cal_CS_True	FALSE	Absolv.Ind	FALSE	TRUE	TRUE	FALSE	RFR	v	0.0820709	0.413021	12.7688	6.31852	-0.183573	0.35483	-0.13979	-1.06242	0.695418	0.751306	0.202005	0.00981087	0.115922	-0.119125	-0.0654732	-0.367159	-0.0375712	0.357974	0.605447	0.0299896	0.721965	0.116985	0.0314594	-0.337434	0.568695	-0.00464907	-0.554796	-0.026487	0.137349	-0.222636	0.501545	-0.129894	-1.1423	0.704432	0.725134	0.226357	0.010517	0.105876	-0.125534
Avdeef_ExDPs_Cal	TRUE	Avdeef_ExDPs_Cal_CS_True	FALSE	Absolv.Ind	FALSE	TRUE	TRUE	FALSE	MLR	v	-2.99399	7.2402	19.2273	10.5713	-0.469245	-0.900841	0.207022	-19.056	-0.6283	-1.5992	0.241078	0.0469002	0.547068	-3.78243	0.154162	-1.54962	0.36347	-7.8978	-0.24518	-1.28415	-0.577961	0.258676	0.0709862	-32.6823	-3.1788	-2.32605	0.690991	0.0185295	-1.27087
Avdeef_ExDPs_Cal	TRUE	Avdeef_ExDPs_Cal_CS_True	FALSE	Absolv.Ind	FALSE	TRUE	FALSE	FALSE	RFR	v	0.0496192	0.397147	13.0849	6.55563	-0.293201	0.434927	-0.216957	-1.00709	0.677994	0.749719	0.164299	-0.0443658	0.10881	-0.113897	-0.14261	-0.341078	-0.121007	0.347041	0.509257	-0.0700935	0.708339	0.0398289	-0.0795046	-0.565122	0.575499	0.119769	-0.255543	-0.173454	0.0385048	-0.288776	0.52582	-0.220198	-0.914878	0.617643	0.681429	0.15837	-0.0437228	0.0959323	-0.0994631
Avdeef_ExDPs_Cal	TRUE	Avdeef_ExDPs_Cal_CS_True	FALSE	Absolv.Ind	FALSE	TRUE	FALSE	FALSE	MLR	v	-3.03732	7.2607	19.5236	10.4703	-0.725561	-1.4622	0.0934326	-19.7296	-1.38466	-1.22211	0.240445	-0.0389058	0.393367	-1.32399	0.258597	-2.04983	0.253358	-7.76336	-0.51054	-1.07149	-1.1412	0.124538	-0.0605014	-32.6464	-2.50836	-3.05027	0.888989	-0.182227	-1.31461
Avdeef_ExDPs_Cal	TRUE	Avdeef_ExDPs_Cal_CS_True	FALSE	Absolv.Ind	FALSE	FALSE	TRUE	FALSE	RFR	v	0.0867746	0.412931	12.7359	6.34072	-0.180929	0.399769	-0.145227	-1.01317	0.686201	0.723943	0.194536	0.0294223	0.135231	-0.132318	-0.104485	-0.380481	-0.0660235	0.376461	0.655325	0.0163923	0.748817	0.149358	0.0403133	-0.368231	0.614186	-0.0182033	-0.42174	0.0245698	0.150245	-0.104104	0.4449	-0.122155	-1.12678	0.742037	0.684972	0.258837	0.0469837	0.157413	-0.151266
Avdeef_ExDPs_Cal	TRUE	Avdeef_ExDPs_Cal_CS_True	FALSE	Absolv.Ind	FALSE	FALSE	TRUE	FALSE	MLR	v	-2.94502	6.9845	19.559	11.1858	-0.381279	0.0731267	-0.0526631	-17.5037	-1.47781	-1.37352	0.210842	0.121607	0.508427	-5.4979	0.0466326	-1.76074	0.0417706	-7.22992	0.308057	-0.945333	0.49937	-0.0489929	-0.0437535	-31.8619	-3.80239	-1.96991	0.907761	-0.349865	-2.04342
Avdeef_ExDPs_Cal	TRUE	Avdeef_ExDPs_Cal_CS_True	FALSE	Absolv.Ind	FALSE	FALSE	FALSE	FALSE	RFR	v	0.0340745	0.418519	13.1572	6.62091	-0.383594	0.398848	-0.202348	-1.08251	0.643198	0.744794	0.21788	-0.0304957	0.133711	-0.157037	-0.0645681	-0.444804	-0.122965	0.401543	0.518865	-0.116799	0.747529	0.029366	-0.00953593	-0.648418	0.58841	0.00802381	-0.434436	-0.134757	0.0375507	-0.216611	0.472305	-0.227414	-0.950632	0.626509	0.750977	0.166034	-0.0189139	0.111216	-0.112574
Avdeef_ExDPs_Cal	TRUE	Avdeef_ExDPs_Cal_CS_True	FALSE	Absolv.Ind	FALSE	FALSE	FALSE	FALSE	MLR	v	-2.83836	6.85138	19.5497	10.6132	-0.589916	-0.363415	-0.134903	-16.5585	-1.85265	-1.14367	0.323359	0.0520296	0.419253	-2.33231	0.218173	-2.15841	-0.019247	-7.24217	0.10592	-0.741579	0.238501	-0.113034	-0.111343	-31.8119	-2.57756	-2.81536	0.878206	-0.536384	-2.09209
Avdeef_ExDPs_Cal	TRUE	Avdeef_ExDPs_Cal_CS_True	FALSE	Absolv	FALSE	TRUE	TRUE	FALSE	RFR	v	0.113607	0.37172	12.5679	6.16573	-0.122243	0.400081	-0.0785693	-0.890987	0.699293	0.633264	0.217406	0.0875961	0.244018	-0.0157785	-0.00210463	-0.399651	0.0279683	0.356618	0.645346	0.0870106	0.730971	0.139876	-0.00756657	-0.136745	0.589832	0.0336084	-0.412013	-0.0135274	0.130344	-0.246415	0.242191	-0.0854911	-0.754285	0.753045	0.664001	0.258785	0.0784694	0.222125	0.0232549
Avdeef_ExDPs_Cal	TRUE	Avdeef_ExDPs_Cal_CS_True	FALSE	Absolv	FALSE	TRUE	TRUE	FALSE	MLR	v	-1.87852	3.41142	18.2954	8.13372	-0.814003	-0.186709	0.149111	-11.8914	-1.97924	-1.10112	-0.0318517	0.0597989	0.383495	-4.77822	-1.4135	-0.866908	0.313251	-6.2692	0.351711	-0.0959928	-0.500618	0.345283	-0.352996	-11.9865	-0.0920912	-2.63645	0.0685981	0.290319	-3.92771
Avdeef_ExDPs_Cal	TRUE	Avdeef_ExDPs_Cal_CS_True	FALSE	Absolv	FALSE	TRUE	FALSE	FALSE	RFR	v	0.064488	0.379709	12.9651	6.41869	-0.271457	0.355592	-0.120019	-0.807294	0.676942	0.719287	0.1656	0.061734	0.0827883	-0.0703133	-0.0531019	-0.441107	-0.117951	0.359294	0.5029	-0.0382116	0.733895	0.0290519	-0.0289048	-0.329144	0.551151	-0.0500329	-0.284124	-0.137123	0.0536427	-0.275219	0.301256	-0.120541	-0.82408	0.636887	0.705135	0.219859	0.0317679	0.121679	-0.0537582
Avdeef_ExDPs_Cal	TRUE	Avdeef_ExDPs_Cal_CS_True	FALSE	Absolv	FALSE	TRUE	FALSE	FALSE	MLR	v	-1.53166	2.95555	17.5459	7.86046	-1.12042	-0.688726	0.0804282	-12.2193	-2.07587	0.140035	-0.334087	0.0185486	0.236273	-2.25489	-0.531866	-1.16871	0.24294	-3.29303	0.166036	-0.1882	-0.922439	0.242106	-0.457559	-8.78786	0.700557	-2.81771	0.633793	0.180212	-4.07168
Avdeef_ExDPs_Cal	TRUE	Avdeef_ExDPs_Cal_CS_True	FALSE	Absolv	FALSE	FALSE	TRUE	FALSE	RFR	v	0.101958	0.381317	12.623	6.19403	-0.22752	0.22931	-0.129007	-0.800462	0.766525	0.591388	0.183552	0.0993764	0.212933	-0.14351	-0.0216787	-0.424515	-0.0800972	0.399602	0.64392	0.0394985	0.755001	0.137508	0.0664217	-0.162896	0.629878	-0.0689798	-0.374865	0.0136798	0.214157	-0.224481	0.205943	-0.0998818	-0.821629	0.77459	0.580117	0.228715	0.0978602	0.138122	-0.0515377
Avdeef_ExDPs_Cal	TRUE	Avdeef_ExDPs_Cal_CS_True	FALSE	Absolv	FALSE	FALSE	TRUE	FALSE	MLR	v	-4.17939	8.2192	21.936	14.0343	-0.260821	0.589678	-0.0302207	-24.5648	-3.09822	-0.00912076	0.284583	0.0455217	0.561156	-10.9276	-3.34015	-0.916689	0.0693187	-18.604	0.502474	-0.523987	0.279929	0.126014	-1.36074	-30.9091	-1.14834	-4.12349	0.407047	0.0732612	-7.60643
Avdeef_ExDPs_Cal	TRUE	Avdeef_ExDPs_Cal_CS_True	FALSE	Absolv	FALSE	FALSE	FALSE	FALSE	RFR	v	0.0543828	0.398935	13.0158	6.56715	-0.315627	0.293519	-0.182304	-0.834315	0.687727	0.73878	0.239293	0.031615	0.159199	-0.0403272	0.0126167	-0.513511	-0.201726	0.391145	0.534851	-0.142525	0.791955	0.0466629	0.0623578	-0.471162	0.570248	-0.120317	-0.262176	-0.147274	0.0849431	-0.452513	0.211288	-0.148169	-0.709115	0.673215	0.722863	0.219665	0.0346962	0.127946	-0.0947667
Avdeef_ExDPs_Cal	TRUE	Avdeef_ExDPs_Cal_CS_True	FALSE	Absolv	FALSE	FALSE	FALSE	FALSE	MLR	v	-3.42786	6.93184	20.7722	12.922	-0.429208	0.465501	-0.087209	-24.082	-3.23102	0.596278	0.160953	0.0172092	0.455226	-7.18486	-1.59169	-0.956154	0.074833	-13.4953	0.324442	-0.5176	0.194985	0.125331	-1.37114	-24.2812	0.468679	-3.90312	0.184313	0.0515197	-7.68535
Avdeef_ExDPs_Cal	TRUE	Avdeef_ExDPs_Cal_CS_True	FALSE	IntegSub.SiRMSSub.Absolv.Ind.Rdk	FALSE	TRUE	TRUE	FALSE	RFR	v	0.239387	0.281912	11.5801	5.48738	0.141356	0.527625	0.161445	0.130738	0.323112	0.029936	0.140107	-0.000332814	0.145091	0.692267	-0.04134	0.393172	0.179532	0.418387	0.557649	0.387792	0.900879	0.257598	-0.0486881	-0.411349	0.509391	-0.00203222	0.289784	0.196016	0.0751493	0.183177	0.548247	0.160223	0.0837977	0.375858	-0.0765379	0.171857	0.0561566	0.152508	0.650797
Avdeef_ExDPs_Cal	TRUE	Avdeef_ExDPs_Cal_CS_True	FALSE	IntegSub.SiRMSSub.Absolv.Ind.Rdk	FALSE	TRUE	TRUE	FALSE	MLR	v	-1185.88	3140.39	249.762	337.276	-1040.03	-77.6362	-13.4586	-104.83	-705.681	-65.037	-20.8127	-29.7767	-228.635	-54.1485	-15460.2	-266.584	-115.225	-522.107	-0.14731	-21.9382	-9.252	0.154091	-363.163	-2114.73	-4995.1	-42.7555	-57.5236	-4.29262	-3334.02
Avdeef_ExDPs_Cal	TRUE	Avdeef_ExDPs_Cal_CS_True	FALSE	IntegSub.SiRMSSub.Absolv.Ind.Rdk	FALSE	TRUE	FALSE	FALSE	RFR	v	0.23917	0.287052	11.5967	5.55757	0.114954	0.641405	0.154589	0.200104	0.309565	-0.0641336	0.106289	0.0611058	0.0552191	0.6546	-0.0317813	0.357987	0.14043	0.38855	0.616238	0.448815	0.898669	0.274471	0.00649352	-0.466553	0.553376	0.0189882	0.269977	0.192664	0.0982313	0.175808	0.48851	0.153807	0.118447	0.422997	-0.0419717	0.172638	0.0272236	0.105001	0.653903
Avdeef_ExDPs_Cal	TRUE	Avdeef_ExDPs_Cal_CS_True	FALSE	IntegSub.SiRMSSub.Absolv.Ind.Rdk	FALSE	TRUE	FALSE	FALSE	MLR	v	-1185.88	3140.39	249.762	337.276	-1040.03	-77.6362	-13.4586	-104.83	-705.681	-65.037	-20.8127	-29.7767	-228.635	-54.1485	-15460.2	-266.584	-115.225	-522.107	-0.14731	-21.9382	-9.252	0.154091	-363.163	-2114.73	-4995.1	-42.7555	-57.5236	-4.29262	-3334.02
Avdeef_ExDPs_Cal	TRUE	Avdeef_ExDPs_Cal_CS_True	FALSE	IntegSub.SiRMSSub.Absolv.Ind.Rdk	FALSE	FALSE	TRUE	FALSE	RFR	v	0.245036	0.259501	11.5824	5.50107	0.123527	0.497806	0.15736	0.147779	0.381202	-0.00111816	0.053259	0.00826647	0.14075	0.704609	-0.013134	0.31517	0.154706	0.32943	0.645556	0.378553	0.895244	0.281412	0.0456157	-0.184333	0.383137	0.0117466	0.171768	0.206891	0.0901611	0.207089	0.453731	0.148654	0.096998	0.384284	0.146477	0.182087	0.0405274	0.119192	0.621554
Avdeef_ExDPs_Cal	TRUE	Avdeef_ExDPs_Cal_CS_True	FALSE	IntegSub.SiRMSSub.Absolv.Ind.Rdk	FALSE	FALSE	TRUE	FALSE	MLR	v	-1185.88	3140.39	249.762	337.276	-1040.03	-77.6362	-13.4586	-104.83	-705.681	-65.037	-20.8127	-29.7767	-228.635	-54.1485	-15460.2	-266.584	-115.225	-522.107	-0.14731	-21.9382	-9.252	0.154091	-363.163	-2114.73	-4995.1	-42.7555	-57.5236	-4.29262	-3334.02
Avdeef_ExDPs_Cal	TRUE	Avdeef_ExDPs_Cal_CS_True	FALSE	IntegSub.SiRMSSub.Absolv.Ind.Rdk	FALSE	FALSE	FALSE	FALSE	RFR	v	0.233804	0.281436	11.6269	5.50051	0.105673	0.585743	0.176725	0.0832894	0.329409	0.0142256	0.123682	0.0462627	0.0668621	0.68113	-0.00818156	0.375208	0.131611	0.256308	0.610957	0.388242	0.880357	0.252624	0.0672397	-0.716426	0.509563	0.0340847	0.294778	0.169556	0.0574188	0.126921	0.536953	0.161648	0.103082	0.268949	-0.000420486	0.104976	0.00409332	0.119819	0.689806
Avdeef_ExDPs_Cal	TRUE	Avdeef_ExDPs_Cal_CS_True	FALSE	IntegSub.SiRMSSub.Absolv.Ind.Rdk	FALSE	FALSE	FALSE	FALSE	MLR	v	-1185.88	3140.39	249.762	337.276	-1040.03	-77.6362	-13.4586	-104.83	-705.681	-65.037	-20.8127	-29.7767	-228.635	-54.1485	-15460.2	-266.584	-115.225	-522.107	-0.14731	-21.9382	-9.252	0.154091	-363.163	-2114.73	-4995.1	-42.7555	-57.5236	-4.29262	-3334.02
Avdeef_ExDPs_Cal	TRUE	Avdeef_ExDPs_Cal_CS_True	FALSE	IntegSub.SiRMSSub	FALSE	TRUE	TRUE	FALSE	RFR	v	0.255671	0.25584	11.4718	5.37355	0.399984	0.449233	0.14475	0.139757	0.285469	0.00484528	0.038006	0.178456	0.214417	0.636467	-0.115594	0.517565	0.163073	0.381391	0.646392	0.429824	0.854846	0.277421	0.0658166	-0.333245	0.415233	0.234178	0.0859201	0.195732	0.0995932	0.478902	0.481989	0.149301	0.12783	0.379898	0.0744766	0.00899355	0.199004	0.119149	0.710531
Avdeef_ExDPs_Cal	TRUE	Avdeef_ExDPs_Cal_CS_True	FALSE	IntegSub.SiRMSSub	FALSE	TRUE	TRUE	FALSE	MLR	v	-2695.84	11048.3	263.038	515.888	-394.788	-9.151	-0.645411	-56711.5	-1543.91	-618.319	-13.1011	-22.1092	-0.697218	-1139.53	-4.83963	-63.3892	-15.8567	-2876.07	-29.415	-17.1282	-13.2069	-0.262716	-1126.57	-290.296	-1684.26	-645.949	-155.722	-0.21419	-18.954
Avdeef_ExDPs_Cal	TRUE	Avdeef_ExDPs_Cal_CS_True	FALSE	IntegSub.SiRMSSub	FALSE	TRUE	FALSE	FALSE	RFR	v	0.256796	0.262135	11.4541	5.4076	0.445036	0.513314	0.150359	0.157419	0.353445	0.109296	0.0431419	0.189833	0.178921	0.714844	-0.0412422	0.469421	0.149592	0.459447	0.61573	0.411171	0.887234	0.293329	0.099869	-0.379807	0.31213	0.169788	0.131153	0.198229	0.113411	0.434273	0.466289	0.156032	0.168184	0.357935	0.0570314	0.0249614	0.183127	0.15492	0.69206
Avdeef_ExDPs_Cal	TRUE	Avdeef_ExDPs_Cal_CS_True	FALSE	IntegSub.SiRMSSub	FALSE	TRUE	FALSE	FALSE	MLR	v	-1386.65	4468.1	244.476	336.255	-394.788	-9.151	-2.11652	-23012	-1543.91	-541.251	-13.1011	-22.1092	-361.958	-1139.53	-45.2993	-592.741	-15.8567	-2876.07	-29.415	-17.1282	-18.2482	-0.262716	-1126.57	-421.864	-1684.26	-645.949	-148.298	-0.21419	-4.23057
Avdeef_ExDPs_Cal	TRUE	Avdeef_ExDPs_Cal_CS_True	FALSE	IntegSub.SiRMSSub	FALSE	FALSE	TRUE	FALSE	RFR	v	0.251927	0.255042	11.502	5.40518	0.464844	0.504025	0.153478	0.0831395	0.258553	-0.0368996	0.0302965	0.187363	0.108814	0.690007	-0.051124	0.435042	0.123159	0.42268	0.620203	0.412461	0.855671	0.281081	0.0578591	-0.183086	0.213834	0.272523	0.0642775	0.176334	0.168027	0.4828	0.430216	0.133666	0.212094	0.256284	0.027823	0.12493	0.169601	0.15155	0.707483
Avdeef_ExDPs_Cal	TRUE	Avdeef_ExDPs_Cal_CS_True	FALSE	IntegSub.SiRMSSub	FALSE	FALSE	TRUE	FALSE	MLR	v	-2695.84	11048.3	263.038	515.888	-394.788	-9.151	-0.645411	-56711.5	-1543.91	-618.319	-13.1011	-22.1092	-0.697218	-1139.53	-4.83963	-63.3892	-15.8567	-2876.07	-29.415	-17.1282	-13.2069	-0.262716	-1126.57	-290.296	-1684.26	-645.949	-155.722	-0.21419	-18.954
Avdeef_ExDPs_Cal	TRUE	Avdeef_ExDPs_Cal_CS_True	FALSE	IntegSub.SiRMSSub	FALSE	FALSE	FALSE	FALSE	RFR	v	0.253341	0.255188	11.4853	5.40216	0.423348	0.565766	0.115241	0.226022	0.2911	-0.0587886	0.0207979	0.176824	0.233432	0.736639	-0.0100514	0.40034	0.136597	0.42277	0.627503	0.420257	0.868446	0.29358	0.12473	-0.161224	0.297582	0.179573	-0.0639579	0.200281	0.0564587	0.407987	0.544512	0.149631	0.192006	0.261121	-0.0321536	0.0524599	0.175109	0.227448	0.697563
Avdeef_ExDPs_Cal	TRUE	Avdeef_ExDPs_Cal_CS_True	FALSE	IntegSub.SiRMSSub	FALSE	FALSE	FALSE	FALSE	MLR	v	-1386.65	4468.1	244.476	336.255	-394.788	-9.151	-2.11652	-23012	-1543.91	-541.251	-13.1011	-22.1092	-361.958	-1139.53	-45.2993	-592.741	-15.8567	-2876.07	-29.415	-17.1282	-18.2482	-0.262716	-1126.57	-421.864	-1684.26	-645.949	-148.298	-0.21419	-4.23057
Avdeef_ExDPs_Cal	TRUE	Avdeef_ExDPs_Cal_CS_True	FALSE	Rdk.Absolv	FALSE	TRUE	TRUE	FALSE	RFR	v	0.233671	0.311312	11.603	5.51655	0.0179327	0.557735	0.17797	-0.0152632	0.14225	0.0626628	0.439569	-0.0309841	0.182288	0.683039	0.0662857	0.281212	0.136941	0.5743	0.540905	0.408609	0.807344	0.233223	-0.0324	-0.747309	0.457836	0.068418	0.388908	0.215099	0.201984	-0.0449674	0.603342	0.155638	-0.0299578	0.268443	0.0132818	0.404644	0.0267854	0.185441	0.714233
Avdeef_ExDPs_Cal	TRUE	Avdeef_ExDPs_Cal_CS_True	FALSE	Rdk.Absolv	FALSE	TRUE	TRUE	FALSE	MLR	v	-1185.88	3140.39	249.762	337.276	-1040.03	-77.6362	-13.4586	-104.83	-705.681	-65.037	-20.8127	-29.7767	-228.635	-54.1485	-15460.2	-266.584	-115.225	-522.107	-0.14731	-21.9382	-9.252	0.154091	-363.163	-2114.73	-4995.1	-42.7555	-57.5236	-4.29262	-3334.02
Avdeef_ExDPs_Cal	TRUE	Avdeef_ExDPs_Cal_CS_True	FALSE	Rdk.Absolv	FALSE	TRUE	FALSE	FALSE	RFR	v	0.246023	0.302015	11.5282	5.56617	-0.0826864	0.573206	0.174092	0.0757981	0.292353	-0.13384	0.402906	0.0205601	0.140452	0.764242	0.0232427	0.231163	0.16389	0.626491	0.522143	0.468799	0.827427	0.239666	-0.080001	-0.540021	0.556896	0.0661283	0.245044	0.166401	0.234697	0.00671977	0.661628	0.148752	0.0130827	0.307411	-0.0745436	0.404725	-0.0016479	0.129594	0.793881
Avdeef_ExDPs_Cal	TRUE	Avdeef_ExDPs_Cal_CS_True	FALSE	Rdk.Absolv	FALSE	TRUE	FALSE	FALSE	MLR	v	-1185.88	3140.39	249.762	337.276	-1040.03	-77.6362	-13.4586	-104.83	-705.681	-65.037	-20.8127	-29.7767	-228.635	-54.1485	-15460.2	-266.584	-115.225	-522.107	-0.14731	-21.9382	-9.252	0.154091	-363.163	-2114.73	-4995.1	-42.7555	-57.5236	-4.29262	-3334.02
Avdeef_ExDPs_Cal	TRUE	Avdeef_ExDPs_Cal_CS_True	FALSE	Rdk.Absolv	FALSE	FALSE	TRUE	FALSE	RFR	v	0.225646	0.321136	11.6474	5.53031	-0.0697259	0.593812	0.15464	0.0285892	0.195291	-0.0805486	0.41899	-0.00277226	0.180937	0.758766	0.0248716	0.259054	0.163199	0.616299	0.508748	0.485605	0.819371	0.259636	-0.0559943	-0.957938	0.474662	0.118174	0.260457	0.190809	0.266658	-0.123857	0.667594	0.142873	0.098138	0.216054	-0.184571	0.453101	-0.0222988	0.159445	0.702669
Avdeef_ExDPs_Cal	TRUE	Avdeef_ExDPs_Cal_CS_True	FALSE	Rdk.Absolv	FALSE	FALSE	TRUE	FALSE	MLR	v	-1185.88	3140.39	249.762	337.276	-1040.03	-77.6362	-13.4586	-104.83	-705.681	-65.037	-20.8127	-29.7767	-228.635	-54.1485	-15460.2	-266.584	-115.225	-522.107	-0.14731	-21.9382	-9.252	0.154091	-363.163	-2114.73	-4995.1	-42.7555	-57.5236	-4.29262	-3334.02
Avdeef_ExDPs_Cal	TRUE	Avdeef_ExDPs_Cal_CS_True	FALSE	Rdk.Absolv	FALSE	FALSE	FALSE	FALSE	RFR	v	0.227035	0.327293	11.6202	5.52756	0.0202989	0.618749	0.171124	0.0301084	0.242332	-0.163502	0.447201	-0.00906236	0.136119	0.70832	0.112865	0.300537	0.18369	0.597125	0.540491	0.421992	0.818394	0.232342	-0.105128	-0.779539	0.512629	0.183368	0.217856	0.179169	0.190721	-0.173376	0.548289	0.185994	0.142615	0.160872	-0.0831367	0.384014	0.0041021	0.207637	0.7403
Avdeef_ExDPs_Cal	TRUE	Avdeef_ExDPs_Cal_CS_True	FALSE	Rdk.Absolv	FALSE	FALSE	FALSE	FALSE	MLR	v	-1185.88	3140.39	249.762	337.276	-1040.03	-77.6362	-13.4586	-104.83	-705.681	-65.037	-20.8127	-29.7767	-228.635	-54.1485	-15460.2	-266.584	-115.225	-522.107	-0.14731	-21.9382	-9.252	0.154091	-363.163	-2114.73	-4995.1	-42.7555	-57.5236	-4.29262	-3334.02
Avdeef_ExDPs_Cal	TRUE	Avdeef_ExDPs_Cal_CS_True	FALSE	Rdk	FALSE	TRUE	TRUE	FALSE	RFR	v	0.230976	0.323782	11.6027	5.60669	0.038931	0.50099	0.136195	0.154007	0.182461	-0.14742	0.409196	0.00879728	0.158403	0.822994	0.0607383	0.246154	0.13637	0.604602	0.524655	0.484991	0.786525	0.239637	-0.05637	-0.65764	0.497269	0.153396	0.189822	0.18751	0.162376	-0.115651	0.530341	0.162174	0.164486	0.0946722	-0.241816	0.413285	0.00832072	0.165035	0.830219
Avdeef_ExDPs_Cal	TRUE	Avdeef_ExDPs_Cal_CS_True	FALSE	Rdk	FALSE	TRUE	TRUE	FALSE	MLR	v	-1995.29	4704.1	261.169	354.336	-5.02283	-1379.06	-1.49808	-4398.9	-314.468	-549.83	-687.378	-16.1837	-62.7206	-26.918	-13.2356	-7127.07	-4.48098	-17412.6	-102.541	-35.1419	-0.648392	0.117721	-67.2121	-16616.8	-633.85	-15.9719	-199.149	-10.8132	-200.895
Avdeef_ExDPs_Cal	TRUE	Avdeef_ExDPs_Cal_CS_True	FALSE	Rdk	FALSE	TRUE	FALSE	FALSE	RFR	v	0.239909	0.323259	11.5456	5.5882	-0.0499084	0.671099	0.158631	0.153193	0.214318	-0.0687858	0.392072	-0.0394973	0.206669	0.745231	0.0363882	0.29142	0.180651	0.5567	0.525364	0.498354	0.777228	0.233381	-0.0665167	-0.630851	0.523347	0.0818516	0.209108	0.195011	0.229346	-0.0709889	0.610876	0.144657	0.124709	0.17992	-0.106527	0.435079	0.00478967	0.207259	0.78187
Avdeef_ExDPs_Cal	TRUE	Avdeef_ExDPs_Cal_CS_True	FALSE	Rdk	FALSE	TRUE	FALSE	FALSE	MLR	v	-1995.29	4704.1	261.169	354.336	-5.02283	-1379.06	-1.49808	-4398.9	-314.468	-549.83	-687.378	-16.1837	-62.7206	-26.918	-13.2356	-7127.07	-4.48098	-17412.6	-102.541	-35.1419	-0.648392	0.117721	-67.2121	-16616.8	-633.85	-15.9719	-199.149	-10.8132	-200.895
Avdeef_ExDPs_Cal	TRUE	Avdeef_ExDPs_Cal_CS_True	FALSE	Rdk	FALSE	FALSE	TRUE	FALSE	RFR	v	0.224603	0.331882	11.6085	5.54773	-0.0173473	0.523777	0.141861	0.170983	0.0570284	-0.39302	0.420204	0.00743059	0.214945	0.782848	0.0401863	0.273498	0.166162	0.677688	0.44449	0.508721	0.811477	0.267075	-0.0576012	-0.712741	0.512396	0.166398	0.159786	0.207414	0.18335	-0.0499201	0.55196	0.141556	0.0987188	0.0266204	-0.333454	0.402735	0.00324558	0.176737	0.777966
Avdeef_ExDPs_Cal	TRUE	Avdeef_ExDPs_Cal_CS_True	FALSE	Rdk	FALSE	FALSE	TRUE	FALSE	MLR	v	-1995.29	4704.1	261.169	354.336	-5.02283	-1379.06	-1.49808	-4398.9	-314.468	-549.83	-687.378	-16.1837	-62.7206	-26.918	-13.2356	-7127.07	-4.48098	-17412.6	-102.541	-35.1419	-0.648392	0.117721	-67.2121	-16616.8	-633.85	-15.9719	-199.149	-10.8132	-200.895
Avdeef_ExDPs_Cal	TRUE	Avdeef_ExDPs_Cal_CS_True	FALSE	Rdk	FALSE	FALSE	FALSE	FALSE	RFR	v	0.228566	0.340231	11.58	5.57186	-0.0703013	0.57221	0.180532	0.178799	0.169244	-0.216271	0.448174	-0.00051357	0.126212	0.784125	0.0974399	0.329557	0.142543	0.618969	0.503018	0.474475	0.808828	0.251335	-0.0560692	-0.872024	0.573521	0.167205	0.0561805	0.215447	0.219618	-0.0514032	0.579001	0.1656	0.124002	0.111923	-0.286418	0.441427	0.000454049	0.141887	0.794076
Avdeef_ExDPs_Cal	TRUE	Avdeef_ExDPs_Cal_CS_True	FALSE	Rdk	FALSE	FALSE	FALSE	FALSE	MLR	v	-1995.29	4704.1	261.169	354.336	-5.02283	-1379.06	-1.49808	-4398.9	-314.468	-549.83	-687.378	-16.1837	-62.7206	-26.918	-13.2356	-7127.07	-4.48098	-17412.6	-102.541	-35.1419	-0.648392	0.117721	-67.2121	-16616.8	-633.85	-15.9719	-199.149	-10.8132	-200.895
Avdeef_ExDPs	FALSE	Avdeef_ExDPs_CS_False	FALSE	Absolv.Ind	FALSE	TRUE	FALSE	FALSE	RFR	v	0.271511	0.106423	14.49	1.46958	0.527059	0.110629	0.196218	0.332254	0.104068	0.327471	0.404509	0.302919	0.157501	0.207133	0.206022	0.237241	0.35621	0.246601	0.327817	0.230254	0.0567232	0.387497	0.328828	0.380403	0.331918	0.169806	0.325435	0.31417	0.246558	0.522673	0.120131	0.205884	0.320636	0.117095	0.324196	0.399506	0.318943	0.14944	0.220413
Avdeef_ExDPs	FALSE	Avdeef_ExDPs_CS_False	FALSE	Absolv.Ind	FALSE	TRUE	FALSE	FALSE	MLR	v	0.227773	0.120599	14.902	1.48095	0.494358	0.0402001	0.216212	0.219778	0.145175	0.29737	0.335467	0.281627	0.192747	0.0192178	0.105831	0.218918	0.298622	0.279836	0.283537	0.16464	0.00553462	0.251992	0.255732	0.443223	0.38596	0.109406	0.326122	0.131409	0.191414
Avdeef_ExDPs	FALSE	Avdeef_ExDPs_CS_False	FALSE	Absolv.Ind	FALSE	FALSE	FALSE	FALSE	RFR	v	0.267007	0.105659	14.5358	1.44441	0.493189	0.135329	0.192886	0.325824	0.128672	0.336745	0.36465	0.337866	0.20502	0.189041	0.174467	0.208565	0.353332	0.261564	0.281618	0.210472	-0.0075793	0.400098	0.315979	0.380929	0.352428	0.173785	0.328059	0.302796	0.22773	0.490608	0.135533	0.212539	0.325909	0.129633	0.324765	0.365801	0.329699	0.203092	0.187953
Avdeef_ExDPs	FALSE	Avdeef_ExDPs_CS_False	FALSE	Absolv.Ind	FALSE	FALSE	FALSE	FALSE	MLR	v	0.230322	0.119535	14.8769	1.46937	0.495151	0.0472142	0.212324	0.216183	0.166512	0.295473	0.33624	0.277837	0.216526	0.0181017	0.106601	0.215662	0.293526	0.295663	0.276819	0.161584	0.0143606	0.248131	0.251661	0.447578	0.396042	0.105998	0.326968	0.1495	0.186405
Avdeef_ExDPs	FALSE	Avdeef_ExDPs_CS_False	FALSE	Absolv	FALSE	TRUE	FALSE	FALSE	RFR	v	0.250122	0.107543	14.7016	1.46434	0.498655	0.0936366	0.232412	0.296043	0.0608921	0.300352	0.39865	0.300093	0.121053	0.163664	0.259473	0.195617	0.325162	0.212545	0.295864	0.225533	0.0465494	0.364731	0.273488	0.33523	0.336751	0.139384	0.290642	0.284669	0.179807	0.501841	0.112731	0.20268	0.304765	0.0428048	0.309867	0.398668	0.294608	0.109697	0.177159
Avdeef_ExDPs	FALSE	Avdeef_ExDPs_CS_False	FALSE	Absolv	FALSE	TRUE	FALSE	FALSE	MLR	v	0.210689	0.11323	15.0681	1.36979	0.457084	0.0168196	0.20166	0.210446	0.144698	0.307028	0.273087	0.298734	0.177539	0.00599328	0.115311	0.177039	0.283961	0.265361	0.223153	0.126722	0.025998	0.230002	0.246608	0.42106	0.376637	0.0936771	0.259482	0.173999	0.155131
Avdeef_ExDPs	FALSE	Avdeef_ExDPs_CS_False	FALSE	Absolv	FALSE	FALSE	FALSE	FALSE	RFR	v	0.244284	0.10492	14.7569	1.38612	0.472236	0.115711	0.209814	0.311501	0.0897807	0.311882	0.351799	0.324688	0.161535	0.146626	0.218126	0.15834	0.313821	0.246169	0.226293	0.219866	-0.0148598	0.371333	0.272348	0.342945	0.345202	0.162726	0.303845	0.260698	0.183196	0.468107	0.103312	0.230612	0.322291	0.0796282	0.31993	0.355083	0.32456	0.155834	0.151578
Avdeef_ExDPs	FALSE	Avdeef_ExDPs_CS_False	FALSE	Absolv	FALSE	FALSE	FALSE	FALSE	MLR	v	0.215743	0.114449	15.0178	1.37673	0.470011	0.018317	0.202333	0.219273	0.158212	0.307056	0.28856	0.298882	0.184983	0.00600071	0.115124	0.182407	0.28743	0.267445	0.223314	0.136838	0.025378	0.232774	0.246267	0.424753	0.382501	0.102012	0.273062	0.180533	0.160104
Avdeef_ExDPs	FALSE	Avdeef_ExDPs_CS_False	FALSE	IntegSub.SiRMSSub.Absolv.Ind.Rdk	FALSE	TRUE	FALSE	FALSE	RFR	v	0.320922	0.0865259	14.0089	1.35662	0.43178	0.230075	0.318119	0.401405	0.296116	0.34132	0.416646	0.387057	0.171722	0.256144	0.2529	0.357764	0.292937	0.409762	0.423387	0.329364	0.0353913	0.364789	0.345924	0.373708	0.350965	0.273269	0.349074	0.266986	0.325703	0.434467	0.228757	0.32934	0.392756	0.29649	0.35088	0.431999	0.38548	0.203386	0.264927
Avdeef_ExDPs	FALSE	Avdeef_ExDPs_CS_False	FALSE	IntegSub.SiRMSSub.Absolv.Ind.Rdk	FALSE	TRUE	FALSE	FALSE	MLR	v	-1.03029e+30	5.0444e+30	4134827297320000	1.88527e+16	-2.78502e+25	-3.8853e+25	-3.59318e+27	-7.16039e+25	-3.30369e+27	-3.40339e+26	-3.62475e+26	-3.54904e+26	-7.92575e+25	-9.64123e+22	-4.21558e+25	-4.05351e+25	-1.09207e+24	-2.68636e+27	-1.02026e+26	-3.48517e+22	-9.68678e+26	-2.91893e+24	-2.51574e+26	-2.57427e+31	-1.57558e+25	-4.12726e+24	-1.42534e+26	-1.02628e+27	-9.87867e+26
Avdeef_ExDPs	FALSE	Avdeef_ExDPs_CS_False	FALSE	IntegSub.SiRMSSub.Absolv.Ind.Rdk	FALSE	FALSE	FALSE	FALSE	RFR	v	0.319326	0.085035	14.0256	1.3419	0.420655	0.243972	0.330254	0.41167	0.284518	0.331982	0.419192	0.381343	0.182117	0.253069	0.255194	0.351731	0.293785	0.403495	0.418192	0.316229	0.0353152	0.358406	0.349008	0.367955	0.348751	0.271156	0.339627	0.261894	0.318469	0.420948	0.22626	0.330497	0.397027	0.297946	0.335818	0.430963	0.378284	0.182407	0.239121
Avdeef_ExDPs	FALSE	Avdeef_ExDPs_CS_False	FALSE	IntegSub.SiRMSSub.Absolv.Ind.Rdk	FALSE	FALSE	FALSE	FALSE	MLR	v	-1.52197e+30	7.45291e+30	4986826210680000	2.29227e+16	-2.4772e+25	-4.05544e+25	-3.4636e+27	-6.66706e+25	-3.4293e+27	-3.82538e+26	-2.3859e+26	-1.37288e+26	-7.72703e+25	-1.34862e+22	-4.44187e+25	-1.40853e+26	-5.79285e+24	-2.54346e+27	-5.65868e+25	-3.80489e+22	-1.21595e+27	-4.51488e+25	-1.87394e+26	-3.80336e+31	-1.67911e+25	-4.90231e+25	-8.77932e+26	-1.15903e+27	-1.46808e+27
Avdeef_ExDPs	FALSE	Avdeef_ExDPs_CS_False	FALSE	IntegSub.SiRMSSub	FALSE	TRUE	FALSE	FALSE	RFR	v	0.315418	0.085946	14.0657	1.34132	0.406596	0.222551	0.311043	0.398332	0.297594	0.346164	0.416709	0.38029	0.156729	0.246918	0.300699	0.34354	0.289637	0.409123	0.461568	0.340818	0.044145	0.319403	0.334071	0.333038	0.332456	0.2719	0.331893	0.286861	0.291236	0.428858	0.232772	0.308915	0.39194	0.290055	0.352624	0.406409	0.367788	0.149209	0.254522
Avdeef_ExDPs	FALSE	Avdeef_ExDPs_CS_False	FALSE	IntegSub.SiRMSSub	FALSE	TRUE	FALSE	FALSE	MLR	v	-5.49745e+08	1.23266e+09	258209	330902	-1.06956e+07	-4.66175e+07	-2.59399e+08	-7.05327e+06	-1.2218e+09	-2.88472e+09	-3.28996e+08	-3.48444e+06	-3.82589e+08	-5.1112e+06	-6.58375e+07	-9.12456e+08	-6.33445e+08	-5.79333e+09	-3.59353e+07	-1.37578e+07	-2.01276e+06	-4.93975e+07	-3.94862e+08	-5.74742e+06	-1.60907e+07	-2.67937e+06	-6.6473e+08	-1.50087e+06	-1.36642e+06
Avdeef_ExDPs	FALSE	Avdeef_ExDPs_CS_False	FALSE	IntegSub.SiRMSSub	FALSE	FALSE	FALSE	FALSE	RFR	v	0.312569	0.084956	14.093	1.30982	0.40483	0.224105	0.291679	0.402978	0.2767	0.341957	0.407159	0.385882	0.173417	0.235349	0.278964	0.361196	0.28041	0.41626	0.423178	0.349799	0.0348173	0.315477	0.322886	0.351544	0.34575	0.274138	0.325474	0.287435	0.294918	0.413483	0.215383	0.302073	0.398684	0.278558	0.355032	0.399062	0.376266	0.14639	0.245187
Avdeef_ExDPs	FALSE	Avdeef_ExDPs_CS_False	FALSE	IntegSub.SiRMSSub	FALSE	FALSE	FALSE	FALSE	MLR	v	-4.30141e+08	8.23666e+08	238473	281449	-9.68043e+06	-7.04258e+07	-2.76671e+08	-2.30537e+06	-9.16113e+08	-2.71485e+09	-2.48506e+08	-2.81499e+06	-3.25441e+08	-1.39886e+07	-1.2856e+07	-7.53311e+08	-8.77909e+08	-3.36266e+09	-1.46485e+08	-8.1161e+06	-1.5081e+06	-2.50717e+07	-5.23901e+08	-5.73501e+06	-1.51167e+07	-4.04265e+06	-4.29228e+08	-4.04894e+06	-2.75006e+06
Avdeef_ExDPs	FALSE	Avdeef_ExDPs_CS_False	FALSE	Rdk.Absolv	FALSE	TRUE	FALSE	FALSE	RFR	v	0.33265	0.0820798	13.8789	1.25515	0.457211	0.213838	0.327265	0.405662	0.299106	0.34774	0.446362	0.432344	0.270917	0.295691	0.199734	0.349968	0.325246	0.408247	0.359128	0.293358	0.11895	0.362404	0.394199	0.440438	0.391673	0.26158	0.365965	0.290657	0.296332	0.449638	0.215141	0.33397	0.411076	0.300143	0.347655	0.441384	0.423939	0.257565	0.298105
Avdeef_ExDPs	FALSE	Avdeef_ExDPs_CS_False	FALSE	Rdk.Absolv	FALSE	TRUE	FALSE	FALSE	MLR	v	-3.55333e+07	1.11144e+08	40216.5	95101.3	-4.41141e+06	-5.87194	-4.07802e+08	-15541.3	-37.7985	-11.1315	-4.09488e+07	-1.47921e+06	-9271.05	-4.50931	-3.68272	-7868.02	-96158.7	-76.6454	-8.80246e+06	-2.55158	-6.559e+06	-3.63363	-4.11551	-4.15043e+08	-58765.2	-3.07803e+06	-19.578	-20406.5	-3.36555
Avdeef_ExDPs	FALSE	Avdeef_ExDPs_CS_False	FALSE	Rdk.Absolv	FALSE	FALSE	FALSE	FALSE	RFR	v	0.334921	0.0818466	13.8553	1.25475	0.451887	0.211798	0.36528	0.420576	0.308797	0.364897	0.437614	0.430487	0.276229	0.285685	0.214814	0.348799	0.342763	0.394336	0.346149	0.305764	0.0990231	0.353691	0.395904	0.44039	0.403245	0.264438	0.376103	0.283434	0.29623	0.456854	0.212991	0.336265	0.412819	0.312012	0.342608	0.445088	0.423358	0.258957	0.287513
Avdeef_ExDPs	FALSE	Avdeef_ExDPs_CS_False	FALSE	Rdk.Absolv	FALSE	FALSE	FALSE	FALSE	MLR	v	-3.47809e+07	1.10449e+08	38621	94269.7	-4.36959e+06	-5.74796	-4.1951e+08	-15546.6	-42.3325	-10.9476	-3.61631e+07	-1.51374e+06	-9043.02	-4.50245	-3.30459	-7978.74	-114798	-80.4334	-5.07603e+06	-2.23422	-3.61016e+06	-3.6577	-4.07655	-3.97311e+08	-54233.7	-1.75071e+06	-19.4982	-17094.6	-2.77182
Avdeef_ExDPs	FALSE	Avdeef_ExDPs_CS_False	FALSE	Rdk	FALSE	TRUE	FALSE	FALSE	RFR	v	0.336577	0.0804297	13.8394	1.24884	0.454076	0.209014	0.346407	0.432568	0.301038	0.347605	0.432252	0.414375	0.274211	0.299902	0.229803	0.358136	0.326681	0.407774	0.339153	0.309417	0.126749	0.355042	0.403904	0.450622	0.419304	0.264846	0.371484	0.278941	0.305461	0.445282	0.222363	0.360834	0.413655	0.319243	0.357261	0.435033	0.417907	0.268898	0.292801
Avdeef_ExDPs	FALSE	Avdeef_ExDPs_CS_False	FALSE	Rdk	FALSE	TRUE	FALSE	FALSE	MLR	v	-5.08764e+07	1.55569e+08	48544.2	113730	-7.75e+06	-3.6182	-5.35814e+08	-43170.6	-30.9217	-22.3703	-5.6004e+07	-1.35979e+06	-8086.97	-2.49187	-2.52073	-8600.89	-244975	-38.2872	-4.36441e+07	-0.549035	-1.19954e+07	-3.11293	-3.65218	-6.14337e+08	-172.634	-693007	-17.5434	-7915.51	-3.58635
Avdeef_ExDPs	FALSE	Avdeef_ExDPs_CS_False	FALSE	Rdk	FALSE	FALSE	FALSE	FALSE	RFR	v	0.338335	0.0827944	13.8197	1.26641	0.453365	0.209602	0.366241	0.424568	0.310736	0.352768	0.432636	0.429382	0.263686	0.285954	0.220194	0.370148	0.334793	0.419955	0.358257	0.305161	0.101485	0.348571	0.406069	0.444809	0.404995	0.267874	0.395254	0.281187	0.300831	0.458801	0.228201	0.375144	0.413611	0.312019	0.352126	0.436163	0.42715	0.260314	0.302814
Avdeef_ExDPs	FALSE	Avdeef_ExDPs_CS_False	FALSE	Rdk	FALSE	FALSE	FALSE	FALSE	MLR	v	-4.83032e+07	1.51585e+08	45947.8	111396	-7.88913e+06	-3.40179	-5.42e+08	-43634.7	-36.6694	-21.4412	-4.53779e+07	-1.42471e+06	-7518.35	-1.9272	-2.51929	-8716.18	-308752	-45.0683	-2.12659e+07	-0.452877	-9.11329e+06	-2.97461	-3.71324	-5.79965e+08	-2349.42	-165342	-17.3114	-6420.53	-3.03752
Avdeef_ExDPs	TRUE	Avdeef_ExDPs_CS_True	FALSE	Absolv.Ind	FALSE	TRUE	TRUE	FALSE	RFR	v	0.121828	0.144251	15.4988	1.97373	0.145437	0.154126	0.304692	-0.00105616	0.239864	0.182885	0.177722	0.135548	-0.154369	0.232782	0.12312	-0.110845	0.0771177	0.255613	0.172585	0.271266	-0.0584251	0.268654	0.186855	-0.162519	0.0837091	0.192343	-0.0409577	0.400149	-0.0117703	0.155403	0.169765	0.272016	0.046723	0.206126	0.160846	0.164949	0.135459	-0.12879	0.226999
Avdeef_ExDPs	TRUE	Avdeef_ExDPs_CS_True	FALSE	Absolv.Ind	FALSE	TRUE	TRUE	FALSE	MLR	v	-97.233	220.997	78.8228	128.405	-0.107717	-136.065	0.119969	0.22018	0.00303436	0.021349	0.225563	-0.0839813	-354.341	0.311329	0.0696595	-0.07084	0.180639	0.102519	-462.994	0.31952	-691.028	0.206253	0.215731	-0.200789	0.184157	0.168104	-788.284	0.0750615	-0.0730735
Avdeef_ExDPs	TRUE	Avdeef_ExDPs_CS_True	FALSE	Absolv.Ind	FALSE	TRUE	FALSE	FALSE	RFR	v	0.0993287	0.155959	15.6937	2.06092	0.117138	0.16087	0.275369	0.00610955	0.230639	0.185063	0.135477	0.0827148	-0.216997	0.223957	0.0966334	-0.161517	0.058837	0.214514	0.157129	0.26783	-0.0757982	0.223043	0.127855	-0.213351	0.0902924	0.13251	-0.0370051	0.416456	-0.0502927	0.117159	0.16746	0.292071	0.0327091	0.218142	0.1705	0.150377	0.112761	-0.234158	0.222166
Avdeef_ExDPs	TRUE	Avdeef_ExDPs_CS_True	FALSE	Absolv.Ind	FALSE	TRUE	FALSE	FALSE	MLR	v	0.0534674	0.185725	16.0055	1.61763	-0.0931167	0.165578	0.140294	0.170935	0.0245751	0.0425227	0.189092	-0.0618727	-0.537962	0.301578	0.110212	-0.0619498	0.171863	0.073919	0.127044	0.335494	-0.0506121	0.211543	0.203118	-0.188532	0.153487	0.153568	-0.251983	0.0814398	-0.0735504
Avdeef_ExDPs	TRUE	Avdeef_ExDPs_CS_True	FALSE	Absolv.Ind	FALSE	FALSE	TRUE	FALSE	RFR	v	0.143657	0.122997	15.3303	1.97495	0.152386	0.162425	0.24771	0.0645762	0.232022	0.156004	0.162154	0.176411	-0.0859024	0.232491	0.216813	-0.0611105	0.0861591	0.275141	0.147555	0.23932	-0.0122432	0.260064	0.207822	-0.069818	0.0991279	0.223346	-0.0156179	0.405024	0.0335226	0.150075	0.180077	0.272827	0.0565095	0.268305	0.167884	0.165592	0.180471	-0.0832458	0.209931
Avdeef_ExDPs	TRUE	Avdeef_ExDPs_CS_True	FALSE	Absolv.Ind	FALSE	FALSE	TRUE	FALSE	MLR	v	-98.0521	222.232	79.192	129.104	-0.0984893	-141.262	0.170146	0.197395	0.0586413	0.110685	0.196639	-0.121038	-360.402	0.283023	0.12619	-0.0949566	0.186149	0.0674198	-468.085	0.388743	-688.968	0.181705	0.198487	-0.174604	0.181742	0.131595	-794.61	0.141314	-0.107558
Avdeef_ExDPs	TRUE	Avdeef_ExDPs_CS_True	FALSE	Absolv.Ind	FALSE	FALSE	FALSE	FALSE	RFR	v	0.0975934	0.155748	15.7118	2.06523	0.119238	0.157142	0.255843	0.0169814	0.173778	0.144523	0.113655	0.141697	-0.296718	0.222369	0.173017	-0.112132	0.0157994	0.232225	0.129778	0.25385	-0.113399	0.200373	0.192341	-0.190537	0.108652	0.143696	-0.0848082	0.423701	-0.0232015	0.134931	0.168537	0.261221	0.0511802	0.19274	0.129764	0.135467	0.136817	-0.267984	0.230631
Avdeef_ExDPs	TRUE	Avdeef_ExDPs_CS_True	FALSE	Absolv.Ind	FALSE	FALSE	FALSE	FALSE	MLR	v	0.0679546	0.174442	15.8949	1.65987	-0.0883286	0.202221	0.17276	0.18521	0.0634597	0.101692	0.180707	-0.0902057	-0.401334	0.284293	0.142874	-0.0836225	0.176879	0.0598876	0.162713	0.389798	-0.0792457	0.195938	0.190031	-0.172091	0.155258	0.132007	-0.214976	0.132477	-0.0995375
Avdeef_ExDPs	TRUE	Avdeef_ExDPs_CS_True	FALSE	Absolv	FALSE	TRUE	TRUE	FALSE	RFR	v	0.124201	0.125206	15.4954	1.93231	0.129133	0.162237	0.282224	-0.0264221	0.195301	0.163492	0.15663	0.136036	-0.0234488	0.214331	0.0774624	-0.0762096	0.0667067	0.261028	0.162838	0.248787	-0.0357708	0.265278	0.152845	-0.164075	0.0751152	0.177603	-0.0449919	0.388366	0.0430747	0.154002	0.170273	0.255131	-0.0140957	0.191011	0.15887	0.162022	0.13817	-0.0187893	0.221719
Avdeef_ExDPs	TRUE	Avdeef_ExDPs_CS_True	FALSE	Absolv	FALSE	TRUE	TRUE	FALSE	MLR	v	-110.082	242.52	84.1804	137.808	-0.0912143	-201.604	0.0880681	0.21772	-0.0400593	-0.0609419	0.161884	-0.0854114	-484.619	0.28833	0.0521409	-0.0855916	0.248228	0.178833	-479.261	0.36985	-737.449	0.175428	0.180992	-0.16677	0.302807	0.105795	-851.072	0.0605806	0.0622672
Avdeef_ExDPs	TRUE	Avdeef_ExDPs_CS_True	FALSE	Absolv	FALSE	TRUE	FALSE	FALSE	RFR	v	0.0861853	0.149703	15.8089	1.99549	0.110434	0.167996	0.26115	-0.0424278	0.135336	0.124792	0.139423	0.106646	-0.175707	0.22487	0.0417828	-0.153752	0.0287152	0.233183	0.133826	0.238916	-0.0772662	0.207205	0.117867	-0.300066	0.0977706	0.108407	-0.0662564	0.384326	0.0245835	0.107	0.158746	0.243888	-0.0557353	0.156489	0.138716	0.125817	0.115552	-0.181715	0.21952
Avdeef_ExDPs	TRUE	Avdeef_ExDPs_CS_True	FALSE	Absolv	FALSE	TRUE	FALSE	FALSE	MLR	v	0.0812496	0.149432	15.7752	1.32652	-0.0725396	0.259292	0.116734	0.194979	-0.0218801	-0.0192645	0.13285	-0.059027	-0.0608183	0.278384	0.0813504	-0.0728665	0.242704	0.162745	0.0932305	0.376016	-0.125393	0.177196	0.172426	-0.132906	0.287679	0.0948177	-0.225479	0.0700629	0.0809454
Avdeef_ExDPs	TRUE	Avdeef_ExDPs_CS_True	FALSE	Absolv	FALSE	FALSE	TRUE	FALSE	RFR	v	0.135189	0.120524	15.4	1.90304	0.185542	0.183341	0.264938	0.000611455	0.188322	0.137119	0.153742	0.186058	-0.0364168	0.240234	0.144014	-0.0330389	0.0707854	0.282538	0.145661	0.267216	-0.0254087	0.255146	0.157859	-0.15893	0.139584	0.211036	0.00221297	0.383166	0.0921236	0.17724	0.17114	0.225441	0.0092404	0.178458	0.118579	0.154288	0.187071	-0.028924	0.21707
Avdeef_ExDPs	TRUE	Avdeef_ExDPs_CS_True	FALSE	Absolv	FALSE	FALSE	TRUE	FALSE	MLR	v	-105.593	232.746	82.5488	134.898	-0.0723228	-192.488	0.166716	0.195249	0.0110377	0.113948	0.146525	-0.101836	-464.222	0.269541	0.0728962	-0.0987719	0.225578	0.154188	-457.612	0.408999	-720.869	0.159002	0.164619	-0.00235028	0.28815	0.0833488	-807.091	0.157337	0.112894
Avdeef_ExDPs	TRUE	Avdeef_ExDPs_CS_True	FALSE	Absolv	FALSE	FALSE	FALSE	FALSE	RFR	v	0.0794721	0.158158	15.8527	1.95082	0.143665	0.178992	0.206706	-0.0225841	0.100386	0.127303	0.116885	0.147309	-0.244556	0.221408	0.110189	-0.166315	0.016907	0.275794	0.10721	0.248117	-0.0920949	0.138539	0.129052	-0.297238	0.166139	0.102491	-0.135858	0.395357	0.0405451	0.126219	0.179729	0.220515	-0.0365492	0.115386	0.117704	0.10778	0.184681	-0.263616	0.222897
Avdeef_ExDPs	TRUE	Avdeef_ExDPs_CS_True	FALSE	Absolv	FALSE	FALSE	FALSE	FALSE	MLR	v	0.102002	0.143947	15.611	1.42967	-0.0610863	0.251368	0.173853	0.188259	0.0159165	0.116363	0.132265	-0.075186	-0.000623386	0.272222	0.0901347	-0.086674	0.225235	0.147599	0.154031	0.408478	-0.149209	0.171896	0.159599	0.000347672	0.28845	0.0854557	-0.226777	0.151374	0.116754
Avdeef_ExDPs	TRUE	Avdeef_ExDPs_CS_True	FALSE	IntegSub.SiRMSSub.Absolv.Ind.Rdk	FALSE	TRUE	TRUE	FALSE	RFR	v	0.155903	0.120137	15.2181	1.95084	0.0081816	0.260714	0.226717	0.182132	0.281561	0.191746	0.240846	0.0429397	-0.113212	0.314691	0.178064	0.0552148	0.0478396	0.150011	0.0294218	0.366513	0.0351464	0.203273	0.109722	0.00135415	0.183566	0.163179	0.067058	0.41946	0.176238	-0.015399	0.258768	0.220051	0.161836	0.241719	0.205689	0.24603	0.0761066	-0.0945773	0.313778
Avdeef_ExDPs	TRUE	Avdeef_ExDPs_CS_True	FALSE	IntegSub.SiRMSSub.Absolv.Ind.Rdk	FALSE	TRUE	TRUE	FALSE	MLR	v	-6.79622e+28	1.82513e+29	1967152152580000	3269836715290000	-5.7519e+25	-5.81676e+16	-2.47323e+26	-2.52074e+28	-1.05101e+26	-3.80832e+27	-2.79133e+27	-6.82133e+29	-5506642916440000	-1.49727e+25	-4.69747e+28	-1.27676e+21	-4.38526e+28	-7.70681e+26	-1.01774e+25	-2.17669e+25	-5.95389e+28	-1.53169e+29	-5.971e+27	-5.94894e+19	-2.06759e+23	-2.38269e+27	-6.71646e+29	-3.52073e+26	-2.29536e+23
Avdeef_ExDPs	TRUE	Avdeef_ExDPs_CS_True	FALSE	IntegSub.SiRMSSub.Absolv.Ind.Rdk	FALSE	TRUE	FALSE	FALSE	RFR	v	0.152086	0.119149	15.2516	1.94039	0.00758545	0.25848	0.229018	0.17732	0.244851	0.197364	0.255286	0.0525235	-0.0809763	0.303766	0.191816	0.0831204	0.0276986	0.18433	0.0386537	0.374725	0.0408871	0.213479	0.0946237	0.0449188	0.171301	0.14007	0.0827043	0.433678	0.151005	0.0087896	0.27476	0.23034	0.148201	0.233611	0.21093	0.236232	0.0756495	-0.120338	0.3171
Avdeef_ExDPs	TRUE	Avdeef_ExDPs_CS_True	FALSE	IntegSub.SiRMSSub.Absolv.Ind.Rdk	FALSE	TRUE	FALSE	FALSE	MLR	v	-6.00853e+28	1.60822e+29	1900841280940000	3073357568320000	-5.7519e+25	-5.53411e+16	-5.57267e+26	-2.52074e+28	-1.02957e+28	-4.45887e+27	-3.16996e+27	-6.53116e+29	-5506642916440000	-7.38578e+27	-4.35892e+28	-1.27676e+21	-1.57844e+29	-7.70681e+26	-3.80773e+26	-2.27125e+27	-5.95389e+28	-3.99191e+26	-1.57696e+26	-5.94894e+19	-2.06759e+23	-4.3252e+27	-5.28282e+29	-3.24319e+26	-1317634447400000
Avdeef_ExDPs	TRUE	Avdeef_ExDPs_CS_True	FALSE	IntegSub.SiRMSSub.Absolv.Ind.Rdk	FALSE	FALSE	TRUE	FALSE	RFR	v	0.156879	0.120654	15.208	1.94546	0.0212848	0.265598	0.218843	0.150927	0.232473	0.180384	0.248713	0.0735352	-0.120382	0.302248	0.195488	0.0751965	0.0490353	0.17647	0.0304255	0.375744	0.0296876	0.216042	0.123963	0.045189	0.181771	0.163478	0.0426274	0.421321	0.17524	0.00133711	0.245945	0.230262	0.193922	0.260433	0.251506	0.250525	0.0787108	-0.120059	0.323944
Avdeef_ExDPs	TRUE	Avdeef_ExDPs_CS_True	FALSE	IntegSub.SiRMSSub.Absolv.Ind.Rdk	FALSE	FALSE	TRUE	FALSE	MLR	v	-6.35698e+28	1.81791e+29	1788445900620000	3143510284240000	-5.7519e+25	-5.84322e+16	-2.47323e+26	-2.52074e+28	-1.05101e+26	-3.29047e+27	-2.79133e+27	-6.82133e+29	-5506642916440000	-1.49727e+25	-4.69747e+28	-1.27676e+21	-4.38526e+28	-7.70681e+26	-1.01774e+25	-2.17669e+25	-5.95389e+28	-4.98071e+28	-4.07305e+25	-5.94894e+19	-2.06759e+23	-2.38269e+27	-6.71646e+29	-3.52073e+26	-2.28987e+20
Avdeef_ExDPs	TRUE	Avdeef_ExDPs_CS_True	FALSE	IntegSub.SiRMSSub.Absolv.Ind.Rdk	FALSE	FALSE	FALSE	FALSE	RFR	v	0.152089	0.118859	15.2553	1.96568	0.0222454	0.273479	0.221236	0.156762	0.261963	0.199171	0.214482	0.0662294	-0.0893048	0.298629	0.172743	0.0603334	0.0309973	0.156976	0.0251158	0.384498	0.0370273	0.198229	0.0994816	0.0361691	0.198069	0.138572	0.0425912	0.420949	0.169677	0.00400948	0.25175	0.243106	0.168377	0.244559	0.213518	0.233807	0.0600748	-0.0813241	0.303244
Avdeef_ExDPs	TRUE	Avdeef_ExDPs_CS_True	FALSE	IntegSub.SiRMSSub.Absolv.Ind.Rdk	FALSE	FALSE	FALSE	FALSE	MLR	v	-6.72126e+28	2.22036e+29	1565960496810000	3289322946850000	-5.7519e+25	-4.60926e+16	-5.57267e+26	-2.52074e+28	-5.97939e+27	-3.33284e+27	-6.86197e+26	-1.0344e+30	-5506642916440000	-2.77972e+26	-2.44172e+28	-1.27676e+21	-2.8153e+25	-7.70681e+26	-2.47191e+26	-1.13864e+27	-5.95389e+28	-1.77655e+27	-1.28831e+26	-5.94894e+19	-2.06759e+23	-1.23108e+27	-5.20213e+29	-3.24319e+26	-247653614103000
Avdeef_ExDPs	TRUE	Avdeef_ExDPs_CS_True	FALSE	IntegSub.SiRMSSub	FALSE	TRUE	TRUE	FALSE	RFR	v	0.159948	0.114635	15.1976	2.02904	0.0282838	0.264799	0.177309	0.248179	0.313372	0.188777	0.196197	0.132248	0.0268362	0.370223	0.148108	0.0982386	0.0366148	0.158428	-0.000329974	0.3367	0.00358274	0.190223	0.0789967	0.103921	0.171695	0.177494	0.0420882	0.382601	0.149662	0.0165741	0.267733	0.198842	0.233534	0.328772	0.176454	0.229614	0.141081	-0.013328	0.351069
Avdeef_ExDPs	TRUE	Avdeef_ExDPs_CS_True	FALSE	IntegSub.SiRMSSub	FALSE	TRUE	TRUE	FALSE	MLR	v	-1.32239e+16	6.47806e+16	3.32683e+08	1.60482e+09	-1665399394040	-7.79861e+07	-6083438049220	-3.87648e+07	-1.3859e+06	-5956033653570	-5.61809e+07	-58016.8	-3.29401e+07	-111760349414	-220409486716	-3.30583e+17	-2.44748e+09	-2.88146e+08	-2.73656e+07	-1.00865e+07	-7.40488e+08	-9.01813e+10	-7.15898e+09	-1.09232e+10	-187928	-1.7803e+07	-7.57725e+06	-5.3473e+07	-1.28356e+07
Avdeef_ExDPs	TRUE	Avdeef_ExDPs_CS_True	FALSE	IntegSub.SiRMSSub	FALSE	TRUE	FALSE	FALSE	RFR	v	0.1585	0.112299	15.2156	2.04909	0.0194551	0.272825	0.185187	0.243156	0.323512	0.17787	0.20354	0.150048	0.0146044	0.354921	0.161192	0.0590155	-0.00975934	0.140043	-0.0095727	0.358544	0.00826772	0.156863	0.087176	0.132536	0.172861	0.172564	0.0603194	0.385903	0.162723	-0.00452926	0.271347	0.168774	0.254059	0.299928	0.169259	0.211305	0.142709	0.0198584	0.340015
Avdeef_ExDPs	TRUE	Avdeef_ExDPs_CS_True	FALSE	IntegSub.SiRMSSub	FALSE	TRUE	FALSE	FALSE	MLR	v	-3.18738e+09	7.94984e+09	521511	835690	-9.96421e+07	-1.00997e+08	-2.11287e+10	-2.11007e+08	-1.28079e+08	-2.04658e+09	-8.63276e+08	-6.62035e+07	-1.35204e+07	-3.48757e+10	-4.3103e+08	-5.58814e+08	-61150.5	-489527	-6.56241e+07	-7.29e+09	-8.57758e+08	-1.86897e+08	-5.10571e+07	-1.05731e+10	-2.02214e+06	-1.16674e+08	-4.19842e+06	-1.27853e+07	-185143
Avdeef_ExDPs	TRUE	Avdeef_ExDPs_CS_True	FALSE	IntegSub.SiRMSSub	FALSE	FALSE	TRUE	FALSE	RFR	v	0.159984	0.1143	15.1936	1.9934	0.0349212	0.255937	0.199483	0.228207	0.284317	0.146333	0.224182	0.120766	0.0121561	0.36456	0.20217	0.136811	0.03401	0.169044	-0.0341508	0.333658	0.00209724	0.185009	0.104693	0.125677	0.185787	0.169729	0.0118074	0.389435	0.157577	0.00518613	0.262635	0.187077	0.223549	0.312934	0.184201	0.22017	0.130074	0.00769318	0.353288
Avdeef_ExDPs	TRUE	Avdeef_ExDPs_CS_True	FALSE	IntegSub.SiRMSSub	FALSE	FALSE	TRUE	FALSE	MLR	v	-3009366565740	13122067889500	8.9791e+06	2.69394e+07	-67071560387800	-6.44724e+07	-459612293460	-4.03394e+07	-7.34762e+06	-5343817415160	-3.5044e+07	-2.28637e+06	-1.87179e+07	-119007983033	-222280002784	-1921117836590	-2.2897e+09	-1.39398e+06	-3.80275e+06	-5.94747e+08	-3.09254e+07	-8.76299e+10	-5.46345e+09	-4.42069e+08	-123954	-1.20924e+07	-7.35481e+06	-1.13166e+08	-1.1339e+07
Avdeef_ExDPs	TRUE	Avdeef_ExDPs_CS_True	FALSE	IntegSub.SiRMSSub	FALSE	FALSE	FALSE	FALSE	RFR	v	0.154957	0.115761	15.2405	2.02826	-0.0110711	0.272369	0.181677	0.244475	0.297971	0.171414	0.207326	0.138152	0.0177259	0.353855	0.182448	0.0734786	0.00948195	0.144439	-0.0361523	0.374523	-0.0128305	0.142174	0.0793876	0.160837	0.180551	0.159789	0.0365043	0.388183	0.144835	0.0044878	0.283466	0.181762	0.251332	0.313079	0.139692	0.216025	0.131706	0.0370333	0.353248
Avdeef_ExDPs	TRUE	Avdeef_ExDPs_CS_True	FALSE	IntegSub.SiRMSSub	FALSE	FALSE	FALSE	FALSE	MLR	v	-2.80332e+09	9.14553e+09	404492	855472	-4.36977e+08	-8.50373e+07	-2.41045e+10	-1.58521e+08	-6.91776e+06	-1.74373e+09	-4.05872e+07	-3.01279e+06	-1.34599e+07	-4.12578e+10	-2.56326e+08	-1.69608e+08	-537144	-521778	-6.06556e+08	-5.91113e+08	-3.29007e+07	-1.08712e+08	-4.71348e+07	-3.96637e+08	-172076	-9.68771e+06	-4.01454e+06	-7.25472e+06	-1.18954e+06
Avdeef_ExDPs	TRUE	Avdeef_ExDPs_CS_True	FALSE	Rdk.Absolv	FALSE	TRUE	TRUE	FALSE	RFR	v	0.163311	0.142975	15.1247	1.96931	0.105821	0.235816	0.283553	0.109331	0.188735	0.147316	0.329454	-0.0442796	-0.237059	0.291223	0.279715	0.17156	0.0169819	0.281365	0.133737	0.384874	0.0640929	0.249567	0.185531	-0.0394533	0.163767	0.166095	0.048489	0.434009	0.229319	0.132826	0.214192	0.27686	0.0595513	0.169085	0.147692	0.326174	-0.0248207	-0.241321	0.281605
Avdeef_ExDPs	TRUE	Avdeef_ExDPs_CS_True	FALSE	Rdk.Absolv	FALSE	TRUE	TRUE	FALSE	MLR	v	-6.71088e+24	3.27375e+25	9613221667080	43364468764100	-7.75044e+18	-233119957902000	-488953665189	-8.87628e+10	-1.21221e+10	-1753768601070	-448993464232	-5.57262e+21	-55501.5	-6.62879e+23	-1.34636e+22	-243017	-4.03281e+16	-4.19071e+10	-1.6709e+26	-2882654839700000	-177511861919	-1.79455e+19	-7.70964e+08	-33225.9	-4339296166070	-5572244819610	-137362091721000	-38937090918400	-1.6587e+20
Avdeef_ExDPs	TRUE	Avdeef_ExDPs_CS_True	FALSE	Rdk.Absolv	FALSE	TRUE	FALSE	FALSE	RFR	v	0.156452	0.145753	15.1859	1.98915	0.116745	0.239324	0.287143	0.0677336	0.20243	0.186164	0.310887	-0.083122	-0.255591	0.275104	0.255087	0.127313	0.00579347	0.2325	0.142121	0.403618	0.0219228	0.210687	0.15272	-0.0376712	0.174085	0.140375	0.0792364	0.452655	0.187894	0.126056	0.237814	0.289236	0.0515994	0.186907	0.16456	0.302748	-0.0403418	-0.223472	0.28343
Avdeef_ExDPs	TRUE	Avdeef_ExDPs_CS_True	FALSE	Rdk.Absolv	FALSE	TRUE	FALSE	FALSE	MLR	v	-3.80231e+24	1.3273e+25	11901300024500	33969745459800	-2.35719e+25	-442315369215000	-40856.5	-3.02793e+06	-33109.5	-1.54894e+08	-962846515705	-354375117142000	-26006.6	-6.46797e+25	-962257269125000	-28635.1	-6092257851540	-2.5043e+06	-2.08314e+24	-1759640376570	-4.13232e+08	-852592601019	-460846	-33463.6	-132564350612	-2.55879e+10	-7626476435960	-2.03721e+06	-4.72306e+24
Avdeef_ExDPs	TRUE	Avdeef_ExDPs_CS_True	FALSE	Rdk.Absolv	FALSE	FALSE	TRUE	FALSE	RFR	v	0.161946	0.145758	15.1321	1.95171	0.0896292	0.207305	0.273134	0.0410075	0.235693	0.103895	0.328284	-0.079515	-0.213372	0.283054	0.3008	0.187487	0.0106953	0.262448	0.136194	0.370464	0.000110101	0.2544	0.184583	-0.0407388	0.186536	0.174049	0.0507784	0.443575	0.199377	0.135	0.243051	0.285487	0.0871495	0.182869	0.147666	0.316944	-0.0325778	-0.227301	0.280067
Avdeef_ExDPs	TRUE	Avdeef_ExDPs_CS_True	FALSE	Rdk.Absolv	FALSE	FALSE	TRUE	FALSE	MLR	v	-2.871e+22	1.29893e+23	795624474358	3133143266360	-7.75044e+18	-244845940260000	-6.04125e+08	-7.73035e+10	-1.05481e+10	-1591794787610	-5.33603e+08	-5.64152e+18	-55501.5	-6.62879e+23	-1.36275e+19	-243017	-3.66272e+16	-4.19071e+10	-5.48266e+22	-2498667499890000	-1.17684e+09	-1.62787e+19	-6.98307e+08	-33225.9	-4339296166070	-5125176445400	-111320894649000	-4.79108e+10	-1.69823e+17
Avdeef_ExDPs	TRUE	Avdeef_ExDPs_CS_True	FALSE	Rdk.Absolv	FALSE	FALSE	FALSE	FALSE	RFR	v	0.155306	0.146327	15.193	1.96943	0.146868	0.239043	0.259642	0.0722721	0.202719	0.124114	0.330067	-0.0554365	-0.210974	0.28202	0.299975	0.132484	-0.0147446	0.257351	0.134779	0.386405	0.0244415	0.213102	0.152223	-0.0242916	0.191179	0.151845	0.0749266	0.43644	0.16873	0.121107	0.223874	0.265694	0.0296603	0.190228	0.16369	0.31632	-0.0551139	-0.233613	0.290982
Avdeef_ExDPs	TRUE	Avdeef_ExDPs_CS_True	FALSE	Rdk.Absolv	FALSE	FALSE	FALSE	FALSE	MLR	v	-2.76833e+24	8.88624e+24	10296140292400	28465128868800	-2.35719e+25	-340386473243000	-51118.1	-1.81191e+06	-53749.8	-1.99714e+08	-2.04062e+09	-272815319136000	-26006.6	-3.98343e+25	-399074025346000	-28635.1	-4255904675440	-488374	-1.1005e+24	-1543216587460	-5.05071e+08	-3922640513690	-598725	-33463.6	-132564350612	-2.03708e+09	-294051433535	-2.81024e+06	-4.70163e+24
Avdeef_ExDPs	TRUE	Avdeef_ExDPs_CS_True	FALSE	Rdk	FALSE	TRUE	TRUE	FALSE	RFR	v	0.159185	0.144882	15.1598	1.96951	0.136744	0.225144	0.282746	0.038319	0.153868	0.145858	0.322689	-0.0739359	-0.193542	0.276856	0.278493	0.188253	-0.00242073	0.237668	0.140704	0.38455	0.0113249	0.233571	0.149613	-0.0420001	0.182532	0.158413	0.0507132	0.461088	0.222932	0.129198	0.233513	0.304512	0.0383477	0.194856	0.156149	0.350714	-0.051782	-0.250643	0.289403
Avdeef_ExDPs	TRUE	Avdeef_ExDPs_CS_True	FALSE	Rdk	FALSE	TRUE	TRUE	FALSE	MLR	v	-3.35026e+21	1.47797e+22	253345364063	838472729348	-4.52665e+19	-10123081790400	-201926777519000	-7.46445e+09	-1.33647e+10	-76574177687700	-7.55823e+18	-2.96895e+21	-22055.9	-1141667742840000	-7.55365e+22	-175750	-4.51736e+16	-135320175842	-1052233021840	-547715129481000	-8803386544330	-1.33375e+17	-5.93797e+09	-12368.9	-1824789652370	-2.96476e+16	-635667568232000	-10495297533900	-5.19796e+21
Avdeef_ExDPs	TRUE	Avdeef_ExDPs_CS_True	FALSE	Rdk	FALSE	TRUE	FALSE	FALSE	RFR	v	0.155509	0.142007	15.2005	1.99165	0.107746	0.229134	0.263259	0.0485616	0.185117	0.120179	0.318082	-0.0276642	-0.241539	0.29206	0.291641	0.139361	-0.0108292	0.262482	0.144189	0.373435	0.0588672	0.20307	0.157258	-0.0556926	0.166997	0.116923	0.0923553	0.41278	0.194397	0.122598	0.226774	0.269528	0.0604577	0.202182	0.116042	0.310945	-0.0643977	-0.257702	0.307415
Avdeef_ExDPs	TRUE	Avdeef_ExDPs_CS_True	FALSE	Rdk	FALSE	TRUE	FALSE	FALSE	MLR	v	-197367679986000	632958334508000	1.00572e+08	2.07948e+08	-7065981542400	-56078244833500	-3.42593e+08	-3.64407e+06	-1.82439e+06	-3.72657e+09	-2400796963260	-196394840607000	-25798.3	-1131255765610	-2928760230260000	-3.47892e+06	-26580981614600	-2.60672e+07	-5091977635430	-5.83715e+10	-8.7372e+09	-22645220136900	-1.36307e+06	-578601	-1532926051320000	-1254460657110	-16017369305400	-1.45517e+06	-137773372700000
Avdeef_ExDPs	TRUE	Avdeef_ExDPs_CS_True	FALSE	Rdk	FALSE	FALSE	TRUE	FALSE	RFR	v	0.160895	0.140228	15.142	1.89243	0.111521	0.231561	0.250367	0.0658684	0.179569	0.103247	0.355672	-0.0890125	-0.209809	0.287964	0.300031	0.182844	0.0189768	0.210977	0.134184	0.357957	0.0207146	0.240043	0.170014	-0.0128943	0.165502	0.166122	0.042539	0.413779	0.234836	0.166783	0.24412	0.296611	0.0570107	0.180595	0.142345	0.345309	-0.0500301	-0.223593	0.28587
Avdeef_ExDPs	TRUE	Avdeef_ExDPs_CS_True	FALSE	Rdk	FALSE	FALSE	TRUE	FALSE	MLR	v	-5.17766e+18	1.69261e+19	1.29014e+10	3.31303e+10	-4.52665e+19	-7994982130260	-267570256599	-6.51373e+09	-1.16572e+10	-69478187283400	-9495290908070000	-2.9922e+18	-22055.9	-995506879921000	-7.58145e+19	-175750	-4.10661e+16	-135320175842	-896429138543	-477754759215000	-1.21961e+07	-1.21125e+17	-5.39292e+09	-12368.9	-1824789652370	-2.69092e+16	-543557794965000	-1.30133e+10	-5.16766e+18
Avdeef_ExDPs	TRUE	Avdeef_ExDPs_CS_True	FALSE	Rdk	FALSE	FALSE	FALSE	FALSE	RFR	v	0.150492	0.142496	15.2382	1.93487	0.136593	0.220602	0.269893	0.0498307	0.189232	0.10551	0.351108	-0.0576799	-0.264351	0.265007	0.30259	0.133313	-0.0133453	0.235436	0.129373	0.359129	0.0445569	0.186422	0.172379	-0.00609769	0.167101	0.133203	0.0695822	0.402276	0.190488	0.116867	0.240324	0.249148	0.0560717	0.186109	0.116725	0.328658	-0.0407829	-0.232413	0.298171
Avdeef_ExDPs	TRUE	Avdeef_ExDPs_CS_True	FALSE	Rdk	FALSE	FALSE	FALSE	FALSE	MLR	v	-156533509084000	458715489418000	9.37873e+07	1.86959e+08	-7065981542400	-20344712766200	-9.70044e+07	-3.27981e+06	-328298	-4.69387e+09	-2.52147e+09	-140766257844000	-25798.3	-2830391057390	-1859481450780000	-3.47892e+06	-29117810429700	-6.26004e+06	-4603035977970	-2.1738e+09	-1.73164e+09	-18922521730700	-1.28216e+06	-578601	-1532926051320000	-720032389502	-143405076608000	-723389	-153143170907000
Klimenko	FALSE	Klimenko_CS_False	FALSE	Absolv.Ind	FALSE	FALSE	FALSE	FALSE	RFR	rt	0.872556	0.0334338	0.863131	0.110195	0.813099	0.864215	0.865475	0.867615	0.911466	0.900991	0.894247	0.825382	0.884451	0.876482	0.883414	0.905793	0.86918	0.832795	0.882586	0.851007	0.903086	0.884849	0.914534	0.797566	0.913399	0.86723	0.865024	0.817124	0.921792	0.810504	0.863162	0.87465	0.875863	0.912679	0.897411	0.893884	0.830966	0.884403	0.875223
Klimenko	FALSE	Klimenko_CS_False	FALSE	Absolv.Ind	FALSE	FALSE	FALSE	FALSE	MLR	rt	0.872028	0.0322922	0.864987	0.110381	0.847753	0.905797	0.849108	0.852612	0.887763	0.913821	0.896295	0.820818	0.893053	0.86809	0.874255	0.891217	0.919557	0.842733	0.855184	0.795137	0.932301	0.8577	0.88474	0.853923	0.904591	0.883866	0.878568	0.821898	0.869923
Klimenko	FALSE	Klimenko_CS_False	FALSE	Absolv.Ind	FALSE	FALSE	FALSE	FALSE	RFR	v	0.947911	0.010385	0.555619	0.0561885	0.937345	0.950842	0.951128	0.954476	0.945727	0.959402	0.96007	0.926639	0.933487	0.964774	0.94156	0.961798	0.95463	0.935538	0.946224	0.933535	0.950058	0.962076	0.943494	0.946158	0.935897	0.938542	0.941319	0.961235	0.96178	0.939293	0.950835	0.952701	0.954035	0.946839	0.960016	0.959565	0.925379	0.934641	0.964935
Klimenko	FALSE	Klimenko_CS_False	FALSE	Absolv.Ind	FALSE	FALSE	FALSE	FALSE	MLR	v	0.891278	0.0154096	0.804873	0.0537951	0.862392	0.904302	0.886887	0.897221	0.917655	0.894926	0.888018	0.896662	0.874148	0.901665	0.898917	0.902642	0.910456	0.889975	0.843696	0.873272	0.88955	0.91161	0.88713	0.894612	0.894036	0.885894	0.885767	0.89084	0.899687
Klimenko	FALSE	Klimenko_CS_False	FALSE	Absolv	FALSE	FALSE	FALSE	FALSE	RFR	rt	0.873358	0.0347107	0.859029	0.10949	0.811644	0.868573	0.875167	0.867111	0.912671	0.909038	0.886885	0.832527	0.884122	0.880299	0.88823	0.912051	0.870191	0.833215	0.88256	0.844071	0.905862	0.873418	0.913973	0.800468	0.910324	0.869688	0.863558	0.801909	0.923405	0.808381	0.866724	0.87328	0.87165	0.916948	0.905465	0.890827	0.823721	0.887499	0.873339
Klimenko	FALSE	Klimenko_CS_False	FALSE	Absolv	FALSE	FALSE	FALSE	FALSE	MLR	rt	0.853838	0.0334194	0.925067	0.101586	0.822535	0.85412	0.835715	0.832429	0.884703	0.892506	0.841915	0.835044	0.89142	0.850829	0.833203	0.874892	0.876026	0.866727	0.830822	0.768281	0.912748	0.836626	0.881895	0.832995	0.872555	0.829204	0.870543	0.803739	0.914487
Klimenko	FALSE	Klimenko_CS_False	FALSE	Absolv	FALSE	FALSE	FALSE	FALSE	RFR	v	0.952252	0.0101621	0.531427	0.0564286	0.945194	0.953688	0.956817	0.95754	0.950422	0.962856	0.965141	0.933569	0.937218	0.969058	0.944934	0.965481	0.957972	0.940181	0.951439	0.941941	0.954903	0.964666	0.944698	0.950027	0.946097	0.941455	0.94464	0.967719	0.964459	0.944701	0.95166	0.953078	0.958369	0.950677	0.963131	0.964507	0.932574	0.93728	0.969101
Klimenko	FALSE	Klimenko_CS_False	FALSE	Absolv	FALSE	FALSE	FALSE	FALSE	MLR	v	0.868473	0.0172619	0.885973	0.0643373	0.848986	0.877589	0.851891	0.867805	0.90638	0.893585	0.858854	0.865042	0.849615	0.882253	0.862377	0.888537	0.883945	0.863545	0.82788	0.843937	0.856295	0.889452	0.867355	0.87909	0.862465	0.865047	0.862508	0.873914	0.883474
Klimenko	FALSE	Klimenko_CS_False	FALSE	IntegSub.SiRMSSub.Absolv.Ind.Rdk	FALSE	FALSE	FALSE	FALSE	RFR	rt	0.908256	0.0210326	0.732488	0.0843095	0.875085	0.906728	0.893956	0.918116	0.913159	0.955986	0.900313	0.879021	0.907984	0.921047	0.889905	0.942446	0.919629	0.882679	0.921143	0.879877	0.941405	0.916501	0.915712	0.900739	0.930422	0.894138	0.909533	0.883609	0.913444	0.869821	0.905429	0.893502	0.918373	0.915691	0.955535	0.89965	0.880269	0.906359	0.922862
Klimenko	FALSE	Klimenko_CS_False	FALSE	IntegSub.SiRMSSub.Absolv.Ind.Rdk	FALSE	FALSE	FALSE	FALSE	MLR	rt	-2.29064e+23	3.34188e+23	913002270893	704189222820	-3.10451e+23	-9.50857e+21	-1.00659e+24	-1.02316e+23	-6.81206e+21	-6.68028e+22	-4.96472e+23	-1.22906e+23	-5.13037e+22	-1.43027e+23	-2.02533e+22	-9.31666e+22	-2.94249e+22	-1.77706e+23	-1.30598e+24	-5.35719e+23	-6.21716e+22	-2.06948e+23	-9.40662e+21	-7.74898e+23	-1.00383e+23	-3.42887e+22	-7.58241e+21	-4.05061e+22	-1.19805e+22
Klimenko	FALSE	Klimenko_CS_False	FALSE	IntegSub.SiRMSSub.Absolv.Ind.Rdk	FALSE	FALSE	FALSE	FALSE	RFR	v	0.967773	0.00681595	0.437123	0.0466193	0.963914	0.979625	0.969515	0.962729	0.966627	0.971126	0.973214	0.971866	0.953691	0.972949	0.970922	0.975635	0.973428	0.947702	0.965958	0.969024	0.970553	0.966289	0.966203	0.966972	0.965247	0.964249	0.958007	0.96971	0.976192	0.963778	0.978846	0.968541	0.962537	0.9674	0.971413	0.973218	0.972343	0.953483	0.97301
Klimenko	FALSE	Klimenko_CS_False	FALSE	IntegSub.SiRMSSub.Absolv.Ind.Rdk	FALSE	FALSE	FALSE	FALSE	MLR	v	-1.14256e+23	1.29083e+23	692271130253	436250368037	-1.99638e+23	-6.61365e+21	-1.82341e+23	-1.35849e+23	-9.45827e+22	-6.91219e+22	-1.55521e+22	-1.44486e+23	-2.82585e+22	-5.31975e+21	-3.67706e+23	-1.28986e+22	-2.24649e+23	-2.81355e+22	-5.27073e+23	-1.94798e+23	-2.09681e+21	-1.25218e+23	-1.24542e+22	-1.77651e+22	-2.9804e+22	-9.53032e+22	-2.92577e+23	-3.88063e+22	-5.34651e+21
Klimenko	FALSE	Klimenko_CS_False	FALSE	IntegSub.SiRMSSub	FALSE	FALSE	FALSE	FALSE	RFR	rt	0.902106	0.0207226	0.757574	0.0782837	0.857622	0.909393	0.914611	0.90825	0.901853	0.941516	0.89039	0.876982	0.911267	0.915696	0.879274	0.938099	0.92584	0.870653	0.906103	0.893082	0.934965	0.898471	0.907193	0.88166	0.918213	0.877436	0.896387	0.885604	0.905813	0.854471	0.909861	0.911884	0.906798	0.901981	0.943218	0.890329	0.876571	0.911223	0.916329
Klimenko	FALSE	Klimenko_CS_False	FALSE	IntegSub.SiRMSSub	FALSE	FALSE	FALSE	FALSE	MLR	rt	-6.84883e+06	2.33081e+07	3476.16	5300.16	-1.95957e+06	-435543	-342.909	-326178	-343131	-72092.7	-807778	-224940	-3.86895e+06	-172630	-1.19902e+08	-16365.7	-3.69335e+06	-1.07467e+07	-8.08431e+06	-1.15496e+06	-69855.8	-530785	-716581	-3.74491e+06	-2.35208e+06	-90177.5	-2860.23	-1.19026e+07	-2109.09
Klimenko	FALSE	Klimenko_CS_False	FALSE	IntegSub.SiRMSSub	FALSE	FALSE	FALSE	FALSE	RFR	v	0.965207	0.00650019	0.454446	0.0412424	0.952804	0.974621	0.970097	0.964253	0.967324	0.968787	0.972715	0.971333	0.95726	0.965519	0.959004	0.974522	0.968623	0.954821	0.966834	0.963896	0.9692	0.96875	0.953772	0.965283	0.967251	0.963706	0.954392	0.966561	0.972439	0.951338	0.975776	0.970645	0.964437	0.967737	0.968705	0.971785	0.970972	0.956827	0.96502
Klimenko	FALSE	Klimenko_CS_False	FALSE	IntegSub.SiRMSSub	FALSE	FALSE	FALSE	FALSE	MLR	v	-2.90425e+06	7.93074e+06	2278.79	3500.57	-33933.3	-22477.6	-1.974e+06	-324546	-1.14919e+06	-1.38057e+06	-19647.1	-2.24476e+07	-438693	-28343.6	-10829.4	-61354.6	-86006.8	-39657.8	-6675.71	-4.25735e+06	-4895.95	-129213	-46485.3	-3.52473e+07	-162.432	-1.7545e+06	-262969	-2.87916e+06	-600.914
Klimenko	FALSE	Klimenko_CS_False	FALSE	Rdk.Absolv	FALSE	FALSE	FALSE	FALSE	RFR	rt	0.906335	0.0220705	0.740135	0.0894633	0.870786	0.913674	0.890739	0.90185	0.915807	0.952955	0.894073	0.881876	0.916431	0.911242	0.883988	0.940896	0.920309	0.878904	0.926947	0.876571	0.942041	0.909161	0.910611	0.901834	0.932503	0.898368	0.900166	0.87407	0.917608	0.872397	0.914989	0.893357	0.900662	0.915927	0.952739	0.89701	0.880069	0.916514	0.911725
Klimenko	FALSE	Klimenko_CS_False	FALSE	Rdk.Absolv	FALSE	FALSE	FALSE	FALSE	MLR	rt	-1.40338e+09	5.51343e+09	39473.3	89589.6	-5.11896e+06	-5.25023	-31.5491	-4.75814e+08	-220.411	-9407.84	-3.70113	-1137.64	-1.57884e+09	-2.49308e+09	-1.53049	-28256601580	-6161.61	-9.22546e+07	-3542.52	-3.82881	-292178	-0.621124	-1.20171e+09	-1.69477e+08	-2.58819e+08	-0.775216	-3.91152e+07	-2.91345	-5.13349e+08
Klimenko	FALSE	Klimenko_CS_False	FALSE	Rdk.Absolv	FALSE	FALSE	FALSE	FALSE	RFR	v	0.967947	0.00529835	0.436703	0.0372528	0.962338	0.978576	0.967428	0.968041	0.966778	0.972991	0.970029	0.970486	0.957287	0.974473	0.970244	0.974876	0.973436	0.956147	0.965861	0.968555	0.969622	0.969299	0.964496	0.966317	0.965042	0.96328	0.963186	0.967948	0.974561	0.962809	0.977667	0.968049	0.96625	0.968045	0.971834	0.970028	0.970833	0.957033	0.974761
Klimenko	FALSE	Klimenko_CS_False	FALSE	Rdk.Absolv	FALSE	FALSE	FALSE	FALSE	MLR	v	-1.01682e+08	3.21886e+08	10656.5	20705	-6387.44	-4.64872	-2.28417e+06	-160.015	-0.244426	-26.7057	-319.21	-7.83611e+07	-2.65367e+07	-6944.69	-365.672	0.544724	-3684.01	-4.00006e+07	-1.25952e+08	-1.58745e+09	-5.98694	-21.5325	-468771	-171.727	-3.18675e+07	-78949.1	-3.54045	-1.09111e+08	-5.39922e+08
Klimenko	FALSE	Klimenko_CS_False	FALSE	Rdk	FALSE	FALSE	FALSE	FALSE	RFR	rt	0.904958	0.0224308	0.74555	0.0906871	0.873516	0.912688	0.891852	0.907967	0.91352	0.951587	0.891447	0.876009	0.917644	0.914207	0.881987	0.941529	0.916389	0.878491	0.924747	0.868532	0.942248	0.905986	0.907315	0.905817	0.931064	0.889106	0.89828	0.871236	0.915502	0.869332	0.910595	0.886443	0.907911	0.914536	0.951451	0.88911	0.87958	0.917053	0.91348
Klimenko	FALSE	Klimenko_CS_False	FALSE	Rdk	FALSE	FALSE	FALSE	FALSE	MLR	rt	-9.19217e+08	3.74479e+09	31098.1	72565	-1.81993e+08	-1.04285	-39.8359	-248991	-1012.78	-1.78286e+07	-2.73291	-2206.34	-7.64536e+08	-7.87781e+08	-1.79524	-1.92143e+10	-5577.03	-1.31729e+08	-4733.51	-3.91602	-251163	-1.42289	-6.81556e+08	-8.30818e+08	-7.6398e+06	-4.26551	-3.31717e+07	-3.63654	-3.28533e+08
Klimenko	FALSE	Klimenko_CS_False	FALSE	Rdk	FALSE	FALSE	FALSE	FALSE	RFR	v	0.967674	0.00557024	0.438459	0.0389657	0.961719	0.977902	0.966555	0.966046	0.968079	0.972498	0.969949	0.970805	0.95708	0.974444	0.971204	0.974778	0.972597	0.954524	0.965066	0.968151	0.969281	0.969549	0.964224	0.964941	0.96513	0.962329	0.961732	0.967508	0.974856	0.961514	0.977988	0.966076	0.96549	0.967526	0.971237	0.971253	0.970694	0.953977	0.974246
Klimenko	FALSE	Klimenko_CS_False	FALSE	Rdk	FALSE	FALSE	FALSE	FALSE	MLR	v	-6.98116e+07	1.18551e+08	10905.5	16145	-5652.54	-10.7465	-3.53954e+07	-174.248	-0.0357177	-138.315	-2058.55	-10901.8	-2.01861e+08	-8241.85	-1082	-0.00814838	-4963.93	-2.17862e+08	-2.89924e+08	-3.80777e+08	-16.2706	-21.2207	-9.32051e+07	-66.7689	-6.24291e+06	-68998	-3.80643	-3.33449e+08	-1.86473e+08
Klimenko	TRUE	Klimenko_CS_True	FALSE	Absolv.Ind	FALSE	FALSE	TRUE	FALSE	RFR	rt	0.766592	0.12099	1.01813	0.193404	0.448795	0.756295	0.821447	0.749688	0.870837	0.91453	0.853251	0.592229	0.825318	0.790845	0.810052	0.827375	0.795669	0.825263	0.590514	0.69364	0.77998	0.858153	0.738005	0.8212	0.8788	0.460001	0.724071	0.815544	0.912888	0.446354	0.752123	0.836742	0.74587	0.874729	0.912446	0.864436	0.591782	0.816082	0.791991
Klimenko	TRUE	Klimenko_CS_True	FALSE	Absolv.Ind	FALSE	FALSE	TRUE	FALSE	MLR	rt	0.712793	0.192084	1.0925	0.302817	0.235091	0.421982	0.942119	0.75885	0.834956	0.834408	0.570239	0.647165	0.883571	0.643257	0.882694	0.869127	0.578178	0.812012	0.777377	0.384072	0.708368	0.81253	0.800426	0.884143	0.869876	0.444306	0.450941	0.887297	0.88685
Klimenko	TRUE	Klimenko_CS_True	FALSE	Absolv.Ind	FALSE	FALSE	TRUE	FALSE	RFR	v	0.967959	0.0083635	0.406312	0.0533288	0.967131	0.972308	0.959274	0.971309	0.967463	0.97103	0.965556	0.97443	0.981485	0.944777	0.977228	0.979599	0.955994	0.972679	0.955316	0.972441	0.970801	0.972635	0.963861	0.96032	0.968701	0.965284	0.978034	0.969133	0.958434	0.966692	0.972652	0.960501	0.970203	0.96591	0.970102	0.965037	0.973929	0.981753	0.944772
Klimenko	TRUE	Klimenko_CS_True	FALSE	Absolv.Ind	FALSE	FALSE	TRUE	FALSE	MLR	v	0.883654	0.0243102	0.775749	0.083046	0.929093	0.861339	0.89287	0.851864	0.867387	0.907651	0.877694	0.922512	0.834876	0.871191	0.895799	0.901922	0.839191	0.872337	0.897141	0.904056	0.890093	0.883738	0.876028	0.870733	0.881164	0.851104	0.903509	0.888957	0.919106
Klimenko	TRUE	Klimenko_CS_True	FALSE	Absolv.Ind	FALSE	FALSE	FALSE	FALSE	RFR	rt	0.764547	0.102609	1.03458	0.190746	0.527081	0.737688	0.810422	0.732662	0.871785	0.907209	0.843	0.5905	0.814717	0.772361	0.790169	0.828556	0.7845	0.803523	0.62071	0.652286	0.776892	0.835667	0.744455	0.809543	0.858964	0.49699	0.726006	0.807592	0.914591	0.54656	0.720193	0.816167	0.761813	0.866874	0.907923	0.844063	0.590971	0.817528	0.771038
Klimenko	TRUE	Klimenko_CS_True	FALSE	Absolv.Ind	FALSE	FALSE	FALSE	FALSE	MLR	rt	0.693009	0.20991	1.13291	0.358645	0.285289	0.450003	0.938767	0.657875	0.82438	0.821032	0.560777	0.658231	0.875265	0.557404	0.909248	0.862032	0.474495	0.800151	0.782432	0.224939	0.715132	0.811158	0.805357	0.872732	0.860326	0.531938	0.285963	0.879537	0.880768
Klimenko	TRUE	Klimenko_CS_True	FALSE	Absolv.Ind	FALSE	FALSE	FALSE	FALSE	RFR	v	0.956656	0.00820242	0.474765	0.0525788	0.95541	0.962726	0.951213	0.954076	0.955632	0.952248	0.952092	0.967389	0.969859	0.941394	0.969083	0.96648	0.939324	0.96023	0.943164	0.962399	0.965963	0.962901	0.951676	0.95011	0.960166	0.9529	0.967047	0.953333	0.950507	0.955991	0.963418	0.952524	0.954343	0.959808	0.953888	0.953768	0.967123	0.970217	0.941243
Klimenko	TRUE	Klimenko_CS_True	FALSE	Absolv.Ind	FALSE	FALSE	FALSE	FALSE	MLR	v	0.879464	0.0241571	0.790168	0.0818167	0.919477	0.856915	0.892827	0.850115	0.864066	0.902642	0.879015	0.920669	0.823432	0.867562	0.888017	0.897533	0.842039	0.860489	0.897289	0.895312	0.881539	0.886028	0.872001	0.869237	0.880109	0.844135	0.90026	0.884088	0.911816
Klimenko	TRUE	Klimenko_CS_True	FALSE	Absolv	FALSE	FALSE	TRUE	FALSE	RFR	rt	0.764061	0.130641	1.01977	0.199246	0.389667	0.769512	0.823565	0.775314	0.874381	0.912323	0.861414	0.581602	0.840737	0.786902	0.789297	0.814928	0.814471	0.836156	0.614717	0.702357	0.791938	0.859092	0.717277	0.832583	0.862403	0.394717	0.699308	0.822227	0.911422	0.383641	0.75786	0.80279	0.766588	0.876577	0.911449	0.855369	0.57186	0.84224	0.780702
Klimenko	TRUE	Klimenko_CS_True	FALSE	Absolv	FALSE	FALSE	TRUE	FALSE	MLR	rt	0.608591	0.372029	1.23215	0.539241	-0.0719844	0.847285	0.938491	0.46822	0.846514	0.821426	0.588412	0.690003	0.865277	0.289311	0.880708	0.810516	0.21723	0.792891	0.75433	-0.148995	0.864797	0.645173	0.814603	0.868795	0.861999	0.298834	-0.469478	0.846292	0.894124
Klimenko	TRUE	Klimenko_CS_True	FALSE	Absolv	FALSE	FALSE	TRUE	FALSE	RFR	v	0.96715	0.00776254	0.412202	0.0518055	0.964144	0.969334	0.960004	0.968273	0.967561	0.967627	0.966847	0.972646	0.979678	0.948797	0.977061	0.976559	0.95383	0.970081	0.955891	0.973911	0.970743	0.971898	0.964577	0.960516	0.968965	0.961951	0.976825	0.970133	0.959585	0.965295	0.971624	0.959955	0.969091	0.967627	0.969824	0.965611	0.972335	0.981101	0.94975
Klimenko	TRUE	Klimenko_CS_True	FALSE	Absolv	FALSE	FALSE	TRUE	FALSE	MLR	v	0.846344	0.0292726	0.891815	0.0790714	0.895658	0.837051	0.840124	0.792994	0.847216	0.872482	0.845137	0.888334	0.791401	0.84074	0.84162	0.876738	0.802397	0.801224	0.884582	0.878926	0.856162	0.843238	0.844301	0.825528	0.826692	0.82141	0.86478	0.86366	0.87621
Klimenko	TRUE	Klimenko_CS_True	FALSE	Absolv	FALSE	FALSE	FALSE	FALSE	RFR	rt	0.760897	0.122956	1.03059	0.183406	0.409852	0.747368	0.823218	0.76595	0.881485	0.907383	0.837944	0.579888	0.818972	0.789303	0.785998	0.824915	0.804373	0.826174	0.606805	0.677419	0.766951	0.832887	0.738583	0.836232	0.857015	0.437554	0.708563	0.808593	0.915795	0.40754	0.761006	0.827008	0.766434	0.873896	0.907946	0.843875	0.584355	0.827366	0.789488
Klimenko	TRUE	Klimenko_CS_True	FALSE	Absolv	FALSE	FALSE	FALSE	FALSE	MLR	rt	0.59776	0.390915	1.24994	0.566106	-0.00748852	0.848386	0.938799	0.416772	0.838119	0.813629	0.617289	0.698763	0.861352	0.243464	0.890259	0.807449	0.152791	0.782309	0.752811	-0.293353	0.849288	0.650821	0.807827	0.86519	0.851833	0.370379	-0.546136	0.840968	0.892477
Klimenko	TRUE	Klimenko_CS_True	FALSE	Absolv	FALSE	FALSE	FALSE	FALSE	RFR	v	0.961449	0.00837472	0.446507	0.0478343	0.963981	0.968685	0.956541	0.956471	0.961958	0.963009	0.957016	0.970479	0.974306	0.939849	0.968326	0.974657	0.947406	0.96268	0.951239	0.966513	0.968217	0.969391	0.955997	0.955757	0.963415	0.959363	0.968889	0.963543	0.952465	0.964381	0.96622	0.954974	0.959294	0.961126	0.961751	0.956411	0.970688	0.974995	0.942523
Klimenko	TRUE	Klimenko_CS_True	FALSE	Absolv	FALSE	FALSE	FALSE	FALSE	MLR	v	0.843372	0.0298277	0.900592	0.0802576	0.88743	0.833689	0.842546	0.7874	0.847989	0.867699	0.847967	0.888092	0.781454	0.839094	0.834058	0.872344	0.804209	0.791834	0.887164	0.871134	0.848204	0.854057	0.839968	0.82221	0.829126	0.816486	0.86442	0.857515	0.868216
Klimenko	TRUE	Klimenko_CS_True	FALSE	IntegSub.SiRMSSub.Absolv.Ind.Rdk	FALSE	FALSE	TRUE	FALSE	RFR	rt	0.836837	0.0602781	0.870175	0.13012	0.633904	0.836033	0.891104	0.850208	0.879279	0.929663	0.84017	0.796999	0.806165	0.817406	0.836741	0.866264	0.863184	0.832727	0.783638	0.845357	0.846892	0.867652	0.85253	0.870193	0.864912	0.703	0.808254	0.883272	0.913875	0.63046	0.853547	0.893968	0.863233	0.878804	0.928855	0.838728	0.787831	0.803806	0.822534
Klimenko	TRUE	Klimenko_CS_True	FALSE	IntegSub.SiRMSSub.Absolv.Ind.Rdk	FALSE	FALSE	TRUE	FALSE	MLR	rt	-2.68863e+23	5.2724e+23	769763206648	862889227605	-1.06355e+24	-3.48653e+23	-3.46565e+21	-2.24035e+21	-2.50454e+24	-1.55805e+23	-5.49882e+22	-6.86358e+23	-6.85589e+22	-1.14199e+21	-1.01913e+22	-4.48557e+21	-6.58847e+23	-2.54926e+23	-3.7119e+23	-9.9662e+21	-5.22951e+22	-2.18367e+22	-2.95691e+22	-8.16392e+21	-1.3315e+22	-9.54488e+22	-2.782e+23	-1.71907e+22	-6.66766e+21
Klimenko	TRUE	Klimenko_CS_True	FALSE	IntegSub.SiRMSSub.Absolv.Ind.Rdk	FALSE	FALSE	TRUE	FALSE	RFR	v	0.973172	0.00682226	0.371618	0.0526583	0.964131	0.983512	0.969952	0.972304	0.968979	0.976619	0.966501	0.977326	0.98575	0.967907	0.967733	0.981591	0.965061	0.976466	0.971606	0.977867	0.977046	0.977478	0.967208	0.968594	0.967607	0.967635	0.984263	0.984415	0.964688	0.962627	0.983869	0.969514	0.972914	0.968799	0.975627	0.966969	0.976898	0.985172	0.9681
Klimenko	TRUE	Klimenko_CS_True	FALSE	IntegSub.SiRMSSub.Absolv.Ind.Rdk	FALSE	FALSE	TRUE	FALSE	MLR	v	-3.81615e+22	4.89644e+22	341337551146	275635653779	-6.57764e+21	-4.02006e+20	-1.57162e+23	-7.70036e+22	-2.75837e+19	-8.70495e+21	-4.30044e+21	-1.11326e+22	-2.28275e+20	-1.11242e+20	-7.45796e+22	-9.9973e+21	-8.77136e+21	-4.44245e+21	-4.65701e+22	-1.54849e+23	-6.78398e+22	-4.39577e+17	-1.73294e+22	-3.48529e+22	-1.07906e+23	-1.2643e+21	-1.21449e+23	-7.16035e+21	-3.13732e+22
Klimenko	TRUE	Klimenko_CS_True	FALSE	IntegSub.SiRMSSub.Absolv.Ind.Rdk	FALSE	FALSE	FALSE	FALSE	RFR	rt	0.836188	0.0592759	0.872592	0.130101	0.631304	0.853129	0.886835	0.85245	0.884741	0.928656	0.841475	0.778215	0.80517	0.818567	0.839676	0.866333	0.856811	0.836802	0.777184	0.830416	0.846905	0.859286	0.848187	0.864489	0.862362	0.713088	0.81539	0.879925	0.913222	0.638922	0.847759	0.888869	0.845229	0.880829	0.928651	0.83848	0.793827	0.813185	0.816305
Klimenko	TRUE	Klimenko_CS_True	FALSE	IntegSub.SiRMSSub.Absolv.Ind.Rdk	FALSE	FALSE	FALSE	FALSE	MLR	rt	-2.68863e+23	5.2724e+23	769763206648	862889227605	-1.06355e+24	-3.48653e+23	-3.46565e+21	-2.24035e+21	-2.50454e+24	-1.55805e+23	-5.49882e+22	-6.86358e+23	-6.85589e+22	-1.14199e+21	-1.01913e+22	-4.48557e+21	-6.58847e+23	-2.54926e+23	-3.7119e+23	-9.9662e+21	-5.22951e+22	-2.18367e+22	-2.95691e+22	-8.16392e+21	-1.3315e+22	-9.54488e+22	-2.782e+23	-1.71907e+22	-6.66766e+21
Klimenko	TRUE	Klimenko_CS_True	FALSE	IntegSub.SiRMSSub.Absolv.Ind.Rdk	FALSE	FALSE	FALSE	FALSE	RFR	v	0.973137	0.00667949	0.372004	0.0515373	0.965732	0.983797	0.97025	0.972701	0.969502	0.976591	0.966967	0.976969	0.9848	0.969336	0.967631	0.981448	0.964942	0.977611	0.970182	0.976485	0.976532	0.977354	0.966344	0.968027	0.967555	0.966836	0.983313	0.984177	0.962	0.964576	0.984166	0.969293	0.97303	0.967923	0.975454	0.965775	0.977237	0.985106	0.96834
Klimenko	TRUE	Klimenko_CS_True	FALSE	IntegSub.SiRMSSub.Absolv.Ind.Rdk	FALSE	FALSE	FALSE	FALSE	MLR	v	-3.81615e+22	4.89644e+22	341337551146	275635653779	-6.57764e+21	-4.02006e+20	-1.57162e+23	-7.70036e+22	-2.75837e+19	-8.70495e+21	-4.30044e+21	-1.11326e+22	-2.28275e+20	-1.11242e+20	-7.45796e+22	-9.9973e+21	-8.77136e+21	-4.44245e+21	-4.65701e+22	-1.54849e+23	-6.78398e+22	-4.39577e+17	-1.73294e+22	-3.48529e+22	-1.07906e+23	-1.2643e+21	-1.21449e+23	-7.16035e+21	-3.13732e+22
Klimenko	TRUE	Klimenko_CS_True	FALSE	IntegSub.SiRMSSub	FALSE	FALSE	TRUE	FALSE	RFR	rt	0.810029	0.0733283	0.93747	0.175271	0.607756	0.760975	0.889679	0.831378	0.799002	0.923979	0.828298	0.814923	0.715073	0.856753	0.793138	0.85984	0.899438	0.684781	0.758955	0.886939	0.745962	0.816658	0.839393	0.826308	0.85969	0.746519	0.802205	0.803621	0.896927	0.590282	0.759316	0.891143	0.839704	0.797058	0.92118	0.829265	0.819166	0.71066	0.857209
Klimenko	TRUE	Klimenko_CS_True	FALSE	IntegSub.SiRMSSub	FALSE	FALSE	TRUE	FALSE	MLR	rt	-4.56583e+06	1.71677e+07	2356.91	4937.01	-5.08604e+06	-3.61678e+06	-39297.9	-6.59993e+06	-22954.9	-90.2584	-438818	-36750.8	-1.2861e+06	-8277.18	-12913.3	-209988	-47539.1	-120963	-5.84436e+06	-39505.2	-130671	-17260.2	-8.8136e+07	-123408	-853174	-12437.5	-6794.69	-1.45421e+06	-1487.11
Klimenko	TRUE	Klimenko_CS_True	FALSE	IntegSub.SiRMSSub	FALSE	FALSE	TRUE	FALSE	RFR	v	0.965633	0.0127831	0.415687	0.066762	0.971972	0.981999	0.965957	0.928978	0.955872	0.973521	0.948677	0.973542	0.980541	0.95877	0.951221	0.983189	0.957474	0.973936	0.967925	0.973936	0.973148	0.973771	0.949564	0.965464	0.965575	0.95937	0.981883	0.976887	0.953399	0.970546	0.982546	0.96703	0.927735	0.954954	0.973323	0.950115	0.973664	0.9798	0.959861
Klimenko	TRUE	Klimenko_CS_True	FALSE	IntegSub.SiRMSSub	FALSE	FALSE	TRUE	FALSE	MLR	v	-334999	1.15206e+06	614.093	1188.07	-621.52	-293.114	-5.8204e+06	-8431.59	-182.811	-1146.68	-189.88	-730513	-104874	-7849.61	-21141	-49846.5	-311262	-575.084	-301.202	-8145.38	-1687.74	-66.1586	-858.716	-1.20865e+06	-52988.2	-30145.1	-177.171	-14435.7	-197.163
Klimenko	TRUE	Klimenko_CS_True	FALSE	IntegSub.SiRMSSub	FALSE	FALSE	FALSE	FALSE	RFR	rt	0.807866	0.0734767	0.944019	0.180183	0.59561	0.754349	0.885154	0.840085	0.793645	0.924514	0.839725	0.812511	0.69916	0.856695	0.794948	0.856839	0.894826	0.686104	0.762873	0.889511	0.760539	0.818683	0.847112	0.823799	0.852688	0.744111	0.807999	0.794946	0.899886	0.600034	0.759708	0.881577	0.836993	0.796707	0.924332	0.822784	0.807705	0.695242	0.856621
Klimenko	TRUE	Klimenko_CS_True	FALSE	IntegSub.SiRMSSub	FALSE	FALSE	FALSE	FALSE	MLR	rt	-1.69952e+06	3.99311e+06	1677.75	2517.72	-4.75022e+06	-1.03815e+07	-36276.9	-3.06214e+06	-4666.33	-25.9759	-458452	-97797.7	-1.26316e+06	-5265.82	-676.446	-71312	-8540.09	-120991	-282196	-261855	-130237	-1949.1	-1.79611e+07	-13005.3	-2.07313e+06	-9028.23	-5495.11	-1.48845e+06	-534.966
Klimenko	TRUE	Klimenko_CS_True	FALSE	IntegSub.SiRMSSub	FALSE	FALSE	FALSE	FALSE	RFR	v	0.966223	0.0116842	0.412912	0.0637966	0.973708	0.982	0.966144	0.93463	0.955887	0.973923	0.952487	0.973677	0.979301	0.958923	0.953604	0.982994	0.960223	0.973098	0.964701	0.974538	0.973475	0.974164	0.949919	0.964023	0.963615	0.964163	0.980499	0.977555	0.950494	0.972556	0.982404	0.966589	0.935689	0.954926	0.973237	0.952293	0.973423	0.980144	0.958657
Klimenko	TRUE	Klimenko_CS_True	FALSE	IntegSub.SiRMSSub	FALSE	FALSE	FALSE	FALSE	MLR	v	-429103	1.61721e+06	648.074	1367.67	-258.621	-243.259	-8.24865e+06	-9481.83	-247.942	-533.704	-84.814	-592478	-76987.4	-15314.9	-13368.2	-37330.2	-437866	-676.249	-287.046	-39371.7	-1128.58	-85.6571	-682.497	-1.18027e+06	-26575.5	-40109.9	-162.786	-5246.32	-126.489
Klimenko	TRUE	Klimenko_CS_True	FALSE	Rdk.Absolv	FALSE	FALSE	TRUE	FALSE	RFR	rt	0.833289	0.0822816	0.867923	0.142856	0.519695	0.842019	0.888388	0.829296	0.925178	0.913116	0.838939	0.776787	0.880921	0.820776	0.873186	0.85745	0.842515	0.852388	0.744301	0.804377	0.874733	0.87512	0.852172	0.841284	0.869289	0.684872	0.792635	0.887978	0.913302	0.526264	0.843728	0.892997	0.850752	0.925243	0.915977	0.839941	0.769901	0.878418	0.830714
Klimenko	TRUE	Klimenko_CS_True	FALSE	Rdk.Absolv	FALSE	FALSE	TRUE	FALSE	MLR	rt	-1.88453e+20	7.4757e+20	9.66131e+09	2.38648e+10	-1.49911e+18	-1.57209e+19	-8.1126e+10	-79.4996	-2480053308020	-10429622612300	-7.90822e+18	-5.90455e+20	-1.56206e+16	-3246524127520	-314224990583	-3.97953	-6.58739e+16	-1.29239e+19	-3.80378e+21	-238842061863	-7.68068e+19	-8.26905e+17	-2922080806670	-2.49007e+16	-1.88235e+20	-4108718977870	-4.35153e+10	-1.30556e+19	-739494841609
Klimenko	TRUE	Klimenko_CS_True	FALSE	Rdk.Absolv	FALSE	FALSE	TRUE	FALSE	RFR	v	0.974933	0.00584672	0.360027	0.0473402	0.967834	0.98529	0.967457	0.976784	0.974031	0.976477	0.975227	0.977212	0.984035	0.967639	0.977905	0.981984	0.963801	0.978431	0.972138	0.978132	0.978241	0.978137	0.974576	0.969956	0.968843	0.969984	0.981518	0.983606	0.97	0.966479	0.984755	0.96619	0.976864	0.974967	0.976476	0.974024	0.976398	0.98491	0.9663
Klimenko	TRUE	Klimenko_CS_True	FALSE	Rdk.Absolv	FALSE	FALSE	TRUE	FALSE	MLR	v	-6.42472e+20	1.80042e+21	2.55582e+10	5.21064e+10	-6.06001e+10	-2123312616820000	-1.65254e+18	-4.92606e+18	-8.10995e+16	-2.19968e+10	-1.38049e+21	-2142925835120	-28967638907500	-6.04175e+19	-1.25445e+21	-146628665746000	-5.1014e+20	-13651793884500	-1.22872e+20	-75912345332000	-8.19675e+21	-50600900188300	-3.0073e+18	-502122903598000	-6.12407e+17	-4.51795e+21	-74437652126000	-1.83449e+18	-6.59852e+18
Klimenko	TRUE	Klimenko_CS_True	FALSE	Rdk.Absolv	FALSE	FALSE	FALSE	FALSE	RFR	rt	0.832461	0.0830419	0.869785	0.144943	0.521836	0.849111	0.892949	0.826486	0.923773	0.916216	0.834607	0.772953	0.87345	0.827405	0.8723	0.854238	0.836011	0.856979	0.744414	0.793121	0.879939	0.873104	0.851326	0.846333	0.865161	0.666237	0.802287	0.887116	0.919317	0.523027	0.847454	0.889724	0.843283	0.923688	0.915572	0.838964	0.781873	0.879817	0.826463
Klimenko	TRUE	Klimenko_CS_True	FALSE	Rdk.Absolv	FALSE	FALSE	FALSE	FALSE	MLR	rt	-1.89854e+20	7.47144e+20	9.71506e+09	2.38607e+10	-5.25286e+19	-1.54491e+19	-4.99584e+10	-62.6607	-17378311725300	-10111842074700	-7.98724e+18	-5.92424e+20	-3.20646e+16	-4200020416660	-30830575934900	-3.32366e+10	-6.58876e+16	-2.81237e+17	-3.80284e+21	-219445137320	-7.20976e+19	-8.24498e+17	-27944264642600	-8.27872e+16	-1.89095e+20	-6793821753800	-1593663749780	-1.2639e+19	-105.194
Klimenko	TRUE	Klimenko_CS_True	FALSE	Rdk.Absolv	FALSE	FALSE	FALSE	FALSE	RFR	v	0.974984	0.00561682	0.359875	0.0460227	0.969073	0.984806	0.967186	0.976121	0.97458	0.975775	0.974932	0.977157	0.984572	0.968715	0.977463	0.981511	0.964286	0.979603	0.970511	0.976941	0.978662	0.978132	0.973284	0.969771	0.970685	0.970555	0.98126	0.983435	0.969354	0.96931	0.984488	0.967855	0.97802	0.974288	0.976536	0.973724	0.975988	0.984833	0.967859
Klimenko	TRUE	Klimenko_CS_True	FALSE	Rdk.Absolv	FALSE	FALSE	FALSE	FALSE	MLR	v	-5.55409e+20	1.09539e+21	3.12452e+10	4.47253e+10	-6.39324e+10	-3825590436730	-6.78129e+17	-1.28051e+20	-6.0838e+20	-1.24894e+21	-1.49874e+21	-3033537816340	-2000817579700000	-6.13788e+19	-1.25547e+21	-369378104764000	-7.93739e+20	-196058893712000	-9.04065e+19	-32427565027400	-3.27078e+21	-81880128984500	-3.98957e+20	-1.28879e+16	-4.70786e+17	-4.52119e+21	-4850228104990000	-1.7575e+18	-6.25961e+18
Klimenko	TRUE	Klimenko_CS_True	FALSE	Rdk	FALSE	FALSE	TRUE	FALSE	RFR	rt	0.833984	0.0827914	0.867328	0.153347	0.552493	0.892091	0.891362	0.845202	0.921652	0.916096	0.843807	0.772732	0.870674	0.818616	0.888041	0.852671	0.841633	0.845345	0.749332	0.779994	0.879816	0.872611	0.856927	0.852233	0.874151	0.682322	0.798242	0.881818	0.914292	0.532379	0.892654	0.891826	0.842047	0.921789	0.914024	0.845127	0.771569	0.878205	0.814922
Klimenko	TRUE	Klimenko_CS_True	FALSE	Rdk	FALSE	FALSE	TRUE	FALSE	MLR	rt	-2.78145e+19	1.06925e+20	3.89564e+09	8.66062e+09	-5.4554e+19	-3.20779e+19	-316733152520	-34730010463200	-21633013082400	-1203.43	-2.40429e+19	-5.4741e+20	-1.23791e+16	-241777180120000	-6461304637100	-201926121089	-1.00513e+18	-222468976982000	-5.45012e+09	-25984145448700	-3.02021e+19	-2.8266e+18	-48345986107900	-1.73683e+17	-9.44045e+17	-815127543667000	-2474318295590	-2.11219e+18	-6286893477540
Klimenko	TRUE	Klimenko_CS_True	FALSE	Rdk	FALSE	FALSE	TRUE	FALSE	RFR	v	0.974534	0.00591257	0.362856	0.0480856	0.96575	0.98456	0.965879	0.975862	0.97318	0.975624	0.973605	0.976561	0.984654	0.968047	0.974525	0.982063	0.963382	0.979388	0.970294	0.975697	0.977853	0.97766	0.972733	0.971056	0.969142	0.971255	0.982025	0.984235	0.968374	0.966853	0.98456	0.965422	0.976191	0.973033	0.976263	0.973335	0.97709	0.983812	0.969184
Klimenko	TRUE	Klimenko_CS_True	FALSE	Rdk	FALSE	FALSE	TRUE	FALSE	MLR	v	-1.50746e+22	2.51887e+22	175872699566	214333755639	-1.42617e+16	-1.71981e+19	-1.29556e+19	-7.12597e+21	-2.22507e+22	-7.13778e+17	-9.96886e+22	-1.35804e+17	-2.11008e+20	-7.40582e+19	-3.6605e+22	-4.85383e+22	-3.27317e+21	-1.83719e+20	-4.29082e+16	-6.98664e+20	-5.31576e+22	-4.96677e+22	-1.9599e+21	-5.16824e+17	-5.17992e+21	-1.7522e+20	-1.67511e+19	-3.09333e+21	-4.49347e+22
Klimenko	TRUE	Klimenko_CS_True	FALSE	Rdk	FALSE	FALSE	FALSE	FALSE	RFR	rt	0.833687	0.0829852	0.868652	0.156879	0.518377	0.894152	0.88498	0.837165	0.921383	0.911855	0.83366	0.777467	0.880358	0.815234	0.88869	0.852614	0.837011	0.861867	0.756356	0.775071	0.888746	0.868615	0.839993	0.855912	0.873788	0.675309	0.803239	0.872378	0.915545	0.548773	0.894742	0.886241	0.839015	0.921143	0.91507	0.836939	0.788044	0.881763	0.822805
Klimenko	TRUE	Klimenko_CS_True	FALSE	Rdk	FALSE	FALSE	FALSE	FALSE	MLR	rt	-2.50403e+19	1.06934e+20	3.34195e+09	8.51185e+09	-160480	-8.7092e+16	-2011872767990	-95056037051200	-3.77199e+16	-142188960807000	-3.48166e+09	-5.46668e+20	-2.55932e+16	-71236625037600	-440.162	-360128120818	-1.01047e+18	-1.09114e+16	-4.86013e+19	-22491002606500	-1.66851e+19	-2.83893e+18	-63961924891300	-6.92423e+18	-9.43776e+17	-3697158438250000	-15952866985200	-2.16937e+18	-7320914829170
Klimenko	TRUE	Klimenko_CS_True	FALSE	Rdk	FALSE	FALSE	FALSE	FALSE	RFR	v	0.974564	0.00582893	0.362631	0.0469317	0.966199	0.985425	0.965949	0.974618	0.97295	0.975119	0.974466	0.976442	0.984904	0.96682	0.973294	0.981186	0.964707	0.977746	0.970621	0.974698	0.979373	0.977351	0.972055	0.969549	0.969308	0.969791	0.98042	0.983947	0.968728	0.969305	0.985119	0.966316	0.97622	0.974323	0.976159	0.973917	0.976032	0.985216	0.966866
Klimenko	TRUE	Klimenko_CS_True	FALSE	Rdk	FALSE	FALSE	FALSE	FALSE	MLR	v	-2.10996e+22	6.93268e+22	177401374883	269281081960	-4.37886e+19	-9.68358e+19	-2.27785e+21	-3.58438e+21	-1.38976e+22	-3.8787e+19	-3.5381e+23	-7.71719e+17	-1.93339e+21	-1.509e+20	-1.25918e+21	-5.9374e+22	-2.92564e+21	-2.29633e+20	-2.69488e+19	-4.63742e+21	-1.76845e+21	-4.1621e+22	-7.64455e+19	-2.92165e+19	-3.79679e+21	-1.76248e+21	-1.50521e+20	-1.76341e+22	-1.63653e+22
Avdeef_ExDPs_Cal	FALSE	Avdeef_ExDPs_Cal_CS_False	FALSE	IntegSub.SiRMSSub.Absolv.Ind.Rdk	FALSE	TRUE	FALSE	TRUE	RFR	v	0.454095	0.219228	10.4412	4.0539	0.259038	0.649286	0.353	0.0809846	0.608733	0.869445	0.795995	0.22517	0.450351	0.116646	0.575451	0.348301	0.330735	0.258678	0.757904	0.312744	0.299464	0.46077	0.199031	0.599884	0.217617	0.571415	0.597141	0.710049	0.625707	0.269497	0.654314	0.305193	0.178526	0.626949	0.875417	0.780674	0.175508	0.431971	0.069908
Avdeef_ExDPs_Cal	FALSE	Avdeef_ExDPs_Cal_CS_False	FALSE	IntegSub.SiRMSSub.Absolv.Ind.Rdk	FALSE	TRUE	FALSE	TRUE	MLR	v	-0.0736884	0.508959	14.2349	5.22497	-0.521464	-0.958243	-0.235378	-0.138757	0.399353	0.465082	-0.78153	-1.2146	0.469657	-0.074168	-0.554923	-0.230108	-0.00118301	-0.632297	0.716198	0.347444	0.288535	0.0551169	-0.647071	-0.0637241	0.169981	0.255326	-0.0837801	0.658897	0.46943
Avdeef_ExDPs_Cal	FALSE	Avdeef_ExDPs_Cal_CS_False	FALSE	IntegSub.SiRMSSub.Absolv.Ind.Rdk	FALSE	FALSE	FALSE	TRUE	RFR	v	0.453748	0.218383	10.4596	3.98468	0.247399	0.689337	0.419885	0.186873	0.604295	0.833191	0.798754	0.320101	0.478704	0.0715497	0.558157	0.34908	0.293087	0.368838	0.759137	0.290706	0.149181	0.515442	0.211613	0.4755	0.246003	0.597202	0.67557	0.718024	0.625707	0.237062	0.72809	0.437669	0.110066	0.606047	0.816368	0.808757	0.3232	0.436529	0.0515225
Avdeef_ExDPs_Cal	FALSE	Avdeef_ExDPs_Cal_CS_False	FALSE	IntegSub.SiRMSSub.Absolv.Ind.Rdk	FALSE	FALSE	FALSE	TRUE	MLR	v	-0.0848388	0.540484	14.3041	5.38342	-0.565997	-0.781282	-0.256028	-0.0759527	0.592522	-0.370515	-0.598736	-1.00382	0.511245	-1.00916	0.336007	-0.257468	0.104391	-0.939556	0.762967	0.460487	0.117212	0.392114	-0.578225	-0.323805	0.0430109	-0.23648	0.590134	0.496542	0.46943
Avdeef_ExDPs_Cal	TRUE	Avdeef_ExDPs_Cal_CS_True	FALSE	IntegSub.SiRMSSub.Absolv.Ind.Rdk	FALSE	FALSE	FALSE	TRUE	RFR	v	0.165122	0.339622	12.0727	5.50343	0.246018	0.324455	0.236035	0.00731697	0.162709	0.111013	0.799309	0.145299	0.114394	0.185664	-0.0821385	-0.244946	0.212311	0.331829	0.617839	0.244891	0.834258	0.259574	-0.44534	-0.616884	0.623471	0.303465	0.148875	0.0401261	-0.277113	0.217555	0.154998	0.252148	0.00893538	0.202123	0.154477	0.760961	0.105856	0.157925	0.187887
Avdeef_ExDPs_Cal	TRUE	Avdeef_ExDPs_Cal_CS_True	FALSE	IntegSub.SiRMSSub.Absolv.Ind.Rdk	FALSE	FALSE	FALSE	TRUE	MLR	v	-2.54119	4.68744	19.5075	7.46297	-0.179621	-5.60722	-0.0912092	-0.211368	-2.38641	-5.22539	-0.0588402	0.20308	0.127867	0.334831	-6.41822	-2.25873	0.268838	-5.13966	0.191947	0.182261	-1.49356	0.176697	-1.69798	-22.6215	-0.416371	-6.80776	-2.42836	0.00133395	-1.97434
Avdeef_ExDPs_Cal	TRUE	Avdeef_ExDPs_Cal_CS_True	FALSE	IntegSub.SiRMSSub.Absolv.Ind.Rdk	FALSE	TRUE	FALSE	TRUE	RFR	v	0.0912526	0.360011	12.4744	5.40734	0.15545	-0.319292	0.208837	-0.48726	-0.233668	-0.162394	0.799731	0.112693	0.267129	0.128092	-0.315934	0.0986474	0.217085	0.294266	0.704992	0.167404	0.776597	0.215478	-0.322464	-0.288345	0.412888	0.468862	-0.260117	0.0401261	-0.219688	0.223005	-0.487777	0.191081	-0.455942	-0.119105	-0.147383	0.809936	0.148531	0.250989	0.182573
Avdeef_ExDPs_Cal	TRUE	Avdeef_ExDPs_Cal_CS_True	FALSE	IntegSub.SiRMSSub.Absolv.Ind.Rdk	FALSE	TRUE	FALSE	TRUE	MLR	v	-2.91095	3.90072	21.3482	8.62356	-0.55112	-10.9392	-0.00832217	-15.332	-5.62848	-7.5511	-0.183351	-2.12618	-1.25983	-2.01696	-1.4886	-1.13911	0.433616	-5.0343	0.841663	-3.89716	0.564334	0.164562	-0.431453	-7.52371	-0.92381	-5.43662	-2.05389	0.00133395	-1.25396
Avdeef_ExDPs_Cal	TRUE	Avdeef_ExDPs_Cal_CS_True	FALSE	IntegSub.SiRMSSub.Absolv.Ind.Rdk	FALSE	TRUE	TRUE	TRUE	RFR	v	0.129539	0.33371	12.3808	5.75082	-0.225745	0.0362458	0.0974406	0.0604636	-0.103384	0.198634	0.774786	0.0451263	0.111446	0.358021	-0.0262436	0.118448	0.161942	0.150617	0.612869	0.297691	0.704741	0.178046	-0.306515	-0.671472	0.649648	0.406702	-0.183915	-0.0646829	-0.0508018	-0.26794	-0.0152338	0.0767202	0.0127482	-0.0185796	0.284129	0.767829	0.0301498	0.14183	0.322421
Avdeef_ExDPs_Cal	TRUE	Avdeef_ExDPs_Cal_CS_True	FALSE	IntegSub.SiRMSSub.Absolv.Ind.Rdk	FALSE	TRUE	TRUE	TRUE	MLR	v	-3.27056	5.40958	21.7427	8.66305	-0.111807	-6.23947	-0.15794	-3.27191	-6.39696	-4.61059	-0.496833	-0.326449	-0.830577	-3.69977	-1.70793	-3.01111	0.399803	-2.15472	0.565422	-0.258387	0.399951	0.132578	-8.36125	-25.9718	-2.50326	-9.93934	-0.654135	-0.31227	-2.24531
Avdeef_ExDPs_Cal	TRUE	Avdeef_ExDPs_Cal_CS_True	FALSE	IntegSub.SiRMSSub.Absolv.Ind.Rdk	FALSE	FALSE	TRUE	TRUE	RFR	v	0.0891505	0.351917	12.5162	5.45893	0.272141	-0.319292	0.130344	-0.474109	-0.233668	-0.162394	0.799731	0.147014	0.0837395	0.128092	-0.0858596	0.0986474	0.217085	0.0742602	0.704992	0.134587	0.776597	0.215478	-0.331561	-0.288345	0.412888	0.468862	-0.260117	-0.00980878	-0.219688	0.266388	-0.487777	0.137664	-0.639048	-0.119105	-0.147383	0.809936	0.143381	0.0877755	0.182573
Avdeef_ExDPs_Cal	TRUE	Avdeef_ExDPs_Cal_CS_True	FALSE	IntegSub.SiRMSSub.Absolv.Ind.Rdk	FALSE	FALSE	TRUE	TRUE	MLR	v	-2.49745	3.00897	20.7369	7.9873	-0.204653	-10.9392	-0.0183825	-3.23112	-5.62848	-7.5511	-0.183351	-3.3014	-0.613152	-2.01696	-2.30938	-1.13911	0.433616	-5.69857	0.841663	-3.81724	0.564334	0.164562	-0.573415	-7.52371	-0.92381	-5.43662	-2.05389	-0.0229878	-1.25396
Avdeef_ExDPs	FALSE	Avdeef_ExDPs_CS_False	FALSE	IntegSub.SiRMSSub.Absolv.Ind.Rdk	FALSE	TRUE	FALSE	TRUE	RFR	v	0.272444	0.0911095	14.4835	1.2313	0.431433	0.112112	0.170465	0.359136	0.253969	0.348545	0.383988	0.382865	0.0875407	0.268223	0.310152	0.236736	0.263435	0.308812	0.305999	0.280708	0.0341075	0.252685	0.303347	0.313215	0.348016	0.222117	0.315204	0.287195	0.251844	0.425928	0.117988	0.173293	0.359527	0.252189	0.337581	0.387019	0.376812	0.0793669	0.260348
Avdeef_ExDPs	FALSE	Avdeef_ExDPs_CS_False	FALSE	IntegSub.SiRMSSub.Absolv.Ind.Rdk	FALSE	TRUE	FALSE	TRUE	MLR	v	0.228338	0.109154	14.8973	1.28794	0.483822	0.0773907	0.221084	0.253255	0.153556	0.261334	0.296495	0.330041	0.157143	0.0652646	0.130509	0.264647	0.186918	0.323171	0.304585	0.265131	0.0862171	0.00445551	0.27828	0.3815	0.3818	0.168519	0.234737	0.230187	0.168406
Avdeef_ExDPs	FALSE	Avdeef_ExDPs_CS_False	FALSE	IntegSub.SiRMSSub.Absolv.Ind.Rdk	FALSE	FALSE	FALSE	TRUE	RFR	v	0.288869	0.0854075	14.3184	1.18903	0.421665	0.217876	0.23324	0.353718	0.264255	0.36082	0.416131	0.386248	0.118342	0.263383	0.231926	0.252468	0.201689	0.359827	0.297745	0.27856	0.112673	0.271105	0.304299	0.385002	0.436356	0.231516	0.31797	0.236216	0.210928	0.423865	0.223774	0.249604	0.371567	0.271106	0.358528	0.428718	0.388651	0.105839	0.263702
Avdeef_ExDPs	FALSE	Avdeef_ExDPs_CS_False	FALSE	IntegSub.SiRMSSub.Absolv.Ind.Rdk	FALSE	FALSE	FALSE	TRUE	MLR	v	0.230641	0.113575	14.8707	1.31923	0.493936	0.0998161	0.255914	0.279849	0.134438	0.290843	0.336949	0.353827	0.0831761	0.0192653	0.195486	0.27887	0.217353	0.326679	0.300397	0.275025	0.154291	0.0702149	0.228401	0.297614	0.420477	0.153838	0.271704	0.128623	0.0990364
Avdeef_ExDPs	TRUE	Avdeef_ExDPs_CS_True	FALSE	IntegSub.SiRMSSub.Absolv.Ind.Rdk	FALSE	FALSE	FALSE	TRUE	RFR	v	0.134537	0.134704	15.3697	1.74168	0.155514	0.222944	0.181258	0.0901181	0.157157	-0.00382999	0.238392	0.115281	-0.121105	0.144977	0.278079	-0.119758	0.064102	0.164916	0.236277	0.335203	-0.107682	0.191526	0.19255	0.0124518	0.253976	0.16278	-0.0853495	0.363336	0.194922	0.176819	0.222145	0.161851	0.0920859	0.148367	-0.0164501	0.247454	0.0719587	-0.106215	0.161677
Avdeef_ExDPs	TRUE	Avdeef_ExDPs_CS_True	FALSE	IntegSub.SiRMSSub.Absolv.Ind.Rdk	FALSE	FALSE	FALSE	TRUE	MLR	v	0.0496374	0.16584	16.1144	2.10788	-0.0329391	-0.0229138	0.170515	0.153294	0.120142	0.0570767	0.131006	-0.147503	0.157915	0.181168	0.0183429	-0.0217195	0.134752	0.0992929	-0.00251953	0.355682	-0.420202	-0.297729	0.155108	0.0518378	0.216177	0.144375	-0.195181	0.112873	0.122087
Avdeef_ExDPs	TRUE	Avdeef_ExDPs_CS_True	FALSE	IntegSub.SiRMSSub.Absolv.Ind.Rdk	FALSE	TRUE	FALSE	TRUE	RFR	v	0.112437	0.124795	15.5629	1.58411	0.155514	0.222482	0.181258	-0.118529	0.088856	-0.0319015	0.172449	0.0625925	-0.121105	0.202156	0.125876	-0.0815894	0.135089	0.103712	0.196723	0.257553	-0.0324634	0.226944	0.188684	0.0736105	0.248518	0.16278	-0.158612	0.319579	0.222037	0.176819	0.230186	0.161851	-0.123228	0.104345	-0.0240567	0.154796	0.0892494	-0.106215	0.193753
Avdeef_ExDPs	TRUE	Avdeef_ExDPs_CS_True	FALSE	IntegSub.SiRMSSub.Absolv.Ind.Rdk	FALSE	TRUE	FALSE	TRUE	MLR	v	0.0455585	0.167667	16.1464	2.04297	-0.0329391	0.140287	0.170515	-0.0752016	0.0913919	0.0351407	-0.0331747	-0.117024	0.157915	0.222288	0.108111	0.0875142	0.0777653	-0.00907477	0.133835	0.277341	-0.478897	-0.242579	0.11719	0.0538092	0.237513	0.144375	-0.227028	0.178052	0.121839
Avdeef_ExDPs	TRUE	Avdeef_ExDPs_CS_True	FALSE	IntegSub.SiRMSSub.Absolv.Ind.Rdk	FALSE	TRUE	TRUE	TRUE	RFR	v	0.136336	0.12744	15.3663	1.75919	0.196429	0.246878	0.239847	-0.032705	0.180545	-0.104552	0.27918	0.10143	-0.0933458	0.163993	0.278079	0.00336836	0.135089	0.150042	0.0380635	0.257553	-0.00133741	0.204749	0.183992	0.0235048	0.273192	0.168396	-0.0853495	0.364223	0.240567	0.187999	0.241243	0.22171	-0.0497928	0.179784	-0.0866339	0.247078	0.0831339	-0.069915	0.167607
Avdeef_ExDPs	TRUE	Avdeef_ExDPs_CS_True	FALSE	IntegSub.SiRMSSub.Absolv.Ind.Rdk	FALSE	TRUE	TRUE	TRUE	MLR	v	0.0496692	0.160311	16.1024	1.91309	0.0270231	0.117493	0.13318	0.0871527	0.0890712	-0.0121341	0.0826421	-0.222826	0.0173143	0.0940889	0.0183429	0.159089	0.0777653	-0.016919	0.10358	0.277341	-0.43129	-0.137121	0.17233	-0.00602092	0.251384	0.289354	-0.195181	0.222478	0.0435914
Avdeef_ExDPs	TRUE	Avdeef_ExDPs_CS_True	FALSE	IntegSub.SiRMSSub.Absolv.Ind.Rdk	FALSE	FALSE	TRUE	TRUE	RFR	v	0.114559	0.124305	15.5527	1.65699	0.155514	0.200708	0.1217	-0.130486	0.126788	-0.0319015	0.169895	0.138159	-0.121105	0.171666	0.125876	-0.0815894	0.135089	0.12094	0.196723	0.257553	-0.0324634	0.217724	0.176749	0.0736105	0.248518	0.16278	-0.139698	0.340882	0.222037	0.176819	0.218657	0.136687	-0.150739	0.110326	-0.0240567	0.157902	0.133716	-0.106215	0.18864
Avdeef_ExDPs	TRUE	Avdeef_ExDPs_CS_True	FALSE	IntegSub.SiRMSSub.Absolv.Ind.Rdk	FALSE	FALSE	TRUE	TRUE	MLR	v	0.0357251	0.175152	16.2262	2.09171	-0.0329391	0.141823	0.158224	0.060841	0.0802107	0.0351407	-0.0234109	-0.20497	0.157915	0.131597	0.108111	0.0875142	0.0777653	0.0508196	0.133835	0.277341	-0.478897	-0.394291	0.149917	0.0538092	0.237513	0.144375	-0.177024	-0.00392936	0.121839
Klimenko	FALSE	Klimenko_CS_False	FALSE	IntegSub.SiRMSSub.Absolv.Ind.Rdk	FALSE	FALSE	FALSE	TRUE	RFR	rt	0.888594	0.0293243	0.80683	0.11133	0.854902	0.896177	0.897932	0.906604	0.90248	0.937967	0.857046	0.901566	0.900241	0.899286	0.823348	0.931717	0.917377	0.874678	0.908245	0.850193	0.927761	0.901814	0.839295	0.885425	0.900583	0.89026	0.864826	0.855943	0.898914	0.850484	0.896175	0.900125	0.907331	0.905855	0.938445	0.859619	0.90196	0.899585	0.894042
Klimenko	FALSE	Klimenko_CS_False	FALSE	IntegSub.SiRMSSub.Absolv.Ind.Rdk	FALSE	FALSE	FALSE	TRUE	MLR	rt	0.85985	0.03118	0.904576	0.0749033	0.860506	0.8604	0.898158	0.852919	0.803943	0.894033	0.869176	0.858818	0.878595	0.867621	0.827365	0.883221	0.892841	0.857373	0.8253	0.778572	0.916934	0.831413	0.875929	0.834947	0.837666	0.896564	0.88536	0.854731	0.853863
Klimenko	FALSE	Klimenko_CS_False	FALSE	IntegSub.SiRMSSub.Absolv.Ind.Rdk	FALSE	FALSE	FALSE	TRUE	RFR	v	0.954886	0.00714743	0.517823	0.0378587	0.94625	0.967171	0.954588	0.953793	0.955812	0.9608	0.966063	0.953612	0.944689	0.959667	0.960937	0.963888	0.957796	0.943663	0.944743	0.952205	0.954831	0.963484	0.947812	0.953728	0.954523	0.942876	0.946588	0.961061	0.959249	0.945038	0.967384	0.954667	0.954073	0.95575	0.961094	0.965245	0.954343	0.945592	0.959574
Klimenko	FALSE	Klimenko_CS_False	FALSE	IntegSub.SiRMSSub.Absolv.Ind.Rdk	FALSE	FALSE	FALSE	TRUE	MLR	v	0.873955	0.0190424	0.865886	0.0635114	0.851044	0.914671	0.88951	0.880355	0.888748	0.877669	0.865601	0.874253	0.857874	0.904829	0.858265	0.905146	0.885783	0.842352	0.839045	0.845229	0.883218	0.865441	0.865487	0.882214	0.886892	0.865518	0.870581	0.866364	0.882794
Klimenko	TRUE	Klimenko_CS_True	FALSE	IntegSub.SiRMSSub.Absolv.Ind.Rdk	FALSE	FALSE	FALSE	TRUE	RFR	rt	0.782172	0.0780355	1.01308	0.202427	0.557155	0.858052	0.861183	0.779104	0.828875	0.869672	0.833978	0.71514	0.781442	0.792625	0.853606	0.829687	0.80463	0.732779	0.661818	0.673088	0.866041	0.814524	0.77691	0.79891	0.783226	0.703796	0.724942	0.736053	0.888522	0.571613	0.86268	0.863049	0.764835	0.832041	0.866779	0.83736	0.703145	0.796167	0.78893
Klimenko	TRUE	Klimenko_CS_True	FALSE	IntegSub.SiRMSSub.Absolv.Ind.Rdk	FALSE	FALSE	FALSE	TRUE	MLR	rt	0.768991	0.17465	0.990209	0.199148	0.0161966	0.774448	0.858017	0.798798	0.891677	0.886403	0.643105	0.757425	0.799767	0.70627	0.815752	0.872179	0.91006	0.767478	0.779841	0.901301	0.78409	0.736042	0.784381	0.821665	0.837407	0.537836	0.803751	0.907393	0.833487
Klimenko	TRUE	Klimenko_CS_True	FALSE	IntegSub.SiRMSSub.Absolv.Ind.Rdk	FALSE	FALSE	FALSE	TRUE	RFR	v	0.952013	0.0109098	0.497348	0.0573065	0.95662	0.968461	0.944434	0.95688	0.948143	0.961078	0.942713	0.953658	0.973114	0.937909	0.943366	0.971362	0.942124	0.958725	0.941099	0.956164	0.954362	0.944928	0.93471	0.95673	0.947219	0.960322	0.954632	0.959404	0.93237	0.95623	0.96905	0.942341	0.956703	0.948448	0.960477	0.945653	0.953915	0.973166	0.938897
Klimenko	TRUE	Klimenko_CS_True	FALSE	IntegSub.SiRMSSub.Absolv.Ind.Rdk	FALSE	FALSE	FALSE	TRUE	MLR	v	0.855367	0.0227423	0.867593	0.0722905	0.880707	0.863309	0.846679	0.799561	0.866178	0.873438	0.874982	0.852112	0.847042	0.858868	0.874813	0.872349	0.8154	0.843644	0.886689	0.891161	0.83212	0.845531	0.840526	0.863029	0.845594	0.818706	0.853254	0.888031	0.850454
Klimenko	TRUE	Klimenko_CS_True	FALSE	IntegSub.SiRMSSub.Absolv.Ind.Rdk	FALSE	FALSE	TRUE	TRUE	RFR	rt	0.790823	0.0800019	0.993049	0.211519	0.524345	0.875216	0.877707	0.806266	0.828875	0.869672	0.839852	0.728131	0.764742	0.791542	0.887822	0.829687	0.793794	0.732779	0.79972	0.673088	0.866041	0.814524	0.77691	0.79891	0.783226	0.703796	0.794934	0.736053	0.890418	0.52152	0.875736	0.874471	0.795838	0.832041	0.866779	0.84296	0.719009	0.757054	0.792189
Klimenko	TRUE	Klimenko_CS_True	FALSE	IntegSub.SiRMSSub.Absolv.Ind.Rdk	FALSE	FALSE	TRUE	TRUE	MLR	rt	0.777068	0.170691	0.969025	0.189647	0.0510657	0.833139	0.835439	0.862905	0.891677	0.886403	0.645803	0.751472	0.751118	0.800106	0.829964	0.872179	0.918589	0.767478	0.737263	0.901301	0.78409	0.736042	0.784381	0.821665	0.837407	0.537836	0.793968	0.907393	0.888021
Klimenko	TRUE	Klimenko_CS_True	FALSE	IntegSub.SiRMSSub.Absolv.Ind.Rdk	FALSE	FALSE	TRUE	TRUE	RFR	v	0.951828	0.0115587	0.497967	0.0571915	0.958812	0.968461	0.944434	0.955008	0.948143	0.961078	0.940045	0.951817	0.972836	0.937909	0.943366	0.970235	0.940609	0.958725	0.941099	0.956164	0.957253	0.950697	0.937658	0.955516	0.95112	0.958098	0.955744	0.959404	0.920492	0.957835	0.96905	0.942341	0.955745	0.948448	0.960477	0.94122	0.951266	0.97199	0.938897
Klimenko	TRUE	Klimenko_CS_True	FALSE	IntegSub.SiRMSSub.Absolv.Ind.Rdk	FALSE	FALSE	TRUE	TRUE	MLR	v	0.857614	0.0214912	0.861252	0.0727681	0.884461	0.863309	0.846679	0.827007	0.866178	0.873438	0.875279	0.856045	0.848834	0.858868	0.874813	0.873729	0.810263	0.843644	0.886689	0.891161	0.82847	0.848366	0.845234	0.871187	0.852398	0.823405	0.868532	0.888031	0.83432
Avdeef_ExDPs_Cal	TRUE	Avdeef_ExDPs_Cal_CS_True	TRUE	3D.IntegSub.SiRMSSub.Absolv.Ind.Rdk	TRUE	TRUE	TRUE	FALSE	RFR	v	0.202202	0.34322	11.7554	5.29883	0.036749	0.593975	0.209413	0.0664646	0.474255	0.163882	0.247405	0.00804305	0.0894008	0.630057	0.0513139	0.286121	0.164225	0.38442	0.623011	0.275879	0.857863	0.294984	0.0912498	-0.956527	0.379566	-0.101365	0.317752	0.248405	-0.00965242	-0.144244	0.505148	0.189384	0.0389471	0.412167	0.216233	0.192527	0.0503575	0.101372	0.634723
Avdeef_ExDPs_Cal	TRUE	Avdeef_ExDPs_Cal_CS_True	TRUE	3D.IntegSub.SiRMSSub.Absolv.Ind.Rdk	TRUE	TRUE	TRUE	FALSE	MLR	v	-1185.88	3140.39	249.762	337.276	-1040.03	-77.6362	-13.4586	-104.83	-705.681	-65.037	-20.8127	-29.7767	-228.635	-54.1485	-15460.2	-266.584	-115.225	-522.107	-0.14731	-21.9382	-9.252	0.154091	-363.163	-2114.73	-4995.1	-42.7555	-57.5236	-4.29262	-3334.02
Avdeef_ExDPs_Cal	TRUE	Avdeef_ExDPs_Cal_CS_True	TRUE	3D.IntegSub.SiRMSSub.Absolv.Ind.Rdk	TRUE	TRUE	FALSE	FALSE	RFR	v	0.206011	0.328619	11.7483	5.31681	-0.0159123	0.586446	0.205363	0.0833055	0.459918	0.120764	0.22064	0.04125	0.0593351	0.609021	-0.022877	0.235479	0.209092	0.39246	0.659881	0.260302	0.835863	0.278	0.0662628	-1.00138	0.457667	-0.147994	0.349547	0.22977	-0.00834166	-0.0380222	0.569583	0.203961	0.0290856	0.457889	0.156048	0.190412	0.0247352	0.0588888	0.63426
Avdeef_ExDPs_Cal	TRUE	Avdeef_ExDPs_Cal_CS_True	TRUE	3D.IntegSub.SiRMSSub.Absolv.Ind.Rdk	TRUE	TRUE	FALSE	FALSE	MLR	v	-1185.88	3140.39	249.762	337.276	-1040.03	-77.6362	-13.4586	-104.83	-705.681	-65.037	-20.8127	-29.7767	-228.635	-54.1485	-15460.2	-266.584	-115.225	-522.107	-0.14731	-21.9382	-9.252	0.154091	-363.163	-2114.73	-4995.1	-42.7555	-57.5236	-4.29262	-3334.02
Avdeef_ExDPs_Cal	TRUE	Avdeef_ExDPs_Cal_CS_True	TRUE	3D.IntegSub.SiRMSSub.Absolv.Ind.Rdk	TRUE	FALSE	TRUE	FALSE	RFR	v	0.209321	0.322464	11.7321	5.33869	-0.0616929	0.597867	0.174186	0.0356168	0.440053	0.19988	0.220957	0.0601751	0.039955	0.625125	0.0623578	0.210956	0.184554	0.464913	0.612017	0.260771	0.882646	0.297597	0.0708552	-0.843397	0.330303	-0.189971	0.277805	0.22612	0.0135412	-0.163728	0.590028	0.189844	0.057086	0.416897	0.134359	0.233542	0.0496584	0.0939741	0.668298
Avdeef_ExDPs_Cal	TRUE	Avdeef_ExDPs_Cal_CS_True	TRUE	3D.IntegSub.SiRMSSub.Absolv.Ind.Rdk	TRUE	FALSE	TRUE	FALSE	MLR	v	-1185.88	3140.39	249.762	337.276	-1040.03	-77.6362	-13.4586	-104.83	-705.681	-65.037	-20.8127	-29.7767	-228.635	-54.1485	-15460.2	-266.584	-115.225	-522.107	-0.14731	-21.9382	-9.252	0.154091	-363.163	-2114.73	-4995.1	-42.7555	-57.5236	-4.29262	-3334.02
Avdeef_ExDPs_Cal	TRUE	Avdeef_ExDPs_Cal_CS_True	TRUE	3D.IntegSub.SiRMSSub.Absolv.Ind.Rdk	TRUE	FALSE	FALSE	FALSE	RFR	v	0.203174	0.325105	11.7614	5.29429	-0.0968481	0.582072	0.203366	0.0907422	0.446656	0.0965072	0.186779	0.0383658	0.0551631	0.589765	0.00784852	0.22373	0.173627	0.440491	0.617274	0.261824	0.849624	0.29161	-0.0349672	-0.931067	0.397775	-0.0897317	0.30487	0.268791	0.0900818	-0.0449857	0.507624	0.177825	0.0315586	0.408836	0.0607347	0.157915	0.0439803	0.0750119	0.621683
Avdeef_ExDPs_Cal	TRUE	Avdeef_ExDPs_Cal_CS_True	TRUE	3D.IntegSub.SiRMSSub.Absolv.Ind.Rdk	TRUE	FALSE	FALSE	FALSE	MLR	v	-1185.88	3140.39	249.762	337.276	-1040.03	-77.6362	-13.4586	-104.83	-705.681	-65.037	-20.8127	-29.7767	-228.635	-54.1485	-15460.2	-266.584	-115.225	-522.107	-0.14731	-21.9382	-9.252	0.154091	-363.163	-2114.73	-4995.1	-42.7555	-57.5236	-4.29262	-3334.02
Avdeef_ExDPs_Cal	TRUE	Avdeef_ExDPs_Cal_CS_True	TRUE	3D	TRUE	TRUE	TRUE	FALSE	RFR	v	-0.0644286	0.547965	13.0775	4.71905	-0.298258	-0.182923	0.118341	-1.0601	0.673815	0.512166	0.347763	0.202412	-0.383155	0.128832	-0.317034	-0.281067	0.349508	-0.314787	0.529877	-0.0668567	0.550766	0.363658	-0.133872	-1.9685	-0.00915169	-0.469347	-0.0462928	0.340221	-0.153143	-0.310639	-0.341444	0.144974	-1.05721	0.696652	0.530656	0.39197	0.197818	-0.36841	0.143377
Avdeef_ExDPs_Cal	TRUE	Avdeef_ExDPs_Cal_CS_True	TRUE	3D	TRUE	TRUE	TRUE	FALSE	MLR	v	-206043	989559	1193.7	3961.71	-44.5206	-16520	-2.22538	-878.675	-5.05367e+06	-639.193	-15.0657	-6.69678	-35094.5	-40.0485	-618.132	-24473.4	0.386787	-17004.5	-960.769	-25.4903	-2.72139	-128.287	-23.0335	-405.786	-15.1744	-42.8967	-367.398	0.27097	-101.636
Avdeef_ExDPs_Cal	TRUE	Avdeef_ExDPs_Cal_CS_True	TRUE	3D	TRUE	TRUE	FALSE	FALSE	RFR	v	-0.0586498	0.534676	13.0595	4.70108	-0.265061	-0.210103	0.145974	-0.981699	0.680566	0.587711	0.327513	0.207953	-0.394153	0.130888	-0.274457	-0.21387	0.344325	-0.378063	0.467994	-0.0817678	0.542539	0.370339	-0.156563	-1.76258	-0.0884639	-0.34428	-0.0227433	0.358692	-0.178395	-0.266183	-0.0483941	0.141537	-0.956705	0.692199	0.481375	0.308734	0.194757	-0.315705	0.172107
Avdeef_ExDPs_Cal	TRUE	Avdeef_ExDPs_Cal_CS_True	TRUE	3D	TRUE	TRUE	FALSE	FALSE	MLR	v	-206043	989559	1193.7	3961.71	-44.5206	-16520	-2.22538	-878.675	-5.05367e+06	-639.193	-15.0657	-6.69678	-35094.5	-40.0485	-618.132	-24473.4	0.386787	-17004.5	-960.769	-25.4903	-2.72139	-128.287	-23.0335	-405.786	-15.1744	-42.8967	-367.398	0.27097	-101.636
Avdeef_ExDPs_Cal	TRUE	Avdeef_ExDPs_Cal_CS_True	TRUE	3D	TRUE	FALSE	TRUE	FALSE	RFR	v	-0.0702506	0.566023	13.0878	4.74242	-0.302991	-0.234302	0.138479	-1.03051	0.725076	0.587721	0.34686	0.209456	-0.430624	0.143874	-0.30326	-0.21896	0.34435	-0.398363	0.518456	-0.0437315	0.51149	0.36531	-0.164313	-2.04817	-0.165341	-0.405879	-0.0427095	0.36632	-0.171293	-0.187101	-0.398335	0.12053	-1.06305	0.681573	0.477856	0.37678	0.210529	-0.432872	0.160737
Avdeef_ExDPs_Cal	TRUE	Avdeef_ExDPs_Cal_CS_True	TRUE	3D	TRUE	FALSE	TRUE	FALSE	MLR	v	-8145.38	26320.7	492.714	869.278	-40.3029	-247.793	-88.7054	-1356.63	-9.82738	-2394.21	-5.06066	-10891.8	-845.863	-1.51575	-36217.1	-53.3766	0.855514	-59.7594	-1642.69	-11.777	-2.7034	-23.8497	-178.328	-18112.4	-35.5318	-131182	-138.066	-0.889856	-95.4934
Avdeef_ExDPs_Cal	TRUE	Avdeef_ExDPs_Cal_CS_True	TRUE	3D	TRUE	FALSE	FALSE	FALSE	RFR	v	-0.0644861	0.536035	13.0904	4.73371	-0.209039	-0.179156	0.124136	-0.921556	0.711898	0.532377	0.373983	0.205418	-0.408299	0.146151	-0.281646	-0.302433	0.346437	-0.458328	0.475454	-0.10637	0.522236	0.373905	-0.199518	-1.78621	0.000776952	-0.414493	-0.02193	0.35045	-0.183432	-0.298189	-0.211528	0.118301	-1.08341	0.649399	0.563927	0.351554	0.196016	-0.401868	0.126005
Avdeef_ExDPs_Cal	TRUE	Avdeef_ExDPs_Cal_CS_True	TRUE	3D	TRUE	FALSE	FALSE	FALSE	MLR	v	-8145.38	26320.7	492.714	869.278	-40.3029	-247.793	-88.7054	-1356.63	-9.82738	-2394.21	-5.06066	-10891.8	-845.863	-1.51575	-36217.1	-53.3766	0.855514	-59.7594	-1642.69	-11.777	-2.7034	-23.8497	-178.328	-18112.4	-35.5318	-131182	-138.066	-0.889856	-95.4934
Avdeef_ExDPs_Cal	TRUE	Avdeef_ExDPs_Cal_CS_True	FALSE	3D.IntegSub.SiRMSSub.Absolv.Ind.Rdk	TRUE	TRUE	TRUE	FALSE	RFR	v	0.194449	0.367948	11.7584	5.29231	0.0861822	0.491613	0.177092	-0.0537696	0.457084	0.183098	0.110427	0.0353459	0.0932981	0.679117	0.0325024	0.325536	0.174315	0.366696	0.591162	0.309798	0.876681	0.284522	0.0586555	-1.12644	0.293432	-0.113573	0.343737	0.230323	0.115181	0.0434811	0.487148	0.187454	-0.0290234	0.481758	0.161186	0.14681	0.044354	0.0987239	0.686154
Avdeef_ExDPs_Cal	TRUE	Avdeef_ExDPs_Cal_CS_True	FALSE	3D.IntegSub.SiRMSSub.Absolv.Ind.Rdk	TRUE	TRUE	TRUE	FALSE	MLR	v	-1185.88	3140.39	249.762	337.276	-1040.03	-77.6362	-13.4586	-104.83	-705.681	-65.037	-20.8127	-29.7767	-228.635	-54.1485	-15460.2	-266.584	-115.225	-522.107	-0.14731	-21.9382	-9.252	0.154091	-363.163	-2114.73	-4995.1	-42.7555	-57.5236	-4.29262	-3334.02
Avdeef_ExDPs_Cal	TRUE	Avdeef_ExDPs_Cal_CS_True	FALSE	3D.IntegSub.SiRMSSub.Absolv.Ind.Rdk	TRUE	TRUE	FALSE	FALSE	RFR	v	0.195763	0.376907	11.7459	5.29765	0.0193581	0.495133	0.200982	0.0196997	0.398886	0.137828	0.188268	0.0249429	0.035696	0.6408	0.0188327	0.309645	0.198594	0.344517	0.617503	0.310806	0.880245	0.277698	0.101815	-1.2558	0.263059	-0.0531138	0.352143	0.247741	0.0941183	-0.0200129	0.469686	0.202703	-0.00515606	0.481248	0.166077	0.0957858	0.041106	0.13914	0.605382
Avdeef_ExDPs_Cal	TRUE	Avdeef_ExDPs_Cal_CS_True	FALSE	3D.IntegSub.SiRMSSub.Absolv.Ind.Rdk	TRUE	TRUE	FALSE	FALSE	MLR	v	-1185.88	3140.39	249.762	337.276	-1040.03	-77.6362	-13.4586	-104.83	-705.681	-65.037	-20.8127	-29.7767	-228.635	-54.1485	-15460.2	-266.584	-115.225	-522.107	-0.14731	-21.9382	-9.252	0.154091	-363.163	-2114.73	-4995.1	-42.7555	-57.5236	-4.29262	-3334.02
Avdeef_ExDPs_Cal	TRUE	Avdeef_ExDPs_Cal_CS_True	FALSE	3D.IntegSub.SiRMSSub.Absolv.Ind.Rdk	TRUE	FALSE	TRUE	FALSE	RFR	v	0.188698	0.381221	11.7982	5.33192	0.0825394	0.535989	0.189414	0.0520761	0.442304	0.0763128	0.114602	-0.00432532	0.0481253	0.585275	0.0469083	0.269666	0.158253	0.346516	0.584673	0.333082	0.876314	0.274198	0.00630105	-1.28567	0.286808	-0.134195	0.314883	0.222686	0.0915116	0.0820562	0.44537	0.185175	-0.0097667	0.499128	0.111881	0.170467	0.0251863	0.0856762	0.701249
Avdeef_ExDPs_Cal	TRUE	Avdeef_ExDPs_Cal_CS_True	FALSE	3D.IntegSub.SiRMSSub.Absolv.Ind.Rdk	TRUE	FALSE	TRUE	FALSE	MLR	v	-1185.88	3140.39	249.762	337.276	-1040.03	-77.6362	-13.4586	-104.83	-705.681	-65.037	-20.8127	-29.7767	-228.635	-54.1485	-15460.2	-266.584	-115.225	-522.107	-0.14731	-21.9382	-9.252	0.154091	-363.163	-2114.73	-4995.1	-42.7555	-57.5236	-4.29262	-3334.02
Avdeef_ExDPs_Cal	TRUE	Avdeef_ExDPs_Cal_CS_True	FALSE	3D.IntegSub.SiRMSSub.Absolv.Ind.Rdk	TRUE	FALSE	FALSE	FALSE	RFR	v	0.187987	0.378175	11.7958	5.29487	0.0323384	0.530044	0.189338	-0.0609505	0.429049	0.161336	0.195639	0.0299985	0.0865569	0.651568	0.012278	0.267557	0.177947	0.354538	0.627693	0.326642	0.873305	0.293563	0.0287008	-1.26665	0.297467	-0.1477	0.24416	0.244229	0.165622	0.0603381	0.489006	0.189681	0.028252	0.393796	0.0110974	0.149688	0.0183588	0.0467713	0.641579
Avdeef_ExDPs_Cal	TRUE	Avdeef_ExDPs_Cal_CS_True	FALSE	3D.IntegSub.SiRMSSub.Absolv.Ind.Rdk	TRUE	FALSE	FALSE	FALSE	MLR	v	-1185.88	3140.39	249.762	337.276	-1040.03	-77.6362	-13.4586	-104.83	-705.681	-65.037	-20.8127	-29.7767	-228.635	-54.1485	-15460.2	-266.584	-115.225	-522.107	-0.14731	-21.9382	-9.252	0.154091	-363.163	-2114.73	-4995.1	-42.7555	-57.5236	-4.29262	-3334.02
Avdeef_ExDPs_Cal	TRUE	Avdeef_ExDPs_Cal_CS_True	FALSE	3D	TRUE	TRUE	TRUE	FALSE	RFR	v	0.0787956	0.516982	12.1388	4.43919	-0.0659857	-0.0744468	0.27742	-0.801182	0.658048	0.370631	0.297913	0.20829	-0.105534	0.38278	0.299645	0.000453614	0.343623	-0.328819	0.49751	0.0974474	0.689762	0.407275	0.295451	-1.80607	-0.0946626	-0.278896	0.173874	0.392038	0.215871	-0.0520949	-0.137084	0.259591	-0.889562	0.614553	0.477255	0.294802	0.214934	-0.091806	0.358039
Avdeef_ExDPs_Cal	TRUE	Avdeef_ExDPs_Cal_CS_True	FALSE	3D	TRUE	TRUE	TRUE	FALSE	MLR	v	-11860.2	55443.9	397.516	1160.1	-10.1575	-18.2169	-77.3114	-283397	-382.992	-135.026	-32.524	-7.92308	-6387.43	-28.8095	-384.826	-4.04249	-33.8132	-23.7728	-139.212	-15.4408	-4.34987	0.0735495	-2.52367	-2884.25	-21.5057	-1857.62	-5.55158	-0.059237	-650.512
Avdeef_ExDPs_Cal	TRUE	Avdeef_ExDPs_Cal_CS_True	FALSE	3D	TRUE	TRUE	FALSE	FALSE	RFR	v	0.0938038	0.511448	12.0537	4.44493	-0.0581278	-0.0344041	0.264935	-0.952317	0.648151	0.419536	0.250533	0.223783	-0.0894024	0.425476	0.375983	0.030972	0.338098	-0.0983405	0.482875	0.102136	0.730803	0.407786	0.252986	-1.70089	-0.0893068	-0.144105	0.0760143	0.387675	0.265135	-0.0173008	-0.0333193	0.269965	-1.0443	0.644521	0.332204	0.287889	0.226394	-0.0652305	0.45635
Avdeef_ExDPs_Cal	TRUE	Avdeef_ExDPs_Cal_CS_True	FALSE	3D	TRUE	TRUE	FALSE	FALSE	MLR	v	-11860.2	55443.9	397.516	1160.1	-10.1575	-18.2169	-77.3114	-283397	-382.992	-135.026	-32.524	-7.92308	-6387.43	-28.8095	-384.826	-4.04249	-33.8132	-23.7728	-139.212	-15.4408	-4.34987	0.0735495	-2.52367	-2884.25	-21.5057	-1857.62	-5.55158	-0.059237	-650.512
Avdeef_ExDPs_Cal	TRUE	Avdeef_ExDPs_Cal_CS_True	FALSE	3D	TRUE	FALSE	TRUE	FALSE	RFR	v	0.0795325	0.534667	12.1035	4.4373	-0.0241499	-0.0800595	0.259866	-0.921645	0.658627	0.380835	0.317261	0.226388	-0.0730755	0.404574	0.308094	0.0493035	0.350597	-0.310974	0.511521	0.0965786	0.715143	0.393857	0.26686	-1.91339	-0.00118945	-0.269537	0.158276	0.392684	0.257718	-0.0578486	-0.0655811	0.272114	-0.921527	0.652983	0.278896	0.320953	0.24398	-0.0173443	0.375974
Avdeef_ExDPs_Cal	TRUE	Avdeef_ExDPs_Cal_CS_True	FALSE	3D	TRUE	FALSE	TRUE	FALSE	MLR	v	-186.762	382.59	115.768	109.502	-1096.75	-16.4612	-5.68216	-111.684	-17.2882	-62.2348	-37.3057	-9.99211	-18.5542	-46.548	-1659.27	-11.664	-29.3936	-22.2465	-393.797	-28.6427	-27.5939	-5.95994	-192.308	-573.803	-126.702	-92.7996	-6.30321	-3.42776	-72.6589
Avdeef_ExDPs_Cal	TRUE	Avdeef_ExDPs_Cal_CS_True	FALSE	3D	TRUE	FALSE	FALSE	FALSE	RFR	v	0.0832744	0.531413	12.0874	4.43605	-0.0568028	-0.287689	0.263637	-0.962391	0.656329	0.402526	0.266059	0.234352	-0.0881183	0.3801	0.367644	0.0775586	0.355157	-0.393831	0.523316	0.131254	0.668797	0.419055	0.287323	-2.00142	-0.0279232	-0.19202	0.219907	0.386339	0.24354	-0.0276017	-0.11189	0.267326	-0.855644	0.618712	0.366465	0.314054	0.21819	-0.0392912	0.371699
Avdeef_ExDPs_Cal	TRUE	Avdeef_ExDPs_Cal_CS_True	FALSE	3D	TRUE	FALSE	FALSE	FALSE	MLR	v	-186.762	382.59	115.768	109.502	-1096.75	-16.4612	-5.68216	-111.684	-17.2882	-62.2348	-37.3057	-9.99211	-18.5542	-46.548	-1659.27	-11.664	-29.3936	-22.2465	-393.797	-28.6427	-27.5939	-5.95994	-192.308	-573.803	-126.702	-92.7996	-6.30321	-3.42776	-72.6589
Avdeef_ExDPs	TRUE	Avdeef_ExDPs_CS_True	TRUE	3D.IntegSub.SiRMSSub.Absolv.Ind.Rdk	TRUE	TRUE	TRUE	FALSE	RFR	v	0.17945	0.142367	14.9696	1.92073	0.0310575	0.304819	0.307531	0.169622	0.29641	0.185878	0.275913	-0.00702703	-0.106225	0.315676	0.2432	0.0206403	0.110643	0.261411	0.0857961	0.386003	0.102773	0.272969	0.185033	-0.0509223	0.241464	0.19909	0.0113178	0.51189	0.137884	0.00579361	0.297175	0.31971	0.163815	0.318159	0.207334	0.27235	0.017521	-0.092148	0.319801
Avdeef_ExDPs	TRUE	Avdeef_ExDPs_CS_True	TRUE	3D.IntegSub.SiRMSSub.Absolv.Ind.Rdk	TRUE	TRUE	TRUE	FALSE	MLR	v	-6.8278e+28	1.62303e+29	2274762342690000	3263912991930000	-5.7519e+25	-2.15511e+18	-5.57267e+26	-2.52074e+28	-1.02957e+28	-3.87872e+27	-3.16996e+27	-6.53116e+29	-5506642916680000	-7.38578e+27	-4.35892e+28	-1.27676e+21	-1.57844e+29	-7.70681e+26	-3.80773e+26	-2.27125e+27	-5.95389e+28	-1.95308e+29	-1.06481e+28	-5.94894e+19	-2.06759e+23	-4.3252e+27	-5.28282e+29	-3.24319e+26	-8.78791e+17
Avdeef_ExDPs	TRUE	Avdeef_ExDPs_CS_True	TRUE	3D.IntegSub.SiRMSSub.Absolv.Ind.Rdk	TRUE	TRUE	FALSE	FALSE	RFR	v	0.177299	0.142345	14.9903	1.92731	0.0610023	0.289472	0.288862	0.166839	0.328886	0.181393	0.251601	-0.00479405	-0.0874007	0.310853	0.237553	-0.015046	0.107625	0.262132	0.0781436	0.393242	0.082038	0.241837	0.192546	-0.0510647	0.239303	0.204965	-0.00239158	0.502131	0.148539	0.0507271	0.302277	0.297526	0.168781	0.303743	0.191773	0.258559	0.0252552	-0.11222	0.321491
Avdeef_ExDPs	TRUE	Avdeef_ExDPs_CS_True	TRUE	3D.IntegSub.SiRMSSub.Absolv.Ind.Rdk	TRUE	TRUE	FALSE	FALSE	MLR	v	-6.8278e+28	1.62303e+29	2274762342690000	3263912991930000	-5.7519e+25	-2.15511e+18	-5.57267e+26	-2.52074e+28	-1.02957e+28	-3.87872e+27	-3.16996e+27	-6.53116e+29	-5506642916680000	-7.38578e+27	-4.35892e+28	-1.27676e+21	-1.57844e+29	-7.70681e+26	-3.80773e+26	-2.27125e+27	-5.95389e+28	-1.95308e+29	-1.06481e+28	-5.94894e+19	-2.06759e+23	-4.3252e+27	-5.28282e+29	-3.24319e+26	-8.78791e+17
Avdeef_ExDPs	TRUE	Avdeef_ExDPs_CS_True	TRUE	3D.IntegSub.SiRMSSub.Absolv.Ind.Rdk	TRUE	FALSE	TRUE	FALSE	RFR	v	0.17692	0.14636	14.9865	1.92017	0.0500042	0.307965	0.342423	0.153755	0.29926	0.175902	0.252171	-0.00503126	-0.134862	0.319185	0.26729	0.0227388	0.119704	0.254172	0.0598109	0.382532	0.0987578	0.231855	0.200288	-0.0465585	0.234027	0.190021	0.00420127	0.516142	0.147782	0.037704	0.303484	0.291112	0.158911	0.298947	0.199341	0.285354	0.0223535	-0.125649	0.311374
Avdeef_ExDPs	TRUE	Avdeef_ExDPs_CS_True	TRUE	3D.IntegSub.SiRMSSub.Absolv.Ind.Rdk	TRUE	FALSE	TRUE	FALSE	MLR	v	-8.54634e+28	2.39372e+29	2133027897550000	3677989433310000	-5.7519e+25	-2.3695e+17	-5.57267e+26	-2.52074e+28	-1.94794e+25	-3.78703e+27	-2.37527e+27	-7.3195e+29	-5506642916680000	-2.57991e+24	-5.31056e+28	-1.27676e+21	-4.7623e+28	-7.70681e+26	-4.78246e+24	-4.02083e+24	-5.95389e+28	-1.82449e+29	-8.03722e+27	-5.94894e+19	-2.06759e+23	-2.59678e+27	-1.01817e+30	-3.24319e+26	-9.52534e+17
Avdeef_ExDPs	TRUE	Avdeef_ExDPs_CS_True	TRUE	3D.IntegSub.SiRMSSub.Absolv.Ind.Rdk	TRUE	FALSE	FALSE	FALSE	RFR	v	0.174163	0.144166	15.0149	1.9235	0.0653277	0.29491	0.315342	0.136153	0.256237	0.199837	0.278945	-0.0218132	-0.0904808	0.320779	0.236052	-0.0183165	0.0858517	0.242082	0.0737609	0.405102	0.099959	0.258345	0.177011	-0.0476916	0.219014	0.192789	-0.00830454	0.497057	0.1484	0.0663334	0.290328	0.32484	0.158598	0.30498	0.184841	0.264229	0.0313881	-0.125222	0.324985
Avdeef_ExDPs	TRUE	Avdeef_ExDPs_CS_True	TRUE	3D.IntegSub.SiRMSSub.Absolv.Ind.Rdk	TRUE	FALSE	FALSE	FALSE	MLR	v	-8.54634e+28	2.39372e+29	2133027897550000	3677989433310000	-5.7519e+25	-2.3695e+17	-5.57267e+26	-2.52074e+28	-1.94794e+25	-3.78703e+27	-2.37527e+27	-7.3195e+29	-5506642916680000	-2.57991e+24	-5.31056e+28	-1.27676e+21	-4.7623e+28	-7.70681e+26	-4.78246e+24	-4.02083e+24	-5.95389e+28	-1.82449e+29	-8.03722e+27	-5.94894e+19	-2.06759e+23	-2.59678e+27	-1.01817e+30	-3.24319e+26	-9.52534e+17
Avdeef_ExDPs	TRUE	Avdeef_ExDPs_CS_True	TRUE	3D	TRUE	TRUE	TRUE	FALSE	RFR	v	0.177523	0.165857	14.9464	1.88254	0.253733	0.295148	0.339682	0.053654	0.230436	0.0699909	0.275052	-0.0309016	-0.153562	0.222892	0.274952	0.093917	0.157915	0.326364	0.113101	0.383259	0.0813286	0.298767	0.291249	-0.0725843	0.224417	0.212817	-0.174103	0.566459	0.0592987	0.23091	0.283378	0.351753	0.0763898	0.21823	0.0482171	0.292654	0.0223994	-0.17783	0.239364
Avdeef_ExDPs	TRUE	Avdeef_ExDPs_CS_True	TRUE	3D	TRUE	TRUE	TRUE	FALSE	MLR	v	-11.9618	26.3095	41.8725	39.9681	-0.999571	-31.558	0.376843	-0.159023	-0.110747	-0.8145	-0.33987	-2.37467	-1.37771	-7.75633	-0.116284	-0.144575	-6.13199	0.284838	-20.8077	-4.1573	-75.2734	-0.26513	-0.0666416	-0.699359	-34.95	-0.344077	-111.535	0.383777	-0.109257
Avdeef_ExDPs	TRUE	Avdeef_ExDPs_CS_True	TRUE	3D	TRUE	TRUE	FALSE	FALSE	RFR	v	0.178128	0.160679	14.9477	1.87899	0.23565	0.318956	0.342222	0.0754132	0.204204	0.0882299	0.260505	-0.0265941	-0.116262	0.232427	0.28441	0.0951587	0.151342	0.313114	0.130675	0.372215	0.0577554	0.279902	0.29569	-0.0476011	0.230624	0.220183	-0.117321	0.522129	0.073029	0.258282	0.298597	0.312191	0.0842823	0.224709	0.0516982	0.281466	-0.034158	-0.127556	0.227628
Avdeef_ExDPs	TRUE	Avdeef_ExDPs_CS_True	TRUE	3D	TRUE	TRUE	FALSE	FALSE	MLR	v	-2.18085	6.41496	25.3233	19.3626	-0.879813	-0.337841	0.410711	-0.178623	-0.108352	-0.769469	-0.0655093	-2.39788	-1.48695	-5.51988	-0.120243	-0.114539	-4.3989	0.315702	-1.79071	-2.78287	-0.22344	-0.259229	-0.121473	-0.412311	-32.8069	-0.269846	-0.538376	0.423058	-0.0876067
Avdeef_ExDPs	TRUE	Avdeef_ExDPs_CS_True	TRUE	3D	TRUE	FALSE	TRUE	FALSE	RFR	v	0.179777	0.161657	14.9313	1.87669	0.240936	0.291646	0.304948	0.0931741	0.230145	0.0869038	0.291926	-0.0047488	-0.148298	0.217339	0.298708	0.10582	0.153822	0.315909	0.112263	0.369645	0.0948322	0.29564	0.28793	-0.0750643	0.231852	0.236045	-0.171227	0.547916	0.0837318	0.249467	0.305265	0.333933	0.065071	0.226579	0.0754129	0.27341	-0.0131686	-0.124457	0.217018
Avdeef_ExDPs	TRUE	Avdeef_ExDPs_CS_True	TRUE	3D	TRUE	FALSE	TRUE	FALSE	MLR	v	-11.7853	25.6491	41.6372	40.016	-1.015	-33.1879	0.363072	-0.152144	-0.118077	-1.02844	-0.346108	-2.17043	-5.07274	-7.95434	-0.110145	-0.151367	-6.16903	0.268502	-20.828	-0.201324	-68.4957	-0.179971	-0.0757222	-0.78545	-36.7473	-0.359379	-110.484	0.415507	-0.0460852
Avdeef_ExDPs	TRUE	Avdeef_ExDPs_CS_True	TRUE	3D	TRUE	FALSE	FALSE	FALSE	RFR	v	0.177092	0.161229	14.9567	1.87768	0.232277	0.312125	0.34655	0.0853321	0.223486	0.0748819	0.276879	0.00293716	-0.162219	0.209029	0.311708	0.114487	0.13853	0.292868	0.125054	0.3686	0.106875	0.304195	0.291741	-0.0862629	0.225336	0.213679	-0.0976934	0.532889	0.0585335	0.23722	0.322923	0.315578	0.0944979	0.19468	0.0825284	0.274147	0.0015745	-0.144831	0.221836
Avdeef_ExDPs	TRUE	Avdeef_ExDPs_CS_True	TRUE	3D	TRUE	FALSE	FALSE	FALSE	MLR	v	-2.20855	7.12786	24.8836	20.406	-0.896226	-0.39241	0.412476	-0.146143	-0.101605	-0.886025	-0.0351516	-2.26849	-1.15138	-5.51434	-0.118431	-0.124869	-4.55109	0.30908	-1.82003	-0.338993	-0.161788	-0.0987999	-0.125907	-0.433902	-36.4454	-0.200466	-0.52055	0.441847	-0.0452235
Avdeef_ExDPs	TRUE	Avdeef_ExDPs_CS_True	FALSE	3D.IntegSub.SiRMSSub.Absolv.Ind.Rdk	TRUE	TRUE	TRUE	FALSE	RFR	v	0.174495	0.140761	15.0135	1.89254	0.0344786	0.297653	0.352169	0.190554	0.243438	0.245183	0.245902	0.0372721	-0.0822509	0.319	0.286322	-0.0174528	0.139669	0.239349	0.0752534	0.366586	0.0404417	0.248264	0.153263	-0.0184709	0.236207	0.166413	-0.0369026	0.46293	0.156377	0.0352941	0.289476	0.323881	0.186073	0.257259	0.214991	0.24625	0.0182594	-0.0905964	0.320721
Avdeef_ExDPs	TRUE	Avdeef_ExDPs_CS_True	FALSE	3D.IntegSub.SiRMSSub.Absolv.Ind.Rdk	TRUE	TRUE	TRUE	FALSE	MLR	v	-6.54544e+28	1.60868e+29	2188329124580000	3175830833390000	-5.7519e+25	-4.62935e+18	-5.57267e+26	-2.52074e+28	-1.02957e+28	-3.75989e+27	-3.16996e+27	-6.53116e+29	-5506642916680000	-7.38578e+27	-4.35892e+28	-1.27676e+21	-1.57844e+29	-7.70681e+26	-3.80773e+26	-2.27125e+27	-5.95389e+28	-1.3117e+29	-4.31321e+27	-5.94894e+19	-2.06759e+23	-4.3252e+27	-5.28282e+29	-3.24319e+26	-2.29536e+23
Avdeef_ExDPs	TRUE	Avdeef_ExDPs_CS_True	FALSE	3D.IntegSub.SiRMSSub.Absolv.Ind.Rdk	TRUE	TRUE	FALSE	FALSE	RFR	v	0.17243	0.141442	15.0319	1.89761	0.0635597	0.316183	0.344791	0.168953	0.26862	0.219532	0.236044	-0.0128025	-0.0977195	0.328143	0.301729	-0.0600292	0.122615	0.247636	0.0549951	0.377793	0.0580961	0.228534	0.14697	-0.0295749	0.233554	0.151519	-0.020542	0.50287	0.134462	0.0274507	0.287137	0.351625	0.176305	0.214031	0.211789	0.224273	0.0200164	-0.100975	0.310593
Avdeef_ExDPs	TRUE	Avdeef_ExDPs_CS_True	FALSE	3D.IntegSub.SiRMSSub.Absolv.Ind.Rdk	TRUE	TRUE	FALSE	FALSE	MLR	v	-6.54544e+28	1.60868e+29	2187991762130000	3176062825150000	-5.7519e+25	-9.46544e+16	-5.57267e+26	-2.52074e+28	-1.02957e+28	-3.75989e+27	-3.16996e+27	-6.53116e+29	-5506642916680000	-7.38578e+27	-4.35892e+28	-1.27676e+21	-1.57844e+29	-7.70681e+26	-3.80773e+26	-2.27125e+27	-5.95389e+28	-1.3117e+29	-4.31321e+27	-5.94894e+19	-2.06759e+23	-4.3252e+27	-5.28282e+29	-3.24319e+26	-1317634447410000
Avdeef_ExDPs	TRUE	Avdeef_ExDPs_CS_True	FALSE	3D.IntegSub.SiRMSSub.Absolv.Ind.Rdk	TRUE	FALSE	TRUE	FALSE	RFR	v	0.173571	0.142023	15.0205	1.89604	0.0444054	0.283688	0.354209	0.186233	0.246427	0.186759	0.234655	0.00633079	-0.0975224	0.345623	0.277869	-0.00255779	0.129759	0.242067	0.0598382	0.373484	0.034569	0.253632	0.148196	-0.030697	0.23573	0.180948	-0.0340297	0.486917	0.144473	0.0532281	0.288476	0.350742	0.185717	0.220756	0.220707	0.257467	0.00523803	-0.0857733	0.323389
Avdeef_ExDPs	TRUE	Avdeef_ExDPs_CS_True	FALSE	3D.IntegSub.SiRMSSub.Absolv.Ind.Rdk	TRUE	FALSE	TRUE	FALSE	MLR	v	-3.14111e+29	1.12981e+30	4351833012120000	9373355350340000	-5.7519e+25	-6.30032e+16	-5.57267e+26	-2.52074e+28	-3.21156e+28	-3.75989e+27	-3.16996e+27	-6.53117e+29	-5506642916680000	-5.77192e+30	-4.35893e+28	-1.27676e+21	-5.82611e+29	-7.70681e+26	-1.07424e+27	-7.48464e+27	-5.95389e+28	-1.3117e+29	-4.31322e+27	-5.94894e+19	-2.06759e+23	-9.48376e+27	-5.225e+29	-3.24319e+26	-2.28661e+23
Avdeef_ExDPs	TRUE	Avdeef_ExDPs_CS_True	FALSE	3D.IntegSub.SiRMSSub.Absolv.Ind.Rdk	TRUE	FALSE	FALSE	FALSE	RFR	v	0.170391	0.144163	15.047	1.89377	0.0108376	0.282657	0.360819	0.165777	0.254441	0.19502	0.250017	0.0252893	-0.10807	0.29953	0.294751	-0.0246017	0.131945	0.224727	0.0559546	0.37843	0.0653447	0.238216	0.15844	-0.0151381	0.228278	0.178787	-0.0564909	0.475198	0.154391	0.0478553	0.299041	0.34057	0.181193	0.247059	0.206151	0.228491	0.0171712	-0.0998349	0.340316
Avdeef_ExDPs	TRUE	Avdeef_ExDPs_CS_True	FALSE	3D.IntegSub.SiRMSSub.Absolv.Ind.Rdk	TRUE	FALSE	FALSE	FALSE	MLR	v	-3.14111e+29	1.12981e+30	4351497827230000	9373510811870000	-5.7519e+25	-5.20138e+16	-5.57267e+26	-2.52074e+28	-3.21156e+28	-3.75989e+27	-3.16996e+27	-6.53117e+29	-5506642916680000	-5.77192e+30	-4.35893e+28	-1.27676e+21	-5.82611e+29	-7.70681e+26	-1.07424e+27	-7.48464e+27	-5.95389e+28	-1.3117e+29	-4.31322e+27	-5.94894e+19	-2.06759e+23	-9.48376e+27	-5.225e+29	-3.24319e+26	-56733350369900
Avdeef_ExDPs	TRUE	Avdeef_ExDPs_CS_True	FALSE	3D	TRUE	TRUE	TRUE	FALSE	RFR	v	0.161643	0.149646	15.1107	1.83317	0.231417	0.265131	0.367684	0.0810565	0.173102	0.105971	0.214641	-0.0284888	-0.00536468	0.25086	0.269601	0.0179921	0.146668	0.366019	0.0686813	0.335351	-0.0704348	0.251722	0.143717	-0.0101843	0.231102	0.135485	-0.154377	0.488578	0.173311	0.228615	0.255816	0.362662	0.0633726	0.191739	0.0948002	0.233497	0.0256003	-0.00913159	0.23407
Avdeef_ExDPs	TRUE	Avdeef_ExDPs_CS_True	FALSE	3D	TRUE	TRUE	TRUE	FALSE	MLR	v	-53.3402	119.372	74.8561	89.1591	-0.196214	-167.492	0.445639	-0.317228	-0.147598	-1.21041	-0.218338	-1.53428	-97.5272	-50.5324	0.270148	-0.101826	-7.48665	-0.141943	-96.2834	-21.1353	-330.158	-1.52679	0.0480268	-1.39621	-35.3794	-4.86084	-516.908	0.227007	0.057179
Avdeef_ExDPs	TRUE	Avdeef_ExDPs_CS_True	FALSE	3D	TRUE	TRUE	FALSE	FALSE	RFR	v	0.153265	0.14996	15.1842	1.82305	0.207672	0.286182	0.373149	0.0247384	0.119115	0.104407	0.209538	-0.0427986	-0.00104591	0.20908	0.284614	-0.0112038	0.149842	0.358093	0.0535474	0.31992	-0.0549524	0.227795	0.172843	-0.0241287	0.195721	0.111817	-0.163223	0.464667	0.161885	0.223598	0.27052	0.379318	0.032825	0.129685	0.112558	0.208562	-0.0183209	-0.00267762	0.228024
Avdeef_ExDPs	TRUE	Avdeef_ExDPs_CS_True	FALSE	3D	TRUE	TRUE	FALSE	FALSE	MLR	v	-5.1408	11.7169	32.8516	30.8656	-0.172666	-1.0313	0.509774	-0.343951	-0.102607	-1.25913	-0.0876471	-1.5217	-0.520069	-47.9381	0.236876	-0.127166	-7.15214	-0.0991244	-3.01878	-24.5067	-0.0898274	-1.44129	0.0329323	-1.04432	-33.2586	-3.85677	-1.98334	0.223826	0.0317832
Avdeef_ExDPs	TRUE	Avdeef_ExDPs_CS_True	FALSE	3D	TRUE	FALSE	TRUE	FALSE	RFR	v	0.154251	0.157228	15.1691	1.84743	0.211995	0.276188	0.376325	0.0539561	0.159357	0.0954531	0.228732	-0.00167076	-0.0430127	0.215118	0.30627	0.0470233	0.155118	0.340497	0.0171391	0.331279	-0.0969877	0.225011	0.163489	-0.00228563	0.186029	0.146223	-0.182645	0.494413	0.192413	0.237089	0.271953	0.356464	0.0374412	0.164587	0.0766299	0.212686	0.000349145	-0.0611615	0.221527
Avdeef_ExDPs	TRUE	Avdeef_ExDPs_CS_True	FALSE	3D	TRUE	FALSE	TRUE	FALSE	MLR	v	-46.3811	100.276	71.5872	81.461	-0.169654	-124.384	0.460196	-0.274622	-0.0532645	-1.30675	-0.229871	-1.47722	-111.667	-45.628	0.271083	-0.102056	-6.8679	-0.125894	-95.2005	-24.577	-258.304	-1.43259	0.0518522	-1.41459	-38.6861	-4.73776	-444.046	0.234021	0.140177
Avdeef_ExDPs	TRUE	Avdeef_ExDPs_CS_True	FALSE	3D	TRUE	FALSE	FALSE	FALSE	RFR	v	0.144011	0.15911	15.2615	1.87742	0.225198	0.286873	0.390705	0.0260798	0.153931	0.0856919	0.203896	-0.0148266	-0.0605906	0.208084	0.286959	0.00295049	0.105118	0.337262	0.0173293	0.35892	-0.133851	0.205869	0.190743	0.000640517	0.17739	0.126943	-0.185613	0.476839	0.197822	0.222071	0.271757	0.378673	0.0334735	0.120708	0.0687298	0.202302	-0.00110611	-0.0485737	0.213005
Avdeef_ExDPs	TRUE	Avdeef_ExDPs_CS_True	FALSE	3D	TRUE	FALSE	FALSE	FALSE	MLR	v	-4.97386	11.227	32.3632	30.3092	-0.16329	-0.89061	0.514849	-0.290965	0.0192523	-1.27493	-0.113901	-1.50597	-0.47427	-38.6202	0.237744	-0.101779	-6.16822	-0.0565122	-3.03491	-25.657	-0.0113654	-1.31158	0.03301	-1.05013	-39.3456	-3.5942	-1.8114	0.229868	0.0956365
Klimenko	FALSE	Klimenko_CS_False	FALSE	Absolv.Ind	FALSE	TRUE	FALSE	FALSE	RFR	rt	0.891673	0.0333616	0.792626	0.115072	0.828865	0.896569	0.904998	0.884519	0.93686	0.909326	0.917653	0.846172	0.902181	0.895778	0.918163	0.928194	0.885086	0.845407	0.902048	0.863664	0.918731	0.88377	0.934518	0.829322	0.927042	0.893989	0.872662	0.84101	0.933987	0.818316	0.895149	0.906668	0.884656	0.93447	0.912693	0.913783	0.8492	0.904793	0.894418
Klimenko	FALSE	Klimenko_CS_False	FALSE	Absolv.Ind	FALSE	TRUE	FALSE	FALSE	MLR	rt	0.895134	0.0256414	0.782746	0.0927443	0.857895	0.929475	0.883127	0.881418	0.912625	0.930449	0.900124	0.864575	0.90904	0.898099	0.896695	0.904033	0.928591	0.871517	0.889944	0.829869	0.947547	0.894781	0.908864	0.86865	0.911998	0.889164	0.90022	0.867741	0.901918
Klimenko	FALSE	Klimenko_CS_False	FALSE	Absolv.Ind	FALSE	TRUE	FALSE	FALSE	RFR	v	0.964092	0.00843376	0.460257	0.0539416	0.960316	0.964434	0.963793	0.968487	0.96507	0.974014	0.972981	0.947801	0.952832	0.979064	0.954453	0.9753	0.970099	0.953562	0.965972	0.954045	0.965377	0.974337	0.960582	0.963658	0.958508	0.955994	0.955147	0.974605	0.973296	0.960666	0.964109	0.962198	0.968417	0.965677	0.97455	0.973589	0.949351	0.950701	0.978169
Klimenko	FALSE	Klimenko_CS_False	FALSE	Absolv.Ind	FALSE	TRUE	FALSE	FALSE	MLR	v	0.910613	0.0121576	0.729539	0.041666	0.89257	0.916546	0.909183	0.906622	0.934795	0.913819	0.912956	0.91439	0.896955	0.915433	0.913067	0.925101	0.922911	0.910072	0.876793	0.889412	0.90838	0.929458	0.903387	0.918242	0.916081	0.912637	0.91002	0.910981	0.905508
Klimenko	FALSE	Klimenko_CS_False	FALSE	Absolv	FALSE	TRUE	FALSE	FALSE	RFR	rt	0.887929	0.0333617	0.807296	0.115924	0.812288	0.88304	0.894333	0.886734	0.933307	0.90603	0.916123	0.841385	0.899581	0.891956	0.921897	0.917646	0.882708	0.846613	0.898144	0.854746	0.913302	0.88597	0.930237	0.821519	0.925224	0.881365	0.869846	0.849738	0.93379	0.809557	0.884753	0.899522	0.882241	0.934828	0.908915	0.912918	0.852198	0.896556	0.884867
Klimenko	FALSE	Klimenko_CS_False	FALSE	Absolv	FALSE	TRUE	FALSE	FALSE	MLR	rt	0.895713	0.0245713	0.780281	0.0865396	0.856796	0.918223	0.891697	0.879573	0.913102	0.935348	0.888338	0.869926	0.902507	0.900158	0.88739	0.895532	0.916	0.893705	0.893027	0.837602	0.948803	0.894179	0.916393	0.865637	0.899549	0.883295	0.902958	0.871325	0.931752
Klimenko	FALSE	Klimenko_CS_False	FALSE	Absolv	FALSE	TRUE	FALSE	FALSE	RFR	v	0.960673	0.00916251	0.481906	0.05747	0.954529	0.962176	0.96247	0.96547	0.9625	0.971648	0.970619	0.945097	0.946945	0.976229	0.951231	0.97237	0.964923	0.952142	0.961178	0.948325	0.965175	0.969543	0.958675	0.957131	0.952492	0.950962	0.951916	0.973451	0.970769	0.956324	0.960516	0.961549	0.964698	0.963392	0.971639	0.970891	0.939554	0.948263	0.976729
Klimenko	FALSE	Klimenko_CS_False	FALSE	Absolv	FALSE	TRUE	FALSE	FALSE	MLR	v	0.90616	0.0126745	0.747672	0.0466807	0.891733	0.909932	0.901956	0.898773	0.932376	0.923056	0.904388	0.906442	0.891094	0.912704	0.900713	0.921658	0.921284	0.9039	0.878417	0.881373	0.901081	0.924888	0.899603	0.914657	0.910156	0.909789	0.907074	0.908566	0.898381
Klimenko	FALSE	Klimenko_CS_False	FALSE	IntegSub.SiRMSSub.Absolv.Ind.Rdk	FALSE	TRUE	FALSE	FALSE	RFR	rt	0.916777	0.0195943	0.697509	0.080487	0.875744	0.92131	0.909138	0.924446	0.922591	0.959963	0.921368	0.888088	0.912096	0.927909	0.905366	0.945822	0.927705	0.887485	0.92851	0.890967	0.948211	0.922411	0.923907	0.908564	0.936354	0.908412	0.914109	0.891348	0.920927	0.879518	0.923741	0.90843	0.92656	0.921722	0.958457	0.920593	0.889488	0.911534	0.924602
Klimenko	FALSE	Klimenko_CS_False	FALSE	IntegSub.SiRMSSub.Absolv.Ind.Rdk	FALSE	TRUE	FALSE	FALSE	MLR	rt	-2.09697e+23	3.4106e+23	861617069383	709937537059	-1.51342e+23	-5.86533e+21	-1.08556e+24	-1.03033e+23	-5.48508e+21	-6.96368e+22	-4.68714e+23	-1.21186e+23	-4.86483e+22	-1.64909e+23	-2.01905e+22	-8.19699e+22	-5.31815e+22	-1.71926e+23	-1.43428e+24	-5.3396e+23	-6.11063e+22	-2.12349e+23	-2.65484e+21	-2.98068e+23	-6.43355e+22	-3.53908e+22	-4.21422e+21	-4.07423e+22	-3.67705e+21
Klimenko	FALSE	Klimenko_CS_False	FALSE	IntegSub.SiRMSSub.Absolv.Ind.Rdk	FALSE	TRUE	FALSE	FALSE	RFR	v	0.970751	0.00654194	0.416376	0.0493038	0.966819	0.981831	0.97064	0.964748	0.971613	0.975383	0.977763	0.971232	0.960139	0.974797	0.972772	0.978825	0.974983	0.953633	0.971097	0.971557	0.973409	0.967895	0.970366	0.971006	0.966278	0.970421	0.959886	0.974743	0.980521	0.966474	0.982432	0.96972	0.96582	0.972326	0.974711	0.977924	0.972017	0.958551	0.975145
Klimenko	FALSE	Klimenko_CS_False	FALSE	IntegSub.SiRMSSub.Absolv.Ind.Rdk	FALSE	TRUE	FALSE	FALSE	MLR	v	-1.20522e+23	1.4384e+23	691462298383	472030419601	-2.16027e+23	-5.1486e+21	-6.19487e+22	-1.09431e+23	-9.5993e+22	-8.4997e+22	-1.31773e+22	-2.90444e+23	-2.90313e+22	-8.20314e+21	-2.33447e+23	-1.13407e+22	-2.01029e+23	-2.32441e+22	-5.84965e+23	-1.40595e+23	-5.59334e+20	-1.03918e+23	-2.32567e+22	-1.26162e+22	-4.64e+21	-3.68863e+23	-3.27682e+23	-5.92401e+22	-3.26384e+21
Klimenko	FALSE	Klimenko_CS_False	FALSE	IntegSub.SiRMSSub	FALSE	TRUE	FALSE	FALSE	RFR	rt	0.913664	0.0188608	0.711073	0.0714399	0.867124	0.924638	0.929757	0.92379	0.910385	0.948067	0.90534	0.893008	0.918857	0.922129	0.903762	0.941871	0.932044	0.881433	0.913402	0.911351	0.941581	0.90805	0.928523	0.89147	0.926059	0.891745	0.912477	0.901122	0.916204	0.868911	0.924006	0.930003	0.918459	0.912052	0.948268	0.907055	0.893983	0.919332	0.914681
Klimenko	FALSE	Klimenko_CS_False	FALSE	IntegSub.SiRMSSub	FALSE	TRUE	FALSE	FALSE	MLR	rt	-4.64113e+06	8.02168e+06	3425.35	3442.34	-3.57108e+06	-378230	-160.851	-434134	-2.682e+06	-308427	-652888	-27510.6	-751459	-627097	-1.00576e+07	-12405.1	-1.87823e+06	-2.2177e+07	-239936	-8.51688e+06	-93040.3	-1.78269e+07	-708611	-3.23707e+07	-8.62306e+06	-101651	-6015.88	-3.97421e+06	-9040.03
Klimenko	FALSE	Klimenko_CS_False	FALSE	IntegSub.SiRMSSub	FALSE	TRUE	FALSE	FALSE	RFR	v	0.968734	0.00643689	0.430483	0.0444869	0.956084	0.978912	0.972454	0.968161	0.972128	0.972611	0.976773	0.971022	0.962942	0.967166	0.958839	0.978189	0.970046	0.958551	0.971577	0.965885	0.97212	0.972667	0.9565	0.969937	0.967831	0.969292	0.958168	0.970248	0.976131	0.954798	0.9789	0.971639	0.967253	0.971798	0.972585	0.976908	0.971693	0.964422	0.967043
Klimenko	FALSE	Klimenko_CS_False	FALSE	IntegSub.SiRMSSub	FALSE	TRUE	FALSE	FALSE	MLR	v	-1.90098e+07	8.49881e+07	3928.47	9958.79	-14783.5	-610160	-3.35742e+06	-39661.2	-1.19232e+06	-1.70762e+06	-29694	-1.75861e+07	-628.741	-7141.36	-19705.8	-17192.7	-62998.4	-7.79626e+06	-88069.6	-8518.31	-31954.3	-157131	-1.08776e+06	-4.34973e+08	-34353.9	-2.81142e+06	-169573	-3.44112e+06	-595.537
Klimenko	FALSE	Klimenko_CS_False	FALSE	Rdk.Absolv	FALSE	TRUE	FALSE	FALSE	RFR	rt	0.916304	0.0208964	0.699177	0.0861407	0.872954	0.930902	0.905975	0.915027	0.925788	0.95637	0.92397	0.892417	0.919005	0.917852	0.907852	0.944861	0.927323	0.88322	0.931694	0.889725	0.948494	0.914354	0.921147	0.907591	0.939065	0.913258	0.90523	0.873707	0.927602	0.872516	0.930916	0.907981	0.913876	0.922981	0.956291	0.922637	0.893669	0.920151	0.922519
Klimenko	FALSE	Klimenko_CS_False	FALSE	Rdk.Absolv	FALSE	TRUE	FALSE	FALSE	MLR	rt	-1.28748e+09	4.1856e+09	43284.7	82798.4	-1.81463e+08	-1.91976	-12.8899	-1.94009e+09	-76.5757	-4.6052e+07	-4.56798	-4629.63	-1.40299e+09	-3.93271e+09	-0.551395	-2.1299e+10	-5152.04	-2.8779e+06	-2650.85	-24.3983	-219895	-0.241046	-1.6878e+09	-1.26767e+09	-1.29387e+07	-2.99611	-2.21228e+08	-4.01953	-1.9207e+08
Klimenko	FALSE	Klimenko_CS_False	FALSE	Rdk.Absolv	FALSE	TRUE	FALSE	FALSE	RFR	v	0.971409	0.00504255	0.412361	0.039549	0.965619	0.981856	0.968976	0.969101	0.972487	0.977026	0.974889	0.970312	0.963218	0.977141	0.972411	0.978837	0.975317	0.959928	0.969544	0.970162	0.970932	0.973233	0.968479	0.970257	0.967599	0.966801	0.965321	0.973674	0.978302	0.964716	0.981804	0.969772	0.969304	0.972593	0.976727	0.973552	0.971361	0.962881	0.977502
Klimenko	FALSE	Klimenko_CS_False	FALSE	Rdk.Absolv	FALSE	TRUE	FALSE	FALSE	MLR	v	-8.92119e+07	1.37316e+08	12881.1	17927.6	-3802.32	-1.35059	-3.36022e+07	-73.2415	-0.413707	-89.3676	-327.961	-1.09831e+06	-3.19048e+08	-7229.29	-754.072	0.653103	-6248.9	-2.3383e+08	-2.73797e+08	-3.31166e+08	-1.13019	-14.4854	-3.26799e+08	-107.108	-5.05394e+07	-48720	-2.97378	-3.49433e+08	-3.10916e+08
Klimenko	FALSE	Klimenko_CS_False	FALSE	Rdk	FALSE	TRUE	FALSE	FALSE	RFR	rt	0.915656	0.0201703	0.702431	0.084736	0.878016	0.932349	0.904587	0.916239	0.923558	0.95414	0.920998	0.893117	0.92044	0.91701	0.905377	0.946234	0.918824	0.891195	0.930763	0.885269	0.949273	0.91236	0.916771	0.913863	0.939198	0.91144	0.904022	0.883113	0.924807	0.874654	0.931757	0.907528	0.91734	0.922323	0.955914	0.920623	0.893409	0.920073	0.923125
Klimenko	FALSE	Klimenko_CS_False	FALSE	Rdk	FALSE	TRUE	FALSE	FALSE	MLR	rt	-1.11257e+09	3.10499e+09	45260.5	72404.2	-6.39144e+08	-5.14234	-15.0271	-9.44547e+08	-811.66	-1.87297e+08	-4.14411	-5571.58	-7.60334e+08	-4.03568e+09	-1.18468	-1.55904e+10	-4159.09	-7.66471e+08	-5041.86	-2.6943	-174092	-0.695349	-1.12773e+09	-2.92406e+09	-1.34505e+08	-9.93157	-2.21977e+08	-2.12512	-4.81964e+08
Klimenko	FALSE	Klimenko_CS_False	FALSE	Rdk	FALSE	TRUE	FALSE	FALSE	RFR	v	0.971044	0.00538882	0.414823	0.0415456	0.964104	0.98127	0.968593	0.968328	0.973393	0.977476	0.974616	0.970745	0.961257	0.976839	0.972277	0.979264	0.974553	0.958471	0.970004	0.971274	0.972699	0.972152	0.968822	0.969909	0.966274	0.967539	0.965666	0.973376	0.976701	0.963881	0.981474	0.968901	0.968582	0.973126	0.976665	0.975389	0.971199	0.961716	0.97657
Klimenko	FALSE	Klimenko_CS_False	FALSE	Rdk	FALSE	TRUE	FALSE	FALSE	MLR	v	-1.55203e+08	2.6197e+08	17487.9	23977.7	-3380	-6.77285	-2.37413e+08	-75.2791	-0.258248	-166.765	-2326.26	-1.36733e+08	-7.67892e+07	-8471.78	-1171.79	-0.748963	-10708.6	-6.55737e+08	-6.13109e+08	-8.51708e+07	-6.59496	-11.9729	-8.34921e+08	0.13768	-3.08138e+08	-49012.5	-2.29901	-7.80205e+08	-1.51772e+08
Klimenko	TRUE	Klimenko_CS_True	TRUE	3D.IntegSub.SiRMSSub.Absolv.Ind.Rdk	TRUE	TRUE	TRUE	FALSE	RFR	rt	0.849387	0.0605393	0.833952	0.13644	0.65979	0.887514	0.893324	0.892135	0.902399	0.925281	0.845524	0.774578	0.803153	0.855876	0.891327	0.868573	0.878396	0.819233	0.779722	0.872758	0.845172	0.881978	0.857119	0.848145	0.877473	0.732537	0.851978	0.867064	0.918883	0.649645	0.88967	0.895722	0.889543	0.897418	0.9279	0.839097	0.769847	0.802343	0.873956
Klimenko	TRUE	Klimenko_CS_True	TRUE	3D.IntegSub.SiRMSSub.Absolv.Ind.Rdk	TRUE	TRUE	TRUE	FALSE	MLR	rt	-2.68863e+23	5.2724e+23	769763206649	862889227605	-1.06355e+24	-3.48653e+23	-3.46565e+21	-2.24035e+21	-2.50454e+24	-1.55805e+23	-5.49882e+22	-6.86358e+23	-6.85589e+22	-1.14199e+21	-1.01913e+22	-4.48557e+21	-6.58847e+23	-2.54926e+23	-3.7119e+23	-9.9662e+21	-5.22951e+22	-2.18367e+22	-2.95691e+22	-8.16392e+21	-1.3315e+22	-9.54488e+22	-2.782e+23	-1.71907e+22	-6.66766e+21
Klimenko	TRUE	Klimenko_CS_True	TRUE	3D.IntegSub.SiRMSSub.Absolv.Ind.Rdk	TRUE	TRUE	TRUE	FALSE	RFR	v	0.972201	0.00794183	0.377533	0.0583066	0.959812	0.982751	0.970773	0.971817	0.969267	0.976924	0.96452	0.974153	0.985029	0.966499	0.95911	0.980438	0.967166	0.977266	0.973072	0.978435	0.979807	0.976745	0.958702	0.966841	0.96801	0.96905	0.982157	0.984685	0.960382	0.958601	0.98367	0.970853	0.972191	0.967556	0.976446	0.964681	0.974044	0.984865	0.966556
Klimenko	TRUE	Klimenko_CS_True	TRUE	3D.IntegSub.SiRMSSub.Absolv.Ind.Rdk	TRUE	TRUE	TRUE	FALSE	MLR	v	-3.81615e+22	4.89644e+22	341337551146	275635653779	-6.57764e+21	-4.02006e+20	-1.57162e+23	-7.70036e+22	-2.75837e+19	-8.70495e+21	-4.30044e+21	-1.11326e+22	-2.28275e+20	-1.11242e+20	-7.45796e+22	-9.9973e+21	-8.77136e+21	-4.44245e+21	-4.65701e+22	-1.54849e+23	-6.78398e+22	-4.39577e+17	-1.73294e+22	-3.48529e+22	-1.07906e+23	-1.2643e+21	-1.21449e+23	-7.16035e+21	-3.13732e+22
Klimenko	TRUE	Klimenko_CS_True	TRUE	3D.IntegSub.SiRMSSub.Absolv.Ind.Rdk	TRUE	TRUE	FALSE	FALSE	RFR	rt	0.849211	0.0605701	0.834655	0.139713	0.653465	0.890903	0.893133	0.888315	0.90468	0.924945	0.839827	0.767433	0.800152	0.864525	0.892796	0.868691	0.890272	0.819364	0.7824	0.891145	0.836712	0.88071	0.860017	0.849293	0.874397	0.736662	0.852121	0.867896	0.918827	0.668881	0.887824	0.891748	0.886701	0.915993	0.925264	0.840733	0.769756	0.805453	0.854451
Klimenko	TRUE	Klimenko_CS_True	TRUE	3D.IntegSub.SiRMSSub.Absolv.Ind.Rdk	TRUE	TRUE	FALSE	FALSE	MLR	rt	-2.68863e+23	5.2724e+23	769763206649	862889227605	-1.06355e+24	-3.48653e+23	-3.46565e+21	-2.24035e+21	-2.50454e+24	-1.55805e+23	-5.49882e+22	-6.86358e+23	-6.85589e+22	-1.14199e+21	-1.01913e+22	-4.48557e+21	-6.58847e+23	-2.54926e+23	-3.7119e+23	-9.9662e+21	-5.22951e+22	-2.18367e+22	-2.95691e+22	-8.16392e+21	-1.3315e+22	-9.54488e+22	-2.782e+23	-1.71907e+22	-6.66766e+21
Klimenko	TRUE	Klimenko_CS_True	TRUE	3D.IntegSub.SiRMSSub.Absolv.Ind.Rdk	TRUE	TRUE	FALSE	FALSE	RFR	v	0.972266	0.00797164	0.377082	0.0588247	0.957808	0.983082	0.970532	0.97416	0.965681	0.976896	0.965865	0.9736	0.985716	0.966725	0.957457	0.980261	0.967987	0.977548	0.971913	0.978169	0.979527	0.97715	0.958545	0.969183	0.966941	0.969045	0.982	0.984978	0.963018	0.957503	0.982484	0.971357	0.971399	0.966025	0.976334	0.962332	0.974131	0.985527	0.968129
Klimenko	TRUE	Klimenko_CS_True	TRUE	3D.IntegSub.SiRMSSub.Absolv.Ind.Rdk	TRUE	TRUE	FALSE	FALSE	MLR	v	-3.81615e+22	4.89644e+22	341337551146	275635653779	-6.57764e+21	-4.02006e+20	-1.57162e+23	-7.70036e+22	-2.75837e+19	-8.70495e+21	-4.30044e+21	-1.11326e+22	-2.28275e+20	-1.11242e+20	-7.45796e+22	-9.9973e+21	-8.77136e+21	-4.44245e+21	-4.65701e+22	-1.54849e+23	-6.78398e+22	-4.39577e+17	-1.73294e+22	-3.48529e+22	-1.07906e+23	-1.2643e+21	-1.21449e+23	-7.16035e+21	-3.13732e+22
Klimenko	TRUE	Klimenko_CS_True	TRUE	3D.IntegSub.SiRMSSub.Absolv.Ind.Rdk	TRUE	FALSE	TRUE	FALSE	RFR	rt	0.84244	0.0634846	0.852646	0.135129	0.636564	0.868881	0.891383	0.885019	0.907666	0.920363	0.828653	0.763383	0.802421	0.864985	0.874023	0.866779	0.884764	0.787278	0.766412	0.856249	0.853002	0.867317	0.862159	0.848155	0.86067	0.714643	0.847806	0.86775	0.90996	0.633514	0.873631	0.888346	0.892652	0.914129	0.917433	0.832864	0.766719	0.801857	0.85047
Klimenko	TRUE	Klimenko_CS_True	TRUE	3D.IntegSub.SiRMSSub.Absolv.Ind.Rdk	TRUE	FALSE	TRUE	FALSE	MLR	rt	-2.68863e+23	5.2724e+23	769763206649	862889227605	-1.06355e+24	-3.48653e+23	-3.46565e+21	-2.24035e+21	-2.50454e+24	-1.55805e+23	-5.49882e+22	-6.86358e+23	-6.85589e+22	-1.14199e+21	-1.01913e+22	-4.48557e+21	-6.58847e+23	-2.54926e+23	-3.7119e+23	-9.9662e+21	-5.22951e+22	-2.18367e+22	-2.95691e+22	-8.16392e+21	-1.3315e+22	-9.54488e+22	-2.782e+23	-1.71907e+22	-6.66766e+21
Klimenko	TRUE	Klimenko_CS_True	TRUE	3D.IntegSub.SiRMSSub.Absolv.Ind.Rdk	TRUE	FALSE	TRUE	FALSE	RFR	v	0.971772	0.007952	0.380597	0.058661	0.959741	0.983181	0.970202	0.972116	0.969027	0.97639	0.964795	0.974459	0.985783	0.965796	0.959247	0.98017	0.965862	0.978098	0.972911	0.977616	0.979709	0.976292	0.95832	0.967527	0.964939	0.968685	0.981594	0.983806	0.959728	0.959628	0.982575	0.970559	0.972195	0.966279	0.976058	0.9654	0.973007	0.985457	0.967353
Klimenko	TRUE	Klimenko_CS_True	TRUE	3D.IntegSub.SiRMSSub.Absolv.Ind.Rdk	TRUE	FALSE	TRUE	FALSE	MLR	v	-3.81615e+22	4.89644e+22	341337551146	275635653779	-6.57764e+21	-4.02006e+20	-1.57162e+23	-7.70036e+22	-2.75837e+19	-8.70495e+21	-4.30044e+21	-1.11326e+22	-2.28275e+20	-1.11242e+20	-7.45796e+22	-9.9973e+21	-8.77136e+21	-4.44245e+21	-4.65701e+22	-1.54849e+23	-6.78398e+22	-4.39577e+17	-1.73294e+22	-3.48529e+22	-1.07906e+23	-1.2643e+21	-1.21449e+23	-7.16035e+21	-3.13732e+22
Klimenko	TRUE	Klimenko_CS_True	TRUE	3D.IntegSub.SiRMSSub.Absolv.Ind.Rdk	TRUE	FALSE	FALSE	FALSE	RFR	rt	0.841647	0.0637403	0.854648	0.133755	0.643	0.877193	0.884403	0.889406	0.900487	0.921303	0.824602	0.771961	0.79376	0.863808	0.866097	0.874857	0.882757	0.808345	0.770076	0.86719	0.851664	0.868662	0.858649	0.841873	0.865005	0.722335	0.841289	0.864965	0.914357	0.634258	0.872085	0.890653	0.887209	0.907377	0.917822	0.83305	0.756987	0.802479	0.857488
Klimenko	TRUE	Klimenko_CS_True	TRUE	3D.IntegSub.SiRMSSub.Absolv.Ind.Rdk	TRUE	FALSE	FALSE	FALSE	MLR	rt	-2.68863e+23	5.2724e+23	769763206649	862889227605	-1.06355e+24	-3.48653e+23	-3.46565e+21	-2.24035e+21	-2.50454e+24	-1.55805e+23	-5.49882e+22	-6.86358e+23	-6.85589e+22	-1.14199e+21	-1.01913e+22	-4.48557e+21	-6.58847e+23	-2.54926e+23	-3.7119e+23	-9.9662e+21	-5.22951e+22	-2.18367e+22	-2.95691e+22	-8.16392e+21	-1.3315e+22	-9.54488e+22	-2.782e+23	-1.71907e+22	-6.66766e+21
Klimenko	TRUE	Klimenko_CS_True	TRUE	3D.IntegSub.SiRMSSub.Absolv.Ind.Rdk	TRUE	FALSE	FALSE	FALSE	RFR	v	0.971694	0.00785387	0.381128	0.0572712	0.959381	0.982371	0.968855	0.970062	0.967411	0.97655	0.963587	0.973309	0.985306	0.965422	0.962622	0.979315	0.966037	0.977359	0.974071	0.977877	0.978642	0.975884	0.959091	0.968595	0.967266	0.968305	0.981009	0.984273	0.9614	0.960652	0.982866	0.969551	0.972044	0.96705	0.976671	0.96345	0.972973	0.984682	0.965377
Klimenko	TRUE	Klimenko_CS_True	TRUE	3D.IntegSub.SiRMSSub.Absolv.Ind.Rdk	TRUE	FALSE	FALSE	FALSE	MLR	v	-3.81615e+22	4.89644e+22	341337551146	275635653779	-6.57764e+21	-4.02006e+20	-1.57162e+23	-7.70036e+22	-2.75837e+19	-8.70495e+21	-4.30044e+21	-1.11326e+22	-2.28275e+20	-1.11242e+20	-7.45796e+22	-9.9973e+21	-8.77136e+21	-4.44245e+21	-4.65701e+22	-1.54849e+23	-6.78398e+22	-4.39577e+17	-1.73294e+22	-3.48529e+22	-1.07906e+23	-1.2643e+21	-1.21449e+23	-7.16035e+21	-3.13732e+22
Klimenko	TRUE	Klimenko_CS_True	TRUE	3D	TRUE	TRUE	TRUE	FALSE	RFR	rt	0.802739	0.0975004	0.944833	0.187484	0.596211	0.852954	0.86654	0.850332	0.830074	0.904256	0.788024	0.567963	0.808362	0.880364	0.88468	0.831134	0.883776	0.757774	0.700528	0.891262	0.791846	0.809563	0.819079	0.797072	0.875274	0.538599	0.823482	0.779683	0.887195	0.603823	0.853272	0.869131	0.863173	0.836364	0.897942	0.797346	0.547009	0.806387	0.892506
Klimenko	TRUE	Klimenko_CS_True	TRUE	3D	TRUE	TRUE	TRUE	FALSE	MLR	rt	0.540448	0.328676	1.3869	0.524582	0.0773719	0.658844	-0.283298	0.500616	0.777055	0.871673	0.793923	0.33237	0.698867	0.613205	0.856658	0.834058	0.176515	0.682219	0.373884	0.364126	0.372882	0.705493	0.16083	0.830378	0.836795	-0.148198	0.773742	0.706643	0.944556
Klimenko	TRUE	Klimenko_CS_True	TRUE	3D	TRUE	TRUE	TRUE	FALSE	RFR	v	0.967346	0.00832281	0.409633	0.0538166	0.959323	0.9758	0.960923	0.966387	0.969981	0.977384	0.956052	0.961002	0.980237	0.959326	0.956976	0.981545	0.961059	0.973372	0.966553	0.972677	0.974892	0.975365	0.953262	0.959426	0.963577	0.966448	0.97389	0.979606	0.964432	0.95591	0.976604	0.962013	0.96563	0.969242	0.976786	0.956012	0.960858	0.979584	0.95864
Klimenko	TRUE	Klimenko_CS_True	TRUE	3D	TRUE	TRUE	TRUE	FALSE	MLR	v	0.899498	0.0952571	0.682763	0.226978	0.929949	0.933841	0.917174	0.490236	0.943152	0.916742	0.934824	0.943926	0.935747	0.910025	0.947073	0.947278	0.923232	0.919309	0.852161	0.939487	0.921088	0.930374	0.721947	0.916822	0.863841	0.920004	0.945	0.949333	0.934876
Klimenko	TRUE	Klimenko_CS_True	TRUE	3D	TRUE	TRUE	FALSE	FALSE	RFR	rt	0.800299	0.0964936	0.951484	0.184242	0.613374	0.849638	0.860586	0.846144	0.826188	0.902378	0.790686	0.51661	0.812245	0.882462	0.882593	0.829773	0.882963	0.746698	0.684871	0.900672	0.790261	0.813972	0.826693	0.792683	0.869541	0.564494	0.804118	0.788095	0.888212	0.610162	0.846042	0.872211	0.856709	0.838463	0.89509	0.798893	0.56847	0.810838	0.885083
Klimenko	TRUE	Klimenko_CS_True	TRUE	3D	TRUE	TRUE	FALSE	FALSE	MLR	rt	0.420509	0.447477	1.58093	0.68576	0.122337	0.666918	-1.01163	0.617911	0.739575	0.816521	0.751734	-0.239025	0.620649	0.493374	0.762927	0.234203	-0.192213	0.601036	0.750668	0.328542	0.091946	0.558475	-0.177062	0.788086	0.772893	0.105716	0.763217	0.646929	0.899008
Klimenko	TRUE	Klimenko_CS_True	TRUE	3D	TRUE	TRUE	FALSE	FALSE	RFR	v	0.967421	0.00797989	0.409458	0.0517141	0.957259	0.975425	0.962068	0.965475	0.967651	0.976317	0.95928	0.962728	0.979037	0.959244	0.954621	0.98083	0.960838	0.97291	0.966462	0.971306	0.974534	0.97522	0.952444	0.960037	0.961594	0.966847	0.974329	0.979497	0.964461	0.959936	0.975964	0.961558	0.96597	0.968778	0.976165	0.957657	0.962081	0.980245	0.960589
Klimenko	TRUE	Klimenko_CS_True	TRUE	3D	TRUE	TRUE	FALSE	FALSE	MLR	v	0.858265	0.140918	0.802384	0.30838	0.883649	0.923514	0.904315	0.305994	0.922327	0.838854	0.893351	0.935854	0.916367	0.895634	0.924376	0.929407	0.904947	0.91002	0.701736	0.930686	0.911532	0.909077	0.551861	0.895303	0.781911	0.894611	0.915661	0.945001	0.930648
Klimenko	TRUE	Klimenko_CS_True	TRUE	3D	TRUE	FALSE	TRUE	FALSE	RFR	rt	0.793696	0.0970558	0.969225	0.17798	0.58293	0.838068	0.858669	0.849833	0.830665	0.89219	0.791205	0.567007	0.809966	0.881041	0.867488	0.834618	0.866802	0.745561	0.676277	0.866809	0.790567	0.804626	0.814795	0.790257	0.862203	0.564603	0.808402	0.783879	0.876702	0.597114	0.831633	0.853251	0.85006	0.839008	0.893339	0.793392	0.518916	0.811272	0.889079
Klimenko	TRUE	Klimenko_CS_True	TRUE	3D	TRUE	FALSE	TRUE	FALSE	MLR	rt	0.464613	0.40382	1.5347	0.658617	0.503115	0.465647	-0.957289	0.699444	0.731863	0.812839	0.793678	0.0538762	0.61153	0.195687	0.827188	0.558844	0.284655	0.647022	0.790528	0.454663	0.052379	0.176578	-0.111423	0.793836	0.804279	0.239861	0.76977	0.547933	0.868811
Klimenko	TRUE	Klimenko_CS_True	TRUE	3D	TRUE	FALSE	TRUE	FALSE	RFR	v	0.966922	0.00813161	0.412394	0.0510236	0.960141	0.975123	0.961091	0.966251	0.968507	0.976518	0.961967	0.961106	0.979441	0.956801	0.956695	0.981076	0.958411	0.973295	0.965283	0.972063	0.974541	0.9742	0.955385	0.957784	0.962468	0.964204	0.971592	0.978998	0.963416	0.963185	0.975531	0.961719	0.963375	0.970721	0.97571	0.957025	0.96219	0.980334	0.957799
Klimenko	TRUE	Klimenko_CS_True	TRUE	3D	TRUE	FALSE	TRUE	FALSE	MLR	v	0.873605	0.105337	0.774054	0.230357	0.918363	0.899792	0.898282	0.416008	0.928402	0.890863	0.909351	0.933553	0.907801	0.899269	0.92649	0.931111	0.902086	0.888366	0.797632	0.914008	0.885604	0.912285	0.711982	0.89017	0.812105	0.892837	0.920592	0.935421	0.917753
Klimenko	TRUE	Klimenko_CS_True	TRUE	3D	TRUE	FALSE	FALSE	FALSE	RFR	rt	0.789503	0.0975953	0.979512	0.178761	0.577021	0.83366	0.866877	0.849022	0.8327	0.888456	0.780085	0.555301	0.80447	0.882387	0.864469	0.822026	0.866998	0.742946	0.684711	0.864694	0.775513	0.807745	0.817733	0.789814	0.860174	0.555268	0.796578	0.769143	0.877101	0.580987	0.832664	0.854934	0.846166	0.829263	0.888096	0.777508	0.523811	0.801552	0.88741
Klimenko	TRUE	Klimenko_CS_True	TRUE	3D	TRUE	FALSE	FALSE	FALSE	MLR	rt	0.23502	0.668368	1.7949	0.869949	0.488365	0.506857	-1.79476	0.725626	0.682647	0.773186	0.734583	-1.08931	0.531385	0.0585716	0.753319	-0.112894	-0.164052	0.573551	0.783274	0.525884	-0.263739	0.028823	-0.606423	0.749737	0.746995	-0.686142	0.761016	0.34767	0.821327
Klimenko	TRUE	Klimenko_CS_True	TRUE	3D	TRUE	FALSE	FALSE	FALSE	RFR	v	0.966706	0.00772438	0.414132	0.0485568	0.963579	0.974243	0.960052	0.96624	0.969813	0.975367	0.960768	0.961852	0.979388	0.955533	0.953411	0.980571	0.95851	0.972926	0.962814	0.971086	0.973538	0.972695	0.95405	0.957179	0.961715	0.965525	0.972245	0.97762	0.964504	0.965636	0.974011	0.960729	0.964877	0.968872	0.974885	0.960972	0.962974	0.979924	0.955894
Klimenko	TRUE	Klimenko_CS_True	TRUE	3D	TRUE	FALSE	FALSE	FALSE	MLR	v	0.830804	0.154151	0.884586	0.315773	0.878019	0.889169	0.886762	0.2217	0.903575	0.803595	0.866197	0.92394	0.894029	0.881843	0.893562	0.91381	0.877734	0.882676	0.632305	0.923709	0.890081	0.885893	0.538236	0.859305	0.718704	0.860978	0.899363	0.926519	0.918389
Klimenko	TRUE	Klimenko_CS_True	FALSE	3D.IntegSub.SiRMSSub.Absolv.Ind.Rdk	TRUE	TRUE	TRUE	FALSE	RFR	rt	0.848369	0.063631	0.83575	0.139949	0.666945	0.886713	0.893847	0.890837	0.895952	0.918317	0.835679	0.77654	0.814458	0.868858	0.908652	0.874183	0.893445	0.805911	0.791056	0.891201	0.843908	0.883609	0.864222	0.84651	0.862415	0.690987	0.85406	0.878479	0.909966	0.651454	0.894411	0.889278	0.893902	0.900367	0.918151	0.832105	0.775778	0.81071	0.868001
Klimenko	TRUE	Klimenko_CS_True	FALSE	3D.IntegSub.SiRMSSub.Absolv.Ind.Rdk	TRUE	TRUE	TRUE	FALSE	MLR	rt	-2.68863e+23	5.2724e+23	769763206649	862889227605	-1.06355e+24	-3.48653e+23	-3.46565e+21	-2.24035e+21	-2.50454e+24	-1.55805e+23	-5.49882e+22	-6.86358e+23	-6.85589e+22	-1.14199e+21	-1.01913e+22	-4.48557e+21	-6.58847e+23	-2.54926e+23	-3.7119e+23	-9.9662e+21	-5.22951e+22	-2.18367e+22	-2.95691e+22	-8.16392e+21	-1.3315e+22	-9.54488e+22	-2.782e+23	-1.71907e+22	-6.66766e+21
Klimenko	TRUE	Klimenko_CS_True	FALSE	3D.IntegSub.SiRMSSub.Absolv.Ind.Rdk	TRUE	TRUE	TRUE	FALSE	RFR	v	0.971422	0.00833085	0.382445	0.0596743	0.960251	0.982258	0.970173	0.965365	0.969357	0.975825	0.965659	0.973412	0.985819	0.963826	0.960581	0.980131	0.967042	0.977561	0.972878	0.980398	0.977523	0.977263	0.955531	0.961859	0.963302	0.968893	0.982538	0.983061	0.964728	0.960028	0.982322	0.970941	0.964746	0.967574	0.975759	0.963317	0.972655	0.986725	0.964466
Klimenko	TRUE	Klimenko_CS_True	FALSE	3D.IntegSub.SiRMSSub.Absolv.Ind.Rdk	TRUE	TRUE	TRUE	FALSE	MLR	v	-3.81615e+22	4.89644e+22	341337551146	275635653779	-6.57764e+21	-4.02006e+20	-1.57162e+23	-7.70036e+22	-2.75837e+19	-8.70495e+21	-4.30044e+21	-1.11326e+22	-2.28275e+20	-1.11242e+20	-7.45796e+22	-9.9973e+21	-8.77136e+21	-4.44245e+21	-4.65701e+22	-1.54849e+23	-6.78398e+22	-4.39577e+17	-1.73294e+22	-3.48529e+22	-1.07906e+23	-1.2643e+21	-1.21449e+23	-7.16035e+21	-3.13732e+22
Klimenko	TRUE	Klimenko_CS_True	FALSE	3D.IntegSub.SiRMSSub.Absolv.Ind.Rdk	TRUE	TRUE	FALSE	FALSE	RFR	rt	0.849448	0.0637935	0.832724	0.1416	0.650476	0.893178	0.89294	0.889087	0.904222	0.923245	0.838519	0.777633	0.808619	0.868331	0.906852	0.866657	0.890401	0.790373	0.805301	0.880767	0.850702	0.878293	0.86989	0.84692	0.868021	0.685145	0.852837	0.872197	0.913197	0.660995	0.89056	0.885944	0.889817	0.902645	0.920435	0.832519	0.778744	0.809348	0.866523
Klimenko	TRUE	Klimenko_CS_True	FALSE	3D.IntegSub.SiRMSSub.Absolv.Ind.Rdk	TRUE	TRUE	FALSE	FALSE	MLR	rt	-2.68863e+23	5.2724e+23	769763206649	862889227605	-1.06355e+24	-3.48653e+23	-3.46565e+21	-2.24035e+21	-2.50454e+24	-1.55805e+23	-5.49882e+22	-6.86358e+23	-6.85589e+22	-1.14199e+21	-1.01913e+22	-4.48557e+21	-6.58847e+23	-2.54926e+23	-3.7119e+23	-9.9662e+21	-5.22951e+22	-2.18367e+22	-2.95691e+22	-8.16392e+21	-1.3315e+22	-9.54488e+22	-2.782e+23	-1.71907e+22	-6.66766e+21
Klimenko	TRUE	Klimenko_CS_True	FALSE	3D.IntegSub.SiRMSSub.Absolv.Ind.Rdk	TRUE	TRUE	FALSE	FALSE	RFR	v	0.971455	0.00830162	0.382227	0.0592469	0.961363	0.982356	0.970911	0.964225	0.970309	0.975263	0.965805	0.973013	0.986236	0.965212	0.960841	0.980852	0.966863	0.977978	0.972659	0.979689	0.978154	0.977401	0.95757	0.959749	0.964058	0.969522	0.982468	0.982432	0.962726	0.958838	0.982031	0.971559	0.965839	0.968213	0.975741	0.965708	0.971809	0.985873	0.964477
Klimenko	TRUE	Klimenko_CS_True	FALSE	3D.IntegSub.SiRMSSub.Absolv.Ind.Rdk	TRUE	TRUE	FALSE	FALSE	MLR	v	-3.81615e+22	4.89644e+22	341337551146	275635653779	-6.57764e+21	-4.02006e+20	-1.57162e+23	-7.70036e+22	-2.75837e+19	-8.70495e+21	-4.30044e+21	-1.11326e+22	-2.28275e+20	-1.11242e+20	-7.45796e+22	-9.9973e+21	-8.77136e+21	-4.44245e+21	-4.65701e+22	-1.54849e+23	-6.78398e+22	-4.39577e+17	-1.73294e+22	-3.48529e+22	-1.07906e+23	-1.2643e+21	-1.21449e+23	-7.16035e+21	-3.13732e+22
Klimenko	TRUE	Klimenko_CS_True	FALSE	3D.IntegSub.SiRMSSub.Absolv.Ind.Rdk	TRUE	FALSE	TRUE	FALSE	RFR	rt	0.839614	0.0684263	0.858167	0.134248	0.609245	0.872544	0.888122	0.889011	0.897438	0.9141	0.819939	0.771752	0.802773	0.856274	0.885622	0.867086	0.885224	0.782568	0.790737	0.861815	0.851166	0.859338	0.86635	0.85358	0.854062	0.659159	0.852379	0.873055	0.911112	0.651719	0.874657	0.887354	0.889915	0.895643	0.910706	0.817274	0.76769	0.80468	0.86359
Klimenko	TRUE	Klimenko_CS_True	FALSE	3D.IntegSub.SiRMSSub.Absolv.Ind.Rdk	TRUE	FALSE	TRUE	FALSE	MLR	rt	-2.68863e+23	5.2724e+23	769763206649	862889227605	-1.06355e+24	-3.48653e+23	-3.46565e+21	-2.24035e+21	-2.50454e+24	-1.55805e+23	-5.49882e+22	-6.86358e+23	-6.85589e+22	-1.14199e+21	-1.01913e+22	-4.48557e+21	-6.58847e+23	-2.54926e+23	-3.7119e+23	-9.9662e+21	-5.22951e+22	-2.18367e+22	-2.95691e+22	-8.16392e+21	-1.3315e+22	-9.54488e+22	-2.782e+23	-1.71907e+22	-6.66766e+21
Klimenko	TRUE	Klimenko_CS_True	FALSE	3D.IntegSub.SiRMSSub.Absolv.Ind.Rdk	TRUE	FALSE	TRUE	FALSE	RFR	v	0.97086	0.00822022	0.386422	0.0585714	0.961522	0.981232	0.969685	0.964928	0.968488	0.975312	0.964088	0.971859	0.985953	0.964139	0.959862	0.980505	0.96562	0.977512	0.972774	0.979016	0.976845	0.9765	0.957551	0.961816	0.962267	0.96872	0.982414	0.982706	0.964249	0.959964	0.981872	0.969129	0.963893	0.968952	0.97543	0.965459	0.972645	0.986088	0.963597
Klimenko	TRUE	Klimenko_CS_True	FALSE	3D.IntegSub.SiRMSSub.Absolv.Ind.Rdk	TRUE	FALSE	TRUE	FALSE	MLR	v	-3.81615e+22	4.89644e+22	341337551146	275635653779	-6.57764e+21	-4.02006e+20	-1.57162e+23	-7.70036e+22	-2.75837e+19	-8.70495e+21	-4.30044e+21	-1.11326e+22	-2.28275e+20	-1.11242e+20	-7.45796e+22	-9.9973e+21	-8.77136e+21	-4.44245e+21	-4.65701e+22	-1.54849e+23	-6.78398e+22	-4.39577e+17	-1.73294e+22	-3.48529e+22	-1.07906e+23	-1.2643e+21	-1.21449e+23	-7.16035e+21	-3.13732e+22
Klimenko	TRUE	Klimenko_CS_True	FALSE	3D.IntegSub.SiRMSSub.Absolv.Ind.Rdk	TRUE	FALSE	FALSE	FALSE	RFR	rt	0.839893	0.0676746	0.858264	0.13837	0.624792	0.871413	0.88624	0.888214	0.898149	0.913158	0.821567	0.760609	0.789895	0.858581	0.88882	0.864106	0.886193	0.781661	0.790223	0.87142	0.859797	0.866628	0.862999	0.835013	0.850841	0.68559	0.841659	0.879074	0.907128	0.631813	0.87355	0.882161	0.886468	0.889821	0.918047	0.821886	0.772516	0.802454	0.859341
Klimenko	TRUE	Klimenko_CS_True	FALSE	3D.IntegSub.SiRMSSub.Absolv.Ind.Rdk	TRUE	FALSE	FALSE	FALSE	MLR	rt	-2.68863e+23	5.2724e+23	769763206649	862889227605	-1.06355e+24	-3.48653e+23	-3.46565e+21	-2.24035e+21	-2.50454e+24	-1.55805e+23	-5.49882e+22	-6.86358e+23	-6.85589e+22	-1.14199e+21	-1.01913e+22	-4.48557e+21	-6.58847e+23	-2.54926e+23	-3.7119e+23	-9.9662e+21	-5.22951e+22	-2.18367e+22	-2.95691e+22	-8.16392e+21	-1.3315e+22	-9.54488e+22	-2.782e+23	-1.71907e+22	-6.66766e+21
Klimenko	TRUE	Klimenko_CS_True	FALSE	3D.IntegSub.SiRMSSub.Absolv.Ind.Rdk	TRUE	FALSE	FALSE	FALSE	RFR	v	0.970736	0.00836944	0.387181	0.0593443	0.958494	0.982417	0.968745	0.964956	0.967078	0.974817	0.965226	0.972115	0.985983	0.963537	0.958628	0.979572	0.966216	0.976521	0.972918	0.978145	0.976898	0.975746	0.95517	0.957712	0.961102	0.968861	0.981992	0.981854	0.963894	0.960401	0.982155	0.97	0.965365	0.968648	0.975018	0.966664	0.972116	0.98544	0.964721
Klimenko	TRUE	Klimenko_CS_True	FALSE	3D.IntegSub.SiRMSSub.Absolv.Ind.Rdk	TRUE	FALSE	FALSE	FALSE	MLR	v	-3.81615e+22	4.89644e+22	341337551146	275635653779	-6.57764e+21	-4.02006e+20	-1.57162e+23	-7.70036e+22	-2.75837e+19	-8.70495e+21	-4.30044e+21	-1.11326e+22	-2.28275e+20	-1.11242e+20	-7.45796e+22	-9.9973e+21	-8.77136e+21	-4.44245e+21	-4.65701e+22	-1.54849e+23	-6.78398e+22	-4.39577e+17	-1.73294e+22	-3.48529e+22	-1.07906e+23	-1.2643e+21	-1.21449e+23	-7.16035e+21	-3.13732e+22
Klimenko	TRUE	Klimenko_CS_True	FALSE	3D	TRUE	TRUE	TRUE	FALSE	RFR	rt	0.797379	0.124882	0.947362	0.227462	0.598868	0.848403	0.85592	0.863566	0.815886	0.871335	0.828553	0.611386	0.797881	0.89827	0.910574	0.805297	0.909274	0.70614	0.743274	0.918443	0.759778	0.866525	0.784182	0.79315	0.859423	0.339654	0.902154	0.786471	0.872842	0.603598	0.847533	0.859931	0.858531	0.822433	0.87081	0.819548	0.621538	0.798982	0.896108
Klimenko	TRUE	Klimenko_CS_True	FALSE	3D	TRUE	TRUE	TRUE	FALSE	MLR	rt	0.465634	0.522256	1.48926	0.878267	0.598747	0.260635	-1.21885	0.872393	0.724644	0.91875	0.879424	0.534709	0.708303	-0.458084	0.877737	-0.197991	0.786989	0.668181	0.500673	0.737679	0.141815	0.711395	-0.379537	0.794825	0.7792	0.0997625	0.567927	0.779123	0.952396
Klimenko	TRUE	Klimenko_CS_True	FALSE	3D	TRUE	TRUE	TRUE	FALSE	RFR	v	0.96575	0.0106817	0.41788	0.0638924	0.958943	0.979564	0.960815	0.948985	0.970387	0.971514	0.958767	0.963346	0.982515	0.954835	0.958083	0.980753	0.961121	0.973224	0.964795	0.973715	0.973881	0.974654	0.949579	0.942625	0.95113	0.9691	0.976183	0.972886	0.97114	0.962035	0.978766	0.960278	0.947751	0.969956	0.971845	0.958485	0.963593	0.982761	0.95696
Klimenko	TRUE	Klimenko_CS_True	FALSE	3D	TRUE	TRUE	TRUE	FALSE	MLR	v	0.899592	0.119339	0.667734	0.240116	0.915652	0.948704	0.939431	0.339848	0.941906	0.928972	0.945612	0.939882	0.9377	0.920986	0.82788	0.948382	0.926817	0.928648	0.891682	0.939539	0.935282	0.944266	0.842379	0.941696	0.837654	0.932425	0.946362	0.948298	0.93979
Klimenko	TRUE	Klimenko_CS_True	FALSE	3D	TRUE	TRUE	FALSE	FALSE	RFR	rt	0.796	0.123524	0.950752	0.225728	0.615632	0.845087	0.862617	0.860689	0.820841	0.869291	0.818451	0.589356	0.79007	0.899035	0.908201	0.793018	0.912162	0.693014	0.732476	0.919583	0.765096	0.862181	0.784562	0.794443	0.859648	0.387786	0.890234	0.791164	0.875955	0.599182	0.841193	0.861546	0.862652	0.82115	0.871675	0.827995	0.563821	0.802208	0.894775
Klimenko	TRUE	Klimenko_CS_True	FALSE	3D	TRUE	TRUE	FALSE	FALSE	MLR	rt	0.0929662	1.09048	1.83005	1.11226	0.558626	0.54972	-2.19802	0.824004	0.690555	0.900286	0.832617	-0.496831	0.653702	-0.597166	0.854578	-0.9686	0.0328936	0.590803	0.607437	0.564585	-1.07146	0.843418	-0.673424	0.764956	0.697447	-3.64429	0.485681	0.616833	0.905804
Klimenko	TRUE	Klimenko_CS_True	FALSE	3D	TRUE	TRUE	FALSE	FALSE	RFR	v	0.965868	0.0105168	0.417285	0.0629746	0.963434	0.978966	0.959835	0.947509	0.971505	0.972017	0.95756	0.965121	0.981825	0.955926	0.958643	0.980123	0.962181	0.972781	0.96425	0.974677	0.974506	0.974615	0.945448	0.943842	0.951904	0.969578	0.976863	0.973299	0.970835	0.962899	0.978396	0.96082	0.948755	0.970862	0.971512	0.957724	0.964204	0.981681	0.954548
Klimenko	TRUE	Klimenko_CS_True	FALSE	3D	TRUE	TRUE	FALSE	FALSE	MLR	v	0.828559	0.224399	0.839046	0.41079	0.903122	0.933105	0.919335	-0.129559	0.932245	0.757418	0.927092	0.925467	0.914672	0.904168	0.653852	0.940385	0.904124	0.922482	0.675229	0.936956	0.909065	0.933962	0.599072	0.925116	0.59893	0.920216	0.930622	0.940722	0.936177
Klimenko	TRUE	Klimenko_CS_True	FALSE	3D	TRUE	FALSE	TRUE	FALSE	RFR	rt	0.776226	0.137396	0.994575	0.223622	0.500175	0.826695	0.827159	0.849956	0.806868	0.859347	0.784609	0.575408	0.771886	0.891335	0.908801	0.790044	0.904251	0.676563	0.708432	0.895162	0.77481	0.821199	0.768915	0.786471	0.843161	0.293997	0.893038	0.776076	0.844157	0.488985	0.824188	0.835427	0.847805	0.795771	0.857357	0.796261	0.606158	0.785205	0.888843
Klimenko	TRUE	Klimenko_CS_True	FALSE	3D	TRUE	FALSE	TRUE	FALSE	MLR	rt	0.320264	0.718826	1.67642	1.05758	0.658238	-0.110786	-2.01286	0.83706	0.666678	0.838449	0.874211	-0.0999338	0.641747	-0.889691	0.806194	-0.815344	0.817146	0.648502	0.756504	0.730785	0.146228	0.76245	-0.704605	0.735408	0.695787	-0.039393	0.717574	0.446215	0.900037
Klimenko	TRUE	Klimenko_CS_True	FALSE	3D	TRUE	FALSE	TRUE	FALSE	RFR	v	0.965021	0.0109743	0.42233	0.0630029	0.968499	0.978816	0.960782	0.941401	0.972139	0.970438	0.965772	0.963247	0.980889	0.951779	0.960636	0.978993	0.956925	0.973599	0.962893	0.973064	0.973177	0.971891	0.947865	0.940387	0.949857	0.967371	0.97518	0.97136	0.97117	0.965647	0.978371	0.960226	0.941719	0.97245	0.970302	0.96441	0.962793	0.980313	0.952113
Klimenko	TRUE	Klimenko_CS_True	FALSE	3D	TRUE	FALSE	TRUE	FALSE	MLR	v	0.880675	0.151542	0.727223	0.263442	0.899751	0.935865	0.926948	0.154118	0.925727	0.914746	0.929513	0.928625	0.918138	0.909931	0.914848	0.938829	0.910703	0.905458	0.850752	0.922451	0.914274	0.932071	0.845072	0.92917	0.803821	0.919983	0.928206	0.935665	0.922197
Klimenko	TRUE	Klimenko_CS_True	FALSE	3D	TRUE	FALSE	FALSE	FALSE	RFR	rt	0.773148	0.139829	1.00048	0.225957	0.484118	0.828608	0.83496	0.838956	0.80461	0.862385	0.78424	0.549517	0.777585	0.881754	0.904859	0.793217	0.906613	0.689055	0.712356	0.893735	0.752602	0.824622	0.764519	0.795755	0.842397	0.287078	0.886585	0.764127	0.84191	0.490544	0.835411	0.845111	0.850414	0.80916	0.857154	0.783525	0.576485	0.769116	0.881203
Klimenko	TRUE	Klimenko_CS_True	FALSE	3D	TRUE	FALSE	FALSE	FALSE	MLR	rt	-0.079881	1.22825	2.01948	1.25501	0.625452	0.293007	-3.04006	0.822557	0.622563	0.840058	0.815288	-1.67301	0.584556	-1.00738	0.819087	-1.57105	0.286732	0.563266	0.750643	0.555638	-1.22015	0.560779	-1.05839	0.714641	0.606333	-3.48803	0.648995	0.0804923	0.870962
Klimenko	TRUE	Klimenko_CS_True	FALSE	3D	TRUE	FALSE	FALSE	FALSE	RFR	v	0.964715	0.0105464	0.424626	0.061243	0.964821	0.97804	0.958821	0.948373	0.971845	0.969734	0.964955	0.9636	0.98013	0.951219	0.959999	0.97929	0.957764	0.973804	0.962383	0.970332	0.972505	0.970299	0.947802	0.938687	0.95331	0.966137	0.973575	0.970883	0.970677	0.965459	0.978608	0.95957	0.944555	0.971714	0.969098	0.960389	0.96286	0.97956	0.953055
Klimenko	TRUE	Klimenko_CS_True	FALSE	3D	TRUE	FALSE	FALSE	FALSE	MLR	v	0.811577	0.254743	0.885327	0.41936	0.890982	0.920943	0.908874	-0.32119	0.912423	0.73224	0.909562	0.920006	0.900217	0.893597	0.804448	0.933433	0.882444	0.901631	0.614535	0.92783	0.89869	0.916987	0.603279	0.908574	0.561613	0.908256	0.912884	0.924018	0.923161
Klimenko	TRUE	Klimenko_CS_True	FALSE	Absolv.Ind	FALSE	TRUE	TRUE	FALSE	RFR	rt	0.790081	0.105032	0.966457	0.189956	0.532885	0.767174	0.852489	0.763798	0.894775	0.939352	0.870112	0.667886	0.836185	0.800075	0.822081	0.842441	0.802517	0.864757	0.670896	0.717175	0.778532	0.868941	0.765874	0.843191	0.88074	0.559314	0.728736	0.847367	0.922153	0.528175	0.772503	0.856932	0.764342	0.890145	0.940868	0.866412	0.635876	0.844588	0.799309
Klimenko	TRUE	Klimenko_CS_True	FALSE	Absolv.Ind	FALSE	TRUE	TRUE	FALSE	MLR	rt	0.730626	0.253655	1.01707	0.452179	0.30683	0.733197	0.951493	0.584821	0.910867	0.900662	0.702209	0.794605	0.888051	0.530945	0.913373	0.904995	0.332126	0.887178	0.844472	0.0414198	0.810534	0.8333	0.892744	0.911007	0.910493	0.625584	0.190029	0.926573	0.938139
Klimenko	TRUE	Klimenko_CS_True	FALSE	Absolv.Ind	FALSE	TRUE	TRUE	FALSE	RFR	v	0.970945	0.00750469	0.38693	0.0532875	0.967932	0.97328	0.963484	0.972416	0.966882	0.972085	0.968094	0.975416	0.984614	0.951705	0.977281	0.981527	0.962214	0.973091	0.959693	0.976065	0.98146	0.974184	0.963349	0.966838	0.970937	0.968924	0.981451	0.975552	0.958168	0.969916	0.97507	0.965344	0.973923	0.967584	0.970832	0.966962	0.977392	0.984098	0.950621
Klimenko	TRUE	Klimenko_CS_True	FALSE	Absolv.Ind	FALSE	TRUE	TRUE	FALSE	MLR	v	0.918389	0.0155853	0.649728	0.0589589	0.949726	0.902486	0.922231	0.903406	0.911705	0.939047	0.887666	0.940172	0.90656	0.910517	0.916485	0.924785	0.90104	0.899145	0.940801	0.92194	0.927209	0.92084	0.914438	0.911243	0.910641	0.900457	0.941001	0.923371	0.932802
Klimenko	TRUE	Klimenko_CS_True	FALSE	Absolv.Ind	FALSE	TRUE	FALSE	FALSE	RFR	rt	0.791653	0.09846	0.964994	0.180536	0.551044	0.763329	0.861739	0.762578	0.886339	0.937052	0.858158	0.654237	0.845476	0.801656	0.808901	0.849061	0.804358	0.856799	0.668875	0.708737	0.781971	0.852478	0.785968	0.83882	0.878474	0.563519	0.718907	0.843105	0.932733	0.560593	0.750712	0.868511	0.756387	0.896	0.939217	0.863208	0.632855	0.847116	0.798437
Klimenko	TRUE	Klimenko_CS_True	FALSE	Absolv.Ind	FALSE	TRUE	FALSE	FALSE	MLR	rt	0.719766	0.271958	1.03818	0.481493	0.339688	0.749128	0.950903	0.51451	0.901797	0.901868	0.697196	0.795571	0.881783	0.477519	0.907126	0.901209	0.268674	0.878899	0.842649	-0.0606979	0.811752	0.847023	0.897316	0.902914	0.90634	0.669513	0.15721	0.92097	0.933296
Klimenko	TRUE	Klimenko_CS_True	FALSE	Absolv.Ind	FALSE	TRUE	FALSE	FALSE	RFR	v	0.970292	0.00768533	0.391171	0.0539293	0.969634	0.975114	0.96531	0.972139	0.966804	0.971507	0.966218	0.97693	0.982871	0.955794	0.974243	0.981106	0.96242	0.972741	0.959628	0.974077	0.981715	0.972043	0.961577	0.964262	0.968725	0.967163	0.980652	0.977135	0.956086	0.96993	0.974832	0.965713	0.971865	0.96557	0.969596	0.966466	0.976377	0.982946	0.953958
Klimenko	TRUE	Klimenko_CS_True	FALSE	Absolv.Ind	FALSE	TRUE	FALSE	FALSE	MLR	v	0.914982	0.0160484	0.663271	0.0592836	0.945116	0.899992	0.918812	0.900263	0.909315	0.934236	0.883211	0.939686	0.898772	0.908293	0.910505	0.923476	0.900866	0.890769	0.940562	0.918626	0.921659	0.917409	0.910885	0.9109	0.911427	0.895018	0.938083	0.919413	0.927267
Klimenko	TRUE	Klimenko_CS_True	FALSE	Absolv	FALSE	TRUE	TRUE	FALSE	RFR	rt	0.787187	0.116153	0.966229	0.188404	0.432131	0.760777	0.859684	0.778017	0.883798	0.94075	0.868195	0.637491	0.840775	0.811713	0.820347	0.839175	0.81279	0.858018	0.638486	0.75019	0.784677	0.860477	0.760837	0.8284	0.874071	0.506163	0.704491	0.848236	0.929043	0.4708	0.770765	0.859711	0.780727	0.897934	0.943708	0.863339	0.618898	0.835328	0.806368
Klimenko	TRUE	Klimenko_CS_True	FALSE	Absolv	FALSE	TRUE	TRUE	FALSE	MLR	rt	0.77656	0.2152	0.925906	0.423791	0.427175	0.920902	0.95163	0.611864	0.921729	0.945975	0.777925	0.859579	0.875391	0.625483	0.938148	0.907259	0.431894	0.887209	0.820778	0.272951	0.930939	0.817978	0.915737	0.913226	0.909179	0.630855	0.24438	0.924958	0.950859
Klimenko	TRUE	Klimenko_CS_True	FALSE	Absolv	FALSE	TRUE	TRUE	FALSE	RFR	v	0.971806	0.00772538	0.380642	0.0530522	0.968634	0.977726	0.96475	0.975494	0.968145	0.975156	0.968101	0.976099	0.984421	0.951204	0.977264	0.982419	0.966033	0.972793	0.964425	0.97505	0.982012	0.973676	0.96521	0.96664	0.971743	0.970479	0.982927	0.976921	0.958152	0.969228	0.976479	0.964565	0.974948	0.967373	0.974897	0.969088	0.976475	0.983884	0.95045
Klimenko	TRUE	Klimenko_CS_True	FALSE	Absolv	FALSE	TRUE	TRUE	FALSE	MLR	v	0.914065	0.0163166	0.666613	0.0567033	0.939597	0.905386	0.913675	0.902224	0.909638	0.939018	0.876872	0.931979	0.905436	0.906561	0.908002	0.920186	0.900315	0.88573	0.94539	0.920548	0.925745	0.920322	0.907477	0.902965	0.900284	0.903886	0.934815	0.924042	0.921519
Klimenko	TRUE	Klimenko_CS_True	FALSE	Absolv	FALSE	TRUE	FALSE	FALSE	RFR	rt	0.794103	0.0970932	0.959728	0.18131	0.569751	0.771105	0.853472	0.770846	0.897549	0.943664	0.852542	0.652598	0.848278	0.802198	0.802077	0.83011	0.819305	0.844446	0.662397	0.726474	0.777042	0.859297	0.775908	0.847668	0.864821	0.54802	0.717808	0.850867	0.935606	0.554161	0.761462	0.857419	0.764479	0.900139	0.936461	0.864605	0.6635	0.848288	0.803526
Klimenko	TRUE	Klimenko_CS_True	FALSE	Absolv	FALSE	TRUE	FALSE	FALSE	MLR	rt	0.761612	0.234389	0.959959	0.451375	0.478019	0.913672	0.948814	0.554366	0.913245	0.934926	0.789031	0.852066	0.869626	0.565189	0.921439	0.905223	0.375572	0.87858	0.812805	0.147177	0.916661	0.82823	0.909859	0.906957	0.903693	0.660806	0.187683	0.919702	0.946953
Klimenko	TRUE	Klimenko_CS_True	FALSE	Absolv	FALSE	TRUE	FALSE	FALSE	RFR	v	0.96955	0.00704533	0.396819	0.0505303	0.970347	0.973057	0.965732	0.970317	0.967182	0.968172	0.964528	0.975951	0.981652	0.958856	0.974311	0.979766	0.961238	0.971803	0.958157	0.973766	0.978738	0.971159	0.962526	0.96493	0.968739	0.964901	0.981226	0.975283	0.959832	0.969735	0.971982	0.965055	0.969949	0.965805	0.969488	0.964305	0.975961	0.981046	0.9528
Klimenko	TRUE	Klimenko_CS_True	FALSE	Absolv	FALSE	TRUE	FALSE	FALSE	MLR	v	0.910353	0.0169456	0.680918	0.0573113	0.934575	0.903923	0.91107	0.895288	0.907957	0.933742	0.872007	0.931675	0.89704	0.904406	0.901531	0.918691	0.898731	0.877402	0.944271	0.917343	0.919285	0.918669	0.902337	0.902295	0.901493	0.898747	0.932236	0.918686	0.915436
Klimenko	TRUE	Klimenko_CS_True	FALSE	IntegSub.SiRMSSub.Absolv.Ind.Rdk	FALSE	TRUE	TRUE	FALSE	RFR	rt	0.84605	0.05573	0.84611	0.133301	0.669907	0.869626	0.890802	0.842828	0.887276	0.931489	0.8575	0.794705	0.819812	0.82878	0.863295	0.867044	0.873879	0.844472	0.797484	0.866416	0.828435	0.871345	0.85677	0.871437	0.875191	0.739697	0.824691	0.888568	0.922906	0.656818	0.870939	0.886217	0.855693	0.880884	0.938114	0.854556	0.804017	0.802014	0.820699
Klimenko	TRUE	Klimenko_CS_True	FALSE	IntegSub.SiRMSSub.Absolv.Ind.Rdk	FALSE	TRUE	TRUE	FALSE	MLR	rt	-2.68863e+23	5.2724e+23	769763206649	862889227605	-1.06355e+24	-3.48653e+23	-3.46565e+21	-2.24035e+21	-2.50454e+24	-1.55805e+23	-5.49882e+22	-6.86358e+23	-6.85589e+22	-1.14199e+21	-1.01913e+22	-4.48557e+21	-6.58847e+23	-2.54926e+23	-3.7119e+23	-9.9662e+21	-5.22951e+22	-2.18367e+22	-2.95691e+22	-8.16392e+21	-1.3315e+22	-9.54488e+22	-2.782e+23	-1.71907e+22	-6.66766e+21
Klimenko	TRUE	Klimenko_CS_True	FALSE	IntegSub.SiRMSSub.Absolv.Ind.Rdk	FALSE	TRUE	TRUE	FALSE	RFR	v	0.973652	0.00684635	0.368184	0.0531811	0.961573	0.98407	0.971493	0.973964	0.968615	0.977053	0.965578	0.978609	0.985722	0.969544	0.968834	0.981411	0.967562	0.977465	0.973027	0.978131	0.978403	0.977535	0.967095	0.969812	0.968863	0.968385	0.983996	0.984876	0.964331	0.965694	0.983936	0.971185	0.975142	0.968638	0.976207	0.966238	0.978016	0.985475	0.96987
Klimenko	TRUE	Klimenko_CS_True	FALSE	IntegSub.SiRMSSub.Absolv.Ind.Rdk	FALSE	TRUE	TRUE	FALSE	MLR	v	-3.81615e+22	4.89644e+22	341337551146	275635653779	-6.57764e+21	-4.02006e+20	-1.57162e+23	-7.70036e+22	-2.75837e+19	-8.70495e+21	-4.30044e+21	-1.11326e+22	-2.28275e+20	-1.11242e+20	-7.45796e+22	-9.9973e+21	-8.77136e+21	-4.44245e+21	-4.65701e+22	-1.54849e+23	-6.78398e+22	-4.39577e+17	-1.73294e+22	-3.48529e+22	-1.07906e+23	-1.2643e+21	-1.21449e+23	-7.16035e+21	-3.13732e+22
Klimenko	TRUE	Klimenko_CS_True	FALSE	IntegSub.SiRMSSub.Absolv.Ind.Rdk	FALSE	TRUE	FALSE	FALSE	RFR	rt	0.845898	0.0553384	0.846987	0.136078	0.672865	0.872007	0.89271	0.85304	0.887649	0.939267	0.851627	0.802662	0.820734	0.823599	0.856515	0.870933	0.87001	0.854693	0.79623	0.864679	0.829651	0.875718	0.851331	0.860403	0.870068	0.722696	0.822357	0.88781	0.925112	0.667148	0.876033	0.887848	0.854792	0.883545	0.936214	0.843447	0.793181	0.816924	0.81539
Klimenko	TRUE	Klimenko_CS_True	FALSE	IntegSub.SiRMSSub.Absolv.Ind.Rdk	FALSE	TRUE	FALSE	FALSE	MLR	rt	-2.68863e+23	5.2724e+23	769763206649	862889227605	-1.06355e+24	-3.48653e+23	-3.46565e+21	-2.24035e+21	-2.50454e+24	-1.55805e+23	-5.49882e+22	-6.86358e+23	-6.85589e+22	-1.14199e+21	-1.01913e+22	-4.48557e+21	-6.58847e+23	-2.54926e+23	-3.7119e+23	-9.9662e+21	-5.22951e+22	-2.18367e+22	-2.95691e+22	-8.16392e+21	-1.3315e+22	-9.54488e+22	-2.782e+23	-1.71907e+22	-6.66766e+21
Klimenko	TRUE	Klimenko_CS_True	FALSE	IntegSub.SiRMSSub.Absolv.Ind.Rdk	FALSE	TRUE	FALSE	FALSE	RFR	v	0.973843	0.00674017	0.366928	0.0527144	0.963908	0.983883	0.971304	0.97436	0.96906	0.975724	0.966749	0.978454	0.984712	0.969739	0.968483	0.981333	0.965509	0.977268	0.9703	0.978666	0.978388	0.977996	0.96511	0.970264	0.969964	0.968065	0.983638	0.985293	0.965113	0.964357	0.98412	0.971894	0.974715	0.966207	0.976279	0.96677	0.978929	0.985786	0.970327
Klimenko	TRUE	Klimenko_CS_True	FALSE	IntegSub.SiRMSSub.Absolv.Ind.Rdk	FALSE	TRUE	FALSE	FALSE	MLR	v	-3.81615e+22	4.89644e+22	341337551146	275635653779	-6.57764e+21	-4.02006e+20	-1.57162e+23	-7.70036e+22	-2.75837e+19	-8.70495e+21	-4.30044e+21	-1.11326e+22	-2.28275e+20	-1.11242e+20	-7.45796e+22	-9.9973e+21	-8.77136e+21	-4.44245e+21	-4.65701e+22	-1.54849e+23	-6.78398e+22	-4.39577e+17	-1.73294e+22	-3.48529e+22	-1.07906e+23	-1.2643e+21	-1.21449e+23	-7.16035e+21	-3.13732e+22
Klimenko	TRUE	Klimenko_CS_True	FALSE	IntegSub.SiRMSSub	FALSE	TRUE	TRUE	FALSE	RFR	rt	0.820597	0.0706295	0.909422	0.181132	0.646671	0.762201	0.89929	0.842027	0.807534	0.937374	0.843693	0.831383	0.721009	0.867538	0.789986	0.867111	0.907307	0.713846	0.78269	0.915901	0.724074	0.826795	0.845169	0.822875	0.874426	0.755971	0.805377	0.819812	0.914852	0.635537	0.77392	0.892245	0.844823	0.811075	0.934694	0.850142	0.828011	0.733945	0.871589
Klimenko	TRUE	Klimenko_CS_True	FALSE	IntegSub.SiRMSSub	FALSE	TRUE	TRUE	FALSE	MLR	rt	-2.10624e+06	5.52186e+06	2042.71	3099.04	-7.07177e+06	-1.05511e+06	-114217	-438025	-9118.31	-195269	-1.08471e+06	-33419.6	-50599.7	-2.66051e+07	-629.739	-2.50406e+06	-111110	-773857	-111493	-799130	-107476	-11668.5	-1.02082e+07	-11657	-311024	-28798.1	-42602.1	-975642	-1299.33
Klimenko	TRUE	Klimenko_CS_True	FALSE	IntegSub.SiRMSSub	FALSE	TRUE	TRUE	FALSE	RFR	v	0.966841	0.012478	0.408217	0.0669997	0.972357	0.98147	0.968795	0.928966	0.955993	0.974273	0.948415	0.97484	0.979844	0.962242	0.951147	0.983405	0.960269	0.975105	0.969163	0.977217	0.973188	0.974585	0.95357	0.968016	0.965357	0.961971	0.981403	0.978331	0.953896	0.971563	0.982159	0.967377	0.935929	0.955966	0.973785	0.948138	0.975143	0.981255	0.963521
Klimenko	TRUE	Klimenko_CS_True	FALSE	IntegSub.SiRMSSub	FALSE	TRUE	TRUE	FALSE	MLR	v	-241681	645557	585.172	970.45	-2.73481	-297.3	-2.44858e+06	-43916.6	-302.271	-2851.29	-460.916	-2.34876e+06	-1993.91	-37874.3	-134852	-271.727	-414858	-6684.05	-68.0168	-64042.3	-2950.1	-262.329	-1764.67	-33466.7	-401270	-80376.4	-379.014	-13897.1	-1842.31
Klimenko	TRUE	Klimenko_CS_True	FALSE	IntegSub.SiRMSSub	FALSE	TRUE	FALSE	FALSE	RFR	rt	0.820328	0.0702387	0.911019	0.185182	0.644936	0.772188	0.888431	0.828813	0.812599	0.936038	0.83186	0.82899	0.696273	0.862224	0.807642	0.856512	0.907236	0.718891	0.77165	0.912153	0.730487	0.818477	0.846354	0.831158	0.875657	0.76558	0.815812	0.812762	0.917497	0.659892	0.775357	0.890672	0.839256	0.810295	0.938196	0.845398	0.832958	0.720247	0.864175
Klimenko	TRUE	Klimenko_CS_True	FALSE	IntegSub.SiRMSSub	FALSE	TRUE	FALSE	FALSE	MLR	rt	-299415	396768	965.754	717.027	-1.59161e+06	-236498	-128191	-98985.4	-8142.21	-203043	-1.11288e+06	-291606	-53751.1	-9714.44	-1501.2	-220704	-112706	-766052	-262594	-552476	-106879	-11668.5	-364007	-43908.9	-256213	-30762.2	-42606.1	-978185	-710.333
Klimenko	TRUE	Klimenko_CS_True	FALSE	IntegSub.SiRMSSub	FALSE	TRUE	FALSE	FALSE	RFR	v	0.967572	0.0115391	0.404368	0.0648686	0.973371	0.983222	0.967556	0.938186	0.955919	0.973861	0.951206	0.974317	0.980742	0.963067	0.953985	0.983558	0.960761	0.973708	0.965921	0.977528	0.9745	0.974412	0.951503	0.968341	0.965538	0.964065	0.981473	0.979764	0.953355	0.972443	0.982372	0.967291	0.940909	0.956499	0.973671	0.950904	0.975625	0.980913	0.962416
Klimenko	TRUE	Klimenko_CS_True	FALSE	IntegSub.SiRMSSub	FALSE	TRUE	FALSE	FALSE	MLR	v	-231121	566090	604.472	923.343	-145.438	-295.87	-1.68171e+06	-54957.9	-491.015	-3300.35	-753.466	-2.42937e+06	-179.142	-84857.7	-145795	-505.081	-589140	-10065.5	-64.3436	-197200	-3637.07	-337.483	-2621.65	-31211.4	-433452	-102201	-424.592	-1690.19	-3626.14
Klimenko	TRUE	Klimenko_CS_True	FALSE	Rdk.Absolv	FALSE	TRUE	TRUE	FALSE	RFR	rt	0.846769	0.073281	0.834358	0.147671	0.589217	0.86958	0.895763	0.841067	0.925757	0.927908	0.864523	0.778239	0.890549	0.834758	0.893557	0.861516	0.851729	0.877619	0.770433	0.82262	0.861372	0.8926	0.8521	0.84161	0.881572	0.71813	0.816338	0.885033	0.926324	0.588026	0.86478	0.893043	0.834862	0.925245	0.925133	0.861196	0.789529	0.890504	0.840427
Klimenko	TRUE	Klimenko_CS_True	FALSE	Rdk.Absolv	FALSE	TRUE	TRUE	FALSE	MLR	rt	-1.89854e+20	7.47144e+20	9.71506e+09	2.38607e+10	-5.25286e+19	-1.54491e+19	-4.99584e+10	-62.6607	-17378311570200	-10111842066000	-7.98724e+18	-5.92424e+20	-3.20646e+16	-4200020549050	-30830576485300	-3.32366e+10	-6.58876e+16	-2.81237e+17	-3.80284e+21	-219445139339	-7.20976e+19	-8.24498e+17	-27944263791900	-8.27872e+16	-1.89095e+20	-6793821822420	-1593663766670	-1.2639e+19	-105.194
Klimenko	TRUE	Klimenko_CS_True	FALSE	Rdk.Absolv	FALSE	TRUE	TRUE	FALSE	RFR	v	0.975761	0.00555806	0.354153	0.0463972	0.966982	0.985632	0.967037	0.976055	0.975031	0.977145	0.973599	0.979189	0.984535	0.9702	0.977898	0.98083	0.965883	0.978848	0.972084	0.978344	0.97968	0.978609	0.974574	0.971238	0.970975	0.973167	0.982033	0.984922	0.970693	0.965038	0.985406	0.967252	0.977161	0.973061	0.977233	0.974431	0.977725	0.984797	0.967364
Klimenko	TRUE	Klimenko_CS_True	FALSE	Rdk.Absolv	FALSE	TRUE	TRUE	FALSE	MLR	v	-5.55415e+20	1.09542e+21	3.12453e+10	44725691577	-6.39331e+10	-3825586999830	-6.78139e+17	-1.28057e+20	-6.0843e+20	-1.24894e+21	-1.49872e+21	-3033547075450	-2000747856720000	-6.13772e+19	-1.25547e+21	-369375571694000	-7.93659e+20	-196059260333000	-9.04064e+19	-32427435952500	-3.27104e+21	-81880193171700	-3.98921e+20	-1.28887e+16	-4.70793e+17	-4.52119e+21	-4850253010030000	-1.75751e+18	-6.25961e+18
Klimenko	TRUE	Klimenko_CS_True	FALSE	Rdk.Absolv	FALSE	TRUE	FALSE	FALSE	RFR	rt	0.846885	0.0733779	0.833495	0.145134	0.596026	0.872871	0.890047	0.844425	0.923184	0.925886	0.860607	0.789493	0.892435	0.830363	0.885442	0.862884	0.857296	0.881939	0.765409	0.81591	0.863338	0.895259	0.859695	0.852538	0.882628	0.715459	0.81223	0.898208	0.924662	0.56775	0.873485	0.897172	0.844488	0.927774	0.929226	0.859114	0.783099	0.894655	0.836591
Klimenko	TRUE	Klimenko_CS_True	FALSE	Rdk.Absolv	FALSE	TRUE	FALSE	FALSE	MLR	rt	-1.89854e+20	7.47144e+20	9.71506e+09	2.38607e+10	-5.25286e+19	-1.54491e+19	-4.99584e+10	-62.6607	-17378311570200	-10111842066000	-7.98724e+18	-5.92424e+20	-3.20646e+16	-4200020549050	-30830576485300	-3.32366e+10	-6.58876e+16	-2.81237e+17	-3.80284e+21	-219445139339	-7.20976e+19	-8.24498e+17	-27944263791900	-8.27872e+16	-1.89095e+20	-6793821822420	-1593663766670	-1.2639e+19	-105.194
Klimenko	TRUE	Klimenko_CS_True	FALSE	Rdk.Absolv	FALSE	TRUE	FALSE	FALSE	RFR	v	0.975938	0.00540734	0.35292	0.0452239	0.969491	0.985401	0.969482	0.977617	0.97529	0.976679	0.975623	0.977392	0.984995	0.96991	0.977749	0.982536	0.965507	0.978985	0.97183	0.977737	0.979785	0.978865	0.974213	0.97079	0.971469	0.972447	0.982092	0.983698	0.97029	0.968439	0.985422	0.967498	0.977387	0.97435	0.976956	0.975601	0.977943	0.985339	0.97106
Klimenko	TRUE	Klimenko_CS_True	FALSE	Rdk.Absolv	FALSE	TRUE	FALSE	FALSE	MLR	v	-5.55415e+20	1.09542e+21	3.12453e+10	44725691577	-6.39331e+10	-3825586999830	-6.78139e+17	-1.28057e+20	-6.0843e+20	-1.24894e+21	-1.49872e+21	-3033547075450	-2000747856720000	-6.13772e+19	-1.25547e+21	-369375571694000	-7.93659e+20	-196059260333000	-9.04064e+19	-32427435952500	-3.27104e+21	-81880193171700	-3.98921e+20	-1.28887e+16	-4.70793e+17	-4.52119e+21	-4850253010030000	-1.75751e+18	-6.25961e+18
Klimenko	TRUE	Klimenko_CS_True	FALSE	Rdk	FALSE	TRUE	TRUE	FALSE	RFR	rt	0.846557	0.0740285	0.835548	0.156992	0.589807	0.918308	0.887957	0.844042	0.923278	0.923439	0.86323	0.781923	0.893763	0.830056	0.887678	0.855642	0.849376	0.868055	0.758525	0.819845	0.877965	0.889851	0.853771	0.851919	0.881271	0.71179	0.80341	0.88252	0.921486	0.563287	0.91453	0.890464	0.836399	0.923212	0.925257	0.858355	0.767964	0.884997	0.823102
Klimenko	TRUE	Klimenko_CS_True	FALSE	Rdk	FALSE	TRUE	TRUE	FALSE	MLR	rt	-2.50404e+19	1.06934e+20	3.34197e+09	8.51186e+09	-160480	-8.71035e+16	-2011872898600	-95056049400000	-3.77196e+16	-142188969762000	-3.48166e+09	-5.46668e+20	-2.55932e+16	-71236635388400	-440.162	-360128160855	-1.01047e+18	-1.09113e+16	-4.86041e+19	-22491005606700	-1.66851e+19	-2.83893e+18	-63961912686700	-6.92423e+18	-9.43776e+17	-3697159311190000	-15952867418600	-2.16937e+18	-7320914012930
Klimenko	TRUE	Klimenko_CS_True	FALSE	Rdk	FALSE	TRUE	TRUE	FALSE	RFR	v	0.975605	0.00566117	0.35505	0.0465199	0.970161	0.98612	0.968208	0.976811	0.97447	0.976743	0.975622	0.978029	0.985152	0.966295	0.975067	0.981527	0.966713	0.97813	0.971449	0.977363	0.97918	0.978398	0.97149	0.972154	0.96998	0.972705	0.982347	0.985141	0.970004	0.967595	0.986317	0.968498	0.977275	0.973228	0.97636	0.974558	0.977559	0.985521	0.967292
Klimenko	TRUE	Klimenko_CS_True	FALSE	Rdk	FALSE	TRUE	TRUE	FALSE	MLR	v	-2.13007e+22	6.90022e+22	179329491850	270218629697	-4.37508e+19	-9.68718e+19	-2.27654e+21	-3.5665e+21	-1.81775e+22	-3.88413e+19	-3.51872e+23	-7.71606e+17	-1.97668e+21	-1.52759e+20	-1.25056e+21	-6.19002e+22	-2.92546e+21	-2.29625e+20	-2.69473e+19	-4.62701e+21	-1.77533e+21	-4.17804e+22	-7.6531e+19	-2.92297e+19	-3.72915e+21	-1.76243e+21	-1.50628e+20	-1.76708e+22	-1.63809e+22
Klimenko	TRUE	Klimenko_CS_True	FALSE	Rdk	FALSE	TRUE	FALSE	FALSE	RFR	rt	0.846382	0.0747208	0.835963	0.159689	0.584651	0.918736	0.891549	0.840705	0.925175	0.924766	0.861247	0.781111	0.884781	0.826658	0.895085	0.852569	0.838712	0.869026	0.756331	0.815155	0.884262	0.883149	0.856449	0.861148	0.87534	0.692211	0.808706	0.883861	0.922762	0.575839	0.912765	0.890295	0.841612	0.929011	0.923896	0.864135	0.783169	0.885758	0.829141
Klimenko	TRUE	Klimenko_CS_True	FALSE	Rdk	FALSE	TRUE	FALSE	FALSE	MLR	rt	-2.50404e+19	1.06934e+20	3.34197e+09	8.51186e+09	-160480	-8.71035e+16	-2011872898600	-95056049400000	-3.77196e+16	-142188969762000	-3.48166e+09	-5.46668e+20	-2.55932e+16	-71236635388400	-440.162	-360128160855	-1.01047e+18	-1.09113e+16	-4.86041e+19	-22491005606700	-1.66851e+19	-2.83893e+18	-63961912686700	-6.92423e+18	-9.43776e+17	-3697159311190000	-15952867418600	-2.16937e+18	-7320914012930
Klimenko	TRUE	Klimenko_CS_True	FALSE	Rdk	FALSE	TRUE	FALSE	FALSE	RFR	v	0.975758	0.00549097	0.354009	0.0450342	0.970646	0.986037	0.968003	0.977079	0.973777	0.976107	0.975114	0.977369	0.985327	0.967626	0.975233	0.981982	0.968119	0.978949	0.972408	0.97668	0.980002	0.97892	0.97265	0.97253	0.970889	0.972759	0.981916	0.984083	0.969621	0.968956	0.986166	0.968235	0.977608	0.974614	0.97681	0.974892	0.977507	0.984808	0.968121
Klimenko	TRUE	Klimenko_CS_True	FALSE	Rdk	FALSE	TRUE	FALSE	FALSE	MLR	v	-2.13007e+22	6.90022e+22	179329491850	270218629697	-4.37508e+19	-9.68718e+19	-2.27654e+21	-3.5665e+21	-1.81775e+22	-3.88413e+19	-3.51872e+23	-7.71606e+17	-1.97668e+21	-1.52759e+20	-1.25056e+21	-6.19002e+22	-2.92546e+21	-2.29625e+20	-2.69473e+19	-4.62701e+21	-1.77533e+21	-4.17804e+22	-7.6531e+19	-2.92297e+19	-3.72915e+21	-1.76243e+21	-1.50628e+20	-1.76708e+22	-1.63809e+22
Klimenko	FALSE	Klimenko_CS_False	FALSE	IntegSub.SiRMSSub.Absolv.Ind.Rdk	FALSE	TRUE	FALSE	TRUE	RFR	rt	0.889059	0.0298586	0.804755	0.11392	0.854902	0.895374	0.901124	0.906604	0.90248	0.93965	0.857046	0.900898	0.900241	0.899286	0.823348	0.931717	0.917377	0.874678	0.89633	0.850193	0.933268	0.901814	0.839295	0.885425	0.90744	0.89026	0.864826	0.855943	0.905373	0.850484	0.894736	0.900268	0.907331	0.905855	0.941145	0.859619	0.904671	0.899585	0.894042
Klimenko	FALSE	Klimenko_CS_False	FALSE	IntegSub.SiRMSSub.Absolv.Ind.Rdk	FALSE	TRUE	FALSE	TRUE	MLR	rt	0.860384	0.029787	0.904203	0.0761357	0.860506	0.86719	0.889911	0.852919	0.803943	0.909501	0.869176	0.85617	0.878595	0.867621	0.827365	0.883221	0.892841	0.857373	0.832657	0.778572	0.895089	0.831413	0.875929	0.834947	0.856791	0.896564	0.88536	0.854731	0.851206
Klimenko	FALSE	Klimenko_CS_False	FALSE	IntegSub.SiRMSSub.Absolv.Ind.Rdk	FALSE	TRUE	FALSE	TRUE	RFR	v	0.955159	0.00714877	0.516253	0.0378603	0.94625	0.965842	0.956762	0.953793	0.955844	0.961714	0.966063	0.952907	0.944528	0.959667	0.960937	0.963888	0.962235	0.943479	0.94637	0.952205	0.954831	0.963484	0.947812	0.955051	0.954523	0.942876	0.94839	0.961061	0.959249	0.945038	0.965706	0.957207	0.954073	0.954981	0.961543	0.965245	0.952595	0.945395	0.959574
Klimenko	FALSE	Klimenko_CS_False	FALSE	IntegSub.SiRMSSub.Absolv.Ind.Rdk	FALSE	TRUE	FALSE	TRUE	MLR	v	0.872643	0.0175514	0.870809	0.0567025	0.851044	0.897991	0.882516	0.880355	0.860959	0.8875	0.865601	0.878544	0.854704	0.904829	0.858265	0.905146	0.880407	0.847537	0.840064	0.845229	0.883218	0.865441	0.865487	0.888628	0.886892	0.865518	0.871048	0.866364	0.882794
Klimenko	TRUE	Klimenko_CS_True	FALSE	IntegSub.SiRMSSub.Absolv.Ind.Rdk	FALSE	TRUE	FALSE	TRUE	RFR	rt	0.784789	0.0877678	1.00369	0.222759	0.508663	0.875216	0.877707	0.806266	0.828875	0.869672	0.851827	0.728131	0.796989	0.791542	0.887822	0.829687	0.793794	0.732779	0.661818	0.673088	0.866041	0.814524	0.77691	0.79891	0.783226	0.703796	0.794934	0.692655	0.890418	0.531153	0.875736	0.874471	0.795838	0.832041	0.866779	0.851447	0.719009	0.799978	0.792189
Klimenko	TRUE	Klimenko_CS_True	FALSE	IntegSub.SiRMSSub.Absolv.Ind.Rdk	FALSE	TRUE	FALSE	TRUE	MLR	rt	0.781249	0.162873	0.964956	0.187458	0.0933418	0.833139	0.835439	0.862905	0.891677	0.886403	0.636044	0.751472	0.808867	0.800106	0.829964	0.872179	0.918589	0.767478	0.779841	0.901301	0.78409	0.736042	0.784381	0.821665	0.837407	0.537836	0.793968	0.879077	0.888021
Klimenko	TRUE	Klimenko_CS_True	FALSE	IntegSub.SiRMSSub.Absolv.Ind.Rdk	FALSE	TRUE	FALSE	TRUE	RFR	v	0.951935	0.0115286	0.497428	0.0570526	0.958812	0.968461	0.944434	0.955008	0.947936	0.961078	0.938902	0.952963	0.972836	0.937909	0.943366	0.970235	0.942124	0.958725	0.941099	0.956164	0.957253	0.950697	0.937658	0.955516	0.95112	0.958098	0.956628	0.959404	0.920492	0.957835	0.96905	0.942341	0.955745	0.94802	0.960477	0.940788	0.953832	0.97199	0.938897
Klimenko	TRUE	Klimenko_CS_True	FALSE	IntegSub.SiRMSSub.Absolv.Ind.Rdk	FALSE	TRUE	FALSE	TRUE	MLR	v	0.856999	0.0206966	0.863122	0.0692649	0.884461	0.863309	0.846679	0.827007	0.868354	0.873438	0.860755	0.855711	0.848834	0.858868	0.874813	0.873729	0.8154	0.843644	0.886689	0.891161	0.82847	0.848366	0.845234	0.871187	0.852398	0.823405	0.860713	0.888031	0.83432
Klimenko	TRUE	Klimenko_CS_True	FALSE	IntegSub.SiRMSSub.Absolv.Ind.Rdk	FALSE	TRUE	TRUE	TRUE	RFR	rt	0.790832	0.082819	0.994106	0.222575	0.51902	0.882945	0.877707	0.779104	0.835346	0.869672	0.851827	0.71514	0.781978	0.798389	0.853606	0.844514	0.80463	0.76551	0.79972	0.673088	0.866041	0.860523	0.77691	0.79891	0.783226	0.722466	0.794934	0.673968	0.854467	0.509837	0.880317	0.874471	0.764835	0.853921	0.866779	0.851447	0.703145	0.775232	0.796456
Klimenko	TRUE	Klimenko_CS_True	FALSE	IntegSub.SiRMSSub.Absolv.Ind.Rdk	FALSE	TRUE	TRUE	TRUE	MLR	rt	0.775158	0.156921	0.982648	0.170872	0.114938	0.796089	0.835439	0.798798	0.843776	0.886403	0.636044	0.757425	0.805826	0.825094	0.815752	0.891636	0.91006	0.752793	0.737263	0.901301	0.78409	0.776826	0.784381	0.821665	0.837407	0.533698	0.793968	0.892686	0.845594
Klimenko	TRUE	Klimenko_CS_True	FALSE	IntegSub.SiRMSSub.Absolv.Ind.Rdk	FALSE	TRUE	TRUE	TRUE	RFR	v	0.952167	0.0119039	0.496135	0.0609594	0.958812	0.968461	0.941605	0.958692	0.947936	0.961078	0.942713	0.954493	0.973114	0.937909	0.943366	0.970896	0.944565	0.958725	0.941099	0.956451	0.957253	0.948581	0.93471	0.955516	0.95112	0.960322	0.955744	0.959937	0.920492	0.957835	0.96905	0.940674	0.95939	0.94802	0.960477	0.945653	0.953692	0.973166	0.938897
Klimenko	TRUE	Klimenko_CS_True	FALSE	IntegSub.SiRMSSub.Absolv.Ind.Rdk	FALSE	TRUE	TRUE	TRUE	MLR	v	0.856333	0.0242112	0.86435	0.0778886	0.884461	0.863309	0.845397	0.804719	0.868354	0.873438	0.874982	0.84803	0.847042	0.858868	0.874813	0.872541	0.811609	0.843644	0.886689	0.894324	0.82847	0.846342	0.840526	0.871187	0.852398	0.818706	0.868532	0.895614	0.83432
[truncated: 215 more columns]
