# Supplementary material for: The influence of solid state information and descriptor selection on statistical models of temperature dependent aqueous solubility
Source: J Cheminform. 2018 Aug 29;10:44. doi: 10.1186/s13321-018-0298-3 (PMC6115327; doi:10.1186/s13321-018-0298-3)
Supplement: Supplementary file 3 — Additional file 3. Additional results files, in electronic format. These additional results are (a) SUB-48 calculated lattice energies for the complete set and filtered set of 27 crystal structures, (b) results from analysis of the correspondence between our temperature dependent solubility data and (1/T), (c) Excel workbooks documenting all R2 and RMSE values obtained from cross-validation, their mean values and the p values (both raw and adjusted) obtained from pairwise comparisons of corresponding models, (d) comparison of melting point data used for the melting point descriptor and retrieved from the CSD for linked refcodes. [file 13321_2018_298_MOESM3_ESM.zip › additional_results/R2.RMSE.stats/summarize_effect_of_3Dcrystal_descriptors_adj.p.xlsx]

## Sheet: summarize_effect_of_3Dcrystal_d
Dataset Name [Prefix]	Crystal Structure Based Dataset	Dataset	Molecular Descriptors Combination [Pre-FS]	Any 3D molecular descriptors [Pre-FS]?	Lattice Energy Descriptor Included [Pre-FS]	Melting Point Descriptor Included [Pre-FS]	Feature Selection Applied	Method	CV	3D molecular descriptors based on crystal stucture Included [Pre-FS]:R2:Mean	3D molecular descriptors based on crystal stucture NOT Included [Pre-FS]:R2:Mean	3D molecular descriptors based on crystal stucture Included [Pre-FS]:RMSE:Mean	3D molecular descriptors based on crystal stucture NOT Included [Pre-FS]:RMSE:Mean	3D molecular descriptors based on crystal stucture:Win (R2:Mean)	3D molecular descriptors based on crystal stucture:Win (RMSE:Mean)	Joint Win?	R2:Mean:Difference	RMSE:Mean:Difference	Joint Loss?	3D molecular descriptors based on crystal stucture Included [Pre-FS]:R2:SD	3D molecular descriptors based on crystal stucture Included [Pre-FS]:RMSE:SD	3D molecular descriptors based on crystal stucture NOT Included [Pre-FS]:R2:SD	3D molecular descriptors based on crystal stucture NOT Included [Pre-FS]:RMSE:SD	RMSE:P.value	RMSE:P.value.adjusted
Avdeef_ExDPs	TRUE	Avdeef_ExDPs_CS_True	3D.IntegSub.SiRMSSub.Absolv.Ind.Rdk	TRUE	TRUE	TRUE	FALSE	RFR	v	0.17945	0.174495	14.9696	15.0135	TRUE	TRUE	TRUE	0.00495451	-0.0439013	FALSE	0.142367	1.92073	0.140761	1.89254	0.0751	0.760035
Klimenko	TRUE	Klimenko_CS_True	3D	TRUE	TRUE	TRUE	FALSE	RFR	v	0.967346	0.96575	0.409633	0.41788	TRUE	TRUE	TRUE	0.00159592	-0.00824676	FALSE	0.00832281	0.0538166	0.0106817	0.0638924	0.0053	0.0946546
Klimenko	TRUE	Klimenko_CS_True	3D	TRUE	TRUE	TRUE	FALSE	RFR	rt	0.802739	0.797379	0.944833	0.947362	TRUE	TRUE	TRUE	0.00536019	-0.00252876	FALSE	0.0975004	0.187484	0.124882	0.227462	0.7718	1
Klimenko	TRUE	Klimenko_CS_True	3D	TRUE	FALSE	FALSE	FALSE	RFR	v	0.966706	0.964715	0.414132	0.424626	TRUE	TRUE	TRUE	0.00199132	-0.010494	FALSE	0.00772438	0.0485568	0.0105464	0.061243	0.0005	0.0151805
Klimenko	TRUE	Klimenko_CS_True	3D.IntegSub.SiRMSSub.Absolv.Ind.Rdk	TRUE	TRUE	TRUE	FALSE	RFR	rt	0.849387	0.848369	0.833952	0.83575	TRUE	TRUE	TRUE	0.00101796	-0.00179765	FALSE	0.0605393	0.13644	0.063631	0.139949	0.4975	1
Klimenko	TRUE	Klimenko_CS_True	3D.IntegSub.SiRMSSub.Absolv.Ind.Rdk	TRUE	TRUE	FALSE	FALSE	RFR	rt	0.84244	0.839614	0.852646	0.858167	TRUE	TRUE	TRUE	0.0028261	-0.00552099	FALSE	0.0634846	0.135129	0.0684263	0.134248	0.0551	0.619587
Klimenko	TRUE	Klimenko_CS_True	3D.IntegSub.SiRMSSub.Absolv.Ind.Rdk	TRUE	TRUE	FALSE	FALSE	RFR	v	0.971772	0.97086	0.380597	0.386422	TRUE	TRUE	TRUE	0.000912454	-0.00582418	FALSE	0.007952	0.058661	0.00822022	0.0585714	0.0001	0.00337343
Avdeef_ExDPs	TRUE	Avdeef_ExDPs_CS_True	3D	TRUE	TRUE	TRUE	FALSE	RFR	v	0.177523	0.161643	14.9464	15.1107	TRUE	TRUE	TRUE	0.0158793	-0.164247	FALSE	0.165857	1.88254	0.149646	1.83317	0.0021	0.0425053
Klimenko	TRUE	Klimenko_CS_True	3D.IntegSub.SiRMSSub.Absolv.Ind.Rdk	TRUE	FALSE	FALSE	FALSE	RFR	rt	0.841647	0.839893	0.854648	0.858264	TRUE	TRUE	TRUE	0.0017547	-0.00361596	FALSE	0.0637403	0.133755	0.0676746	0.13837	0.1839	1
Avdeef_ExDPs_Cal	TRUE	Avdeef_ExDPs_Cal_CS_True	3D.IntegSub.SiRMSSub.Absolv.Ind.Rdk	TRUE	FALSE	FALSE	FALSE	RFR	v	0.203174	0.187987	11.7614	11.7958	TRUE	TRUE	TRUE	0.015187	-0.0343374	FALSE	0.325105	5.29429	0.378175	5.29487	0.416	1
Avdeef_ExDPs_Cal	TRUE	Avdeef_ExDPs_Cal_CS_True	3D	TRUE	TRUE	TRUE	FALSE	RFR	v	-0.0644286	0.0787956	13.0775	12.1388	FALSE	FALSE	FALSE	-0.143224	0.93868	TRUE	0.547965	4.71905	0.516982	4.43919	0	0
Klimenko	TRUE	Klimenko_CS_True	3D	TRUE	FALSE	TRUE	FALSE	RFR	rt	0.800299	0.796	0.951484	0.950752	TRUE	FALSE	FALSE	0.00429889	0.000731209	FALSE	0.0964936	0.184242	0.123524	0.225728	0.9337	1
Klimenko	TRUE	Klimenko_CS_True	3D	TRUE	TRUE	FALSE	FALSE	RFR	v	0.966922	0.965021	0.412394	0.42233	TRUE	TRUE	TRUE	0.00190059	-0.00993576	FALSE	0.00813161	0.0510236	0.0109743	0.0630029	0.0023	0.0436438
Avdeef_ExDPs_Cal	TRUE	Avdeef_ExDPs_Cal_CS_True	3D	TRUE	TRUE	FALSE	FALSE	RFR	v	-0.0702506	0.0795325	13.0878	12.1035	FALSE	FALSE	FALSE	-0.149783	0.98428	TRUE	0.566023	4.74242	0.534667	4.4373	0	0
Klimenko	TRUE	Klimenko_CS_True	3D.IntegSub.SiRMSSub.Absolv.Ind.Rdk	TRUE	FALSE	FALSE	FALSE	RFR	v	0.971694	0.970736	0.381128	0.387181	TRUE	TRUE	TRUE	0.000958389	-0.00605312	FALSE	0.00785387	0.0572712	0.00836944	0.0593443	0.0001	0.00337343
Avdeef_ExDPs_Cal	TRUE	Avdeef_ExDPs_Cal_CS_True	3D.IntegSub.SiRMSSub.Absolv.Ind.Rdk	TRUE	TRUE	TRUE	FALSE	RFR	v	0.202202	0.194449	11.7554	11.7584	TRUE	TRUE	TRUE	0.00775356	-0.00301919	FALSE	0.34322	5.29883	0.367948	5.29231	0.9397	1
Klimenko	TRUE	Klimenko_CS_True	3D	TRUE	TRUE	FALSE	FALSE	RFR	rt	0.793696	0.776226	0.969225	0.994575	TRUE	TRUE	TRUE	0.01747	-0.0253494	FALSE	0.0970558	0.17798	0.137396	0.223622	0.0085	0.135825
Klimenko	TRUE	Klimenko_CS_True	3D.IntegSub.SiRMSSub.Absolv.Ind.Rdk	TRUE	FALSE	TRUE	FALSE	RFR	v	0.972266	0.971455	0.377082	0.382227	TRUE	TRUE	TRUE	0.000810596	-0.00514565	FALSE	0.00797164	0.0588247	0.00830162	0.0592469	0.0007	0.0193206
Avdeef_ExDPs	TRUE	Avdeef_ExDPs_CS_True	3D	TRUE	TRUE	FALSE	FALSE	RFR	v	0.179777	0.154251	14.9313	15.1691	TRUE	TRUE	TRUE	0.0255264	-0.23782	FALSE	0.161657	1.87669	0.157228	1.84743	0	0
Avdeef_ExDPs	TRUE	Avdeef_ExDPs_CS_True	3D	TRUE	FALSE	TRUE	FALSE	RFR	v	0.178128	0.153265	14.9477	15.1842	TRUE	TRUE	TRUE	0.0248629	-0.236504	FALSE	0.160679	1.87899	0.14996	1.82305	0.0001	0.00337343
Klimenko	TRUE	Klimenko_CS_True	3D	TRUE	FALSE	FALSE	FALSE	RFR	rt	0.789503	0.773148	0.979512	1.00048	TRUE	TRUE	TRUE	0.0163546	-0.0209663	FALSE	0.0975953	0.178761	0.139829	0.225957	0.0349	0.441498
Avdeef_ExDPs_Cal	TRUE	Avdeef_ExDPs_Cal_CS_True	3D	TRUE	FALSE	FALSE	FALSE	RFR	v	-0.0644861	0.0832744	13.0904	12.0874	FALSE	FALSE	FALSE	-0.147761	1.003	TRUE	0.536035	4.73371	0.531413	4.43605	0	0
Avdeef_ExDPs	TRUE	Avdeef_ExDPs_CS_True	3D.IntegSub.SiRMSSub.Absolv.Ind.Rdk	TRUE	FALSE	FALSE	FALSE	RFR	v	0.174163	0.170391	15.0149	15.047	TRUE	TRUE	TRUE	0.00377234	-0.0320582	FALSE	0.144166	1.9235	0.144163	1.89377	0.2283	1
Avdeef_ExDPs_Cal	TRUE	Avdeef_ExDPs_Cal_CS_True	3D.IntegSub.SiRMSSub.Absolv.Ind.Rdk	TRUE	TRUE	FALSE	FALSE	RFR	v	0.209321	0.188698	11.7321	11.7982	TRUE	TRUE	TRUE	0.0206232	-0.0661575	FALSE	0.322464	5.33869	0.381221	5.33192	0.1733	1
Avdeef_ExDPs_Cal	TRUE	Avdeef_ExDPs_Cal_CS_True	3D.IntegSub.SiRMSSub.Absolv.Ind.Rdk	TRUE	FALSE	TRUE	FALSE	RFR	v	0.206011	0.195763	11.7483	11.7459	TRUE	FALSE	FALSE	0.0102471	0.00238042	FALSE	0.328619	5.31681	0.376907	5.29765	0.9595	1
Klimenko	TRUE	Klimenko_CS_True	3D.IntegSub.SiRMSSub.Absolv.Ind.Rdk	TRUE	TRUE	TRUE	FALSE	RFR	v	0.972201	0.971422	0.377533	0.382445	TRUE	TRUE	TRUE	0.000779333	-0.00491172	FALSE	0.00794183	0.0583066	0.00833085	0.0596743	0.0009	0.0227707
Avdeef_ExDPs	TRUE	Avdeef_ExDPs_CS_True	3D	TRUE	FALSE	FALSE	FALSE	RFR	v	0.177092	0.144011	14.9567	15.2615	TRUE	TRUE	TRUE	0.0330811	-0.304743	FALSE	0.161229	1.87768	0.15911	1.87742	0	0
Klimenko	TRUE	Klimenko_CS_True	3D	TRUE	FALSE	TRUE	FALSE	RFR	v	0.967421	0.965868	0.409458	0.417285	TRUE	TRUE	TRUE	0.00155323	-0.0078271	FALSE	0.00797989	0.0517141	0.0105168	0.0629746	0.0084	0.135825
Avdeef_ExDPs	TRUE	Avdeef_ExDPs_CS_True	3D.IntegSub.SiRMSSub.Absolv.Ind.Rdk	TRUE	TRUE	FALSE	FALSE	RFR	v	0.17692	0.173571	14.9865	15.0205	TRUE	TRUE	TRUE	0.00334899	-0.0339416	FALSE	0.14636	1.92017	0.142023	1.89604	0.1856	1
Avdeef_ExDPs	TRUE	Avdeef_ExDPs_CS_True	3D.IntegSub.SiRMSSub.Absolv.Ind.Rdk	TRUE	FALSE	TRUE	FALSE	RFR	v	0.177299	0.17243	14.9903	15.0319	TRUE	TRUE	TRUE	0.00486919	-0.0415757	FALSE	0.142345	1.92731	0.141442	1.89761	0.1016	0.995054
Klimenko	TRUE	Klimenko_CS_True	3D.IntegSub.SiRMSSub.Absolv.Ind.Rdk	TRUE	FALSE	TRUE	FALSE	RFR	rt	0.849211	0.849448	0.834655	0.832724	FALSE	FALSE	FALSE	-0.000237306	0.0019304	TRUE	0.0605701	0.139713	0.0637935	0.1416	0.4605	1
Avdeef_ExDPs_Cal	TRUE	Avdeef_ExDPs_Cal_CS_True	3D	TRUE	FALSE	TRUE	FALSE	RFR	v	-0.0586498	0.0938038	13.0595	12.0537	FALSE	FALSE	FALSE	-0.152454	1.00583	TRUE	0.534676	4.70108	0.511448	4.44493	0	0
Avdeef_ExDPs	TRUE	Avdeef_ExDPs_CS_True	3D.IntegSub.SiRMSSub.Absolv.Ind.Rdk	TRUE	TRUE	TRUE	FALSE	MLR	v	-6.8278e+28	-6.54544e+28	2274762342690000	2188329124580000	FALSE	FALSE	FALSE	-2.82365e+27	86433218110000	TRUE	1.62303e+29	3263912991930000	1.60868e+29	3175830833390000	0.248	1
Klimenko	TRUE	Klimenko_CS_True	3D	TRUE	TRUE	TRUE	FALSE	MLR	v	0.899498	0.899592	0.682763	0.667734	FALSE	FALSE	FALSE	-9.4084e-05	0.0150291	TRUE	0.0952571	0.226978	0.119339	0.240116	0.562	1
Klimenko	TRUE	Klimenko_CS_True	3D	TRUE	TRUE	TRUE	FALSE	MLR	rt	0.540448	0.465634	1.3869	1.48926	TRUE	TRUE	TRUE	0.0748144	-0.102358	FALSE	0.328676	0.524582	0.522256	0.878267	0.4587	1
Klimenko	TRUE	Klimenko_CS_True	3D	TRUE	FALSE	FALSE	FALSE	MLR	v	0.830804	0.811577	0.884586	0.885327	TRUE	TRUE	TRUE	0.0192262	-0.000740596	FALSE	0.154151	0.315773	0.254743	0.41936	0.9845	1
Klimenko	TRUE	Klimenko_CS_True	3D.IntegSub.SiRMSSub.Absolv.Ind.Rdk	TRUE	TRUE	TRUE	FALSE	MLR	rt	-2.68863e+23	-2.68863e+23	769763206649	769763206649	FALSE	FALSE	FALSE	0	0	FALSE	5.2724e+23	862889227605	5.2724e+23	862889227605	1	1
Klimenko	TRUE	Klimenko_CS_True	3D.IntegSub.SiRMSSub.Absolv.Ind.Rdk	TRUE	TRUE	FALSE	FALSE	MLR	rt	-2.68863e+23	-2.68863e+23	769763206649	769763206649	FALSE	FALSE	FALSE	0	0	FALSE	5.2724e+23	862889227605	5.2724e+23	862889227605	1	1
Klimenko	TRUE	Klimenko_CS_True	3D.IntegSub.SiRMSSub.Absolv.Ind.Rdk	TRUE	TRUE	FALSE	FALSE	MLR	v	-3.81615e+22	-3.81615e+22	341337551146	341337551146	FALSE	FALSE	FALSE	0	0	FALSE	4.89644e+22	275635653779	4.89644e+22	275635653779	1	1
Avdeef_ExDPs	TRUE	Avdeef_ExDPs_CS_True	3D	TRUE	TRUE	TRUE	FALSE	MLR	v	-11.9618	-53.3402	41.8725	74.8561	TRUE	TRUE	TRUE	41.3784	-32.9836	FALSE	26.3095	39.9681	119.372	89.1591	0.0018	0.0412041
Klimenko	TRUE	Klimenko_CS_True	3D.IntegSub.SiRMSSub.Absolv.Ind.Rdk	TRUE	FALSE	FALSE	FALSE	MLR	rt	-2.68863e+23	-2.68863e+23	769763206649	769763206649	FALSE	FALSE	FALSE	0	0	FALSE	5.2724e+23	862889227605	5.2724e+23	862889227605	1	1
Avdeef_ExDPs_Cal	TRUE	Avdeef_ExDPs_Cal_CS_True	3D.IntegSub.SiRMSSub.Absolv.Ind.Rdk	TRUE	FALSE	FALSE	FALSE	MLR	v	-1185.88	-1185.88	249.762	249.762	FALSE	FALSE	FALSE	0	0	FALSE	3140.39	337.276	3140.39	337.276	1	1
Avdeef_ExDPs_Cal	TRUE	Avdeef_ExDPs_Cal_CS_True	3D	TRUE	TRUE	TRUE	FALSE	MLR	v	-206043	-11860.2	1193.7	397.516	FALSE	FALSE	FALSE	-194183	796.187	TRUE	989559	3961.71	55443.9	1160.1	0.5107	1
Klimenko	TRUE	Klimenko_CS_True	3D	TRUE	FALSE	TRUE	FALSE	MLR	rt	0.420509	0.0929662	1.58093	1.83005	TRUE	TRUE	TRUE	0.327543	-0.249114	FALSE	0.447477	0.68576	1.09048	1.11226	0.0668	0.699348
Klimenko	TRUE	Klimenko_CS_True	3D	TRUE	TRUE	FALSE	FALSE	MLR	v	0.873605	0.880675	0.774054	0.727223	FALSE	FALSE	FALSE	-0.00706936	0.046831	TRUE	0.105337	0.230357	0.151542	0.263442	0.0478	0.5805
Avdeef_ExDPs_Cal	TRUE	Avdeef_ExDPs_Cal_CS_True	3D	TRUE	TRUE	FALSE	FALSE	MLR	v	-8145.38	-186.762	492.714	115.768	FALSE	FALSE	FALSE	-7958.62	376.947	TRUE	26320.7	869.278	382.59	109.502	0.0115	0.166262
Klimenko	TRUE	Klimenko_CS_True	3D.IntegSub.SiRMSSub.Absolv.Ind.Rdk	TRUE	FALSE	FALSE	FALSE	MLR	v	-3.81615e+22	-3.81615e+22	341337551146	341337551146	FALSE	FALSE	FALSE	0	0	FALSE	4.89644e+22	275635653779	4.89644e+22	275635653779	1	1
Avdeef_ExDPs_Cal	TRUE	Avdeef_ExDPs_Cal_CS_True	3D.IntegSub.SiRMSSub.Absolv.Ind.Rdk	TRUE	TRUE	TRUE	FALSE	MLR	v	-1185.88	-1185.88	249.762	249.762	FALSE	FALSE	FALSE	0	0	FALSE	3140.39	337.276	3140.39	337.276	1	1
Klimenko	TRUE	Klimenko_CS_True	3D	TRUE	TRUE	FALSE	FALSE	MLR	rt	0.464613	0.320264	1.5347	1.67642	TRUE	TRUE	TRUE	0.144348	-0.141724	FALSE	0.40382	0.658617	0.718826	1.05758	0.2654	1
Klimenko	TRUE	Klimenko_CS_True	3D.IntegSub.SiRMSSub.Absolv.Ind.Rdk	TRUE	FALSE	TRUE	FALSE	MLR	v	-3.81615e+22	-3.81615e+22	341337551146	341337551146	FALSE	FALSE	FALSE	0	0	FALSE	4.89644e+22	275635653779	4.89644e+22	275635653779	1	1
Avdeef_ExDPs	TRUE	Avdeef_ExDPs_CS_True	3D	TRUE	TRUE	FALSE	FALSE	MLR	v	-11.7853	-46.3811	41.6372	71.5872	TRUE	TRUE	TRUE	34.5958	-29.95	FALSE	25.6491	40.016	100.276	81.461	0.0019	0.0412041
Avdeef_ExDPs	TRUE	Avdeef_ExDPs_CS_True	3D	TRUE	FALSE	TRUE	FALSE	MLR	v	-2.18085	-5.1408	25.3233	32.8516	TRUE	TRUE	TRUE	2.95995	-7.5283	FALSE	6.41496	19.3626	11.7169	30.8656	0.0155	0.204606
Klimenko	TRUE	Klimenko_CS_True	3D	TRUE	FALSE	FALSE	FALSE	MLR	rt	0.23502	-0.079881	1.7949	2.01948	TRUE	TRUE	TRUE	0.314901	-0.224575	FALSE	0.668368	0.869949	1.22825	1.25501	0.0524	0.611889
Avdeef_ExDPs_Cal	TRUE	Avdeef_ExDPs_Cal_CS_True	3D	TRUE	FALSE	FALSE	FALSE	MLR	v	-8145.38	-186.762	492.714	115.768	FALSE	FALSE	FALSE	-7958.62	376.947	TRUE	26320.7	869.278	382.59	109.502	0.0115	0.166262
Avdeef_ExDPs	TRUE	Avdeef_ExDPs_CS_True	3D.IntegSub.SiRMSSub.Absolv.Ind.Rdk	TRUE	FALSE	FALSE	FALSE	MLR	v	-8.54634e+28	-3.14111e+29	2133027897550000	4351497827230000	TRUE	TRUE	TRUE	2.28647e+29	-2218469929680000	FALSE	2.39372e+29	3677989433310000	1.12981e+30	9373510811870000	0.2919	1
Avdeef_ExDPs_Cal	TRUE	Avdeef_ExDPs_Cal_CS_True	3D.IntegSub.SiRMSSub.Absolv.Ind.Rdk	TRUE	TRUE	FALSE	FALSE	MLR	v	-1185.88	-1185.88	249.762	249.762	FALSE	FALSE	FALSE	0	0	FALSE	3140.39	337.276	3140.39	337.276	1	1
Avdeef_ExDPs_Cal	TRUE	Avdeef_ExDPs_Cal_CS_True	3D.IntegSub.SiRMSSub.Absolv.Ind.Rdk	TRUE	FALSE	TRUE	FALSE	MLR	v	-1185.88	-1185.88	249.762	249.762	FALSE	FALSE	FALSE	0	0	FALSE	3140.39	337.276	3140.39	337.276	1	1
Klimenko	TRUE	Klimenko_CS_True	3D.IntegSub.SiRMSSub.Absolv.Ind.Rdk	TRUE	TRUE	TRUE	FALSE	MLR	v	-3.81615e+22	-3.81615e+22	341337551146	341337551146	FALSE	FALSE	FALSE	0	0	FALSE	4.89644e+22	275635653779	4.89644e+22	275635653779	1	1
Avdeef_ExDPs	TRUE	Avdeef_ExDPs_CS_True	3D	TRUE	FALSE	FALSE	FALSE	MLR	v	-2.20855	-4.97386	24.8836	32.3632	TRUE	TRUE	TRUE	2.76531	-7.47958	FALSE	7.12786	20.406	11.227	30.3092	0.0138	0.190446
Klimenko	TRUE	Klimenko_CS_True	3D	TRUE	FALSE	TRUE	FALSE	MLR	v	0.858265	0.828559	0.802384	0.839046	TRUE	TRUE	TRUE	0.0297064	-0.0366622	FALSE	0.140918	0.30838	0.224399	0.41079	0.3774	1
Avdeef_ExDPs	TRUE	Avdeef_ExDPs_CS_True	3D.IntegSub.SiRMSSub.Absolv.Ind.Rdk	TRUE	TRUE	FALSE	FALSE	MLR	v	-8.54634e+28	-3.14111e+29	2133027897550000	4351833012120000	TRUE	TRUE	TRUE	2.28647e+29	-2218805114570000	FALSE	2.39372e+29	3677989433310000	1.12981e+30	9373355350340000	0.2904	1
Avdeef_ExDPs	TRUE	Avdeef_ExDPs_CS_True	3D.IntegSub.SiRMSSub.Absolv.Ind.Rdk	TRUE	FALSE	TRUE	FALSE	MLR	v	-6.8278e+28	-6.54544e+28	2274762342690000	2187991762130000	FALSE	FALSE	FALSE	-2.82366e+27	86770580560000	TRUE	1.62303e+29	3263912991930000	1.60868e+29	3176062825150000	0.0594	0.644085
Klimenko	TRUE	Klimenko_CS_True	3D.IntegSub.SiRMSSub.Absolv.Ind.Rdk	TRUE	FALSE	TRUE	FALSE	MLR	rt	-2.68863e+23	-2.68863e+23	769763206649	769763206649	FALSE	FALSE	FALSE	0	0	FALSE	5.2724e+23	862889227605	5.2724e+23	862889227605	1	1
Avdeef_ExDPs_Cal	TRUE	Avdeef_ExDPs_Cal_CS_True	3D	TRUE	FALSE	TRUE	FALSE	MLR	v	-206043	-11860.2	1193.7	397.516	FALSE	FALSE	FALSE	-194183	796.187	TRUE	989559	3961.71	55443.9	1160.1	0.5107	1
