# Supplementary material for: The influence of solid state information and descriptor selection on statistical models of temperature dependent aqueous solubility
Source: J Cheminform. 2018 Aug 29;10:44. doi: 10.1186/s13321-018-0298-3 (PMC6115327; doi:10.1186/s13321-018-0298-3)
Supplement: Supplementary file 3 — Additional file 3. Additional results files, in electronic format. These additional results are (a) SUB-48 calculated lattice energies for the complete set and filtered set of 27 crystal structures, (b) results from analysis of the correspondence between our temperature dependent solubility data and (1/T), (c) Excel workbooks documenting all R2 and RMSE values obtained from cross-validation, their mean values and the p values (both raw and adjusted) obtained from pairwise comparisons of corresponding models, (d) comparison of melting point data used for the melting point descriptor and retrieved from the CSD for linked refcodes. [file 13321_2018_298_MOESM3_ESM.zip › additional_results/R2.RMSE.stats/summarize_effect_of_CV.v.ToCV.rt_adj.p.xlsx]

## Sheet: summarize_effect_of_CV.v.ToCV.r
Dataset Name [Prefix]	Crystal Structure Based Dataset	Dataset	3D molecular descriptors based on crystal stucture Included [Pre-FS]	Molecular Descriptors Combination [Pre-FS]	Any 3D molecular descriptors [Pre-FS]?	Lattice Energy Descriptor Included [Pre-FS]	Melting Point Descriptor Included [Pre-FS]	Feature Selection Applied	Method	CV=rt:R2:Mean	CV=v:R2:Mean	CV=rt:RMSE:Mean	CV=v:RMSE:Mean	CV=rt:Win (R2:Mean)	CV=rt:Win (RMSE:Mean)	Joint Win	R2:Mean:Difference	RMSE:Mean:Difference	Joint Loss	CV=rt:R2:SD	CV=rt:RMSE:SD	CV=v:R2:SD	CV=v:RMSE:SD	R2:P.value	R2:P.value.adjusted
Klimenko	FALSE	Klimenko_CS_False	FALSE	Absolv	FALSE	FALSE	FALSE	FALSE	RFR	0.873358	0.952252	0.859029	0.531427	FALSE	FALSE	FALSE	-0.0788941	0.327601	TRUE	0.0347107	0.10949	0.0101621	0.0564286	0	0
Klimenko	TRUE	Klimenko_CS_True	FALSE	IntegSub.SiRMSSub	FALSE	FALSE	FALSE	FALSE	RFR	0.807866	0.966223	0.944019	0.412912	FALSE	FALSE	FALSE	-0.158357	0.531108	TRUE	0.0734767	0.180183	0.0116842	0.0637966	0	0
Klimenko	TRUE	Klimenko_CS_True	FALSE	IntegSub.SiRMSSub	FALSE	TRUE	FALSE	FALSE	RFR	0.810029	0.965633	0.93747	0.415687	FALSE	FALSE	FALSE	-0.155603	0.521783	TRUE	0.0733283	0.175271	0.0127831	0.066762	0	0
Klimenko	FALSE	Klimenko_CS_False	FALSE	Absolv	FALSE	FALSE	TRUE	FALSE	RFR	0.887929	0.960673	0.807296	0.481906	FALSE	FALSE	FALSE	-0.0727442	0.32539	TRUE	0.0333617	0.115924	0.00916251	0.05747	0	0
Klimenko	TRUE	Klimenko_CS_True	FALSE	Absolv.Ind	FALSE	TRUE	TRUE	FALSE	RFR	0.790081	0.970945	0.966457	0.38693	FALSE	FALSE	FALSE	-0.180864	0.579527	TRUE	0.105032	0.189956	0.00750469	0.0532875	0	0
Klimenko	TRUE	Klimenko_CS_True	FALSE	IntegSub.SiRMSSub.Absolv.Ind.Rdk	FALSE	FALSE	FALSE	TRUE	RFR	0.782172	0.952013	1.01308	0.497348	FALSE	FALSE	FALSE	-0.169841	0.515733	TRUE	0.0780355	0.202427	0.0109098	0.0573065	0	0
Klimenko	TRUE	Klimenko_CS_True	FALSE	3D.IntegSub.SiRMSSub.Absolv.Ind.Rdk	TRUE	FALSE	TRUE	FALSE	RFR	0.849448	0.971455	0.832724	0.382227	FALSE	FALSE	FALSE	-0.122007	0.450497	TRUE	0.0637935	0.1416	0.00830162	0.0592469	0	0
Klimenko	TRUE	Klimenko_CS_True	TRUE	3D	TRUE	TRUE	TRUE	FALSE	RFR	0.802739	0.967346	0.944833	0.409633	FALSE	FALSE	FALSE	-0.164607	0.5352	TRUE	0.0975004	0.187484	0.00832281	0.0538166	0	0
Klimenko	TRUE	Klimenko_CS_True	FALSE	Absolv	FALSE	FALSE	TRUE	FALSE	RFR	0.794103	0.96955	0.959728	0.396819	FALSE	FALSE	FALSE	-0.175446	0.562909	TRUE	0.0970932	0.18131	0.00704533	0.0505303	0	0
Klimenko	TRUE	Klimenko_CS_True	FALSE	Rdk.Absolv	FALSE	TRUE	FALSE	FALSE	RFR	0.833289	0.974933	0.867923	0.360027	FALSE	FALSE	FALSE	-0.141644	0.507895	TRUE	0.0822816	0.142856	0.00584672	0.0473402	0	0
Klimenko	TRUE	Klimenko_CS_True	FALSE	Rdk.Absolv	FALSE	FALSE	TRUE	FALSE	RFR	0.846885	0.975938	0.833495	0.35292	FALSE	FALSE	FALSE	-0.129053	0.480575	TRUE	0.0733779	0.145134	0.00540734	0.0452239	0	0
Klimenko	TRUE	Klimenko_CS_True	FALSE	Rdk	FALSE	TRUE	FALSE	FALSE	RFR	0.833984	0.974534	0.867328	0.362856	FALSE	FALSE	FALSE	-0.140551	0.504472	TRUE	0.0827914	0.153347	0.00591257	0.0480856	0	0
Klimenko	TRUE	Klimenko_CS_True	FALSE	IntegSub.SiRMSSub.Absolv.Ind.Rdk	FALSE	FALSE	TRUE	TRUE	RFR	0.784789	0.951935	1.00369	0.497428	FALSE	FALSE	FALSE	-0.167146	0.506263	TRUE	0.0877678	0.222759	0.0115286	0.0570526	0	0
Klimenko	TRUE	Klimenko_CS_True	FALSE	IntegSub.SiRMSSub.Absolv.Ind.Rdk	FALSE	FALSE	FALSE	FALSE	RFR	0.836188	0.973137	0.872592	0.372004	FALSE	FALSE	FALSE	-0.136949	0.500588	TRUE	0.0592759	0.130101	0.00667949	0.0515373	0	0
Klimenko	TRUE	Klimenko_CS_True	FALSE	Rdk	FALSE	TRUE	TRUE	FALSE	RFR	0.846557	0.975605	0.835548	0.35505	FALSE	FALSE	FALSE	-0.129048	0.480498	TRUE	0.0740285	0.156992	0.00566117	0.0465199	0	0
Klimenko	TRUE	Klimenko_CS_True	FALSE	3D.IntegSub.SiRMSSub.Absolv.Ind.Rdk	TRUE	TRUE	TRUE	FALSE	RFR	0.848369	0.971422	0.83575	0.382445	FALSE	FALSE	FALSE	-0.123053	0.453305	TRUE	0.063631	0.139949	0.00833085	0.0596743	0	0
Klimenko	TRUE	Klimenko_CS_True	TRUE	3D.IntegSub.SiRMSSub.Absolv.Ind.Rdk	TRUE	FALSE	FALSE	FALSE	RFR	0.841647	0.971694	0.854648	0.381128	FALSE	FALSE	FALSE	-0.130047	0.47352	TRUE	0.0637403	0.133755	0.00785387	0.0572712	0	0
Klimenko	TRUE	Klimenko_CS_True	FALSE	IntegSub.SiRMSSub.Absolv.Ind.Rdk	FALSE	FALSE	TRUE	FALSE	RFR	0.845898	0.973843	0.846987	0.366928	FALSE	FALSE	FALSE	-0.127945	0.480059	TRUE	0.0553384	0.136078	0.00674017	0.0527144	0	0
Klimenko	TRUE	Klimenko_CS_True	TRUE	3D	TRUE	TRUE	FALSE	FALSE	RFR	0.793696	0.966922	0.969225	0.412394	FALSE	FALSE	FALSE	-0.173226	0.556831	TRUE	0.0970558	0.17798	0.00813161	0.0510236	0	0
Klimenko	TRUE	Klimenko_CS_True	FALSE	3D	TRUE	FALSE	FALSE	FALSE	RFR	0.773148	0.964715	1.00048	0.424626	FALSE	FALSE	FALSE	-0.191567	0.575852	TRUE	0.139829	0.225957	0.0105464	0.061243	0	0
Klimenko	TRUE	Klimenko_CS_True	FALSE	3D	TRUE	TRUE	TRUE	FALSE	RFR	0.797379	0.96575	0.947362	0.41788	FALSE	FALSE	FALSE	-0.168371	0.529482	TRUE	0.124882	0.227462	0.0106817	0.0638924	0	0
Klimenko	TRUE	Klimenko_CS_True	FALSE	IntegSub.SiRMSSub	FALSE	FALSE	TRUE	FALSE	RFR	0.820328	0.967572	0.911019	0.404368	FALSE	FALSE	FALSE	-0.147244	0.506652	TRUE	0.0702387	0.185182	0.0115391	0.0648686	0	0
Klimenko	TRUE	Klimenko_CS_True	FALSE	IntegSub.SiRMSSub	FALSE	TRUE	TRUE	FALSE	RFR	0.820597	0.966841	0.909422	0.408217	FALSE	FALSE	FALSE	-0.146244	0.501205	TRUE	0.0706295	0.181132	0.012478	0.0669997	0	0
Klimenko	FALSE	Klimenko_CS_False	FALSE	Absolv.Ind	FALSE	FALSE	FALSE	FALSE	RFR	0.872556	0.947911	0.863131	0.555619	FALSE	FALSE	FALSE	-0.0753559	0.307512	TRUE	0.0334338	0.110195	0.010385	0.0561885	0	0
Klimenko	TRUE	Klimenko_CS_True	FALSE	3D.IntegSub.SiRMSSub.Absolv.Ind.Rdk	TRUE	FALSE	FALSE	FALSE	RFR	0.839893	0.970736	0.858264	0.387181	FALSE	FALSE	FALSE	-0.130843	0.471082	TRUE	0.0676746	0.13837	0.00836944	0.0593443	0	0
Klimenko	TRUE	Klimenko_CS_True	FALSE	Rdk.Absolv	FALSE	FALSE	FALSE	FALSE	RFR	0.832461	0.974984	0.869785	0.359875	FALSE	FALSE	FALSE	-0.142522	0.509909	TRUE	0.0830419	0.144943	0.00561682	0.0460227	0	0
Klimenko	FALSE	Klimenko_CS_False	FALSE	IntegSub.SiRMSSub.Absolv.Ind.Rdk	FALSE	FALSE	FALSE	TRUE	RFR	0.888594	0.954886	0.80683	0.517823	FALSE	FALSE	FALSE	-0.0662921	0.289007	TRUE	0.0293243	0.11133	0.00714743	0.0378587	0	0
Klimenko	FALSE	Klimenko_CS_False	FALSE	Rdk.Absolv	FALSE	FALSE	FALSE	FALSE	RFR	0.906335	0.967947	0.740135	0.436703	FALSE	FALSE	FALSE	-0.0616122	0.303432	TRUE	0.0220705	0.0894633	0.00529835	0.0372528	0	0
Klimenko	TRUE	Klimenko_CS_True	TRUE	3D	TRUE	FALSE	FALSE	FALSE	RFR	0.789503	0.966706	0.979512	0.414132	FALSE	FALSE	FALSE	-0.177204	0.56538	TRUE	0.0975953	0.178761	0.00772438	0.0485568	0	0
Klimenko	TRUE	Klimenko_CS_True	FALSE	Absolv.Ind	FALSE	FALSE	TRUE	FALSE	RFR	0.791653	0.970292	0.964994	0.391171	FALSE	FALSE	FALSE	-0.178639	0.573823	TRUE	0.09846	0.180536	0.00768533	0.0539293	0	0
Klimenko	TRUE	Klimenko_CS_True	FALSE	Rdk	FALSE	FALSE	FALSE	FALSE	RFR	0.833687	0.974564	0.868652	0.362631	FALSE	FALSE	FALSE	-0.140877	0.506021	TRUE	0.0829852	0.156879	0.00582893	0.0469317	0	0
Klimenko	TRUE	Klimenko_CS_True	FALSE	3D	TRUE	TRUE	FALSE	FALSE	RFR	0.776226	0.965021	0.994575	0.42233	FALSE	FALSE	FALSE	-0.188796	0.572245	TRUE	0.137396	0.223622	0.0109743	0.0630029	0	0
Klimenko	FALSE	Klimenko_CS_False	FALSE	Rdk.Absolv	FALSE	FALSE	TRUE	FALSE	RFR	0.916304	0.971409	0.699177	0.412361	FALSE	FALSE	FALSE	-0.0551052	0.286816	TRUE	0.0208964	0.0861407	0.00504255	0.039549	0	0
Klimenko	TRUE	Klimenko_CS_True	FALSE	Absolv.Ind	FALSE	FALSE	FALSE	FALSE	RFR	0.764547	0.956656	1.03458	0.474765	FALSE	FALSE	FALSE	-0.19211	0.559815	TRUE	0.102609	0.190746	0.00820242	0.0525788	0	0
Klimenko	TRUE	Klimenko_CS_True	FALSE	IntegSub.SiRMSSub.Absolv.Ind.Rdk	FALSE	TRUE	FALSE	FALSE	RFR	0.836837	0.973172	0.870175	0.371618	FALSE	FALSE	FALSE	-0.136335	0.498556	TRUE	0.0602781	0.13012	0.00682226	0.0526583	0	0
Klimenko	TRUE	Klimenko_CS_True	FALSE	Absolv	FALSE	TRUE	FALSE	FALSE	RFR	0.764061	0.96715	1.01977	0.412202	FALSE	FALSE	FALSE	-0.203089	0.607573	TRUE	0.130641	0.199246	0.00776254	0.0518055	0	0
Klimenko	TRUE	Klimenko_CS_True	TRUE	3D	TRUE	FALSE	TRUE	FALSE	RFR	0.800299	0.967421	0.951484	0.409458	FALSE	FALSE	FALSE	-0.167123	0.542026	TRUE	0.0964936	0.184242	0.00797989	0.0517141	0	0
Klimenko	FALSE	Klimenko_CS_False	FALSE	Absolv.Ind	FALSE	FALSE	TRUE	FALSE	RFR	0.891673	0.964092	0.792626	0.460257	FALSE	FALSE	FALSE	-0.0724188	0.332368	TRUE	0.0333616	0.115072	0.00843376	0.0539416	0	0
Klimenko	TRUE	Klimenko_CS_True	FALSE	Absolv.Ind	FALSE	TRUE	FALSE	FALSE	RFR	0.766592	0.967959	1.01813	0.406312	FALSE	FALSE	FALSE	-0.201367	0.611814	TRUE	0.12099	0.193404	0.0083635	0.0533288	0	0
Klimenko	FALSE	Klimenko_CS_False	FALSE	IntegSub.SiRMSSub.Absolv.Ind.Rdk	FALSE	FALSE	TRUE	FALSE	RFR	0.916777	0.970751	0.697509	0.416376	FALSE	FALSE	FALSE	-0.0539739	0.281133	TRUE	0.0195943	0.080487	0.00654194	0.0493038	0	0
Klimenko	TRUE	Klimenko_CS_True	TRUE	3D.IntegSub.SiRMSSub.Absolv.Ind.Rdk	TRUE	TRUE	TRUE	FALSE	RFR	0.849387	0.972201	0.833952	0.377533	FALSE	FALSE	FALSE	-0.122814	0.456419	TRUE	0.0605393	0.13644	0.00794183	0.0583066	0	0
Klimenko	TRUE	Klimenko_CS_True	FALSE	IntegSub.SiRMSSub.Absolv.Ind.Rdk	FALSE	TRUE	TRUE	FALSE	RFR	0.84605	0.973652	0.84611	0.368184	FALSE	FALSE	FALSE	-0.127601	0.477926	TRUE	0.05573	0.133301	0.00684635	0.0531811	0	0
Klimenko	FALSE	Klimenko_CS_False	FALSE	IntegSub.SiRMSSub.Absolv.Ind.Rdk	FALSE	FALSE	TRUE	TRUE	RFR	0.889059	0.955159	0.804755	0.516253	FALSE	FALSE	FALSE	-0.0661005	0.288501	TRUE	0.0298586	0.11392	0.00714877	0.0378603	0	0
Klimenko	FALSE	Klimenko_CS_False	FALSE	IntegSub.SiRMSSub.Absolv.Ind.Rdk	FALSE	FALSE	FALSE	FALSE	RFR	0.908256	0.967773	0.732488	0.437123	FALSE	FALSE	FALSE	-0.059517	0.295364	TRUE	0.0210326	0.0843095	0.00681595	0.0466193	0	0
Klimenko	TRUE	Klimenko_CS_True	FALSE	IntegSub.SiRMSSub.Absolv.Ind.Rdk	FALSE	TRUE	TRUE	TRUE	RFR	0.790832	0.952167	0.994106	0.496135	FALSE	FALSE	FALSE	-0.161335	0.497971	TRUE	0.082819	0.222575	0.0119039	0.0609594	0	0
Klimenko	FALSE	Klimenko_CS_False	FALSE	IntegSub.SiRMSSub	FALSE	FALSE	FALSE	FALSE	RFR	0.902106	0.965207	0.757574	0.454446	FALSE	FALSE	FALSE	-0.0631017	0.303128	TRUE	0.0207226	0.0782837	0.00650019	0.0412424	0	0
Klimenko	FALSE	Klimenko_CS_False	FALSE	IntegSub.SiRMSSub	FALSE	FALSE	TRUE	FALSE	RFR	0.913664	0.968734	0.711073	0.430483	FALSE	FALSE	FALSE	-0.0550705	0.28059	TRUE	0.0188608	0.0714399	0.00643689	0.0444869	0	0
Klimenko	TRUE	Klimenko_CS_True	TRUE	3D.IntegSub.SiRMSSub.Absolv.Ind.Rdk	TRUE	TRUE	FALSE	FALSE	RFR	0.84244	0.971772	0.852646	0.380597	FALSE	FALSE	FALSE	-0.129332	0.472048	TRUE	0.0634846	0.135129	0.007952	0.058661	0	0
Klimenko	TRUE	Klimenko_CS_True	FALSE	IntegSub.SiRMSSub.Absolv.Ind.Rdk	FALSE	TRUE	FALSE	TRUE	RFR	0.790823	0.951828	0.993049	0.497967	FALSE	FALSE	FALSE	-0.161006	0.495082	TRUE	0.0800019	0.211519	0.0115587	0.0571915	0	0
Klimenko	TRUE	Klimenko_CS_True	TRUE	3D.IntegSub.SiRMSSub.Absolv.Ind.Rdk	TRUE	FALSE	TRUE	FALSE	RFR	0.849211	0.972266	0.834655	0.377082	FALSE	FALSE	FALSE	-0.123055	0.457573	TRUE	0.0605701	0.139713	0.00797164	0.0588247	0	0
Klimenko	TRUE	Klimenko_CS_True	FALSE	Rdk.Absolv	FALSE	TRUE	TRUE	FALSE	RFR	0.846769	0.975761	0.834358	0.354153	FALSE	FALSE	FALSE	-0.128992	0.480206	TRUE	0.073281	0.147671	0.00555806	0.0463972	0	0
Klimenko	FALSE	Klimenko_CS_False	FALSE	Rdk	FALSE	FALSE	TRUE	FALSE	RFR	0.915656	0.971044	0.702431	0.414823	FALSE	FALSE	FALSE	-0.0553876	0.287609	TRUE	0.0201703	0.084736	0.00538882	0.0415456	0	0
Klimenko	TRUE	Klimenko_CS_True	FALSE	Rdk	FALSE	FALSE	TRUE	FALSE	RFR	0.846382	0.975758	0.835963	0.354009	FALSE	FALSE	FALSE	-0.129376	0.481954	TRUE	0.0747208	0.159689	0.00549097	0.0450342	0	0
Klimenko	FALSE	Klimenko_CS_False	FALSE	Rdk	FALSE	FALSE	FALSE	FALSE	RFR	0.904958	0.967674	0.74555	0.438459	FALSE	FALSE	FALSE	-0.0627155	0.307091	TRUE	0.0224308	0.0906871	0.00557024	0.0389657	0	0
Klimenko	TRUE	Klimenko_CS_True	FALSE	3D	TRUE	FALSE	TRUE	FALSE	RFR	0.796	0.965868	0.950752	0.417285	FALSE	FALSE	FALSE	-0.169869	0.533467	TRUE	0.123524	0.225728	0.0105168	0.0629746	0	0
Klimenko	TRUE	Klimenko_CS_True	FALSE	Absolv	FALSE	FALSE	FALSE	FALSE	RFR	0.760897	0.961449	1.03059	0.446507	FALSE	FALSE	FALSE	-0.200551	0.584081	TRUE	0.122956	0.183406	0.00837472	0.0478343	0	0
Klimenko	TRUE	Klimenko_CS_True	FALSE	3D.IntegSub.SiRMSSub.Absolv.Ind.Rdk	TRUE	TRUE	FALSE	FALSE	RFR	0.839614	0.97086	0.858167	0.386422	FALSE	FALSE	FALSE	-0.131245	0.471745	TRUE	0.0684263	0.134248	0.00822022	0.0585714	0	0
Klimenko	TRUE	Klimenko_CS_True	FALSE	Absolv	FALSE	TRUE	TRUE	FALSE	RFR	0.787187	0.971806	0.966229	0.380642	FALSE	FALSE	FALSE	-0.184618	0.585587	TRUE	0.116153	0.188404	0.00772538	0.0530522	0	0
Klimenko	FALSE	Klimenko_CS_False	FALSE	Absolv	FALSE	FALSE	FALSE	FALSE	MLR	0.853838	0.868473	0.925067	0.885973	FALSE	FALSE	FALSE	-0.0146344	0.0390935	TRUE	0.0334194	0.101586	0.0172619	0.0643373	0.0591	0.362745
Klimenko	TRUE	Klimenko_CS_True	FALSE	IntegSub.SiRMSSub	FALSE	FALSE	FALSE	FALSE	MLR	-1.69952e+06	-429103	1677.75	648.074	FALSE	FALSE	FALSE	-1.27042e+06	1029.68	TRUE	3.99311e+06	2517.72	1.61721e+06	1367.67	0.1759	1
Klimenko	TRUE	Klimenko_CS_True	FALSE	IntegSub.SiRMSSub	FALSE	TRUE	FALSE	FALSE	MLR	-4.56583e+06	-334999	2356.91	614.093	FALSE	FALSE	FALSE	-4.23083e+06	1742.82	TRUE	1.71677e+07	4937.01	1.15206e+06	1188.07	0.0592	0.362745
Klimenko	FALSE	Klimenko_CS_False	FALSE	Absolv	FALSE	FALSE	TRUE	FALSE	MLR	0.895713	0.90616	0.780281	0.747672	FALSE	FALSE	FALSE	-0.010447	0.0326092	TRUE	0.0245713	0.0865396	0.0126745	0.0466807	0.0668	0.401366
Klimenko	TRUE	Klimenko_CS_True	FALSE	Absolv.Ind	FALSE	TRUE	TRUE	FALSE	MLR	0.730626	0.918389	1.01707	0.649728	FALSE	FALSE	FALSE	-0.187763	0.367344	TRUE	0.253655	0.452179	0.0155853	0.0589589	0	0
Klimenko	TRUE	Klimenko_CS_True	FALSE	IntegSub.SiRMSSub.Absolv.Ind.Rdk	FALSE	FALSE	FALSE	TRUE	MLR	0.768991	0.855367	0.990209	0.867593	FALSE	FALSE	FALSE	-0.0863762	0.122616	TRUE	0.17465	0.199148	0.0227423	0.0722905	0.0014	0.0108303
Klimenko	TRUE	Klimenko_CS_True	FALSE	3D.IntegSub.SiRMSSub.Absolv.Ind.Rdk	TRUE	FALSE	TRUE	FALSE	MLR	-2.68863e+23	-3.81615e+22	769763206649	341337551146	FALSE	FALSE	FALSE	-2.30702e+23	428425655503	TRUE	5.2724e+23	862889227605	4.89644e+22	275635653779	0.0035	0.0232909
Klimenko	TRUE	Klimenko_CS_True	TRUE	3D	TRUE	TRUE	TRUE	FALSE	MLR	0.540448	0.899498	1.3869	0.682763	FALSE	FALSE	FALSE	-0.359049	0.704139	TRUE	0.328676	0.524582	0.0952571	0.226978	0	0
Klimenko	TRUE	Klimenko_CS_True	FALSE	Absolv	FALSE	FALSE	TRUE	FALSE	MLR	0.761612	0.910353	0.959959	0.680918	FALSE	FALSE	FALSE	-0.148742	0.279041	TRUE	0.234389	0.451375	0.0169456	0.0573113	0.0002	0.00165033
Klimenko	TRUE	Klimenko_CS_True	FALSE	Rdk.Absolv	FALSE	TRUE	FALSE	FALSE	MLR	-1.88453e+20	-6.42472e+20	9.66131e+09	2.55582e+10	TRUE	TRUE	TRUE	4.54019e+20	-1.58969e+10	FALSE	7.4757e+20	2.38648e+10	1.80042e+21	5.21064e+10	0.276	1
Klimenko	TRUE	Klimenko_CS_True	FALSE	Rdk.Absolv	FALSE	FALSE	TRUE	FALSE	MLR	-1.89854e+20	-5.55415e+20	9.71506e+09	3.12453e+10	TRUE	TRUE	TRUE	3.65562e+20	-2.15302e+10	FALSE	7.47144e+20	2.38607e+10	1.09542e+21	44725691577	0.1984	1
Klimenko	TRUE	Klimenko_CS_True	FALSE	Rdk	FALSE	TRUE	FALSE	FALSE	MLR	-2.78145e+19	-1.50746e+22	3.89564e+09	175872699566	TRUE	TRUE	TRUE	1.50468e+22	-1.71977e+11	FALSE	1.06925e+20	8.66062e+09	2.51887e+22	214333755639	0	0
Klimenko	TRUE	Klimenko_CS_True	FALSE	IntegSub.SiRMSSub.Absolv.Ind.Rdk	FALSE	FALSE	TRUE	TRUE	MLR	0.781249	0.856999	0.964956	0.863122	FALSE	FALSE	FALSE	-0.0757497	0.101834	TRUE	0.162873	0.187458	0.0206966	0.0692649	0.0037	0.0243599
Klimenko	TRUE	Klimenko_CS_True	FALSE	IntegSub.SiRMSSub.Absolv.Ind.Rdk	FALSE	FALSE	FALSE	FALSE	MLR	-2.68863e+23	-3.81615e+22	769763206648	341337551146	FALSE	FALSE	FALSE	-2.30702e+23	428425655502	TRUE	5.2724e+23	862889227605	4.89644e+22	275635653779	0.0035	0.0232909
Klimenko	TRUE	Klimenko_CS_True	FALSE	Rdk	FALSE	TRUE	TRUE	FALSE	MLR	-2.50404e+19	-2.13007e+22	3.34197e+09	179329491850	TRUE	TRUE	TRUE	2.12757e+22	-1.75988e+11	FALSE	1.06934e+20	8.51186e+09	6.90022e+22	270218629697	0	0
Klimenko	TRUE	Klimenko_CS_True	FALSE	3D.IntegSub.SiRMSSub.Absolv.Ind.Rdk	TRUE	TRUE	TRUE	FALSE	MLR	-2.68863e+23	-3.81615e+22	769763206649	341337551146	FALSE	FALSE	FALSE	-2.30702e+23	428425655503	TRUE	5.2724e+23	862889227605	4.89644e+22	275635653779	0.0035	0.0232909
Klimenko	TRUE	Klimenko_CS_True	TRUE	3D.IntegSub.SiRMSSub.Absolv.Ind.Rdk	TRUE	FALSE	FALSE	FALSE	MLR	-2.68863e+23	-3.81615e+22	769763206649	341337551146	FALSE	FALSE	FALSE	-2.30702e+23	428425655503	TRUE	5.2724e+23	862889227605	4.89644e+22	275635653779	0.0035	0.0232909
Klimenko	TRUE	Klimenko_CS_True	FALSE	IntegSub.SiRMSSub.Absolv.Ind.Rdk	FALSE	FALSE	TRUE	FALSE	MLR	-2.68863e+23	-3.81615e+22	769763206649	341337551146	FALSE	FALSE	FALSE	-2.30702e+23	428425655503	TRUE	5.2724e+23	862889227605	4.89644e+22	275635653779	0.0035	0.0232909
Klimenko	TRUE	Klimenko_CS_True	TRUE	3D	TRUE	TRUE	FALSE	FALSE	MLR	0.464613	0.873605	1.5347	0.774054	FALSE	FALSE	FALSE	-0.408993	0.760645	TRUE	0.40382	0.658617	0.105337	0.230357	0	0
Klimenko	TRUE	Klimenko_CS_True	FALSE	3D	TRUE	FALSE	FALSE	FALSE	MLR	-0.079881	0.811577	2.01948	0.885327	FALSE	FALSE	FALSE	-0.891458	1.13415	TRUE	1.22825	1.25501	0.254743	0.41936	0	0
Klimenko	TRUE	Klimenko_CS_True	FALSE	3D	TRUE	TRUE	TRUE	FALSE	MLR	0.465634	0.899592	1.48926	0.667734	FALSE	FALSE	FALSE	-0.433958	0.821526	TRUE	0.522256	0.878267	0.119339	0.240116	0	0
Klimenko	TRUE	Klimenko_CS_True	FALSE	IntegSub.SiRMSSub	FALSE	FALSE	TRUE	FALSE	MLR	-299415	-231121	965.754	604.472	FALSE	FALSE	FALSE	-68294.3	361.282	TRUE	396768	717.027	566090	923.343	0.6474	1
Klimenko	TRUE	Klimenko_CS_True	FALSE	IntegSub.SiRMSSub	FALSE	TRUE	TRUE	FALSE	MLR	-2.10624e+06	-241681	2042.71	585.172	FALSE	FALSE	FALSE	-1.86456e+06	1457.54	TRUE	5.52186e+06	3099.04	645557	970.45	0.0474	0.296309
Klimenko	FALSE	Klimenko_CS_False	FALSE	Absolv.Ind	FALSE	FALSE	FALSE	FALSE	MLR	0.872028	0.891278	0.864987	0.804873	FALSE	FALSE	FALSE	-0.0192503	0.0601139	TRUE	0.0322922	0.110381	0.0154096	0.0537951	0.01	0.0644659
Klimenko	TRUE	Klimenko_CS_True	FALSE	3D.IntegSub.SiRMSSub.Absolv.Ind.Rdk	TRUE	FALSE	FALSE	FALSE	MLR	-2.68863e+23	-3.81615e+22	769763206649	341337551146	FALSE	FALSE	FALSE	-2.30702e+23	428425655503	TRUE	5.2724e+23	862889227605	4.89644e+22	275635653779	0.0035	0.0232909
Klimenko	TRUE	Klimenko_CS_True	FALSE	Rdk.Absolv	FALSE	FALSE	FALSE	FALSE	MLR	-1.89854e+20	-5.55409e+20	9.71506e+09	3.12452e+10	TRUE	TRUE	TRUE	3.65555e+20	-2.15302e+10	FALSE	7.47144e+20	2.38607e+10	1.09539e+21	4.47253e+10	0.1984	1
Klimenko	FALSE	Klimenko_CS_False	FALSE	IntegSub.SiRMSSub.Absolv.Ind.Rdk	FALSE	FALSE	FALSE	TRUE	MLR	0.85985	0.873955	0.904576	0.865886	FALSE	FALSE	FALSE	-0.0141053	0.0386898	TRUE	0.03118	0.0749033	0.0190424	0.0635114	0.0632	0.383458
Klimenko	FALSE	Klimenko_CS_False	FALSE	Rdk.Absolv	FALSE	FALSE	FALSE	FALSE	MLR	-1.40338e+09	-1.01682e+08	39473.3	10656.5	FALSE	FALSE	FALSE	-1.3017e+09	28816.8	TRUE	5.51343e+09	89589.6	3.21886e+08	20705	0.1053	0.614786
Klimenko	TRUE	Klimenko_CS_True	TRUE	3D	TRUE	FALSE	FALSE	FALSE	MLR	0.23502	0.830804	1.7949	0.884586	FALSE	FALSE	FALSE	-0.595784	0.910316	TRUE	0.668368	0.869949	0.154151	0.315773	0	0
Klimenko	TRUE	Klimenko_CS_True	FALSE	Absolv.Ind	FALSE	FALSE	TRUE	FALSE	MLR	0.719766	0.914982	1.03818	0.663271	FALSE	FALSE	FALSE	-0.195216	0.374911	TRUE	0.271958	0.481493	0.0160484	0.0592836	0	0
Klimenko	TRUE	Klimenko_CS_True	FALSE	Rdk	FALSE	FALSE	FALSE	FALSE	MLR	-2.50403e+19	-2.10996e+22	3.34195e+09	177401374883	TRUE	TRUE	TRUE	2.10746e+22	-1.74059e+11	FALSE	1.06934e+20	8.51185e+09	6.93268e+22	269281081960	0	0
Klimenko	TRUE	Klimenko_CS_True	FALSE	3D	TRUE	TRUE	FALSE	FALSE	MLR	0.320264	0.880675	1.67642	0.727223	FALSE	FALSE	FALSE	-0.56041	0.949201	TRUE	0.718826	1.05758	0.151542	0.263442	0	0
Klimenko	FALSE	Klimenko_CS_False	FALSE	Rdk.Absolv	FALSE	FALSE	TRUE	FALSE	MLR	-1.28748e+09	-8.92119e+07	43284.7	12881.1	FALSE	FALSE	FALSE	-1.19827e+09	30403.6	TRUE	4.1856e+09	82798.4	1.37316e+08	17927.6	0.024	0.153123
Klimenko	TRUE	Klimenko_CS_True	FALSE	Absolv.Ind	FALSE	FALSE	FALSE	FALSE	MLR	0.693009	0.879464	1.13291	0.790168	FALSE	FALSE	FALSE	-0.186455	0.342744	TRUE	0.20991	0.358645	0.0241571	0.0818167	0	0
Klimenko	TRUE	Klimenko_CS_True	FALSE	IntegSub.SiRMSSub.Absolv.Ind.Rdk	FALSE	TRUE	FALSE	FALSE	MLR	-2.68863e+23	-3.81615e+22	769763206648	341337551146	FALSE	FALSE	FALSE	-2.30702e+23	428425655502	TRUE	5.2724e+23	862889227605	4.89644e+22	275635653779	0.0035	0.0232909
Klimenko	TRUE	Klimenko_CS_True	FALSE	Absolv	FALSE	TRUE	FALSE	FALSE	MLR	0.608591	0.846344	1.23215	0.891815	FALSE	FALSE	FALSE	-0.237753	0.340338	TRUE	0.372029	0.539241	0.0292726	0.0790714	0.0004	0.00317371
Klimenko	TRUE	Klimenko_CS_True	TRUE	3D	TRUE	FALSE	TRUE	FALSE	MLR	0.420509	0.858265	1.58093	0.802384	FALSE	FALSE	FALSE	-0.437756	0.77855	TRUE	0.447477	0.68576	0.140918	0.30838	0	0
Klimenko	FALSE	Klimenko_CS_False	FALSE	Absolv.Ind	FALSE	FALSE	TRUE	FALSE	MLR	0.895134	0.910613	0.782746	0.729539	FALSE	FALSE	FALSE	-0.0154783	0.0532074	TRUE	0.0256414	0.0927443	0.0121576	0.041666	0.0089	0.0579786
Klimenko	TRUE	Klimenko_CS_True	FALSE	Absolv.Ind	FALSE	TRUE	FALSE	FALSE	MLR	0.712793	0.883654	1.0925	0.775749	FALSE	FALSE	FALSE	-0.170861	0.316747	TRUE	0.192084	0.302817	0.0243102	0.083046	0	0
Klimenko	FALSE	Klimenko_CS_False	FALSE	IntegSub.SiRMSSub.Absolv.Ind.Rdk	FALSE	FALSE	TRUE	FALSE	MLR	-2.09697e+23	-1.20522e+23	861617069383	691462298383	FALSE	FALSE	FALSE	-8.91748e+22	170154771000	TRUE	3.4106e+23	709937537059	1.4384e+23	472030419601	0.2702	1
Klimenko	TRUE	Klimenko_CS_True	TRUE	3D.IntegSub.SiRMSSub.Absolv.Ind.Rdk	TRUE	TRUE	TRUE	FALSE	MLR	-2.68863e+23	-3.81615e+22	769763206649	341337551146	FALSE	FALSE	FALSE	-2.30702e+23	428425655503	TRUE	5.2724e+23	862889227605	4.89644e+22	275635653779	0.0035	0.0232909
Klimenko	TRUE	Klimenko_CS_True	FALSE	IntegSub.SiRMSSub.Absolv.Ind.Rdk	FALSE	TRUE	TRUE	FALSE	MLR	-2.68863e+23	-3.81615e+22	769763206649	341337551146	FALSE	FALSE	FALSE	-2.30702e+23	428425655503	TRUE	5.2724e+23	862889227605	4.89644e+22	275635653779	0.0035	0.0232909
Klimenko	FALSE	Klimenko_CS_False	FALSE	IntegSub.SiRMSSub.Absolv.Ind.Rdk	FALSE	FALSE	TRUE	TRUE	MLR	0.860384	0.872643	0.904203	0.870809	FALSE	FALSE	FALSE	-0.0122596	0.0333946	TRUE	0.029787	0.0761357	0.0175514	0.0567025	0.0846	0.503429
Klimenko	FALSE	Klimenko_CS_False	FALSE	IntegSub.SiRMSSub.Absolv.Ind.Rdk	FALSE	FALSE	FALSE	FALSE	MLR	-2.29064e+23	-1.14256e+23	913002270893	692271130253	FALSE	FALSE	FALSE	-1.14808e+23	220731140640	TRUE	3.34188e+23	704189222820	1.29083e+23	436250368037	0.1309	0.757107
Klimenko	TRUE	Klimenko_CS_True	FALSE	IntegSub.SiRMSSub.Absolv.Ind.Rdk	FALSE	TRUE	TRUE	TRUE	MLR	0.775158	0.856333	0.982648	0.86435	FALSE	FALSE	FALSE	-0.0811745	0.118298	TRUE	0.156921	0.170872	0.0242112	0.0778886	0.0008	0.00626707
Klimenko	FALSE	Klimenko_CS_False	FALSE	IntegSub.SiRMSSub	FALSE	FALSE	FALSE	FALSE	MLR	-6.84883e+06	-2.90425e+06	3476.16	2278.79	FALSE	FALSE	FALSE	-3.94459e+06	1197.37	TRUE	2.33081e+07	5300.16	7.93074e+06	3500.57	0.6428	1
Klimenko	FALSE	Klimenko_CS_False	FALSE	IntegSub.SiRMSSub	FALSE	FALSE	TRUE	FALSE	MLR	-4.64113e+06	-1.90098e+07	3425.35	3928.47	TRUE	TRUE	TRUE	1.43687e+07	-503.119	FALSE	8.02168e+06	3442.34	8.49881e+07	9958.79	0.9434	1
Klimenko	TRUE	Klimenko_CS_True	TRUE	3D.IntegSub.SiRMSSub.Absolv.Ind.Rdk	TRUE	TRUE	FALSE	FALSE	MLR	-2.68863e+23	-3.81615e+22	769763206649	341337551146	FALSE	FALSE	FALSE	-2.30702e+23	428425655503	TRUE	5.2724e+23	862889227605	4.89644e+22	275635653779	0.0035	0.0232909
Klimenko	TRUE	Klimenko_CS_True	FALSE	IntegSub.SiRMSSub.Absolv.Ind.Rdk	FALSE	TRUE	FALSE	TRUE	MLR	0.777068	0.857614	0.969025	0.861252	FALSE	FALSE	FALSE	-0.0805454	0.107774	TRUE	0.170691	0.189647	0.0214912	0.0727681	0.0035	0.0232909
Klimenko	TRUE	Klimenko_CS_True	TRUE	3D.IntegSub.SiRMSSub.Absolv.Ind.Rdk	TRUE	FALSE	TRUE	FALSE	MLR	-2.68863e+23	-3.81615e+22	769763206649	341337551146	FALSE	FALSE	FALSE	-2.30702e+23	428425655503	TRUE	5.2724e+23	862889227605	4.89644e+22	275635653779	0.0035	0.0232909
Klimenko	TRUE	Klimenko_CS_True	FALSE	Rdk.Absolv	FALSE	TRUE	TRUE	FALSE	MLR	-1.89854e+20	-5.55415e+20	9.71506e+09	3.12453e+10	TRUE	TRUE	TRUE	3.65562e+20	-2.15302e+10	FALSE	7.47144e+20	2.38607e+10	1.09542e+21	44725691577	0.1984	1
Klimenko	FALSE	Klimenko_CS_False	FALSE	Rdk	FALSE	FALSE	TRUE	FALSE	MLR	-1.11257e+09	-1.55203e+08	45260.5	17487.9	FALSE	FALSE	FALSE	-9.57369e+08	27772.5	TRUE	3.10499e+09	72404.2	2.6197e+08	23977.7	0.0425	0.268389
Klimenko	TRUE	Klimenko_CS_True	FALSE	Rdk	FALSE	FALSE	TRUE	FALSE	MLR	-2.50404e+19	-2.13007e+22	3.34197e+09	179329491850	TRUE	TRUE	TRUE	2.12757e+22	-1.75988e+11	FALSE	1.06934e+20	8.51186e+09	6.90022e+22	270218629697	0	0
Klimenko	FALSE	Klimenko_CS_False	FALSE	Rdk	FALSE	FALSE	FALSE	FALSE	MLR	-9.19217e+08	-6.98116e+07	31098.1	10905.5	FALSE	FALSE	FALSE	-8.49405e+08	20192.5	TRUE	3.74479e+09	72565	1.18551e+08	16145	0.0937	0.55227
Klimenko	TRUE	Klimenko_CS_True	FALSE	3D	TRUE	FALSE	TRUE	FALSE	MLR	0.0929662	0.828559	1.83005	0.839046	FALSE	FALSE	FALSE	-0.735593	0.991002	TRUE	1.09048	1.11226	0.224399	0.41079	0	0
Klimenko	TRUE	Klimenko_CS_True	FALSE	Absolv	FALSE	FALSE	FALSE	FALSE	MLR	0.59776	0.843372	1.24994	0.900592	FALSE	FALSE	FALSE	-0.245612	0.349346	TRUE	0.390915	0.566106	0.0298277	0.0802576	0.0003	0.00244292
Klimenko	TRUE	Klimenko_CS_True	FALSE	3D.IntegSub.SiRMSSub.Absolv.Ind.Rdk	TRUE	TRUE	FALSE	FALSE	MLR	-2.68863e+23	-3.81615e+22	769763206649	341337551146	FALSE	FALSE	FALSE	-2.30702e+23	428425655503	TRUE	5.2724e+23	862889227605	4.89644e+22	275635653779	0.0035	0.0232909
Klimenko	TRUE	Klimenko_CS_True	FALSE	Absolv	FALSE	TRUE	TRUE	FALSE	MLR	0.77656	0.914065	0.925906	0.666613	FALSE	FALSE	FALSE	-0.137504	0.259292	TRUE	0.2152	0.423791	0.0163166	0.0567033	0.0004	0.00317371
