# Supplementary material for: The influence of solid state information and descriptor selection on statistical models of temperature dependent aqueous solubility
Source: J Cheminform. 2018 Aug 29;10:44. doi: 10.1186/s13321-018-0298-3 (PMC6115327; doi:10.1186/s13321-018-0298-3)
Supplement: Supplementary file 3 — Additional file 3. Additional results files, in electronic format. These additional results are (a) SUB-48 calculated lattice energies for the complete set and filtered set of 27 crystal structures, (b) results from analysis of the correspondence between our temperature dependent solubility data and (1/T), (c) Excel workbooks documenting all R2 and RMSE values obtained from cross-validation, their mean values and the p values (both raw and adjusted) obtained from pairwise comparisons of corresponding models, (d) comparison of melting point data used for the melting point descriptor and retrieved from the CSD for linked refcodes. [file 13321_2018_298_MOESM3_ESM.zip › additional_results/R2.RMSE.stats/summarize_effect_of_FS_adj.p.xlsx]

## Sheet: summarize_effect_of_FS_adj.p
Dataset Name [Prefix]	Crystal Structure Based Dataset	Dataset	3D molecular descriptors based on crystal stucture Included [Pre-FS]	Molecular Descriptors Combination [Pre-FS]	Any 3D molecular descriptors [Pre-FS]?	Lattice Energy Descriptor Included [Pre-FS]	Melting Point Descriptor Included [Pre-FS]	Method	CV	Feature Selection Applied:R2:Mean	Feature Selection NOT Applied:R2:Mean	Feature Selection Applied:RMSE:Mean	Feature Selection NOT Applied:RMSE:Mean	Feature Selection Applied:Win (R2:Mean)	Feature Selection Applied:Win (RMSE:Mean)	Joint Win	R2:Mean:Difference	RMSE:Mean:Difference	Joint Loss	Feature Selection Applied:R2:SD	Feature Selection Applied:RMSE:SD	Feature Selection NOT Applied:R2:SD	Feature Selection NOT Applied:RMSE:SD	RMSE:P.value	RMSE:P.value.adjusted
Avdeef_ExDPs_Cal	TRUE	Avdeef_ExDPs_Cal_CS_True	FALSE	IntegSub.SiRMSSub.Absolv.Ind.Rdk	FALSE	TRUE	FALSE	RFR	v	0.0891505	0.245036	12.5162	11.5824	FALSE	FALSE	FALSE	-0.155886	0.933872	TRUE	0.351917	5.45893	0.259501	5.50107	0	0
Avdeef_ExDPs_Cal	TRUE	Avdeef_ExDPs_Cal_CS_True	FALSE	IntegSub.SiRMSSub.Absolv.Ind.Rdk	FALSE	FALSE	TRUE	RFR	v	0.0912526	0.23917	12.4744	11.5967	FALSE	FALSE	FALSE	-0.147918	0.877676	TRUE	0.360011	5.40734	0.287052	5.55757	0	0
Klimenko	TRUE	Klimenko_CS_True	FALSE	IntegSub.SiRMSSub.Absolv.Ind.Rdk	FALSE	TRUE	TRUE	RFR	v	0.952167	0.973652	0.496135	0.368184	FALSE	FALSE	FALSE	-0.0214846	0.127951	TRUE	0.0119039	0.0609594	0.00684635	0.0531811	0	0
Klimenko	FALSE	Klimenko_CS_False	FALSE	IntegSub.SiRMSSub.Absolv.Ind.Rdk	FALSE	FALSE	FALSE	RFR	rt	0.888594	0.908256	0.80683	0.732488	FALSE	FALSE	FALSE	-0.0196619	0.0743421	TRUE	0.0293243	0.11133	0.0210326	0.0843095	0	0
Klimenko	TRUE	Klimenko_CS_True	FALSE	IntegSub.SiRMSSub.Absolv.Ind.Rdk	FALSE	FALSE	TRUE	RFR	v	0.951935	0.973843	0.497428	0.366928	FALSE	FALSE	FALSE	-0.0219075	0.130499	TRUE	0.0115286	0.0570526	0.00674017	0.0527144	0	0
Avdeef_ExDPs_Cal	FALSE	Avdeef_ExDPs_Cal_CS_False	FALSE	IntegSub.SiRMSSub.Absolv.Ind.Rdk	FALSE	FALSE	TRUE	RFR	v	0.454095	0.596233	10.4412	8.95571	FALSE	FALSE	FALSE	-0.142138	1.48545	TRUE	0.219228	4.0539	0.150083	3.40491	0	0
Klimenko	TRUE	Klimenko_CS_True	FALSE	IntegSub.SiRMSSub.Absolv.Ind.Rdk	FALSE	FALSE	TRUE	RFR	rt	0.784789	0.845898	1.00369	0.846987	FALSE	FALSE	FALSE	-0.0611091	0.156703	TRUE	0.0877678	0.222759	0.0553384	0.136078	0	0
Avdeef_ExDPs_Cal	TRUE	Avdeef_ExDPs_Cal_CS_True	FALSE	IntegSub.SiRMSSub.Absolv.Ind.Rdk	FALSE	TRUE	TRUE	RFR	v	0.129539	0.239387	12.3808	11.5801	FALSE	FALSE	FALSE	-0.109848	0.8007	TRUE	0.33371	5.75082	0.281912	5.48738	0	0
Avdeef_ExDPs_Cal	TRUE	Avdeef_ExDPs_Cal_CS_True	FALSE	IntegSub.SiRMSSub.Absolv.Ind.Rdk	FALSE	FALSE	FALSE	RFR	v	0.165122	0.233804	12.0727	11.6269	FALSE	FALSE	FALSE	-0.0686814	0.445797	TRUE	0.339622	5.50343	0.281436	5.50051	0.0048	0.0223328
Klimenko	FALSE	Klimenko_CS_False	FALSE	IntegSub.SiRMSSub.Absolv.Ind.Rdk	FALSE	FALSE	FALSE	RFR	v	0.954886	0.967773	0.517823	0.437123	FALSE	FALSE	FALSE	-0.0128868	0.0806992	TRUE	0.00714743	0.0378587	0.00681595	0.0466193	0	0
Avdeef_ExDPs	TRUE	Avdeef_ExDPs_CS_True	FALSE	IntegSub.SiRMSSub.Absolv.Ind.Rdk	FALSE	TRUE	TRUE	RFR	v	0.136336	0.155903	15.3663	15.2181	FALSE	FALSE	FALSE	-0.019567	0.148191	TRUE	0.12744	1.75919	0.120137	1.95084	0.0723	0.32923
Klimenko	FALSE	Klimenko_CS_False	FALSE	IntegSub.SiRMSSub.Absolv.Ind.Rdk	FALSE	FALSE	TRUE	RFR	v	0.955159	0.970751	0.516253	0.416376	FALSE	FALSE	FALSE	-0.0155919	0.099877	TRUE	0.00714877	0.0378603	0.00654194	0.0493038	0	0
Klimenko	TRUE	Klimenko_CS_True	FALSE	IntegSub.SiRMSSub.Absolv.Ind.Rdk	FALSE	TRUE	FALSE	RFR	v	0.951828	0.973172	0.497967	0.371618	FALSE	FALSE	FALSE	-0.0213437	0.126349	TRUE	0.0115587	0.0571915	0.00682226	0.0526583	0	0
Klimenko	TRUE	Klimenko_CS_True	FALSE	IntegSub.SiRMSSub.Absolv.Ind.Rdk	FALSE	FALSE	FALSE	RFR	v	0.952013	0.973137	0.497348	0.372004	FALSE	FALSE	FALSE	-0.0211234	0.125344	TRUE	0.0109098	0.0573065	0.00667949	0.0515373	0	0
Avdeef_ExDPs	FALSE	Avdeef_ExDPs_CS_False	FALSE	IntegSub.SiRMSSub.Absolv.Ind.Rdk	FALSE	FALSE	FALSE	RFR	v	0.288869	0.319326	14.3184	14.0256	FALSE	FALSE	FALSE	-0.0304568	0.292762	TRUE	0.0854075	1.18903	0.085035	1.3419	0	0
Klimenko	TRUE	Klimenko_CS_True	FALSE	IntegSub.SiRMSSub.Absolv.Ind.Rdk	FALSE	FALSE	FALSE	RFR	rt	0.782172	0.836188	1.01308	0.872592	FALSE	FALSE	FALSE	-0.0540157	0.140489	TRUE	0.0780355	0.202427	0.0592759	0.130101	0	0
Klimenko	TRUE	Klimenko_CS_True	FALSE	IntegSub.SiRMSSub.Absolv.Ind.Rdk	FALSE	TRUE	FALSE	RFR	rt	0.790823	0.836837	0.993049	0.870175	FALSE	FALSE	FALSE	-0.0460147	0.122874	TRUE	0.0800019	0.211519	0.0602781	0.13012	0	0
Avdeef_ExDPs_Cal	FALSE	Avdeef_ExDPs_Cal_CS_False	FALSE	IntegSub.SiRMSSub.Absolv.Ind.Rdk	FALSE	FALSE	FALSE	RFR	v	0.453748	0.59521	10.4596	8.96242	FALSE	FALSE	FALSE	-0.141462	1.49716	TRUE	0.218383	3.98468	0.152269	3.42554	0	0
Avdeef_ExDPs	FALSE	Avdeef_ExDPs_CS_False	FALSE	IntegSub.SiRMSSub.Absolv.Ind.Rdk	FALSE	FALSE	TRUE	RFR	v	0.272444	0.320922	14.4835	14.0089	FALSE	FALSE	FALSE	-0.0484784	0.474611	TRUE	0.0911095	1.2313	0.0865259	1.35662	0	0
Klimenko	TRUE	Klimenko_CS_True	FALSE	IntegSub.SiRMSSub.Absolv.Ind.Rdk	FALSE	TRUE	TRUE	RFR	rt	0.790832	0.84605	0.994106	0.84611	FALSE	FALSE	FALSE	-0.0552187	0.147996	TRUE	0.082819	0.222575	0.05573	0.133301	0	0
Klimenko	FALSE	Klimenko_CS_False	FALSE	IntegSub.SiRMSSub.Absolv.Ind.Rdk	FALSE	FALSE	TRUE	RFR	rt	0.889059	0.916777	0.804755	0.697509	FALSE	FALSE	FALSE	-0.0277184	0.107245	TRUE	0.0298586	0.11392	0.0195943	0.080487	0	0
Avdeef_ExDPs	TRUE	Avdeef_ExDPs_CS_True	FALSE	IntegSub.SiRMSSub.Absolv.Ind.Rdk	FALSE	FALSE	TRUE	RFR	v	0.112437	0.152086	15.5629	15.2516	FALSE	FALSE	FALSE	-0.039649	0.311364	TRUE	0.124795	1.58411	0.119149	1.94039	0.0005	0.00237803
Avdeef_ExDPs	TRUE	Avdeef_ExDPs_CS_True	FALSE	IntegSub.SiRMSSub.Absolv.Ind.Rdk	FALSE	TRUE	FALSE	RFR	v	0.114559	0.156879	15.5527	15.208	FALSE	FALSE	FALSE	-0.0423195	0.344644	TRUE	0.124305	1.65699	0.120654	1.94546	0.0001	0.000486414
Avdeef_ExDPs	TRUE	Avdeef_ExDPs_CS_True	FALSE	IntegSub.SiRMSSub.Absolv.Ind.Rdk	FALSE	FALSE	FALSE	RFR	v	0.134537	0.152089	15.3697	15.2553	FALSE	FALSE	FALSE	-0.0175518	0.114402	TRUE	0.134704	1.74168	0.118859	1.96568	0.1416	0.631366
Avdeef_ExDPs_Cal	TRUE	Avdeef_ExDPs_Cal_CS_True	FALSE	IntegSub.SiRMSSub.Absolv.Ind.Rdk	FALSE	TRUE	FALSE	MLR	v	-2.49745	-1185.88	20.7369	249.762	TRUE	TRUE	TRUE	1183.38	-229.025	FALSE	3.00897	7.9873	3140.39	337.276	0	0
Avdeef_ExDPs_Cal	TRUE	Avdeef_ExDPs_Cal_CS_True	FALSE	IntegSub.SiRMSSub.Absolv.Ind.Rdk	FALSE	FALSE	TRUE	MLR	v	-2.91095	-1185.88	21.3482	249.762	TRUE	TRUE	TRUE	1182.97	-228.414	FALSE	3.90072	8.62356	3140.39	337.276	0	0
Klimenko	TRUE	Klimenko_CS_True	FALSE	IntegSub.SiRMSSub.Absolv.Ind.Rdk	FALSE	TRUE	TRUE	MLR	v	0.856333	-3.81615e+22	0.86435	341337551146	TRUE	TRUE	TRUE	3.81615e+22	-3.41338e+11	FALSE	0.0242112	0.0778886	4.89644e+22	275635653779	0	0
Klimenko	FALSE	Klimenko_CS_False	FALSE	IntegSub.SiRMSSub.Absolv.Ind.Rdk	FALSE	FALSE	FALSE	MLR	rt	0.85985	-2.29064e+23	0.904576	913002270893	TRUE	TRUE	TRUE	2.29064e+23	-9.13002e+11	FALSE	0.03118	0.0749033	3.34188e+23	704189222820	0	0
Klimenko	TRUE	Klimenko_CS_True	FALSE	IntegSub.SiRMSSub.Absolv.Ind.Rdk	FALSE	FALSE	TRUE	MLR	v	0.856999	-3.81615e+22	0.863122	341337551146	TRUE	TRUE	TRUE	3.81615e+22	-3.41338e+11	FALSE	0.0206966	0.0692649	4.89644e+22	275635653779	0	0
Avdeef_ExDPs_Cal	FALSE	Avdeef_ExDPs_Cal_CS_False	FALSE	IntegSub.SiRMSSub.Absolv.Ind.Rdk	FALSE	FALSE	TRUE	MLR	v	-0.0736884	-355761354988	14.2349	1.98136e+06	TRUE	TRUE	TRUE	3.55761e+11	-1.98134e+06	FALSE	0.508959	5.22497	1678348873030	7.31313e+06	0	0
Klimenko	TRUE	Klimenko_CS_True	FALSE	IntegSub.SiRMSSub.Absolv.Ind.Rdk	FALSE	FALSE	TRUE	MLR	rt	0.781249	-2.68863e+23	0.964956	769763206649	TRUE	TRUE	TRUE	2.68863e+23	-7.69763e+11	FALSE	0.162873	0.187458	5.2724e+23	862889227605	0	0
Avdeef_ExDPs_Cal	TRUE	Avdeef_ExDPs_Cal_CS_True	FALSE	IntegSub.SiRMSSub.Absolv.Ind.Rdk	FALSE	TRUE	TRUE	MLR	v	-3.27056	-1185.88	21.7427	249.762	TRUE	TRUE	TRUE	1182.61	-228.019	FALSE	5.40958	8.66305	3140.39	337.276	0	0
Avdeef_ExDPs_Cal	TRUE	Avdeef_ExDPs_Cal_CS_True	FALSE	IntegSub.SiRMSSub.Absolv.Ind.Rdk	FALSE	FALSE	FALSE	MLR	v	-2.54119	-1185.88	19.5075	249.762	TRUE	TRUE	TRUE	1183.34	-230.254	FALSE	4.68744	7.46297	3140.39	337.276	0	0
Klimenko	FALSE	Klimenko_CS_False	FALSE	IntegSub.SiRMSSub.Absolv.Ind.Rdk	FALSE	FALSE	FALSE	MLR	v	0.873955	-1.14256e+23	0.865886	692271130253	TRUE	TRUE	TRUE	1.14256e+23	-6.92271e+11	FALSE	0.0190424	0.0635114	1.29083e+23	436250368037	0	0
Avdeef_ExDPs	TRUE	Avdeef_ExDPs_CS_True	FALSE	IntegSub.SiRMSSub.Absolv.Ind.Rdk	FALSE	TRUE	TRUE	MLR	v	0.0496692	-6.79622e+28	16.1024	1967152152580000	TRUE	TRUE	TRUE	6.79622e+28	-1967152152579984	FALSE	0.160311	1.91309	1.82513e+29	3269836715290000	0	0
Klimenko	FALSE	Klimenko_CS_False	FALSE	IntegSub.SiRMSSub.Absolv.Ind.Rdk	FALSE	FALSE	TRUE	MLR	v	0.872643	-1.20522e+23	0.870809	691462298383	TRUE	TRUE	TRUE	1.20522e+23	-6.91462e+11	FALSE	0.0175514	0.0567025	1.4384e+23	472030419601	0	0
Klimenko	TRUE	Klimenko_CS_True	FALSE	IntegSub.SiRMSSub.Absolv.Ind.Rdk	FALSE	TRUE	FALSE	MLR	v	0.857614	-3.81615e+22	0.861252	341337551146	TRUE	TRUE	TRUE	3.81615e+22	-3.41338e+11	FALSE	0.0214912	0.0727681	4.89644e+22	275635653779	0	0
Klimenko	TRUE	Klimenko_CS_True	FALSE	IntegSub.SiRMSSub.Absolv.Ind.Rdk	FALSE	FALSE	FALSE	MLR	v	0.855367	-3.81615e+22	0.867593	341337551146	TRUE	TRUE	TRUE	3.81615e+22	-3.41338e+11	FALSE	0.0227423	0.0722905	4.89644e+22	275635653779	0	0
Avdeef_ExDPs	FALSE	Avdeef_ExDPs_CS_False	FALSE	IntegSub.SiRMSSub.Absolv.Ind.Rdk	FALSE	FALSE	FALSE	MLR	v	0.230641	-1.52197e+30	14.8707	4986826210680000	TRUE	TRUE	TRUE	1.52197e+30	-4986826210679985	FALSE	0.113575	1.31923	7.45291e+30	2.29227e+16	0	0
Klimenko	TRUE	Klimenko_CS_True	FALSE	IntegSub.SiRMSSub.Absolv.Ind.Rdk	FALSE	FALSE	FALSE	MLR	rt	0.768991	-2.68863e+23	0.990209	769763206648	TRUE	TRUE	TRUE	2.68863e+23	-7.69763e+11	FALSE	0.17465	0.199148	5.2724e+23	862889227605	0	0
Klimenko	TRUE	Klimenko_CS_True	FALSE	IntegSub.SiRMSSub.Absolv.Ind.Rdk	FALSE	TRUE	FALSE	MLR	rt	0.777068	-2.68863e+23	0.969025	769763206648	TRUE	TRUE	TRUE	2.68863e+23	-7.69763e+11	FALSE	0.170691	0.189647	5.2724e+23	862889227605	0	0
Avdeef_ExDPs_Cal	FALSE	Avdeef_ExDPs_Cal_CS_False	FALSE	IntegSub.SiRMSSub.Absolv.Ind.Rdk	FALSE	FALSE	FALSE	MLR	v	-0.0848388	-252500766519	14.3041	1.60801e+06	TRUE	TRUE	TRUE	2.52501e+11	-1.608e+06	FALSE	0.540484	5.38342	1198943994810	6.13414e+06	0	0
Avdeef_ExDPs	FALSE	Avdeef_ExDPs_CS_False	FALSE	IntegSub.SiRMSSub.Absolv.Ind.Rdk	FALSE	FALSE	TRUE	MLR	v	0.228338	-1.03029e+30	14.8973	4134827297320000	TRUE	TRUE	TRUE	1.03029e+30	-4134827297319985	FALSE	0.109154	1.28794	5.0444e+30	1.88527e+16	0	0
Klimenko	TRUE	Klimenko_CS_True	FALSE	IntegSub.SiRMSSub.Absolv.Ind.Rdk	FALSE	TRUE	TRUE	MLR	rt	0.775158	-2.68863e+23	0.982648	769763206649	TRUE	TRUE	TRUE	2.68863e+23	-7.69763e+11	FALSE	0.156921	0.170872	5.2724e+23	862889227605	0	0
Klimenko	FALSE	Klimenko_CS_False	FALSE	IntegSub.SiRMSSub.Absolv.Ind.Rdk	FALSE	FALSE	TRUE	MLR	rt	0.860384	-2.09697e+23	0.904203	861617069383	TRUE	TRUE	TRUE	2.09697e+23	-8.61617e+11	FALSE	0.029787	0.0761357	3.4106e+23	709937537059	0	0
Avdeef_ExDPs	TRUE	Avdeef_ExDPs_CS_True	FALSE	IntegSub.SiRMSSub.Absolv.Ind.Rdk	FALSE	FALSE	TRUE	MLR	v	0.0455585	-6.00853e+28	16.1464	1900841280940000	TRUE	TRUE	TRUE	6.00853e+28	-1.90084e+15	FALSE	0.167667	2.04297	1.60822e+29	3073357568320000	0	0
Avdeef_ExDPs	TRUE	Avdeef_ExDPs_CS_True	FALSE	IntegSub.SiRMSSub.Absolv.Ind.Rdk	FALSE	TRUE	FALSE	MLR	v	0.0357251	-6.35698e+28	16.2262	1788445900620000	TRUE	TRUE	TRUE	6.35698e+28	-1.78845e+15	FALSE	0.175152	2.09171	1.81791e+29	3143510284240000	0	0
Avdeef_ExDPs	TRUE	Avdeef_ExDPs_CS_True	FALSE	IntegSub.SiRMSSub.Absolv.Ind.Rdk	FALSE	FALSE	FALSE	MLR	v	0.0496374	-6.72126e+28	16.1144	1565960496810000	TRUE	TRUE	TRUE	6.72126e+28	-1565960496809984	FALSE	0.16584	2.10788	2.22036e+29	3289322946850000	0	0
