# Supplementary material for: The influence of solid state information and descriptor selection on statistical models of temperature dependent aqueous solubility
Source: J Cheminform. 2018 Aug 29;10:44. doi: 10.1186/s13321-018-0298-3 (PMC6115327; doi:10.1186/s13321-018-0298-3)
Supplement: Supplementary file 3 — Additional file 3. Additional results files, in electronic format. These additional results are (a) SUB-48 calculated lattice energies for the complete set and filtered set of 27 crystal structures, (b) results from analysis of the correspondence between our temperature dependent solubility data and (1/T), (c) Excel workbooks documenting all R2 and RMSE values obtained from cross-validation, their mean values and the p values (both raw and adjusted) obtained from pairwise comparisons of corresponding models, (d) comparison of melting point data used for the melting point descriptor and retrieved from the CSD for linked refcodes. [file 13321_2018_298_MOESM3_ESM.zip › additional_results/R2.RMSE.stats/summarize_effect_of_LE_descriptor_adj.p.xlsx]

## Sheet: summarize_effect_of_LE_descript
Dataset Name [Prefix]	Crystal Structure Based Dataset	Dataset	3D molecular descriptors based on crystal stucture Included [Pre-FS]	Molecular Descriptors Combination [Pre-FS]	Any 3D molecular descriptors [Pre-FS]?	Melting Point Descriptor Included [Pre-FS]	Feature Selection Applied	Method	CV	Lattice Energy Descriptor Included [Pre-FS]:R2:Mean	Lattice Energy Descriptor NOT Included [Pre-FS]:R2:Mean	Lattice Energy Descriptor Included [Pre-FS]:RMSE:Mean	Lattice Energy Descriptor NOT Included [Pre-FS]:RMSE:Mean	Lattice Energy Descriptor:Win (R2:Mean)	Lattice Energy Descriptor:Win (RMSE:Mean)	Joint Win?	R2:Mean:Difference	RMSE:Mean:Difference	Joint Loss?	Lattice Energy Descriptor Included [Pre-FS]:R2:SD	Lattice Energy Descriptor Included [Pre-FS]:RMSE:SD	Lattice Energy Descriptor NOT Included [Pre-FS]:R2:SD	Lattice Energy Descriptor NOT Included [Pre-FS]:RMSE:SD	RMSE:P.value	RMSE:P.value.adjusted
Avdeef_ExDPs_Cal	TRUE	Avdeef_ExDPs_Cal_CS_True	FALSE	IntegSub.SiRMSSub.Absolv.Ind.Rdk	FALSE	TRUE	FALSE	RFR	v	0.239387	0.23917	11.5801	11.5967	TRUE	TRUE	TRUE	0.000216887	-0.0166422	FALSE	0.281912	5.48738	0.287052	5.55757	0.5816	1
Avdeef_ExDPs	TRUE	Avdeef_ExDPs_CS_True	TRUE	3D	TRUE	TRUE	FALSE	RFR	v	0.177523	0.178128	14.9464	14.9477	FALSE	TRUE	FALSE	-0.000605069	-0.00127953	FALSE	0.165857	1.88254	0.160679	1.87899	0.9403	1
Avdeef_ExDPs	TRUE	Avdeef_ExDPs_CS_True	FALSE	IntegSub.SiRMSSub.Absolv.Ind.Rdk	FALSE	FALSE	TRUE	RFR	v	0.114559	0.134537	15.5527	15.3697	FALSE	FALSE	FALSE	-0.019978	0.182964	TRUE	0.124305	1.65699	0.134704	1.74168	0.0004	0.011907
Avdeef_ExDPs	TRUE	Avdeef_ExDPs_CS_True	FALSE	IntegSub.SiRMSSub	FALSE	FALSE	FALSE	RFR	v	0.159984	0.154957	15.1936	15.2405	TRUE	TRUE	TRUE	0.00502632	-0.046937	FALSE	0.1143	1.9934	0.115761	2.02826	0.0076	0.142443
Klimenko	TRUE	Klimenko_CS_True	FALSE	Absolv.Ind	FALSE	FALSE	FALSE	RFR	v	0.967959	0.956656	0.406312	0.474765	TRUE	TRUE	TRUE	0.0113026	-0.0684528	FALSE	0.0083635	0.0533288	0.00820242	0.0525788	0	0
Klimenko	TRUE	Klimenko_CS_True	FALSE	Rdk.Absolv	FALSE	FALSE	FALSE	RFR	v	0.974933	0.974984	0.360027	0.359875	FALSE	FALSE	FALSE	-5.08026e-05	0.000151645	TRUE	0.00584672	0.0473402	0.00561682	0.0460227	0.81	1
Klimenko	TRUE	Klimenko_CS_True	TRUE	3D	TRUE	FALSE	FALSE	RFR	rt	0.793696	0.789503	0.969225	0.979512	TRUE	TRUE	TRUE	0.00419305	-0.0102863	FALSE	0.0970558	0.17798	0.0975953	0.178761	0	0
Klimenko	TRUE	Klimenko_CS_True	TRUE	3D	TRUE	TRUE	FALSE	RFR	rt	0.802739	0.800299	0.944833	0.951484	TRUE	TRUE	TRUE	0.0024406	-0.00665035	FALSE	0.0975004	0.187484	0.0964936	0.184242	0.0011	0.0292975
Avdeef_ExDPs_Cal	TRUE	Avdeef_ExDPs_Cal_CS_True	FALSE	Absolv	FALSE	TRUE	FALSE	RFR	v	0.113607	0.064488	12.5679	12.9651	TRUE	TRUE	TRUE	0.0491194	-0.397109	FALSE	0.37172	6.16573	0.379709	6.41869	0	0
Avdeef_ExDPs_Cal	TRUE	Avdeef_ExDPs_Cal_CS_True	TRUE	3D.IntegSub.SiRMSSub.Absolv.Ind.Rdk	TRUE	TRUE	FALSE	RFR	v	0.202202	0.206011	11.7554	11.7483	FALSE	FALSE	FALSE	-0.00380828	0.00708359	TRUE	0.34322	5.29883	0.328619	5.31681	0.8286	1
Klimenko	TRUE	Klimenko_CS_True	FALSE	3D.IntegSub.SiRMSSub.Absolv.Ind.Rdk	TRUE	FALSE	FALSE	RFR	v	0.97086	0.970736	0.386422	0.387181	TRUE	TRUE	TRUE	0.000123511	-0.000759708	FALSE	0.00822022	0.0585714	0.00836944	0.0593443	0.2234	1
Klimenko	TRUE	Klimenko_CS_True	FALSE	3D	TRUE	TRUE	FALSE	RFR	rt	0.797379	0.796	0.947362	0.950752	TRUE	TRUE	TRUE	0.00137929	-0.00339038	FALSE	0.124882	0.227462	0.123524	0.225728	0.0851	1
Avdeef_ExDPs_Cal	TRUE	Avdeef_ExDPs_Cal_CS_True	TRUE	3D	TRUE	FALSE	FALSE	RFR	v	-0.0702506	-0.0644861	13.0878	13.0904	FALSE	TRUE	FALSE	-0.00576443	-0.00266172	FALSE	0.566023	4.74242	0.536035	4.73371	0.9246	1
Klimenko	TRUE	Klimenko_CS_True	FALSE	Absolv	FALSE	TRUE	FALSE	RFR	v	0.971806	0.96955	0.380642	0.396819	TRUE	TRUE	TRUE	0.00225625	-0.0161766	FALSE	0.00772538	0.0530522	0.00704533	0.0505303	0	0
Klimenko	TRUE	Klimenko_CS_True	FALSE	IntegSub.SiRMSSub.Absolv.Ind.Rdk	FALSE	FALSE	TRUE	RFR	rt	0.790823	0.782172	0.993049	1.01308	TRUE	TRUE	TRUE	0.00865042	-0.0200317	FALSE	0.0800019	0.211519	0.0780355	0.202427	0.0004	0.011907
Avdeef_ExDPs	TRUE	Avdeef_ExDPs_CS_True	FALSE	3D.IntegSub.SiRMSSub.Absolv.Ind.Rdk	TRUE	TRUE	FALSE	RFR	v	0.174495	0.17243	15.0135	15.0319	TRUE	TRUE	TRUE	0.00206581	-0.0183671	FALSE	0.140761	1.89254	0.141442	1.89761	0.2276	1
Klimenko	TRUE	Klimenko_CS_True	FALSE	3D	TRUE	FALSE	FALSE	RFR	v	0.965021	0.964715	0.42233	0.424626	TRUE	TRUE	TRUE	0.000306183	-0.00229625	FALSE	0.0109743	0.0630029	0.0105464	0.061243	0.0031	0.0667552
Klimenko	TRUE	Klimenko_CS_True	TRUE	3D.IntegSub.SiRMSSub.Absolv.Ind.Rdk	TRUE	FALSE	FALSE	RFR	rt	0.84244	0.841647	0.852646	0.854648	TRUE	TRUE	TRUE	0.000793096	-0.00200198	FALSE	0.0634846	0.135129	0.0637403	0.133755	0.203	1
Klimenko	TRUE	Klimenko_CS_True	FALSE	IntegSub.SiRMSSub.Absolv.Ind.Rdk	FALSE	TRUE	FALSE	RFR	rt	0.84605	0.845898	0.84611	0.846987	TRUE	TRUE	TRUE	0.000152753	-0.000876541	FALSE	0.05573	0.133301	0.0553384	0.136078	0.5542	1
Avdeef_ExDPs	TRUE	Avdeef_ExDPs_CS_True	FALSE	Rdk	FALSE	TRUE	FALSE	RFR	v	0.159185	0.155509	15.1598	15.2005	TRUE	TRUE	TRUE	0.00367518	-0.0407519	FALSE	0.144882	1.96951	0.142007	1.99165	0.0496	0.772306
Avdeef_ExDPs	TRUE	Avdeef_ExDPs_CS_True	FALSE	Rdk.Absolv	FALSE	TRUE	FALSE	RFR	v	0.163311	0.156452	15.1247	15.1859	TRUE	TRUE	TRUE	0.00685844	-0.0611952	FALSE	0.142975	1.96931	0.145753	1.98915	0.0019	0.0457852
Klimenko	TRUE	Klimenko_CS_True	FALSE	Rdk	FALSE	TRUE	FALSE	RFR	rt	0.846557	0.846382	0.835548	0.835963	TRUE	TRUE	TRUE	0.00017474	-0.000414513	FALSE	0.0740285	0.156992	0.0747208	0.159689	0.8158	1
Avdeef_ExDPs	TRUE	Avdeef_ExDPs_CS_True	FALSE	3D.IntegSub.SiRMSSub.Absolv.Ind.Rdk	TRUE	FALSE	FALSE	RFR	v	0.173571	0.170391	15.0205	15.047	TRUE	TRUE	TRUE	0.00317983	-0.0265306	FALSE	0.142023	1.89604	0.144163	1.89377	0.098	1
Klimenko	TRUE	Klimenko_CS_True	FALSE	Absolv	FALSE	TRUE	FALSE	RFR	rt	0.787187	0.794103	0.966229	0.959728	FALSE	FALSE	FALSE	-0.00691581	0.00650117	TRUE	0.116153	0.188404	0.0970932	0.18131	0.0619	0.87012
Klimenko	TRUE	Klimenko_CS_True	FALSE	IntegSub.SiRMSSub	FALSE	FALSE	FALSE	RFR	v	0.965633	0.966223	0.415687	0.412912	FALSE	FALSE	FALSE	-0.000590275	0.0027753	TRUE	0.0127831	0.066762	0.0116842	0.0637966	0.0039	0.0805545
Klimenko	TRUE	Klimenko_CS_True	FALSE	IntegSub.SiRMSSub.Absolv.Ind.Rdk	FALSE	TRUE	TRUE	RFR	rt	0.790832	0.784789	0.994106	1.00369	TRUE	TRUE	TRUE	0.0060432	-0.00958441	FALSE	0.082819	0.222575	0.0877678	0.222759	0.1335	1
Klimenko	TRUE	Klimenko_CS_True	FALSE	Absolv.Ind	FALSE	FALSE	FALSE	RFR	rt	0.766592	0.764547	1.01813	1.03458	TRUE	TRUE	TRUE	0.00204541	-0.0164545	FALSE	0.12099	0.193404	0.102609	0.190746	0.0001	0.00361462
Avdeef_ExDPs	TRUE	Avdeef_ExDPs_CS_True	FALSE	IntegSub.SiRMSSub.Absolv.Ind.Rdk	FALSE	FALSE	FALSE	RFR	v	0.156879	0.152089	15.208	15.2553	TRUE	TRUE	TRUE	0.00478965	-0.0472772	FALSE	0.120654	1.94546	0.118859	1.96568	0.0028	0.0616058
Klimenko	TRUE	Klimenko_CS_True	FALSE	IntegSub.SiRMSSub	FALSE	FALSE	FALSE	RFR	rt	0.810029	0.807866	0.93747	0.944019	TRUE	TRUE	TRUE	0.00216324	-0.00654928	FALSE	0.0733283	0.175271	0.0734767	0.180183	0.0014	0.0354233
Avdeef_ExDPs	TRUE	Avdeef_ExDPs_CS_True	FALSE	Absolv	FALSE	TRUE	FALSE	RFR	v	0.124201	0.0861853	15.4954	15.8089	TRUE	TRUE	TRUE	0.0380158	-0.313434	FALSE	0.125206	1.93231	0.149703	1.99549	0	0
Avdeef_ExDPs	TRUE	Avdeef_ExDPs_CS_True	FALSE	Rdk.Absolv	FALSE	FALSE	FALSE	RFR	v	0.161946	0.155306	15.1321	15.193	TRUE	TRUE	TRUE	0.00663995	-0.0609526	FALSE	0.145758	1.95171	0.146327	1.96943	0.0043	0.0870401
Avdeef_ExDPs_Cal	TRUE	Avdeef_ExDPs_Cal_CS_True	FALSE	Rdk	FALSE	TRUE	FALSE	RFR	v	0.230976	0.239909	11.6027	11.5456	FALSE	FALSE	FALSE	-0.00893326	0.0571119	TRUE	0.323782	5.60669	0.323259	5.5882	0.1091	1
Avdeef_ExDPs	TRUE	Avdeef_ExDPs_CS_True	FALSE	IntegSub.SiRMSSub.Absolv.Ind.Rdk	FALSE	TRUE	FALSE	RFR	v	0.155903	0.152086	15.2181	15.2516	TRUE	TRUE	TRUE	0.00381717	-0.0334712	FALSE	0.120137	1.95084	0.119149	1.94039	0.0307	0.526632
Klimenko	TRUE	Klimenko_CS_True	FALSE	Absolv	FALSE	FALSE	FALSE	RFR	rt	0.764061	0.760897	1.01977	1.03059	TRUE	TRUE	TRUE	0.00316352	-0.0108131	FALSE	0.130641	0.199246	0.122956	0.183406	0.0005	0.0144585
Avdeef_ExDPs	TRUE	Avdeef_ExDPs_CS_True	FALSE	IntegSub.SiRMSSub	FALSE	TRUE	FALSE	RFR	v	0.159948	0.1585	15.1976	15.2156	TRUE	TRUE	TRUE	0.00144815	-0.0179912	FALSE	0.114635	2.02904	0.112299	2.04909	0.2793	1
Avdeef_ExDPs_Cal	TRUE	Avdeef_ExDPs_Cal_CS_True	FALSE	Absolv	FALSE	FALSE	FALSE	RFR	v	0.101958	0.0543828	12.623	13.0158	TRUE	TRUE	TRUE	0.0475752	-0.392804	FALSE	0.381317	6.19403	0.398935	6.56715	0	0
Avdeef_ExDPs_Cal	TRUE	Avdeef_ExDPs_Cal_CS_True	FALSE	IntegSub.SiRMSSub	FALSE	FALSE	FALSE	RFR	v	0.251927	0.253341	11.502	11.4853	FALSE	FALSE	FALSE	-0.00141431	0.0167156	TRUE	0.255042	5.40518	0.255188	5.40216	0.6271	1
Klimenko	TRUE	Klimenko_CS_True	TRUE	3D	TRUE	TRUE	FALSE	RFR	v	0.967346	0.967421	0.409633	0.409458	FALSE	FALSE	FALSE	-7.52031e-05	0.000174973	TRUE	0.00832281	0.0538166	0.00797989	0.0517141	0.8204	1
Avdeef_ExDPs_Cal	TRUE	Avdeef_ExDPs_Cal_CS_True	FALSE	IntegSub.SiRMSSub.Absolv.Ind.Rdk	FALSE	FALSE	FALSE	RFR	v	0.245036	0.233804	11.5824	11.6269	TRUE	TRUE	TRUE	0.0112325	-0.0444818	FALSE	0.259501	5.50107	0.281436	5.50051	0.2071	1
Avdeef_ExDPs_Cal	TRUE	Avdeef_ExDPs_Cal_CS_True	FALSE	Rdk	FALSE	FALSE	FALSE	RFR	v	0.224603	0.228566	11.6085	11.58	FALSE	FALSE	FALSE	-0.00396277	0.0284441	TRUE	0.331882	5.54773	0.340231	5.57186	0.4065	1
Avdeef_ExDPs	TRUE	Avdeef_ExDPs_CS_True	FALSE	Rdk	FALSE	FALSE	FALSE	RFR	v	0.160895	0.150492	15.142	15.2382	TRUE	TRUE	TRUE	0.0104029	-0.0962327	FALSE	0.140228	1.89243	0.142496	1.93487	0	0
Klimenko	TRUE	Klimenko_CS_True	FALSE	Absolv.Ind	FALSE	TRUE	FALSE	RFR	v	0.970945	0.970292	0.38693	0.391171	TRUE	TRUE	TRUE	0.000653475	-0.00424079	FALSE	0.00750469	0.0532875	0.00768533	0.0539293	0	0
Avdeef_ExDPs_Cal	TRUE	Avdeef_ExDPs_Cal_CS_True	FALSE	IntegSub.SiRMSSub.Absolv.Ind.Rdk	FALSE	TRUE	TRUE	RFR	v	0.129539	0.0912526	12.3808	12.4744	TRUE	TRUE	TRUE	0.0382868	-0.0936186	FALSE	0.33371	5.75082	0.360011	5.40734	0.4363	1
Klimenko	TRUE	Klimenko_CS_True	FALSE	3D.IntegSub.SiRMSSub.Absolv.Ind.Rdk	TRUE	TRUE	FALSE	RFR	v	0.971422	0.971455	0.382445	0.382227	FALSE	FALSE	FALSE	-3.30901e-05	0.000217743	TRUE	0.00833085	0.0596743	0.00830162	0.0592469	0.7339	1
Klimenko	TRUE	Klimenko_CS_True	FALSE	Rdk.Absolv	FALSE	TRUE	FALSE	RFR	v	0.975761	0.975938	0.354153	0.35292	FALSE	FALSE	FALSE	-0.000176819	0.00123269	TRUE	0.00555806	0.0463972	0.00540734	0.0452239	0.0616	0.87012
Klimenko	TRUE	Klimenko_CS_True	FALSE	IntegSub.SiRMSSub.Absolv.Ind.Rdk	FALSE	TRUE	TRUE	RFR	v	0.952167	0.951935	0.496135	0.497428	TRUE	TRUE	TRUE	0.000231987	-0.00129249	FALSE	0.0119039	0.0609594	0.0115286	0.0570526	0.1378	1
Avdeef_ExDPs	TRUE	Avdeef_ExDPs_CS_True	TRUE	3D.IntegSub.SiRMSSub.Absolv.Ind.Rdk	TRUE	FALSE	FALSE	RFR	v	0.17692	0.174163	14.9865	15.0149	TRUE	TRUE	TRUE	0.00275648	-0.0284141	FALSE	0.14636	1.92017	0.144166	1.9235	0.0602	0.87012
Avdeef_ExDPs	TRUE	Avdeef_ExDPs_CS_True	TRUE	3D.IntegSub.SiRMSSub.Absolv.Ind.Rdk	TRUE	TRUE	FALSE	RFR	v	0.17945	0.177299	14.9696	14.9903	TRUE	TRUE	TRUE	0.00215113	-0.0206927	FALSE	0.142367	1.92073	0.142345	1.92731	0.1456	1
Klimenko	TRUE	Klimenko_CS_True	FALSE	IntegSub.SiRMSSub	FALSE	TRUE	FALSE	RFR	rt	0.820597	0.820328	0.909422	0.911019	TRUE	TRUE	TRUE	0.000268602	-0.0015971	FALSE	0.0706295	0.181132	0.0702387	0.185182	0.4336	1
Avdeef_ExDPs_Cal	TRUE	Avdeef_ExDPs_Cal_CS_True	FALSE	Rdk.Absolv	FALSE	FALSE	FALSE	RFR	v	0.225646	0.227035	11.6474	11.6202	FALSE	FALSE	FALSE	-0.00138916	0.0272826	TRUE	0.321136	5.53031	0.327293	5.52756	0.4318	1
Avdeef_ExDPs	TRUE	Avdeef_ExDPs_CS_True	FALSE	IntegSub.SiRMSSub.Absolv.Ind.Rdk	FALSE	TRUE	TRUE	RFR	v	0.136336	0.112437	15.3663	15.5629	TRUE	TRUE	TRUE	0.0238992	-0.196644	FALSE	0.12744	1.75919	0.124795	1.58411	0	0
Klimenko	TRUE	Klimenko_CS_True	FALSE	Rdk	FALSE	FALSE	FALSE	RFR	rt	0.833984	0.833687	0.867328	0.868652	TRUE	TRUE	TRUE	0.000296694	-0.00132392	FALSE	0.0827914	0.153347	0.0829852	0.156879	0.4836	1
Avdeef_ExDPs_Cal	TRUE	Avdeef_ExDPs_Cal_CS_True	TRUE	3D.IntegSub.SiRMSSub.Absolv.Ind.Rdk	TRUE	FALSE	FALSE	RFR	v	0.209321	0.203174	11.7321	11.7614	TRUE	TRUE	TRUE	0.00614712	-0.0293689	FALSE	0.322464	5.33869	0.325105	5.29429	0.3584	1
Klimenko	TRUE	Klimenko_CS_True	FALSE	Rdk.Absolv	FALSE	FALSE	FALSE	RFR	rt	0.833289	0.832461	0.867923	0.869785	TRUE	TRUE	TRUE	0.000827228	-0.0018622	FALSE	0.0822816	0.142856	0.0830419	0.144943	0.2501	1
Avdeef_ExDPs_Cal	TRUE	Avdeef_ExDPs_Cal_CS_True	FALSE	Absolv.Ind	FALSE	TRUE	FALSE	RFR	v	0.0820709	0.0496192	12.7688	13.0849	TRUE	TRUE	TRUE	0.0324517	-0.316091	FALSE	0.413021	6.31852	0.397147	6.55563	0	0
Klimenko	TRUE	Klimenko_CS_True	FALSE	Rdk	FALSE	TRUE	FALSE	RFR	v	0.975605	0.975758	0.35505	0.354009	FALSE	FALSE	FALSE	-0.000153414	0.00104128	TRUE	0.00566117	0.0465199	0.00549097	0.0450342	0.0543	0.82025
Avdeef_ExDPs	TRUE	Avdeef_ExDPs_CS_True	FALSE	Absolv.Ind	FALSE	FALSE	FALSE	RFR	v	0.143657	0.0975934	15.3303	15.7118	TRUE	TRUE	TRUE	0.0460638	-0.381521	FALSE	0.122997	1.97495	0.155748	2.06523	0	0
Avdeef_ExDPs_Cal	TRUE	Avdeef_ExDPs_Cal_CS_True	FALSE	Rdk.Absolv	FALSE	TRUE	FALSE	RFR	v	0.233671	0.246023	11.603	11.5282	FALSE	FALSE	FALSE	-0.0123526	0.0748554	TRUE	0.311312	5.51655	0.302015	5.56617	0.0543	0.82025
Klimenko	TRUE	Klimenko_CS_True	FALSE	IntegSub.SiRMSSub.Absolv.Ind.Rdk	FALSE	FALSE	FALSE	RFR	v	0.973172	0.973137	0.371618	0.372004	TRUE	TRUE	TRUE	3.52469e-05	-0.000385914	FALSE	0.00682226	0.0526583	0.00667949	0.0515373	0.5294	1
Klimenko	TRUE	Klimenko_CS_True	FALSE	IntegSub.SiRMSSub.Absolv.Ind.Rdk	FALSE	FALSE	TRUE	RFR	v	0.951828	0.952013	0.497967	0.497348	FALSE	FALSE	FALSE	-0.000185058	0.000618945	TRUE	0.0115587	0.0571915	0.0109098	0.0573065	0.642	1
Avdeef_ExDPs_Cal	TRUE	Avdeef_ExDPs_Cal_CS_True	FALSE	IntegSub.SiRMSSub	FALSE	TRUE	FALSE	RFR	v	0.255671	0.256796	11.4718	11.4541	FALSE	FALSE	FALSE	-0.00112509	0.0176763	TRUE	0.25584	5.37355	0.262135	5.4076	0.6045	1
Avdeef_ExDPs	TRUE	Avdeef_ExDPs_CS_True	FALSE	Absolv.Ind	FALSE	TRUE	FALSE	RFR	v	0.121828	0.0993287	15.4988	15.6937	TRUE	TRUE	TRUE	0.0224989	-0.19491	FALSE	0.144251	1.97373	0.155959	2.06092	0	0
Klimenko	TRUE	Klimenko_CS_True	FALSE	3D.IntegSub.SiRMSSub.Absolv.Ind.Rdk	TRUE	TRUE	FALSE	RFR	rt	0.848369	0.849448	0.83575	0.832724	FALSE	FALSE	FALSE	-0.00107864	0.00302578	TRUE	0.063631	0.139949	0.0637935	0.1416	0.0835	1
Klimenko	TRUE	Klimenko_CS_True	TRUE	3D	TRUE	FALSE	FALSE	RFR	v	0.966922	0.966706	0.412394	0.414132	TRUE	TRUE	TRUE	0.000215455	-0.00173802	FALSE	0.00813161	0.0510236	0.00772438	0.0485568	0.0292	0.509537
Avdeef_ExDPs	TRUE	Avdeef_ExDPs_CS_True	FALSE	3D	TRUE	FALSE	FALSE	RFR	v	0.154251	0.144011	15.1691	15.2615	TRUE	TRUE	TRUE	0.0102404	-0.0923696	FALSE	0.157228	1.84743	0.15911	1.87742	0	0
Klimenko	TRUE	Klimenko_CS_True	TRUE	3D.IntegSub.SiRMSSub.Absolv.Ind.Rdk	TRUE	TRUE	FALSE	RFR	v	0.972201	0.972266	0.377533	0.377082	FALSE	FALSE	FALSE	-6.43526e-05	0.000451674	TRUE	0.00794183	0.0583066	0.00797164	0.0588247	0.5059	1
Klimenko	TRUE	Klimenko_CS_True	FALSE	Rdk	FALSE	FALSE	FALSE	RFR	v	0.974534	0.974564	0.362856	0.362631	FALSE	FALSE	FALSE	-2.99939e-05	0.000224633	TRUE	0.00591257	0.0480856	0.00582893	0.0469317	0.7481	1
Klimenko	TRUE	Klimenko_CS_True	TRUE	3D.IntegSub.SiRMSSub.Absolv.Ind.Rdk	TRUE	TRUE	FALSE	RFR	rt	0.849387	0.849211	0.833952	0.834655	TRUE	TRUE	TRUE	0.000176619	-0.000702275	FALSE	0.0605393	0.13644	0.0605701	0.139713	0.6786	1
Avdeef_ExDPs	TRUE	Avdeef_ExDPs_CS_True	TRUE	3D	TRUE	FALSE	FALSE	RFR	v	0.179777	0.177092	14.9313	14.9567	TRUE	TRUE	TRUE	0.00268566	-0.025447	FALSE	0.161657	1.87669	0.161229	1.87768	0.1084	1
Klimenko	TRUE	Klimenko_CS_True	FALSE	Absolv	FALSE	FALSE	FALSE	RFR	v	0.96715	0.961449	0.412202	0.446507	TRUE	TRUE	TRUE	0.005701	-0.0343049	FALSE	0.00776254	0.0518055	0.00837472	0.0478343	0	0
Klimenko	TRUE	Klimenko_CS_True	FALSE	3D.IntegSub.SiRMSSub.Absolv.Ind.Rdk	TRUE	FALSE	FALSE	RFR	rt	0.839614	0.839893	0.858167	0.858264	FALSE	TRUE	FALSE	-0.000278307	-9.69604e-05	FALSE	0.0684263	0.134248	0.0676746	0.13837	0.9453	1
Avdeef_ExDPs_Cal	TRUE	Avdeef_ExDPs_Cal_CS_True	FALSE	IntegSub.SiRMSSub.Absolv.Ind.Rdk	FALSE	FALSE	TRUE	RFR	v	0.0891505	0.165122	12.5162	12.0727	FALSE	FALSE	FALSE	-0.0759719	0.443593	TRUE	0.351917	5.45893	0.339622	5.50343	0.0003	0.00979446
Klimenko	TRUE	Klimenko_CS_True	FALSE	IntegSub.SiRMSSub	FALSE	TRUE	FALSE	RFR	v	0.966841	0.967572	0.408217	0.404368	FALSE	FALSE	FALSE	-0.000731243	0.00384926	TRUE	0.012478	0.0669997	0.0115391	0.0648686	0	0
Avdeef_ExDPs_Cal	TRUE	Avdeef_ExDPs_Cal_CS_True	FALSE	3D	TRUE	TRUE	FALSE	RFR	v	0.0787956	0.0938038	12.1388	12.0537	FALSE	FALSE	FALSE	-0.0150082	0.0851515	TRUE	0.516982	4.43919	0.511448	4.44493	0.0018	0.0444334
Avdeef_ExDPs_Cal	TRUE	Avdeef_ExDPs_Cal_CS_True	FALSE	Absolv.Ind	FALSE	FALSE	FALSE	RFR	v	0.0867746	0.0340745	12.7359	13.1572	TRUE	TRUE	TRUE	0.0527001	-0.421272	FALSE	0.412931	6.34072	0.418519	6.62091	0	0
Klimenko	TRUE	Klimenko_CS_True	FALSE	3D	TRUE	FALSE	FALSE	RFR	rt	0.776226	0.773148	0.994575	1.00048	TRUE	TRUE	TRUE	0.00307765	-0.00590324	FALSE	0.137396	0.223622	0.139829	0.225957	0.0014	0.0354233
Avdeef_ExDPs_Cal	TRUE	Avdeef_ExDPs_Cal_CS_True	FALSE	3D	TRUE	FALSE	FALSE	RFR	v	0.0795325	0.0832744	12.1035	12.0874	FALSE	FALSE	FALSE	-0.00374188	0.0160552	TRUE	0.534667	4.4373	0.531413	4.43605	0.5992	1
Avdeef_ExDPs_Cal	TRUE	Avdeef_ExDPs_Cal_CS_True	TRUE	3D	TRUE	TRUE	FALSE	RFR	v	-0.0644286	-0.0586498	13.0775	13.0595	FALSE	FALSE	FALSE	-0.00577878	0.0180055	TRUE	0.547965	4.71905	0.534676	4.70108	0.482	1
Klimenko	TRUE	Klimenko_CS_True	TRUE	3D.IntegSub.SiRMSSub.Absolv.Ind.Rdk	TRUE	FALSE	FALSE	RFR	v	0.971772	0.971694	0.380597	0.381128	TRUE	TRUE	TRUE	7.75758e-05	-0.00053076	FALSE	0.007952	0.058661	0.00785387	0.0572712	0.3922	1
Avdeef_ExDPs	TRUE	Avdeef_ExDPs_CS_True	FALSE	3D	TRUE	TRUE	FALSE	RFR	v	0.161643	0.153265	15.1107	15.1842	TRUE	TRUE	TRUE	0.0083785	-0.0735356	FALSE	0.149646	1.83317	0.14996	1.82305	0.0001	0.00361462
Avdeef_ExDPs_Cal	TRUE	Avdeef_ExDPs_Cal_CS_True	FALSE	3D.IntegSub.SiRMSSub.Absolv.Ind.Rdk	TRUE	FALSE	FALSE	RFR	v	0.188698	0.187987	11.7982	11.7958	TRUE	FALSE	FALSE	0.000710931	0.00245114	FALSE	0.381221	5.33192	0.378175	5.29487	0.931	1
Klimenko	TRUE	Klimenko_CS_True	FALSE	Absolv.Ind	FALSE	TRUE	FALSE	RFR	rt	0.790081	0.791653	0.966457	0.964994	FALSE	FALSE	FALSE	-0.00157194	0.00146291	TRUE	0.105032	0.189956	0.09846	0.180536	0.6126	1
Klimenko	TRUE	Klimenko_CS_True	FALSE	3D	TRUE	TRUE	FALSE	RFR	v	0.96575	0.965868	0.41788	0.417285	FALSE	FALSE	FALSE	-0.000117887	0.000594632	TRUE	0.0106817	0.0638924	0.0105168	0.0629746	0.4219	1
Avdeef_ExDPs_Cal	TRUE	Avdeef_ExDPs_Cal_CS_True	FALSE	3D.IntegSub.SiRMSSub.Absolv.Ind.Rdk	TRUE	TRUE	FALSE	RFR	v	0.194449	0.195763	11.7584	11.7459	FALSE	FALSE	FALSE	-0.00131471	0.0124832	TRUE	0.367948	5.29231	0.376907	5.29765	0.69	1
Klimenko	TRUE	Klimenko_CS_True	FALSE	Rdk.Absolv	FALSE	TRUE	FALSE	RFR	rt	0.846769	0.846885	0.834358	0.833495	FALSE	FALSE	FALSE	-0.000115582	0.000863422	TRUE	0.073281	0.147671	0.0733779	0.145134	0.5995	1
Klimenko	TRUE	Klimenko_CS_True	FALSE	IntegSub.SiRMSSub.Absolv.Ind.Rdk	FALSE	TRUE	FALSE	RFR	v	0.973652	0.973843	0.368184	0.366928	FALSE	FALSE	FALSE	-0.000190969	0.0012562	TRUE	0.00684635	0.0531811	0.00674017	0.0527144	0.041	0.648373
Avdeef_ExDPs	TRUE	Avdeef_ExDPs_CS_True	FALSE	Absolv	FALSE	FALSE	FALSE	RFR	v	0.135189	0.0794721	15.4	15.8527	TRUE	TRUE	TRUE	0.055717	-0.45273	FALSE	0.120524	1.90304	0.158158	1.95082	0	0
Klimenko	TRUE	Klimenko_CS_True	FALSE	IntegSub.SiRMSSub.Absolv.Ind.Rdk	FALSE	FALSE	FALSE	RFR	rt	0.836837	0.836188	0.870175	0.872592	TRUE	TRUE	TRUE	0.000649484	-0.00241726	FALSE	0.0602781	0.13012	0.0592759	0.130101	0.1411	1
Avdeef_ExDPs_Cal	TRUE	Avdeef_ExDPs_Cal_CS_True	FALSE	IntegSub.SiRMSSub.Absolv.Ind.Rdk	FALSE	TRUE	FALSE	MLR	v	-1185.88	-1185.88	249.762	249.762	FALSE	FALSE	FALSE	0	0	FALSE	3140.39	337.276	3140.39	337.276	1	1
Avdeef_ExDPs	TRUE	Avdeef_ExDPs_CS_True	TRUE	3D	TRUE	TRUE	FALSE	MLR	v	-11.9618	-2.18085	41.8725	25.3233	FALSE	FALSE	FALSE	-9.78096	16.5492	TRUE	26.3095	39.9681	6.41496	19.3626	0.0003	0.00979446
Avdeef_ExDPs	TRUE	Avdeef_ExDPs_CS_True	FALSE	IntegSub.SiRMSSub.Absolv.Ind.Rdk	FALSE	FALSE	TRUE	MLR	v	0.0357251	0.0496374	16.2262	16.1144	FALSE	FALSE	FALSE	-0.0139123	0.11177	TRUE	0.175152	2.09171	0.16584	2.10788	0.4347	1
Avdeef_ExDPs	TRUE	Avdeef_ExDPs_CS_True	FALSE	IntegSub.SiRMSSub	FALSE	FALSE	FALSE	MLR	v	-3009366565740	-2.80332e+09	8.9791e+06	404492	FALSE	FALSE	FALSE	-3.00656e+12	8.57461e+06	TRUE	13122067889500	2.69394e+07	9.14553e+09	855472	0.0027	0.0607257
Klimenko	TRUE	Klimenko_CS_True	FALSE	Absolv.Ind	FALSE	FALSE	FALSE	MLR	v	0.883654	0.879464	0.775749	0.790168	TRUE	TRUE	TRUE	0.00418978	-0.014419	FALSE	0.0243102	0.083046	0.0241571	0.0818167	0.0001	0.00361462
Klimenko	TRUE	Klimenko_CS_True	FALSE	Rdk.Absolv	FALSE	FALSE	FALSE	MLR	v	-6.42472e+20	-5.55409e+20	2.55582e+10	3.12452e+10	FALSE	TRUE	FALSE	-8.7063e+19	-5687048583	FALSE	1.80042e+21	5.21064e+10	1.09539e+21	4.47253e+10	0.3526	1
Klimenko	TRUE	Klimenko_CS_True	TRUE	3D	TRUE	FALSE	FALSE	MLR	rt	0.464613	0.23502	1.5347	1.7949	TRUE	TRUE	TRUE	0.229593	-0.260203	FALSE	0.40382	0.658617	0.668368	0.869949	0	0
Klimenko	TRUE	Klimenko_CS_True	TRUE	3D	TRUE	TRUE	FALSE	MLR	rt	0.540448	0.420509	1.3869	1.58093	TRUE	TRUE	TRUE	0.119939	-0.194032	FALSE	0.328676	0.524582	0.447477	0.68576	0.0035	0.0737986
Avdeef_ExDPs_Cal	TRUE	Avdeef_ExDPs_Cal_CS_True	FALSE	Absolv	FALSE	TRUE	FALSE	MLR	v	-1.87852	-1.53166	18.2954	17.5459	FALSE	FALSE	FALSE	-0.346859	0.749585	TRUE	3.41142	8.13372	2.95555	7.86046	0.2105	1
Avdeef_ExDPs_Cal	TRUE	Avdeef_ExDPs_Cal_CS_True	TRUE	3D.IntegSub.SiRMSSub.Absolv.Ind.Rdk	TRUE	TRUE	FALSE	MLR	v	-1185.88	-1185.88	249.762	249.762	FALSE	FALSE	FALSE	0	0	FALSE	3140.39	337.276	3140.39	337.276	1	1
Klimenko	TRUE	Klimenko_CS_True	FALSE	3D.IntegSub.SiRMSSub.Absolv.Ind.Rdk	TRUE	FALSE	FALSE	MLR	v	-3.81615e+22	-3.81615e+22	341337551146	341337551146	FALSE	FALSE	FALSE	0	0	FALSE	4.89644e+22	275635653779	4.89644e+22	275635653779	1	1
Klimenko	TRUE	Klimenko_CS_True	FALSE	3D	TRUE	TRUE	FALSE	MLR	rt	0.465634	0.0929662	1.48926	1.83005	TRUE	TRUE	TRUE	0.372668	-0.340788	FALSE	0.522256	0.878267	1.09048	1.11226	0.0002	0.00697996
Avdeef_ExDPs_Cal	TRUE	Avdeef_ExDPs_Cal_CS_True	TRUE	3D	TRUE	FALSE	FALSE	MLR	v	-8145.38	-8145.38	492.714	492.714	FALSE	FALSE	FALSE	0	0	FALSE	26320.7	869.278	26320.7	869.278	1	1
Klimenko	TRUE	Klimenko_CS_True	FALSE	Absolv	FALSE	TRUE	FALSE	MLR	v	0.914065	0.910353	0.666613	0.680918	TRUE	TRUE	TRUE	0.00371117	-0.0143048	FALSE	0.0163166	0.0567033	0.0169456	0.0573113	0	0
Klimenko	TRUE	Klimenko_CS_True	FALSE	IntegSub.SiRMSSub.Absolv.Ind.Rdk	FALSE	FALSE	TRUE	MLR	rt	0.777068	0.768991	0.969025	0.990209	TRUE	TRUE	TRUE	0.00807749	-0.0211836	FALSE	0.170691	0.189647	0.17465	0.199148	0.2159	1
Avdeef_ExDPs	TRUE	Avdeef_ExDPs_CS_True	FALSE	3D.IntegSub.SiRMSSub.Absolv.Ind.Rdk	TRUE	TRUE	FALSE	MLR	v	-6.54544e+28	-6.54544e+28	2188329124580000	2187991762130000	FALSE	FALSE	FALSE	-9.1816e+21	337362450000	TRUE	1.60868e+29	3175830833390000	1.60868e+29	3176062825150000	0.5009	1
Klimenko	TRUE	Klimenko_CS_True	FALSE	3D	TRUE	FALSE	FALSE	MLR	v	0.880675	0.811577	0.727223	0.885327	TRUE	TRUE	TRUE	0.069097	-0.158104	FALSE	0.151542	0.263442	0.254743	0.41936	0	0
Klimenko	TRUE	Klimenko_CS_True	TRUE	3D.IntegSub.SiRMSSub.Absolv.Ind.Rdk	TRUE	FALSE	FALSE	MLR	rt	-2.68863e+23	-2.68863e+23	769763206649	769763206649	FALSE	FALSE	FALSE	0	0	FALSE	5.2724e+23	862889227605	5.2724e+23	862889227605	1	1
Klimenko	TRUE	Klimenko_CS_True	FALSE	IntegSub.SiRMSSub.Absolv.Ind.Rdk	FALSE	TRUE	FALSE	MLR	rt	-2.68863e+23	-2.68863e+23	769763206649	769763206649	FALSE	FALSE	FALSE	0	0	FALSE	5.2724e+23	862889227605	5.2724e+23	862889227605	1	1
Avdeef_ExDPs	TRUE	Avdeef_ExDPs_CS_True	FALSE	Rdk	FALSE	TRUE	FALSE	MLR	v	-3.35026e+21	-197367679986000	253345364063	1.00572e+08	FALSE	FALSE	FALSE	-3.35026e+21	2.53245e+11	TRUE	1.47797e+22	838472729348	632958334508000	2.07948e+08	0.0007	0.0191477
Avdeef_ExDPs	TRUE	Avdeef_ExDPs_CS_True	FALSE	Rdk.Absolv	FALSE	TRUE	FALSE	MLR	v	-6.71088e+24	-3.80231e+24	9613221667080	11901300024500	FALSE	TRUE	FALSE	-2.90856e+24	-2288078357420	FALSE	3.27375e+25	43364468764100	1.3273e+25	33969745459800	0.8709	1
Klimenko	TRUE	Klimenko_CS_True	FALSE	Rdk	FALSE	TRUE	FALSE	MLR	rt	-2.50404e+19	-2.50404e+19	3.34197e+09	3.34197e+09	FALSE	FALSE	FALSE	0	0	FALSE	1.06934e+20	8.51186e+09	1.06934e+20	8.51186e+09	1	1
Avdeef_ExDPs	TRUE	Avdeef_ExDPs_CS_True	FALSE	3D.IntegSub.SiRMSSub.Absolv.Ind.Rdk	TRUE	FALSE	FALSE	MLR	v	-3.14111e+29	-3.14111e+29	4351833012120000	4351497827230000	FALSE	FALSE	FALSE	-9.147e+21	335184890000	TRUE	1.12981e+30	9373355350340000	1.12981e+30	9373510811870000	0.5009	1
Klimenko	TRUE	Klimenko_CS_True	FALSE	Absolv	FALSE	TRUE	FALSE	MLR	rt	0.77656	0.761612	0.925906	0.959959	TRUE	TRUE	TRUE	0.0149484	-0.0340536	FALSE	0.2152	0.423791	0.234389	0.451375	0.0007	0.0191477
Klimenko	TRUE	Klimenko_CS_True	FALSE	IntegSub.SiRMSSub	FALSE	FALSE	FALSE	MLR	v	-334999	-429103	614.093	648.074	TRUE	TRUE	TRUE	94103.4	-33.9813	FALSE	1.15206e+06	1188.07	1.61721e+06	1367.67	0.6651	1
Klimenko	TRUE	Klimenko_CS_True	FALSE	IntegSub.SiRMSSub.Absolv.Ind.Rdk	FALSE	TRUE	TRUE	MLR	rt	0.775158	0.781249	0.982648	0.964956	FALSE	FALSE	FALSE	-0.00609128	0.0176921	TRUE	0.156921	0.170872	0.162873	0.187458	0.2107	1
Klimenko	TRUE	Klimenko_CS_True	FALSE	Absolv.Ind	FALSE	FALSE	FALSE	MLR	rt	0.712793	0.693009	1.0925	1.13291	TRUE	TRUE	TRUE	0.0197842	-0.0404162	FALSE	0.192084	0.302817	0.20991	0.358645	0.0321	0.541471
Avdeef_ExDPs	TRUE	Avdeef_ExDPs_CS_True	FALSE	IntegSub.SiRMSSub.Absolv.Ind.Rdk	FALSE	FALSE	FALSE	MLR	v	-6.35698e+28	-6.72126e+28	1788445900620000	1565960496810000	TRUE	FALSE	FALSE	3.64275e+27	222485403810000	FALSE	1.81791e+29	3143510284240000	2.22036e+29	3289322946850000	0.3755	1
Klimenko	TRUE	Klimenko_CS_True	FALSE	IntegSub.SiRMSSub	FALSE	FALSE	FALSE	MLR	rt	-4.56583e+06	-1.69952e+06	2356.91	1677.75	FALSE	FALSE	FALSE	-2.86631e+06	679.155	TRUE	1.71677e+07	4937.01	3.99311e+06	2517.72	0.285	1
Avdeef_ExDPs	TRUE	Avdeef_ExDPs_CS_True	FALSE	Absolv	FALSE	TRUE	FALSE	MLR	v	-110.082	0.0812496	84.1804	15.7752	FALSE	FALSE	FALSE	-110.163	68.4052	TRUE	242.52	137.808	0.149432	1.32652	0.0114	0.206034
Avdeef_ExDPs	TRUE	Avdeef_ExDPs_CS_True	FALSE	Rdk.Absolv	FALSE	FALSE	FALSE	MLR	v	-2.871e+22	-2.76833e+24	795624474358	10296140292400	TRUE	TRUE	TRUE	2.73962e+24	-9500515818042	FALSE	1.29893e+23	3133143266360	8.88624e+24	28465128868800	0.1255	1
Avdeef_ExDPs_Cal	TRUE	Avdeef_ExDPs_Cal_CS_True	FALSE	Rdk	FALSE	TRUE	FALSE	MLR	v	-1995.29	-1995.29	261.169	261.169	FALSE	FALSE	FALSE	0	0	FALSE	4704.1	354.336	4704.1	354.336	1	1
Avdeef_ExDPs	TRUE	Avdeef_ExDPs_CS_True	FALSE	IntegSub.SiRMSSub.Absolv.Ind.Rdk	FALSE	TRUE	FALSE	MLR	v	-6.79622e+28	-6.00853e+28	1967152152580000	1900841280940000	FALSE	FALSE	FALSE	-7.87693e+27	66310871640000	TRUE	1.82513e+29	3269836715290000	1.60822e+29	3073357568320000	0.8664	1
Klimenko	TRUE	Klimenko_CS_True	FALSE	Absolv	FALSE	FALSE	FALSE	MLR	rt	0.608591	0.59776	1.23215	1.24994	TRUE	TRUE	TRUE	0.0108312	-0.0177844	FALSE	0.372029	0.539241	0.390915	0.566106	0.0601	0.87012
Avdeef_ExDPs	TRUE	Avdeef_ExDPs_CS_True	FALSE	IntegSub.SiRMSSub	FALSE	TRUE	FALSE	MLR	v	-1.32239e+16	-3.18738e+09	3.32683e+08	521511	FALSE	FALSE	FALSE	-1.32239e+16	3.32161e+08	TRUE	6.47806e+16	1.60482e+09	7.94984e+09	835690	0.0067	0.130405
Avdeef_ExDPs_Cal	TRUE	Avdeef_ExDPs_Cal_CS_True	FALSE	Absolv	FALSE	FALSE	FALSE	MLR	v	-4.17939	-3.42786	21.936	20.7722	FALSE	FALSE	FALSE	-0.751525	1.16378	TRUE	8.2192	14.0343	6.93184	12.922	0.0573	0.852839
Avdeef_ExDPs_Cal	TRUE	Avdeef_ExDPs_Cal_CS_True	FALSE	IntegSub.SiRMSSub	FALSE	FALSE	FALSE	MLR	v	-2695.84	-1386.65	263.038	244.476	FALSE	FALSE	FALSE	-1309.18	18.5614	TRUE	11048.3	515.888	4468.1	336.255	0.935	1
Klimenko	TRUE	Klimenko_CS_True	TRUE	3D	TRUE	TRUE	FALSE	MLR	v	0.899498	0.858265	0.682763	0.802384	TRUE	TRUE	TRUE	0.0412321	-0.119621	FALSE	0.0952571	0.226978	0.140918	0.30838	0	0
Avdeef_ExDPs_Cal	TRUE	Avdeef_ExDPs_Cal_CS_True	FALSE	IntegSub.SiRMSSub.Absolv.Ind.Rdk	FALSE	FALSE	FALSE	MLR	v	-1185.88	-1185.88	249.762	249.762	FALSE	FALSE	FALSE	0	0	FALSE	3140.39	337.276	3140.39	337.276	1	1
Avdeef_ExDPs_Cal	TRUE	Avdeef_ExDPs_Cal_CS_True	FALSE	Rdk	FALSE	FALSE	FALSE	MLR	v	-1995.29	-1995.29	261.169	261.169	FALSE	FALSE	FALSE	0	0	FALSE	4704.1	354.336	4704.1	354.336	1	1
Avdeef_ExDPs	TRUE	Avdeef_ExDPs_CS_True	FALSE	Rdk	FALSE	FALSE	FALSE	MLR	v	-5.17766e+18	-156533509084000	1.29014e+10	9.37873e+07	FALSE	FALSE	FALSE	-5.1775e+18	1.28077e+10	TRUE	1.69261e+19	3.31303e+10	458715489418000	1.86959e+08	0.0021	0.0494279
Klimenko	TRUE	Klimenko_CS_True	FALSE	Absolv.Ind	FALSE	TRUE	FALSE	MLR	v	0.918389	0.914982	0.649728	0.663271	TRUE	TRUE	TRUE	0.00340616	-0.0135429	FALSE	0.0155853	0.0589589	0.0160484	0.0592836	0	0
Avdeef_ExDPs_Cal	TRUE	Avdeef_ExDPs_Cal_CS_True	FALSE	IntegSub.SiRMSSub.Absolv.Ind.Rdk	FALSE	TRUE	TRUE	MLR	v	-3.27056	-2.91095	21.7427	21.3482	FALSE	FALSE	FALSE	-0.359615	0.394478	TRUE	5.40958	8.66305	3.90072	8.62356	0.842	1
Klimenko	TRUE	Klimenko_CS_True	FALSE	3D.IntegSub.SiRMSSub.Absolv.Ind.Rdk	TRUE	TRUE	FALSE	MLR	v	-3.81615e+22	-3.81615e+22	341337551146	341337551146	FALSE	FALSE	FALSE	0	0	FALSE	4.89644e+22	275635653779	4.89644e+22	275635653779	1	1
Klimenko	TRUE	Klimenko_CS_True	FALSE	Rdk.Absolv	FALSE	TRUE	FALSE	MLR	v	-5.55415e+20	-5.55415e+20	3.12453e+10	3.12453e+10	FALSE	FALSE	FALSE	0	0	FALSE	1.09542e+21	44725691577	1.09542e+21	44725691577	1	1
Klimenko	TRUE	Klimenko_CS_True	FALSE	IntegSub.SiRMSSub.Absolv.Ind.Rdk	FALSE	TRUE	TRUE	MLR	v	0.856333	0.856999	0.86435	0.863122	FALSE	FALSE	FALSE	-0.000666546	0.00122864	TRUE	0.0242112	0.0778886	0.0206966	0.0692649	0.7198	1
Avdeef_ExDPs	TRUE	Avdeef_ExDPs_CS_True	TRUE	3D.IntegSub.SiRMSSub.Absolv.Ind.Rdk	TRUE	FALSE	FALSE	MLR	v	-8.54634e+28	-8.54634e+28	2133027897550000	2133027897550000	FALSE	FALSE	FALSE	0	0	FALSE	2.39372e+29	3677989433310000	2.39372e+29	3677989433310000	1	1
Avdeef_ExDPs	TRUE	Avdeef_ExDPs_CS_True	TRUE	3D.IntegSub.SiRMSSub.Absolv.Ind.Rdk	TRUE	TRUE	FALSE	MLR	v	-6.8278e+28	-6.8278e+28	2274762342690000	2274762342690000	FALSE	FALSE	FALSE	0	0	FALSE	1.62303e+29	3263912991930000	1.62303e+29	3263912991930000	1	1
Klimenko	TRUE	Klimenko_CS_True	FALSE	IntegSub.SiRMSSub	FALSE	TRUE	FALSE	MLR	rt	-2.10624e+06	-299415	2042.71	965.754	FALSE	FALSE	FALSE	-1.80682e+06	1076.96	TRUE	5.52186e+06	3099.04	396768	717.027	0.0398	0.639387
Avdeef_ExDPs_Cal	TRUE	Avdeef_ExDPs_Cal_CS_True	FALSE	Rdk.Absolv	FALSE	FALSE	FALSE	MLR	v	-1185.88	-1185.88	249.762	249.762	FALSE	FALSE	FALSE	0	0	FALSE	3140.39	337.276	3140.39	337.276	1	1
Avdeef_ExDPs	TRUE	Avdeef_ExDPs_CS_True	FALSE	IntegSub.SiRMSSub.Absolv.Ind.Rdk	FALSE	TRUE	TRUE	MLR	v	0.0496692	0.0455585	16.1024	16.1464	TRUE	TRUE	TRUE	0.00411065	-0.0439841	FALSE	0.160311	1.91309	0.167667	2.04297	0.7591	1
Klimenko	TRUE	Klimenko_CS_True	FALSE	Rdk	FALSE	FALSE	FALSE	MLR	rt	-2.78145e+19	-2.50403e+19	3.89564e+09	3.34195e+09	FALSE	FALSE	FALSE	-2.77422e+18	5.53688e+08	TRUE	1.06925e+20	8.66062e+09	1.06934e+20	8.51185e+09	0.5779	1
Avdeef_ExDPs_Cal	TRUE	Avdeef_ExDPs_Cal_CS_True	TRUE	3D.IntegSub.SiRMSSub.Absolv.Ind.Rdk	TRUE	FALSE	FALSE	MLR	v	-1185.88	-1185.88	249.762	249.762	FALSE	FALSE	FALSE	0	0	FALSE	3140.39	337.276	3140.39	337.276	1	1
Klimenko	TRUE	Klimenko_CS_True	FALSE	Rdk.Absolv	FALSE	FALSE	FALSE	MLR	rt	-1.88453e+20	-1.89854e+20	9.66131e+09	9.71506e+09	TRUE	TRUE	TRUE	1.40089e+18	-5.37564e+07	FALSE	7.4757e+20	2.38648e+10	7.47144e+20	2.38607e+10	0.7697	1
Avdeef_ExDPs_Cal	TRUE	Avdeef_ExDPs_Cal_CS_True	FALSE	Absolv.Ind	FALSE	TRUE	FALSE	MLR	v	-2.99399	-3.03732	19.2273	19.5236	TRUE	TRUE	TRUE	0.0433292	-0.296307	FALSE	7.2402	10.5713	7.2607	10.4703	0.5725	1
Klimenko	TRUE	Klimenko_CS_True	FALSE	Rdk	FALSE	TRUE	FALSE	MLR	v	-2.13007e+22	-2.13007e+22	179329491850	179329491850	FALSE	FALSE	FALSE	0	0	FALSE	6.90022e+22	270218629697	6.90022e+22	270218629697	1	1
Avdeef_ExDPs	TRUE	Avdeef_ExDPs_CS_True	FALSE	Absolv.Ind	FALSE	FALSE	FALSE	MLR	v	-98.0521	0.0679546	79.192	15.8949	FALSE	FALSE	FALSE	-98.1201	63.2971	TRUE	222.232	129.104	0.174442	1.65987	0.0346	0.574073
Avdeef_ExDPs_Cal	TRUE	Avdeef_ExDPs_Cal_CS_True	FALSE	Rdk.Absolv	FALSE	TRUE	FALSE	MLR	v	-1185.88	-1185.88	249.762	249.762	FALSE	FALSE	FALSE	0	0	FALSE	3140.39	337.276	3140.39	337.276	1	1
Klimenko	TRUE	Klimenko_CS_True	FALSE	IntegSub.SiRMSSub.Absolv.Ind.Rdk	FALSE	FALSE	FALSE	MLR	v	-3.81615e+22	-3.81615e+22	341337551146	341337551146	FALSE	FALSE	FALSE	0	0	FALSE	4.89644e+22	275635653779	4.89644e+22	275635653779	1	1
Klimenko	TRUE	Klimenko_CS_True	FALSE	IntegSub.SiRMSSub.Absolv.Ind.Rdk	FALSE	FALSE	TRUE	MLR	v	0.857614	0.855367	0.861252	0.867593	TRUE	TRUE	TRUE	0.00224665	-0.00634116	FALSE	0.0214912	0.0727681	0.0227423	0.0722905	0.1292	1
Avdeef_ExDPs_Cal	TRUE	Avdeef_ExDPs_Cal_CS_True	FALSE	IntegSub.SiRMSSub	FALSE	TRUE	FALSE	MLR	v	-2695.84	-1386.65	263.038	244.476	FALSE	FALSE	FALSE	-1309.18	18.5614	TRUE	11048.3	515.888	4468.1	336.255	0.935	1
Avdeef_ExDPs	TRUE	Avdeef_ExDPs_CS_True	FALSE	Absolv.Ind	FALSE	TRUE	FALSE	MLR	v	-97.233	0.0534674	78.8228	16.0055	FALSE	FALSE	FALSE	-97.2865	62.8173	TRUE	220.997	128.405	0.185725	1.61763	0.0388	0.633375
Klimenko	TRUE	Klimenko_CS_True	FALSE	3D.IntegSub.SiRMSSub.Absolv.Ind.Rdk	TRUE	TRUE	FALSE	MLR	rt	-2.68863e+23	-2.68863e+23	769763206649	769763206649	FALSE	FALSE	FALSE	0	0	FALSE	5.2724e+23	862889227605	5.2724e+23	862889227605	1	1
Klimenko	TRUE	Klimenko_CS_True	TRUE	3D	TRUE	FALSE	FALSE	MLR	v	0.873605	0.830804	0.774054	0.884586	TRUE	TRUE	TRUE	0.0428014	-0.110532	FALSE	0.105337	0.230357	0.154151	0.315773	0	0
Avdeef_ExDPs	TRUE	Avdeef_ExDPs_CS_True	FALSE	3D	TRUE	FALSE	FALSE	MLR	v	-46.3811	-4.97386	71.5872	32.3632	FALSE	FALSE	FALSE	-41.4072	39.224	TRUE	100.276	81.461	11.227	30.3092	0.0027	0.0607257
Klimenko	TRUE	Klimenko_CS_True	TRUE	3D.IntegSub.SiRMSSub.Absolv.Ind.Rdk	TRUE	TRUE	FALSE	MLR	v	-3.81615e+22	-3.81615e+22	341337551146	341337551146	FALSE	FALSE	FALSE	0	0	FALSE	4.89644e+22	275635653779	4.89644e+22	275635653779	1	1
Klimenko	TRUE	Klimenko_CS_True	FALSE	Rdk	FALSE	FALSE	FALSE	MLR	v	-1.50746e+22	-2.10996e+22	175872699566	177401374883	TRUE	TRUE	TRUE	6.02502e+21	-1528675317	FALSE	2.51887e+22	214333755639	6.93268e+22	269281081960	0.9684	1
Klimenko	TRUE	Klimenko_CS_True	TRUE	3D.IntegSub.SiRMSSub.Absolv.Ind.Rdk	TRUE	TRUE	FALSE	MLR	rt	-2.68863e+23	-2.68863e+23	769763206649	769763206649	FALSE	FALSE	FALSE	0	0	FALSE	5.2724e+23	862889227605	5.2724e+23	862889227605	1	1
Avdeef_ExDPs	TRUE	Avdeef_ExDPs_CS_True	TRUE	3D	TRUE	FALSE	FALSE	MLR	v	-11.7853	-2.20855	41.6372	24.8836	FALSE	FALSE	FALSE	-9.57672	16.7536	TRUE	25.6491	40.016	7.12786	20.406	0.0004	0.011907
Klimenko	TRUE	Klimenko_CS_True	FALSE	Absolv	FALSE	FALSE	FALSE	MLR	v	0.846344	0.843372	0.891815	0.900592	TRUE	TRUE	TRUE	0.00297214	-0.00877665	FALSE	0.0292726	0.0790714	0.0298277	0.0802576	0.0073	0.139402
Klimenko	TRUE	Klimenko_CS_True	FALSE	3D.IntegSub.SiRMSSub.Absolv.Ind.Rdk	TRUE	FALSE	FALSE	MLR	rt	-2.68863e+23	-2.68863e+23	769763206649	769763206649	FALSE	FALSE	FALSE	0	0	FALSE	5.2724e+23	862889227605	5.2724e+23	862889227605	1	1
Avdeef_ExDPs_Cal	TRUE	Avdeef_ExDPs_Cal_CS_True	FALSE	IntegSub.SiRMSSub.Absolv.Ind.Rdk	FALSE	FALSE	TRUE	MLR	v	-2.49745	-2.54119	20.7369	19.5075	TRUE	FALSE	FALSE	0.0437312	1.22941	FALSE	3.00897	7.9873	4.68744	7.46297	0.4949	1
Klimenko	TRUE	Klimenko_CS_True	FALSE	IntegSub.SiRMSSub	FALSE	TRUE	FALSE	MLR	v	-241681	-231121	585.172	604.472	FALSE	TRUE	FALSE	-10559.8	-19.3009	FALSE	645557	970.45	566090	923.343	0.6145	1
Avdeef_ExDPs_Cal	TRUE	Avdeef_ExDPs_Cal_CS_True	FALSE	3D	TRUE	TRUE	FALSE	MLR	v	-11860.2	-11860.2	397.516	397.516	FALSE	FALSE	FALSE	0	0	FALSE	55443.9	1160.1	55443.9	1160.1	1	1
Avdeef_ExDPs_Cal	TRUE	Avdeef_ExDPs_Cal_CS_True	FALSE	Absolv.Ind	FALSE	FALSE	FALSE	MLR	v	-2.94502	-2.83836	19.559	19.5497	FALSE	FALSE	FALSE	-0.106665	0.00933629	TRUE	6.9845	11.1858	6.85138	10.6132	0.9924	1
Klimenko	TRUE	Klimenko_CS_True	FALSE	3D	TRUE	FALSE	FALSE	MLR	rt	0.320264	-0.079881	1.67642	2.01948	TRUE	TRUE	TRUE	0.400145	-0.343053	FALSE	0.718826	1.05758	1.22825	1.25501	0	0
Avdeef_ExDPs_Cal	TRUE	Avdeef_ExDPs_Cal_CS_True	FALSE	3D	TRUE	FALSE	FALSE	MLR	v	-186.762	-186.762	115.768	115.768	FALSE	FALSE	FALSE	0	0	FALSE	382.59	109.502	382.59	109.502	1	1
Avdeef_ExDPs_Cal	TRUE	Avdeef_ExDPs_Cal_CS_True	TRUE	3D	TRUE	TRUE	FALSE	MLR	v	-206043	-206043	1193.7	1193.7	FALSE	FALSE	FALSE	0	0	FALSE	989559	3961.71	989559	3961.71	1	1
Klimenko	TRUE	Klimenko_CS_True	TRUE	3D.IntegSub.SiRMSSub.Absolv.Ind.Rdk	TRUE	FALSE	FALSE	MLR	v	-3.81615e+22	-3.81615e+22	341337551146	341337551146	FALSE	FALSE	FALSE	0	0	FALSE	4.89644e+22	275635653779	4.89644e+22	275635653779	1	1
Avdeef_ExDPs	TRUE	Avdeef_ExDPs_CS_True	FALSE	3D	TRUE	TRUE	FALSE	MLR	v	-53.3402	-5.1408	74.8561	32.8516	FALSE	FALSE	FALSE	-48.1994	42.0045	TRUE	119.372	89.1591	11.7169	30.8656	0.0089	0.163775
Avdeef_ExDPs_Cal	TRUE	Avdeef_ExDPs_Cal_CS_True	FALSE	3D.IntegSub.SiRMSSub.Absolv.Ind.Rdk	TRUE	FALSE	FALSE	MLR	v	-1185.88	-1185.88	249.762	249.762	FALSE	FALSE	FALSE	0	0	FALSE	3140.39	337.276	3140.39	337.276	1	1
Klimenko	TRUE	Klimenko_CS_True	FALSE	Absolv.Ind	FALSE	TRUE	FALSE	MLR	rt	0.730626	0.719766	1.01707	1.03818	TRUE	TRUE	TRUE	0.0108596	-0.02111	FALSE	0.253655	0.452179	0.271958	0.481493	0.0271	0.481189
Klimenko	TRUE	Klimenko_CS_True	FALSE	3D	TRUE	TRUE	FALSE	MLR	v	0.899592	0.828559	0.667734	0.839046	TRUE	TRUE	TRUE	0.0710327	-0.171313	FALSE	0.119339	0.240116	0.224399	0.41079	0	0
Avdeef_ExDPs_Cal	TRUE	Avdeef_ExDPs_Cal_CS_True	FALSE	3D.IntegSub.SiRMSSub.Absolv.Ind.Rdk	TRUE	TRUE	FALSE	MLR	v	-1185.88	-1185.88	249.762	249.762	FALSE	FALSE	FALSE	0	0	FALSE	3140.39	337.276	3140.39	337.276	1	1
Klimenko	TRUE	Klimenko_CS_True	FALSE	Rdk.Absolv	FALSE	TRUE	FALSE	MLR	rt	-1.89854e+20	-1.89854e+20	9.71506e+09	9.71506e+09	FALSE	FALSE	FALSE	0	0	FALSE	7.47144e+20	2.38607e+10	7.47144e+20	2.38607e+10	1	1
Klimenko	TRUE	Klimenko_CS_True	FALSE	IntegSub.SiRMSSub.Absolv.Ind.Rdk	FALSE	TRUE	FALSE	MLR	v	-3.81615e+22	-3.81615e+22	341337551146	341337551146	FALSE	FALSE	FALSE	0	0	FALSE	4.89644e+22	275635653779	4.89644e+22	275635653779	1	1
Avdeef_ExDPs	TRUE	Avdeef_ExDPs_CS_True	FALSE	Absolv	FALSE	FALSE	FALSE	MLR	v	-105.593	0.102002	82.5488	15.611	FALSE	FALSE	FALSE	-105.695	66.9378	TRUE	232.746	134.898	0.143947	1.42967	0.0054	0.107163
Klimenko	TRUE	Klimenko_CS_True	FALSE	IntegSub.SiRMSSub.Absolv.Ind.Rdk	FALSE	FALSE	FALSE	MLR	rt	-2.68863e+23	-2.68863e+23	769763206648	769763206648	FALSE	FALSE	FALSE	0	0	FALSE	5.2724e+23	862889227605	5.2724e+23	862889227605	1	1
