# Supplementary material for: The influence of solid state information and descriptor selection on statistical models of temperature dependent aqueous solubility
Source: J Cheminform. 2018 Aug 29;10:44. doi: 10.1186/s13321-018-0298-3 (PMC6115327; doi:10.1186/s13321-018-0298-3)
Supplement: Supplementary file 3 — Additional file 3. Additional results files, in electronic format. These additional results are (a) SUB-48 calculated lattice energies for the complete set and filtered set of 27 crystal structures, (b) results from analysis of the correspondence between our temperature dependent solubility data and (1/T), (c) Excel workbooks documenting all R2 and RMSE values obtained from cross-validation, their mean values and the p values (both raw and adjusted) obtained from pairwise comparisons of corresponding models, (d) comparison of melting point data used for the melting point descriptor and retrieved from the CSD for linked refcodes. [file 13321_2018_298_MOESM3_ESM.zip › additional_results/R2.RMSE.stats/summarize_effect_of_MP_descriptor_adj.p.xlsx]

## Sheet: summarize_effect_of_MP_descript
Dataset Name [Prefix]	Crystal Structure Based Dataset	Dataset	3D molecular descriptors based on crystal stucture Included [Pre-FS]	Molecular Descriptors Combination [Pre-FS]	Any 3D molecular descriptors [Pre-FS]?	Lattice Energy Descriptor Included [Pre-FS]	Feature Selection Applied	Method	CV	Melting Point Descriptor Included [Pre-FS]:R2:Mean	Melting Point Descriptor NOT Included [Pre-FS]:R2:Mean	Melting Point Descriptor Included [Pre-FS]:RMSE:Mean	Melting Point Descriptor NOT Included [Pre-FS]:RMSE:Mean	Melting Point Descriptor:Win (R2:Mean)	Melting Point Descriptor:Win (RMSE:Mean)	Joint Win	R2:Mean:Difference	RMSE:Mean:Difference	Melting Point Descriptor Included [Pre-FS]:R2:SD	Melting Point Descriptor Included [Pre-FS]:RMSE:SD	Melting Point Descriptor NOT Included [Pre-FS]:R2:SD	Melting Point Descriptor NOT Included [Pre-FS]:RMSE:SD	RMSE:P.value	RMSE:P.value.adjusted
Avdeef_ExDPs	FALSE	Avdeef_ExDPs_CS_False	FALSE	Absolv	FALSE	FALSE	FALSE	MLR	v	0.210689	0.215743	15.0681	15.0178	FALSE	FALSE	FALSE	-0.0050536	0.0502566	0.11323	1.36979	0.114449	1.37673	0	0
Avdeef_ExDPs	FALSE	Avdeef_ExDPs_CS_False	FALSE	Absolv	FALSE	FALSE	FALSE	RFR	v	0.250122	0.244284	14.7016	14.7569	TRUE	TRUE	TRUE	0.00583795	-0.0552771	0.107543	1.46434	0.10492	1.38612	0.0357	0.499106
Avdeef_ExDPs	FALSE	Avdeef_ExDPs_CS_False	FALSE	Absolv.Ind	FALSE	FALSE	FALSE	MLR	v	0.227773	0.230322	14.902	14.8769	FALSE	FALSE	FALSE	-0.00254941	0.0251277	0.120599	1.48095	0.119535	1.46937	0.1486	1
Avdeef_ExDPs	FALSE	Avdeef_ExDPs_CS_False	FALSE	Absolv.Ind	FALSE	FALSE	FALSE	RFR	v	0.271511	0.267007	14.49	14.5358	TRUE	TRUE	TRUE	0.00450479	-0.0457401	0.106423	1.46958	0.105659	1.44441	0.0513	0.676607
Avdeef_ExDPs	FALSE	Avdeef_ExDPs_CS_False	FALSE	IntegSub.SiRMSSub	FALSE	FALSE	FALSE	MLR	v	-5.49745e+08	-4.30141e+08	258209	238473	FALSE	FALSE	FALSE	-1.19603e+08	19735.9	1.23266e+09	330902	8.23666e+08	281449	0.2324	1
Avdeef_ExDPs	FALSE	Avdeef_ExDPs_CS_False	FALSE	IntegSub.SiRMSSub	FALSE	FALSE	FALSE	RFR	v	0.315418	0.312569	14.0657	14.093	TRUE	TRUE	TRUE	0.0028488	-0.0273399	0.085946	1.34132	0.084956	1.30982	0.0212	0.322161
Avdeef_ExDPs	FALSE	Avdeef_ExDPs_CS_False	FALSE	IntegSub.SiRMSSub.Absolv.Ind.Rdk	FALSE	FALSE	FALSE	MLR	v	-1.03029e+30	-1.52197e+30	4134827297320000	4986826210680000	TRUE	TRUE	TRUE	4.91686e+29	-851998913360000	5.0444e+30	1.88527e+16	7.45291e+30	2.29227e+16	0.0864	1
Avdeef_ExDPs	FALSE	Avdeef_ExDPs_CS_False	FALSE	IntegSub.SiRMSSub.Absolv.Ind.Rdk	FALSE	FALSE	FALSE	RFR	v	0.320922	0.319326	14.0089	14.0256	TRUE	TRUE	TRUE	0.00159598	-0.0166919	0.0865259	1.35662	0.085035	1.3419	0.0972	1
Avdeef_ExDPs	FALSE	Avdeef_ExDPs_CS_False	FALSE	IntegSub.SiRMSSub.Absolv.Ind.Rdk	FALSE	FALSE	TRUE	MLR	v	0.228338	0.230641	14.8973	14.8707	FALSE	FALSE	FALSE	-0.00230298	0.0265841	0.109154	1.28794	0.113575	1.31923	0.7719	1
Avdeef_ExDPs	FALSE	Avdeef_ExDPs_CS_False	FALSE	IntegSub.SiRMSSub.Absolv.Ind.Rdk	FALSE	FALSE	TRUE	RFR	v	0.272444	0.288869	14.4835	14.3184	FALSE	FALSE	FALSE	-0.0164256	0.165157	0.0911095	1.2313	0.0854075	1.18903	0.0001	0.00205597
Avdeef_ExDPs	FALSE	Avdeef_ExDPs_CS_False	FALSE	Rdk	FALSE	FALSE	FALSE	MLR	v	-5.08764e+07	-4.83032e+07	48544.2	45947.8	FALSE	FALSE	FALSE	-2.57327e+06	2596.36	1.55569e+08	113730	1.51585e+08	111396	0.0586	0.765665
Avdeef_ExDPs	FALSE	Avdeef_ExDPs_CS_False	FALSE	Rdk	FALSE	FALSE	FALSE	RFR	v	0.336577	0.338335	13.8394	13.8197	FALSE	FALSE	FALSE	-0.00175774	0.0197378	0.0804297	1.24884	0.0827944	1.26641	0.0771	0.971083
Avdeef_ExDPs	FALSE	Avdeef_ExDPs_CS_False	FALSE	Rdk.Absolv	FALSE	FALSE	FALSE	MLR	v	-3.55333e+07	-3.47809e+07	40216.5	38621	FALSE	FALSE	FALSE	-752357	1595.52	1.11144e+08	95101.3	1.10449e+08	94269.7	0.0483	0.643106
Avdeef_ExDPs	FALSE	Avdeef_ExDPs_CS_False	FALSE	Rdk.Absolv	FALSE	FALSE	FALSE	RFR	v	0.33265	0.334921	13.8789	13.8553	FALSE	FALSE	FALSE	-0.00227118	0.0235841	0.0820798	1.25515	0.0818466	1.25475	0.0354	0.499106
Avdeef_ExDPs	TRUE	Avdeef_ExDPs_CS_True	FALSE	3D	TRUE	FALSE	FALSE	MLR	v	-5.1408	-4.97386	32.8516	32.3632	FALSE	FALSE	FALSE	-0.166937	0.488422	11.7169	30.8656	11.227	30.3092	0.5099	1
Avdeef_ExDPs	TRUE	Avdeef_ExDPs_CS_True	FALSE	3D	TRUE	FALSE	FALSE	RFR	v	0.153265	0.144011	15.1842	15.2615	TRUE	TRUE	TRUE	0.00925412	-0.0772719	0.14996	1.82305	0.15911	1.87742	0.0002	0.00388349
Avdeef_ExDPs	TRUE	Avdeef_ExDPs_CS_True	FALSE	3D	TRUE	TRUE	FALSE	MLR	v	-53.3402	-46.3811	74.8561	71.5872	FALSE	FALSE	FALSE	-6.95917	3.26891	119.372	89.1591	100.276	81.461	0.1765	1
Avdeef_ExDPs	TRUE	Avdeef_ExDPs_CS_True	FALSE	3D	TRUE	TRUE	FALSE	RFR	v	0.161643	0.154251	15.1107	15.1691	TRUE	TRUE	TRUE	0.00739222	-0.0584379	0.149646	1.83317	0.157228	1.84743	0.0037	0.0654786
Avdeef_ExDPs	TRUE	Avdeef_ExDPs_CS_True	FALSE	3D.IntegSub.SiRMSSub.Absolv.Ind.Rdk	TRUE	FALSE	FALSE	MLR	v	-6.54544e+28	-3.14111e+29	2187991762130000	4351497827230000	TRUE	TRUE	TRUE	2.48656e+29	-2163506065100000	1.60868e+29	3176062825150000	1.12981e+30	9373510811870000	0.0208	0.319556
Avdeef_ExDPs	TRUE	Avdeef_ExDPs_CS_True	FALSE	3D.IntegSub.SiRMSSub.Absolv.Ind.Rdk	TRUE	FALSE	FALSE	RFR	v	0.17243	0.170391	15.0319	15.047	TRUE	TRUE	TRUE	0.00203887	-0.0151124	0.141442	1.89761	0.144163	1.89377	0.3484	1
Avdeef_ExDPs	TRUE	Avdeef_ExDPs_CS_True	FALSE	3D.IntegSub.SiRMSSub.Absolv.Ind.Rdk	TRUE	TRUE	FALSE	MLR	v	-6.54544e+28	-3.14111e+29	2188329124580000	4351833012120000	TRUE	TRUE	TRUE	2.48656e+29	-2163503887540000	1.60868e+29	3175830833390000	1.12981e+30	9373355350340000	0.0284	0.417945
Avdeef_ExDPs	TRUE	Avdeef_ExDPs_CS_True	FALSE	3D.IntegSub.SiRMSSub.Absolv.Ind.Rdk	TRUE	TRUE	FALSE	RFR	v	0.174495	0.173571	15.0135	15.0205	TRUE	TRUE	TRUE	0.000924851	-0.00694891	0.140761	1.89254	0.142023	1.89604	0.6196	1
Avdeef_ExDPs	TRUE	Avdeef_ExDPs_CS_True	FALSE	Absolv	FALSE	FALSE	FALSE	MLR	v	0.0812496	0.102002	15.7752	15.611	FALSE	FALSE	FALSE	-0.0207521	0.164187	0.149432	1.32652	0.143947	1.42967	0.0322	0.468932
Avdeef_ExDPs	TRUE	Avdeef_ExDPs_CS_True	FALSE	Absolv	FALSE	FALSE	FALSE	RFR	v	0.0861853	0.0794721	15.8089	15.8527	TRUE	TRUE	TRUE	0.00671327	-0.0438199	0.149703	1.99549	0.158158	1.95082	0.1688	1
Avdeef_ExDPs	TRUE	Avdeef_ExDPs_CS_True	FALSE	Absolv	FALSE	TRUE	FALSE	MLR	v	-110.082	-105.593	84.1804	82.5488	FALSE	FALSE	FALSE	-4.4886	1.6316	242.52	137.808	232.746	134.898	0.0044	0.0759438
Avdeef_ExDPs	TRUE	Avdeef_ExDPs_CS_True	FALSE	Absolv	FALSE	TRUE	FALSE	RFR	v	0.124201	0.135189	15.4954	15.4	FALSE	FALSE	FALSE	-0.0109879	0.0954755	0.125206	1.93231	0.120524	1.90304	0.0002	0.00388349
Avdeef_ExDPs	TRUE	Avdeef_ExDPs_CS_True	FALSE	Absolv.Ind	FALSE	FALSE	FALSE	MLR	v	0.0534674	0.0679546	16.0055	15.8949	FALSE	FALSE	FALSE	-0.0144872	0.110523	0.185725	1.61763	0.174442	1.65987	0.0678	0.869617
Avdeef_ExDPs	TRUE	Avdeef_ExDPs_CS_True	FALSE	Absolv.Ind	FALSE	FALSE	FALSE	RFR	v	0.0993287	0.0975934	15.6937	15.7118	TRUE	TRUE	TRUE	0.00173526	-0.018107	0.155959	2.06092	0.155748	2.06523	0.5108	1
Avdeef_ExDPs	TRUE	Avdeef_ExDPs_CS_True	FALSE	Absolv.Ind	FALSE	TRUE	FALSE	MLR	v	-97.233	-98.0521	78.8228	79.192	TRUE	TRUE	TRUE	0.819069	-0.369279	220.997	128.405	222.232	129.104	0.1272	1
Avdeef_ExDPs	TRUE	Avdeef_ExDPs_CS_True	FALSE	Absolv.Ind	FALSE	TRUE	FALSE	RFR	v	0.121828	0.143657	15.4988	15.3303	FALSE	FALSE	FALSE	-0.0218296	0.168504	0.144251	1.97373	0.122997	1.97495	0	0
Avdeef_ExDPs	TRUE	Avdeef_ExDPs_CS_True	FALSE	IntegSub.SiRMSSub	FALSE	FALSE	FALSE	MLR	v	-3.18738e+09	-2.80332e+09	521511	404492	FALSE	FALSE	FALSE	-3.84064e+08	117020	7.94984e+09	835690	9.14553e+09	855472	0.116	1
Avdeef_ExDPs	TRUE	Avdeef_ExDPs_CS_True	FALSE	IntegSub.SiRMSSub	FALSE	FALSE	FALSE	RFR	v	0.1585	0.154957	15.2156	15.2405	TRUE	TRUE	TRUE	0.00354247	-0.0249679	0.112299	2.04909	0.115761	2.02826	0.0954	1
Avdeef_ExDPs	TRUE	Avdeef_ExDPs_CS_True	FALSE	IntegSub.SiRMSSub	FALSE	TRUE	FALSE	MLR	v	-1.32239e+16	-3009366565740	3.32683e+08	8.9791e+06	FALSE	FALSE	FALSE	-1.32209e+16	3.23704e+08	6.47806e+16	1.60482e+09	13122067889500	2.69394e+07	0.507	1
Avdeef_ExDPs	TRUE	Avdeef_ExDPs_CS_True	FALSE	IntegSub.SiRMSSub	FALSE	TRUE	FALSE	RFR	v	0.159948	0.159984	15.1976	15.1936	FALSE	FALSE	FALSE	-3.57105e-05	0.00397786	0.114635	2.02904	0.1143	1.9934	0.8171	1
Avdeef_ExDPs	TRUE	Avdeef_ExDPs_CS_True	FALSE	IntegSub.SiRMSSub.Absolv.Ind.Rdk	FALSE	FALSE	FALSE	MLR	v	-6.00853e+28	-6.72126e+28	1900841280940000	1565960496810000	TRUE	FALSE	FALSE	7.12728e+27	334880784130000	1.60822e+29	3073357568320000	2.22036e+29	3289322946850000	0.4409	1
Avdeef_ExDPs	TRUE	Avdeef_ExDPs_CS_True	FALSE	IntegSub.SiRMSSub.Absolv.Ind.Rdk	FALSE	FALSE	FALSE	RFR	v	0.152086	0.152089	15.2516	15.2553	FALSE	TRUE	FALSE	-3.09144e-06	-0.00375456	0.119149	1.94039	0.118859	1.96568	0.8075	1
Avdeef_ExDPs	TRUE	Avdeef_ExDPs_CS_True	FALSE	IntegSub.SiRMSSub.Absolv.Ind.Rdk	FALSE	FALSE	TRUE	MLR	v	0.0455585	0.0496374	16.1464	16.1144	FALSE	FALSE	FALSE	-0.0040789	0.0319976	0.167667	2.04297	0.16584	2.10788	0.8444	1
Avdeef_ExDPs	TRUE	Avdeef_ExDPs_CS_True	FALSE	IntegSub.SiRMSSub.Absolv.Ind.Rdk	FALSE	FALSE	TRUE	RFR	v	0.112437	0.134537	15.5629	15.3697	FALSE	FALSE	FALSE	-0.0221003	0.193207	0.124795	1.58411	0.134704	1.74168	0.0002	0.00388349
Avdeef_ExDPs	TRUE	Avdeef_ExDPs_CS_True	FALSE	IntegSub.SiRMSSub.Absolv.Ind.Rdk	FALSE	TRUE	FALSE	MLR	v	-6.79622e+28	-6.35698e+28	1967152152580000	1788445900620000	FALSE	FALSE	FALSE	-4.3924e+27	178706251960000	1.82513e+29	3269836715290000	1.81791e+29	3143510284240000	0.1215	1
Avdeef_ExDPs	TRUE	Avdeef_ExDPs_CS_True	FALSE	IntegSub.SiRMSSub.Absolv.Ind.Rdk	FALSE	TRUE	FALSE	RFR	v	0.155903	0.156879	15.2181	15.208	FALSE	FALSE	FALSE	-0.000975575	0.0100515	0.120137	1.95084	0.120654	1.94546	0.4965	1
Avdeef_ExDPs	TRUE	Avdeef_ExDPs_CS_True	FALSE	IntegSub.SiRMSSub.Absolv.Ind.Rdk	FALSE	TRUE	TRUE	MLR	v	0.0496692	0.0357251	16.1024	16.2262	TRUE	TRUE	TRUE	0.0139441	-0.123757	0.160311	1.91309	0.175152	2.09171	0.4447	1
Avdeef_ExDPs	TRUE	Avdeef_ExDPs_CS_True	FALSE	IntegSub.SiRMSSub.Absolv.Ind.Rdk	FALSE	TRUE	TRUE	RFR	v	0.136336	0.114559	15.3663	15.5527	TRUE	TRUE	TRUE	0.0217769	-0.186401	0.12744	1.75919	0.124305	1.65699	0	0
Avdeef_ExDPs	TRUE	Avdeef_ExDPs_CS_True	FALSE	Rdk	FALSE	FALSE	FALSE	MLR	v	-197367679986000	-156533509084000	1.00572e+08	9.37873e+07	FALSE	FALSE	FALSE	-40834170902000	6.78495e+06	632958334508000	2.07948e+08	458715489418000	1.86959e+08	0.4853	1
Avdeef_ExDPs	TRUE	Avdeef_ExDPs_CS_True	FALSE	Rdk	FALSE	FALSE	FALSE	RFR	v	0.155509	0.150492	15.2005	15.2382	TRUE	TRUE	TRUE	0.00501778	-0.0376815	0.142007	1.99165	0.142496	1.93487	0.034	0.48504
Avdeef_ExDPs	TRUE	Avdeef_ExDPs_CS_True	FALSE	Rdk	FALSE	TRUE	FALSE	MLR	v	-3.35026e+21	-5.17766e+18	253345364063	1.29014e+10	FALSE	FALSE	FALSE	-3.34508e+21	2.40444e+11	1.47797e+22	838472729348	1.69261e+19	3.31303e+10	0	0
Avdeef_ExDPs	TRUE	Avdeef_ExDPs_CS_True	FALSE	Rdk	FALSE	TRUE	FALSE	RFR	v	0.159185	0.160895	15.1598	15.142	FALSE	FALSE	FALSE	-0.00170993	0.0177994	0.144882	1.96951	0.140228	1.89243	0.3452	1
Avdeef_ExDPs	TRUE	Avdeef_ExDPs_CS_True	FALSE	Rdk.Absolv	FALSE	FALSE	FALSE	MLR	v	-3.80231e+24	-2.76833e+24	11901300024500	10296140292400	FALSE	FALSE	FALSE	-1.03398e+24	1605159732100	1.3273e+25	33969745459800	8.88624e+24	28465128868800	0.0053	0.087173
Avdeef_ExDPs	TRUE	Avdeef_ExDPs_CS_True	FALSE	Rdk.Absolv	FALSE	FALSE	FALSE	RFR	v	0.156452	0.155306	15.1859	15.193	TRUE	TRUE	TRUE	0.00114586	-0.00710161	0.145753	1.98915	0.146327	1.96943	0.6749	1
Avdeef_ExDPs	TRUE	Avdeef_ExDPs_CS_True	FALSE	Rdk.Absolv	FALSE	TRUE	FALSE	MLR	v	-6.71088e+24	-2.871e+22	9613221667080	795624474358	FALSE	FALSE	FALSE	-6.68217e+24	8817597192722	3.27375e+25	43364468764100	1.29893e+23	3133143266360	0.0004	0.00766058
Avdeef_ExDPs	TRUE	Avdeef_ExDPs_CS_True	FALSE	Rdk.Absolv	FALSE	TRUE	FALSE	RFR	v	0.163311	0.161946	15.1247	15.1321	TRUE	TRUE	TRUE	0.00136435	-0.00734424	0.142975	1.96931	0.145758	1.95171	0.6847	1
Avdeef_ExDPs	TRUE	Avdeef_ExDPs_CS_True	TRUE	3D	TRUE	FALSE	FALSE	MLR	v	-2.18085	-2.20855	25.3233	24.8836	TRUE	FALSE	FALSE	0.0277021	0.439709	6.41496	19.3626	7.12786	20.406	0.5561	1
Avdeef_ExDPs	TRUE	Avdeef_ExDPs_CS_True	TRUE	3D	TRUE	FALSE	FALSE	RFR	v	0.178128	0.177092	14.9477	14.9567	TRUE	TRUE	TRUE	0.00103592	-0.00903267	0.160679	1.87899	0.161229	1.87768	0.5614	1
Avdeef_ExDPs	TRUE	Avdeef_ExDPs_CS_True	TRUE	3D	TRUE	TRUE	FALSE	MLR	v	-11.9618	-11.7853	41.8725	41.6372	FALSE	FALSE	FALSE	-0.176538	0.235321	26.3095	39.9681	25.6491	40.016	0.7835	1
Avdeef_ExDPs	TRUE	Avdeef_ExDPs_CS_True	TRUE	3D	TRUE	TRUE	FALSE	RFR	v	0.177523	0.179777	14.9464	14.9313	FALSE	FALSE	FALSE	-0.00225481	0.0151348	0.165857	1.88254	0.161657	1.87669	0.3438	1
Avdeef_ExDPs	TRUE	Avdeef_ExDPs_CS_True	TRUE	3D.IntegSub.SiRMSSub.Absolv.Ind.Rdk	TRUE	FALSE	FALSE	MLR	v	-6.8278e+28	-8.54634e+28	2274762342690000	2133027897550000	TRUE	FALSE	FALSE	1.71854e+28	141734445140000	1.62303e+29	3263912991930000	2.39372e+29	3677989433310000	0.552	1
Avdeef_ExDPs	TRUE	Avdeef_ExDPs_CS_True	TRUE	3D.IntegSub.SiRMSSub.Absolv.Ind.Rdk	TRUE	FALSE	FALSE	RFR	v	0.177299	0.174163	14.9903	15.0149	TRUE	TRUE	TRUE	0.00313571	-0.02463	0.142345	1.92731	0.144166	1.9235	0.1088	1
Avdeef_ExDPs	TRUE	Avdeef_ExDPs_CS_True	TRUE	3D.IntegSub.SiRMSSub.Absolv.Ind.Rdk	TRUE	TRUE	FALSE	MLR	v	-6.8278e+28	-8.54634e+28	2274762342690000	2133027897550000	TRUE	FALSE	FALSE	1.71854e+28	141734445140000	1.62303e+29	3263912991930000	2.39372e+29	3677989433310000	0.552	1
Avdeef_ExDPs	TRUE	Avdeef_ExDPs_CS_True	TRUE	3D.IntegSub.SiRMSSub.Absolv.Ind.Rdk	TRUE	TRUE	FALSE	RFR	v	0.17945	0.17692	14.9696	14.9865	TRUE	TRUE	TRUE	0.00253037	-0.0169086	0.142367	1.92073	0.14636	1.92017	0.2401	1
Avdeef_ExDPs_Cal	FALSE	Avdeef_ExDPs_Cal_CS_False	FALSE	Absolv	FALSE	FALSE	FALSE	MLR	v	0.0380682	0.0585501	13.6351	13.545	FALSE	FALSE	FALSE	-0.0204819	0.0901616	0.492728	5.41249	0.442583	5.40054	0.7317	1
Avdeef_ExDPs_Cal	FALSE	Avdeef_ExDPs_Cal_CS_False	FALSE	Absolv	FALSE	FALSE	FALSE	RFR	v	0.281317	0.304412	11.9396	11.7964	FALSE	FALSE	FALSE	-0.0230949	0.143202	0.274679	4.30148	0.257008	4.32379	0	0
Avdeef_ExDPs_Cal	FALSE	Avdeef_ExDPs_Cal_CS_False	FALSE	Absolv.Ind	FALSE	FALSE	FALSE	MLR	v	-0.0837878	-0.0201665	14.5467	14.1438	FALSE	FALSE	FALSE	-0.0636213	0.402867	0.394614	4.82643	0.386514	4.92311	0.0227	0.341246
Avdeef_ExDPs_Cal	FALSE	Avdeef_ExDPs_Cal_CS_False	FALSE	Absolv.Ind	FALSE	FALSE	FALSE	RFR	v	0.308567	0.321808	11.7628	11.6534	FALSE	FALSE	FALSE	-0.0132408	0.109402	0.25979	4.36505	0.26426	4.38858	0.005	0.0842203
Avdeef_ExDPs_Cal	FALSE	Avdeef_ExDPs_Cal_CS_False	FALSE	IntegSub.SiRMSSub	FALSE	FALSE	FALSE	MLR	v	-1.92591e+06	-27786.1	5020.88	1006.07	FALSE	FALSE	FALSE	-1.89812e+06	4014.8	9.30813e+06	15578	111560	1808.4	0.0002	0.00388349
Avdeef_ExDPs_Cal	FALSE	Avdeef_ExDPs_Cal_CS_False	FALSE	IntegSub.SiRMSSub	FALSE	FALSE	FALSE	RFR	v	0.62641	0.62526	8.55754	8.57671	TRUE	TRUE	TRUE	0.00114983	-0.0191632	0.144436	3.11369	0.141587	3.0984	0.3398	1
Avdeef_ExDPs_Cal	FALSE	Avdeef_ExDPs_Cal_CS_False	FALSE	IntegSub.SiRMSSub.Absolv.Ind.Rdk	FALSE	FALSE	FALSE	MLR	v	-355761354988	-252500766519	1.98136e+06	1.60801e+06	FALSE	FALSE	FALSE	-103260588469	373347	1678348873030	7.31313e+06	1198943994810	6.13414e+06	0.0768	0.971083
Avdeef_ExDPs_Cal	FALSE	Avdeef_ExDPs_Cal_CS_False	FALSE	IntegSub.SiRMSSub.Absolv.Ind.Rdk	FALSE	FALSE	FALSE	RFR	v	0.596233	0.59521	8.95571	8.96242	TRUE	TRUE	TRUE	0.00102348	-0.00671314	0.150083	3.40491	0.152269	3.42554	0.7437	1
Avdeef_ExDPs_Cal	FALSE	Avdeef_ExDPs_Cal_CS_False	FALSE	IntegSub.SiRMSSub.Absolv.Ind.Rdk	FALSE	FALSE	TRUE	MLR	v	-0.0736884	-0.0848388	14.2349	14.3041	TRUE	TRUE	TRUE	0.0111504	-0.0691792	0.508959	5.22497	0.540484	5.38342	0.8909	1
Avdeef_ExDPs_Cal	FALSE	Avdeef_ExDPs_Cal_CS_False	FALSE	IntegSub.SiRMSSub.Absolv.Ind.Rdk	FALSE	FALSE	TRUE	RFR	v	0.454095	0.453748	10.4412	10.4596	TRUE	TRUE	TRUE	0.000347669	-0.0184162	0.219228	4.0539	0.218383	3.98468	0.747	1
Avdeef_ExDPs_Cal	FALSE	Avdeef_ExDPs_Cal_CS_False	FALSE	Rdk	FALSE	FALSE	FALSE	MLR	v	-4.55542e+09	-2.46865e+07	295511	26056.1	FALSE	FALSE	FALSE	-4.53073e+09	269454	2.22765e+10	1.39135e+06	1.1239e+08	98832.9	0.0667	0.863429
Avdeef_ExDPs_Cal	FALSE	Avdeef_ExDPs_Cal_CS_False	FALSE	Rdk	FALSE	FALSE	FALSE	RFR	v	0.486533	0.483721	10.1197	10.1504	TRUE	TRUE	TRUE	0.00281239	-0.0307091	0.181435	3.81708	0.17938	3.81729	0.2009	1
Avdeef_ExDPs_Cal	FALSE	Avdeef_ExDPs_Cal_CS_False	FALSE	Rdk.Absolv	FALSE	FALSE	FALSE	MLR	v	-2.36519e+08	-1.29281e+08	83556.4	50210.2	FALSE	FALSE	FALSE	-1.07238e+08	33346.2	8.66772e+08	278979	5.06794e+08	131927	0.5086	1
Avdeef_ExDPs_Cal	FALSE	Avdeef_ExDPs_Cal_CS_False	FALSE	Rdk.Absolv	FALSE	FALSE	FALSE	RFR	v	0.485278	0.482746	10.1483	10.1704	TRUE	TRUE	TRUE	0.00253183	-0.0220914	0.182253	3.83583	0.178883	3.82314	0.3139	1
Avdeef_ExDPs_Cal	TRUE	Avdeef_ExDPs_Cal_CS_True	FALSE	3D	TRUE	FALSE	FALSE	MLR	v	-11860.2	-186.762	397.516	115.768	FALSE	FALSE	FALSE	-11673.4	281.748	55443.9	1160.1	382.59	109.502	0.2273	1
Avdeef_ExDPs_Cal	TRUE	Avdeef_ExDPs_Cal_CS_True	FALSE	3D	TRUE	FALSE	FALSE	RFR	v	0.0938038	0.0832744	12.0537	12.0874	TRUE	TRUE	TRUE	0.0105294	-0.0337776	0.511448	4.44493	0.531413	4.43605	0.2481	1
Avdeef_ExDPs_Cal	TRUE	Avdeef_ExDPs_Cal_CS_True	FALSE	3D	TRUE	TRUE	FALSE	MLR	v	-11860.2	-186.762	397.516	115.768	FALSE	FALSE	FALSE	-11673.4	281.748	55443.9	1160.1	382.59	109.502	0.2273	1
Avdeef_ExDPs_Cal	TRUE	Avdeef_ExDPs_Cal_CS_True	FALSE	3D	TRUE	TRUE	FALSE	RFR	v	0.0787956	0.0795325	12.1388	12.1035	FALSE	FALSE	FALSE	-0.000736915	0.0353188	0.516982	4.43919	0.534667	4.4373	0.1231	1
Avdeef_ExDPs_Cal	TRUE	Avdeef_ExDPs_Cal_CS_True	FALSE	3D.IntegSub.SiRMSSub.Absolv.Ind.Rdk	TRUE	FALSE	FALSE	MLR	v	-1185.88	-1185.88	249.762	249.762	FALSE	FALSE	FALSE	0	0	3140.39	337.276	3140.39	337.276	1	1
Avdeef_ExDPs_Cal	TRUE	Avdeef_ExDPs_Cal_CS_True	FALSE	3D.IntegSub.SiRMSSub.Absolv.Ind.Rdk	TRUE	FALSE	FALSE	RFR	v	0.195763	0.187987	11.7459	11.7958	TRUE	TRUE	TRUE	0.00777643	-0.0498286	0.376907	5.29765	0.378175	5.29487	0.0956	1
Avdeef_ExDPs_Cal	TRUE	Avdeef_ExDPs_Cal_CS_True	FALSE	3D.IntegSub.SiRMSSub.Absolv.Ind.Rdk	TRUE	TRUE	FALSE	MLR	v	-1185.88	-1185.88	249.762	249.762	FALSE	FALSE	FALSE	0	0	3140.39	337.276	3140.39	337.276	1	1
Avdeef_ExDPs_Cal	TRUE	Avdeef_ExDPs_Cal_CS_True	FALSE	3D.IntegSub.SiRMSSub.Absolv.Ind.Rdk	TRUE	TRUE	FALSE	RFR	v	0.194449	0.188698	11.7584	11.7982	TRUE	TRUE	TRUE	0.00575079	-0.0397966	0.367948	5.29231	0.381221	5.33192	0.147	1
Avdeef_ExDPs_Cal	TRUE	Avdeef_ExDPs_Cal_CS_True	FALSE	Absolv	FALSE	FALSE	FALSE	MLR	v	-1.53166	-3.42786	17.5459	20.7722	TRUE	TRUE	TRUE	1.89621	-3.22636	2.95555	7.86046	6.93184	12.922	0.0128	0.198835
Avdeef_ExDPs_Cal	TRUE	Avdeef_ExDPs_Cal_CS_True	FALSE	Absolv	FALSE	FALSE	FALSE	RFR	v	0.064488	0.0543828	12.9651	13.0158	TRUE	TRUE	TRUE	0.0101053	-0.050727	0.379709	6.41869	0.398935	6.56715	0.1996	1
Avdeef_ExDPs_Cal	TRUE	Avdeef_ExDPs_Cal_CS_True	FALSE	Absolv	FALSE	TRUE	FALSE	MLR	v	-1.87852	-4.17939	18.2954	21.936	TRUE	TRUE	TRUE	2.30087	-3.64055	3.41142	8.13372	8.2192	14.0343	0.0076	0.122129
Avdeef_ExDPs_Cal	TRUE	Avdeef_ExDPs_Cal_CS_True	FALSE	Absolv	FALSE	TRUE	FALSE	RFR	v	0.113607	0.101958	12.5679	12.623	TRUE	TRUE	TRUE	0.0116495	-0.0550328	0.37172	6.16573	0.381317	6.19403	0.0815	1
Avdeef_ExDPs_Cal	TRUE	Avdeef_ExDPs_Cal_CS_True	FALSE	Absolv.Ind	FALSE	FALSE	FALSE	MLR	v	-3.03732	-2.83836	19.5236	19.5497	FALSE	TRUE	FALSE	-0.198966	-0.0261024	7.2607	10.4703	6.85138	10.6132	0.9579	1
Avdeef_ExDPs_Cal	TRUE	Avdeef_ExDPs_Cal_CS_True	FALSE	Absolv.Ind	FALSE	FALSE	FALSE	RFR	v	0.0496192	0.0340745	13.0849	13.1572	TRUE	TRUE	TRUE	0.0155447	-0.0722629	0.397147	6.55563	0.418519	6.62091	0.0439	0.60767
Avdeef_ExDPs_Cal	TRUE	Avdeef_ExDPs_Cal_CS_True	FALSE	Absolv.Ind	FALSE	TRUE	FALSE	MLR	v	-2.99399	-2.94502	19.2273	19.559	FALSE	TRUE	FALSE	-0.0489722	-0.331746	7.2402	10.5713	6.9845	11.1858	0.5214	1
Avdeef_ExDPs_Cal	TRUE	Avdeef_ExDPs_Cal_CS_True	FALSE	Absolv.Ind	FALSE	TRUE	FALSE	RFR	v	0.0820709	0.0867746	12.7688	12.7359	FALSE	FALSE	FALSE	-0.0047037	0.032918	0.413021	6.31852	0.412931	6.34072	0.2555	1
Avdeef_ExDPs_Cal	TRUE	Avdeef_ExDPs_Cal_CS_True	FALSE	IntegSub.SiRMSSub	FALSE	FALSE	FALSE	MLR	v	-1386.65	-1386.65	244.476	244.476	FALSE	FALSE	FALSE	0	0	4468.1	336.255	4468.1	336.255	1	1
Avdeef_ExDPs_Cal	TRUE	Avdeef_ExDPs_Cal_CS_True	FALSE	IntegSub.SiRMSSub	FALSE	FALSE	FALSE	RFR	v	0.256796	0.253341	11.4541	11.4853	TRUE	TRUE	TRUE	0.00345484	-0.0311775	0.262135	5.4076	0.255188	5.40216	0.3645	1
Avdeef_ExDPs_Cal	TRUE	Avdeef_ExDPs_Cal_CS_True	FALSE	IntegSub.SiRMSSub	FALSE	TRUE	FALSE	MLR	v	-2695.84	-2695.84	263.038	263.038	FALSE	FALSE	FALSE	0	0	11048.3	515.888	11048.3	515.888	1	1
Avdeef_ExDPs_Cal	TRUE	Avdeef_ExDPs_Cal_CS_True	FALSE	IntegSub.SiRMSSub	FALSE	TRUE	FALSE	RFR	v	0.255671	0.251927	11.4718	11.502	TRUE	TRUE	TRUE	0.00374406	-0.0302167	0.25584	5.37355	0.255042	5.40518	0.3519	1
Avdeef_ExDPs_Cal	TRUE	Avdeef_ExDPs_Cal_CS_True	FALSE	IntegSub.SiRMSSub.Absolv.Ind.Rdk	FALSE	FALSE	FALSE	MLR	v	-1185.88	-1185.88	249.762	249.762	FALSE	FALSE	FALSE	0	0	3140.39	337.276	3140.39	337.276	1	1
Avdeef_ExDPs_Cal	TRUE	Avdeef_ExDPs_Cal_CS_True	FALSE	IntegSub.SiRMSSub.Absolv.Ind.Rdk	FALSE	FALSE	FALSE	RFR	v	0.23917	0.233804	11.5967	11.6269	TRUE	TRUE	TRUE	0.00536644	-0.0301457	0.287052	5.55757	0.281436	5.50051	0.3768	1
Avdeef_ExDPs_Cal	TRUE	Avdeef_ExDPs_Cal_CS_True	FALSE	IntegSub.SiRMSSub.Absolv.Ind.Rdk	FALSE	FALSE	TRUE	MLR	v	-2.91095	-2.54119	21.3482	19.5075	FALSE	FALSE	FALSE	-0.369762	1.84071	3.90072	8.62356	4.68744	7.46297	0.3915	1
Avdeef_ExDPs_Cal	TRUE	Avdeef_ExDPs_Cal_CS_True	FALSE	IntegSub.SiRMSSub.Absolv.Ind.Rdk	FALSE	FALSE	TRUE	RFR	v	0.0912526	0.165122	12.4744	12.0727	FALSE	FALSE	FALSE	-0.0738699	0.401733	0.360011	5.40734	0.339622	5.50343	0.0006	0.0111845
Avdeef_ExDPs_Cal	TRUE	Avdeef_ExDPs_Cal_CS_True	FALSE	IntegSub.SiRMSSub.Absolv.Ind.Rdk	FALSE	TRUE	FALSE	MLR	v	-1185.88	-1185.88	249.762	249.762	FALSE	FALSE	FALSE	0	0	3140.39	337.276	3140.39	337.276	1	1
Avdeef_ExDPs_Cal	TRUE	Avdeef_ExDPs_Cal_CS_True	FALSE	IntegSub.SiRMSSub.Absolv.Ind.Rdk	FALSE	TRUE	FALSE	RFR	v	0.239387	0.245036	11.5801	11.5824	FALSE	TRUE	FALSE	-0.00564917	-0.00230608	0.281912	5.48738	0.259501	5.50107	0.9458	1
Avdeef_ExDPs_Cal	TRUE	Avdeef_ExDPs_Cal_CS_True	FALSE	IntegSub.SiRMSSub.Absolv.Ind.Rdk	FALSE	TRUE	TRUE	MLR	v	-3.27056	-2.49745	21.7427	20.7369	FALSE	FALSE	FALSE	-0.773108	1.00578	5.40958	8.66305	3.00897	7.9873	0.5783	1
Avdeef_ExDPs_Cal	TRUE	Avdeef_ExDPs_Cal_CS_True	FALSE	IntegSub.SiRMSSub.Absolv.Ind.Rdk	FALSE	TRUE	TRUE	RFR	v	0.129539	0.0891505	12.3808	12.5162	TRUE	TRUE	TRUE	0.0403889	-0.135479	0.33371	5.75082	0.351917	5.45893	0.2579	1
Avdeef_ExDPs_Cal	TRUE	Avdeef_ExDPs_Cal_CS_True	FALSE	Rdk	FALSE	FALSE	FALSE	MLR	v	-1995.29	-1995.29	261.169	261.169	FALSE	FALSE	FALSE	0	0	4704.1	354.336	4704.1	354.336	1	1
Avdeef_ExDPs_Cal	TRUE	Avdeef_ExDPs_Cal_CS_True	FALSE	Rdk	FALSE	FALSE	FALSE	RFR	v	0.239909	0.228566	11.5456	11.58	TRUE	TRUE	TRUE	0.0113428	-0.0344032	0.323259	5.5882	0.340231	5.57186	0.3627	1
Avdeef_ExDPs_Cal	TRUE	Avdeef_ExDPs_Cal_CS_True	FALSE	Rdk	FALSE	TRUE	FALSE	MLR	v	-1995.29	-1995.29	261.169	261.169	FALSE	FALSE	FALSE	0	0	4704.1	354.336	4704.1	354.336	1	1
Avdeef_ExDPs_Cal	TRUE	Avdeef_ExDPs_Cal_CS_True	FALSE	Rdk	FALSE	TRUE	FALSE	RFR	v	0.230976	0.224603	11.6027	11.6085	TRUE	TRUE	TRUE	0.0063723	-0.00573544	0.323782	5.60669	0.331882	5.54773	0.8756	1
Avdeef_ExDPs_Cal	TRUE	Avdeef_ExDPs_Cal_CS_True	FALSE	Rdk.Absolv	FALSE	FALSE	FALSE	MLR	v	-1185.88	-1185.88	249.762	249.762	FALSE	FALSE	FALSE	0	0	3140.39	337.276	3140.39	337.276	1	1
Avdeef_ExDPs_Cal	TRUE	Avdeef_ExDPs_Cal_CS_True	FALSE	Rdk.Absolv	FALSE	FALSE	FALSE	RFR	v	0.246023	0.227035	11.5282	11.6202	TRUE	TRUE	TRUE	0.018988	-0.0920024	0.302015	5.56617	0.327293	5.52756	0.0103	0.163636
Avdeef_ExDPs_Cal	TRUE	Avdeef_ExDPs_Cal_CS_True	FALSE	Rdk.Absolv	FALSE	TRUE	FALSE	MLR	v	-1185.88	-1185.88	249.762	249.762	FALSE	FALSE	FALSE	0	0	3140.39	337.276	3140.39	337.276	1	1
Avdeef_ExDPs_Cal	TRUE	Avdeef_ExDPs_Cal_CS_True	FALSE	Rdk.Absolv	FALSE	TRUE	FALSE	RFR	v	0.233671	0.225646	11.603	11.6474	TRUE	TRUE	TRUE	0.00802463	-0.0444295	0.311312	5.51655	0.321136	5.53031	0.1955	1
Avdeef_ExDPs_Cal	TRUE	Avdeef_ExDPs_Cal_CS_True	TRUE	3D	TRUE	FALSE	FALSE	MLR	v	-206043	-8145.38	1193.7	492.714	FALSE	FALSE	FALSE	-197898	700.988	989559	3961.71	26320.7	869.278	0.6757	1
Avdeef_ExDPs_Cal	TRUE	Avdeef_ExDPs_Cal_CS_True	TRUE	3D	TRUE	FALSE	FALSE	RFR	v	-0.0586498	-0.0644861	13.0595	13.0904	TRUE	TRUE	TRUE	0.00583629	-0.0309489	0.534676	4.70108	0.536035	4.73371	0.2713	1
Avdeef_ExDPs_Cal	TRUE	Avdeef_ExDPs_Cal_CS_True	TRUE	3D	TRUE	TRUE	FALSE	MLR	v	-206043	-8145.38	1193.7	492.714	FALSE	FALSE	FALSE	-197898	700.988	989559	3961.71	26320.7	869.278	0.6757	1
Avdeef_ExDPs_Cal	TRUE	Avdeef_ExDPs_Cal_CS_True	TRUE	3D	TRUE	TRUE	FALSE	RFR	v	-0.0644286	-0.0702506	13.0775	13.0878	TRUE	TRUE	TRUE	0.00582194	-0.0102817	0.547965	4.71905	0.566023	4.74242	0.7263	1
Avdeef_ExDPs_Cal	TRUE	Avdeef_ExDPs_Cal_CS_True	TRUE	3D.IntegSub.SiRMSSub.Absolv.Ind.Rdk	TRUE	FALSE	FALSE	MLR	v	-1185.88	-1185.88	249.762	249.762	FALSE	FALSE	FALSE	0	0	3140.39	337.276	3140.39	337.276	1	1
Avdeef_ExDPs_Cal	TRUE	Avdeef_ExDPs_Cal_CS_True	TRUE	3D.IntegSub.SiRMSSub.Absolv.Ind.Rdk	TRUE	FALSE	FALSE	RFR	v	0.206011	0.203174	11.7483	11.7614	TRUE	TRUE	TRUE	0.00283658	-0.0131108	0.328619	5.31681	0.325105	5.29429	0.6725	1
Avdeef_ExDPs_Cal	TRUE	Avdeef_ExDPs_Cal_CS_True	TRUE	3D.IntegSub.SiRMSSub.Absolv.Ind.Rdk	TRUE	TRUE	FALSE	MLR	v	-1185.88	-1185.88	249.762	249.762	FALSE	FALSE	FALSE	0	0	3140.39	337.276	3140.39	337.276	1	1
Avdeef_ExDPs_Cal	TRUE	Avdeef_ExDPs_Cal_CS_True	TRUE	3D.IntegSub.SiRMSSub.Absolv.Ind.Rdk	TRUE	TRUE	FALSE	RFR	v	0.202202	0.209321	11.7554	11.7321	FALSE	FALSE	FALSE	-0.00711882	0.0233418	0.34322	5.29883	0.322464	5.33869	0.4375	1
Klimenko	FALSE	Klimenko_CS_False	FALSE	Absolv	FALSE	FALSE	FALSE	MLR	rt	0.895713	0.853838	0.780281	0.925067	TRUE	TRUE	TRUE	0.0418742	-0.144785	0.0245713	0.0865396	0.0334194	0.101586	0	0
Klimenko	FALSE	Klimenko_CS_False	FALSE	Absolv	FALSE	FALSE	FALSE	MLR	v	0.90616	0.868473	0.747672	0.885973	TRUE	TRUE	TRUE	0.0376869	-0.138301	0.0126745	0.0466807	0.0172619	0.0643373	0	0
Klimenko	FALSE	Klimenko_CS_False	FALSE	Absolv	FALSE	FALSE	FALSE	RFR	rt	0.887929	0.873358	0.807296	0.859029	TRUE	TRUE	TRUE	0.0145712	-0.0517324	0.0333617	0.115924	0.0347107	0.10949	0	0
Klimenko	FALSE	Klimenko_CS_False	FALSE	Absolv	FALSE	FALSE	FALSE	RFR	v	0.960673	0.952252	0.481906	0.531427	TRUE	TRUE	TRUE	0.00842134	-0.0495214	0.00916251	0.05747	0.0101621	0.0564286	0	0
Klimenko	FALSE	Klimenko_CS_False	FALSE	Absolv.Ind	FALSE	FALSE	FALSE	MLR	rt	0.895134	0.872028	0.782746	0.864987	TRUE	TRUE	TRUE	0.0231064	-0.0822413	0.0256414	0.0927443	0.0322922	0.110381	0	0
Klimenko	FALSE	Klimenko_CS_False	FALSE	Absolv.Ind	FALSE	FALSE	FALSE	MLR	v	0.910613	0.891278	0.729539	0.804873	TRUE	TRUE	TRUE	0.0193344	-0.0753348	0.0121576	0.041666	0.0154096	0.0537951	0	0
Klimenko	FALSE	Klimenko_CS_False	FALSE	Absolv.Ind	FALSE	FALSE	FALSE	RFR	rt	0.891673	0.872556	0.792626	0.863131	TRUE	TRUE	TRUE	0.0191171	-0.0705052	0.0333616	0.115072	0.0334338	0.110195	0	0
Klimenko	FALSE	Klimenko_CS_False	FALSE	Absolv.Ind	FALSE	FALSE	FALSE	RFR	v	0.964092	0.947911	0.460257	0.555619	TRUE	TRUE	TRUE	0.0161801	-0.0953619	0.00843376	0.0539416	0.010385	0.0561885	0	0
Klimenko	FALSE	Klimenko_CS_False	FALSE	IntegSub.SiRMSSub	FALSE	FALSE	FALSE	MLR	rt	-4.64113e+06	-6.84883e+06	3425.35	3476.16	TRUE	TRUE	TRUE	2.20771e+06	-50.8038	8.02168e+06	3442.34	2.33081e+07	5300.16	0.9711	1
Klimenko	FALSE	Klimenko_CS_False	FALSE	IntegSub.SiRMSSub	FALSE	FALSE	FALSE	MLR	v	-1.90098e+07	-2.90425e+06	3928.47	2278.79	FALSE	FALSE	FALSE	-1.61056e+07	1649.69	8.49881e+07	9958.79	7.93074e+06	3500.57	0.3051	1
Klimenko	FALSE	Klimenko_CS_False	FALSE	IntegSub.SiRMSSub	FALSE	FALSE	FALSE	RFR	rt	0.913664	0.902106	0.711073	0.757574	TRUE	TRUE	TRUE	0.0115582	-0.0465007	0.0188608	0.0714399	0.0207226	0.0782837	0	0
Klimenko	FALSE	Klimenko_CS_False	FALSE	IntegSub.SiRMSSub	FALSE	FALSE	FALSE	RFR	v	0.968734	0.965207	0.430483	0.454446	TRUE	TRUE	TRUE	0.00352692	-0.0239633	0.00643689	0.0444869	0.00650019	0.0412424	0	0
Klimenko	FALSE	Klimenko_CS_False	FALSE	IntegSub.SiRMSSub.Absolv.Ind.Rdk	FALSE	FALSE	FALSE	MLR	rt	-2.09697e+23	-2.29064e+23	861617069383	913002270893	TRUE	TRUE	TRUE	1.93667e+22	-51385201510	3.4106e+23	709937537059	3.34188e+23	704189222820	0.1649	1
Klimenko	FALSE	Klimenko_CS_False	FALSE	IntegSub.SiRMSSub.Absolv.Ind.Rdk	FALSE	FALSE	FALSE	MLR	v	-1.20522e+23	-1.14256e+23	691462298383	692271130253	FALSE	TRUE	FALSE	-6.26664e+21	-808831870	1.4384e+23	472030419601	1.29083e+23	436250368037	0.9851	1
Klimenko	FALSE	Klimenko_CS_False	FALSE	IntegSub.SiRMSSub.Absolv.Ind.Rdk	FALSE	FALSE	FALSE	RFR	rt	0.916777	0.908256	0.697509	0.732488	TRUE	TRUE	TRUE	0.00852141	-0.0349784	0.0195943	0.080487	0.0210326	0.0843095	0	0
Klimenko	FALSE	Klimenko_CS_False	FALSE	IntegSub.SiRMSSub.Absolv.Ind.Rdk	FALSE	FALSE	FALSE	RFR	v	0.970751	0.967773	0.416376	0.437123	TRUE	TRUE	TRUE	0.00297833	-0.0207469	0.00654194	0.0493038	0.00681595	0.0466193	0	0
Klimenko	FALSE	Klimenko_CS_False	FALSE	IntegSub.SiRMSSub.Absolv.Ind.Rdk	FALSE	FALSE	TRUE	MLR	rt	0.860384	0.85985	0.904203	0.904576	TRUE	TRUE	TRUE	0.00053364	-0.000372525	0.029787	0.0761357	0.03118	0.0749033	0.9589	1
Klimenko	FALSE	Klimenko_CS_False	FALSE	IntegSub.SiRMSSub.Absolv.Ind.Rdk	FALSE	FALSE	TRUE	MLR	v	0.872643	0.873955	0.870809	0.865886	FALSE	FALSE	FALSE	-0.00131204	0.00492271	0.0175514	0.0567025	0.0190424	0.0635114	0.3828	1
Klimenko	FALSE	Klimenko_CS_False	FALSE	IntegSub.SiRMSSub.Absolv.Ind.Rdk	FALSE	FALSE	TRUE	RFR	rt	0.889059	0.888594	0.804755	0.80683	TRUE	TRUE	TRUE	0.000464869	-0.00207537	0.0298586	0.11392	0.0293243	0.11133	0.079	0.986129
Klimenko	FALSE	Klimenko_CS_False	FALSE	IntegSub.SiRMSSub.Absolv.Ind.Rdk	FALSE	FALSE	TRUE	RFR	v	0.955159	0.954886	0.516253	0.517823	TRUE	TRUE	TRUE	0.000273213	-0.00156912	0.00714877	0.0378603	0.00714743	0.0378587	0.0051	0.084882
Klimenko	FALSE	Klimenko_CS_False	FALSE	Rdk	FALSE	FALSE	FALSE	MLR	rt	-1.11257e+09	-9.19217e+08	45260.5	31098.1	FALSE	FALSE	FALSE	-1.93355e+08	14162.4	3.10499e+09	72404.2	3.74479e+09	72565	0.0116	0.182219
Klimenko	FALSE	Klimenko_CS_False	FALSE	Rdk	FALSE	FALSE	FALSE	MLR	v	-1.55203e+08	-6.98116e+07	17487.9	10905.5	FALSE	FALSE	FALSE	-8.53909e+07	6582.4	2.6197e+08	23977.7	1.18551e+08	16145	0.0476	0.63988
Klimenko	FALSE	Klimenko_CS_False	FALSE	Rdk	FALSE	FALSE	FALSE	RFR	rt	0.915656	0.904958	0.702431	0.74555	TRUE	TRUE	TRUE	0.0106976	-0.043119	0.0201703	0.084736	0.0224308	0.0906871	0	0
Klimenko	FALSE	Klimenko_CS_False	FALSE	Rdk	FALSE	FALSE	FALSE	RFR	v	0.971044	0.967674	0.414823	0.438459	TRUE	TRUE	TRUE	0.00336978	-0.0236367	0.00538882	0.0415456	0.00557024	0.0389657	0	0
Klimenko	FALSE	Klimenko_CS_False	FALSE	Rdk.Absolv	FALSE	FALSE	FALSE	MLR	rt	-1.28748e+09	-1.40338e+09	43284.7	39473.3	TRUE	FALSE	FALSE	1.15896e+08	3811.39	4.1856e+09	82798.4	5.51343e+09	89589.6	0.4319	1
Klimenko	FALSE	Klimenko_CS_False	FALSE	Rdk.Absolv	FALSE	FALSE	FALSE	MLR	v	-8.92119e+07	-1.01682e+08	12881.1	10656.5	TRUE	FALSE	FALSE	1.24702e+07	2224.61	1.37316e+08	17927.6	3.21886e+08	20705	0.5173	1
Klimenko	FALSE	Klimenko_CS_False	FALSE	Rdk.Absolv	FALSE	FALSE	FALSE	RFR	rt	0.916304	0.906335	0.699177	0.740135	TRUE	TRUE	TRUE	0.009969	-0.0409581	0.0208964	0.0861407	0.0220705	0.0894633	0	0
Klimenko	FALSE	Klimenko_CS_False	FALSE	Rdk.Absolv	FALSE	FALSE	FALSE	RFR	v	0.971409	0.967947	0.412361	0.436703	TRUE	TRUE	TRUE	0.00346194	-0.0243419	0.00504255	0.039549	0.00529835	0.0372528	0	0
Klimenko	TRUE	Klimenko_CS_True	FALSE	3D	TRUE	FALSE	FALSE	MLR	rt	0.0929662	-0.079881	1.83005	2.01948	TRUE	TRUE	TRUE	0.172847	-0.189428	1.09048	1.11226	1.22825	1.25501	0.0039	0.0681553
Klimenko	TRUE	Klimenko_CS_True	FALSE	3D	TRUE	FALSE	FALSE	MLR	v	0.828559	0.811577	0.839046	0.885327	TRUE	TRUE	TRUE	0.0169816	-0.0462803	0.224399	0.41079	0.254743	0.41936	0.0058	0.0942875
Klimenko	TRUE	Klimenko_CS_True	FALSE	3D	TRUE	FALSE	FALSE	RFR	rt	0.796	0.773148	0.950752	1.00048	TRUE	TRUE	TRUE	0.0228517	-0.0497256	0.123524	0.225728	0.139829	0.225957	0	0
Klimenko	TRUE	Klimenko_CS_True	FALSE	3D	TRUE	FALSE	FALSE	RFR	v	0.965868	0.964715	0.417285	0.424626	TRUE	TRUE	TRUE	0.00115328	-0.00734089	0.0105168	0.0629746	0.0105464	0.061243	0	0
Klimenko	TRUE	Klimenko_CS_True	FALSE	3D	TRUE	TRUE	FALSE	MLR	rt	0.465634	0.320264	1.48926	1.67642	TRUE	TRUE	TRUE	0.14537	-0.187163	0.522256	0.878267	0.718826	1.05758	0.0033	0.0591486
Klimenko	TRUE	Klimenko_CS_True	FALSE	3D	TRUE	TRUE	FALSE	MLR	v	0.899592	0.880675	0.667734	0.727223	TRUE	TRUE	TRUE	0.0189172	-0.0594887	0.119339	0.240116	0.151542	0.263442	0.0006	0.0111845
Klimenko	TRUE	Klimenko_CS_True	FALSE	3D	TRUE	TRUE	FALSE	RFR	rt	0.797379	0.776226	0.947362	0.994575	TRUE	TRUE	TRUE	0.0211533	-0.0472128	0.124882	0.227462	0.137396	0.223622	0	0
Klimenko	TRUE	Klimenko_CS_True	FALSE	3D	TRUE	TRUE	FALSE	RFR	v	0.96575	0.965021	0.41788	0.42233	TRUE	TRUE	TRUE	0.000729212	-0.00445001	0.0106817	0.0638924	0.0109743	0.0630029	0.002	0.036791
Klimenko	TRUE	Klimenko_CS_True	FALSE	3D.IntegSub.SiRMSSub.Absolv.Ind.Rdk	TRUE	FALSE	FALSE	MLR	rt	-2.68863e+23	-2.68863e+23	769763206649	769763206649	FALSE	FALSE	FALSE	0	0	5.2724e+23	862889227605	5.2724e+23	862889227605	1	1
Klimenko	TRUE	Klimenko_CS_True	FALSE	3D.IntegSub.SiRMSSub.Absolv.Ind.Rdk	TRUE	FALSE	FALSE	MLR	v	-3.81615e+22	-3.81615e+22	341337551146	341337551146	FALSE	FALSE	FALSE	0	0	4.89644e+22	275635653779	4.89644e+22	275635653779	1	1
Klimenko	TRUE	Klimenko_CS_True	FALSE	3D.IntegSub.SiRMSSub.Absolv.Ind.Rdk	TRUE	FALSE	FALSE	RFR	rt	0.849448	0.839893	0.832724	0.858264	TRUE	TRUE	TRUE	0.00955519	-0.0255394	0.0637935	0.1416	0.0676746	0.13837	0	0
Klimenko	TRUE	Klimenko_CS_True	FALSE	3D.IntegSub.SiRMSSub.Absolv.Ind.Rdk	TRUE	FALSE	FALSE	RFR	v	0.971455	0.970736	0.382227	0.387181	TRUE	TRUE	TRUE	0.00071897	-0.00495414	0.00830162	0.0592469	0.00836944	0.0593443	0	0
Klimenko	TRUE	Klimenko_CS_True	FALSE	3D.IntegSub.SiRMSSub.Absolv.Ind.Rdk	TRUE	TRUE	FALSE	MLR	rt	-2.68863e+23	-2.68863e+23	769763206649	769763206649	FALSE	FALSE	FALSE	0	0	5.2724e+23	862889227605	5.2724e+23	862889227605	1	1
Klimenko	TRUE	Klimenko_CS_True	FALSE	3D.IntegSub.SiRMSSub.Absolv.Ind.Rdk	TRUE	TRUE	FALSE	MLR	v	-3.81615e+22	-3.81615e+22	341337551146	341337551146	FALSE	FALSE	FALSE	0	0	4.89644e+22	275635653779	4.89644e+22	275635653779	1	1
Klimenko	TRUE	Klimenko_CS_True	FALSE	3D.IntegSub.SiRMSSub.Absolv.Ind.Rdk	TRUE	TRUE	FALSE	RFR	rt	0.848369	0.839614	0.83575	0.858167	TRUE	TRUE	TRUE	0.00875485	-0.0224167	0.063631	0.139949	0.0684263	0.134248	0	0
Klimenko	TRUE	Klimenko_CS_True	FALSE	3D.IntegSub.SiRMSSub.Absolv.Ind.Rdk	TRUE	TRUE	FALSE	RFR	v	0.971422	0.97086	0.382445	0.386422	TRUE	TRUE	TRUE	0.000562369	-0.00397669	0.00833085	0.0596743	0.00822022	0.0585714	0	0
Klimenko	TRUE	Klimenko_CS_True	FALSE	Absolv	FALSE	FALSE	FALSE	MLR	rt	0.761612	0.59776	0.959959	1.24994	TRUE	TRUE	TRUE	0.163852	-0.289978	0.234389	0.451375	0.390915	0.566106	0	0
Klimenko	TRUE	Klimenko_CS_True	FALSE	Absolv	FALSE	FALSE	FALSE	MLR	v	0.910353	0.843372	0.680918	0.900592	TRUE	TRUE	TRUE	0.0669812	-0.219673	0.0169456	0.0573113	0.0298277	0.0802576	0	0
Klimenko	TRUE	Klimenko_CS_True	FALSE	Absolv	FALSE	FALSE	FALSE	RFR	rt	0.794103	0.760897	0.959728	1.03059	TRUE	TRUE	TRUE	0.0332059	-0.0708598	0.0970932	0.18131	0.122956	0.183406	0	0
Klimenko	TRUE	Klimenko_CS_True	FALSE	Absolv	FALSE	FALSE	FALSE	RFR	v	0.96955	0.961449	0.396819	0.446507	TRUE	TRUE	TRUE	0.00810081	-0.0496878	0.00704533	0.0505303	0.00837472	0.0478343	0	0
Klimenko	TRUE	Klimenko_CS_True	FALSE	Absolv	FALSE	TRUE	FALSE	MLR	rt	0.77656	0.608591	0.925906	1.23215	TRUE	TRUE	TRUE	0.167969	-0.306248	0.2152	0.423791	0.372029	0.539241	0	0
Klimenko	TRUE	Klimenko_CS_True	FALSE	Absolv	FALSE	TRUE	FALSE	MLR	v	0.914065	0.846344	0.666613	0.891815	TRUE	TRUE	TRUE	0.0677202	-0.225202	0.0163166	0.0567033	0.0292726	0.0790714	0	0
Klimenko	TRUE	Klimenko_CS_True	FALSE	Absolv	FALSE	TRUE	FALSE	RFR	rt	0.787187	0.764061	0.966229	1.01977	TRUE	TRUE	TRUE	0.0231266	-0.0535455	0.116153	0.188404	0.130641	0.199246	0	0
Klimenko	TRUE	Klimenko_CS_True	FALSE	Absolv	FALSE	TRUE	FALSE	RFR	v	0.971806	0.96715	0.380642	0.412202	TRUE	TRUE	TRUE	0.00465606	-0.0315595	0.00772538	0.0530522	0.00776254	0.0518055	0	0
Klimenko	TRUE	Klimenko_CS_True	FALSE	Absolv.Ind	FALSE	FALSE	FALSE	MLR	rt	0.719766	0.693009	1.03818	1.13291	TRUE	TRUE	TRUE	0.026757	-0.0947295	0.271958	0.481493	0.20991	0.358645	0.0241	0.358438
Klimenko	TRUE	Klimenko_CS_True	FALSE	Absolv.Ind	FALSE	FALSE	FALSE	MLR	v	0.914982	0.879464	0.663271	0.790168	TRUE	TRUE	TRUE	0.035518	-0.126897	0.0160484	0.0592836	0.0241571	0.0818167	0	0
Klimenko	TRUE	Klimenko_CS_True	FALSE	Absolv.Ind	FALSE	FALSE	FALSE	RFR	rt	0.791653	0.764547	0.964994	1.03458	TRUE	TRUE	TRUE	0.027106	-0.0695865	0.09846	0.180536	0.102609	0.190746	0	0
Klimenko	TRUE	Klimenko_CS_True	FALSE	Absolv.Ind	FALSE	FALSE	FALSE	RFR	v	0.970292	0.956656	0.391171	0.474765	TRUE	TRUE	TRUE	0.0136351	-0.083594	0.00768533	0.0539293	0.00820242	0.0525788	0	0
Klimenko	TRUE	Klimenko_CS_True	FALSE	Absolv.Ind	FALSE	TRUE	FALSE	MLR	rt	0.730626	0.712793	1.01707	1.0925	TRUE	TRUE	TRUE	0.0178324	-0.0754233	0.253655	0.452179	0.192084	0.302817	0.1249	1
Klimenko	TRUE	Klimenko_CS_True	FALSE	Absolv.Ind	FALSE	TRUE	FALSE	MLR	v	0.918389	0.883654	0.649728	0.775749	TRUE	TRUE	TRUE	0.0347344	-0.126021	0.0155853	0.0589589	0.0243102	0.083046	0	0
Klimenko	TRUE	Klimenko_CS_True	FALSE	Absolv.Ind	FALSE	TRUE	FALSE	RFR	rt	0.790081	0.766592	0.966457	1.01813	TRUE	TRUE	TRUE	0.0234886	-0.0516691	0.105032	0.189956	0.12099	0.193404	0	0
Klimenko	TRUE	Klimenko_CS_True	FALSE	Absolv.Ind	FALSE	TRUE	FALSE	RFR	v	0.970945	0.967959	0.38693	0.406312	TRUE	TRUE	TRUE	0.00298598	-0.019382	0.00750469	0.0532875	0.0083635	0.0533288	0	0
Klimenko	TRUE	Klimenko_CS_True	FALSE	IntegSub.SiRMSSub	FALSE	FALSE	FALSE	MLR	rt	-299415	-1.69952e+06	965.754	1677.75	TRUE	TRUE	TRUE	1.4001e+06	-712	396768	717.027	3.99311e+06	2517.72	0.1539	1
Klimenko	TRUE	Klimenko_CS_True	FALSE	IntegSub.SiRMSSub	FALSE	FALSE	FALSE	MLR	v	-231121	-429103	604.472	648.074	TRUE	TRUE	TRUE	197982	-43.6014	566090	923.343	1.61721e+06	1367.67	0.8626	1
Klimenko	TRUE	Klimenko_CS_True	FALSE	IntegSub.SiRMSSub	FALSE	FALSE	FALSE	RFR	rt	0.820328	0.807866	0.911019	0.944019	TRUE	TRUE	TRUE	0.0124621	-0.0330002	0.0702387	0.185182	0.0734767	0.180183	0	0
Klimenko	TRUE	Klimenko_CS_True	FALSE	IntegSub.SiRMSSub	FALSE	FALSE	FALSE	RFR	v	0.967572	0.966223	0.404368	0.412912	TRUE	TRUE	TRUE	0.00134915	-0.008544	0.0115391	0.0648686	0.0116842	0.0637966	0	0
Klimenko	TRUE	Klimenko_CS_True	FALSE	IntegSub.SiRMSSub	FALSE	TRUE	FALSE	MLR	rt	-2.10624e+06	-4.56583e+06	2042.71	2356.91	TRUE	TRUE	TRUE	2.45959e+06	-314.198	5.52186e+06	3099.04	1.71677e+07	4937.01	0.6643	1
Klimenko	TRUE	Klimenko_CS_True	FALSE	IntegSub.SiRMSSub	FALSE	TRUE	FALSE	MLR	v	-241681	-334999	585.172	614.093	TRUE	TRUE	TRUE	93318.3	-28.9211	645557	970.45	1.15206e+06	1188.07	0.8576	1
Klimenko	TRUE	Klimenko_CS_True	FALSE	IntegSub.SiRMSSub	FALSE	TRUE	FALSE	RFR	rt	0.820597	0.810029	0.909422	0.93747	TRUE	TRUE	TRUE	0.0105674	-0.0280481	0.0706295	0.181132	0.0733283	0.175271	0	0
Klimenko	TRUE	Klimenko_CS_True	FALSE	IntegSub.SiRMSSub	FALSE	TRUE	FALSE	RFR	v	0.966841	0.965633	0.408217	0.415687	TRUE	TRUE	TRUE	0.00120818	-0.00747003	0.012478	0.0669997	0.0127831	0.066762	0	0
Klimenko	TRUE	Klimenko_CS_True	FALSE	IntegSub.SiRMSSub.Absolv.Ind.Rdk	FALSE	FALSE	FALSE	MLR	rt	-2.68863e+23	-2.68863e+23	769763206649	769763206648	FALSE	FALSE	FALSE	0	1	5.2724e+23	862889227605	5.2724e+23	862889227605	0.7489	1
Klimenko	TRUE	Klimenko_CS_True	FALSE	IntegSub.SiRMSSub.Absolv.Ind.Rdk	FALSE	FALSE	FALSE	MLR	v	-3.81615e+22	-3.81615e+22	341337551146	341337551146	FALSE	FALSE	FALSE	0	0	4.89644e+22	275635653779	4.89644e+22	275635653779	1	1
Klimenko	TRUE	Klimenko_CS_True	FALSE	IntegSub.SiRMSSub.Absolv.Ind.Rdk	FALSE	FALSE	FALSE	RFR	rt	0.845898	0.836188	0.846987	0.872592	TRUE	TRUE	TRUE	0.00970995	-0.0256052	0.0553384	0.136078	0.0592759	0.130101	0	0
Klimenko	TRUE	Klimenko_CS_True	FALSE	IntegSub.SiRMSSub.Absolv.Ind.Rdk	FALSE	FALSE	FALSE	RFR	v	0.973843	0.973137	0.366928	0.372004	TRUE	TRUE	TRUE	0.000705949	-0.00507605	0.00674017	0.0527144	0.00667949	0.0515373	0	0
Klimenko	TRUE	Klimenko_CS_True	FALSE	IntegSub.SiRMSSub.Absolv.Ind.Rdk	FALSE	FALSE	TRUE	MLR	rt	0.781249	0.768991	0.964956	0.990209	TRUE	TRUE	TRUE	0.0122586	-0.025253	0.162873	0.187458	0.17465	0.199148	0.1315	1
Klimenko	TRUE	Klimenko_CS_True	FALSE	IntegSub.SiRMSSub.Absolv.Ind.Rdk	FALSE	FALSE	TRUE	MLR	v	0.856999	0.855367	0.863122	0.867593	TRUE	TRUE	TRUE	0.00163208	-0.00447121	0.0206966	0.0692649	0.0227423	0.0722905	0.297	1
Klimenko	TRUE	Klimenko_CS_True	FALSE	IntegSub.SiRMSSub.Absolv.Ind.Rdk	FALSE	FALSE	TRUE	RFR	rt	0.784789	0.782172	1.00369	1.01308	TRUE	TRUE	TRUE	0.00261649	-0.00939054	0.0877678	0.222759	0.0780355	0.202427	0.0334	0.481393
Klimenko	TRUE	Klimenko_CS_True	FALSE	IntegSub.SiRMSSub.Absolv.Ind.Rdk	FALSE	FALSE	TRUE	RFR	v	0.951935	0.952013	0.497428	0.497348	FALSE	FALSE	FALSE	-7.81947e-05	7.97002e-05	0.0115286	0.0570526	0.0109098	0.0573065	0.9534	1
Klimenko	TRUE	Klimenko_CS_True	FALSE	IntegSub.SiRMSSub.Absolv.Ind.Rdk	FALSE	TRUE	FALSE	MLR	rt	-2.68863e+23	-2.68863e+23	769763206649	769763206648	FALSE	FALSE	FALSE	0	1	5.2724e+23	862889227605	5.2724e+23	862889227605	0.7489	1
Klimenko	TRUE	Klimenko_CS_True	FALSE	IntegSub.SiRMSSub.Absolv.Ind.Rdk	FALSE	TRUE	FALSE	MLR	v	-3.81615e+22	-3.81615e+22	341337551146	341337551146	FALSE	FALSE	FALSE	0	0	4.89644e+22	275635653779	4.89644e+22	275635653779	1	1
Klimenko	TRUE	Klimenko_CS_True	FALSE	IntegSub.SiRMSSub.Absolv.Ind.Rdk	FALSE	TRUE	FALSE	RFR	rt	0.84605	0.836837	0.84611	0.870175	TRUE	TRUE	TRUE	0.00921322	-0.0240645	0.05573	0.133301	0.0602781	0.13012	0	0
Klimenko	TRUE	Klimenko_CS_True	FALSE	IntegSub.SiRMSSub.Absolv.Ind.Rdk	FALSE	TRUE	FALSE	RFR	v	0.973652	0.973172	0.368184	0.371618	TRUE	TRUE	TRUE	0.000479734	-0.00343393	0.00684635	0.0531811	0.00682226	0.0526583	0	0
Klimenko	TRUE	Klimenko_CS_True	FALSE	IntegSub.SiRMSSub.Absolv.Ind.Rdk	FALSE	TRUE	TRUE	MLR	rt	0.775158	0.777068	0.982648	0.969025	FALSE	FALSE	FALSE	-0.00191018	0.0136227	0.156921	0.170872	0.170691	0.189647	0.3655	1
Klimenko	TRUE	Klimenko_CS_True	FALSE	IntegSub.SiRMSSub.Absolv.Ind.Rdk	FALSE	TRUE	TRUE	MLR	v	0.856333	0.857614	0.86435	0.861252	FALSE	FALSE	FALSE	-0.00128111	0.00309859	0.0242112	0.0778886	0.0214912	0.0727681	0.2964	1
Klimenko	TRUE	Klimenko_CS_True	FALSE	IntegSub.SiRMSSub.Absolv.Ind.Rdk	FALSE	TRUE	TRUE	RFR	rt	0.790832	0.790823	0.994106	0.993049	TRUE	FALSE	FALSE	9.27462e-06	0.00105675	0.082819	0.222575	0.0800019	0.211519	0.8317	1
Klimenko	TRUE	Klimenko_CS_True	FALSE	IntegSub.SiRMSSub.Absolv.Ind.Rdk	FALSE	TRUE	TRUE	RFR	v	0.952167	0.951828	0.496135	0.497967	TRUE	TRUE	TRUE	0.00033885	-0.00183174	0.0119039	0.0609594	0.0115587	0.0571915	0.047	0.637948
Klimenko	TRUE	Klimenko_CS_True	FALSE	Rdk	FALSE	FALSE	FALSE	MLR	rt	-2.50404e+19	-2.50403e+19	3.34197e+09	3.34195e+09	FALSE	FALSE	FALSE	-107311400001536	16130.8	1.06934e+20	8.51186e+09	1.06934e+20	8.51185e+09	0.4508	1
Klimenko	TRUE	Klimenko_CS_True	FALSE	Rdk	FALSE	FALSE	FALSE	MLR	v	-2.13007e+22	-2.10996e+22	179329491850	177401374883	FALSE	FALSE	FALSE	-2.01044e+20	1928116967	6.90022e+22	270218629697	6.93268e+22	269281081960	0.3427	1
Klimenko	TRUE	Klimenko_CS_True	FALSE	Rdk	FALSE	FALSE	FALSE	RFR	rt	0.846382	0.833687	0.835963	0.868652	TRUE	TRUE	TRUE	0.0126954	-0.032689	0.0747208	0.159689	0.0829852	0.156879	0	0
Klimenko	TRUE	Klimenko_CS_True	FALSE	Rdk	FALSE	FALSE	FALSE	RFR	v	0.975758	0.974564	0.354009	0.362631	TRUE	TRUE	TRUE	0.00119434	-0.00862257	0.00549097	0.0450342	0.00582893	0.0469317	0	0
Klimenko	TRUE	Klimenko_CS_True	FALSE	Rdk	FALSE	TRUE	FALSE	MLR	rt	-2.50404e+19	-2.78145e+19	3.34197e+09	3.89564e+09	TRUE	TRUE	TRUE	2.77412e+18	-5.53672e+08	1.06934e+20	8.51186e+09	1.06925e+20	8.66062e+09	0.5779	1
Klimenko	TRUE	Klimenko_CS_True	FALSE	Rdk	FALSE	TRUE	FALSE	MLR	v	-2.13007e+22	-1.50746e+22	179329491850	175872699566	FALSE	FALSE	FALSE	-6.22606e+21	3456792284	6.90022e+22	270218629697	2.51887e+22	214333755639	0.9277	1
Klimenko	TRUE	Klimenko_CS_True	FALSE	Rdk	FALSE	TRUE	FALSE	RFR	rt	0.846557	0.833984	0.835548	0.867328	TRUE	TRUE	TRUE	0.0125735	-0.0317796	0.0740285	0.156992	0.0827914	0.153347	0	0
Klimenko	TRUE	Klimenko_CS_True	FALSE	Rdk	FALSE	TRUE	FALSE	RFR	v	0.975605	0.974534	0.35505	0.362856	TRUE	TRUE	TRUE	0.00107092	-0.00780593	0.00566117	0.0465199	0.00591257	0.0480856	0	0
Klimenko	TRUE	Klimenko_CS_True	FALSE	Rdk.Absolv	FALSE	FALSE	FALSE	MLR	rt	-1.89854e+20	-1.89854e+20	9.71506e+09	9.71506e+09	FALSE	FALSE	FALSE	-2080999997440	5.8	7.47144e+20	2.38607e+10	7.47144e+20	2.38607e+10	0.9608	1
Klimenko	TRUE	Klimenko_CS_True	FALSE	Rdk.Absolv	FALSE	FALSE	FALSE	MLR	v	-5.55415e+20	-5.55409e+20	3.12453e+10	3.12452e+10	FALSE	FALSE	FALSE	-6817760000016384	64026	1.09542e+21	44725691577	1.09539e+21	4.47253e+10	0.8893	1
Klimenko	TRUE	Klimenko_CS_True	FALSE	Rdk.Absolv	FALSE	FALSE	FALSE	RFR	rt	0.846885	0.832461	0.833495	0.869785	TRUE	TRUE	TRUE	0.0144237	-0.03629	0.0733779	0.145134	0.0830419	0.144943	0	0
Klimenko	TRUE	Klimenko_CS_True	FALSE	Rdk.Absolv	FALSE	FALSE	FALSE	RFR	v	0.975938	0.974984	0.35292	0.359875	TRUE	TRUE	TRUE	0.000954357	-0.00695558	0.00540734	0.0452239	0.00561682	0.0460227	0	0
Klimenko	TRUE	Klimenko_CS_True	FALSE	Rdk.Absolv	FALSE	TRUE	FALSE	MLR	rt	-1.89854e+20	-1.88453e+20	9.71506e+09	9.66131e+09	FALSE	FALSE	FALSE	-1.4009e+18	5.37564e+07	7.47144e+20	2.38607e+10	7.4757e+20	2.38648e+10	0.7697	1
Klimenko	TRUE	Klimenko_CS_True	FALSE	Rdk.Absolv	FALSE	TRUE	FALSE	MLR	v	-5.55415e+20	-6.42472e+20	3.12453e+10	2.55582e+10	TRUE	FALSE	FALSE	8.70562e+19	5687112609	1.09542e+21	44725691577	1.80042e+21	5.21064e+10	0.3526	1
Klimenko	TRUE	Klimenko_CS_True	FALSE	Rdk.Absolv	FALSE	TRUE	FALSE	RFR	rt	0.846769	0.833289	0.834358	0.867923	TRUE	TRUE	TRUE	0.0134808	-0.0335644	0.073281	0.147671	0.0822816	0.142856	0	0
Klimenko	TRUE	Klimenko_CS_True	FALSE	Rdk.Absolv	FALSE	TRUE	FALSE	RFR	v	0.975761	0.974933	0.354153	0.360027	TRUE	TRUE	TRUE	0.00082834	-0.00587453	0.00555806	0.0463972	0.00584672	0.0473402	0	0
Klimenko	TRUE	Klimenko_CS_True	TRUE	3D	TRUE	FALSE	FALSE	MLR	rt	0.420509	0.23502	1.58093	1.7949	TRUE	TRUE	TRUE	0.18549	-0.213967	0.447477	0.68576	0.668368	0.869949	0.0021	0.0381288
Klimenko	TRUE	Klimenko_CS_True	TRUE	3D	TRUE	FALSE	FALSE	MLR	v	0.858265	0.830804	0.802384	0.884586	TRUE	TRUE	TRUE	0.0274617	-0.0822019	0.140918	0.30838	0.154151	0.315773	0	0
Klimenko	TRUE	Klimenko_CS_True	TRUE	3D	TRUE	FALSE	FALSE	RFR	rt	0.800299	0.789503	0.951484	0.979512	TRUE	TRUE	TRUE	0.010796	-0.0280281	0.0964936	0.184242	0.0975953	0.178761	0	0
Klimenko	TRUE	Klimenko_CS_True	TRUE	3D	TRUE	FALSE	FALSE	RFR	v	0.967421	0.966706	0.409458	0.414132	TRUE	TRUE	TRUE	0.000715194	-0.004674	0.00797989	0.0517141	0.00772438	0.0485568	0	0
Klimenko	TRUE	Klimenko_CS_True	TRUE	3D	TRUE	TRUE	FALSE	MLR	rt	0.540448	0.464613	1.3869	1.5347	TRUE	TRUE	TRUE	0.0758358	-0.147797	0.328676	0.524582	0.40382	0.658617	0.0445	0.609937
Klimenko	TRUE	Klimenko_CS_True	TRUE	3D	TRUE	TRUE	FALSE	MLR	v	0.899498	0.873605	0.682763	0.774054	TRUE	TRUE	TRUE	0.0258925	-0.0912907	0.0952571	0.226978	0.105337	0.230357	0	0
Klimenko	TRUE	Klimenko_CS_True	TRUE	3D	TRUE	TRUE	FALSE	RFR	rt	0.802739	0.793696	0.944833	0.969225	TRUE	TRUE	TRUE	0.00904351	-0.0243921	0.0975004	0.187484	0.0970558	0.17798	0	0
Klimenko	TRUE	Klimenko_CS_True	TRUE	3D	TRUE	TRUE	FALSE	RFR	v	0.967346	0.966922	0.409633	0.412394	TRUE	TRUE	TRUE	0.000424535	-0.00276101	0.00832281	0.0538166	0.00813161	0.0510236	0.0046	0.0784276
Klimenko	TRUE	Klimenko_CS_True	TRUE	3D.IntegSub.SiRMSSub.Absolv.Ind.Rdk	TRUE	FALSE	FALSE	MLR	rt	-2.68863e+23	-2.68863e+23	769763206649	769763206649	FALSE	FALSE	FALSE	0	0	5.2724e+23	862889227605	5.2724e+23	862889227605	1	1
Klimenko	TRUE	Klimenko_CS_True	TRUE	3D.IntegSub.SiRMSSub.Absolv.Ind.Rdk	TRUE	FALSE	FALSE	MLR	v	-3.81615e+22	-3.81615e+22	341337551146	341337551146	FALSE	FALSE	FALSE	0	0	4.89644e+22	275635653779	4.89644e+22	275635653779	1	1
Klimenko	TRUE	Klimenko_CS_True	TRUE	3D.IntegSub.SiRMSSub.Absolv.Ind.Rdk	TRUE	FALSE	FALSE	RFR	rt	0.849211	0.841647	0.834655	0.854648	TRUE	TRUE	TRUE	0.00756319	-0.0199931	0.0605701	0.139713	0.0637403	0.133755	0	0
Klimenko	TRUE	Klimenko_CS_True	TRUE	3D.IntegSub.SiRMSSub.Absolv.Ind.Rdk	TRUE	FALSE	FALSE	RFR	v	0.972266	0.971694	0.377082	0.381128	TRUE	TRUE	TRUE	0.000571177	-0.00404666	0.00797164	0.0588247	0.00785387	0.0572712	0	0
Klimenko	TRUE	Klimenko_CS_True	TRUE	3D.IntegSub.SiRMSSub.Absolv.Ind.Rdk	TRUE	TRUE	FALSE	MLR	rt	-2.68863e+23	-2.68863e+23	769763206649	769763206649	FALSE	FALSE	FALSE	0	0	5.2724e+23	862889227605	5.2724e+23	862889227605	1	1
Klimenko	TRUE	Klimenko_CS_True	TRUE	3D.IntegSub.SiRMSSub.Absolv.Ind.Rdk	TRUE	TRUE	FALSE	MLR	v	-3.81615e+22	-3.81615e+22	341337551146	341337551146	FALSE	FALSE	FALSE	0	0	4.89644e+22	275635653779	4.89644e+22	275635653779	1	1
Klimenko	TRUE	Klimenko_CS_True	TRUE	3D.IntegSub.SiRMSSub.Absolv.Ind.Rdk	TRUE	TRUE	FALSE	RFR	rt	0.849387	0.84244	0.833952	0.852646	TRUE	TRUE	TRUE	0.00694671	-0.0186934	0.0605393	0.13644	0.0634846	0.135129	0	0
Klimenko	TRUE	Klimenko_CS_True	TRUE	3D.IntegSub.SiRMSSub.Absolv.Ind.Rdk	TRUE	TRUE	FALSE	RFR	v	0.972201	0.971772	0.377533	0.380597	TRUE	TRUE	TRUE	0.000429248	-0.00306423	0.00794183	0.0583066	0.007952	0.058661	0	0
