# Supplementary material for: The influence of solid state information and descriptor selection on statistical models of temperature dependent aqueous solubility
Source: J Cheminform. 2018 Aug 29;10:44. doi: 10.1186/s13321-018-0298-3 (PMC6115327; doi:10.1186/s13321-018-0298-3)
Supplement: Supplementary file 3 — Additional file 3. Additional results files, in electronic format. These additional results are (a) SUB-48 calculated lattice energies for the complete set and filtered set of 27 crystal structures, (b) results from analysis of the correspondence between our temperature dependent solubility data and (1/T), (c) Excel workbooks documenting all R2 and RMSE values obtained from cross-validation, their mean values and the p values (both raw and adjusted) obtained from pairwise comparisons of corresponding models, (d) comparison of melting point data used for the melting point descriptor and retrieved from the CSD for linked refcodes. [file 13321_2018_298_MOESM3_ESM.zip › additional_results/SUB-48_calculated_lattice_energies/Results.std_Filtered.csv]

CrystalStructure	OptimizeCrystal	OptimizeGasMolecule	CrystalStructureOptimizationDetails	ForceField	Calculated Lattice Ener#gy (kcal/mol)	z-value	Quality	Charge
ACANIL01-8.cif	True	False	Molecule positions relaxed & internal molecule co-ordinates relaxed & cell relaxed	COMPASS	-26.4165886925559	8.	Medium	Forcefield assigned
ACSALA15-4.cif	True	False	Molecule positions relaxed & internal molecule co-ordinates relaxed & cell relaxed	COMPASS	-27.2199330461866	4.	Medium	Forcefield assigned
BENZDC01-4.cif	True	False	Molecule positions relaxed & internal molecule co-ordinates relaxed & cell relaxed	COMPASS	-36.5600146983571	4.	Medium	Forcefield assigned
BPHENO03-8.cif	True	False	Molecule positions relaxed & internal molecule co-ordinates relaxed & cell relaxed	COMPASS	-25.2530999134546	8.	Medium	Forcefield assigned
CLBZAC01-8.cif	True	False	Molecule positions relaxed & internal molecule co-ordinates relaxed & cell relaxed	COMPASS	-22.4479714493234	8.	Medium	Forcefield assigned
CLBZAP03-2.cif	True	False	Molecule positions relaxed & internal molecule co-ordinates relaxed & cell relaxed	COMPASS	-27.9858637488089	2.	Medium	Forcefield assigned
CLNOAN-4.cif	True	False	Molecule positions relaxed & internal molecule co-ordinates relaxed & cell relaxed	COMPASS	-25.45484537462	4.	Medium	Forcefield assigned
COVJIG-4.cif	True	False	Molecule positions relaxed & internal molecule co-ordinates relaxed & cell relaxed	COMPASS	-22.2261479485513	4.	Medium	Forcefield assigned
COYRUD11-2.cif	True	False	Molecule positions relaxed & internal molecule co-ordinates relaxed & cell relaxed	COMPASS	-34.685721164298	2.	Medium	Forcefield assigned
CPXACA-2.cif	True	False	Molecule positions relaxed & internal molecule co-ordinates relaxed & cell relaxed	COMPASS	-29.5153736951212	2.	Medium	Forcefield assigned
DPNAPH01-4.cif	True	False	Molecule positions relaxed & internal molecule co-ordinates relaxed & cell relaxed	COMPASS	-33.2929462416576	4.	Medium	Forcefield assigned
HEXTIN01-2.cif	True	False	Molecule positions relaxed & internal molecule co-ordinates relaxed & cell relaxed	COMPASS	-33.6664594887184	2.	Medium	Forcefield assigned
HUNXIY-4.cif	True	False	Molecule positions relaxed & internal molecule co-ordinates relaxed & cell relaxed	COMPASS	-45.9539755502616	4.	Medium	Forcefield assigned
HUNXOE-4.cif	True	False	Molecule positions relaxed & internal molecule co-ordinates relaxed & cell relaxed	COMPASS	-49.5991297418455	4.	Medium	Forcefield assigned
HUNXUK-4.cif	True	False	Molecule positions relaxed & internal molecule co-ordinates relaxed & cell relaxed	COMPASS	-43.1498667378115	4.	Medium	Forcefield assigned
HXACAN27-4.cif	True	False	Molecule positions relaxed & internal molecule co-ordinates relaxed & cell relaxed	COMPASS	-27.6826232137403	4.	Medium	Forcefield assigned
MTNANL-4.cif	True	False	Molecule positions relaxed & internal molecule co-ordinates relaxed & cell relaxed	COMPASS	-39.1732571360564	4.	Medium	Forcefield assigned
NAPHOL01-4.cif	True	False	Molecule positions relaxed & internal molecule co-ordinates relaxed & cell relaxed	COMPASS	-24.5235767699647	4.	Medium	Forcefield assigned
OLENIC-2.cif	True	False	Molecule positions relaxed & internal molecule co-ordinates relaxed & cell relaxed	COMPASS	-35.4098055511276	2.	Medium	Forcefield assigned
PTOLIC01-2.cif	True	False	Molecule positions relaxed & internal molecule co-ordinates relaxed & cell relaxed	COMPASS	-23.4123255256195	2.	Medium	Forcefield assigned
PYRAZB21-4.cif	True	False	Molecule positions relaxed & internal molecule co-ordinates relaxed & cell relaxed	COMPASS	-32.7909192829413	4.	Medium	Forcefield assigned
RAPKUP-2.cif	True	False	Molecule positions relaxed & internal molecule co-ordinates relaxed & cell relaxed	COMPASS	-24.334791130685	2.	Medium	Forcefield assigned
TPHBEN01-4.cif	True	False	Molecule positions relaxed & internal molecule co-ordinates relaxed & cell relaxed	COMPASS	-37.0728515620311	4.	Medium	Forcefield assigned
UVEMOY-4.cif	True	False	Molecule positions relaxed & internal molecule co-ordinates relaxed & cell relaxed	COMPASS	-40.9627514826417	4.	Medium	Forcefield assigned
VIDMAX-4.cif	True	False	Molecule positions relaxed & internal molecule co-ordinates relaxed & cell relaxed	COMPASS	-28.105161607752	4.	Medium	Forcefield assigned
XIBVIO-2.cif	True	False	Molecule positions relaxed & internal molecule co-ordinates relaxed & cell relaxed	COMPASS	-33.2690326309954	2.	Medium	Forcefield assigned
XYANAC-2.cif	True	False	Molecule positions relaxed & internal molecule co-ordinates relaxed & cell relaxed	COMPASS	-33.7189294356034	2.	Medium	Forcefield assigned
