# Supplementary material for: The influence of solid state information and descriptor selection on statistical models of temperature dependent aqueous solubility
Source: J Cheminform. 2018 Aug 29;10:44. doi: 10.1186/s13321-018-0298-3 (PMC6115327; doi:10.1186/s13321-018-0298-3)
Supplement: Supplementary file 3 — Additional file 3. Additional results files, in electronic format. These additional results are (a) SUB-48 calculated lattice energies for the complete set and filtered set of 27 crystal structures, (b) results from analysis of the correspondence between our temperature dependent solubility data and (1/T), (c) Excel workbooks documenting all R2 and RMSE values obtained from cross-validation, their mean values and the p values (both raw and adjusted) obtained from pairwise comparisons of corresponding models, (d) comparison of melting point data used for the melting point descriptor and retrieved from the CSD for linked refcodes. [file 13321_2018_298_MOESM3_ESM.zip › additional_results/vantHoff_assessment/Klimenko_QSPRin_CD_False_MD_IntegSub.SiRMSSub.Absolv.Ind.Rdk_readyForR_vh.csv]

Count	Material Name	Correlation	N	gradient of best fit line
3	Name_3-Hydroxybenzoic acid_CAS_99-06-9_CS_None	-0.996943	7	-1845.003560
4	Name_dl-Tartaric acid_CAS_133-37-9_CS_None	-0.991327	6	-949.975697
6	Name_None_CAS_616-06-8_CS_None	-0.997188	3	-786.247700
8	Name_Acetamide, N-(4-methoxyphenyl)-_CAS_51-66-1_CS_None	-0.994193	4	-1186.214156
13	Name_None_CAS_77-92-9_CS_None	-0.998766	4	-206.706712
17	Name_Maleic acid_CAS_110-16-7_CS_None	-0.986810	7	-450.364580
22	Name_None_CAS_6915-15-7_CS_None	-0.999750	6	-298.215450
24	Name_None_CAS_94-09-7_CS_None	-0.999949	4	-1599.251057
27	Name_2-Methoxybenzoic acid_CAS_579-75-9_CS_None	-0.973440	12	-1935.215523
29	Name_None_CAS_118-92-3_CS_None	-0.977645	4	-1447.101139
33	Name_None_CAS_108-46-3_CS_None	-0.993049	4	-534.029863
36	Name_None_CAS_99-65-0_CS_None	-0.999702	3	-1562.237134
38	Name_None_CAS_50-06-6_CS_form II	-0.999586	3	-1333.398115
46	Name_None_CAS_88-73-3_CS_None	-0.999345	3	-1501.075890
48	Name_None_CAS_553-90-2_CS_None	-0.994470	6	-1646.276807
53	Name_None_CAS_505-48-6_CS_None	-0.999086	5	-2445.646158
55	Name_None_CAS_83-53-4_CS_None	-0.998623	3	-2275.725670
56	Name_None_CAS_56-55-3_CS_None	-0.955356	6	-2348.257046
57	Name_d-Glutamic acid_CAS_6893-26-1_CS_None	-0.997942	8	-1559.228630
58	Name_None_CAS_461-58-5_CS_None	-0.999657	9	-1677.678410
61	Name_l-Histidine_CAS_71-00-1_CS_None	-0.980072	3	-257.222383
63	Name_None_CAS_91-20-3_CS_None	-0.994987	10	-1710.522048
64	Name_None_CAS_123-56-8_CS_None	-0.960377	6	-998.497609
67	Name_None_CAS_83-32-9_CS_None	-0.992854	10	-2046.762804
69	Name_None_CAS_88-99-3_CS_None	-0.881623	11	-2158.298204
70	Name_None_CAS_302-72-7_CS_None	-0.999632	4	-488.135847
72	Name_None_CAS_107-35-7_CS_None	-0.994167	8	-968.884659
73	Name_None_CAS_121-57-3_CS_None	-0.999984	3	-1019.378687
75	Name_None_CAS_617-65-2_CS_None	-0.992721	15	-1633.538280
80	Name_None_CAS_59-67-6_CS_None	-0.998828	5	-1002.555480
81	Name_None_CAS_110-15-6_CS_None	-0.996806	7	-1440.655155
82	Name_None_CAS_1202-25-1_CS_None	-0.999800	4	-1382.085588
83	Name_None_CAS_108-95-2_CS_None	-0.970683	5	-391.249511
96	Name_None_CAS_554-84-7_CS_None	-0.997063	4	-1507.544312
100	Name_None_CAS_37680-73-2_CS_None	-0.989219	4	-1939.761710
101	Name_None_CAS_62-44-2_CS_None	-0.971869	4	-1350.497092
104	Name_None_CAS_832-69-9_CS_None	-0.992106	6	-1975.213295
114	Name_l-Arginine_CAS_74-79-3_CS_None	-0.998056	3	-1422.754937
115	Name_None_CAS_516-05-2_CS_None	-0.999977	3	-504.736445
119	Name_None_CAS_120-80-9_CS_None	-0.946149	4	-916.604526
123	Name_None_CAS_129-00-0_CS_None	-0.996001	10	-2330.027004
126	Name_None_CAS_141-82-2_CS_None	-0.998660	9	-240.589650
129	Name_Methionine_CAS_63-68-3_CS_None	-0.999953	3	-533.160554
130	Name_None_CAS_51-28-5_CS_None	-0.966928	8	-1806.883052
133	Name_None_CAS_147-71-7_CS_None	-0.999742	6	-171.362156
140	Name_None_CAS_100-00-5_CS_None	-0.999434	4	-1116.479284
141	Name_None_CAS_123-31-9_CS_None	-0.984522	6	-1314.499508
142	Name_None_CAS_65-45-2_CS_None	-0.997114	4	-1878.622740
143	Name_None_CAS_124-04-9_CS_None	-0.997363	6	-2303.135651
145	Name_None_CAS_315-30-0_CS_None	-0.976307	4	-1874.741979
148	Name_None_CAS_85-01-8_CS_None	-0.997288	9	-2383.793458
149	Name_None_CAS_150-13-0_CS_None	-0.980105	3	-798.250640
151	Name_None_CAS_57-83-0_CS_None	-0.971297	4	-531.999850
153	Name_None_CAS_88-75-5_CS_None	-0.989161	4	-1828.626975
155	Name_None_CAS_56-41-7_CS_None	-0.999953	3	-355.440369
156	Name_None_CAS_92-52-4_CS_None	-0.994642	7	-2052.241184
158	Name_None_CAS_73-24-5_CS_None	-0.986499	4	-1604.905243
162	Name_None_CAS_75-84-3_CS_None	0.994463	3	444.797192
163	Name_None_CAS_100-09-4_CS_None	-0.987533	11	-1668.358012
166	Name_None_CAS_56-85-9_CS_None	-0.998539	3	-1154.684469
168	Name_None_CAS_148-24-3_CS_None	-0.998841	3	-1332.404654
169	Name_None_CAS_591-27-5_CS_None	-0.969460	10	-2020.731264
170	Name_None_CAS_144-62-7_CS_None	-0.994472	8	-1337.244563
174	Name_None_CAS_644-08-6_CS_None	-0.999873	3	-1440.757836
178	Name_None_CAS_100-02-7_CS_None	-0.993939	4	-1864.021042
180	Name_None_CAS_120-12-7_CS_None	-0.998535	9	-2700.007680
181	Name_l-Leucine_CAS_61-90-5_CS_None	-0.983764	3	-267.077007
182	Name_None_CAS_32598-13-3_CS_None	-0.982596	4	-2878.969980
184	Name_None_CAS_516-06-3_CS_None	-0.990137	3	-495.115217
186	Name_Ethylmalonic acid_CAS_601-75-2_CS_None	-0.999995	3	-425.380185
189	Name_None_CAS_613-12-7_CS_None	-0.985541	6	-2271.099970
191	Name_None_CAS_59-66-5_CS_None	-0.989710	3	-1031.246226
192	Name_None_CAS_68-96-2_CS_None	-0.997381	5	-1398.185939
194	Name_1,2,3,4-Tetrachlorodibenzo-p-dioxin_CAS_30746-58-8_CS_None	-0.879574	5	-4383.802743
201	Name_None_CAS_94-12-2_CS_None	-0.999696	3	-1664.838967
202	Name_None_CAS_99-99-0_CS_None	-0.999974	4	-1064.491586
206	Name_None_CAS_613-33-2_CS_None	-0.993376	3	-1964.630198
207	Name_None_CAS_492-62-6_CS_None	-0.994974	6	-116.237685
208	Name_None_CAS_118-96-7_CS_None	-0.967028	5	-1390.438694
214	Name_None_CAS_57-50-1_CS_None	-0.994625	10	-123.757622
215	Name_2-Isopropyl-4-nitroimidazole_CAS_73-32-5_CS_None	-0.983764	3	-267.077007
218	Name_None_CAS_65-71-4_CS_None	-0.999953	3	-1777.201846
223	Name_l-Tyrosine_CAS_60-18-4_CS_None	-0.998631	4	-1358.470508
224	Name_5-Butyl-5-ethylbarbituric acid_CAS_77-28-1_CS_None	-0.735751	3	-842.421780
228	Name_None_CAS_110-17-8_CS_None	-0.994669	5	-1690.472090
231	Name_None_CAS_50-28-2_CS_None	-0.928650	5	-1241.913434
238	Name_None_CAS_55-21-0_CS_None	-0.987123	6	-1545.717663
239	Name_None_CAS_99-76-3_CS_None	-0.983941	3	-1403.589462
241	Name_None_CAS_99-96-7_CS_None	-0.986329	7	-2289.701729
243	Name_Lactose_CAS_63-42-3_CS_None	-0.999881	6	-847.112332
246	Name_None_CAS_103-84-4_CS_None	-0.985007	9	-1394.384374
247	Name_None_CAS_56-40-6_CS_None	-0.995276	6	-534.708426
249	Name_None_CAS_60-35-5_CS_None	-0.992672	5	-285.695933
251	Name_Barbital_CAS_57-44-3_CS_form I	-0.999738	4	-1046.077980
253	Name_None_CAS_63-74-1_CS_None	-0.999293	6	-2336.096941
254	Name_None_CAS_88-89-1_CS_None	-0.990530	6	-906.246805
257	Name_None_CAS_106-46-7_CS_None	-0.930932	6	-860.795938
261	Name_Maltose_CAS_69-79-4_CS_None	-0.999700	6	-398.205311
262	Name_None_CAS_479-45-8_CS_None	-0.961514	13	-1753.693951
265	Name_None_CAS_65-85-0_CS_None	-0.985709	11	-1758.660396
266	Name_None_CAS_57-13-6_CS_None	-0.995921	8	-358.707957
267	Name_None_CAS_95-55-6_CS_None	-0.995541	7	-269.379934
268	Name_None_CAS_217-59-4_CS_None	-0.995554	4	-2243.434712
270	Name_d-Sorbitol_CAS_50-70-4_CS_None	-0.952409	4	-187.844004
272	Name_None_CAS_150-30-1_CS_None	-0.997300	3	-827.685399
275	Name_None_CAS_103-82-2_CS_None	-0.995812	3	-1455.630407
276	Name_None_CAS_206-44-0_CS_None	-0.998838	5	-2231.209990
278	Name_(S)-Phenylalanine_CAS_63-91-2_CS_None	-0.995773	3	-621.523916
280	Name_d-Fructose_CAS_57-48-7_CS_None	-0.988277	3	-73.666817
281	Name_None_CAS_76-57-3_CS_None	-0.992677	7	-683.045539
284	Name_None_CAS_218-01-9_CS_None	-0.993942	4	-1725.815895
285	Name_None_CAS_2051-24-3_CS_None	-0.994647	4	-3488.744600
287	Name_17a-Ethynyl testosterone_CAS_434-03-7_CS_None	-0.971978	5	-1304.828754
289	Name_None_CAS_115-77-5_CS_None	-0.995473	6	-1155.731618
290	Name_None_CAS_123-30-8_CS_None	-0.950920	6	-1062.294980
292	Name_Thiourea_CAS_62-56-6_CS_None	-0.994755	6	-1274.814359
294	Name_None_CAS_110-94-1_CS_None	-0.999506	5	-541.691226
296	Name_None_CAS_69-72-7_CS_None	-0.988224	10	-1670.468518
304	Name_None_CAS_328-39-2_CS_None	-0.995825	3	-764.994556
308	Name_l-Aspartic acid_CAS_56-84-8_CS_None	-0.999138	14	-1451.539465
309	Name_None_CAS_86-73-7_CS_None	-0.997808	9	-2265.954284
