# Supplementary material for: The influence of solid state information and descriptor selection on statistical models of temperature dependent aqueous solubility
Source: J Cheminform. 2018 Aug 29;10:44. doi: 10.1186/s13321-018-0298-3 (PMC6115327; doi:10.1186/s13321-018-0298-3)
Supplement: Supplementary file 3 — Additional file 3. Additional results files, in electronic format. These additional results are (a) SUB-48 calculated lattice energies for the complete set and filtered set of 27 crystal structures, (b) results from analysis of the correspondence between our temperature dependent solubility data and (1/T), (c) Excel workbooks documenting all R2 and RMSE values obtained from cross-validation, their mean values and the p values (both raw and adjusted) obtained from pairwise comparisons of corresponding models, (d) comparison of melting point data used for the melting point descriptor and retrieved from the CSD for linked refcodes. [file 13321_2018_298_MOESM3_ESM.zip › additional_results/vantHoff_assessment/Klimenko_QSPRin_CD_False_MD_IntegSub.SiRMSSub.Absolv.Ind.Rdk_readyForR_vh_Excel2013Stats.xlsx]

## Sheet: Klimenko_QSPRin_CD_False_MD_Int
Count	Material Name	Correlation	N	gradient of best fit line	Correlation Magnitude	Median Correlation Magnitude	5% percentile Correlation Magnitude	Maximum Gradient (within 95% of materials with Correlation Magnitude > 0.95)	Minimum Gradient (within 95% of materials with Correlation Magnitude > 0.95)
186	Name_Ethylmalonic acid_CAS_601-75-2_CS_None	-0.999995	3	-425.38	0.999995	0.994647	0.95092	444.797	-3488.74
73	Name_None_CAS_121-57-3_CS_None	-0.999984	3	-1019.38	0.999984
115	Name_None_CAS_516-05-2_CS_None	-0.999977	3	-504.736	0.999977
202	Name_None_CAS_99-99-0_CS_None	-0.999974	4	-1064.49	0.999974
129	Name_Methionine_CAS_63-68-3_CS_None	-0.999953	3	-533.161	0.999953
155	Name_None_CAS_56-41-7_CS_None	-0.999953	3	-355.44	0.999953
218	Name_None_CAS_65-71-4_CS_None	-0.999953	3	-1777.2	0.999953
24	Name_None_CAS_94-09-7_CS_None	-0.999949	4	-1599.25	0.999949
243	Name_Lactose_CAS_63-42-3_CS_None	-0.999881	6	-847.112	0.999881
174	Name_None_CAS_644-08-6_CS_None	-0.999873	3	-1440.76	0.999873
82	Name_None_CAS_1202-25-1_CS_None	-0.9998	4	-1382.09	0.9998
22	Name_None_CAS_6915-15-7_CS_None	-0.99975	6	-298.215	0.99975
133	Name_None_CAS_147-71-7_CS_None	-0.999742	6	-171.362	0.999742
251	Name_Barbital_CAS_57-44-3_CS_form I	-0.999738	4	-1046.08	0.999738
36	Name_None_CAS_99-65-0_CS_None	-0.999702	3	-1562.24	0.999702
261	Name_Maltose_CAS_69-79-4_CS_None	-0.9997	6	-398.205	0.9997
201	Name_None_CAS_94-12-2_CS_None	-0.999696	3	-1664.84	0.999696
58	Name_None_CAS_461-58-5_CS_None	-0.999657	9	-1677.68	0.999657
70	Name_None_CAS_302-72-7_CS_None	-0.999632	4	-488.136	0.999632
38	Name_None_CAS_50-06-6_CS_form II	-0.999586	3	-1333.4	0.999586
294	Name_None_CAS_110-94-1_CS_None	-0.999506	5	-541.691	0.999506
140	Name_None_CAS_100-00-5_CS_None	-0.999434	4	-1116.48	0.999434
46	Name_None_CAS_88-73-3_CS_None	-0.999345	3	-1501.08	0.999345
253	Name_None_CAS_63-74-1_CS_None	-0.999293	6	-2336.1	0.999293
308	Name_l-Aspartic acid_CAS_56-84-8_CS_None	-0.999138	14	-1451.54	0.999138
53	Name_None_CAS_505-48-6_CS_None	-0.999086	5	-2445.65	0.999086
168	Name_None_CAS_148-24-3_CS_None	-0.998841	3	-1332.4	0.998841
276	Name_None_CAS_206-44-0_CS_None	-0.998838	5	-2231.21	0.998838
80	Name_None_CAS_59-67-6_CS_None	-0.998828	5	-1002.56	0.998828
13	Name_None_CAS_77-92-9_CS_None	-0.998766	4	-206.707	0.998766
126	Name_None_CAS_141-82-2_CS_None	-0.99866	9	-240.59	0.99866
223	Name_l-Tyrosine_CAS_60-18-4_CS_None	-0.998631	4	-1358.47	0.998631
55	Name_None_CAS_83-53-4_CS_None	-0.998623	3	-2275.73	0.998623
166	Name_None_CAS_56-85-9_CS_None	-0.998539	3	-1154.68	0.998539
180	Name_None_CAS_120-12-7_CS_None	-0.998535	9	-2700.01	0.998535
114	Name_l-Arginine_CAS_74-79-3_CS_None	-0.998056	3	-1422.75	0.998056
57	Name_d-Glutamic acid_CAS_6893-26-1_CS_None	-0.997942	8	-1559.23	0.997942
309	Name_None_CAS_86-73-7_CS_None	-0.997808	9	-2265.95	0.997808
192	Name_None_CAS_68-96-2_CS_None	-0.997381	5	-1398.19	0.997381
143	Name_None_CAS_124-04-9_CS_None	-0.997363	6	-2303.14	0.997363
272	Name_None_CAS_150-30-1_CS_None	-0.9973	3	-827.685	0.9973
148	Name_None_CAS_85-01-8_CS_None	-0.997288	9	-2383.79	0.997288
6	Name_None_CAS_616-06-8_CS_None	-0.997188	3	-786.248	0.997188
142	Name_None_CAS_65-45-2_CS_None	-0.997114	4	-1878.62	0.997114
96	Name_None_CAS_554-84-7_CS_None	-0.997063	4	-1507.54	0.997063
3	Name_3-Hydroxybenzoic acid_CAS_99-06-9_CS_None	-0.996943	7	-1845	0.996943
81	Name_None_CAS_110-15-6_CS_None	-0.996806	7	-1440.66	0.996806
123	Name_None_CAS_129-00-0_CS_None	-0.996001	10	-2330.03	0.996001
266	Name_None_CAS_57-13-6_CS_None	-0.995921	8	-358.708	0.995921
304	Name_None_CAS_328-39-2_CS_None	-0.995825	3	-764.995	0.995825
275	Name_None_CAS_103-82-2_CS_None	-0.995812	3	-1455.63	0.995812
278	Name_(S)-Phenylalanine_CAS_63-91-2_CS_None	-0.995773	3	-621.524	0.995773
268	Name_None_CAS_217-59-4_CS_None	-0.995554	4	-2243.43	0.995554
267	Name_None_CAS_95-55-6_CS_None	-0.995541	7	-269.38	0.995541
289	Name_None_CAS_115-77-5_CS_None	-0.995473	6	-1155.73	0.995473
247	Name_None_CAS_56-40-6_CS_None	-0.995276	6	-534.708	0.995276
63	Name_None_CAS_91-20-3_CS_None	-0.994987	10	-1710.52	0.994987
207	Name_None_CAS_492-62-6_CS_None	-0.994974	6	-116.238	0.994974
292	Name_Thiourea_CAS_62-56-6_CS_None	-0.994755	6	-1274.81	0.994755
228	Name_None_CAS_110-17-8_CS_None	-0.994669	5	-1690.47	0.994669
285	Name_None_CAS_2051-24-3_CS_None	-0.994647	4	-3488.74	0.994647
156	Name_None_CAS_92-52-4_CS_None	-0.994642	7	-2052.24	0.994642
214	Name_None_CAS_57-50-1_CS_None	-0.994625	10	-123.758	0.994625
170	Name_None_CAS_144-62-7_CS_None	-0.994472	8	-1337.24	0.994472
48	Name_None_CAS_553-90-2_CS_None	-0.99447	6	-1646.28	0.99447
162	Name_None_CAS_75-84-3_CS_None	0.994463	3	444.797	0.994463
8	Name_Acetamide, N-(4-methoxyphenyl)-_CAS_51-66-1_CS_None	-0.994193	4	-1186.21	0.994193
72	Name_None_CAS_107-35-7_CS_None	-0.994167	8	-968.885	0.994167
284	Name_None_CAS_218-01-9_CS_None	-0.993942	4	-1725.82	0.993942
178	Name_None_CAS_100-02-7_CS_None	-0.993939	4	-1864.02	0.993939
206	Name_None_CAS_613-33-2_CS_None	-0.993376	3	-1964.63	0.993376
33	Name_None_CAS_108-46-3_CS_None	-0.993049	4	-534.03	0.993049
67	Name_None_CAS_83-32-9_CS_None	-0.992854	10	-2046.76	0.992854
75	Name_None_CAS_617-65-2_CS_None	-0.992721	15	-1633.54	0.992721
281	Name_None_CAS_76-57-3_CS_None	-0.992677	7	-683.046	0.992677
249	Name_None_CAS_60-35-5_CS_None	-0.992672	5	-285.696	0.992672
104	Name_None_CAS_832-69-9_CS_None	-0.992106	6	-1975.21	0.992106
4	Name_dl-Tartaric acid_CAS_133-37-9_CS_None	-0.991327	6	-949.976	0.991327
254	Name_None_CAS_88-89-1_CS_None	-0.99053	6	-906.247	0.99053
184	Name_None_CAS_516-06-3_CS_None	-0.990137	3	-495.115	0.990137
191	Name_None_CAS_59-66-5_CS_None	-0.98971	3	-1031.25	0.98971
100	Name_None_CAS_37680-73-2_CS_None	-0.989219	4	-1939.76	0.989219
153	Name_None_CAS_88-75-5_CS_None	-0.989161	4	-1828.63	0.989161
280	Name_d-Fructose_CAS_57-48-7_CS_None	-0.988277	3	-73.6668	0.988277
296	Name_None_CAS_69-72-7_CS_None	-0.988224	10	-1670.47	0.988224
163	Name_None_CAS_100-09-4_CS_None	-0.987533	11	-1668.36	0.987533
238	Name_None_CAS_55-21-0_CS_None	-0.987123	6	-1545.72	0.987123
17	Name_Maleic acid_CAS_110-16-7_CS_None	-0.98681	7	-450.365	0.98681
158	Name_None_CAS_73-24-5_CS_None	-0.986499	4	-1604.91	0.986499
241	Name_None_CAS_99-96-7_CS_None	-0.986329	7	-2289.7	0.986329
265	Name_None_CAS_65-85-0_CS_None	-0.985709	11	-1758.66	0.985709
189	Name_None_CAS_613-12-7_CS_None	-0.985541	6	-2271.1	0.985541
246	Name_None_CAS_103-84-4_CS_None	-0.985007	9	-1394.38	0.985007
141	Name_None_CAS_123-31-9_CS_None	-0.984522	6	-1314.5	0.984522
239	Name_None_CAS_99-76-3_CS_None	-0.983941	3	-1403.59	0.983941
181	Name_l-Leucine_CAS_61-90-5_CS_None	-0.983764	3	-267.077	0.983764
215	Name_2-Isopropyl-4-nitroimidazole_CAS_73-32-5_CS_None	-0.983764	3	-267.077	0.983764
182	Name_None_CAS_32598-13-3_CS_None	-0.982596	4	-2878.97	0.982596
149	Name_None_CAS_150-13-0_CS_None	-0.980105	3	-798.251	0.980105
61	Name_l-Histidine_CAS_71-00-1_CS_None	-0.980072	3	-257.222	0.980072
29	Name_None_CAS_118-92-3_CS_None	-0.977645	4	-1447.1	0.977645
145	Name_None_CAS_315-30-0_CS_None	-0.976307	4	-1874.74	0.976307
27	Name_2-Methoxybenzoic acid_CAS_579-75-9_CS_None	-0.97344	12	-1935.22	0.97344
287	Name_17a-Ethynyl testosterone_CAS_434-03-7_CS_None	-0.971978	5	-1304.83	0.971978
101	Name_None_CAS_62-44-2_CS_None	-0.971869	4	-1350.5	0.971869
151	Name_None_CAS_57-83-0_CS_None	-0.971297	4	-532	0.971297
83	Name_None_CAS_108-95-2_CS_None	-0.970683	5	-391.25	0.970683
169	Name_None_CAS_591-27-5_CS_None	-0.96946	10	-2020.73	0.96946
208	Name_None_CAS_118-96-7_CS_None	-0.967028	5	-1390.44	0.967028
130	Name_None_CAS_51-28-5_CS_None	-0.966928	8	-1806.88	0.966928
262	Name_None_CAS_479-45-8_CS_None	-0.961514	13	-1753.69	0.961514
64	Name_None_CAS_123-56-8_CS_None	-0.960377	6	-998.498	0.960377
56	Name_None_CAS_56-55-3_CS_None	-0.955356	6	-2348.26	0.955356
270	Name_d-Sorbitol_CAS_50-70-4_CS_None	-0.952409	4	-187.844	0.952409
290	Name_None_CAS_123-30-8_CS_None	-0.95092	6	-1062.29	0.95092
119	Name_None_CAS_120-80-9_CS_None	-0.946149	4	-916.605	0.946149
257	Name_None_CAS_106-46-7_CS_None	-0.930932	6	-860.796	0.930932
231	Name_None_CAS_50-28-2_CS_None	-0.92865	5	-1241.91	0.92865
69	Name_None_CAS_88-99-3_CS_None	-0.881623	11	-2158.3	0.881623
194	Name_1,2,3,4-Tetrachlorodibenzo-p-dioxin_CAS_30746-58-8_CS_None	-0.879574	5	-4383.8	0.879574
224	Name_5-Butyl-5-ethylbarbituric acid_CAS_77-28-1_CS_None	-0.735751	3	-842.422	0.735751
