# Supplementary material for: The influence of solid state information and descriptor selection on statistical models of temperature dependent aqueous solubility
Source: J Cheminform. 2018 Aug 29;10:44. doi: 10.1186/s13321-018-0298-3 (PMC6115327; doi:10.1186/s13321-018-0298-3)
Supplement: Supplementary file 3 — Additional file 3. Additional results files, in electronic format. These additional results are (a) SUB-48 calculated lattice energies for the complete set and filtered set of 27 crystal structures, (b) results from analysis of the correspondence between our temperature dependent solubility data and (1/T), (c) Excel workbooks documenting all R2 and RMSE values obtained from cross-validation, their mean values and the p values (both raw and adjusted) obtained from pairwise comparisons of corresponding models, (d) comparison of melting point data used for the melting point descriptor and retrieved from the CSD for linked refcodes. [file 13321_2018_298_MOESM3_ESM.zip › additional_results/vantHoff_assessment/Klimenko_QSPRin_CD_True_MD_IntegSub.SiRMSSub.Absolv.Ind.Rdk_readyForR_vh.csv]

Count	Material Name	Correlation	N	gradient of best fit line
5	Name_None_CAS_110-94-1_CS_GLURAC04	-0.999506	5	-541.691226
6	Name_None_CAS_100-09-4_CS_ANISIC04	-0.987533	11	-1668.358012
7	Name_None_CAS_95-55-6_CS_AMPHOM11	-0.995541	7	-269.379934
9	Name_None_CAS_106-46-7_CS_DCLBEN03	-0.930932	6	-860.795938
10	Name_None_CAS_315-30-0_CS_ALOPUR	-0.976307	4	-1874.741979
11	Name_None_CAS_32598-13-3_CS_FUHDAN01	-0.982596	4	-2878.969980
12	Name_None_CAS_461-58-5_CS_CYAMPD03	-0.999657	9	-1677.678410
13	Name_None_CAS_88-99-3_CS_PHTHAC06	-0.881623	11	-2158.298204
14	Name_None_CAS_85-01-8_CS_PHENAN08	-0.997288	9	-2383.793458
15	Name_None_CAS_124-04-9_CS_ADIPAC11	-0.997363	6	-2303.135651
16	Name_None_CAS_65-85-0_CS_BENZAC12	-0.985709	11	-1758.660396
17	Name_None_CAS_479-45-8_CS_MTNANL	-0.961514	13	-1753.693951
20	Name_None_CAS_120-12-7_CS_ANTCEN19	-0.998535	9	-2700.007680
21	Name_None_CAS_62-44-2_CS_PYRAZB21	-0.971869	4	-1350.497092
23	Name_l-Histidine_CAS_71-00-1_CS_LHISTD04	-0.980072	3	-257.222383
24	Name_None_CAS_77-92-9_CS_CITRAC11	-0.998766	4	-206.706712
25	Name_None_CAS_76-57-3_CS_ZZZTSE03	-0.992677	7	-683.045539
28	Name_None_CAS_110-15-6_CS_SUCACB16	-0.996806	7	-1440.655155
32	Name_None_CAS_591-27-5_CS_MAMPOL	-0.969460	10	-2020.731264
37	Name_None_CAS_108-46-3_CS_RESORA03	-0.993049	4	-534.029863
39	Name_None_CAS_103-84-4_CS_ACANIL02	-0.985007	9	-1394.384374
40	Name_None_CAS_56-41-7_CS_LALNIN03	-0.999953	3	-355.440369
41	Name_None_CAS_554-84-7_CS_MNPHOL21	-0.997063	4	-1507.544312
43	Name_Acetamide, N-(4-methoxyphenyl)-_CAS_51-66-1_CS_ACACTA01	-0.994193	4	-1186.214156
44	Name_None_CAS_103-82-2_CS_ZZZMLY01	-0.995812	3	-1455.630407
45	Name_None_CAS_2051-24-3_CS_DCLBPH	-0.994647	4	-3488.744600
47	Name_None_CAS_65-45-2_CS_SALMID07	-0.997114	4	-1878.622740
48	Name_None_CAS_107-35-7_CS_TAURIN05	-0.994167	8	-968.884659
50	Name_None_CAS_99-76-3_CS_CEBGOF04	-0.983941	3	-1403.589462
51	Name_None_CAS_121-57-3_CS_AFAZEM	-0.999984	3	-1019.378687
52	Name_l-Tyrosine_CAS_60-18-4_CS_LTYROS11	-0.998631	4	-1358.470508
56	Name_None_CAS_63-74-1_CS_SULAMD07	-0.999293	6	-2336.096941
59	Name_None_CAS_120-80-9_CS_CATCOL13	-0.946149	4	-916.604526
60	Name_None_CAS_56-40-6_CS_GLYCIN30	-0.995276	6	-534.708426
63	Name_2-Methoxybenzoic acid_CAS_579-75-9_CS_FUFBOX	-0.973440	12	-1935.215523
65	Name_None_CAS_100-02-7_CS_NITPOL02	-0.993939	4	-1864.021042
66	Name_None_CAS_123-56-8_CS_SUCCIN05	-0.960377	6	-998.497609
68	Name_l-Aspartic acid_CAS_56-84-8_CS_LASPRT03	-0.999138	14	-1451.539465
69	Name_None_CAS_147-71-7_CS_TARTAC	-0.999742	6	-171.362156
70	Name_None_CAS_59-66-5_CS_ATDZSA03	-0.989710	3	-1031.246226
71	Name_Thiourea_CAS_62-56-6_CS_THIOUR13	-0.994755	6	-1274.814359
73	Name_None_CAS_56-85-9_CS_GLUTAM02	-0.998539	3	-1154.684469
74	Name_5-Butyl-5-ethylbarbituric acid_CAS_77-28-1_CS_ETBBAR02	-0.735751	3	-842.421780
75	Name_None_CAS_492-62-6_CS_GLUCSA15	-0.994974	6	-116.237685
76	Name_None_CAS_57-83-0_CS_PROGST13	-0.971297	4	-531.999850
78	Name_None_CAS_118-92-3_CS_AMBACO06	-0.977645	4	-1447.101139
79	Name_None_CAS_144-62-7_CS_OXALAC08	-0.994472	8	-1337.244563
82	Name_None_CAS_91-20-3_CS_NAPHTA18	-0.994987	10	-1710.522048
85	Name_d-Sorbitol_CAS_50-70-4_CS_GLUCIT	-0.952409	4	-187.844004
87	Name_Barbital_CAS_57-44-3_CS_DETBAA01	-0.999738	4	-1046.077980
88	Name_None_CAS_68-96-2_CS_HPRGDO	-0.997381	5	-1398.185939
90	Name_None_CAS_148-24-3_CS_HXQUIN14	-0.998841	3	-1332.404654
91	Name_None_CAS_86-73-7_CS_FLUREN02	-0.997808	9	-2265.954284
93	Name_None_CAS_115-77-5_CS_PERYTO12	-0.995473	6	-1155.731618
94	Name_None_CAS_60-35-5_CS_ACEMID02	-0.992672	5	-285.695933
96	Name_None_CAS_123-30-8_CS_AMPHOL01	-0.950920	6	-1062.294980
97	Name_None_CAS_55-21-0_CS_BZAMID12	-0.987123	6	-1545.717663
98	Name_None_CAS_150-13-0_CS_AMBNAC04	-0.980105	3	-798.250640
99	Name_None_CAS_69-72-7_CS_SALIAC18	-0.988224	10	-1670.468518
100	Name_Maleic acid_CAS_110-16-7_CS_MALIAC13	-0.986810	7	-450.364580
102	Name_None_CAS_65-71-4_CS_THYMIN01	-0.999953	3	-1777.201846
103	Name_None_CAS_57-13-6_CS_UREAXX23	-0.995921	8	-358.707957
106	Name_None_CAS_123-31-9_CS_HYQUIN08	-0.984522	6	-1314.499508
107	Name_1,2,3,4-Tetrachlorodibenzo-p-dioxin_CAS_30746-58-8_CS_FELSEU	-0.879574	5	-4383.802743
108	Name_17a-Ethynyl testosterone_CAS_434-03-7_CS_KEFCED	-0.971978	5	-1304.828754
110	Name_None_CAS_94-09-7_CS_QQQAXG04	-0.999949	4	-1599.251057
112	Name_None_CAS_505-48-6_CS_SUBRAC01	-0.999086	5	-2445.646158
113	Name_None_CAS_141-82-2_CS_MALNAC12	-0.998660	9	-240.589650
115	Name_3-Hydroxybenzoic acid_CAS_99-06-9_CS_BIDLOP02	-0.996943	7	-1845.003560
116	Name_None_CAS_99-99-0_CS_NITOLU01	-0.999974	4	-1064.491586
117	Name_None_CAS_217-59-4_CS_TRIPHE13	-0.995554	4	-2243.434712
119	Name_None_CAS_99-65-0_CS_DNBENZ11	-0.999702	3	-1562.237134
121	Name_None_CAS_553-90-2_CS_DMEOXA05	-0.994470	6	-1646.276807
123	Name_l-Leucine_CAS_61-90-5_CS_LEUCIN03	-0.983764	3	-267.077007
127	Name_None_CAS_129-00-0_CS_GUQPOZ	-0.996001	10	-2330.027004
128	Name_None_CAS_57-50-1_CS_SUCROS41	-0.994625	10	-123.757622
129	Name_None_CAS_51-28-5_CS_DNOPHL02	-0.966928	8	-1806.883052
