# Supplementary material for: The influence of solid state information and descriptor selection on statistical models of temperature dependent aqueous solubility
Source: J Cheminform. 2018 Aug 29;10:44. doi: 10.1186/s13321-018-0298-3 (PMC6115327; doi:10.1186/s13321-018-0298-3)
Supplement: Supplementary file 4 — Additional file 4. The “QSPR Data Processing Tools Suite”, used by the scripts employed to generate all QSPR results. [file 13321_2018_298_MOESM4_ESM.zip]

Archive with 42 entries (38 files):
- QSPR_and_curation_utilities/Leeds_ADDoPT.WP3_tools-0.17/
- QSPR_and_curation_utilities/Leeds_ADDoPT.WP3_tools-0.17/data.parse/
- QSPR_and_curation_utilities/Leeds_ADDoPT.WP3_tools-0.17/data.parse/make_ds_desc_calc_ready.py
- QSPR_and_curation_utilities/Leeds_ADDoPT.WP3_tools-0.17/data.parse/make_ds_qspr_ready.py
- QSPR_and_curation_utilities/Leeds_ADDoPT.WP3_tools-0.17/data.parse/make_ds_qspr_ready.pyc
- QSPR_and_curation_utilities/Leeds_ADDoPT.WP3_tools-0.17/data.parse/merge_datasets.py
- QSPR_and_curation_utilities/Leeds_ADDoPT.WP3_tools-0.17/data.parse/merge_datasets.pyc
- QSPR_and_curation_utilities/Leeds_ADDoPT.WP3_tools-0.17/data.parse/validate_datasets.py
- QSPR_and_curation_utilities/Leeds_ADDoPT.WP3_tools-0.17/data.parse/validate_datasets.pyc
- QSPR_and_curation_utilities/Leeds_ADDoPT.WP3_tools-0.17/data.template/
- QSPR_and_curation_utilities/Leeds_ADDoPT.WP3_tools-0.17/data.template/RLMR_ADDoPT_Data_Template_current.xlsx
- QSPR_and_curation_utilities/Leeds_ADDoPT.WP3_tools-0.17/TODO.txt
- QSPR_and_curation_utilities/Leeds_ADDoPT.WP3_tools-0.17/utils/
- QSPR_and_curation_utilities/Leeds_ADDoPT.WP3_tools-0.17/utils/averages.py
- QSPR_and_curation_utilities/Leeds_ADDoPT.WP3_tools-0.17/utils/averages.pyc
- QSPR_and_curation_utilities/Leeds_ADDoPT.WP3_tools-0.17/utils/calc_pred_perf_metrics.py
- QSPR_and_curation_utilities/Leeds_ADDoPT.WP3_tools-0.17/utils/calc_pred_perf_metrics.pyc
- QSPR_and_curation_utilities/Leeds_ADDoPT.WP3_tools-0.17/utils/ccdc_csd_filter.py
- QSPR_and_curation_utilities/Leeds_ADDoPT.WP3_tools-0.17/utils/ccdc_inchi_search_tool.py
- QSPR_and_curation_utilities/Leeds_ADDoPT.WP3_tools-0.17/utils/datum_parser.py
- QSPR_and_curation_utilities/Leeds_ADDoPT.WP3_tools-0.17/utils/datum_parser.pyc
- QSPR_and_curation_utilities/Leeds_ADDoPT.WP3_tools-0.17/utils/extract_VH_ok_batch_elatt_values.py
- QSPR_and_curation_utilities/Leeds_ADDoPT.WP3_tools-0.17/utils/filter_rows.py
- QSPR_and_curation_utilities/Leeds_ADDoPT.WP3_tools-0.17/utils/filter_rows.pyc
- QSPR_and_curation_utilities/Leeds_ADDoPT.WP3_tools-0.17/utils/findDups.py
- QSPR_and_curation_utilities/Leeds_ADDoPT.WP3_tools-0.17/utils/findDups.pyc
- QSPR_and_curation_utilities/Leeds_ADDoPT.WP3_tools-0.17/utils/get_mol_structures.py
- QSPR_and_curation_utilities/Leeds_ADDoPT.WP3_tools-0.17/utils/getDate.py
- QSPR_and_curation_utilities/Leeds_ADDoPT.WP3_tools-0.17/utils/getListOfDictsKeys.py
- QSPR_and_curation_utilities/Leeds_ADDoPT.WP3_tools-0.17/utils/getListOfDictsKeys.pyc
- QSPR_and_curation_utilities/Leeds_ADDoPT.WP3_tools-0.17/utils/mol_struc_parser.py
- QSPR_and_curation_utilities/Leeds_ADDoPT.WP3_tools-0.17/utils/mol_struc_parser.pyc
- QSPR_and_curation_utilities/Leeds_ADDoPT.WP3_tools-0.17/utils/mv_HITQSAR_out.py
- QSPR_and_curation_utilities/Leeds_ADDoPT.WP3_tools-0.17/utils/object_io.py
- QSPR_and_curation_utilities/Leeds_ADDoPT.WP3_tools-0.17/utils/object_io.pyc
- QSPR_and_curation_utilities/Leeds_ADDoPT.WP3_tools-0.17/utils/removeDups.py
- QSPR_and_curation_utilities/Leeds_ADDoPT.WP3_tools-0.17/utils/report_ids_with_same_mol_structure.py
- QSPR_and_curation_utilities/Leeds_ADDoPT.WP3_tools-0.17/utils/select_lowest_energy_refcode.py
- QSPR_and_curation_utilities/Leeds_ADDoPT.WP3_tools-0.17/utils/vh_batch_elatt_check.py
- QSPR_and_curation_utilities/Leeds_ADDoPT.WP3_tools-0.17/utils/xlsxSheetsLoader.py
- QSPR_and_curation_utilities/Leeds_ADDoPT.WP3_tools-0.17/utils/xlsxSheetsLoader.pyc
- QSPR_and_curation_utilities/LICENSE.txt
