# Supplementary material for: The influence of solid state information and descriptor selection on statistical models of temperature dependent aqueous solubility
Source: J Cheminform. 2018 Aug 29;10:44. doi: 10.1186/s13321-018-0298-3 (PMC6115327; doi:10.1186/s13321-018-0298-3)
Supplement: Supplementary file 4 — Additional file 4. The “QSPR Data Processing Tools Suite”, used by the scripts employed to generate all QSPR results. [file 13321_2018_298_MOESM4_ESM.zip › QSPR_and_curation_utilities/Leeds_ADDoPT.WP3_tools-0.17/data.parse/make_ds_desc_calc_ready.py]

####################################
#https://opensource.org/licenses/BSD-3-Clause (last accessed 26/11/17)
#Copyright (c) 2016-2017 University of Leeds
#Redistribution and use in source and binary forms, with or without modification, are permitted provided that the following conditions are met:
#1. Redistributions of source code must retain the above copyright notice, this list of conditions and the following disclaimer.
#2. Redistributions in binary form must reproduce the above copyright notice, this list of conditions and the following disclaimer in the documentation and/or other materials provided with the distribution.
#3. Neither the name of the copyright holder nor the names of its contributors may be used to endorse or promote products derived from this software without specific prior written permission.
#THIS SOFTWARE IS PROVIDED BY THE COPYRIGHT HOLDERS AND CONTRIBUTORS "AS IS" AND ANY EXPRESS OR IMPLIED WARRANTIES, INCLUDING, BUT NOT LIMITED TO, THE IMPLIED WARRANTIES OF MERCHANTABILITY AND FITNESS FOR A PARTICULAR PURPOSE ARE DISCLAIMED. IN NO EVENT SHALL THE COPYRIGHT HOLDER OR CONTRIBUTORS BE LIABLE FOR ANY DIRECT, INDIRECT, INCIDENTAL, SPECIAL, EXEMPLARY, OR CONSEQUENTIAL DAMAGES (INCLUDING, BUT NOT LIMITED TO, PROCUREMENT OF SUBSTITUTE GOODS OR SERVICES; LOSS OF USE, DATA, OR PROFITS; OR BUSINESS INTERRUPTION) HOWEVER CAUSED AND ON ANY THEORY OF LIABILITY, WHETHER IN CONTRACT, STRICT LIABILITY, OR TORT (INCLUDING NEGLIGENCE OR OTHERWISE) ARISING IN ANY WAY OUT OF THE USE OF THIS SOFTWARE, EVEN IF ADVISED OF THE POSSIBILITY OF SUCH DAMAGE.
####################################
#############
'''
Copyright (c) 2016-2017 University of Leeds

This is a tool for parsing data extracted directly from the ADDoPT WP3 template, or a merged data object created using the merge_datasets.py tool, and using it to create a descriptors calculation ready dataset i.e. a single table with column titles denoting the following columns:
ID_Chemical, SMILES,Stereochemistry?[,CrystalStructureInformation]
[CrystalStructureInformation is added if the appropriate commandline switch is specified.]
ID: ID_Chemical This could be the ID of a molecule, or the ID of a specific chemical polymorph. The structure of each ID should be Name_[Name]_CAS_[CAS number], if only molecular descriptors are desired, OR  Name_[Name]_CAS_[CAS number]_CS_[CrystalStructureInformation], if descriptors taking into account the polymorph specific crystal structure will be calculated. 
SMILES: Corresponding molecular structure
Stereochemistry?: If relative stereochemistry is denoted by the SMILES, it may be appropriate to calculate descriptors for both enantiomers.
CrystalStructureInformation: This is a CSD refcode or a URI or file name pointing towards a specific CIF file used for crystal descriptor calculations. 

Usage:
python make_ds_desc_calc_ready.py -i [name of ADDoPT WP3 dataset file] -e [endpoint name] -o [name of output file = descriptors calculation ready dataset]

N.B. It is supposed that the set of "ID_Chemical" values refer to chemicals associated with a given set of endpoint values, for the specified endpoint value (e.g. "Solubility"), for which descriptors are desired to build a QSPR model of that endpoint.

Options:
-f [file with filter options specified; by default, no filtering of data is carried out]
-w [only raise a warning if two identical molecule structures are matched to non-identical molecule identifiers i.e. the first component of the ID_Chemical field (default: raise an error)]
-s [semi-colon delimited list of dataset specific sheets, not defined in the ADDoPT WP3 template, which do not contain endpoint value fields and so should not be filtered to remove any rows with blank entries in endpoint value fields]
-C [molecule_only_descs = False (default: True)] N.B. If molecule_only_descs = True, this means that only descriptors corresponding to molecular structure are of interest for QSPR modelling, which will be reflected in the IDs assigned to the instances in the QSPR ready dataset and the information written to the descriptors calculation ready dataset.
-P [process_smiles=True (default: False)] N.B. This means that the SMILES written to the output will be processed via a molecular structure standardization and filtering regime. If the SMILES is filtered, rather than just altered, the corresponding row will no longer be written to the output.

-S [sdf_output = True (default:False)] Some descriptor calculation software programs specifically require SDF files as input, so generate an SDF version of the output CSV

-V [verbose=True (default:False)] This just results in the code printing additional information about what it is doing, in case this is needed to identify problems with the data being parsed.

#*****************************************
#Structure of additional files required:
#*****************************************
#[filter file]:
A CSV table with columns labelled as follows:
Name [of column to be used for filtering],Value [used for filtering],Type [of filtering[allowed values: Equality_Allowed,Equality_Forbidden,Contains_Allowed,Contains_Forbidden,Less_Than_Allowed,Greater_Than_Allowed]]
'''
import sys,re,getopt,os,itertools,glob,csv
from collections import defaultdict
import make_ds_qspr_ready as mdqr
top_dir = os.path.sep.join(os.path.dirname(os.path.abspath(__file__)).split(os.path.sep)[:-1])
sys.path.append('%s%sutils' % (top_dir,os.path.sep))
from findDups import findDups
import mol_struc_parser as msp

def removeExtraInfo(row_dict,header):
	keys_not_in_header = [key for key in row_dict if not key in header]
	del key
	# for key in row_dict:
		# if not key in header:
			# del row_dict[key]
	for key in keys_not_in_header:
		del row_dict[key]
	return row_dict

def removeDuplicateIds(single_table_ds):
	#==========================
	#Checking
	dup_ids = findDups([row['ID_Chemical'] for row in single_table_ds])
	del row
	
	dupId2allSMILES = defaultdict(list)
	
	for row in single_table_ds:
		if row['ID_Chemical'] in dup_ids:
			dupId2allSMILES[row['ID_Chemical']].append(row['SMILES'])
			dupId2allSMILES[row['ID_Chemical']] = list(set(dupId2allSMILES[row['ID_Chemical']]))
			assert 1 == len(dupId2allSMILES[row['ID_Chemical']])
	del dupId2allSMILES,row
	del dup_ids
	#==========================
	seen_ids = []
	new_table = []
	for row in single_table_ds:
		if row['ID_Chemical'] in seen_ids:
			continue
		else:
			new_table.append(row)
			seen_ids.append(row['ID_Chemical'])
	
	return new_table

def getCrystalStructureInformation(row_dict):
	id = row_dict['ID_Chemical']
	return id.split(mdqr.cs_id_part_linker)[1]

def writeDescCalcReadyDs(single_table_ds,output,molecule_only_descs,process_smiles,verbose):
	header = ['ID_Chemical','SMILES','Stereochemistry?']
	if not molecule_only_descs:
		header += ['CrystalStructureInformation']
	
	f_out = open(output,'wb')
	try:
		dict_writer = csv.DictWriter(f_out,delimiter=',',quotechar='"',fieldnames=header)
		dict_writer.writerow(dict(zip(header,header)))
		for row_dict in single_table_ds:
			output_row = removeExtraInfo(row_dict,header)
			#***************
			if process_smiles:
				output_row['SMILES'] = msp.getStandardisedSmiles(smiles=output_row['SMILES'],print_input=verbose)
				if output_row['SMILES'] is None:
					continue
			#***************
			if not molecule_only_descs:
				output_row['CrystalStructureInformation'] = getCrystalStructureInformation(output_row)
			dict_writer.writerow(output_row)
	finally:
		f_out.close()
		del f_out

def checkDescCalcReadyDs(output,warn_only,molecule_only_descs):
	f_in = open(output,'rb')
	try:
		dict_reader = csv.DictReader(f_in,delimiter=',',quotechar='"')
		output_ds = [dict_line for dict_line in dict_reader]
		del dict_line
	finally:
		f_in.close()
		del f_in
	
	mdqr.checkDs(ds_to_check=output_ds,warn_only=warn_only,molecule_only_descs=molecule_only_descs,smiles_is_metadata=False)
def loadRowDicts(output):
	f_in = open(output,'rb')
	try:
		loader = csv.DictReader(f_in,delimiter=',',quotechar='"')
		row_dicts = [row for row in loader]
		del row,loader
	finally:
		f_in.close()
		del f_in
	return row_dicts

def getMolList(row_dicts,verbose):
	mol_list = []
	
	for info_dict in row_dicts:
		mol = msp.readMolInputString(input_format='smi',input=info_dict['SMILES'],print_input=verbose)
		mol = msp.updateMolTitle(mol,title=info_dict['ID_Chemical'])
		
		#other_keys = [k for k in info_dict.keys() if not k in ['SMILES','ID_Chemical']]
		#del k
		#preCalcPropsDict = dict(zip(other_keys,[info_dict[k] for k in other_keys]))
		#del k,other_keys
		preCalcPropsDict = dict(zip(info_dict.keys(),[info_dict[k] for k in info_dict.keys()]))
		del k
		mol = msp.updateMolPreCalcProperties(mol,preCalcPropsDict)
		
		mol = msp.addCoords(mol,only_2d=True)
		mol_list.append(mol)
	
	return mol_list

def convertOutputToSdfFile(output,verbose):
	sdf_out = re.sub('(\.csv$)','.sdf',output)
	assert not sdf_out == output
	
	row_dicts = loadRowDicts(output)
	
	mol_list = getMolList(row_dicts,verbose)
	
	msp.writeMolListToOutputFile(mol_list=mol_list,out_name=sdf_out,out_type='sdf')

def main():
	
	warn_only = False
	
	filter_opts_file = None
	
	molecule_only_descs = True
	
	process_smiles = False
	
	do_not_check_for_ep_vals = []
	
	sdf_output = False
	
	verbose = False
	
	try:
		###############
		opts,args = getopt.getopt(sys.argv[1:],'VSPCwi:o:e:f:s:',['verbose=True','sdf_output=True','process_smiles=True','molecule_only_descs=False','warn_only=True','input=','output=','endpoint=','filter_opts_file=','do_not_check_for_ep_vals='])
		for o,v in opts:
			if '-i' == o:
				input = v
			if '-w' == o:
				warn_only = True
			if '-o' == o:
				output = v
			if '-e' == o:
				endpoint = v
			if '-f' == o:
				filter_opts_file = v
			if '-s' == o:
				do_not_check_for_ep_vals = v.split(';')
			if '-C' == o:
				molecule_only_descs = False
			if '-P' == o:
				process_smiles = True
			if '-S' == o:
				sdf_output = True
			if '-V' == o:
				verbose = True
		del o,v,opts,args
		
		print '*'*50
		print 'Running make_ds_desc_calc_ready.py code with the following options:'
		print 'input=%s'% input
		print 'warn_only=%s' % warn_only
		print 'output=%s' % output
		print 'endpoint=%s' % endpoint
		print 'filter_opts_file=%s' % str(filter_opts_file)
		print 'do_not_check_for_ep_vals=%s' % str(do_not_check_for_ep_vals)
		print 'molecule_only_descs=%s' % str(molecule_only_descs)
		print 'process_smiles=%s' % str(process_smiles)
		print 'sdf_output=%s' % str(sdf_output)
		print '*'*50
		assert (mdqr.vd.addopt_ds_regex.search(input) and not mdqr.md.merged_ds_obj_record_suffix in input) or (mdqr.md.merged_ds_obj_record_suffix in input and not mdqr.vd.addopt_ds_regex.search(input)), "input=%s;the name is not as expected i.e. it should either match %s or end in %s" % (input,mdqr.vd.addopt_ds_pattern,mdqr.md.merged_ds_obj_record_suffix)
		###############
	except Exception,err:
		print 'Problem:%s;%s' % (str(type(err)),str(err))
		print __doc__
		sys.exit(1)
	
	loaded_ds = mdqr.loadData(input,do_not_check_for_ep_vals)
	
	mdqr.validateData(loaded_ds)
	
	ep_specific_ds = mdqr.getEpSpecificData(loaded_ds,endpoint,molecule_only_descs)
	
	del loaded_ds
	
	filtered_ds = mdqr.filterData(ep_specific_ds,endpoint,filter_opts_file,molecule_only_descs)
	
	del ep_specific_ds
	
	ds_with_ids = mdqr.getDsWithIds(filtered_ds,molecule_only_descs,endpoint)
	
	del filtered_ds
	
	single_table_ds = mdqr.getSingleTableDs(ds_with_ids,molecule_only_descs,endpoint)
	del ds_with_ids
	
	mdqr.convertNoneValues(single_table_ds)
	
	single_table_ds = removeDuplicateIds(single_table_ds)
	
	writeDescCalcReadyDs(single_table_ds,output,molecule_only_descs,process_smiles,verbose)
	
	checkDescCalcReadyDs(output,warn_only,molecule_only_descs)
	
	if sdf_output:
		convertOutputToSdfFile(output,verbose)
	
	return 0

if __name__ == '__main__':
	sys.exit(main())
