# Supplementary material for: The influence of solid state information and descriptor selection on statistical models of temperature dependent aqueous solubility
Source: J Cheminform. 2018 Aug 29;10:44. doi: 10.1186/s13321-018-0298-3 (PMC6115327; doi:10.1186/s13321-018-0298-3)
Supplement: Supplementary file 4 — Additional file 4. The “QSPR Data Processing Tools Suite”, used by the scripts employed to generate all QSPR results. [file 13321_2018_298_MOESM4_ESM.zip › QSPR_and_curation_utilities/Leeds_ADDoPT.WP3_tools-0.17/data.parse/make_ds_qspr_ready.py]

####################################
#https://opensource.org/licenses/BSD-3-Clause (last accessed 26/11/17)
#Copyright (c) 2016-2017 University of Leeds
#Redistribution and use in source and binary forms, with or without modification, are permitted provided that the following conditions are met:
#1. Redistributions of source code must retain the above copyright notice, this list of conditions and the following disclaimer.
#2. Redistributions in binary form must reproduce the above copyright notice, this list of conditions and the following disclaimer in the documentation and/or other materials provided with the distribution.
#3. Neither the name of the copyright holder nor the names of its contributors may be used to endorse or promote products derived from this software without specific prior written permission.
#THIS SOFTWARE IS PROVIDED BY THE COPYRIGHT HOLDERS AND CONTRIBUTORS "AS IS" AND ANY EXPRESS OR IMPLIED WARRANTIES, INCLUDING, BUT NOT LIMITED TO, THE IMPLIED WARRANTIES OF MERCHANTABILITY AND FITNESS FOR A PARTICULAR PURPOSE ARE DISCLAIMED. IN NO EVENT SHALL THE COPYRIGHT HOLDER OR CONTRIBUTORS BE LIABLE FOR ANY DIRECT, INDIRECT, INCIDENTAL, SPECIAL, EXEMPLARY, OR CONSEQUENTIAL DAMAGES (INCLUDING, BUT NOT LIMITED TO, PROCUREMENT OF SUBSTITUTE GOODS OR SERVICES; LOSS OF USE, DATA, OR PROFITS; OR BUSINESS INTERRUPTION) HOWEVER CAUSED AND ON ANY THEORY OF LIABILITY, WHETHER IN CONTRACT, STRICT LIABILITY, OR TORT (INCLUDING NEGLIGENCE OR OTHERWISE) ARISING IN ANY WAY OUT OF THE USE OF THIS SOFTWARE, EVEN IF ADVISED OF THE POSSIBILITY OF SUCH DAMAGE.
####################################
#############
'''
Copyright (c) 2016-2017 University of Leeds

This is a tool for parsing data extracted directly from the ADDoPT WP3 template, or a merged data object created using the merge_datasets.py tool, and using it to create a QSPR ready dataset i.e. a single table with column titles denoting the following columns:
ID, Endpoint,Descriptors,Other metadata
To support subsequent modelling analysis, these different sets of columns will have titles with the following prefixes:
ID: ID_Chemical N.B. This could be (1) the ID of a molecule, OR (2) the ID of a specific chemical polymorph, OR (3) a combination of one of these IDs with a specific set of metadata values if those values have also been extracted as (proto)descriptors (e.g. the temperature at which a solubility endpoint value was obtained might be treated as an additional descriptor or a descriptor might be calculated from the temperature). The structure of each ID should be (1) Name_[Name]_CAS_[CAS number], if only molecular descriptors were calculated, OR (2)  Name_[Name]_CAS_[CAS number]_CS_[Polymorph specific identifier], if descriptors taking into account the polymorph specific crystal structure were calculated, OR (3) [ID denoting the molecule or molecule + crystal structure]_[ID denoting the values for the other metadata treated as additional (proto)descriptors]. [Polymorph specific identifier] = a CSD refcode or a URI or file name pointing towards a specific CIF file used for crystal descriptor calculations. [New to version 0.17: The dataset ID corresponding to molecule_only_descs = True, i.e. scenario (1) described here, may now, if the -p flag is selected, be appended with the polymorph description label.]
Endpoint: [Endpoint value column label]
Descriptors: D[i]_[Descriptor [i] column label] N.B. (1) i = 1,....,D, where D is the total number of descriptors, calculated to represent the molecular structure or crystal structure. (2) The descriptors will be pre-calculated, based on the molecular and, possibly, the specific polymorph structure, and read from a separate file.
Other metadata: M[j]_[Metadata [j] column label] N.B. (1) j = 1,2, .... etc. (2) These additional columns should include originally curated SMILES representations of molecular structures and might refer to experimental error, quality scores etc.

Usage:
python make_ds_qspr_ready.py -i [name of ADDoPT WP3 dataset file] -d [name of descriptors file] -e [endpoint name] -o [name of output file = QSPR ready dataset]

Options:
-m [exclude additional metadata = True (default: False)]
-f [file with filter options specified; by default, no filtering of data is carried out]
-a [name of averaging required (default:arithmetic_mean); allowed values = arithmetic_mean,median] N.B. Where there are multiple endpoint values for a given ID value, these shall be averaged to produce the QSPR ready dataset.
-w [only raise a warning if two identical molecule structures are matched to non-identical molecule identifiers i.e. the first component of the ID_Chemical field (default: raise an error)]
-s [semi-colon delimited list of dataset specific sheets, not defined in the ADDoPT WP3 template, which do not contain endpoint value fields and so should not be filtered to remove any rows with blank entries in endpoint value fields]
-C [molecule_only_descs = False (default: True)] N.B. If molecule_only_descs = False, this means [name of descriptors file] will include descriptors calculated from the crystal structure, which should be reflected in the IDs assigned to the instances in the QSPR ready dataset.
-M [file specifying additional metadata to treat as (proto)descriptors; by default, no metadata are treated as (proto)descriptors i.e. instance IDs in the 'Chemical_ID' column refer solely to the molecular, or molecular + crystal, identity.]
-R [analyse_in_R = True (default: False); the output header columns will be transformed to stop them being converted when reading into an R data frame]
#======================
#New to version 0.17:
-p [do_not_average_over_PMs = True (default:False); this option is only applicable if molecule_only_descs = True; by default, the molecule name & CAS number combination is used as the ID if only molecule based descriptors are to be used, which means that, by default, endpoint values associated with the same molecular structure but different polymorph labels (with no label being treated as a distinct polymorph label) would be averaged; setting do_not_average_over_PMs = True means that the polymorph label (which may be blank) will be appended to the end of the dataset ID and, hence, endpoint values will not be averaged over different polymorphs; however, the dataset ID suffix, based on the name and CAS combination, will still be used to retrieve molecular descriptors associated with IDs based purely on the name and CAS combination]
#======================

#*****************************************
#Structure of additional files required:
#*****************************************
#[descriptors file]:
A CSV table with columns labelled as follows: ID_Chemical [which should match the IDs created for the QSPR ready dataset], Descriptor (1) name,Comment_Descriptor (1) name, Descriptor (2) name, Comment_Descriptor (2) name,...., Descriptor (D) name. N.B. (1) The comment columns describe how the descriptors were calculated. (2) Importantly, if additional metadata are treated as (proto)descriptors, meaning the final 'ID_Chemical' values also refer to the values of these additional metadata fields for a given QSPR dataset instance, only the first part of the ID, referring to the molecule and - if applicable - crystal identity, will be matched to the IDs in the [descriptors file] i.e. it is supposed that all calculated descriptors available from the [descriptors file] will be calculated based on the molecular and, if applicable, crystal structures only. [New to version 0.17: The dataset ID corresponding to molecule_only_descs = True may now, if the -p flag is selected, be appended with the polymorph description label and the first part of the ID, referring to the name & CAS combination, will still be used to retrieve the molecular descriptors from the descriptors file.]


#[filter file (optional)]:
A CSV table with columns labelled as follows:
Name [of column to be used for filtering],Value [used for filtering],Type [of filtering[allowed values: Equality_Allowed,Equality_Forbidden,Contains_Allowed,Contains_Forbidden,Less_Than_Allowed,Greater_Than_Allowed]]

#[metadata to treat as (proto)descriptors file (optional)]:
A CSV table with the name of the metadata fields from which the corresponding value should be extracted as additional (proto)descriptors specified on separate rows.

#*****************************************
#WARNING:
#*****************************************
All endpoint values associated with a given ID will be averaged. Hence, if the "-C" option is not selected and crystal structure information is not included in the instance ID, solubility values for different polymorphs will be averaged. [New to version 0.17: Whilst this remains the default behaviour, the dataset ID corresponding to molecule_only_descs = True may now be appended with the polymorph description label, so that endpoint values are no longer averaged over polymorphs, if the -p flag is selected.] Hence, especially if a comparison between the use of molecular and crystal descriptors is desired, it may be appropriate to select the "-C" option, i.e. treating each polymorph as a separate instance, even if the specified [descriptors file] only contains molecular descriptors - assuming the [descriptors file] IDs also incorporate crystal structure information.
'''
import sys,re,getopt,os,itertools,glob,csv,traceback
from collections import defaultdict
top_dir = os.path.sep.join(os.path.dirname(os.path.abspath(__file__)).split(os.path.sep)[:-1])
sys.path.append('%s%sutils' % (top_dir,os.path.sep)) 
#import object_io
import validate_datasets as vd
import merge_datasets as md
import datum_parser
from getListOfDictsKeys import getListOfDictsKeys
from filter_rows import fieldContainsEndpointValues
from averages import averageValues
import mol_struc_parser as msp
########################################################
####################Globals#############################
########################################################
allowed_averages = ['arithmetic_mean','median','do_not_average']
allowed_type_of_filtering_values = ['Equality_Allowed','Equality_Forbidden','Contains_Allowed','Contains_Forbidden','Less_Than_Allowed','Greater_Than_Allowed']
filt_col_key = 'Name'
filt_val_key = 'Value'
filt_type_key = 'Type'
SMILES_info_other_than_ref_keys = ['SMILES','Stereochemistry?'] #SMILES key must come first for parts of the code to work!
crystal_info_cols_in_priority_order = ['CSD Refcode','CIF file URL','CIF file name [local]']
prov_id_key = 'prov.ID'
fin_id_key = 'ID_Chemical'
name_id_part_linker = 'Name_'
cas_id_part_linker = '_CAS_'
cs_id_part_linker = '_CS_'
smiles_sheet_cs_dummy_value = 'N/A'
free_text_ref_field = 'Reference (free text)'
fin_ref_key_suffix = 'Reference Description'
comment_field_prefix = 'Comment'
fin_desc_field_prefix = 'D_'
fin_metadata_field_prefix = 'M_'
minimum_ref_id_description_field_combinations = [['DOI'],['URL'],['First Author','Source Name','Year','Pages'
],['Source Name','Title','Year','Pages']]
dp_id_key = 'Data Point ID'
curator_id_key = 'Curator ID'
metadata_keys_to_always_ignore = [dp_id_key,curator_id_key]
ready_for_R_suffix = '_readyForR.csv'
########################################################

##########################################################
####################Functions#############################
##########################################################
def loadData(input,do_not_check_for_ep_vals):
	dataset_loader = md.dsMerger(ds_files=[input],do_not_check_for_ep_vals=do_not_check_for_ep_vals)
	
	ds2DSObject = dataset_loader.loadAllDs()
	
	assert 1 == len(ds2DSObject.keys()),"ds2DSObject.keys()=%s" % str(ds2DSObject.keys())
	
	return ds2DSObject[ds2DSObject.keys()[0]]

def validateData(loaded_ds):
	vd.isValidLoadedData(loaded_data=loaded_ds,data_template=vd.addopt_template,check_no_structures_without_ep_data=False)

def getNamesOfRelevantSheets(endpoint,molecule_only_descs):
	sheets_to_keep = [endpoint,vd.smiles_sheet,vd.reference_ids_sheet]
	
	if not molecule_only_descs:
		sheets_to_keep.append(vd.crystals_sheet)
	
	return sheets_to_keep

def getEpSpecificData(loaded_ds,endpoint,molecule_only_descs):
	all_sheets = loaded_ds.keys()
	
	assert endpoint in all_sheets, "The endpoint of interest must correspond to one of the following names:%s" % str(all_sheets)
	
	sheets_to_keep = getNamesOfRelevantSheets(endpoint,molecule_only_descs)
	
	for sheet in all_sheets:
		if not sheet in sheets_to_keep:
			del loaded_ds[sheet]
	
	return loaded_ds

def loadFilterOpts(filter_opts_file):
	
	expected_keys = [filt_col_key,filt_val_key,filt_type_key]
	expected_keys.sort()
	
	filter_opts_dict = defaultdict(dict)
	
	f_in = open(filter_opts_file,'rb')
	try:
		dict_reader = csv.DictReader(f_in,delimiter=',',quotechar='"')
		
		for line in dict_reader:
			keys = line.keys()
			keys.sort()
			assert keys == expected_keys, "filter_opts_file=%s;expected columns=%s;apparent columns=%s" % (filter_opts_file,str(expected_keys),str(keys))
			filter_opts_dict[line[filt_col_key]][filt_val_key] = datum_parser.convertCellValue(raw_cell_value=line[filt_val_key])
			filter_opts_dict[line[filt_col_key]][filt_type_key] = datum_parser.convertCellValue(raw_cell_value=line[filt_type_key])
			del keys
		
	finally:
		f_in.close()
		del f_in
	
	return filter_opts_dict

def rowShouldBeDropped(column_to_filter,filter_opts_dict,row):
	drop = False
	
	if 'Equality_Allowed' == filter_opts_dict[column_to_filter][filt_type_key]:
		if not row[column_to_filter] == filter_opts_dict[column_to_filter][filt_val_key]:
			drop = True
	elif 'Equality_Forbidden' == filter_opts_dict[column_to_filter][filt_type_key]:
		if row[column_to_filter] == filter_opts_dict[column_to_filter][filt_val_key]:
			drop = True
	elif 'Contains_Allowed' == filter_opts_dict[column_to_filter][filt_type_key]:
		if not filter_opts_dict[column_to_filter][filt_val_key] in row[column_to_filter]:
			drop = True
	elif 'Contains_Forbidden' == filter_opts_dict[column_to_filter][filt_type_key]:
		if filter_opts_dict[column_to_filter][filt_val_key] in row[column_to_filter]:
			drop = True
	elif 'Less_Than_Allowed' == filter_opts_dict[column_to_filter][filt_type_key]:
		if not row[column_to_filter] < filter_opts_dict[column_to_filter][filt_val_key]:
			drop = True
	elif 'Greater_Than_Allowed' == filter_opts_dict[column_to_filter][filt_type_key]:
		if not row[column_to_filter] > filter_opts_dict[column_to_filter][filt_val_key]:
			drop = True
	else:
		raise Exception('Trying to filter based upon the values in this column:%s. This type of filtering is not recognised:%s' % (str(filter_opts_dict[column_to_filter][filt_type_key]),column_to_filter))
	
	return drop

def rowCanBeKept(row,filter_opts_dict):
	keep = True
	
	for column_to_filter in filter_opts_dict.keys():
		if rowShouldBeDropped(column_to_filter,filter_opts_dict,row):
			keep = False
			break
	
	return keep

def filterData(ep_specific_ds,endpoint,filter_opts_file,molecule_only_descs):
	
	if not filter_opts_file is None:
		filtered_data = {}
		
		filter_opts_dict = loadFilterOpts(filter_opts_file)
		
		filtered_data[vd.smiles_sheet] = ep_specific_ds[vd.smiles_sheet][:]
		
		filtered_data[vd.reference_ids_sheet] = ep_specific_ds[vd.reference_ids_sheet][:]
		
		if not molecule_only_descs:
			filtered_data[vd.crystals_sheet] = ep_specific_ds[vd.crystals_sheet][:]
		
		filtered_data[endpoint] = []
		
		for row in ep_specific_ds[endpoint]:
			if rowCanBeKept(row,filter_opts_dict):
				filtered_data[endpoint].append(row)
		
	else:
		filtered_data = ep_specific_ds
	
	return filtered_data

def getProvId2CrystalStructureValues(ds_with_prov_ids):
	provIds2CS = {}
	
	for row in ds_with_prov_ids[vd.crystals_sheet]:
		for cs_field in crystal_info_cols_in_priority_order:
			if not row[cs_field] is None:
				provIds2CS[row[prov_id_key]] = row[cs_field]
				break
	
	return provIds2CS

def updateASingleCrystalBasedId(prov_id,provIds2CS):
	return cs_id_part_linker.join([prov_id.split(cs_id_part_linker)[0],provIds2CS[prov_id]])

def removeDsEntriesForWhichNoCrystalStructureIsAvailable(ds_with_prov_ids,provIds2CS):
	ep_data_sheets = [sheet for sheet in ds_with_prov_ids.keys() if not sheet in [vd.reference_ids_sheet,vd.smiles_sheet,vd.crystals_sheet]]
	del sheet
	assert 1 == len(ep_data_sheets),"ep_data_sheets=%s" % str(ep_data_sheets)
	ep_sheet = ep_data_sheets[0]
	del ep_data_sheets
	
	assert type([]) == type(ds_with_prov_ids[ep_sheet]),"type(ds_with_prov_ids[ep_sheet])=%s" % str(type(ds_with_prov_ids[ep_sheet]))
	
	old_ep_sheet_rows = ds_with_prov_ids[ep_sheet][:]
	
	ds_with_prov_ids[ep_sheet] = []
	
	for row in old_ep_sheet_rows:
		if row[prov_id_key] in provIds2CS.keys():
			ds_with_prov_ids[ep_sheet].append(row)
	
	return ds_with_prov_ids


def replaceProvIdKeyWithFinIdKey(ds_with_prov_ids):
	for sheet in ds_with_prov_ids.keys():
		#-------------------------------
		if sheet in [vd.reference_ids_sheet]:
			continue
		#-------------------------------
		for row in ds_with_prov_ids[sheet]:
			assert not fin_id_key in row.keys(), "Careful - you don't want to overwrite the existing %s entries for rows in sheet %s!" % (fin_id_key,sheet)
			row[fin_id_key] = row[prov_id_key]
			del row[prov_id_key]
	
	ds_with_ids = ds_with_prov_ids
	
	return ds_with_ids

def updateProvisionalCrystalBasedIds(ds_with_prov_ids):
	provIds2CS = getProvId2CrystalStructureValues(ds_with_prov_ids)
	
	ds_with_prov_ids = removeDsEntriesForWhichNoCrystalStructureIsAvailable(ds_with_prov_ids,provIds2CS)
	
	for sheet in ds_with_prov_ids.keys():
		#-------------------------------
		if sheet in [vd.reference_ids_sheet]:
			continue
		#-------------------------------
		for row in ds_with_prov_ids[sheet]:
			assert not fin_id_key in row.keys(), "Careful - you don't want to overwrite the existing %s entries for rows in sheet %s!" % (fin_id_key,sheet)
			if not sheet == vd.smiles_sheet:
				row[fin_id_key] = updateASingleCrystalBasedId(prov_id=row[prov_id_key],provIds2CS=provIds2CS)
			else:
				row[fin_id_key] = row[prov_id_key]
			del row[prov_id_key]
	
	ds_with_ids = ds_with_prov_ids
	
	return ds_with_ids


def getDsWithIds(filtered_ds,molecule_only_descs,endpoint,do_not_average_over_PMs=False):
	
	sheets_to_add_ids_to = [s for s in filtered_ds.keys() if not s == vd.reference_ids_sheet]
	del s
	
	if not molecule_only_descs or (molecule_only_descs and do_not_average_over_PMs):
		for sheet in sheets_to_add_ids_to:
			
			if not sheet == vd.smiles_sheet:
				name_cas_polymorphDescription_fields = vd.getCrystalStructureIdsfieldCombinations(sheet)[0]
				name_f = name_cas_polymorphDescription_fields[0]
				cas_f = name_cas_polymorphDescription_fields[1]
				poly_f = name_cas_polymorphDescription_fields[2]
				del name_cas_polymorphDescription_fields
			else:
				name_cas_fields = vd.getNameCASfieldCombinations(sheet)[0]
				name_f = name_cas_fields[0]
				cas_f = name_cas_fields[1]
				del name_cas_fields
				poly_f = None
			
			
			for row in filtered_ds[sheet]:
				assert not prov_id_key in row.keys(), "Careful - you don't want to overwrite the existing %s entries for rows in sheet %s!" % (prov_id_key,sheet)
				if not poly_f is None:
					row[prov_id_key] = '%s%s%s%s%s%s' % (name_id_part_linker,str(row[name_f]),cas_id_part_linker,str(row[cas_f]),cs_id_part_linker,str(row[poly_f]))
				else:
					row[prov_id_key] = '%s%s%s%s%s%s' % (name_id_part_linker,str(row[name_f]),cas_id_part_linker,str(row[cas_f]),cs_id_part_linker,smiles_sheet_cs_dummy_value)
				#del row[name_f],row[cas_f],row[poly_f]
			
			del name_f,cas_f,poly_f
			
			
		ds_with_prov_ids = filtered_ds
		
		if not molecule_only_descs:
			ds_with_ids = updateProvisionalCrystalBasedIds(ds_with_prov_ids)
		else:
			ds_with_ids = replaceProvIdKeyWithFinIdKey(ds_with_prov_ids)
	else:
		for sheet in sheets_to_add_ids_to:
			
			name_cas_fields = vd.getNameCASfieldCombinations(sheet)[0]
			name_f = name_cas_fields[0]
			cas_f = name_cas_fields[1]
			del name_cas_fields
			
			for row in filtered_ds[sheet]:
				assert not fin_id_key in row.keys(), "Careful - you don't want to overwrite the existing %s entries for rows in sheet %s!" % (fin_id_key,sheet)
				try:
					row[fin_id_key] = '%s%s%s%s' % (name_id_part_linker,str(row[name_f]),cas_id_part_linker,str(row[cas_f]))
				except KeyError as err:
					raise Exception('Problem parsing sheet %s = %s:%s' % (sheet,str(type(err)),str(err)))
				#del row[name_f],row[cas_f]
			
			del name_f,cas_f
			
		ds_with_ids = filtered_ds
	
	return ds_with_ids

def missingEssentialReferenceInfo(ref_id_def_row):
	assert not ref_id_def_row[vd.reference_id_field] is None
	
	keys_without_missing_info = [k for k in ref_id_def_row.keys() if not ref_id_def_row[k] is None]
	del k
	
	missing = True
	
	for combination in minimum_ref_id_description_field_combinations:
		if len(combination) == len(set(combination).intersection(set(keys_without_missing_info))):
			missing = False
			break
	
	return missing

def refId2Description(ref_id,current_ds_obj):
	if not ref_id is None:
		
		#print current_ds_obj[vd.reference_ids_sheet]
		
		matching_refs_sheet_rows = [row for row in current_ds_obj[vd.reference_ids_sheet] if ref_id == row[vd.reference_id_field]]
		
		assert 1 == len(matching_refs_sheet_rows),"ref_id=%s;matching_refs_sheet_rows=%s" % (ref_id,str(matching_refs_sheet_rows))
		matched_row = matching_refs_sheet_rows[0]
		del matching_refs_sheet_rows
		
		
		description_list = []
		
		if not missingEssentialReferenceInfo(ref_id_def_row=matched_row):
			for key in matched_row.keys():
				if (matched_row[key] is None or ref_id == matched_row[key]):
					continue
				else:
					description_list.append('%s:%s' % (key,str(matched_row[key])))
		
		if not [] == description_list:
			description = '_'.join(description_list)
		else:
			description = None
	else:
		description = None
	
	return description

def replaceRefIdsWithDescription(ds_with_ids):
	for sheet in ds_with_ids.keys():
		#-------------------------------
		if vd.reference_ids_sheet == sheet:
			continue
		#-------------------------------
		for row in ds_with_ids[sheet]:
			row['RefID_%s' % fin_ref_key_suffix] = refId2Description(ref_id=row[vd.reference_id_field],current_ds_obj=ds_with_ids)
			del row[vd.reference_id_field]
	
	ds_with_ref_ids_replaced = ds_with_ids
	
	return ds_with_ref_ids_replaced

def getFinRefKey(sheet):
	return '%s_%s' % (sheet,fin_ref_key_suffix)

def finalizeRefs(ds_with_ref_ids_replaced):
	for sheet in ds_with_ref_ids_replaced.keys():
		#-------------------------------
		if vd.reference_ids_sheet == sheet:
			continue
		#-------------------------------
		fin_ref_key = getFinRefKey(sheet)
		for row in ds_with_ref_ids_replaced[sheet]:
			ref_id_description = row['RefID_%s' % fin_ref_key_suffix]
			if ref_id_description is None:
				try:
					free_text_ref_description = row[vd.reference_free_text_field]
					assert not free_text_ref_description is None
				except Exception,err:
					print 'Problem:%s:%s' % (str(type(err)),err)
					raise Exception('No free text reference or reference ID matched to any reference details for this sheet %s and this row ID %s' % (sheet,row[fin_id_key]))
				row[fin_ref_key] = free_text_ref_description
			else:
				row[fin_ref_key] = ref_id_description
			del ref_id_description,row['RefID_%s' % fin_ref_key_suffix]
			try:
				del row[vd.reference_free_text_field]
			except KeyError:
				pass
	
	ds_with_final_refs = ds_with_ref_ids_replaced
	
	return ds_with_final_refs

def transferSMILESinfoToEpSheet(ds_with_final_refs,endpoint,molecule_only_descs,do_not_average_over_PMs=False):
	info_to_transfer_keys = SMILES_info_other_than_ref_keys+[getFinRefKey(sheet=vd.smiles_sheet)]
	
	id2SMILESinfo = defaultdict(dict)
	
	for row in ds_with_final_refs[vd.smiles_sheet]:
		for key in info_to_transfer_keys:
			id2SMILESinfo[row[fin_id_key]][key] = row[key]
	del row
	
	for row in ds_with_final_refs[endpoint]:
		
		if not molecule_only_descs or (molecule_only_descs and do_not_average_over_PMs):
			id_matching_smiles = cs_id_part_linker.join([row[fin_id_key].split(cs_id_part_linker)[0],smiles_sheet_cs_dummy_value])
		else:
			id_matching_smiles = row[fin_id_key]
		
		for key in info_to_transfer_keys:
			try:
				row[key] = id2SMILESinfo[id_matching_smiles][key]
			except KeyError:
				print 'id2SMILESinfo[id_matching_smiles][key] KeyError for id_matching_smiles=%s and key=%s' % (id_matching_smiles,key)
				traceback.print_exc()
				sys.exit(1)
	del row
	
	ds_with_smiles_and_refs_transferred = ds_with_final_refs
	
	return ds_with_smiles_and_refs_transferred

def transferCrystalinfoToEpSheet(ds_with_smiles_and_refs_transferred,endpoint):
	id2CrystalInfoRef = {}
	
	for row in ds_with_smiles_and_refs_transferred[vd.crystals_sheet]:
		id2CrystalInfoRef[row[fin_id_key]] = row[getFinRefKey(sheet=vd.crystals_sheet)]
	del row
	
	for row in ds_with_smiles_and_refs_transferred[endpoint]:
		row[getFinRefKey(sheet=vd.crystals_sheet)] = id2CrystalInfoRef[row[fin_id_key]]
	del row
	
	ds_with_crystal_refs_transferred = ds_with_smiles_and_refs_transferred
	
	return ds_with_crystal_refs_transferred

def getSingleTableDs(ds_with_ids,molecule_only_descs,endpoint,do_not_average_over_PMs=False):
	#*****************************************
	#Copy across SMILES (Crystal Structures having been copied across, if molecule_only_descs=False, when creating Chemical IDs), along with references for SMILES and Crystal Structures, as additional metadata columns in the endpoint sheet' rows, as well as convert all Reference IDs to a descriptive value. Then, delete all sheets except for the updated endpoint sheet.
	#*****************************************
	
	ds_with_ref_ids_replaced = replaceRefIdsWithDescription(ds_with_ids)
	
	ds_with_final_refs = finalizeRefs(ds_with_ref_ids_replaced)
	
	ds_with_smiles_and_refs_transferred = transferSMILESinfoToEpSheet(ds_with_final_refs,endpoint,molecule_only_descs,do_not_average_over_PMs)
	
	del ds_with_smiles_and_refs_transferred[vd.smiles_sheet]
	
	if not molecule_only_descs:
		ds_with_crystal_refs_transferred = transferCrystalinfoToEpSheet(ds_with_smiles_and_refs_transferred,endpoint)
	
	if not molecule_only_descs:
		del ds_with_crystal_refs_transferred[vd.crystals_sheet]
	
	if not molecule_only_descs:
		single_table_ds = ds_with_crystal_refs_transferred[endpoint]
	else:
		single_table_ds = ds_with_smiles_and_refs_transferred[endpoint]
	
	return single_table_ds

def loadMetaDataProtoDescNames(metadata_proto_descs_file):
	f_in = open(metadata_proto_descs_file)
	try:
		names = [re.sub(r'\r|\n','',line) for line in f_in.readlines()]
		del line
	finally:
		f_in.close()
		del f_in
	
	return names

def addMetaDataProtoDescriptors(single_table_ds,metadata_proto_descs_file):
	names = loadMetaDataProtoDescNames(metadata_proto_descs_file)
	
	for row in single_table_ds:
		new_id_suffix = ''
		
		for NAME in names:
			try:
				new_id_suffix += '%s%s%s' % (fin_metadata_field_prefix,NAME,str(row[NAME]))
				
				row['%s%s' % (fin_desc_field_prefix,NAME)] = row[NAME]
			except KeyError,err:
				err_string =  '%s:%s' % (str(type(err)),str(err))
				print 'NAME=',NAME
				print row
				raise Exception(err_string)
			row[fin_id_key] += new_id_suffix
		
		del new_id_suffix
		del NAME
	
	return single_table_ds

def findEndpointKey(single_table_ds):
	endpoint_value_fields = [col_title for col_title in getListOfDictsKeys(single_table_ds) if fieldContainsEndpointValues(col_title)]
	del col_title
	assert 1 == len(endpoint_value_fields),"Endpoint value fields=%s" % str(endpoint_value_fields)
	return endpoint_value_fields[0]

def getAllIds(single_table_ds):
	return list(set([row[fin_id_key] for row in single_table_ds]))

def getAveragedDsRow(matching_orig_rows,endpoint_key,name_of_average):
	#[POSSIBLY TO DO IN THE FUTURE]: EXCLUSION OF CERTAIN ENDPOINT VALUES, E.G. OUTLIERS OR VALUES ASSOCIATED WITH EXPERIMENTALLY INCONSISTENT METADATA, COULD BE CARRIED OUT PRIOR TO AVERAGING; THIS SPECIFIC KIND OF AVERAGING MIGHT BE IMPLEMENTED BASED ON A SPECIFIC VALUE FOR A NEW TOGGLED VARIABLE: ep_values_filter
	
	averaged_ds_row = {}
	
	all_ep_values = [float(r[endpoint_key]) for r in matching_orig_rows]
	del r
	
	averaged_ds_row[endpoint_key] = averageValues(values=all_ep_values,name_of_average=name_of_average)
	
	
	all_other_keys = [key for key in getListOfDictsKeys(matching_orig_rows) if not key == endpoint_key]
	del key
	
	for key in all_other_keys:
		averaged_ds_row[key] = ';'.join(list(set([str(r[key]) for r in matching_orig_rows]))) #This does not maintain the same order between corresponding entries in different columns!
		del r
	del key
	
	return averaged_ds_row

def averageEpValues(single_table_ds,name_of_average):
	#******************************************
	#This includes converting all corresponding metadata entries into a semi-colon delimited list of unique entries associated with a single averaged value.
	#******************************************
	
	endpoint_key = findEndpointKey(single_table_ds)
	
	all_ids = getAllIds(single_table_ds)
	
	averaged_ds = []
	
	for id in all_ids:
		matching_orig_rows = [row for row in single_table_ds if row[fin_id_key] == id]
		assert not 0 == len(matching_orig_rows),"id=%s;single_table_ds=%s" % (str(id),str(single_table_ds))
		del row
		
		averaged_ds_row = getAveragedDsRow(matching_orig_rows,endpoint_key,name_of_average)
		
		averaged_ds.append(averaged_ds_row)
		
		del averaged_ds_row
	
	return averaged_ds

def loadDescriptors(descs_file):
	id2d2Val = defaultdict(dict)
	
	f_in = open(descs_file,'rb')
	try:
		dict_reader = csv.DictReader(f_in,delimiter=',',quotechar='"')
		
		dict_lines = [line for line in dict_reader]
		del line
	finally:
		f_in.close()
		del f_in
	
	all_keys = getListOfDictsKeys(dict_lines)
	
	desc_keys = [key for key in all_keys if not re.search('(^%s)' % comment_field_prefix,key) and not key == fin_id_key]
	del key
	del all_keys
	
	for line in dict_lines:
		for key in desc_keys:
			id2d2Val[line[fin_id_key]]['%s%s' % (fin_desc_field_prefix,key)] = float(line[key])
	
	return id2d2Val

def stripMetaDataFromId(id_with_metadata):
	assert fin_metadata_field_prefix in id_with_metadata, "id_with_metadata=%s;fin_metadata_field_prefix=%s" % (id_with_metadata,fin_metadata_field_prefix)
	
	orig_id = id_with_metadata.split(fin_metadata_field_prefix)[0]
	
	assert not fin_metadata_field_prefix in orig_id,"orig_id=%s;fin_metadata_field_prefix=%s" % (id_with_metadata,fin_metadata_field_prefix)
	
	return orig_id

def addDescriptors(averaged_ds,descs_file,metadata_proto_descs_file,molecule_only_descs=False,do_not_average_over_PMs=False):
	#*************************************
	#This includes updating all column titles other than ID column title and newly added descriptor column titles to have the expected format for additional metadata columns.
	#*************************************
	id2d2Val = loadDescriptors(descs_file)
	
	#print 'id2d2Val=',id2d2Val
	
	keys_pre_descs = getListOfDictsKeys(averaged_ds)
	orig_keys_which_look_like_desc_keys = [k for k in keys_pre_descs if re.search('(^%s)' % fin_desc_field_prefix,k)]
	del k
	if metadata_proto_descs_file is None:
		assert 0 == len(orig_keys_which_look_like_desc_keys),"orig_keys_which_look_like_desc_keys=%s" % str(orig_keys_which_look_like_desc_keys)
	#del orig_keys_which_look_like_desc_keys
	
	endpoint_key = findEndpointKey(averaged_ds)
	
	metadata_keys = [k for k in keys_pre_descs if not fin_id_key == k and not endpoint_key == k and not k in orig_keys_which_look_like_desc_keys]
	del k
	del keys_pre_descs
	del orig_keys_which_look_like_desc_keys
	
	descriptors_ds = []
	
	for row in averaged_ds:
		if metadata_proto_descs_file is None:
			id_matched_to_calc_descs = row[fin_id_key]
		else:
			id_matched_to_calc_descs = stripMetaDataFromId(row[fin_id_key])
		
		#------------------
		#New to version 0.17
		if (molecule_only_descs and do_not_average_over_PMs):
			id_matched_to_calc_descs = id_matched_to_calc_descs.split(cs_id_part_linker)[0]
		#------------------
		
		if not id_matched_to_calc_descs in id2d2Val.keys():
			print 'Warning: id_matched_to_calc_descs=%s is not in id2d2Val.keys()' % id_matched_to_calc_descs
			continue
		
		for desc_key in id2d2Val[id_matched_to_calc_descs].keys():
			row[desc_key] = id2d2Val[id_matched_to_calc_descs][desc_key]
		for m_key in metadata_keys:
			if not m_key in metadata_keys_to_always_ignore:
				row['%s%s' % (fin_metadata_field_prefix,m_key)] = row[m_key]
			del row[m_key]
		del id_matched_to_calc_descs
		descriptors_ds.append(row)
	del desc_key,m_key
	
	return descriptors_ds

def checkDs(ds_to_check,warn_only,molecule_only_descs,smiles_is_metadata=True):
	if smiles_is_metadata:
		smiles_key = fin_metadata_field_prefix+SMILES_info_other_than_ref_keys[0]
	else:
		smiles_key = SMILES_info_other_than_ref_keys[0]
	
	all_smiles = [row[smiles_key] for row in ds_to_check]
	del row
	#del smiles_key
	
	not_valid_smiles = [s for s in all_smiles if not msp.isValidMolStructure(input_format='smi',input=s)]
	del s
	assert 0 == len(not_valid_smiles),"not_valid_smiles=%s" % str(not_valid_smiles)
	del not_valid_smiles
	
	inchi2smiList = defaultdict(list)
	
	for s in all_smiles:
		inchi2smiList[msp.getInChI(input_format='smi',input=s)].append(s)
	del s
	
	lists_of_dup_smiles = [inchi2smiList[i] for i in inchi2smiList.keys() if len(inchi2smiList[i]) > 1]
	del i
	
	name_and_cas_pairs_unexpectedly_matched_to_dup_smiles = []
	
	if not 0 == len(lists_of_dup_smiles):
		for smiles_list in lists_of_dup_smiles:
			list_of_ids = [row[fin_id_key] for row in ds_to_check if row[smiles_key] in smiles_list]
			assert not 0 == len(list_of_ids),"smiles_list=%s" % str(smiles_list)
			
			name_and_cas_pairs = [id.split(cs_id_part_linker)[0].split(fin_metadata_field_prefix)[0] for id in list_of_ids]
			del id
			
			del list_of_ids
			
			name_and_cas_pairs = list(set(name_and_cas_pairs))
			
			if not 1 == len(name_and_cas_pairs):
				name_and_cas_pairs_unexpectedly_matched_to_dup_smiles.append(name_and_cas_pairs)
			del name_and_cas_pairs
		del smiles_list#,smiles_key
	
	if not 0 == len(name_and_cas_pairs_unexpectedly_matched_to_dup_smiles):
		print '!'*50
		print 'Warning: The following sets of non-identical name & CAS pairs are matched to the same molecular structure!'
		print '!'*50
		for name_and_cas_pairs in name_and_cas_pairs_unexpectedly_matched_to_dup_smiles:
			print name_and_cas_pairs
		print '!'*50
		if not warn_only:
			sys.exit(1)


def stripExtraMetadata(descriptors_ds):
	all_keys = getListOfDictsKeys(descriptors_ds)
	metadata_keys = [k for k in all_keys if re.search('(^%s)' % fin_metadata_field_prefix,k)]
	del k
	del all_keys
	
	for row in descriptors_ds:
		for k in metadata_keys:
			del row[k]
	
	ready_to_write_ds = descriptors_ds
	
	return ready_to_write_ds

def convertNoneValues(ready_to_write_ds):
	for row in ready_to_write_ds:
		for key in row.keys():
			if 'None' == str(row[key]):
				row[key] = 'Unknown'


def writeQSPRreadyDs(ready_to_write_ds,output):
	all_keys = getListOfDictsKeys(ready_to_write_ds)
	id_keys = [k for k in all_keys if fin_id_key == k]
	del k
	assert 1 == len(id_keys),"id_keys=%s" % str(id_keys)
	metadata_keys = [k for k in all_keys if re.search('(^%s)' % fin_metadata_field_prefix,k)]
	del k
	metadata_keys.sort()
	descriptor_keys = [k for k in all_keys if re.search('(^%s)' % fin_desc_field_prefix,k)]
	del k
	assert not 0 == len(descriptor_keys)
	endpoint_key = findEndpointKey(ready_to_write_ds)
	assert len(id_keys+[endpoint_key]+metadata_keys+descriptor_keys) == len(all_keys)
	del all_keys,id_keys
	
	header = [fin_id_key]+[endpoint_key]+descriptor_keys+metadata_keys
	
	f_out = open(output,'wb')
	try:
		dict_writer = csv.DictWriter(f_out,delimiter=',',quotechar='"',fieldnames=header)
		dict_writer.writerow(dict(zip(header,header)))
		
		for row in ready_to_write_ds:
			dict_writer.writerow(row)
	finally:
		f_out.close()
		del f_out

def prepColTitleForR(col):
	col = re.sub('(\s+)','',col)
	col = re.sub('(\+(?=([0-9])))','_plus_',col)
	col = re.sub('(\-(?=([0-9])))','_minus_',col)
	col = re.sub('(\-(?=([a-z])))','',col)
	col = re.sub('(\:|\(|\))','_',col)
	return col

def getReadyForR(output,ready_for_R_suffix=ready_for_R_suffix):
	out_ready_for_R = re.sub('(\.csv$)',ready_for_R_suffix,output)
	assert not out_ready_for_R == output,"output=%s???" % output
	
	f_in = open(output)
	try:
		lines = [re.sub(r'\r|\n','',LINE) for LINE in f_in.readlines()]
		del LINE
	finally:
		f_in.close()
		del f_in
	
	header = lines[0].split(',')
	
	header = [prepColTitleForR(col) for col in header]
	del col
	
	f_out = open(out_ready_for_R,'wb')
	try:
		f_out.write(','.join(header)+'\r\n')
		for LINE in lines[1:]:
			f_out.write(LINE+'\r\n')
	finally:
		f_out.close()
		del f_out
	
	


##########################################################

def main():
	
	exclude_metadata = False
	
	warn_only = False
	
	filter_opts_file = None
	
	metadata_proto_descs_file = None
	
	name_of_average = 'arithmetic_mean'
	
	molecule_only_descs = True
	
	do_not_check_for_ep_vals = []
	
	analyse_in_R = False
	
	do_not_average_over_PMs = False #New to version 0.17
	
	try:
		###############
		opts,args = getopt.getopt(sys.argv[1:],'pRmCwi:o:d:e:f:a:s:M:',['do_not_average_over_PMs=True','analyse_in_R=True','exclude_metadata=True','molecule_only_descs=False','warn_only=True','input=','output=','descs_file=','endpoint=','filter_opts_file=','name_of_average=','do_not_check_for_ep_vals=','metadata_proto_descs_file='])
		for o,v in opts:
			if '-i' == o:
				input = v
			if '-m' == o:
				exclude_metadata = True
			if '-w' == o:
				warn_only = True
			if '-o' == o:
				output = v
			if '-d' == o:
				descs_file = v
			if '-e' == o:
				endpoint = v
			if '-f' == o:
				filter_opts_file = v
			if '-a' == o:
				name_of_average = v
			if '-s' == o:
				do_not_check_for_ep_vals = v.split(';')
			if '-C' == o:
				molecule_only_descs = False
			if '-M' == o:
				metadata_proto_descs_file = v
			if '-R' == o:
				analyse_in_R = True
			if '-p' == o: #New to version 0.17
				do_not_average_over_PMs = True
		del o,v,opts,args
		
		print '*'*50
		print 'Running make_ds_qspr_ready.py code with the following options:'
		print 'input=%s'% input
		print 'exclude_metadata=%s' % str(exclude_metadata)
		print 'warn_only=%s' % warn_only
		print 'output=%s' % output
		print 'descs_file=%s' % descs_file
		print 'endpoint=%s' % endpoint
		print 'filter_opts_file=%s' % str(filter_opts_file)
		print 'name_of_average=%s' % name_of_average
		print 'do_not_check_for_ep_vals=%s' % str(do_not_check_for_ep_vals)
		print 'molecule_only_descs=%s' % str(molecule_only_descs)
		print 'metadata_proto_descs_file=%s' % str(metadata_proto_descs_file)
		print 'analyse_in_R=%s' % str(analyse_in_R)
		print 'do_not_average_over_PMs=%s' % str(do_not_average_over_PMs)
		print '*'*50
		assert not (not molecule_only_descs and do_not_average_over_PMs),"do_not_average_over_PMs = True only makes sense if molecule_only_descs = True" #New to version 0.17
		assert name_of_average in allowed_averages, "name_of_average=%s is not found in %s!" % (name_of_average,str(allowed_averages))
		assert (vd.addopt_ds_regex.search(input) and not md.merged_ds_obj_record_suffix in input) or (md.merged_ds_obj_record_suffix in input and not vd.addopt_ds_regex.search(input)), "input=%s;the name is not as expected i.e. it should either match %s or end in %s" % (input,vd.addopt_ds_pattern,md.merged_ds_obj_record_suffix)
		assert re.search('(\.csv$)',output) and not ready_for_R_suffix in output,"output=%s;ready_for_R_suffix=%s" % (output,ready_for_R_suffix)
		###############
	except Exception,err:
		print 'Problem:%s;%s' % (str(type(err)),str(err))
		print __doc__
		sys.exit(1)
	
	loaded_ds = loadData(input,do_not_check_for_ep_vals)
	
	validateData(loaded_ds)
	
	ep_specific_ds = getEpSpecificData(loaded_ds,endpoint,molecule_only_descs)
	
	del loaded_ds
	
	filtered_ds = filterData(ep_specific_ds,endpoint,filter_opts_file,molecule_only_descs)
	
	del ep_specific_ds
	
	ds_with_ids = getDsWithIds(filtered_ds,molecule_only_descs,endpoint,do_not_average_over_PMs)
	
	del filtered_ds
	
	single_table_ds = getSingleTableDs(ds_with_ids,molecule_only_descs,endpoint,do_not_average_over_PMs)
	del ds_with_ids
	
	if not metadata_proto_descs_file is None:
		single_table_ds = addMetaDataProtoDescriptors(single_table_ds,metadata_proto_descs_file)
	
	if 'do_not_average' == name_of_average:
		averaged_ds = single_table_ds
	else:
		averaged_ds = averageEpValues(single_table_ds,name_of_average)
	
	del single_table_ds
	
	descriptors_ds = addDescriptors(averaged_ds,descs_file,metadata_proto_descs_file,molecule_only_descs,do_not_average_over_PMs)
	
	del averaged_ds
	
	checkDs(descriptors_ds,warn_only,molecule_only_descs)
	
	if exclude_metadata:
		ready_to_write_ds = stripExtraMetadata(descriptors_ds)
	else:
		ready_to_write_ds = descriptors_ds
	
	del descriptors_ds
	
	convertNoneValues(ready_to_write_ds)
	
	writeQSPRreadyDs(ready_to_write_ds,output)
	
	if analyse_in_R:
		getReadyForR(output,ready_for_R_suffix)
	
	return 0

if __name__ == '__main__':
	sys.exit(main())
