# Supplementary material for: The influence of solid state information and descriptor selection on statistical models of temperature dependent aqueous solubility
Source: J Cheminform. 2018 Aug 29;10:44. doi: 10.1186/s13321-018-0298-3 (PMC6115327; doi:10.1186/s13321-018-0298-3)
Supplement: Supplementary file 4 — Additional file 4. The “QSPR Data Processing Tools Suite”, used by the scripts employed to generate all QSPR results. [file 13321_2018_298_MOESM4_ESM.zip › QSPR_and_curation_utilities/Leeds_ADDoPT.WP3_tools-0.17/data.parse/merge_datasets.py]

####################################
#https://opensource.org/licenses/BSD-3-Clause (last accessed 26/11/17)
#Copyright (c) 2016-2017 University of Leeds
#Redistribution and use in source and binary forms, with or without modification, are permitted provided that the following conditions are met:
#1. Redistributions of source code must retain the above copyright notice, this list of conditions and the following disclaimer.
#2. Redistributions in binary form must reproduce the above copyright notice, this list of conditions and the following disclaimer in the documentation and/or other materials provided with the distribution.
#3. Neither the name of the copyright holder nor the names of its contributors may be used to endorse or promote products derived from this software without specific prior written permission.
#THIS SOFTWARE IS PROVIDED BY THE COPYRIGHT HOLDERS AND CONTRIBUTORS "AS IS" AND ANY EXPRESS OR IMPLIED WARRANTIES, INCLUDING, BUT NOT LIMITED TO, THE IMPLIED WARRANTIES OF MERCHANTABILITY AND FITNESS FOR A PARTICULAR PURPOSE ARE DISCLAIMED. IN NO EVENT SHALL THE COPYRIGHT HOLDER OR CONTRIBUTORS BE LIABLE FOR ANY DIRECT, INDIRECT, INCIDENTAL, SPECIAL, EXEMPLARY, OR CONSEQUENTIAL DAMAGES (INCLUDING, BUT NOT LIMITED TO, PROCUREMENT OF SUBSTITUTE GOODS OR SERVICES; LOSS OF USE, DATA, OR PROFITS; OR BUSINESS INTERRUPTION) HOWEVER CAUSED AND ON ANY THEORY OF LIABILITY, WHETHER IN CONTRACT, STRICT LIABILITY, OR TORT (INCLUDING NEGLIGENCE OR OTHERWISE) ARISING IN ANY WAY OUT OF THE USE OF THIS SOFTWARE, EVEN IF ADVISED OF THE POSSIBILITY OF SUCH DAMAGE.
####################################
#############
'''
Copyright (c) 2016-2017 University of Leeds

This is a tool for loading, validating and merging a set of datasets, prepared according to the ADDoPT WP3 template, into a single, self-consistent data structure in memory and then writing that merged data structure to a Python object output file (see "Output" below). N.B. The functionality defined by this tool will be imported by other tools for processing the merged data.

If the tool is applied to a single ADDoPT dataset, it will simply create a data structure in memory corresponding to that dataset.

Usage:
python merge_datasets.py -i <input> -o <output file name>

<input> = the name of a directory containing datasets prepared according to this template N.B. These could also be output files previously prepared according to this utility (see "Output" below).

<output file name> = the name of the output file (see "Output" below)

Options:
-s <semi-colon delimited list of dataset specific sheets, not defined in the ADDoPT WP3 template, which do not contain endpoint value fields and so should not be filtered to remove any rows with blank entries in endpoint value fields>

Output:
A disk record of the Python object (ds_merged) created by this tool, which can be loaded back into memory using loadMergedDatasets(<output file name>).

This Python object has the following structure:
dictionary[sheet name] = [row_one_dictionary,row_two_dictionary,....]
row_one_dictionary[column title] = column value

Importantly, the Reference ID values will have been made unique across all of the datasets, if this was not previously the case.
'''
import sys,re,getopt,os,itertools,glob
from collections import defaultdict
top_dir = os.path.sep.join(os.path.dirname(os.path.abspath(__file__)).split(os.path.sep)[:-1])
sys.path.append('%s%sutils' % (top_dir,os.path.sep)) 
import object_io
import validate_datasets as vd

merged_ds_obj_record_suffix = '.ADDoPTds.pyobj'

class dsMerger():
	
	def __init__(self,ds_files=[],do_not_check_for_ep_vals=[],check_no_structures_without_ep_data=False):
		self.ds_files = ds_files
		del ds_files
		
		if [] == self.ds_files:
			print '='*50
			print 'WARNING: You have not specified any files to merge. Are you simply making use of the dsMerger() class to load previously merged datasets?'
			print '='*50
		
		self.do_not_check_for_ep_vals = do_not_check_for_ep_vals
		del do_not_check_for_ep_vals
		
		self.check_no_structures_without_ep_data = check_no_structures_without_ep_data
		del check_no_structures_without_ep_data
	
	def loadMergedDatasets(self,merged_ds_object_record): 
		return object_io.loadObject(object_record=merged_ds_object_record)
	
	def writeMergedDatasets(self,merged_ds_object,merged_ds_object_record):
		object_io.writeObject(object=merged_ds_object_record,object_record=merged_ds_object_record)
	
	def isValidDsObject(self,ds_object):
		return vd.isValidLoadedData(loaded_data=ds_object,data_template=vd.addopt_template,check_no_structures_without_ep_data=self.check_no_structures_without_ep_data)
	
	def loadAllDs(self):
		ds2DSObject = {}
		
		for file_name in self.ds_files:
			assert os.path.exists(file_name),"One of the files specified does not exist:%s" % file_name
			rel_file_name = os.path.basename(file_name)
			if vd.addopt_ds_regex.search(rel_file_name):
				ds2DSObject[rel_file_name] = vd.loadADDoPTds(addopt_ds=file_name,do_not_check_for_ep_vals=self.do_not_check_for_ep_vals)
			else:
				print 'This is being treated as a previously merged dataset object record:',rel_file_name
				ds2DSObject[rel_file_name] = self.loadMergedDatasets(merged_ds_object_record=file_name)
		
		return ds2DSObject
	
	def getAllOrigRefIDdetails(self,ds2DSobject):
		ds2origRefID2details = defaultdict(dict)
		
		for ds_name in ds2DSobject.keys():
			for row in ds2DSobject[ds_name][vd.reference_ids_sheet]:
				ref_id = row[vd.reference_id_field]
				#try:
				details = '_'.join([str(row[col]) for col in row.keys() if not col == vd.reference_id_field])
				# except TypeError,err:
					# print type(err),':',err
					# print '[row[col] for col in row.keys() if not col == ref_id]=',[row[col] for col in row.keys() if not col == ref_id]
					# sys.exit(1)
				del col
				ds2origRefID2details[ds_name][ref_id] = details
		
		return ds2origRefID2details
	
	def getAllDetails(self,ds2origRefID2details):
		all_details = []
		
		for ds_name in ds2origRefID2details.keys():
			for orig_ref_id in ds2origRefID2details[ds_name].keys():
				all_details.append(ds2origRefID2details[ds_name][orig_ref_id])
		
		all_details = list(set(all_details))
		all_details.sort()
		
		#print 'all_details=',all_details
		
		return all_details
	
	def getNewRefIDs(self,ds2origRefID2details):
		
		all_details = self.getAllDetails(ds2origRefID2details)
		
		details2UniqueNo = dict(zip(all_details,range(1,(len(all_details)+1))))
		
		ds2origRefID2newRefID = defaultdict(dict)
		
		for ds_name in ds2origRefID2details.keys():
			for orig_ref_id in ds2origRefID2details[ds_name].keys():
				ds2origRefID2newRefID[ds_name][orig_ref_id] = "Reference_ID_%d" % details2UniqueNo[ds2origRefID2details[ds_name][orig_ref_id]]
		
		return ds2origRefID2newRefID
	
	def updateRefIDs(self,ds2DSobject,ds2origRefID2newRefID):
		for ds in ds2DSobject.keys():
			for sheet in ds2DSobject[ds].keys():
				
				if vd.reference_id_field in ds2DSobject[ds][sheet][0].keys():
					sheet_with_ref_ids = True
				else:
					sheet_with_ref_ids = False
				
				for row in ds2DSobject[ds][sheet]:
					if sheet_with_ref_ids and not row[vd.reference_id_field] is None:
						row[vd.reference_id_field] = ds2origRefID2newRefID[ds][row[vd.reference_id_field]]
		
		ds2DSobject_with_updated_refIDs = ds2DSobject
		
		return ds2DSobject_with_updated_refIDs
	
	def getAllUniqueSheets(self,ds2DSobject):
		all_sheets = []
		for ds in ds2DSobject.keys():
			for sheet in ds2DSobject[ds].keys():
				all_sheets.append(sheet)
		return list(set(all_sheets))
	
	def removeDuplicateReferences(self,ds_object):
		all_reference_ids = [row[vd.reference_id_field] for row in ds_object[vd.reference_ids_sheet]]
		
		
		seen_ref_ids = []
		
		for row_index in range(0,len(ds_object[vd.reference_ids_sheet])):
			if not ds_object[vd.reference_ids_sheet][row_index][vd.reference_id_field] in seen_ref_ids:
				seen_ref_ids.append(ds_object[vd.reference_ids_sheet][row_index][vd.reference_id_field])
			else:
				del ds_object[vd.reference_ids_sheet][row_index]
		
		return ds_object
	
	def getMergedDSobject(self,ds2DSobject_with_updated_refIDs):
		merged_ds_object = {}
		
		all_unique_sheets = self.getAllUniqueSheets(ds2DSobject_with_updated_refIDs)
		
		for sheet in all_unique_sheets:
			merged_ds_object[sheet] = []
			for ds in ds2DSobject_with_updated_refIDs.keys():
				if sheet in ds2DSobject_with_updated_refIDs[ds].keys():
					merged_ds_object[sheet] += ds2DSobject_with_updated_refIDs[ds][sheet]
		
		merged_ds_object = self.removeDuplicateReferences(merged_ds_object)
		
		return merged_ds_object
	
	def loadAndMergeValidDatasets(self):
		
		assert not [] == self.ds_files,"There is no point calling merge() if no original dataset files have been specified!"
		
		ds2DSobject = self.loadAllDs()
		
		for ds_name in ds2DSobject.keys():
			assert self.isValidDsObject(ds2DSobject[ds_name]),"Problem with dataset object loaded from this file:%s" % ds_name
		del ds_name
		
		ds2origRefID2details = self.getAllOrigRefIDdetails(ds2DSobject)
		
		ds2origRefID2newRefID = self.getNewRefIDs(ds2origRefID2details)
		
		ds2DSobject_with_updated_refIDs = self.updateRefIDs(ds2DSobject,ds2origRefID2newRefID)
		
		merged_ds_object = self.getMergedDSobject(ds2DSobject_with_updated_refIDs)
		
		assert self.isValidDsObject(merged_ds_object)
		
		return merged_ds_object

def findDSfiles(input_dir):
	
	ds_files = vd.findAllADDoPTds(input_dir=input_dir,ds_regex=vd.addopt_ds_regex)
	
	ds_files += [f for f in glob.glob('*%s' % merged_ds_obj_record_suffix)]
	
	return ds_files

def main():
	
	do_not_check_for_ep_vals = []
	
	try:
		###############
		opts,args = getopt.getopt(sys.argv[1:],'i:s:o:',['input=','do_not_check_for_ep_vals=','output='])
		for o,v in opts:
			if '-i' == o:
				input = v
			if '-s' == o:
				do_not_check_for_ep_vals = v.split(";")
			if '-o' == o:
				output = v+merged_ds_obj_record_suffix
		del o,v,opts,args
		
		
		
		print '*'*50
		assert os.path.isdir(input),"%s is not a directory!" % input
		print 'Merging all validated ADDoPT datasets which match re.compile(%s)' % vd.addopt_ds_pattern
		print 'in this directory:', input
		print 'Writing the merged dataset object to this %s file:' % merged_ds_obj_record_suffix,output
		print 'These dataset specific sheets will not be checked for endpoint value fields:',do_not_check_for_ep_vals
		print '*'*50
		###############
	except Exception,err:
		print 'Problem:%s;%s' % (str(type(err)),str(err))
		print __doc__
		sys.exit(1)
	
	my_merger = dsMerger(ds_files=findDSfiles(input_dir=input),do_not_check_for_ep_vals=do_not_check_for_ep_vals)
	
	validated_merged_ds_obj = my_merger.loadAndMergeValidDatasets()
	
	my_merger.writeMergedDatasets(merged_ds_object=validated_merged_ds_obj,merged_ds_object_record=output)
	
	print '*'*50
	print 'All merging completed successfully!'
	print '*'*50
	
	return 0

if __name__ == '__main__':
	sys.exit(main())
