# Supplementary material for: The influence of solid state information and descriptor selection on statistical models of temperature dependent aqueous solubility
Source: J Cheminform. 2018 Aug 29;10:44. doi: 10.1186/s13321-018-0298-3 (PMC6115327; doi:10.1186/s13321-018-0298-3)
Supplement: Supplementary file 4 — Additional file 4. The “QSPR Data Processing Tools Suite”, used by the scripts employed to generate all QSPR results. [file 13321_2018_298_MOESM4_ESM.zip › QSPR_and_curation_utilities/Leeds_ADDoPT.WP3_tools-0.17/data.parse/validate_datasets.py]

####################################
#https://opensource.org/licenses/BSD-3-Clause (last accessed 26/11/17)
#Copyright (c) 2016-2017 University of Leeds
#Redistribution and use in source and binary forms, with or without modification, are permitted provided that the following conditions are met:
#1. Redistributions of source code must retain the above copyright notice, this list of conditions and the following disclaimer.
#2. Redistributions in binary form must reproduce the above copyright notice, this list of conditions and the following disclaimer in the documentation and/or other materials provided with the distribution.
#3. Neither the name of the copyright holder nor the names of its contributors may be used to endorse or promote products derived from this software without specific prior written permission.
#THIS SOFTWARE IS PROVIDED BY THE COPYRIGHT HOLDERS AND CONTRIBUTORS "AS IS" AND ANY EXPRESS OR IMPLIED WARRANTIES, INCLUDING, BUT NOT LIMITED TO, THE IMPLIED WARRANTIES OF MERCHANTABILITY AND FITNESS FOR A PARTICULAR PURPOSE ARE DISCLAIMED. IN NO EVENT SHALL THE COPYRIGHT HOLDER OR CONTRIBUTORS BE LIABLE FOR ANY DIRECT, INDIRECT, INCIDENTAL, SPECIAL, EXEMPLARY, OR CONSEQUENTIAL DAMAGES (INCLUDING, BUT NOT LIMITED TO, PROCUREMENT OF SUBSTITUTE GOODS OR SERVICES; LOSS OF USE, DATA, OR PROFITS; OR BUSINESS INTERRUPTION) HOWEVER CAUSED AND ON ANY THEORY OF LIABILITY, WHETHER IN CONTRACT, STRICT LIABILITY, OR TORT (INCLUDING NEGLIGENCE OR OTHERWISE) ARISING IN ANY WAY OUT OF THE USE OF THIS SOFTWARE, EVEN IF ADVISED OF THE POSSIBILITY OF SUCH DAMAGE.
####################################
#############
'''
Copyright (c) 2016-2017 University of Leeds

This is a tool for validating datasets prepared according to the ADDoPT WP3 template

Usage:
python validate_datasets.py -i <input>

<input> = either the name of a dataset prepared using the ADDoPT WP3 template OR the name of a directory containing datasets prepared according to this template

Options:
-s <semi-colon delimited list of dataset specific sheets, not defined in the ADDoPT WP3 template, which do not contain endpoint value fields and so should not be filtered to remove any rows with blank entries in endpoint value fields>

-M <turn off the default checking that any combination of Name,CAS number (and Polymorph description) in the SMILES worksheet (CrystalStructures worksheet) must be matched to a corresponding endpoint value in one of the relevant worksheets>
'''

import re,sys,os,getopt,glob,functools
from collections import defaultdict
top_dir = os.path.sep.join(os.path.dirname(os.path.abspath(__file__)).split(os.path.sep)[:-1])
sys.path.append('%s%sutils' % (top_dir,os.path.sep))
from xlsxSheetsLoader import xlsxSheetsLoader
from getListOfDictsKeys import getListOfDictsKeys
from findDups import findDups
from filter_rows import removeRowsWithNoEndpointValue
################################
############Key globals#########
################################
addopt_template = '%s%sdata.template%sRLMR_ADDoPT_Data_Template_current.xlsx' % (top_dir,os.path.sep,os.path.sep)
addopt_ds_pattern = '(.*ADDoPT_Data.*\.xlsx$)'
addopt_ds_regex = re.compile(addopt_ds_pattern)
#************************
smiles_sheet = 'SMILES'
crystals_sheet = 'CrystalStructures'
sheet2NameCAScombinationFields = {}
sheet2NameCAScombinationFields[smiles_sheet] = [['Name','CAS Number']]
sheet2NameCAScombinationFields[crystals_sheet] = [['Name','CAS Number']]
sheet2NameCAScombinationFields['other'] = [['Solute: Name','Solute: CAS Number']]
sheet2CrystalStructureIdsCombinationFields = {}
sheet2CrystalStructureIdsCombinationFields[crystals_sheet] = [['Name','CAS Number','Crystal Structure (Polymorph): Description']]
sheet2CrystalStructureIdsCombinationFields['other'] = [['Solute: Name','Solute: CAS Number','Solute: Bulk Crystal Structure (Polymorph): Description']]
sheets_with_no_chemical_ids = ['Curators','References']
#************************
sheets_not_to_load = ['GeneralOpts']
loaded_sheets_with_no_data = ['Curators','References']
reference_ids_sheet = 'References'
reference_id_field = 'Reference ID'
sheets_which_allow_free_text_refs = [smiles_sheet,crystals_sheet]
reference_free_text_field = 'Reference (free text)'
#************************
multi_field_value_linker = '_linker_' #this must not occur in any single field's value!
#################################

def findAllADDoPTds(input_dir,ds_regex):
	all_files_in_dir = glob.glob('%s%s*' % (input_dir,os.path.sep))
	all_addopt_ds = [file for file in all_files_in_dir if ds_regex.search(file)]
	del file
	print '%d ADDoPT dataset files discovered in ',input_dir,' :',[os.path.basename(f) for f in all_addopt_ds]
	del f
	return all_addopt_ds


def compareToTemplate(loaded_data,data_template,isValid):
	template_parser = xlsxSheetsLoader(xlsx_fn=data_template,sheets_to_ignore=sheets_not_to_load)#.loadAllData()
	
	internal_isValid = True
	
	template_sheets = template_parser.getSheetNames()
	data_sheets = loaded_data.keys()
	template_sheets.sort()
	data_sheets.sort()
	
	if not template_sheets == data_sheets:
		print '!'*50
		print 'WARNING: The sheets in the template and the sheets in the loaded data are not identical! This MIGHT be for valid reasons, but manual inspection is advised!'
		sheets_in_template_not_loaded = list(set(template_sheets).difference(set(data_sheets)))
		print 'The following template sheets do not appear in the loaded data (possibly because no corresponding data were obtained):',sheets_in_template_not_loaded
		sheets_loaded_not_in_template = list(set(data_sheets).difference(set(template_sheets)))
		print 'The following loaded sheets do not appear in the template (possibly because additional data were curated that were not anticipated by the template):',sheets_loaded_not_in_template
		print '!'*50
		common_sheets = list(set(data_sheets).intersection(set(template_sheets)))
	else:
		sheets_in_template_not_loaded = []
		sheets_loaded_not_in_template = []
		common_sheets = template_sheets[:]
	del data_sheets,template_sheets
	
	for sheet in common_sheets:
		template_cols = template_parser.getColTitles(all_rows=template_parser.getRows(sheet_name=sheet))
		template_cols.sort()
		
		data_cols = getListOfDictsKeys(loaded_data[sheet])
		
		try:
			assert data_cols == template_cols, "Dataset does not match the template: template sheet = %s; template_cols = %s; data_cols = %s" % (sheet,str(template_cols),str(data_cols))
		except AssertionError,err:
			print type(err)
			print err
			internal_isValid = False
	
	if isValid:
		isValid = internal_isValid
	
	return isValid,sheets_in_template_not_loaded,sheets_loaded_not_in_template,common_sheets

def getNameCAScombinations(name_field,cas_field,sheet,loaded_data):
	
	# print 'getNameCAScombinations:name_field =',name_field
	# print 'getNameCAScombinations:cas_field=',cas_field
	# print 'getNameCAScombinations:sheet=',sheet
	# #print 'getNameCAScombinations:loaded_data=',loaded_data
	# print 'getNameCAScombinations:loaded_data[sheet]=',loaded_data[sheet]
	# if loaded_data[sheet] is None:
		# print "getNameCAScombinations:Problem found?:loaded_data[sheet]=",loaded_data[sheet]
		# #sys.exit(1)
	# for row in loaded_data[sheet]:
		# print "getNameCAScombinations:row[name_field]=",row[name_field]
		# print "getNameCAScombinations:row[cas_field]=",row[cas_field]
		# if row[name_field] is None or row[cas_field] is None:
			# print "getNameCAScombinations:Problem found?:row[name_field]=%s,row[cas_field]=%s" % (str(row[name_field]),str(row[cas_field]))
			# #sys.exit(1)
	
	try:
		combinations =  [multi_field_value_linker.join([str(row[name_field]),str(row[cas_field])]) for row in loaded_data[sheet]]
		#print 'getNameCAScombinations:combinations=',combinations
	except TypeError,err:
		print type(err)
		print err
		print 'getNameCAScombinations:Sheet =',sheet
		print 'getNameCAScombinations:name_field=',name_field
		print 'getNameCAScombinations:cas_field=',cas_field
		print 'getNameCAScombinations:This is what happens when we try and extract the rows:'
		print [row for row in loaded_data[sheet]]
		row_count = 0
		for row in loaded_data[sheet]:
			row_count += 1
			print 'getNameCAScombinations:row=',row_count
			print 'getNameCAScombinations:name=%s' % str(row[name_field])
			print 'getNameCAScombinations:cas=%s' % str(row[cas_field])
		sys.exit(1)
	#assert len(combinations) == len(set(combinations)),"Some name:CAS combinations in %s worksheet are duplicated:%s" % (sheet,str(findDups(combinations))) #This may actually be OK i.e. multiple measurements for the same endpoint for the same molecule!
	
	return combinations

def getNameCASfieldCombinations(sheet):
	if sheet in [smiles_sheet,crystals_sheet]:
		return sheet2NameCAScombinationFields[sheet]
	else:
		return sheet2NameCAScombinationFields['other']

def getAllnameCAScombinations(current_sheets_to_skip,common_sheets,loaded_data,sheets_to_always_skip=sheets_with_no_chemical_ids):
	all_name_cas_combinations = []
	
	for sheet in common_sheets:
		
		if sheet in current_sheets_to_skip+sheets_to_always_skip:
			continue
		
		NameCASfieldCombinations = getNameCASfieldCombinations(sheet)
		
		# print '='*50
		# print 'sheet =',sheet
		# print 'NameCASfieldCombinations =',NameCASfieldCombinations
		# print '='*50
		
		for fields_combination in NameCASfieldCombinations:
			#print 'fields_combination:',fields_combination
			all_name_cas_combinations += getNameCAScombinations(name_field=fields_combination[0],cas_field=fields_combination[1],sheet=sheet,loaded_data=loaded_data)
	
	all_name_cas_combinations = list(set(all_name_cas_combinations))
	
	return all_name_cas_combinations

def checkInternalConsistency_Ids2SMILES(loaded_data,common_sheets,isValid):
	internal_isValid = True
	
	if smiles_sheet in loaded_data.keys():
		SMILES_name_field = sheet2NameCAScombinationFields[smiles_sheet][0][0]
		SMILES_cas_field = sheet2NameCAScombinationFields[smiles_sheet][0][1]
		NameCAScombWithSMILES = getNameCAScombinations(name_field=SMILES_name_field,cas_field=SMILES_cas_field,sheet=smiles_sheet,loaded_data=loaded_data)
		
		all_other_name_cas_combinations = getAllnameCAScombinations(current_sheets_to_skip=[smiles_sheet],common_sheets=common_sheets,loaded_data=loaded_data)
		
		comb_with_SMILES_without_data = [comb for comb in NameCAScombWithSMILES if not comb in all_other_name_cas_combinations]
		
		try:
			assert 0 == len(comb_with_SMILES_without_data),"comb_with_SMILES_without_data=%s" % str(comb_with_SMILES_without_data)
		except AssertionError,err:
			print type(err)
			print err
			internal_isValid = False
	
	if isValid:
		return internal_isValid
	else:
		return False

def getCrystalStructureIdsCombinations(name_field,cas_field,polymorph_field,sheet,loaded_data):
	try:
		combinations =  [multi_field_value_linker.join([str(row[name_field]),str(row[cas_field]),str(row[polymorph_field])]) for row in loaded_data[sheet]]
	except TypeError,err:
		print type(err)
		print err
		print 'Sheet =',sheet
		print 'name_field=',name_field
		print 'cas_field=',cas_field
		print 'polymorph_field=',polymorph_field
		print 'This is what happens when we try and extract the rows:'
		print [row for row in loaded_data[sheet]]
		row_count = 0
		for row in loaded_data[sheet]:
			row_count += 1
			print 'row=',row_count
			print 'name=%s' % str(row[name_field])
			print 'cas=%s' % str(row[cas_field])
			print 'polymorph description=%s' % str(row[polymorph_field])
		sys.exit(1)
	#assert len(combinations) == len(set(combinations)),"Some name:CAS:polymorph combinations in %s worksheet are duplicated:%s" % (sheet,str(findDups(combinations))) #This may actually be OK i.e. multiple measurements for the same endpoint for the same solid phase!
	
	return combinations

def getCrystalStructureIdsfieldCombinations(sheet):
	if 'CrystalStructures' == sheet:
		return sheet2CrystalStructureIdsCombinationFields[sheet]
	else:
		return sheet2CrystalStructureIdsCombinationFields['other']

def getAllCrystalStructureIdsCombinations(current_sheets_to_skip,common_sheets,loaded_data,sheets_to_always_skip=sheets_with_no_chemical_ids+[smiles_sheet]):
	all_combinations = []
	
	sheets_to_skip = current_sheets_to_skip+sheets_to_always_skip
	
	for sheet in common_sheets:
		
		if sheet in sheets_to_skip:
			continue
		
		combinations = getCrystalStructureIdsfieldCombinations(sheet)
		
		for fields_combination in combinations:
			try:
				all_combinations += getCrystalStructureIdsCombinations(name_field=fields_combination[0],cas_field=fields_combination[1],polymorph_field=fields_combination[2],sheet=sheet,loaded_data=loaded_data)
			except Exception,err:
				print type(err),':',err
				print 'Trying to get crystal structure ID combination from this sheet:',sheet
				print '(which should not be in any of these sheets:%s)' % str(sheets_to_skip)
				print 'using this combination of fields:%s' % str(fields_combination)
				print 'When the rows loaded for this sheet are:%s' % str(loaded_data[sheet])
				sys.exit(1)
	
	all_combinations = list(set(all_combinations))
	
	return all_combinations

def checkInternalConsistency_Ids2CrystalStructures(loaded_data,common_sheets,isValid):
	
	internal_isValid = True
	
	if crystals_sheet in loaded_data.keys():
		cs_name_field = sheet2CrystalStructureIdsCombinationFields[crystals_sheet][0][0]
		cs_cas_field = sheet2CrystalStructureIdsCombinationFields[crystals_sheet][0][1]
		cs_pm_field = sheet2CrystalStructureIdsCombinationFields[crystals_sheet][0][2]
		
		idsCombinationsWithCrystalStructures = getCrystalStructureIdsCombinations(name_field=cs_name_field,cas_field=cs_cas_field,polymorph_field=cs_pm_field,sheet=crystals_sheet,loaded_data=loaded_data)
		
		all_other_combinations = getAllCrystalStructureIdsCombinations(current_sheets_to_skip=[crystals_sheet],common_sheets=common_sheets,loaded_data=loaded_data)
		
		combs_without_data = [comb for comb in idsCombinationsWithCrystalStructures if not comb in all_other_combinations]
		
		try:
			assert 0 == len(combs_without_data), "These name:CAS no.:polymorph description combinations are associated with crystal structures, but not with any data:%s" % str(combs_without_data)
		except AssertionError,err:
			print type(err)
			print err
			internal_isValid = False
	
	if isValid:
		return internal_isValid
	else:
		return False

def checkInternalConsistency_NamesAndCAS(loaded_data,common_sheets,isValid):
	
	internal_isValid = True
	
	all_combinations = getAllnameCAScombinations(current_sheets_to_skip=[],common_sheets=common_sheets,loaded_data=loaded_data)
	
	try:
		assert len(all_combinations) == len(set(all_combinations)),"Duplicate combinations:%s" % str(findDups(all_combinations))
		names = [comb.split(multi_field_value_linker)[0] for comb in all_combinations if not 'None' == comb.split(multi_field_value_linker)[0]]
		del comb
		assert len(names) == len(set(names)),"Duplicate names:%s" % str(findDups(names))
		cas_nos = [comb.split(multi_field_value_linker)[1] for comb in all_combinations if not 'None' == comb.split(multi_field_value_linker)[1]]
		assert len(cas_nos) == len(set(cas_nos)),"Duplicate cas_nos:%s" % str(findDups(cas_nos))
	except AssertionError,err:
		print type(err)
		print err
		internal_isValid = False
	
	if isValid:
		return internal_isValid
	else:
		return False

def checkReferences(loaded_data,common_sheets,isValid):
	internal_isValid = True
	
	
	
	try:
		all_valid_reference_ids = [row[reference_id_field] for row in loaded_data[reference_ids_sheet]]
		del row
		assert len(all_valid_reference_ids) == len(set(all_valid_reference_ids)),"all_valid_reference_ids=%s" % str(all_valid_reference_ids)
		assert 0 == len([id for id in all_valid_reference_ids if id is None])
		del id
		
		for sheet in common_sheets:
			row_count = 0
			if sheet in loaded_sheets_with_no_data:
				continue
			else:
				for row in loaded_data[sheet]:
					row_count += 1
					if sheet in sheets_which_allow_free_text_refs:
						if not row[reference_id_field] in all_valid_reference_ids:
							assert not row[reference_free_text_field] is None,"row %d in sheet %s does not report a valid reference!" % (row_count,sheet)
					else:
						assert row[reference_id_field] in all_valid_reference_ids,"row %d in sheet %s does not report a valid reference!" % (row_count,sheet)
	except AssertionError,err:
		print type(err)
		print err
		internal_isValid = False
	
	if isValid:
		return internal_isValid
	else:
		return False

def isValidLoadedData(loaded_data,data_template,check_no_structures_without_ep_data=True):
	isValid = True
	
	isValid,sheets_in_template_not_loaded,sheets_loaded_not_in_template,common_sheets = compareToTemplate(loaded_data=loaded_data,data_template=data_template,isValid=isValid)
	
	del sheets_in_template_not_loaded,sheets_loaded_not_in_template
	
	if check_no_structures_without_ep_data: #sometimes, structural data may have been curated for chemicals without any corresponding endpoint data?
	
		isValid = checkInternalConsistency_Ids2SMILES(loaded_data=loaded_data,common_sheets=common_sheets,isValid=isValid)
		
		isValid = checkInternalConsistency_Ids2CrystalStructures(loaded_data=loaded_data,common_sheets=common_sheets,isValid=isValid)
	
	isValid = checkInternalConsistency_NamesAndCAS(loaded_data=loaded_data,common_sheets=common_sheets,isValid=isValid)
	
	isValid = checkReferences(loaded_data=loaded_data,common_sheets=common_sheets,isValid=isValid)
	
	#isValid = checkInternalConsistency_DuplicateMolStructures(loaded_data,isValid)
	
	#isValid = checkInternalConsistency_DuplicateCrystalStructures(loaded_data,isValid)
	
	return isValid

def loadADDoPTds(addopt_ds,do_not_check_for_ep_vals):
	loaded_data = xlsxSheetsLoader(xlsx_fn=addopt_ds,sheets_to_ignore=sheets_not_to_load).loadAllData()
	
	loaded_data = removeRowsWithNoEndpointValue(loaded_data=loaded_data,ds_specific_sheets_with_no_endpoint_data=do_not_check_for_ep_vals)
	
	return loaded_data

def isValidADDoPTds(addopt_ds,data_template,do_not_check_for_ep_vals,check_no_structures_without_ep_data=True):
	print '='*50
	print 'Parsing ',addopt_ds
	
	loaded_data = loadADDoPTds(addopt_ds=addopt_ds,do_not_check_for_ep_vals=do_not_check_for_ep_vals)
	
	isValid = isValidLoadedData(loaded_data=loaded_data,data_template=data_template,check_no_structures_without_ep_data=check_no_structures_without_ep_data)
	
	print 'PARSED ',addopt_ds
	print '='*50
	
	return isValid

def validateADDoPTds(ds_file,template,do_not_check_for_ep_vals,check_no_structures_without_ep_data):
	assert isValidADDoPTds(addopt_ds=ds_file,data_template=template,do_not_check_for_ep_vals=do_not_check_for_ep_vals,check_no_structures_without_ep_data=check_no_structures_without_ep_data), "This is not a valid ADDoPT dataset file:%s" % ds_file
	print "This IS a valid ADDoPT dataset file:%s" % ds_file

def validateAllADDoPTds(input_dir,ds_regex,template,do_not_check_for_ep_vals,check_no_structures_without_ep_data):
	
	all_addopt_ds_files = findAllADDoPTds(input_dir,ds_regex)
	
	for ds_file in all_addopt_ds_files:
		assert isValidADDoPTds(addopt_ds=ds_file,data_template=template,do_not_check_for_ep_vals=do_not_check_for_ep_vals,check_no_structures_without_ep_data=check_no_structures_without_ep_data), "This is not a valid ADDoPT dataset file:%s" % ds_file
		print "This IS a valid ADDoPT dataset file:%s" % ds_file

def main():
	
	do_not_check_for_ep_vals = []
	
	check_no_structures_without_ep_data = True
	
	try:
		###############
		opts,args = getopt.getopt(sys.argv[1:],'Mi:s:',['check_no_structures_without_ep_data=False','input=','do_not_check_for_ep_vals='])
		for o,v in opts:
			if '-i' == o:
				input = v
			if '-s' == o:
				do_not_check_for_ep_vals = v.split(";")
			if '-M' == o:
				check_no_structures_without_ep_data = False
		del o,v,opts,args
		
		input_is_dir = False
		
		print '*'*50
		if os.path.isdir(input):
			print 'Validating all datasets which match re.compile(%s)' % addopt_ds_pattern
			print 'in this directory:', input
			input_is_dir = True
		else:
			assert os.path.isfile(input), "input=%s is neither a directory nor a file???" % input
			print 'Validating this file:',input
		print 'against this template:',addopt_template
		print 'These dataset specific sheets will not be checked for endpoint value fields:',do_not_check_for_ep_vals
		print 'check_no_structures_without_ep_data=%s' % str(check_no_structures_without_ep_data)
		print '*'*50
		###############
	except Exception,err:
		print 'Problem:%s;%s' % (str(type(err)),str(err))
		print __doc__
		sys.exit(1)
	
	if input_is_dir:
		validateAllADDoPTds(input_dir=input,ds_regex=addopt_ds_regex,template=addopt_template,do_not_check_for_ep_vals=do_not_check_for_ep_vals,check_no_structures_without_ep_data=check_no_structures_without_ep_data)
	else:
		validateADDoPTds(ds_file=input,template=addopt_template,do_not_check_for_ep_vals=do_not_check_for_ep_vals,check_no_structures_without_ep_data=check_no_structures_without_ep_data)
	
	print '*'*50
	print 'All validation completed successfully!'
	print '*'*50
	
	return 0

if __name__ == '__main__':
	sys.exit(main())
