# Supplementary material for: The influence of solid state information and descriptor selection on statistical models of temperature dependent aqueous solubility
Source: J Cheminform. 2018 Aug 29;10:44. doi: 10.1186/s13321-018-0298-3 (PMC6115327; doi:10.1186/s13321-018-0298-3)
Supplement: Supplementary file 4 — Additional file 4. The “QSPR Data Processing Tools Suite”, used by the scripts employed to generate all QSPR results. [file 13321_2018_298_MOESM4_ESM.zip › QSPR_and_curation_utilities/Leeds_ADDoPT.WP3_tools-0.17/TODO.txt]

1. \utils\get_mol_structures.py: At least with ChemSpider, I seem to be getting different answers in some cases via API searching vs. manual searching of www.chemspider.com
e.g. for "Uric acid x 2H2O". Maybe, some search terms are being sent to a partial match search which returns a lot of erroneous results?
=> FIX THIS!
2. \utils\get_mol_structures.py:It may be worth allowing for SMILES with matching InChIs, ignoring stereochemical layer, to be considere identical - if the end user does not need the stereocentres to be correct?
3. \utils\get_mol_structures.py: Implement name corrections if initial search fails e.g. "Naphthoic acid, 2-" = "2-Naphthoic acid"?
4. \data.parse\merge_datasets.py: Removing 'SMILES' sheet duplicate ID: InChI = f(SMILES) combinations & duplicate 'CrystalStructures' sheet rows
5. \data.parse\validate_datasets.py: It may be possible to check, for different kinds of references, that the essential metadata have been populated for a given Reference ID defined in the References template?
6. \data.parse\validate_datasets.py: Assessment of internal inconsistencies, considering structural information, in 'SMILES' and 'CrystalStructures' worksheets?
7. For future analysis, this needs to be created: \data.parse\units_normalizer.py: This will work on an instance of a merged dataset object created by merge_datasets.py.
8. \data.parse\make_ds_qspr_ready.py & make_ds_desc_calc_ready.py: include support for generating all possible stereoisomers (based on undefined centres and whether overall stereochemistry in SMILES indicated to be relative) and corresponding IDs [i.e. update IDs based on stereoisomer options] so that an instance could be created for QSPR modelling based on each of the possible stereoisomers for a given chemical
9. \data.template\... & \data.parse\.... : Support should be included for multiple CSD refcode matches for a given <Name>:<CAS>:<CrystalStructureDescription> combination. One way to support this would be to add two additional columns to the "CrystalStructures" worksheet: "Crystal Structure Preference: Value" & "Crystal Structure Preference: Comment". Hence, if multple crystal structures were matched to the same <Name>:<CAS>:<CrystalStructureDescription> combination, only the structure with the highest "Crystal Structure Preference: Value", calculated as documented in "Crystal Structure Preference: Comment" e.g. as the magnitude of the lattice energy calculated according to some specified protocol, would be retained upon loading the dataset into memory.
10. Stop msp.getStandardisedSmiles(smiles=output_row['SMILES'],print_input=verbose) removing stereochemical information!
11. Maybe fix this in make_ds_qspr_read.py: averaged_ds_row[key] = ';'.join(list(set([str(r[key]) for r in matching_orig_rows]))) #This does not maintain the same order between corresponding entries in different columns!
