# Supplementary material for: The influence of solid state information and descriptor selection on statistical models of temperature dependent aqueous solubility
Source: J Cheminform. 2018 Aug 29;10:44. doi: 10.1186/s13321-018-0298-3 (PMC6115327; doi:10.1186/s13321-018-0298-3)
Supplement: Supplementary file 4 — Additional file 4. The “QSPR Data Processing Tools Suite”, used by the scripts employed to generate all QSPR results. [file 13321_2018_298_MOESM4_ESM.zip › QSPR_and_curation_utilities/Leeds_ADDoPT.WP3_tools-0.17/utils/ccdc_csd_filter.py]

####################################
#https://opensource.org/licenses/BSD-3-Clause (last accessed 26/11/17)
#Copyright (c) 2016-2017 University of Leeds
#Redistribution and use in source and binary forms, with or without modification, are permitted provided that the following conditions are met:
#1. Redistributions of source code must retain the above copyright notice, this list of conditions and the following disclaimer.
#2. Redistributions in binary form must reproduce the above copyright notice, this list of conditions and the following disclaimer in the documentation and/or other materials provided with the distribution.
#3. Neither the name of the copyright holder nor the names of its contributors may be used to endorse or promote products derived from this software without specific prior written permission.
#THIS SOFTWARE IS PROVIDED BY THE COPYRIGHT HOLDERS AND CONTRIBUTORS "AS IS" AND ANY EXPRESS OR IMPLIED WARRANTIES, INCLUDING, BUT NOT LIMITED TO, THE IMPLIED WARRANTIES OF MERCHANTABILITY AND FITNESS FOR A PARTICULAR PURPOSE ARE DISCLAIMED. IN NO EVENT SHALL THE COPYRIGHT HOLDER OR CONTRIBUTORS BE LIABLE FOR ANY DIRECT, INDIRECT, INCIDENTAL, SPECIAL, EXEMPLARY, OR CONSEQUENTIAL DAMAGES (INCLUDING, BUT NOT LIMITED TO, PROCUREMENT OF SUBSTITUTE GOODS OR SERVICES; LOSS OF USE, DATA, OR PROFITS; OR BUSINESS INTERRUPTION) HOWEVER CAUSED AND ON ANY THEORY OF LIABILITY, WHETHER IN CONTRACT, STRICT LIABILITY, OR TORT (INCLUDING NEGLIGENCE OR OTHERWISE) ARISING IN ANY WAY OUT OF THE USE OF THIS SOFTWARE, EVEN IF ADVISED OF THE POSSIBILITY OF SUCH DAMAGE.
####################################
#############
import getopt,sys,time,re,os
try:
	from ccdc.io import EntryReader as csd_ER
	from ccdc.io import EntryWriter as csd_EW
	from ccdc.search import Search as csd_Search
except ImportError as err:
	print type(err),':',err
	print "You need to install CCDC's CSD Python API & its dependencies!"
	print "see https://www.ccdc.cam.ac.uk/support-and-resources/"
	sys.exit(1)

def keepEntry(entry,search_filter_opts,z_prime_limit_opt):
	if not search_filter_opts.test(entry):
		return False
	
	if entry.crystal.z_prime > z_prime_limit_opt:
		return False
	
	return True

def setSearchSettings(filter_opts):
	search_filter = csd_Search.Settings() #see https://downloads.ccdc.cam.ac.uk/documentation/API/modules/search_api.html?highlight=search.settings#ccdc.search.Search.Settings
	search_filter.only_organic = filter_opts['search_filter.only_organic']
	search_filter.no_disorder = filter_opts['search_filter.no_disorder']
	search_filter.no_errors = filter_opts['search_filter.no_errors']
	search_filter.has_3d_coordinates = filter_opts['search_filter.has_3d_coordinates']
	search_filter.no_powder = filter_opts['search_filter.no_powder']
	search_filter.not_polymeric = filter_opts['search_filter.not_polymeric']
	search_filter.not_ions = filter_opts['search_filter.not_ions']
	search_filter.max_r_factor = filter_opts['search_filter.max_r_factor']
	search_filter.max_hit_structures = filter_opts['search_filter.max_hit_structures']
	
	return search_filter

def filter(filter_opts):
	
	search_filter = setSearchSettings(filter_opts)
	
	counter = 0
	saved_count = 0
	
	with csd_EW(filter_opts['output']) as writer:
		for entry in csd_ER('csd'): #see https://downloads.ccdc.cam.ac.uk/documentation/API/modules/entry_api.html#ccdc.entry.Entry -> [see https://downloads.ccdc.cam.ac.uk/documentation/API/descriptive_docs/primer.html] -> https://downloads.ccdc.cam.ac.uk/documentation/API/modules/entry_api.html#ccdc.entry.Entry.crystal & https://downloads.ccdc.cam.ac.uk/documentation/API/modules/entry_api.html#ccdc.entry.Entry.molecule
			if keepEntry(entry,search_filter_opts=search_filter,z_prime_limit_opt=filter_opts['z_prime_limit']):
				writer.write(entry)
				saved_count += 1
			counter += 1
			if (counter % 100):
				print 'Searched %d CSD entries' % counter
				print '%d met criteria' % saved_count
			if search_filter.max_hit_structures and counter > search_filter.max_hit_structures:
				print 'Quitting search!'
				break

def reportFilterOpts(filter_opts):
	print '='*50
	print 'Running ccdc_csd_filter.py with the following filter opts:'
	for key in filter_opts.keys():
		print '%s = %s' % (key,str(filter_opts[key]))
	print '='*50

def main():
	
	
	###########################
	##Default filter options###
	###########################
	filter_opts = {}
	try:
		filter_opts['output'] = '%s%sccdc_csd_filtered_defaults.ind' % (os.environ['my_CSD_subsets'],os.path.sep)
	except KeyError:
		print 'You need to create an environment variable called my_CSD_subsets and assign this the value of a pre-existing directory into which filtered and processed subsets of the CSD will be written by this and other UoL_data_analysis tools.'
		sys.exit(1)
	filter_opts['search_filter.only_organic'] = True
	filter_opts['search_filter.no_disorder'] = True
	filter_opts['search_filter.no_errors'] = True
	filter_opts['search_filter.has_3d_coordinates'] = True
	filter_opts['search_filter.no_powder'] = True #Based on discussions, this might be redundant with the last step?
	filter_opts['search_filter.not_polymeric'] = True
	filter_opts['search_filter.not_ions'] = True #does this adequately address the 'charge = 0' filter, proposed by Ernest? 
	filter_opts['search_filter.max_r_factor'] = 5.0
	filter_opts['search_filter.max_hit_structures'] = 0#1000 #0 means no limit!
	filter_opts['z_prime_limit'] = 1.0
	###########################
	
	#defaults = filter_opts.copy()
	
	###############################
	opts,args = getopt.getopt(sys.argv[1:],'ODETpPCR:M:Z:',['only_organic=False','no_disorder=False','no_errors=False','has_3d_coordinates=False','no_powder=False','not_polymeric=False','not_ions=False','max_r_factor=','max_hit_structures=','z_prime_limit='])
	
	for o,v in opts:
		if '-O' == o:
			filter_opts['search_filter.only_organic'] = False
		if '-D' == o:
			filter_opts['search_filter.no_disorder'] = False
		if '-E' == o:
			filter_opts['search_filter.no_errors'] = False
		if '-T' == o:
			filter_opts['search_filter.has_3d_coordinates'] = False
		if '-p' == o:
			filter_opts['search_filter.no_powder'] = False
		if '-P' == o:
			filter_opts['search_filter.not_polymeric'] = False
		if '-C' == o:
			filter_opts['search_filter.not_ions'] = False
		if '-R' == o:
			filter_opts['search_filter.max_r_factor'] = float(v)
		if '-M' == o:
			filter_opts['search_filter.max_hit_structures'] = int(v)
		if '-Z' == o:
			filter_opts['z_prime_limit'] = float(v)
	
	#if not defaults == filter_opts:
	#
	opts_string = 'O.%s_D.%s_E.%s_T.%s_p.%s_P.%s_C.%s_R.%.1f_M.%s_Z.%.1f.ind' % (str(filter_opts['search_filter.only_organic']),str(filter_opts['search_filter.no_disorder']),str(filter_opts['search_filter.no_errors']),str(filter_opts['search_filter.has_3d_coordinates']),str(filter_opts['search_filter.no_powder']),str(filter_opts['search_filter.not_polymeric']),str(filter_opts['search_filter.not_ions']),filter_opts['search_filter.max_r_factor'],str(filter_opts['search_filter.max_hit_structures']),filter_opts['z_prime_limit'])
	filter_opts['output'] = re.sub('(defaults\.ind$)',opts_string,filter_opts['output'])
	###############################
	
	print 'THE START'
	reportFilterOpts(filter_opts)
	
	the_start = time.clock()
	
	filter(filter_opts)
	
	the_end = time.clock()
	print 'THE END'
	print 'TIME TAKEN: %f MINUTES' % round(((the_end-the_start)/60.0),0)
	
	return 0

if __name__ == '__main__':
	sys.exit(main())
