# Supplementary material for: The influence of solid state information and descriptor selection on statistical models of temperature dependent aqueous solubility
Source: J Cheminform. 2018 Aug 29;10:44. doi: 10.1186/s13321-018-0298-3 (PMC6115327; doi:10.1186/s13321-018-0298-3)
Supplement: Supplementary file 4 — Additional file 4. The “QSPR Data Processing Tools Suite”, used by the scripts employed to generate all QSPR results. [file 13321_2018_298_MOESM4_ESM.zip › QSPR_and_curation_utilities/Leeds_ADDoPT.WP3_tools-0.17/utils/ccdc_inchi_search_tool.py]

####################################
#https://opensource.org/licenses/BSD-3-Clause (last accessed 26/11/17)
#Copyright (c) 2016-2017 University of Leeds
#Redistribution and use in source and binary forms, with or without modification, are permitted provided that the following conditions are met:
#1. Redistributions of source code must retain the above copyright notice, this list of conditions and the following disclaimer.
#2. Redistributions in binary form must reproduce the above copyright notice, this list of conditions and the following disclaimer in the documentation and/or other materials provided with the distribution.
#3. Neither the name of the copyright holder nor the names of its contributors may be used to endorse or promote products derived from this software without specific prior written permission.
#THIS SOFTWARE IS PROVIDED BY THE COPYRIGHT HOLDERS AND CONTRIBUTORS "AS IS" AND ANY EXPRESS OR IMPLIED WARRANTIES, INCLUDING, BUT NOT LIMITED TO, THE IMPLIED WARRANTIES OF MERCHANTABILITY AND FITNESS FOR A PARTICULAR PURPOSE ARE DISCLAIMED. IN NO EVENT SHALL THE COPYRIGHT HOLDER OR CONTRIBUTORS BE LIABLE FOR ANY DIRECT, INDIRECT, INCIDENTAL, SPECIAL, EXEMPLARY, OR CONSEQUENTIAL DAMAGES (INCLUDING, BUT NOT LIMITED TO, PROCUREMENT OF SUBSTITUTE GOODS OR SERVICES; LOSS OF USE, DATA, OR PROFITS; OR BUSINESS INTERRUPTION) HOWEVER CAUSED AND ON ANY THEORY OF LIABILITY, WHETHER IN CONTRACT, STRICT LIABILITY, OR TORT (INCLUDING NEGLIGENCE OR OTHERWISE) ARISING IN ANY WAY OUT OF THE USE OF THIS SOFTWARE, EVEN IF ADVISED OF THE POSSIBILITY OF SUCH DAMAGE.
####################################
#############
'''
Copyright (c) 2016-2017 University of Leeds

Usage:
python ccdc_inchi_search_tools.py -i <search_input> -c <csd_input> -o <output> -l <csd_record_info_load_limit>

<search_input>: a tab-delimited text file, with one row for each material of interest [meaning a specific molecule(s)-polymorph combination], with each row corresponding to the following column titles: Name,CAS Number,Polymorph information,SMILES [one or more of Name,CAS Number,Polymorph information could be blank; the SMILES is used to calculate the InChI, which is compared the CSD InChI calculated from the SDF representation of the corresponding molecular structure]
<csd_input>: a .ind file containing (a filtered, processed subset of) the CSD
<output>: a CSV with one row for each material of interest-matched CSD entry combination: name [material of interest; this could be a list of synonyms separated by '_OR[synonym]_'], CAS [material of interest], polymorph description [material of interest],CSD refcode [CSD],polymorph information [CSD], information regarding basis for matching material of interest and CSD entry
<csd_record_info_load_limit>: it might take some time to search through all entries in <csd_input>, so you can specify that the search should stop after the first X entries; by default, this is set to 0 - meaning no limit is applied

THIS TOOL ONLY CONSIDERS WHETHER THE MOLECULAR STRUCTURES MATCH, OR THE NAMES REFERRING TO THE MOLECULAR STRUCTURES MATCH, AND THEN WRITES OUT THE AVAILABLE POLYMORPH METADATA, ALONG WITH OTHER METADATA DESCRIBING THE BASIS FOR MATCHING THE MOLECULAR STRUCTURES, TO FACILITATE MANUAL DELETION OF ERRONEOUS MATCHES!

HENCE, IF THE NAMES MATCH, BUT THE MOLECULAR STRUCTURES DO NOT, THIS INDICATES THE NAME-MOLECULAR STRUCTURE PAIRING FOR THE MATERIAL OF INTEREST, OR THE MATCHED CSD ENTRY, IS WRONG!

LIKEWISE, YOU WILL NEED TO CAREFULLY CONSIDER THE POLYMORPH INFORMATION FOR THE MATERIAL OF INTEREST AND THE PROVISIONALLY MATCHED CSD ENTRY, AS WELL AS THE COLUMNS DESCRIBING THE BASIS FOR MATCHING THE TWO, IN ORDER TO DETERMINE THE TRULY VALID MATCHES!
'''

import sys,re,getopt,time,os,traceback,csv,glob
import cPickle as pickle
from collections import defaultdict
from ccdc_csd_filter import csd_ER
import mol_struc_parser as msp
from datum_parser import makePlainText
#****************************************
##############Globals####################
#****************************************
input_synonyms_delimiter = '_OR[synonym]_'
pmf_pickle_label = '_pmf_' #pmf = potential matches for
#****************************************
##############Functions##################
#****************************************

def loadSearchInput(search_input,input_synonyms_delimiter):
	f_in = open(search_input,'rb')
	try:
		reader = csv.DictReader(f_in,quotechar='"',delimiter='\t')
		row_dicts = [line for line in reader]
		del line
	finally:
		f_in.close()
		del f_in
	assert 0 == len([row for row in row_dicts if not set(row.keys()) == set(['Name','CAS Number','Polymorph information','SMILES'])])
	del row
	
	all_name_cas_pm_combs = ['%s_%s_%s' % (row['Name'],row['CAS Number'],row['Polymorph information']) for row in row_dicts]
	del row
	assert len(all_name_cas_pm_combs) == len(set(all_name_cas_pm_combs))
	
	for row in row_dicts:
		row['Name'] = [name for name in row['Name'].split(input_synonyms_delimiter)]
	
	return row_dicts

def getAllRefCodes(csd_input):
	refcodes_record = re.sub('(\.ind$)','_refcodes.csv',csd_input)
	assert not refcodes_record == csd_input
	
	
	if os.path.exists(refcodes_record):
		f_in = open(refcodes_record)
		try:
			all_refcodes = [re.sub(r'\r|\n','',line) for line in f_in.readlines()]
			del line
		finally:
			f_in.close()
			del f_in
	else:
		all_refcodes = []
		f_out = open(refcodes_record,'wb')
		try:
			for entry in csd_ER(csd_input):
				all_refcodes.append(makePlainText(entry.identifier))
				f_out.write(makePlainText(entry.identifier)+'\r\n')
		finally:
			f_out.close()
			del f_out
	
	return all_refcodes

def loadObjFromFile(record):
	f_in = open(record,'rb')
	try:
		obj = pickle.load(f_in)
	finally:
		f_in.close()
		del f_in
	
	return obj

def dumpObjToFile(obj,record):
	f_out = open(record,'wb')
	try:
		pickle.dump(obj,f_out)
	finally:
		f_out.close()
		del f_out

def getExistingCsdEntryInfoList(csd_input,csd_entry_info_list_record):
	assert not csd_entry_info_list_record == csd_input
	
	if os.path.exists(csd_entry_info_list_record):
		csd_entry_info_list = loadObjFromFile(record=csd_entry_info_list_record)
	else:
		csd_entry_info_list = []
	
	return csd_entry_info_list

def recordCurrentCsdEntryInfoList(csd_entry_info_list,csd_entry_info_list_record):
	dumpObjToFile(obj=csd_entry_info_list,record=csd_entry_info_list_record)

def recordMatches(matches,matches_record):
	dumpObjToFile(obj=matches,record=matches_record)

def loadMatches(matches_record):
	matches = loadObjFromFile(record=matches_record)
	
	return matches


def loadCSDentryInfo(csd_input,csd_record_info_load_limit,save_point=100):
	
	csd_entry_info_list_record = re.sub('(\.ind$)','_max%d_InfoForInChISearch.pickle' % csd_record_info_load_limit,csd_input)
	
	csd_entry_info_list = getExistingCsdEntryInfoList(csd_input,csd_entry_info_list_record)
	
	all_refcodes = getAllRefCodes(csd_input)
	
	remaining_refcodes = [refcode for refcode in all_refcodes if not refcode in [entry_info['refcode'] for entry_info in csd_entry_info_list]]
	try:
		del entry_info
	except NameError:
		assert 0 == len([entry_info['refcode'] for entry_info in csd_entry_info_list])
	
	counter = len(all_refcodes)-len(remaining_refcodes)
	del all_refcodes
	
	#try:
	for refcode in remaining_refcodes:
		entry = csd_ER(csd_input).entry(refcode) #https://downloads.ccdc.cam.ac.uk/documentation/API/descriptive_docs/primer.html
		
		entry_info = {}
		entry_info['all_names'] = [makePlainText(entry.chemical_name)] + [makePlainText(s) for s in list(entry.synonyms)]
		entry_info['inchi'] = msp.getInChI(input_format='mol2',input=entry.molecule.to_string('mol2')) #we understand the CSD generated SDF contains stereochemistry, but not the CSD generated SMILES ; 16/12/16: what about 'mol2', as 'sdf' seems to cause problems for mol_struc_parser.py using rdkit?
		entry_info['Polymorph information'] = makePlainText(entry.polymorph)
		entry_info['refcode'] = makePlainText(entry.identifier)
		csd_entry_info_list.append(entry_info)
		
		counter += 1
		if csd_record_info_load_limit and counter >= csd_record_info_load_limit:
			print 'Only loading %d CSD entries for potential matching.' % counter
			break
	#finally:
		if not (counter % save_point):
			recordCurrentCsdEntryInfoList(csd_entry_info_list,csd_entry_info_list_record)
	return csd_entry_info_list

def molStructuresMatch(smiles_of_interest,csd_entry_info,ignore_stereochem=False):
	inchi = msp.getInChI(input=smiles_of_interest,input_format='smi')
	csd_inchi = csd_entry_info['inchi']
	
	if ignore_stereochem:
		inchi = msp.stripStereoFromInChI(inchi)
		csd_inchi = msp.stripStereoFromInChI(csd_inchi)
	
	if inchi == csd_inchi:
		return True
	else:
		return False

def namesMatch(names_and_cas_of_interest,csd_entry_info):
	entry_names = csd_entry_info['all_names']
	
	assert type([]) == type(entry_names),"%s" % str(type(entry_names))
	assert type([]) == type(names_and_cas_of_interest),"%s" % str(type(names_and_cas_of_interest))
	
	if 0 == len(set([n.lower() for n in names_and_cas_of_interest]).intersection(set([e.lower() for e in entry_names]))):
		return False
	else:
		return True

def nameMatchesRecordFile(search_input_row_count,search_input,csd_input,pmf_pickle_label):
	
	# mod_search_input_row = search_input_row.copy()
	# mod_search_input_row['Name'] = input_synonyms_delimiter.join(mod_search_input_row['Name'])
	
	# matches_record = re.sub('(\.ind$)','%sn_%s.c_%s.p_%s.pickle' % tuple([pmf_pickle_label]+[mod_search_input_row[field] for field in ['Name','CAS Number','Polymorph information']]),csd_input) #pmf = potential matches for
	
	matches_record_suffix = 'q_%s_%d' % (os.path.splitext(os.path.basename(search_input))[0],search_input_row_count)
	
	matches_record = re.sub('(\.ind$)','%s_%s.pickle' % (pmf_pickle_label,matches_record_suffix),csd_input) #pmf = potential matches for
	
	return matches_record

def namePriorSearchLimitRecordFile(search_input,csd_input):
	
	prior_search_limit_record =  re.sub('(\.ind$)','_%s_search_limit.pickle' % os.path.splitext(os.path.basename(search_input))[0],csd_input)
	
	return prior_search_limit_record

def findPotentialMatches(search_input_row,csd_entry_info_list,csd_input,pmf_pickle_label,search_input_row_count,search_input,prior_search_limit):
	matches_record = nameMatchesRecordFile(search_input_row_count,search_input,csd_input,pmf_pickle_label)
	
	if not os.path.exists(matches_record):
		matches = defaultdict(dict)
		
		if search_input_row_count > prior_search_limit:
			for csd_entry_info in csd_entry_info_list:
				
				if molStructuresMatch(smiles_of_interest=search_input_row['SMILES'],csd_entry_info=csd_entry_info):
					matches[csd_entry_info['refcode']]['InChIs match'] = 'TRUE'
					assert molStructuresMatch(smiles_of_interest=search_input_row['SMILES'],csd_entry_info=csd_entry_info,ignore_stereochem=True),"search_input_row['SMILES']=%s;csd_entry_info=%s" % (search_input_row['SMILES'],str(csd_entry_info))
					matches[csd_entry_info['refcode']]['Stereochemistry Independent InChIs match'] = 'TRUE'
					
					if namesMatch(names_and_cas_of_interest=search_input_row['Name']+[search_input_row['CAS Number']],csd_entry_info=csd_entry_info):
						matches[csd_entry_info['refcode']]['Names match'] = 'TRUE'
					else:
						matches[csd_entry_info['refcode']]['Names match'] = 'FALSE'
					
					matches[csd_entry_info['refcode']]['Polymorph information'] = csd_entry_info['Polymorph information']
					
				else:
					if namesMatch(names_and_cas_of_interest=search_input_row['Name']+[search_input_row['CAS Number']],csd_entry_info=csd_entry_info):
						matches[csd_entry_info['refcode']]['Names match'] = 'TRUE'
						matches[csd_entry_info['refcode']]['InChIs match'] = 'FALSE'
						
						print 'WARNING! InChIs do not match for refcode=%s and search_input_row=%s, but their names match! This indicates the name:structure pairings in search_input_row (or the CSD entry for this refcode) are incorrect!' % (csd_entry_info['refcode'],str(search_input_row))
						
						if molStructuresMatch(smiles_of_interest=search_input_row['SMILES'],csd_entry_info=csd_entry_info,ignore_stereochem=True):
							matches[csd_entry_info['refcode']]['Stereochemistry Independent InChIs match'] = 'TRUE'
						else:
							matches[csd_entry_info['refcode']]['Stereochemistry Independent InChIs match'] = 'FALSE'
						
						matches[csd_entry_info['refcode']]['Polymorph information'] = csd_entry_info['Polymorph information']
			
				
		if not 0 == len(matches.keys()):
			recordMatches(matches,matches_record)
	else:
		matches = loadMatches(matches_record)
	
	return matches

def createOutputRowsForThisInputRow(search_input_row,csd_entry_info_list,input_synonyms_delimiter,csd_input,pmf_pickle_label,search_input_row_count,search_input,prior_search_limit):
	matches = findPotentialMatches(search_input_row,csd_entry_info_list,csd_input,pmf_pickle_label,search_input_row_count,search_input,prior_search_limit)
	
	if 0 == len(matches.keys()):
		return []
	else:
		output_rows = []
		for refcode in matches.keys():
			current_output_row = {}
			current_output_row['Name'] = input_synonyms_delimiter.join(search_input_row['Name'])
			current_output_row['CAS Number'] = search_input_row['CAS Number']
			current_output_row['Polymorph information'] = search_input_row['Polymorph information']
			current_output_row['CSD:refcode'] = refcode
			current_output_row['CSD:Polymorph information'] = matches[refcode]['Polymorph information']
			current_output_row['InChIs match'] = matches[refcode]['InChIs match']
			current_output_row['Stereochemistry Independent InChIs match'] = matches[refcode]['Stereochemistry Independent InChIs match']
			current_output_row['Names match'] = matches[refcode]['Names match']
			output_rows.append(current_output_row)
		return output_rows

def writeOutputRows(all_output_rows,output):
	
	output_col_titles_in_order = ['Name','CAS Number','Polymorph information','CSD:refcode','CSD:Polymorph information','InChIs match','Stereochemistry Independent InChIs match','Names match']
	
	f_out = open(output,'wb')
	try:
		writer = csv.DictWriter(f_out,delimiter=',',quotechar='"',fieldnames=output_col_titles_in_order)
		writer.writerow(dict(zip(output_col_titles_in_order,output_col_titles_in_order)))
		for row in all_output_rows:
			writer.writerow(row)
	finally:
		f_out.close()
		del f_out

def retrieveAllPotentiallyRelevantCSDentries(csd_input,search_input,output,input_synonyms_delimiter,csd_record_info_load_limit,pmf_pickle_label):
	print 'STARTING SEARCH PROCEDURE'
	the_start = time.clock()
	all_search_input_rows = loadSearchInput(search_input,input_synonyms_delimiter)
	
	print 'Loading all relevant CSD entry information ...'
	start = time.clock()
	csd_entry_info_list = loadCSDentryInfo(csd_input,csd_record_info_load_limit)
	end = time.clock()
	print '...loaded all relevant CSD entry information in %f minutes.' % round(((end-start)/60.0),0)
	del end,start
	
	all_output_rows = []
	
	prior_search_limit_record = namePriorSearchLimitRecordFile(search_input,csd_input)
	
	if os.path.exists(prior_search_limit_record):
		prior_search_limit = loadObjFromFile(record=prior_search_limit_record)
	else:
		prior_search_limit = 0
	
	for search_input_row_index in range(0,len(all_search_input_rows)):
		search_input_row = all_search_input_rows[search_input_row_index]
		
		search_input_row_count = (search_input_row_index+1)
		
		all_output_rows += createOutputRowsForThisInputRow(search_input_row,csd_entry_info_list,input_synonyms_delimiter,csd_input,pmf_pickle_label,search_input_row_count,search_input,prior_search_limit)
		
		dumpObjToFile(obj=search_input_row_count,record=prior_search_limit_record)
		
	writeOutputRows(all_output_rows,output)
	the_end = time.clock()
	print 'FINISHED SEARCH PROCEDURE IN %f MINUTES' % round(((the_end-the_start)/60.0),0)

def cleanUpTmpPickleFiles(search_input,csd_input):
	for file in glob.glob(r'%s%s*%s*.pickle' % (os.path.dirname(os.path.abspath(csd_input)),os.path.sep,os.path.splitext(os.path.basename(search_input))[0])):
		print 'Removing this temporary pickle file:',file
		assert os.path.exists(file)
		os.remove(file)
		assert not os.path.exists(file)
		print 'REMOVED this temporary pickle file:',file

def main():
	
	csd_record_info_load_limit = 0
	
	###############################
	try:
		opts,args = getopt.getopt(sys.argv[1:],'i:c:o:l:',['search_input=','csd_input=','output=','csd_record_info_load_limit='])
		
		for o,v in opts:
			if '-i' == o:
				search_input = re.sub(r'"','',v)
			if '-c' == o:
				csd_input = re.sub(r'"','',v)
			if '-o' == o:
				output = re.sub(r'"','',v)
			if '-l' == o:
				csd_record_info_load_limit = int(v)
		print 'search_input=',search_input
		print 'csd_input=',csd_input
		print 'output=',output
		print 'csd_record_info_load_limit (0 mean no limit)=',csd_record_info_load_limit
	except Exception as err:
		print __doc__
		print 'This program encountered the following problem when parsing command line arguments:'
		traceback.print_exc()
		sys.exit(1)
	###############################
	
	retrieveAllPotentiallyRelevantCSDentries(csd_input,search_input,output,input_synonyms_delimiter,csd_record_info_load_limit,pmf_pickle_label)
	
	cleanUpTmpPickleFiles(search_input,csd_input)
	
	print '='*50
	print 'ccdc_inchi_search_tool.py ran to completion for these settings:'
	print 'search_input=',search_input
	print 'csd_input=',csd_input
	print 'output=',output
	print 'csd_record_info_load_limit (0 means no limit)=',csd_record_info_load_limit
	print '='*50
	
	return 0

if __name__ == '__main__':
	sys.exit(main())
