# Supplementary material for: The influence of solid state information and descriptor selection on statistical models of temperature dependent aqueous solubility
Source: J Cheminform. 2018 Aug 29;10:44. doi: 10.1186/s13321-018-0298-3 (PMC6115327; doi:10.1186/s13321-018-0298-3)
Supplement: Supplementary file 4 — Additional file 4. The “QSPR Data Processing Tools Suite”, used by the scripts employed to generate all QSPR results. [file 13321_2018_298_MOESM4_ESM.zip › QSPR_and_curation_utilities/Leeds_ADDoPT.WP3_tools-0.17/utils/extract_VH_ok_batch_elatt_values.py]

####################################
#https://opensource.org/licenses/BSD-3-Clause (last accessed 26/11/17)
#Copyright (c) 2016-2017 University of Leeds
#Redistribution and use in source and binary forms, with or without modification, are permitted provided that the following conditions are met:
#1. Redistributions of source code must retain the above copyright notice, this list of conditions and the following disclaimer.
#2. Redistributions in binary form must reproduce the above copyright notice, this list of conditions and the following disclaimer in the documentation and/or other materials provided with the distribution.
#3. Neither the name of the copyright holder nor the names of its contributors may be used to endorse or promote products derived from this software without specific prior written permission.
#THIS SOFTWARE IS PROVIDED BY THE COPYRIGHT HOLDERS AND CONTRIBUTORS "AS IS" AND ANY EXPRESS OR IMPLIED WARRANTIES, INCLUDING, BUT NOT LIMITED TO, THE IMPLIED WARRANTIES OF MERCHANTABILITY AND FITNESS FOR A PARTICULAR PURPOSE ARE DISCLAIMED. IN NO EVENT SHALL THE COPYRIGHT HOLDER OR CONTRIBUTORS BE LIABLE FOR ANY DIRECT, INDIRECT, INCIDENTAL, SPECIAL, EXEMPLARY, OR CONSEQUENTIAL DAMAGES (INCLUDING, BUT NOT LIMITED TO, PROCUREMENT OF SUBSTITUTE GOODS OR SERVICES; LOSS OF USE, DATA, OR PROFITS; OR BUSINESS INTERRUPTION) HOWEVER CAUSED AND ON ANY THEORY OF LIABILITY, WHETHER IN CONTRACT, STRICT LIABILITY, OR TORT (INCLUDING NEGLIGENCE OR OTHERWISE) ARISING IN ANY WAY OUT OF THE USE OF THIS SOFTWARE, EVEN IF ADVISED OF THE POSSIBILITY OF SUCH DAMAGE.
####################################
#############
'''
Copyright (c) 2016-2017 University of Leeds

extract_VH_ok_batch_elatt_values.py

Overview:

This program is designed to extract the lattice energy (Elatt) value calculated in the final iteration of a Visual HABIT  calculation for a given input file, as written to a batch mode output file, as long as that value is assessed to be reliable, according to various criteria.

N.B. (1) A summary of this assessment will be written to the output file. (2) The batch calculation output file structure this tool is designed to parse is consisent with the following version of the Visual HABIT software: VH_02Nov16. (3) The Visual HABIT software was also developed at the University of Leeds and is not part of the current set of Python tools you are using.

Usage:

python extract_VH_ok_batch_elatt_values.py -e [VH batch Elatt output.csv]

Options: 
-c: c_fract (default:0.01) in the following convergence criterion:
((|Elatt[s_max]| - |Elatt[s_max-1]|)/|Elatt[s_max-1]|) < c_fract, where s_max denotes the maximum value of s,which is the iteration number starting from s=0


-d: d_fract (default:0.01) in the following convergence criterion:
where deltaAbsElatt[s+1,s] is defined as (|Elatt[s+1]| - |Elatt[s]|),
for all s, excluding initial Elatt[s] = 0 values, (deltaAbsElatt[s+2,s+1] - deltaAbsElatt[s+1,s])/|Elatt[s]| < d_fract

-C: C_abs (default:0.5) in the following convergence criterion:
(|Elatt[s_max]| - |Elatt[s_max-1]|) < C_abs

-D: D_successive (default:1) in the following convergence criterion:
where deltaAbsElatt[s+1,s] is defined as (|Elatt[s+1]| - |Elatt[s]|),
the maximum number of successive occurences 
of (deltaAbsElatt[s+2,s+1] - deltaAbsElatt[s+1,s]) >=0 
is D_successive [i.e. an integer]

In addition, the following checks are carried out:
for all s, (|Elatt[s]| - |Elatt[s-1]|) >= 0
for all s, Elatt[s] must be numeric AND Elatt[s] <= 0

-R: extract_CSD_refcodes = True (default:False). N.B. If the input files contain '_from_CSD', the prefix of the relative file name will be returned as this is assumed to correspond to a CSD refcode.

-A: Extract ALL VisualHABIT s_max lattice energy values, with the assessments according to the various criteria reported alongside theses values.

'''
import sys,re,traceback,getopt,os,csv
from operator import itemgetter
from vh_batch_elatt_check import getVHoutCif2Iter2Elatt,applyAllChecks,check_pass
out_header = ['SourceFile (or CSD refcode)','Final_Elatt','Numeric_Elatt_Criterion?','Small_deltaAbsElatt_Criterion?','Sign_deltaAbsElatt_Criterion?','Decreasing_deltaAbsElattCriterion?','OK?']
from_CSD_file_label = '_from_CSD'

def nameOutput(vh_batch_elatt_file,c_fract,d_fract,C_abs,D_successive,extract_ALL_Elatt):
	if not extract_ALL_Elatt:
		output_csv = re.sub('(\.csv$)','_c%.3f_d%.2f_C%.1f_D%d_OK_Elatt_values.csv' % (c_fract,d_fract,C_abs,D_successive),vh_batch_elatt_file)
	else:
		output_csv = re.sub('(\.csv$)','_c%.3f_d%.2f_C%.1f_D%d_Assessed_Elatt_values.csv' % (c_fract,d_fract,C_abs,D_successive),vh_batch_elatt_file)
	assert not output_csv == vh_batch_elatt_file
	return output_csv

def getCifToFinElatt(vh_out_dd):
	cif_to_finElatt = {}
	for cif in vh_out_dd.keys():
		cif_to_finElatt[cif] = key_sorted = sorted(vh_out_dd[cif].iteritems(), key=itemgetter(0),reverse=True)[0][1]
	
	return cif_to_finElatt

def writeOutput(cif_to_finElatt,cif_checks_status,output_csv,out_header,from_CSD_file_label,extract_CSD_refcodes,extract_ALL_Elatt):
	f_out = open(output_csv,'wb')
	try:
		csv_writer = csv.DictWriter(f_out,delimiter=',',quotechar='"',fieldnames=out_header)
		csv_writer.writerow(dict(zip(out_header,out_header)))
		
		cif_list = cif_to_finElatt.keys()
		
		for cif in cif_list:
			row_dict = {}
			row_dict['SourceFile (or CSD refcode)'] = cif.split(os.path.sep)[-1]
			if extract_CSD_refcodes:
				row_dict['SourceFile (or CSD refcode)'] = row_dict['SourceFile (or CSD refcode)'].split(from_CSD_file_label)[0]
			for key in cif_checks_status[cif].keys():
				#===========================
				if 'ResultsPresent?' == key:
					assert check_pass == cif_checks_status[cif][key],"cif %s results not present, even though the cif_list was derived from the VH results file???" % cif
					continue
				#===========================
				row_dict[key] = cif_checks_status[cif][key]
			
			#=====================
			if not row_dict['OK?'] == check_pass:
				if not extract_ALL_Elatt:
					continue
			#=====================
			
			row_dict['Final_Elatt'] = cif_to_finElatt[cif]
			
			csv_writer.writerow(row_dict)
			del row_dict
	finally:
		f_out.close()
		del f_out

def main():
	
	###############
	###Defaults####
	###############
	c_fract = 0.01
	d_fract = 0.1
	C_abs = 0.5
	D_successive = 1
	extract_CSD_refcodes = False
	extract_ALL_Elatt = False
	###############
	
	
	##############
	try:
		opts,args = getopt.getopt(sys.argv[1:],'ARe:c:d:C:D:',['extract_ALL_Elatt=True','extract_CSD_refcodes=True','vh_batch_elatt_file=','c_fract=','d_fract=','C_abs=','D_successive='])
		for o,v in opts:
			if '-e' == o:
				vh_batch_elatt_file = re.sub(r'"','',v)
			if '-c' == o:
				c_fract = float(v)
			if '-d' == o:
				d_fract = float(v)
			if '-C' == o:
				C_abs = float(v)
			if '-D' == o:
				D_successive = int(v)
			if '-R' == o:
				extract_CSD_refcodes = True
			if '-A' == o:
				extract_ALL_Elatt = True
		
		output_csv = nameOutput(vh_batch_elatt_file,c_fract,d_fract,C_abs,D_successive,extract_ALL_Elatt)
		
		if extract_CSD_refcodes:
			new_out_csv = re.sub('(\.csv$)','_refcodes.csv',output_csv)
			assert not new_out_csv == output_csv
			output_csv = new_out_csv
			del new_out_csv
		
		print '='*50
		print 'Running extract_VH_ok_batch_elatt_values.py with the following options:'
		print 'vh_batch_elatt_file=',vh_batch_elatt_file
		print 'c_fract=',c_fract
		print 'd_fract=',d_fract
		print 'C_abs=',C_abs
		print 'D_successive=',D_successive
		print 'extract_CSD_refcodes=',str(extract_CSD_refcodes)
		print 'output_csv=',output_csv
		print 'extract_ALL_Elatt=%s' % str(extract_ALL_Elatt)
		print '='*50
	except Exception as err:
		print '!'*50
		traceback.print_exc()
		print '!'*50
		print __doc__
		raise Exception(err)
	##############
	
	vh_out_dd = getVHoutCif2Iter2Elatt(vh_batch_elatt_file)
	
	cif_list = vh_out_dd.keys()
	
	cif_to_finElatt = getCifToFinElatt(vh_out_dd)
	
	cif_checks_status = applyAllChecks(vh_out_dd,cif_list,c_fract,d_fract,C_abs,D_successive)
	
	writeOutput(cif_to_finElatt,cif_checks_status,output_csv,out_header,from_CSD_file_label,extract_CSD_refcodes,extract_ALL_Elatt)
	
	return 0

if __name__ == '__main__':
	sys.exit(main())
