# Supplementary material for: The influence of solid state information and descriptor selection on statistical models of temperature dependent aqueous solubility
Source: J Cheminform. 2018 Aug 29;10:44. doi: 10.1186/s13321-018-0298-3 (PMC6115327; doi:10.1186/s13321-018-0298-3)
Supplement: Supplementary file 4 — Additional file 4. The “QSPR Data Processing Tools Suite”, used by the scripts employed to generate all QSPR results. [file 13321_2018_298_MOESM4_ESM.zip › QSPR_and_curation_utilities/Leeds_ADDoPT.WP3_tools-0.17/utils/filter_rows.py]

####################################
#https://opensource.org/licenses/BSD-3-Clause (last accessed 26/11/17)
#Copyright (c) 2016-2017 University of Leeds
#Redistribution and use in source and binary forms, with or without modification, are permitted provided that the following conditions are met:
#1. Redistributions of source code must retain the above copyright notice, this list of conditions and the following disclaimer.
#2. Redistributions in binary form must reproduce the above copyright notice, this list of conditions and the following disclaimer in the documentation and/or other materials provided with the distribution.
#3. Neither the name of the copyright holder nor the names of its contributors may be used to endorse or promote products derived from this software without specific prior written permission.
#THIS SOFTWARE IS PROVIDED BY THE COPYRIGHT HOLDERS AND CONTRIBUTORS "AS IS" AND ANY EXPRESS OR IMPLIED WARRANTIES, INCLUDING, BUT NOT LIMITED TO, THE IMPLIED WARRANTIES OF MERCHANTABILITY AND FITNESS FOR A PARTICULAR PURPOSE ARE DISCLAIMED. IN NO EVENT SHALL THE COPYRIGHT HOLDER OR CONTRIBUTORS BE LIABLE FOR ANY DIRECT, INDIRECT, INCIDENTAL, SPECIAL, EXEMPLARY, OR CONSEQUENTIAL DAMAGES (INCLUDING, BUT NOT LIMITED TO, PROCUREMENT OF SUBSTITUTE GOODS OR SERVICES; LOSS OF USE, DATA, OR PROFITS; OR BUSINESS INTERRUPTION) HOWEVER CAUSED AND ON ANY THEORY OF LIABILITY, WHETHER IN CONTRACT, STRICT LIABILITY, OR TORT (INCLUDING NEGLIGENCE OR OTHERWISE) ARISING IN ANY WAY OUT OF THE USE OF THIS SOFTWARE, EVEN IF ADVISED OF THE POSSIBILITY OF SUCH DAMAGE.
####################################
#############
import re,sys
#from collections import defaultdict
################################
############Key globals#########
################################
#addopt_template = '%s%sdata.template%sRLMR_ADDoPT_Data_Template_current.xlsx' % (top_dir,os.path.sep,os.path.sep)
template_sheets_with_no_endpoint_data = ['SMILES','CrystalStructures','Curators','References']
endpoint_value_field_regex = re.compile("(?=(?<=(Endpoint:))(.*?)(?!=(Error: Value$))(?=(: Value$)))")
error_value_field_regex = re.compile('(Error: Value$)')
#################################
assert endpoint_value_field_regex.search("Endpoint: Solubility: Value")
assert not endpoint_value_field_regex.search("Endpoint: Solubility: Unit")
#assert not endpoint_value_field_regex.search("Endpoint: MeltingPoint: Error: Value")
assert error_value_field_regex.search("Endpoint: MeltingPoint: Error: Value")

def fieldContainsEndpointValues(field):
	if endpoint_value_field_regex.search(field) and not error_value_field_regex.search(field):
		return True
	else:
		return False

def removeRowsWithNoEndpointValue(loaded_data,t_s_w_n_e_d=template_sheets_with_no_endpoint_data,ds_specific_sheets_with_no_endpoint_data=[],drop_empty_sheets=True):
	
	sheets_with_no_endpoint_data = t_s_w_n_e_d[:]+ds_specific_sheets_with_no_endpoint_data[:]
	
	filtered_data = {}
	
	for sheet in loaded_data.keys():
		assert type([]) == type(loaded_data[sheet])
		
		if 0 == len(loaded_data[sheet]):
			if drop_empty_sheets:
				continue
			else:
				filtered_data[sheet] = []
		else:
			filtered_data[sheet] = []
		
		assert 0 == len([row for row in loaded_data[sheet] if not type(row) == type({})])
		del row
		
		try:
			endpoint_value_fields = [field for field in loaded_data[sheet][0].keys() if fieldContainsEndpointValues(field)]
			del field
		except TypeError:
			print 'Problem with parsing this sheet:',sheet
			for field in loaded_data[sheet][0].keys():
				try:
					endpoint_value_field_regex.search(field)
				except TypeError,err:
					print 'Problem arises due to this column title:',field
					print type(err)
					print err
					sys.exit(1)
		
		assert len(endpoint_value_fields) <= 1,"Sheet=%s. Endpoint value fields=%s" % (sheet,str(endpoint_value_fields))
		
		if 0 == len(endpoint_value_fields):
			assert sheet in sheets_with_no_endpoint_data,"No endpoint value field found in this sheet:%s" % sheet
			filtered_data[sheet] = loaded_data[sheet][:]
		else:
			for row in loaded_data[sheet]:
				if row[endpoint_value_fields[0]] is None:
					continue
				else:
					filtered_data[sheet].append(row)
		
		if drop_empty_sheets:
			if 0 == len(filtered_data[sheet]):
				del filtered_data[sheet]
	
	return filtered_data
