# Supplementary material for: The influence of solid state information and descriptor selection on statistical models of temperature dependent aqueous solubility
Source: J Cheminform. 2018 Aug 29;10:44. doi: 10.1186/s13321-018-0298-3 (PMC6115327; doi:10.1186/s13321-018-0298-3)
Supplement: Supplementary file 4 — Additional file 4. The “QSPR Data Processing Tools Suite”, used by the scripts employed to generate all QSPR results. [file 13321_2018_298_MOESM4_ESM.zip › QSPR_and_curation_utilities/Leeds_ADDoPT.WP3_tools-0.17/utils/get_mol_structures.py]

####################################
#https://opensource.org/licenses/BSD-3-Clause (last accessed 26/11/17)
#Copyright (c) 2016-2017 University of Leeds
#Redistribution and use in source and binary forms, with or without modification, are permitted provided that the following conditions are met:
#1. Redistributions of source code must retain the above copyright notice, this list of conditions and the following disclaimer.
#2. Redistributions in binary form must reproduce the above copyright notice, this list of conditions and the following disclaimer in the documentation and/or other materials provided with the distribution.
#3. Neither the name of the copyright holder nor the names of its contributors may be used to endorse or promote products derived from this software without specific prior written permission.
#THIS SOFTWARE IS PROVIDED BY THE COPYRIGHT HOLDERS AND CONTRIBUTORS "AS IS" AND ANY EXPRESS OR IMPLIED WARRANTIES, INCLUDING, BUT NOT LIMITED TO, THE IMPLIED WARRANTIES OF MERCHANTABILITY AND FITNESS FOR A PARTICULAR PURPOSE ARE DISCLAIMED. IN NO EVENT SHALL THE COPYRIGHT HOLDER OR CONTRIBUTORS BE LIABLE FOR ANY DIRECT, INDIRECT, INCIDENTAL, SPECIAL, EXEMPLARY, OR CONSEQUENTIAL DAMAGES (INCLUDING, BUT NOT LIMITED TO, PROCUREMENT OF SUBSTITUTE GOODS OR SERVICES; LOSS OF USE, DATA, OR PROFITS; OR BUSINESS INTERRUPTION) HOWEVER CAUSED AND ON ANY THEORY OF LIABILITY, WHETHER IN CONTRACT, STRICT LIABILITY, OR TORT (INCLUDING NEGLIGENCE OR OTHERWISE) ARISING IN ANY WAY OUT OF THE USE OF THIS SOFTWARE, EVEN IF ADVISED OF THE POSSIBILITY OF SUCH DAMAGE.
####################################
#############
'''
Usage 

python get_mol_structures.py -i <txt file with one molecule name OR CAS number per line>

Options

-c <use ChemSpider search=True (default:False)>

To enable this, you need to apply for a personal ChemSpider security token
http://chemspipy.readthedocs.io/en/latest/guide/intro.html#securitytoken
AND
you need to create an environment variable called MY_CS_SECURITY_TOKEN and assign this the value of your personal security token.

-p <use PubChem search=True (default:False)>

-d <allow SMILES for the same ID, which give identical InChIs, to be retained (default: only keep SMILES which do not correspond to duplicated InChIs for the same ID)>

-t <add_the_date = False (default:True) i.e. don't update the references with the date the SMILES were retrieved>

-f <facil_check = True (default:False) i.e. facilitate checking via splitting output if more than one SMILES per ID>

Output

A csv file with the following structure:

ID [= name OR CAS number], SMILES_1,Reference_1 SMILES_2,Reference_2, ..., SMILES_n,Reference_n


'''
import sys,re,csv,os,operator,functools,itertools,urllib2
from collections import defaultdict
#=====================
#From \utils\ of this project:
from findDups import findDups
from getDate import getDate
import mol_struc_parser as msp
#=====================
try:
	import cirpy
except ImportError,err_msg:
	print 'import cirpy failed:%s' % err_msg
	print 'See http://cirpy.readthedocs.io/en/latest/guide/install.html'
	sys.exit(1)


###############
###Key globals#
###############
ref_opts = ['Chemical Identifier Resolver (Lookup)','Chemical Identifier Resolver (OPSIN)','ChemSpider API','PubChem API']

ref2Priority = {} #If ChemSpider is also searched,as well as cirpy, there should be a preference for retrieving cirpy SMILES where the SMILES map to identical InChIs
ref2Priority['Chemical Identifier Resolver (Lookup)'] = 1
ref2Priority['Chemical Identifier Resolver (OPSIN)'] = 1
ref2Priority['ChemSpider API'] = 2
ref2Priority['PubChem API'] = 3

ref_opts.sort()
ref2Priority_keys = ref2Priority.keys()
ref2Priority_keys.sort()
assert ref2Priority_keys == ref_opts
del ref2Priority_keys
###############


class molStructureFinder():
	
	def enableChemSpiderSearch(self):
		try:
			from chemspipy import ChemSpider
		except ImportError,err_msg:
			print 'from chemspipy import ChemSpider failed:%s' % err_msg
			print 'See http://chemspipy.readthedocs.io/en/latest/guide/install.html'
			sys.exit(1)
		try:
			your_chemspider_security_token = os.environ['MY_CS_SECURITY_TOKEN']
		except KeyError:
			print 'You need to add your personal ChemSpider security token as an environment variable: MY_CS_SECURITY_TOKEN'
			print 'In order to apply for a ChemSpider token, see here:http://chemspipy.readthedocs.io/en/latest/guide/intro.html#securitytoken'
			sys.exit(1)
		cs_token = your_chemspider_security_token
		del your_chemspider_security_token
		self.cs_interface = ChemSpider(cs_token)
		
		test_results = [str(r.smiles) for r in self.cs_interface.search('Glucose')]
		
		assert not 0 == len(test_results), "No SMILES obtained searching ChemSpider for Glucose??? Maybe you don't have a valid ChemSpider security token: %s" % cs_token
	
	def enablePubChemSearch(self):
		try:
			import pubchempy
			self.pc_interface = pubchempy
			del pubchempy
		except ImportError,err_msg:
			print 'import pubchempy failed:%s' % err_msg
			print 'See http://pubchempy.readthedocs.io/en/latest/guide/install.html'
			sys.exit(1)
		
		test_results = [str(r.isomeric_smiles) for r in self.pc_interface.get_compounds('Glucose','name')]
		
		assert not 0 == len(test_results) , "No SMILES obtained searching PubChem for Glucose???"
	
	def findTodaysDate(self):
		self.today = getDate()
	
	def this_findDups(self,a_list):
		
		return findDups(a_list)
	
	def checkIDsAreUnique(self):
		assert len(self.ids) == len(set(self.ids)),"IDs [names OR CAS numbers] are not unique! These are the duplicated entries:%s." % str(self.this_findDups(self.ids))
	
	def __init__(self,list_of_ids,search_chemspider,retain_duplicates,add_the_date,failed_ids_record,search_PubChem,output_csv):
		self.ids = list_of_ids[:]
		del list_of_ids
		assert type(self.ids) == type([])
		self.checkIDsAreUnique()
		
		assert re.search('(\.csv$)',output_csv),"The proposed output_csv name is not valid:%s" % output_csv 
		self.output_csv = output_csv
		del output_csv
		
		self.tmp_csv = re.sub('(\.csv$)','_tmp.csv',self.output_csv)
		assert not self.tmp_csv == self.output_csv
		
		self.search_cs = search_chemspider
		del search_chemspider
		assert type(self.search_cs) == type(True)
		
		self.search_pc = search_PubChem
		del search_PubChem
		assert type(self.search_pc) == type(True)
		
		if self.search_cs:
			print '='*50
			print 'ChemSpider search is desired'
			self.enableChemSpiderSearch()
			print 'ChemSpider search is enabled'
			print '='*50
		else:
			self.cs_interface = None
			print '='*50
			print 'ChemSpider search is not enabled'
			print '='*50
		
		if self.search_pc:
			print '='*50
			print 'PubChem search is desired.'
			self.enablePubChemSearch()
			print 'PubChem search is enabled.'
			print '='*50
		else:
			self.pc_interface = None
			print '='*50
			print 'PubChem search is not enabled.'
			print '='*50
		
		self.keep_dups = retain_duplicates
		del retain_duplicates
		assert type(self.keep_dups) == type(True)
		
		if self.keep_dups:
			print 'If SMILES, for a given ID, match the same InChI, duplicates will NOT be discarded.'
		else:
			print 'If SMILES, for a given ID, match the same InChI, duplicates WILL be discarded.'
		
		if add_the_date:
			print "Retrieving today's date to add to the references."
			self.findTodaysDate()
		else:
			print "NOT Retrieving today's date to add to the references."
			self.today = None
		
		self.failed_ids_record = failed_ids_record
		del failed_ids_record
		
		print 'Any IDs for which no SMILES could be found will be written to ',self.failed_ids_record
	
	def get_ChemSpiderStructures(self,id):
		if self.cs_interface is None:
			return []
		else:
			return [str(r.smiles) for r in self.cs_interface.search(id)]
	
	def get_cirpyLookUpStructures(self,id):
		results = cirpy.query(id,'smiles',['cas_number','name_by_cir'])
		return [r.value for r in results]
	
	def get_cirpyOpsinStructures(self,id):
		results = cirpy.query(id,'smiles',['name_by_opsin'])
		return [r.value for r in results]
	
	def get_PubChemStructures(self,id):
		if self.pc_interface is None:
			return []
		else:
			return [str(r.isomeric_smiles) for r in self.pc_interface.get_compounds(id,'name')]
	
	def get_SMILESfromRef(self,id,ref):
		print 'Attempting to query %s for SMILES for %s' % (ref,id)
		
		try:
			if 'Chemical Identifier Resolver (Lookup)' == ref:
				smiles_vs = self.get_cirpyLookUpStructures(id)
			elif 'Chemical Identifier Resolver (OPSIN)' == ref:
				smiles_vs = self.get_cirpyOpsinStructures(id)
			elif 'ChemSpider API' == ref:
				smiles_vs = self.get_ChemSpiderStructures(id)
			elif 'PubChem API' == ref:
				smiles_vs = self.get_PubChemStructures(id)
			else:
				print 'Unrecognised ref:%s. No options available to retrieve SMILES from this source!' % ref
				sys.exit(1)
		#except (urllib2.URLError,urllib2.HTTPError) as err:
		except Exception as err:
			print '*'*50
			print 'Problem querying online resource %s to retrieve SMILES for id=%s:%s - %s' % (ref,id,type(err),err)
			print '*'*50
			smiles_vs = []
		
		print 'ATTEMPTED to query %s for SMILES for %s' % (ref,id)
		
		return smiles_vs
	
	def recordFailure(self,final_successful_ids):
		
		failures = [id for id in self.ids if not id in final_successful_ids]
		del id
		
		f_out = open(self.failed_ids_record,'wb')
		try:
			f_out.write('ID with no SMILES\r\n')
			for id in failures:
				f_out.write(id+'\r\n')
		finally:
			f_out.close()
			del f_out
	
	def isProblemSMILES(self,id,smiles):
		if msp.isValidMolStructure(input_format='smi',input=smiles):
			return False
		else:
			print 'This problem SMILES %s was retrieved for id=%s' % (smiles,id)
			return True
	
	def removeProblemSMILES(self,id,smiles_vs):
		return [smiles for smiles in smiles_vs if not self.isProblemSMILES(id,smiles)]
	
	def get_ids2MolStructuresAndRefs(self,id):
		self.ids2MolStructuresAndRefs = defaultdict(functools.partial(defaultdict, dict)) 
		#==============================
		#ids2MolStructuresAndRefs[id][s_x][SMILES] = smiles
		#ids2MolStructuresAndRefs[id][s_x][ref] = ref
		#x = 1,2,3 etc.
		#ref = one of the entries in ref_opts (global variable)
		#==============================
		
		
		struc_no = 0
		
		all_smiles_vs = []
		
		for ref in ref_opts:
			
			smiles_vs = self.get_SMILESfromRef(id,ref)
			
			smiles_vs = self.removeProblemSMILES(id,smiles_vs)
			
			all_smiles_vs += smiles_vs
			
			if len(smiles_vs) > 0:
				for smiles in smiles_vs:
					struc_no += 1
					
					self.ids2MolStructuresAndRefs[id]['s_%d' % struc_no]['SMILES'] = smiles
					self.ids2MolStructuresAndRefs[id]['s_%d' % struc_no]['ref'] = ref
				del smiles
			del smiles_vs
		
		del all_smiles_vs
		
		del struc_no
		
		
			
	def replaceSMILESwithInChIs(self):
		self.ids2InChIs = defaultdict(functools.partial(defaultdict, dict))
		
		for id in self.ids2MolStructuresAndRefs.keys():
			for s_id in self.ids2MolStructuresAndRefs[id].keys():
				self.ids2InChIs[id][s_id]['InChI'] = msp.getInChI(input_format='smi',input=self.ids2MolStructuresAndRefs[id][s_id]['SMILES'])
				
	
	def findDuplicateInChIs(self,id):
		inchis = [self.ids2InChIs[id][s_id]['InChI'] for s_id in self.ids2InChIs[id].keys()]
		
		return self.this_findDups(inchis)
	
	def findStrucIdsCorrespondingToDupInChIs(self,id):
		dup_inchis = self.findDuplicateInChIs(id)
		
		if 0 == len(dup_inchis):
			return None
		else:
			dupInChI2StrucIds = {}
			for dup_inchi in dup_inchis:
				dupInChI2StrucIds[dup_inchi] = [s_id for s_id in self.ids2InChIs[id].keys() if self.ids2InChIs[id][s_id]['InChI'] == dup_inchi]
				del s_id
				
				assert len(dupInChI2StrucIds[dup_inchi]) > 1, "This InChI=%s, corresponding to id = %s, is supposed to be duplicated, but only appears to match onto these structure IDs:%s" % (dup_inchi,id,str(dupInChI2StrucIds[dup_inchi]))
			
			return dupInChI2StrucIds
	
	def matchStrucIds2RefForAGivenDupInChI(self,dup_inchi,dupInChI2StrucIds,id):
		
		struc_ids = dupInChI2StrucIds[dup_inchi]
		
		current_dup_inchi_strucIds2Ref = dict(zip([s_id for s_id in struc_ids],[self.ids2MolStructuresAndRefs[id][s_id]['ref'] for s_id in struc_ids]))
		
		return current_dup_inchi_strucIds2Ref
	
	def identifyCurrentStrucIdsToRemove(self,current_dup_inchi_strucIds2Ref):
		strucId2Priority = dict(zip([s_id for s_id in current_dup_inchi_strucIds2Ref.keys()],[ref2Priority[current_dup_inchi_strucIds2Ref[s_id]] for s_id in current_dup_inchi_strucIds2Ref.keys()]))
		
		s_ids_to_delete = [mrT[0] for mrT in sorted(strucId2Priority.iteritems(),key=operator.itemgetter(1),reverse=False)][1:]
		del mrT
		
		return s_ids_to_delete
	
	def get_ids2DistinctMolStructuresAndRefs(self,id):
		self.ids2DistinctMolStructuresAndRefs = defaultdict(functools.partial(defaultdict, dict))
		
		self.get_ids2MolStructuresAndRefs(id)
		
		self.replaceSMILESwithInChIs()
		
		dupInChI2StrucIds = self.findStrucIdsCorrespondingToDupInChIs(id)
		
		s_ids_to_delete = []
		
		if dupInChI2StrucIds is None:
			pass
		else:
			for dup_inchi in dupInChI2StrucIds.keys():
				current_dup_inchi_strucIds2Ref = self.matchStrucIds2RefForAGivenDupInChI(dup_inchi,dupInChI2StrucIds,id)
				
				s_ids_to_delete += self.identifyCurrentStrucIdsToRemove(current_dup_inchi_strucIds2Ref)
			
			assert len(s_ids_to_delete) == len(set(s_ids_to_delete)),"s_ids_to_delete are not unique! These entries are duplicated:%s." % str(self.this_findDups(s_ids_to_delete))
			
		new_s_id_count = 0
		
		for s_id in self.ids2MolStructuresAndRefs[id].keys():
			if s_id in s_ids_to_delete:
				continue
			else:
				
				new_s_id_count += 1
				
				for key in ['SMILES','ref']:
					self.ids2DistinctMolStructuresAndRefs[id]['s_%d' % new_s_id_count][key] = self.ids2MolStructuresAndRefs[id][s_id][key]
				del key
		#del s_id
		#del new_s_id_count
	
	def get_max_s_id_int(self,dictToParse):
		
		all_s_id_ints = []
		
		for id in dictToParse.keys():
			for s_id in dictToParse[id].keys():
				all_s_id_ints.append(int(s_id.split('_')[1]))
		
		all_s_id_ints.sort(reverse=True)
		
		return all_s_id_ints[0]
	
	def getRowDicts(self,s_id_int_range,dictToParse):
		
		row_dicts = []
		
		for id in dictToParse.keys():
			row = {}
			row['ID'] = id
			
			current_s_id_ints = [int(s_id.split('_')[1]) for s_id in dictToParse[id].keys()]
			del s_id
			
			for s_id_int in s_id_int_range:
				if s_id_int in current_s_id_ints:
					row['SMILES_%d' % s_id_int] =  dictToParse[id]['s_%d' % s_id_int]['SMILES']
					row['Reference_%d' % s_id_int] =  dictToParse[id]['s_%d' % s_id_int]['ref']
				else:
					row['SMILES_%d' % s_id_int] =  'N/A'
					row['Reference_%d' % s_id_int] =  'N/A'
			
			row_dicts.append(row)
		
		
		return row_dicts
	
	def getFinalSMILESforCurrentId(self,id):
		if not self.keep_dups:
			self.get_ids2DistinctMolStructuresAndRefs(id)
			tmp_dictToParse = self.ids2DistinctMolStructuresAndRefs
		else:
			self.get_ids2MolStructuresAndRefs(id)
			tmp_dictToParse = self.ids2MolStructuresAndRefs
		
		return tmp_dictToParse
	
	def writeCurrentIdinfo2TmpCSV(self,id):
		tmp_dictToParse = self.getFinalSMILESforCurrentId(id)
		
		if not os.path.exists(self.tmp_csv):
			write_mode = 'wb'
		else:
			write_mode = 'ab'
		
		f_out = open(self.tmp_csv,write_mode)
		try:
			tmp_csv_writer = csv.writer(f_out)
			
			if 'wb' == write_mode:
				tmp_csv_writer.writerow(['ID','Structure ID','SMILES','ref'])
			
			for s_id in tmp_dictToParse[id].keys():
				tmp_row = [id,s_id]
				tmp_row += [tmp_dictToParse[id][s_id]['SMILES']]
				
				ref_value = tmp_dictToParse[id][s_id]['ref']
				
				if not self.today is None:
					ref_value += ' (retrieved on %s)' % self.today
				
				tmp_row += [ref_value]
				tmp_csv_writer.writerow(tmp_row)
				del tmp_row
			#del s_id
		finally:
			f_out.close()
			del f_out
			del tmp_csv_writer
			
	
	def retrieveIdsWithEarlierResults(self):
		
		if os.path.exists(self.tmp_csv):
			f_in = open(self.tmp_csv)
			try:
				dict_rows = [row for row in csv.DictReader(f_in)]
				#del row
				
				
				try:
					ids_with_earlier_results = [line['ID'] for line in dict_rows]
				except KeyError:
					print 'dict_rows=',dict_rows
					sys.exit(1)
				
			finally:
				f_in.close()
				del f_in
		else:
			ids_with_earlier_results = []
		
		return ids_with_earlier_results
	
	def loadFinalInfoDict(self):
		assert os.path.exists(self.tmp_csv),"self.tmp_csv should exist by this point:%s" % self.tmp_csv
		
		f_in = open(self.tmp_csv)
		try:
			dict_rows = [row for row in csv.DictReader(f_in)]
			#del row
			
			FinalInfoDict = defaultdict(functools.partial(defaultdict, dict))
			
			for row in dict_rows:
				for key in ['SMILES','ref']:
					FinalInfoDict[row['ID']][row['Structure ID']][key] = row[key]
				del key
			del row
			
			
		finally:
			f_in.close()
			del f_in
		
		return FinalInfoDict
	
	def deleteTmpCsv(self):
		assert os.path.exists(self.tmp_csv),"self.tmp_csv should exist by this point:%s" % self.tmp_csv
		assert os.path.exists(self.failed_ids_record),"self.failed_ids_record should exist by this point:%s" % self.failed_ids_record
		assert os.path.exists(self.output_csv),"self.output_csv should exist by this point:%s" % self.output_csv
		
		os.remove(self.tmp_csv)
		
		assert not os.path.exists(self.tmp_csv),"self.tmp_csv should have been deleted by this point:%s" % self.tmp_csv
		assert os.path.exists(self.failed_ids_record),"self.failed_ids_record should exist by this point:%s" % self.failed_ids_record
		assert os.path.exists(self.output_csv),"self.output_csv should exist by this point:%s" % self.output_csv
	
	def get_ids2MolStructuresCSV(self):
		
		ids_with_earlier_results = self.retrieveIdsWithEarlierResults()
		
		for id in self.ids:
			
			if id in ids_with_earlier_results:
				continue
			
			self.writeCurrentIdinfo2TmpCSV(id)
		
		del id
		del ids_with_earlier_results
		
		dictToParse = self.loadFinalInfoDict()
		
		self.recordFailure(final_successful_ids=dictToParse.keys())
		
		s_id_int_max = self.get_max_s_id_int(dictToParse)
		
		s_id_int_range = range(1,(s_id_int_max+1))
		del s_id_int_max
		
		row_dicts = self.getRowDicts(s_id_int_range,dictToParse)
		
		csv_header = ['ID']+list(itertools.chain(*[['SMILES_%d' % n,'Reference_%d' % n] for n in s_id_int_range]))
		del n
		
		f_out = open(self.output_csv,'wb')
		try:
			csv_writer = csv.DictWriter(f_out,delimiter=",",quotechar='"',fieldnames=csv_header)
			
			csv_writer.writerow(dict(zip(csv_header,csv_header)))
			
			for row in row_dicts:
				csv_writer.writerow(row)
		finally:
			f_out.close()
			del f_out
		
		
		return self.output_csv
	
	def loadCsvDictRows(self,csv_file,delim=',',quote='"'):
		#note: (1) code elsewhere could be re-factored to make use of this? (2) this could be imported from a standalone utility?
		
		print 'Loading ',csv_file,' rows as a list of dictionaries.'
		
		assert os.path.exists(csv_file), "%s does not exist???" % csv_file
		
		f_in = open(csv_file,'rb')
		try:
			dict_reader = csv.DictReader(f_in,delimiter=delim,quotechar=quote)
			col_titles_in_order = dict_reader.fieldnames
			dict_rows = [r for r in dict_reader]
		finally:
			f_in.close()
			del f_in
		
		print 'LOADED ',csv_file,' rows as a list of %d dictionaries.' % len(dict_rows)
		
		return dict_rows,col_titles_in_order
	
	def get_output_csv_max_smiles_count(self,output_csv_row):
		assert type({}) == type(output_csv_row)
		return (len(output_csv_row.keys())/2)
	
	def this_row_NeedsChecking(self,this_dict_row):
		
		assert 'ID' in this_dict_row.keys(), "Problem with %s ???" % self.output_csv
		
		assert not ('N/A' == this_dict_row['SMILES_1'] or 'N/A' == this_dict_row['Reference_1']), "Problem with %s output row corresponding to ID=%s ???" % (self.output_csv,this_dict_row['ID'])
		
		if (3 == len(this_dict_row.keys())) or ('N/A' == this_dict_row['SMILES_2'] and 'N/A' == this_dict_row['Reference_2']):
			
			if len(this_dict_row.keys()) > 3:
				for smiles_count in range(2,(self.get_output_csv_max_smiles_count(output_csv_row=this_dict_row)+1)):
					assert 'N/A' == this_dict_row['SMILES_%d' % smiles_count], "Problem with %s, smiles_count = %d ???" % (self.output_csv,smiles_count)
					assert 'N/A' == this_dict_row['Reference_%d' % smiles_count], "Problem with %s, smiles_count = %d ???" % (self.output_csv,smiles_count)
			
			return False
		else:
			return True
	
	def outputNeedsChecking(self):
		dict_rows,col_titles_in_order = self.loadCsvDictRows(csv_file=self.output_csv)
		
		needs_check = False
		
		for row in dict_rows:
			if self.this_row_NeedsChecking(this_dict_row=row):
				needs_check = True
				break
		
		return needs_check
	
	def split_ids2MolStructuresCSV(self):
		
		dict_rows,col_titles_in_order = self.loadCsvDictRows(csv_file=self.output_csv)
		
		del col_titles_in_order
		
		col_titles_for_all_new_output = ['ID','SMILES','Reference']
		
		ok_ids_csv = re.sub('(\.csv$)','_UniqueSMILES.csv',self.output_csv)
		assert not ok_ids_csv == self.output_csv
		
		f_out = open(ok_ids_csv,'wb')
		try:
			
			csv_dict_writer = csv.DictWriter(f_out,delimiter=',',quotechar='"',fieldnames=col_titles_for_all_new_output)
			
			csv_dict_writer.writerow(dict(zip(col_titles_for_all_new_output,col_titles_for_all_new_output)))
			
			not_ok_ids_count = 0
			
			all_not_ok_ids_csv_files = []
			
			for row in dict_rows:
				if not self.this_row_NeedsChecking(this_dict_row=row):
					csv_dict_writer.writerow({'ID':row['ID'],'SMILES':row['SMILES_1'],'Reference':row['Reference_1']})
				else:
					not_ok_ids_count += 1
					not_ok_ids_csv = re.sub('(\.csv$)','_MustCheck%d.csv' % not_ok_ids_count,self.output_csv)
					assert not not_ok_ids_csv == self.output_csv
					#assert not os.path.exists(not_ok_ids_csv) #could exist from earlier run; 'wb' write mode means it would be overwritten
					
					all_not_ok_ids_csv_files.append(not_ok_ids_csv)
					
					f_out_tmp = open(not_ok_ids_csv,'wb')
					try:
						csv_writer_tmp = csv.writer(f_out_tmp)
						
						csv_writer_tmp.writerow(col_titles_for_all_new_output)
						
						for smiles_count in range(1,(self.get_output_csv_max_smiles_count(output_csv_row=row)+1)):
							tmp_row = [row['ID']]
							tmp_row.append(row['SMILES_%d' % smiles_count])
							tmp_row.append(row['Reference_%d' % smiles_count])
							
							csv_writer_tmp.writerow(tmp_row)
							
							del tmp_row
						del smiles_count
						
						del csv_writer_tmp
					
					finally:
						f_out_tmp.close()
						del f_out_tmp
					del not_ok_ids_csv
		finally:
			f_out.close()
			del f_out
		
		return ok_ids_csv,all_not_ok_ids_csv_files
	
	def facilitate_checking_ids2MolStructuresCSV(self):
		'''
		It was observed that, sometimes, ids2MolStructuresCSV may contain many columns if some ids (= name OR CAS number) are matched to many (structurally distinct) SMILES and the file cannot be fully loaded in Excel for manual checking. All ids matched to a single SMILES don't necessarily need checking, so can be written to a separate, combined, file. However, all ids matched to multiple structurally distinct SMILES need checking, so these should be written to separate files to facilitate checking.
		'''
		assert os.path.exists(self.output_csv),"self.output_csv should exist by this point:%s" % self.output_csv
		
		ok_ids_csv = None
		
		all_not_ok_ids_csv_files = None
		
		reqChecking = self.outputNeedsChecking()
		
		if reqChecking:
			print 'Splitting ',self.output_csv," to facilitate checking."
			
			ok_ids_csv,all_not_ok_ids_csv_files = self.split_ids2MolStructuresCSV()
			
			print 'SPLIT ',self.output_csv," to facilitate checking."
			
		else:
			print self.output_csv, " does not necessarily require checking i.e. all IDs [= name OR CAS number] matched to a single SMILES."
		
		return ok_ids_csv,all_not_ok_ids_csv_files

def loadIdsFromTxt(input_file):
	f_in = open(input_file)
	try:
		ids = [re.sub(r'\r|\n','',line) for line in f_in.readlines()]
	finally:
		f_in.close()
		del f_in
	
	print '%d names OR CAS numbers loaded from %s' % (len(ids),input_file)
	
	return ids


def get_idsFromFile2MolStructuresCSV(input_file,output_csv = None,search_chemspider=False,retain_duplicates=False,add_the_date=True,failures=None,search_PubChem=False,facil_check=False):
	
	if output_csv is None:
		output_csv = '%s_idsPlusSMILES_pc%s_cs%s_rd%s_date%s.csv' % (re.sub('(\.txt$)','',input_file),search_PubChem,search_chemspider,retain_duplicates,add_the_date)
	
	if failures is None:
		failures = '%s_idsWithNoSMILES_pc%s_cs%s_rd%s_date%s.csv' % (re.sub('(\.txt$)','',input_file),search_PubChem,search_chemspider,retain_duplicates,add_the_date)
	
	list_of_ids = loadIdsFromTxt(input_file)
	
	my_molStructureFinder = molStructureFinder(list_of_ids=list_of_ids,search_chemspider=search_chemspider,retain_duplicates=retain_duplicates,add_the_date=add_the_date,failed_ids_record=failures,search_PubChem=search_PubChem,output_csv=output_csv)
	
	output_csv = my_molStructureFinder.get_ids2MolStructuresCSV()
	
	my_molStructureFinder.deleteTmpCsv()
	
	if facil_check:
		my_molStructureFinder.facilitate_checking_ids2MolStructuresCSV()
	
	return output_csv

def main():
	import getopt
	
	search_chemspider = False
	
	search_PubChem = False
	
	retain_duplicates = False
	
	add_the_date = True
	
	facil_check = False
	
	try:
		#############
		opts,args = getopt.getopt(sys.argv[1:],'fptcdi:',['facil_check=True','search_PubChem=True','add_the_date=False','search_chemspider=True','retain_duplicates=True','input_file='])
		for o,v in opts:
			if '-i' == o:
				input_file = v
			if '-c' == o:
				search_chemspider = True
			if '-d' == o:
				retain_duplicates = True
			if '-t' == o:
				add_the_date = False
			if '-p' == o:
				search_PubChem = True
			if '-f' == o:
				facil_check = True
		del opts,args,o,v
		#############
		
		get_idsFromFile2MolStructuresCSV(input_file=input_file,search_chemspider=search_chemspider,retain_duplicates=retain_duplicates,add_the_date=add_the_date,search_PubChem=search_PubChem,facil_check=facil_check)
		
	except Exception as err:
		print 'Problem: %s:%s' % (str(type(err)),str(err))
		print __doc__
		sys.exit(1)
	
	return 0

if __name__ == '__main__':
	sys.exit(main())
