# Supplementary material for: The influence of solid state information and descriptor selection on statistical models of temperature dependent aqueous solubility
Source: J Cheminform. 2018 Aug 29;10:44. doi: 10.1186/s13321-018-0298-3 (PMC6115327; doi:10.1186/s13321-018-0298-3)
Supplement: Supplementary file 4 — Additional file 4. The “QSPR Data Processing Tools Suite”, used by the scripts employed to generate all QSPR results. [file 13321_2018_298_MOESM4_ESM.zip › QSPR_and_curation_utilities/Leeds_ADDoPT.WP3_tools-0.17/utils/mol_struc_parser.py]

####################################
#https://opensource.org/licenses/BSD-3-Clause (last accessed 26/11/17)
#Copyright (c) 2016-2017 University of Leeds
#Redistribution and use in source and binary forms, with or without modification, are permitted provided that the following conditions are met:
#1. Redistributions of source code must retain the above copyright notice, this list of conditions and the following disclaimer.
#2. Redistributions in binary form must reproduce the above copyright notice, this list of conditions and the following disclaimer in the documentation and/or other materials provided with the distribution.
#3. Neither the name of the copyright holder nor the names of its contributors may be used to endorse or promote products derived from this software without specific prior written permission.
#THIS SOFTWARE IS PROVIDED BY THE COPYRIGHT HOLDERS AND CONTRIBUTORS "AS IS" AND ANY EXPRESS OR IMPLIED WARRANTIES, INCLUDING, BUT NOT LIMITED TO, THE IMPLIED WARRANTIES OF MERCHANTABILITY AND FITNESS FOR A PARTICULAR PURPOSE ARE DISCLAIMED. IN NO EVENT SHALL THE COPYRIGHT HOLDER OR CONTRIBUTORS BE LIABLE FOR ANY DIRECT, INDIRECT, INCIDENTAL, SPECIAL, EXEMPLARY, OR CONSEQUENTIAL DAMAGES (INCLUDING, BUT NOT LIMITED TO, PROCUREMENT OF SUBSTITUTE GOODS OR SERVICES; LOSS OF USE, DATA, OR PROFITS; OR BUSINESS INTERRUPTION) HOWEVER CAUSED AND ON ANY THEORY OF LIABILITY, WHETHER IN CONTRACT, STRICT LIABILITY, OR TORT (INCLUDING NEGLIGENCE OR OTHERWISE) ARISING IN ANY WAY OUT OF THE USE OF THIS SOFTWARE, EVEN IF ADVISED OF THE POSSIBILITY OF SUCH DAMAGE.
####################################
#############
import re,os
# try:
	# import pybel
# except ImportError,err:
	# print type(err),':',err
	# raise Exception('You need to install the Pybel module as explained here: https://openbabel.org/docs/dev/UseTheLibrary/PythonInstall.html')
try:
	from rdkit import Chem
	from rdkit.Chem import AllChem
	from rdkit.Chem import Descriptors
	from rdkit.ML.Descriptors import MoleculeDescriptors
except ImportError:
	raise Exception('You need to install the rdkit module: http://www.rdkit.org/docs/Install.html')
try:
	from standardiser import *
except ImportError:
	raise Exception('You neeed to install the standardiser module: https://pypi.python.org/pypi/standardiser')

def readMolInputString(input_format,input,sanitize_mol=True,removeHs_mol=True,strictParsing_mol=True,print_input=False):
	if print_input:
		print '='*50
		print 'Parsing the following input via readMolInputString(...) in mol_struc_parser.py:'
		print 'input_format=',input_format
		print 'input=',input
		print 'sanitize_mol=%s' % str(sanitize_mol)
		print 'removeHs_mol=%s' % str(removeHs_mol)
		print 'strictParsing_mol=%s' % str(strictParsing_mol)
		print '='*50
	
	if 'smi' == input_format:
		mol = Chem.MolFromSmiles(input,sanitize=sanitize_mol) #http://www.rdkit.org/Python_Docs/rdkit.Chem.rdmolfiles-module.html#MolFromSmiles ; http://www.rdkit.org/docs/RDKit_Book.html - explains "Molecular Sanitization"
	elif input_format in ['mol','sdf']:
		#-------------
		#if 'sdf' == input_format:
		#	input = os.path.sep.join(input.split(os.path.sep)[:-1])
		#-------------
		mol = Chem.MolFromMolBlock(input,sanitize=sanitize_mol,removeHs=removeHs_mol,strictParsing=strictParsing_mol) #http://www.rdkit.org/Python_Docs/rdkit.Chem.rdmolfiles-module.html
	elif input_format in ['mol2']:
		mol = Chem.MolFromMol2Block(input,sanitize=sanitize_mol,removeHs=removeHs_mol)
	else:
		raise Exception('This input format is not currently supported:%s' % input_format)
	
	assert not mol is None, "input_format=%s;input=%s;mol is None!" % (input_format,input)
	
	if print_input:
		print '='*50
		print 'PARSED the following input via readMolInputString(...) in mol_struc_parser.py:'
		print 'input_format=',input_format
		print 'input=',input
		print 'sanitize_mol=%s' % str(sanitize_mol)
		print 'removeHs_mol=%s' % str(removeHs_mol)
		print 'strictParsing_mol=%s' % str(strictParsing_mol)
		print '='*50
	
	return mol

def isValidMolStructure(input_format,input,sanitize_mol=True,removeHs_mol=True,strictParsing_mol=True):
	# try:
		# mol = pybel.readstring(input_format,input)
		# return True
	# except IOError as err:
		# print '%s:%s. Problem %s:%s' % (type(err),err,input_format,input)
		# return False
	
	try:
		mol = readMolInputString(input_format,input,sanitize_mol,removeHs_mol,strictParsing_mol)
		return True
	except Exception as err:
		print '%s:%s. Problem %s:%s' % (type(err),err,input_format,input)
		return False

def getStandardisedMol(input_format,input,sanitize_mol=True,removeHs_mol=True,strictParsing_mol=True,dropMultiComponentMol=True,dropNonOrg=True,print_input=False):
	######################################
	#This function is designed to generate a neutralised version of the input molecular structure, with implicit representation of hydrogens, in a canonical tautomeric form and according to a standardised representation of molecular motifs which might otherwise differ according to different representations of resonance forms.
	#It will also drop any organometallic or salt components by default (dropNonOrg=True).
	#This workflow is based upon the molecular structure processing workflow developed in the eTox project:
	#https://wwwdev.ebi.ac.uk/chembl/extra/francis/standardiser/
	#https://wwwdev.ebi.ac.uk/chembl/extra/francis/standardiser/06_alternative.html
	#However, by default (dropMultiComponentMol=True), this function will return 'None' if the input molecular structure comprises multiple components, including after disconnecting any incorrect covalent bonds to metal atoms within salts.
	#######################################
	
	mol = readMolInputString(input_format=input_format,input=input,print_input=print_input)
	
	mol = break_bonds.apply(mol)
	
	components = [part for part in Chem.GetMolFrags(mol,asMols=True)]
	del part
	
	if dropMultiComponentMol:
		if len(components) > 1:
			return None
	
	
	if dropNonOrg:
		components = [part for part in components if not unsalt.is_nonorganic(part)]
		del part
		if 0 == len(components):
			return None
	
	mol = components[0] #Currently, I am not certain whether this would just return an arbitary organic fragment if there were multiple organic fragments and multi-component molecules were allowed, or return the largest fragement; it may be possible to adapt the code to always return the largest organic fragement via calculating the number of heavy atoms per fragment and sorting:https://github.com/rdkit/rdkit/issues/623
	del components 
	
	mol = neutralise.apply(mol)
	
	mol = rules.apply(mol)
	
	mol = neutralise.apply(mol)
	
	return mol

def getSmilesFromMol(loaded_mol):
	if not loaded_mol is None:
		return Chem.MolToSmiles(loaded_mol)
	else:
		return None

def getStandardisedSmiles(smiles,sanitize_mol=True,removeHs_mol=True,strictParsing_mol=True,dropMultiComponentMol=True,dropNonOrg=True,print_input=False):
	mol = getStandardisedMol(input_format='smi',input=smiles,sanitize_mol=sanitize_mol,removeHs_mol=removeHs_mol,strictParsing_mol=strictParsing_mol,dropMultiComponentMol=dropMultiComponentMol,dropNonOrg=dropNonOrg,print_input=print_input)
	
	return getSmilesFromMol(loaded_mol=mol)

def getInChI(input_format,input):
	# mol = pybel.readstring(input_format,input)
	# return re.sub(r'\r|\n','',mol.write("inchi"))
	mol = readMolInputString(input_format,input)
	return re.sub(r'\r|\n','',Chem.MolToInchi(mol))

def stripStereoFromInChI(inchi_string):
	
	stereochemlayer_delimiters = ["/t","/m","/s","/b"] #see www.inchi-trust.org/fileadmin/user_upload/software/inchi-v1.04/InChI_TechMan.pdf
	
	for delim in stereochemlayer_delimiters:
		inchi_string = inchi_string.split(delim)[0]
	
	return inchi_string

def check_stripStereoFromInChI():
	isomerPairsDict = {}
	
	isomerPairsDict['pair1'] = ('C[C@@H](CC)C[Br]','C[C@H](CC)C[Br]')
	isomerPairsDict['pair2'] = ('[I]/C=C/[I]','[I]\C=C/[I]')
	
	for pair_name in isomerPairsDict.keys():
		pair = isomerPairsDict[pair_name]
		assert not getInChI(input_format='smi',input=pair[0]) == getInChI(input_format='smi',input=pair[1])
		assert stripStereoFromInChI(getInChI(input_format='smi',input=pair[0])) == stripStereoFromInChI(getInChI(input_format='smi',input=pair[1]))

check_stripStereoFromInChI()

def updateMolTitle(mol,title):
	mol.SetProp("_Name",title)
	return mol

def getAllRdkitDescNames2Vals(mol):
	#############################
	#Objective: calculate the complete set of RDKit descriptors, as documented here: http://www.rdkit.org/docs/GettingStartedInPython.html#list-of-available-descriptors
	#############################
	##########################
	#The following references were consulted to understand how this was possible:
	#http://www.rdkit.org/docs/GettingStartedInPython.html
	#http://www.rdkit.org/Python_Docs/rdkit.Chem.Descriptors-module.html
	#http://www.rdkit.org/Python_Docs/rdkit.ML.Descriptors.MoleculeDescriptors.MolecularDescriptorCalculator-class.html#https://iwatobipen.wordpress.com/2014/01/23/build-qsar-model-using-rdkit/
	##########################
	desc_names = [t[0] for t in Descriptors._descList]
	del t
	molDescsCalculator = MoleculeDescriptors.MolecularDescriptorCalculator(simpleList=desc_names)
	name2Dval = dict(zip(list(molDescsCalculator.GetDescriptorNames()),molDescsCalculator.CalcDescriptors(mol)))
	return name2Dval

def updateMolPreCalcProperties(mol,preCalcPropsDict):
	assert not "_Name" in preCalcPropsDict.keys(),"_Name is a reserved properties name which sets the molecule ID/title!"
	for p_name in preCalcPropsDict.keys():
		mol.SetProp(p_name,str(preCalcPropsDict[p_name]))
	return mol

def addCoords(mol,only_2d=True):
	if only_2d:
		AllChem.Compute2DCoords(mol)
	else:
		raise Exception('Support for 3D co-ordinates generation is not yet implemented!')
	return mol

def writeMolListToOutputFile(mol_list,out_name=None,out_type='sdf'):
	if out_name is None:
		out_name = 'mol_list_default_file_name.%s' % out_type
	else:
		assert out_type == out_name.split('.')[-1],"out_type=%s;out_name=%s" % (out_type,out_name)
	
	if 'sdf' == out_type:
		writer = Chem.SDWriter(out_name)
		for mol in mol_list:
			writer.write(mol)
		writer.close()
	else:
		raise Exception('This output file type is not currently supported by writeMolListToOutputFile(...): %s\n' % out_type)
	
