# Supplementary material for: The influence of solid state information and descriptor selection on statistical models of temperature dependent aqueous solubility
Source: J Cheminform. 2018 Aug 29;10:44. doi: 10.1186/s13321-018-0298-3 (PMC6115327; doi:10.1186/s13321-018-0298-3)
Supplement: Supplementary file 4 — Additional file 4. The “QSPR Data Processing Tools Suite”, used by the scripts employed to generate all QSPR results. [file 13321_2018_298_MOESM4_ESM.zip › QSPR_and_curation_utilities/Leeds_ADDoPT.WP3_tools-0.17/utils/report_ids_with_same_mol_structure.py]

####################################
#https://opensource.org/licenses/BSD-3-Clause (last accessed 26/11/17)
#Copyright (c) 2016-2017 University of Leeds
#Redistribution and use in source and binary forms, with or without modification, are permitted provided that the following conditions are met:
#1. Redistributions of source code must retain the above copyright notice, this list of conditions and the following disclaimer.
#2. Redistributions in binary form must reproduce the above copyright notice, this list of conditions and the following disclaimer in the documentation and/or other materials provided with the distribution.
#3. Neither the name of the copyright holder nor the names of its contributors may be used to endorse or promote products derived from this software without specific prior written permission.
#THIS SOFTWARE IS PROVIDED BY THE COPYRIGHT HOLDERS AND CONTRIBUTORS "AS IS" AND ANY EXPRESS OR IMPLIED WARRANTIES, INCLUDING, BUT NOT LIMITED TO, THE IMPLIED WARRANTIES OF MERCHANTABILITY AND FITNESS FOR A PARTICULAR PURPOSE ARE DISCLAIMED. IN NO EVENT SHALL THE COPYRIGHT HOLDER OR CONTRIBUTORS BE LIABLE FOR ANY DIRECT, INDIRECT, INCIDENTAL, SPECIAL, EXEMPLARY, OR CONSEQUENTIAL DAMAGES (INCLUDING, BUT NOT LIMITED TO, PROCUREMENT OF SUBSTITUTE GOODS OR SERVICES; LOSS OF USE, DATA, OR PROFITS; OR BUSINESS INTERRUPTION) HOWEVER CAUSED AND ON ANY THEORY OF LIABILITY, WHETHER IN CONTRACT, STRICT LIABILITY, OR TORT (INCLUDING NEGLIGENCE OR OTHERWISE) ARISING IN ANY WAY OUT OF THE USE OF THIS SOFTWARE, EVEN IF ADVISED OF THE POSSIBILITY OF SUCH DAMAGE.
####################################
#############
'''
Copyright (c) University of Leeds

Usage:

python report_ids_with_same_mol_structure.py -f <XLSX Excel workbook with IDs matched to SMILES in one sheet> -s <name of sheet of interest> -i <name of ID column header> -m <name of SMILES [molecular structures] column header>

Note (1): The sheet of interest should have the following kind of structure, although the ordering of the columns is not important:

First row: <ID column title>, <Other column title (1)>, <Other column title (2)>, <SMILES column title>
Other rows: ID, ...., ...., SMILES

Note (2): The IDs must be unique, or an error will be thrown.
'''

import getopt,sys,re
from collections import defaultdict
from xlsxSheetsLoader import xlsxSheetsLoader as sl
import mol_struc_parser as msp

def getId2SMILES(file,sheet,ID_col,SMILES_col):
	data_loader = sl(xlsx_fn=file)
	
	sheet_data = data_loader.loadSheetData(sheet_name=sheet)
	del data_loader
	
	assert type([]) == type(sheet_data)
	assert not 0 == len(sheet_data)
	
	id2SMILES = {}
	
	for row in sheet_data:
		id2SMILES[row[ID_col]] = row[SMILES_col]
	del row
	
	assert len(id2SMILES.keys()) == len(sheet_data),"The IDs are not unique! \n no. unique IDs=%d \n no. IDs=%d" % (len(id2SMILES.keys()),len(sheet_data))
	
	return id2SMILES

def findIDsMatchedToDuplicates(id2SMILES):
	
	inchi2IDs = defaultdict(list)
	
	for id in id2SMILES:
		try:
			inchi = msp.getInChI(input_format='smi',input=id2SMILES[id])
		except TypeError,err:
			print type(err),':',err
			print 'id=',id
			print 'SMILES=',id2SMILES[id]
			raise(err)
		inchi2IDs[inchi].append(id)
	del id,inchi
	
	ids_matched_to_duplicates = []
	
	for inchi in inchi2IDs:
		assert len(inchi2IDs[inchi]) >= 1,"inchi=%s matched to zero ids???" % inchi
		
		if len(inchi2IDs[inchi]) > 1:
			inchi2IDs[inchi].sort()
			ids_matched_to_duplicates.append(inchi2IDs[inchi])
	
	return ids_matched_to_duplicates

def writeReports(file,sheet,ids_matched_to_duplicates):
	count = 0
	for ids_list in ids_matched_to_duplicates:
		count += 1
		report_name = re.sub('(\.xlsx$)','_%s_IDsOfDupMols_%d.csv' % (sheet,count),file)
		assert not report_name == file
		
		f_out = open(report_name,'wb')
		try:
			for ID in ids_list:
				f_out.write(ID+'\r\n')
			del ID
		finally:
			f_out.close()
			del f_out
		

def main():
	
	try:
		##############
		opts,args = getopt.getopt(sys.argv[1:],'f:s:i:m:',['file=','sheet=','ID_column=','SMILES_col='])
		for o,v in opts:
			if '-f' == o:
				file = re.sub(r'"','',v)
			if '-s' == o:
				sheet = re.sub(r'"','',v)
			if '-i' == o:
				ID_col = re.sub(r'"','',v)
			if '-m' == o:
				SMILES_col = re.sub(r'"','',v)
		###############
		print '*'*50
		print 'Reporting IDs associated with duplicated molecular structures in the following XLSX Excel file.'
		print 'XLSX Excel file=',file
		print 'sheet=',sheet
		print 'ID column=',ID_col
		print 'SMILES (molecular structures) column=',SMILES_col
		print '*'*50
	except Exception,err:
		print __doc__
		print str(type(err)),':',str(err)
		raise(err)
	
	id2SMILES = getId2SMILES(file,sheet,ID_col,SMILES_col)
	
	ids_matched_to_duplicates = findIDsMatchedToDuplicates(id2SMILES)
	
	writeReports(file,sheet,ids_matched_to_duplicates)
	
	return 0

if __name__ == '__main__':
	sys.exit(main())
