# Supplementary material for: The influence of solid state information and descriptor selection on statistical models of temperature dependent aqueous solubility
Source: J Cheminform. 2018 Aug 29;10:44. doi: 10.1186/s13321-018-0298-3 (PMC6115327; doi:10.1186/s13321-018-0298-3)
Supplement: Supplementary file 4 — Additional file 4. The “QSPR Data Processing Tools Suite”, used by the scripts employed to generate all QSPR results. [file 13321_2018_298_MOESM4_ESM.zip › QSPR_and_curation_utilities/Leeds_ADDoPT.WP3_tools-0.17/utils/select_lowest_energy_refcode.py]

####################################
#https://opensource.org/licenses/BSD-3-Clause (last accessed 26/11/17)
#Copyright (c) 2016-2017 University of Leeds
#Redistribution and use in source and binary forms, with or without modification, are permitted provided that the following conditions are met:
#1. Redistributions of source code must retain the above copyright notice, this list of conditions and the following disclaimer.
#2. Redistributions in binary form must reproduce the above copyright notice, this list of conditions and the following disclaimer in the documentation and/or other materials provided with the distribution.
#3. Neither the name of the copyright holder nor the names of its contributors may be used to endorse or promote products derived from this software without specific prior written permission.
#THIS SOFTWARE IS PROVIDED BY THE COPYRIGHT HOLDERS AND CONTRIBUTORS "AS IS" AND ANY EXPRESS OR IMPLIED WARRANTIES, INCLUDING, BUT NOT LIMITED TO, THE IMPLIED WARRANTIES OF MERCHANTABILITY AND FITNESS FOR A PARTICULAR PURPOSE ARE DISCLAIMED. IN NO EVENT SHALL THE COPYRIGHT HOLDER OR CONTRIBUTORS BE LIABLE FOR ANY DIRECT, INDIRECT, INCIDENTAL, SPECIAL, EXEMPLARY, OR CONSEQUENTIAL DAMAGES (INCLUDING, BUT NOT LIMITED TO, PROCUREMENT OF SUBSTITUTE GOODS OR SERVICES; LOSS OF USE, DATA, OR PROFITS; OR BUSINESS INTERRUPTION) HOWEVER CAUSED AND ON ANY THEORY OF LIABILITY, WHETHER IN CONTRACT, STRICT LIABILITY, OR TORT (INCLUDING NEGLIGENCE OR OTHERWISE) ARISING IN ANY WAY OUT OF THE USE OF THIS SOFTWARE, EVEN IF ADVISED OF THE POSSIBILITY OF SUCH DAMAGE.
####################################
#############
'''
Copyright (c) 2016-2017 University of Leeds

select_lowest_energy_refcode.py

Overview:

This is a utility which, for a CSV file containing a set of Chemical_ID values matched to a set of CSD refcodes and corresponding pre-computed lattice energy values, will rank each CSD refcode associated with a given Chemical_ID based on the lattice energy values: the lowest energy value will be rank 1 etc.

Usage:


python select_lowest_energy_refcode.py -i <csv input>

Important points to note:

(1) <csv input> must contain the following columns:
CSD Refcode,Chemical_ID,CSD Refcode Lattice Energy
[the order is unimportant and additional columns may be present, but will be ignored]

(2) the output file will have the following structure:
CSD Refcode,Chemical_ID,CSD Refcode Priority,CSD Refcode Lattice Energy

(3) the CSD Refocde column entries in the <csv input> don't need be unique, since missing polymorph metadata might legitimately result in the same CSD Refcode being associated with multiple Chemical_ID values where one specifies a specific polymorph and one does not, but a warning will be triggered in the case of duplicate CSD refcodes

'''
import sys,re,csv,getopt,operator
from collections import defaultdict
from findDups import findDups

ID_col = 'Chemical_ID'
code_col = 'CSD Refcode'
energy_col = 'CSD Refcode Lattice Energy'
priority_col = 'CSD Refcode Priority'
output_header = [code_col,ID_col,priority_col,energy_col]

def loadInputRowDicts(input):
	f_in = open(input,'rb')
	try:
		loader = csv.DictReader(f_in,delimiter=',',quotechar='"')
		input_row_dicts = [row for row in loader]
		del loader,row
	finally:
		f_in.close()
	return input_row_dicts

def checkNoObviousErrorInThisCSDcode(code):
	assert code == code.strip(),"code=%s" % code

def checkNoObviousErrorsInCSDcodes(input_row_dicts,code_col):
	all_codes = [row[code_col] for row in input_row_dicts]
	for code in all_codes:
		checkNoObviousErrorInThisCSDcode(code)

def checkCodesUnique(input_row_dicts,code_col):
	codes = [row[code_col] for row in input_row_dicts]
	if not len(codes) == len(set(codes)):
		print '!'*50
		print 'WARNING!!!'
		print "These refcodes are duplicated:%s" % ','.join(findDups(codes))
		print '!'*50

def getId2code2energy(input,ID_col,code_col,energy_col):
	
	input_row_dicts = loadInputRowDicts(input)
	
	checkNoObviousErrorsInCSDcodes(input_row_dicts,code_col)
	
	checkCodesUnique(input_row_dicts,code_col)
	
	id2code2energy = defaultdict(dict)
	
	for row in input_row_dicts:
		try:
			id2code2energy[row[ID_col]][row[code_col]] = float(row[energy_col])
		except ValueError as err:
			raise Exception('%s:%s error encounterd with %s value for this refcode:%s\n' % (str(type(err)),str(err),energy_col,row[code_col]))
	
	return id2code2energy

def getId2code2Priority(id2code2energy):
	id2code2Priority = {}
	for id in id2code2energy:
		code2energy = id2code2energy[id]
		codes_ranked_by_energies = [t[0] for t in sorted(code2energy.iteritems(),key=operator.itemgetter(1),reverse=False)]
		code2priority = dict(zip(codes_ranked_by_energies,range(1,len(codes_ranked_by_energies)+1)))
		id2code2Priority[id] = code2priority
		del code2priority
	
	return id2code2Priority

def writeOutput(output,output_header,id2code2energy,id2code2Priority):
	f_out = open(output,'wb')
	try:
		writer = csv.DictWriter(f_out,delimiter=',',quotechar='"',fieldnames=output_header)
		writer.writerow(dict(zip(output_header,output_header)))
		
		for id in id2code2energy.keys():
			for code in id2code2energy[id].keys():
				row_dict = {}
				row_dict[ID_col] = id
				row_dict[code_col] = code
				row_dict[energy_col] = str(id2code2energy[id][code])
				row_dict[priority_col] = str(id2code2Priority[id][code])
				
				writer.writerow(row_dict)
				del row_dict
	finally:
		f_out.close()


def main():
	print '='*50
	print 'THE START'
	print '='*50
	
	##########################
	opts,args = getopt.getopt(sys.argv[1:],'i:',['input='])
	for o,v in opts:
		if '-i' == o:
			input = re.sub(r'"','',v)
	output = re.sub('(\.csv$)','_refcodesRanked.csv',input)
	assert not input == output,"input file %s is not a .csv file!" % input
	print '*'*50
	print 'Ranking CSD refcodes, for a given Chemical_ID, based on the lattice energies reported in ',input
	print 'Writing the results to ',output
	print '*'*50
	##########################
	
	id2code2energy = getId2code2energy(input,ID_col,code_col,energy_col)
	
	id2code2Priority = getId2code2Priority(id2code2energy)
	
	writeOutput(output,output_header,id2code2energy,id2code2Priority)
	
	print '='*50
	print 'THE END'
	print '='*50
	
	return 0

if __name__ == '__main__':
	sys.exit(main())
