# Supplementary material for: The influence of solid state information and descriptor selection on statistical models of temperature dependent aqueous solubility
Source: J Cheminform. 2018 Aug 29;10:44. doi: 10.1186/s13321-018-0298-3 (PMC6115327; doi:10.1186/s13321-018-0298-3)
Supplement: Supplementary file 4 — Additional file 4. The “QSPR Data Processing Tools Suite”, used by the scripts employed to generate all QSPR results. [file 13321_2018_298_MOESM4_ESM.zip › QSPR_and_curation_utilities/Leeds_ADDoPT.WP3_tools-0.17/utils/vh_batch_elatt_check.py]

####################################
#https://opensource.org/licenses/BSD-3-Clause (last accessed 26/11/17)
#Copyright (c) 2016-2017 University of Leeds
#Redistribution and use in source and binary forms, with or without modification, are permitted provided that the following conditions are met:
#1. Redistributions of source code must retain the above copyright notice, this list of conditions and the following disclaimer.
#2. Redistributions in binary form must reproduce the above copyright notice, this list of conditions and the following disclaimer in the documentation and/or other materials provided with the distribution.
#3. Neither the name of the copyright holder nor the names of its contributors may be used to endorse or promote products derived from this software without specific prior written permission.
#THIS SOFTWARE IS PROVIDED BY THE COPYRIGHT HOLDERS AND CONTRIBUTORS "AS IS" AND ANY EXPRESS OR IMPLIED WARRANTIES, INCLUDING, BUT NOT LIMITED TO, THE IMPLIED WARRANTIES OF MERCHANTABILITY AND FITNESS FOR A PARTICULAR PURPOSE ARE DISCLAIMED. IN NO EVENT SHALL THE COPYRIGHT HOLDER OR CONTRIBUTORS BE LIABLE FOR ANY DIRECT, INDIRECT, INCIDENTAL, SPECIAL, EXEMPLARY, OR CONSEQUENTIAL DAMAGES (INCLUDING, BUT NOT LIMITED TO, PROCUREMENT OF SUBSTITUTE GOODS OR SERVICES; LOSS OF USE, DATA, OR PROFITS; OR BUSINESS INTERRUPTION) HOWEVER CAUSED AND ON ANY THEORY OF LIABILITY, WHETHER IN CONTRACT, STRICT LIABILITY, OR TORT (INCLUDING NEGLIGENCE OR OTHERWISE) ARISING IN ANY WAY OUT OF THE USE OF THIS SOFTWARE, EVEN IF ADVISED OF THE POSSIBILITY OF SUCH DAMAGE.
####################################
#############
'''
Copyright (c) 2016-2017 University of Leeds

vh_batch_elatt_check.py

Overview:

This program is designed to generate a convergence report for a Visual HABIT lattice energy (Elatt) batch calculation output file, providing an indication of whether Elatt values have been calculated, without numerical errors, for a specified set of CIF files and whether the calculation appears to have converged.
[N.B. The batch calculation output file structure this tool is designed to parse is consisent with the following version of the Visual HABIT software: VH_02Nov16]
The Visual HABIT software was also developed at the Universit of Leeds and is not part of the current set of Python tools you are using.

Usage:

python vh_batch_elatt_check.py -i [list of CIF files.txt] -e [VH batch Elatt output.csv]

Options: 
-c: c_fract (default:0.01) in the following convergence criterion:
((|Elatt[s_max]| - |Elatt[s_max-1]|)/|Elatt[s_max-1]|) < c_fract, where s_max denotes the maximum value of s,which is the iteration number starting from s=0


-d: d_fract (default:0.01) in the following convergence criterion:
where deltaAbsElatt[s+1,s] is defined as (|Elatt[s+1]| - |Elatt[s]|),
for all s, excluding initial Elatt[s] = 0 values, (deltaAbsElatt[s+2,s+1] - deltaAbsElatt[s+1,s])/|Elatt[s]| < d_fract

-C: C_abs (default:0.5) in the following convergence criterion:
(|Elatt[s_max]| - |Elatt[s_max-1]|) < C_abs

-D: D_successive (default:1) in the following convergence criterion:
where deltaAbsElatt[s+1,s] is defined as (|Elatt[s+1]| - |Elatt[s]|),
the maximum number of successive occurences 
of (deltaAbsElatt[s+2,s+1] - deltaAbsElatt[s+1,s]) >=0 
is D_successive [i.e. an integer]

In addition, the following checks are carried out:
for all s, (|Elatt[s]| - |Elatt[s-1]|) >= 0
for all s, Elatt[s] must be numeric AND Elatt[s] <= 0

Indeed, before all of this, the tool checks that corresponding results for each of the CIF files in [list of CIF files.txt] have been generated!
'''
import sys,re,getopt,traceback,os,csv
from collections import defaultdict
#import functools #ddd = defaultdict(functools.partial(defaultdict,dict))
#from getListOfDictsKeys import getListOfDictsKeys

###################
####Key globals####
###################
source_line_start_regex = re.compile('(source file\:)')
elatt_col_title_prefix_regex = re.compile('(Total Energy)')
out_header = ['SourceFile','ResultsPresent?','Numeric_Elatt_Criterion?','Small_deltaAbsElatt_Criterion?','Sign_deltaAbsElatt_Criterion?','Decreasing_deltaAbsElattCriterion?','OK?']
check_pass = 'OK'
check_fail = 'No'
check_na = 'N/A'
####################

####################
####Functions#######
####################

def nameChecksRecord(vh_batch_elatt_file,c_fract,d_fract,C_abs,D_successive):
	output_csv = re.sub('(\.csv$)','_c%.3f_d%.2f_C%.1f_D%d_CR.csv' % (c_fract,d_fract,C_abs,D_successive),vh_batch_elatt_file)
	assert not output_csv == vh_batch_elatt_file
	return output_csv

def getCifList(cif_files_record):
	f_in = open(cif_files_record)
	try:
		cif_list = [re.sub(r'\r|\n','',LINE) for LINE in f_in.readlines()]
	finally:
		f_in.close()
		del f_in
	return cif_list

def getCIFname(source_line):
	cif_name = source_line_start_regex.split(source_line)[2].strip()
	
	return cif_name

def lineStartsWithInteger(line):
	try:
		v = int(line.split(',')[0])
		return True
	except ValueError:
		return False

def getVHoutCif2Iter2Elatt(vh_batch_elatt_file):
	f_in = open(vh_batch_elatt_file)
	try:
		all_lines = [re.sub(r'\r|\n','',LINE) for LINE in f_in.readlines()]
		del LINE
	finally:
		f_in.close()
	
	vh_out_dd = {}
	iter_count = None
	elatt_col_index = None
	for line_index in range(0,len(all_lines)):
		if source_line_start_regex.match(all_lines[line_index]):
			current_cif_name = getCIFname(source_line=all_lines[line_index])
			vh_out_dd[current_cif_name] = {}
		elif elatt_col_title_prefix_regex.search(all_lines[line_index]):
			all_col_titles = all_lines[line_index].split(',')
			assert len(all_col_titles) > 1,"all_col_titles=%s" % str(all_col_titles)
			assert len(all_col_titles) == len(set(all_col_titles)),"all_col_titles=%s" % str(all_col_titles)
			elatt_col_titles = [col for col in all_col_titles if elatt_col_title_prefix_regex.match(col)]
			del col
			assert 1 == len(elatt_col_titles),"elatt_col_titles=%s" % str(elatt_col_titles)
			elatt_col = elatt_col_titles[0]
			del elatt_col_titles
			elatt_col_index = all_col_titles.index(elatt_col)
			
			iter_count = -1
		elif lineStartsWithInteger(line=all_lines[line_index]):
			assert not iter_count is None,"all_lines[line_index]=%s" % str(all_lines[line_index])
			assert type(1) == type(iter_count),"iter_count=%s" % str(iter_count)
			assert not elatt_col_index is None,"all_lines[line_index]=%s" % str(all_lines[line_index])
			assert type(1) == type(elatt_col_index),"elatt_col_index=%s" % str(elatt_col_index)
			iter_count += 1
			
			vh_out_dd[current_cif_name][iter_count] = all_lines[line_index].split(',')[elatt_col_index].strip()
		else:
			pass
	
	return vh_out_dd

def checkCifMissing(vh_out_dd,cif):
	if not cif in vh_out_dd.keys():
		return check_fail
	else:
		return check_pass

def checkNumericElatt(vh_out_dd,cif,missing):
	if check_fail == missing:
		return check_na
	else:
		try:
			for s in range(0,len(vh_out_dd[cif].keys())):
				assert float(vh_out_dd[cif][s]) <= 0,"cif=%s;s=%d;Elatt[s]=%f" % (cif,s,float(vh_out_dd[cif][s]))
			return check_pass
		except (ValueError,AssertionError) as err:
			print '!'*50
			print 'WARNING:'
			print 'cif=%s' % cif
			print 'Elatt iteration, starting from zero, i.e. s=%d' % s
			print 'Elatt[s] is not a negative number:',vh_out_dd[cif][s]
			print type(err),':',err
			print '!'*50
			return check_fail

def getDeltaAbsE(s2e,s):
	delta = abs(float(s2e[s]))-abs(float(s2e[(s-1)]))
	return delta

def finalDeltaAbsElattAbsOK(s2e,s_max,C_abs):
	delta = getDeltaAbsE(s2e,s=s_max)
	if delta < C_abs:
		return True
	else:
		return False

def finalDeltaAbsElattRelOK(s2e,s_max,c_fract):
	delta = getDeltaAbsE(s2e,s=s_max)
	if delta/abs(float(s2e[(s_max-1)])) < c_fract:
		return True
	else:
		return False
	 

def checkSmallDeltaAbsElatt(vh_out_dd,cif,missing,numeric_elatt,c_fract,C_abs):
	if not (check_pass == missing and check_pass == numeric_elatt):
		return check_na
	else:
		s_max = max(range(0,len(vh_out_dd[cif].keys())))
		
		if finalDeltaAbsElattAbsOK(vh_out_dd[cif],s_max,C_abs) and finalDeltaAbsElattRelOK(vh_out_dd[cif],s_max,c_fract):
			return check_pass
		else:
			return check_fail

def checkSignDeltaAbsElatt(vh_out_dd,cif,missing,numeric_elatt):
	if not (check_pass == missing and check_pass == numeric_elatt):
		return check_na
	else:
		for s in range(0,len(vh_out_dd[cif].keys()))[:-1]:
			if not getDeltaAbsE(vh_out_dd[cif],(s+1)) >= 0:
				return check_fail
		return check_pass

def getRelativeDeltaDeltaAbsElattValues(vh_out_dd,cif):
	
	relative_delta_delta_values = []
	
	s_values_to_scan = range(0,len(vh_out_dd[cif].keys()))[:-2]
	
	
	s_values_with_zero_Elatt = [s for s in vh_out_dd[cif].keys() if 0 == float(vh_out_dd[cif][s])]
	del s
	s_values_with_zero_Elatt.sort()
	assert range(0,len(s_values_with_zero_Elatt)) == s_values_with_zero_Elatt,"s_values_with_zero_Elatt=%s;Elatt[s]=0 values are not only present at the start???" % str(s_values_with_zero_Elatt)
	
	
	for s in s_values_to_scan:
		if s in s_values_with_zero_Elatt:
			continue
		
		delta_from_s_plus_2 = getDeltaAbsE(vh_out_dd[cif],(s+2))
		delta_from_s_plus_1 = getDeltaAbsE(vh_out_dd[cif],(s+1))
		mag_elatt_s = abs(float(vh_out_dd[cif][s]))
		relative_delta_delta = (delta_from_s_plus_2 - delta_from_s_plus_1)/mag_elatt_s
		relative_delta_delta_values.append(relative_delta_delta)
	
	return relative_delta_delta_values

def noSigViolationsOfDecreasingDeltaAbsElatt(vh_out_dd,cif,d_fract):
	
	relative_delta_delta_values = getRelativeDeltaDeltaAbsElattValues(vh_out_dd,cif)
	for relative_delta_delta in relative_delta_delta_values:
		if not relative_delta_delta < d_fract:
			return False
	return True


def notManySuccessiveViolationsOfDecreasingDeltaAbsElatt(vh_out_dd,cif,D_successive):
	relative_delta_delta_values = getRelativeDeltaDeltaAbsElattValues(vh_out_dd,cif)
	
	successive_violation_count = 0
	for relative_delta_delta in relative_delta_delta_values:
		if not relative_delta_delta < 0:
			successive_violation_count += 1
		else:
			successive_violation_count = 0
		if successive_violation_count > D_successive:
			return False
	return True

def checkDecreasingDeltaAbsElatt(vh_out_dd,cif,missing,numeric_elatt,d_fract,D_successive):
	if not (check_pass == missing and check_pass == numeric_elatt):
		return check_na
	else:
		if noSigViolationsOfDecreasingDeltaAbsElatt(vh_out_dd,cif,d_fract) and notManySuccessiveViolationsOfDecreasingDeltaAbsElatt(vh_out_dd,cif,D_successive):
			return check_pass
		else:
			return check_fail

def checkNoExtraCifs(vh_out_dd,cif_list):
	extras = list(set(vh_out_dd.keys()).difference(set(cif_list)))
	assert 0 == len(extras),"extras=%s;cif_list=%s;vh_out_dd=%s" % (str(extras),str(cif_list),str(vh_out_dd))

def checkOk(checks2statuses):
	statuses = checks2statuses.values()
	if not [check_pass] == list(set(statuses)):
		return check_fail
	else:
		return check_pass

def applyAllChecks(vh_out_dd,cif_list,c_fract,d_fract,C_abs,D_successive):
	
	checkNoExtraCifs(vh_out_dd,cif_list)
	
	cif_checks_status = defaultdict(dict)
	
	for cif in cif_list:
		cif_checks_status[cif]['ResultsPresent?'] = checkCifMissing(vh_out_dd,cif)
		missing=cif_checks_status[cif]['ResultsPresent?']
		
		cif_checks_status[cif]['Numeric_Elatt_Criterion?'] = checkNumericElatt(vh_out_dd,cif,missing)
		numeric_elatt = cif_checks_status[cif]['Numeric_Elatt_Criterion?']
		
		cif_checks_status[cif]['Small_deltaAbsElatt_Criterion?'] = checkSmallDeltaAbsElatt(vh_out_dd,cif,missing,numeric_elatt,c_fract,C_abs)
		cif_checks_status[cif]['Sign_deltaAbsElatt_Criterion?'] = checkSignDeltaAbsElatt(vh_out_dd,cif,missing,numeric_elatt)
		cif_checks_status[cif]['Decreasing_deltaAbsElattCriterion?'] = checkDecreasingDeltaAbsElatt(vh_out_dd,cif,missing,numeric_elatt,d_fract,D_successive)
		cif_checks_status[cif]['OK?'] = checkOk(checks2statuses=cif_checks_status[cif])
	
	return cif_checks_status

def writeOutput(cif_list,cif_checks_status,output_csv,out_header):
	
	f_out = open(output_csv,'wb')
	try:
		csv_writer = csv.DictWriter(f_out,delimiter=',',quotechar='"',fieldnames=out_header)
		csv_writer.writerow(dict(zip(out_header,out_header)))
		
		for cif in cif_list:
			row_dict = {}
			row_dict['SourceFile'] = cif.split(os.path.sep)[-1]
			for key in cif_checks_status[cif].keys():
				row_dict[key] = cif_checks_status[cif][key]
			csv_writer.writerow(row_dict)
			del row_dict
	finally:
		f_out.close()
		del f_out

def main():
	
	###############
	###Defaults####
	###############
	c_fract = 0.01
	d_fract = 0.1
	C_abs = 0.5
	D_successive = 1
	###############
	
	
	##############
	try:
		opts,args = getopt.getopt(sys.argv[1:],'i:e:c:d:C:D:',['cif_files_record=','vh_batch_elatt_file=','c_fract=','d_fract=','C_abs=','D_successive='])
		for o,v in opts:
			if '-i' == o:
				cif_files_record = re.sub(r'"','',v)
			if '-e' == o:
				vh_batch_elatt_file = re.sub(r'"','',v)
			if '-c' == o:
				c_fract = float(v)
			if '-d' == o:
				d_fract = float(v)
			if '-C' == o:
				C_abs = float(v)
			if '-D' == o:
				D_successive = int(v)
		
		output_csv = nameChecksRecord(vh_batch_elatt_file,c_fract,d_fract,C_abs,D_successive)
		
		print '='*50
		print 'Running vh_batch_elatt_check.py with the following options:'
		print 'cif_files_record=',cif_files_record
		print 'vh_batch_elatt_file=',vh_batch_elatt_file
		print 'c_fract=',c_fract
		print 'd_fract=',d_fract
		print 'C_abs=',C_abs
		print 'D_successive=',D_successive
		print 'output_csv=',output_csv
		print '='*50
	except Exception as err:
		print '!'*50
		traceback.print_exc()
		print '!'*50
		print __doc__
		raise Exception(err)
	##############
	
	cif_list = getCifList(cif_files_record)
	
	vh_out_dd = getVHoutCif2Iter2Elatt(vh_batch_elatt_file)
	
	cif_checks_status = applyAllChecks(vh_out_dd,cif_list,c_fract,d_fract,C_abs,D_successive)
	
	writeOutput(cif_list,cif_checks_status,output_csv,out_header)
	
	return 0

if __name__ == '__main__':
	sys.exit(main())
