# Supplementary material for: The influence of solid state information and descriptor selection on statistical models of temperature dependent aqueous solubility
Source: J Cheminform. 2018 Aug 29;10:44. doi: 10.1186/s13321-018-0298-3 (PMC6115327; doi:10.1186/s13321-018-0298-3)
Supplement: Supplementary file 4 — Additional file 4. The “QSPR Data Processing Tools Suite”, used by the scripts employed to generate all QSPR results. [file 13321_2018_298_MOESM4_ESM.zip › QSPR_and_curation_utilities/Leeds_ADDoPT.WP3_tools-0.17/utils/xlsxSheetsLoader.py]

####################################
#https://opensource.org/licenses/BSD-3-Clause (last accessed 26/11/17)
#Copyright (c) 2016-2017 University of Leeds
#Redistribution and use in source and binary forms, with or without modification, are permitted provided that the following conditions are met:
#1. Redistributions of source code must retain the above copyright notice, this list of conditions and the following disclaimer.
#2. Redistributions in binary form must reproduce the above copyright notice, this list of conditions and the following disclaimer in the documentation and/or other materials provided with the distribution.
#3. Neither the name of the copyright holder nor the names of its contributors may be used to endorse or promote products derived from this software without specific prior written permission.
#THIS SOFTWARE IS PROVIDED BY THE COPYRIGHT HOLDERS AND CONTRIBUTORS "AS IS" AND ANY EXPRESS OR IMPLIED WARRANTIES, INCLUDING, BUT NOT LIMITED TO, THE IMPLIED WARRANTIES OF MERCHANTABILITY AND FITNESS FOR A PARTICULAR PURPOSE ARE DISCLAIMED. IN NO EVENT SHALL THE COPYRIGHT HOLDER OR CONTRIBUTORS BE LIABLE FOR ANY DIRECT, INDIRECT, INCIDENTAL, SPECIAL, EXEMPLARY, OR CONSEQUENTIAL DAMAGES (INCLUDING, BUT NOT LIMITED TO, PROCUREMENT OF SUBSTITUTE GOODS OR SERVICES; LOSS OF USE, DATA, OR PROFITS; OR BUSINESS INTERRUPTION) HOWEVER CAUSED AND ON ANY THEORY OF LIABILITY, WHETHER IN CONTRACT, STRICT LIABILITY, OR TORT (INCLUDING NEGLIGENCE OR OTHERWISE) ARISING IN ANY WAY OUT OF THE USE OF THIS SOFTWARE, EVEN IF ADVISED OF THE POSSIBILITY OF SUCH DAMAGE.
####################################
#############
import re,sys,os
import datum_parser
try:
	from openpyxl import load_workbook
except ImportError,err:
	print '"from openpyxl import load_workbook" failed!'
	print 'See https://openpyxl.readthedocs.io/en/default/ for "Installation" instructions'
	sys.exit(1)
try:
	from unidecode import unidecode #http://stackoverflow.com/questions/2365411/python-convert-unicode-to-ascii-without-errors
except ImportError,err:
	print '"from unidecode import unidecode" failed!'
	print 'See https://pypi.python.org/pypi/Unidecode for "Installation" instructions'
	sys.exit(1)

class xlsxSheetsLoader():
	
	def loadWb(self):
		self.wbook = load_workbook(filename=self.xlsx_fn,read_only=self.support_big_data,data_only=True)
	
	def __init__(self,xlsx_fn,support_big_data=True,sheets_to_ignore=None,drop_empty_sheets=True):
		assert re.search('(\.xlsx$)',xlsx_fn),"%s is not a valid file for xlsxSheetLoader. It must be an Excel 2010 or greater <suffix>.xlsx file" % xlsx_fn
		assert os.path.exists(xlsx_fn),"%s does not exist!" % xlsx_fn
		self.xlsx_fn = xlsx_fn 
		del xlsx_fn
		
		assert type(True) == type(support_big_data)
		self.support_big_data = support_big_data
		del support_big_data
		
		if not sheets_to_ignore is None:
			assert type(sheets_to_ignore) == type([])
			assert 0 == len([s for s in sheets_to_ignore if not type(s) == type('s')])
			del s
		
		self.sheets_to_ignore = sheets_to_ignore
		del sheets_to_ignore
		
		self.drop_empty_sheets = drop_empty_sheets
		del drop_empty_sheets
		
		self.loadWb()
	
	def getSheetNames(self):
		raw_sheet_names = self.wbook.get_sheet_names()
		all_sheet_names = [unidecode(s) for s in raw_sheet_names]
		del s
		
		if self.sheets_to_ignore is None:
			return all_sheet_names
		else:
			#For some workbooks, there may be sheets we should ignore when loading data, because they do not conform to the general structure supposed by loadSheetData(...) and its helper functions
			return [s for s in all_sheet_names if not s in self.sheets_to_ignore]
	
	def simplifyValue(self,raw_cell_value,isColumnHeader):
		return datum_parser.convertCellValue(raw_cell_value=raw_cell_value,isColumnHeader=isColumnHeader)
	
	def getRowList(self,wsheet_row_obj,isColumnHeaderRow):
		return [self.simplifyValue(raw_cell_value=cell.value,isColumnHeader=isColumnHeaderRow) for cell in wsheet_row_obj]
	
	def getRows(self,sheet_name):
		wsheet = self.wbook[sheet_name]
		processed_rows = []
		row_count = 0
		for row in wsheet.rows:
			if 0 == row_count:
				processed_rows.append(self.getRowList(wsheet_row_obj=row,isColumnHeaderRow=True))
			else:
				processed_rows.append(self.getRowList(wsheet_row_obj=row,isColumnHeaderRow=False))
			row_count += 1
		return processed_rows
	
	def getColTitles(self,all_rows):
		###################
		#Helper function for loadSheetData(...)
		#This assumes a sheet has a table structure with unique column titles in the first row
		###################
		first_row = all_rows[0]
		return first_row
	
	def row2Dict(self,col_titles_in_order,row):
		###################
		#Helper function for loadSheetData(...)
		#This assumes a sheet has a table structure with unique column titles in the first row
		###################
		
		#row_list = self.getRowList(wsheet_row_obj=row)
		
		row_dict = dict(zip(col_titles_in_order,row))
		
		return row_dict
	
	def filterEmptyRows(self,all_rows):
		filtered_rows = []
		
		for row in all_rows:
			if len(row) == len([part for part in row if part is None]):
				continue
			else:
				filtered_rows.append(row)
		
		return filtered_rows
	
	def loadSheetData(self,sheet_name):
		###################
		#This assumes a sheet has a table structure with unique column titles in the first row
		#Data will be returned as a list of dictionaries, one for each row after the column titles row. For each dictionary, the keys will be column titles and the values will be the corresponding row entries for that column.
		###################
		
		all_rows = self.getRows(sheet_name)
		
		all_rows = self.filterEmptyRows(all_rows)
		
		col_titles = self.getColTitles(all_rows)
		
		sheet_data = []
		
		for current_row in all_rows[1:]:
			sheet_data.append(self.row2Dict(col_titles_in_order=col_titles,row=current_row))
		
		return sheet_data
	
	def loadAllData(self):
		####################
		#To be called after __init__()
		#####################
		
		all_data = {}
		
		for sheet in self.getSheetNames():
			all_data[sheet] = self.loadSheetData(sheet_name=sheet)
			
			if self.drop_empty_sheets:
				if 0 == len(all_data[sheet]):
					del all_data[sheet]
		
		return all_data
