# Supplementary material for: The influence of solid state information and descriptor selection on statistical models of temperature dependent aqueous solubility
Source: J Cheminform. 2018 Aug 29;10:44. doi: 10.1186/s13321-018-0298-3 (PMC6115327; doi:10.1186/s13321-018-0298-3)
Supplement: Supplementary file 5 — Additional file 5. An automated test suite for “QSPR Data Processing Tools Suite”. [file 13321_2018_298_MOESM5_ESM.zip]

Archive with 216 entries (173 files):
- tests/tests_for_Leeds_ADDoPT.WP3_tools-0.17/
- tests/tests_for_Leeds_ADDoPT.WP3_tools-0.17/LICENSE
- tests/tests_for_Leeds_ADDoPT.WP3_tools-0.17/README.txt
- tests/tests_for_Leeds_ADDoPT.WP3_tools-0.17/tests/
- tests/tests_for_Leeds_ADDoPT.WP3_tools-0.17/tests/run_tests.py
- tests/tests_for_Leeds_ADDoPT.WP3_tools-0.17/tests/test_0/
- tests/tests_for_Leeds_ADDoPT.WP3_tools-0.17/tests/test_0/test_0.py
- tests/tests_for_Leeds_ADDoPT.WP3_tools-0.17/tests/test_0/test_0.pyc
- tests/tests_for_Leeds_ADDoPT.WP3_tools-0.17/tests/test_1/
- tests/tests_for_Leeds_ADDoPT.WP3_tools-0.17/tests/test_1/mixture_of_CAS_and_names.txt
- tests/tests_for_Leeds_ADDoPT.WP3_tools-0.17/tests/test_1/test_1.py
- tests/tests_for_Leeds_ADDoPT.WP3_tools-0.17/tests/test_1/test_1_FAILURES_csFalse_retDupsTrue_dateFalse_expected.csv
- tests/tests_for_Leeds_ADDoPT.WP3_tools-0.17/tests/test_1/test_1_output_csFalse_retDupsTrue_dateFalse_expected.csv
- tests/tests_for_Leeds_ADDoPT.WP3_tools-0.17/tests/test_10/
- tests/tests_for_Leeds_ADDoPT.WP3_tools-0.17/tests/test_10/ADDoPT_Data_Template_ExampleDS1.xlsx
- tests/tests_for_Leeds_ADDoPT.WP3_tools-0.17/tests/test_10/test_10.py
- tests/tests_for_Leeds_ADDoPT.WP3_tools-0.17/tests/test_11/
- tests/tests_for_Leeds_ADDoPT.WP3_tools-0.17/tests/test_11/ADDoPT_Data_Template_Example_with_rows_to_filter.xlsx
- tests/tests_for_Leeds_ADDoPT.WP3_tools-0.17/tests/test_11/ADDoPT_Data_Template_Example_without_rows_to_filter.xlsx
- tests/tests_for_Leeds_ADDoPT.WP3_tools-0.17/tests/test_11/test_11.py
- tests/tests_for_Leeds_ADDoPT.WP3_tools-0.17/tests/test_12/
- tests/tests_for_Leeds_ADDoPT.WP3_tools-0.17/tests/test_12/ADDoPT_Data_Template_Example_NotValid_1.xlsx
- tests/tests_for_Leeds_ADDoPT.WP3_tools-0.17/tests/test_12/ADDoPT_Data_Template_Example_NotValid_2.xlsx
- tests/tests_for_Leeds_ADDoPT.WP3_tools-0.17/tests/test_12/ADDoPT_Data_Template_Example_NotValid_3.xlsx
- tests/tests_for_Leeds_ADDoPT.WP3_tools-0.17/tests/test_12/ADDoPT_Data_Template_Example_NotValid_4.xlsx
- tests/tests_for_Leeds_ADDoPT.WP3_tools-0.17/tests/test_12/ADDoPT_Data_Template_Example_NotValid_5.xlsx
- tests/tests_for_Leeds_ADDoPT.WP3_tools-0.17/tests/test_12/ADDoPT_Data_Template_Example_NotValid_6.xlsx
- tests/tests_for_Leeds_ADDoPT.WP3_tools-0.17/tests/test_12/ADDoPT_Data_Template_Example_NotValid_7.xlsx
- tests/tests_for_Leeds_ADDoPT.WP3_tools-0.17/tests/test_12/ADDoPT_Data_Template_Example_NotValid_8.xlsx
- tests/tests_for_Leeds_ADDoPT.WP3_tools-0.17/tests/test_12/ADDoPT_Data_Template_Example_NotValid_9.xlsx
- tests/tests_for_Leeds_ADDoPT.WP3_tools-0.17/tests/test_12/ADDoPT_Data_Template_Example_Valid_1.xlsx
- tests/tests_for_Leeds_ADDoPT.WP3_tools-0.17/tests/test_12/ADDoPT_Data_Template_Example_Valid_2.xlsx
- tests/tests_for_Leeds_ADDoPT.WP3_tools-0.17/tests/test_12/test_12.py
- tests/tests_for_Leeds_ADDoPT.WP3_tools-0.17/tests/test_13/
- tests/tests_for_Leeds_ADDoPT.WP3_tools-0.17/tests/test_13/ds_dir/
- tests/tests_for_Leeds_ADDoPT.WP3_tools-0.17/tests/test_13/ds_dir/ADDoPT_Data_Template_Example_Valid_1.xlsx
- tests/tests_for_Leeds_ADDoPT.WP3_tools-0.17/tests/test_13/ds_dir/list_of_references.xlsx
- tests/tests_for_Leeds_ADDoPT.WP3_tools-0.17/tests/test_13/ds_dir/RLMR_addopt_Data_Template_p2.9.16_LowerCase.xlsx
- tests/tests_for_Leeds_ADDoPT.WP3_tools-0.17/tests/test_13/ds_dir/RLMR_ADDoPT_Data_Template_p2.9.16_Pretend.xlsx
- tests/tests_for_Leeds_ADDoPT.WP3_tools-0.17/tests/test_13/ds_dir/some_other_ADDoPT_spreadsheet.xlsx
- tests/tests_for_Leeds_ADDoPT.WP3_tools-0.17/tests/test_13/test_13.py
- tests/tests_for_Leeds_ADDoPT.WP3_tools-0.17/tests/test_14/
- tests/tests_for_Leeds_ADDoPT.WP3_tools-0.17/tests/test_14/ds_dir/
- tests/tests_for_Leeds_ADDoPT.WP3_tools-0.17/tests/test_14/ds_dir/ADDoPT_Data_Template_Example_NewSheet.xlsx
- tests/tests_for_Leeds_ADDoPT.WP3_tools-0.17/tests/test_14/ds_dir/RLMR_ADDoPT_Data_Template_p2.9.16_Pretend.xlsx
- tests/tests_for_Leeds_ADDoPT.WP3_tools-0.17/tests/test_14/test_14.py
- tests/tests_for_Leeds_ADDoPT.WP3_tools-0.17/tests/test_15/
- tests/tests_for_Leeds_ADDoPT.WP3_tools-0.17/tests/test_15/test_15.py
- tests/tests_for_Leeds_ADDoPT.WP3_tools-0.17/tests/test_15/test_input/
- tests/tests_for_Leeds_ADDoPT.WP3_tools-0.17/tests/test_15/test_input/ADDoPT_Data_Example1.xlsx
- tests/tests_for_Leeds_ADDoPT.WP3_tools-0.17/tests/test_15/test_input/ADDoPT_Data_Example2.xlsx
- tests/tests_for_Leeds_ADDoPT.WP3_tools-0.17/tests/test_16/
- tests/tests_for_Leeds_ADDoPT.WP3_tools-0.17/tests/test_16/ADDoPT_Data_ToySolubilityData.xlsx
- tests/tests_for_Leeds_ADDoPT.WP3_tools-0.17/tests/test_16/crystal_descriptors_no_comments.csv
- tests/tests_for_Leeds_ADDoPT.WP3_tools-0.17/tests/test_16/filters_1.csv
- tests/tests_for_Leeds_ADDoPT.WP3_tools-0.17/tests/test_16/filters_2.csv
- tests/tests_for_Leeds_ADDoPT.WP3_tools-0.17/tests/test_16/filters_3.csv
- tests/tests_for_Leeds_ADDoPT.WP3_tools-0.17/tests/test_16/filters_4.csv
- tests/tests_for_Leeds_ADDoPT.WP3_tools-0.17/tests/test_16/filters_5.csv
- tests/tests_for_Leeds_ADDoPT.WP3_tools-0.17/tests/test_16/filters_6.csv
- tests/tests_for_Leeds_ADDoPT.WP3_tools-0.17/tests/test_16/mol_descriptors_no_comments.csv
- tests/tests_for_Leeds_ADDoPT.WP3_tools-0.17/tests/test_16/mol_descriptors_plus_comments.csv
- tests/tests_for_Leeds_ADDoPT.WP3_tools-0.17/tests/test_16/qspr_ready_ds_CrystDnC_F1_expected.csv
- tests/tests_for_Leeds_ADDoPT.WP3_tools-0.17/tests/test_16/qspr_ready_ds_CrystDnC_F2_expected.csv
- tests/tests_for_Leeds_ADDoPT.WP3_tools-0.17/tests/test_16/qspr_ready_ds_CrystDnC_F3_expected.csv
- tests/tests_for_Leeds_ADDoPT.WP3_tools-0.17/tests/test_16/qspr_ready_ds_CrystDnC_F4_expected.csv
- tests/tests_for_Leeds_ADDoPT.WP3_tools-0.17/tests/test_16/qspr_ready_ds_CrystDnC_F5_expected.csv
- tests/tests_for_Leeds_ADDoPT.WP3_tools-0.17/tests/test_16/qspr_ready_ds_CrystDnC_F6_expected.csv
- tests/tests_for_Leeds_ADDoPT.WP3_tools-0.17/tests/test_16/qspr_ready_ds_molDnC_F1_expected.csv
- tests/tests_for_Leeds_ADDoPT.WP3_tools-0.17/tests/test_16/qspr_ready_ds_molDnC_nF_expected.csv
- tests/tests_for_Leeds_ADDoPT.WP3_tools-0.17/tests/test_16/qspr_ready_ds_molDwC_nF_expected.csv
- tests/tests_for_Leeds_ADDoPT.WP3_tools-0.17/tests/test_16/test_16.py
- tests/tests_for_Leeds_ADDoPT.WP3_tools-0.17/tests/test_17/
- tests/tests_for_Leeds_ADDoPT.WP3_tools-0.17/tests/test_17/ADDoPT_Data_ToySolubilityData.xlsx
- tests/tests_for_Leeds_ADDoPT.WP3_tools-0.17/tests/test_17/desc_calc_ready_ds_CrystD_F1_expected.csv
- tests/tests_for_Leeds_ADDoPT.WP3_tools-0.17/tests/test_17/desc_calc_ready_ds_molD_F1_expected.csv
- tests/tests_for_Leeds_ADDoPT.WP3_tools-0.17/tests/test_17/filters_1.csv
- tests/tests_for_Leeds_ADDoPT.WP3_tools-0.17/tests/test_17/test_17.py
- tests/tests_for_Leeds_ADDoPT.WP3_tools-0.17/tests/test_18/
- tests/tests_for_Leeds_ADDoPT.WP3_tools-0.17/tests/test_18/ADDoPT_Data_ToySolubilityData_TempDep.xlsx
- tests/tests_for_Leeds_ADDoPT.WP3_tools-0.17/tests/test_18/crystal_descriptors_no_comments.csv
- tests/tests_for_Leeds_ADDoPT.WP3_tools-0.17/tests/test_18/metadata_proto_descs_file_TempDep.csv
- tests/tests_for_Leeds_ADDoPT.WP3_tools-0.17/tests/test_18/mol_descriptors_no_comments.csv
- tests/tests_for_Leeds_ADDoPT.WP3_tools-0.17/tests/test_18/qspr_ready_ds_CrystDnC_TempD_expected.csv
- tests/tests_for_Leeds_ADDoPT.WP3_tools-0.17/tests/test_18/qspr_ready_ds_molDnC_TempD_expected.csv
- tests/tests_for_Leeds_ADDoPT.WP3_tools-0.17/tests/test_18/test_18.py
- tests/tests_for_Leeds_ADDoPT.WP3_tools-0.17/tests/test_19/
- tests/tests_for_Leeds_ADDoPT.WP3_tools-0.17/tests/test_19/test_19.py
- tests/tests_for_Leeds_ADDoPT.WP3_tools-0.17/tests/test_19/toy.ds.csv
- tests/tests_for_Leeds_ADDoPT.WP3_tools-0.17/tests/test_19/toy.ds_readyForR_expected.csv
- tests/tests_for_Leeds_ADDoPT.WP3_tools-0.17/tests/test_2/
- tests/tests_for_Leeds_ADDoPT.WP3_tools-0.17/tests/test_2/mixture_of_CAS_and_names.txt
- tests/tests_for_Leeds_ADDoPT.WP3_tools-0.17/tests/test_2/test_2.py
- tests/tests_for_Leeds_ADDoPT.WP3_tools-0.17/tests/test_2/test_2_FAILURES_csTrue_retDupsTrue_dateFalse_expected.csv
- tests/tests_for_Leeds_ADDoPT.WP3_tools-0.17/tests/test_2/test_2_output_csTrue_retDupsTrue_dateFalse_expected.csv
- tests/tests_for_Leeds_ADDoPT.WP3_tools-0.17/tests/test_20/
- tests/tests_for_Leeds_ADDoPT.WP3_tools-0.17/tests/test_20/ADDoPT_Data_ToySolubilityData_with_diff_SMILES_but_dup_mol_strucs.xlsx
- tests/tests_for_Leeds_ADDoPT.WP3_tools-0.17/tests/test_20/ADDoPT_Data_ToySolubilityData_with_dup_SMILES.xlsx
- tests/tests_for_Leeds_ADDoPT.WP3_tools-0.17/tests/test_20/output_when_dup_SMILES_expected.csv
- tests/tests_for_Leeds_ADDoPT.WP3_tools-0.17/tests/test_20/output_when_other_dup_mol_strucs_expected.csv
- tests/tests_for_Leeds_ADDoPT.WP3_tools-0.17/tests/test_20/test_20.py
- tests/tests_for_Leeds_ADDoPT.WP3_tools-0.17/tests/test_21/
- tests/tests_for_Leeds_ADDoPT.WP3_tools-0.17/tests/test_21/ADDoPT_Data_ToyData_SOME_dup_mols.xlsx
- tests/tests_for_Leeds_ADDoPT.WP3_tools-0.17/tests/test_21/ADDoPT_Data_ToyData_SOME_dup_mols_SMILES_IDsOfDupMols_1_expected.csv
- tests/tests_for_Leeds_ADDoPT.WP3_tools-0.17/tests/test_21/test_21.py
- tests/tests_for_Leeds_ADDoPT.WP3_tools-0.17/tests/test_22/
- tests/tests_for_Leeds_ADDoPT.WP3_tools-0.17/tests/test_22/test_22.py
- tests/tests_for_Leeds_ADDoPT.WP3_tools-0.17/tests/test_24/
- tests/tests_for_Leeds_ADDoPT.WP3_tools-0.17/tests/test_24/test_24.py
- tests/tests_for_Leeds_ADDoPT.WP3_tools-0.17/tests/test_24/test_24_search_input.txt
- tests/tests_for_Leeds_ADDoPT.WP3_tools-0.17/tests/test_24/test_24_search_output_expected.csv
- tests/tests_for_Leeds_ADDoPT.WP3_tools-0.17/tests/test_25/
- tests/tests_for_Leeds_ADDoPT.WP3_tools-0.17/tests/test_25/real_subset_all_ok_none_missing.csv
- tests/tests_for_Leeds_ADDoPT.WP3_tools-0.17/tests/test_25/real_subset_all_ok_none_missing_c0.000_d0.00_C0.5_D1_CR_expected.csv
- tests/tests_for_Leeds_ADDoPT.WP3_tools-0.17/tests/test_25/real_subset_all_ok_none_missing_c0.000_d0.20_C0.5_D1_CR_expected.csv
- tests/tests_for_Leeds_ADDoPT.WP3_tools-0.17/tests/test_25/real_subset_all_ok_none_missing_c0.005_d0.00_C0.5_D1_CR_expected.csv
- tests/tests_for_Leeds_ADDoPT.WP3_tools-0.17/tests/test_25/real_subset_all_ok_none_missing_c0.005_d0.20_C0.5_D1_CR_expected.csv
- tests/tests_for_Leeds_ADDoPT.WP3_tools-0.17/tests/test_25/real_subset_all_ok_one_missing.csv
- tests/tests_for_Leeds_ADDoPT.WP3_tools-0.17/tests/test_25/real_subset_all_ok_one_missing_c0.000_d0.00_C0.5_D1_CR_expected.csv
- tests/tests_for_Leeds_ADDoPT.WP3_tools-0.17/tests/test_25/real_subset_all_ok_one_missing_c0.000_d0.20_C0.5_D1_CR_expected.csv
- tests/tests_for_Leeds_ADDoPT.WP3_tools-0.17/tests/test_25/real_subset_all_ok_one_missing_c0.005_d0.00_C0.5_D1_CR_expected.csv
- tests/tests_for_Leeds_ADDoPT.WP3_tools-0.17/tests/test_25/real_subset_all_ok_one_missing_c0.005_d0.20_C0.5_D1_CR_expected.csv
- tests/tests_for_Leeds_ADDoPT.WP3_tools-0.17/tests/test_25/real_subset_none_missing_one_oscillates_one_far_off_convergence_one_numeric_err.csv
- tests/tests_for_Leeds_ADDoPT.WP3_tools-0.17/tests/test_25/real_subset_none_missing_one_oscillates_one_far_off_convergence_one_numeric_err_c0.000_d0.00_C0.5_D1_CR_expected.csv
- tests/tests_for_Leeds_ADDoPT.WP3_tools-0.17/tests/test_25/real_subset_none_missing_one_oscillates_one_far_off_convergence_one_numeric_err_c0.000_d0.20_C0.5_D1_CR_expected.csv
- tests/tests_for_Leeds_ADDoPT.WP3_tools-0.17/tests/test_25/real_subset_none_missing_one_oscillates_one_far_off_convergence_one_numeric_err_c0.005_d0.00_C0.5_D1_CR_expected.csv
- tests/tests_for_Leeds_ADDoPT.WP3_tools-0.17/tests/test_25/real_subset_none_missing_one_oscillates_one_far_off_convergence_one_numeric_err_c0.005_d0.20_C0.5_D1_CR_expected.csv
- tests/tests_for_Leeds_ADDoPT.WP3_tools-0.17/tests/test_25/test_25.py
- tests/tests_for_Leeds_ADDoPT.WP3_tools-0.17/tests/test_25/test_25_cif_list_file.txt
- tests/tests_for_Leeds_ADDoPT.WP3_tools-0.17/tests/test_26/
- tests/tests_for_Leeds_ADDoPT.WP3_tools-0.17/tests/test_26/test_26.py
- tests/tests_for_Leeds_ADDoPT.WP3_tools-0.17/tests/test_27/
- tests/tests_for_Leeds_ADDoPT.WP3_tools-0.17/tests/test_27/ADDoPT_Data_ToySolubilityData_test_27.xlsx
- tests/tests_for_Leeds_ADDoPT.WP3_tools-0.17/tests/test_27/desc_calc_ready_ds_test_27_expected.csv
- tests/tests_for_Leeds_ADDoPT.WP3_tools-0.17/tests/test_27/descs_test_27_expected.csv
- tests/tests_for_Leeds_ADDoPT.WP3_tools-0.17/tests/test_27/qspr_ready_ds_test_27_expected.csv
- tests/tests_for_Leeds_ADDoPT.WP3_tools-0.17/tests/test_27/test_27.py
- tests/tests_for_Leeds_ADDoPT.WP3_tools-0.17/tests/test_28/
- tests/tests_for_Leeds_ADDoPT.WP3_tools-0.17/tests/test_28/test_28.py
- tests/tests_for_Leeds_ADDoPT.WP3_tools-0.17/tests/test_28/vh_elatt_one_made_numerical_failure.csv
- tests/tests_for_Leeds_ADDoPT.WP3_tools-0.17/tests/test_28/vh_elatt_one_made_numerical_failure_c0.010_d0.10_C0.5_D1_OK_Elatt_values_expected.csv
- tests/tests_for_Leeds_ADDoPT.WP3_tools-0.17/tests/test_28/vh_elatt_one_made_numerical_failure_c0.010_d0.10_C0.5_D1_OK_Elatt_values_refcodes_expected.csv
- tests/tests_for_Leeds_ADDoPT.WP3_tools-0.17/tests/test_29/
- tests/tests_for_Leeds_ADDoPT.WP3_tools-0.17/tests/test_29/test_29.py
- tests/tests_for_Leeds_ADDoPT.WP3_tools-0.17/tests/test_3/
- tests/tests_for_Leeds_ADDoPT.WP3_tools-0.17/tests/test_3/test_3.py
- tests/tests_for_Leeds_ADDoPT.WP3_tools-0.17/tests/test_30/
- tests/tests_for_Leeds_ADDoPT.WP3_tools-0.17/tests/test_30/fake_lattice_energies_for_test_30.csv
- tests/tests_for_Leeds_ADDoPT.WP3_tools-0.17/tests/test_30/fake_lattice_energies_for_test_30_refcodesRanked_expected.csv
- tests/tests_for_Leeds_ADDoPT.WP3_tools-0.17/tests/test_30/test_30.py
- tests/tests_for_Leeds_ADDoPT.WP3_tools-0.17/tests/test_31/
- tests/tests_for_Leeds_ADDoPT.WP3_tools-0.17/tests/test_31/metadata_proto_descs_file_TempDep.csv
- tests/tests_for_Leeds_ADDoPT.WP3_tools-0.17/tests/test_31/missing_crystals_ADDoPT_Data_ToySolubilityData_TempDep.xlsx
- tests/tests_for_Leeds_ADDoPT.WP3_tools-0.17/tests/test_31/missing_crystals_crystal_descriptors_no_comments.csv
- tests/tests_for_Leeds_ADDoPT.WP3_tools-0.17/tests/test_31/missing_crystals_qspr_ready_ds_CrystDnC_TempD_expected.csv
- tests/tests_for_Leeds_ADDoPT.WP3_tools-0.17/tests/test_31/test_31.py
- tests/tests_for_Leeds_ADDoPT.WP3_tools-0.17/tests/test_32/
- tests/tests_for_Leeds_ADDoPT.WP3_tools-0.17/tests/test_32/ADDoPT_Data_ToySolubilityData_test_32_all_ok.xlsx
- tests/tests_for_Leeds_ADDoPT.WP3_tools-0.17/tests/test_32/ADDoPT_Data_ToySolubilityData_test_32_one_problem.xlsx
- tests/tests_for_Leeds_ADDoPT.WP3_tools-0.17/tests/test_32/output_test_32_all_ok_expected.csv
- tests/tests_for_Leeds_ADDoPT.WP3_tools-0.17/tests/test_32/output_test_32_all_ok_expected.sdf
- tests/tests_for_Leeds_ADDoPT.WP3_tools-0.17/tests/test_32/output_test_32_one_problem_expected.csv
- tests/tests_for_Leeds_ADDoPT.WP3_tools-0.17/tests/test_32/output_test_32_one_problem_expected.sdf
- tests/tests_for_Leeds_ADDoPT.WP3_tools-0.17/tests/test_32/test_32.py
- tests/tests_for_Leeds_ADDoPT.WP3_tools-0.17/tests/test_33/
- tests/tests_for_Leeds_ADDoPT.WP3_tools-0.17/tests/test_33/test_33.py
- tests/tests_for_Leeds_ADDoPT.WP3_tools-0.17/tests/test_33/test_33.pyc
- tests/tests_for_Leeds_ADDoPT.WP3_tools-0.17/tests/test_34/
- tests/tests_for_Leeds_ADDoPT.WP3_tools-0.17/tests/test_34/test_34.py
- tests/tests_for_Leeds_ADDoPT.WP3_tools-0.17/tests/test_35/
- tests/tests_for_Leeds_ADDoPT.WP3_tools-0.17/tests/test_35/ADDoPT_Data_ToySolubilityData_test_35.xlsx
- tests/tests_for_Leeds_ADDoPT.WP3_tools-0.17/tests/test_35/mol_descriptors_no_comments_test_35.csv
- tests/tests_for_Leeds_ADDoPT.WP3_tools-0.17/tests/test_35/qspr_ready_ds_molDnC_nF_uPM_test_35_expected.csv
- tests/tests_for_Leeds_ADDoPT.WP3_tools-0.17/tests/test_35/test_35.py
- tests/tests_for_Leeds_ADDoPT.WP3_tools-0.17/tests/test_4/
- tests/tests_for_Leeds_ADDoPT.WP3_tools-0.17/tests/test_4/mixture_of_CAS_and_names.txt
- tests/tests_for_Leeds_ADDoPT.WP3_tools-0.17/tests/test_4/test_4.py
- tests/tests_for_Leeds_ADDoPT.WP3_tools-0.17/tests/test_4/test_4_FAILURES_csTrue_retDupsFalse_dateFalse_expected.csv
- tests/tests_for_Leeds_ADDoPT.WP3_tools-0.17/tests/test_4/test_4_output_csTrue_retDupsFalse_dateFalse_expected.csv
- tests/tests_for_Leeds_ADDoPT.WP3_tools-0.17/tests/test_5/
- tests/tests_for_Leeds_ADDoPT.WP3_tools-0.17/tests/test_5/mixture_of_CAS_and_names_no_glucose.txt
- tests/tests_for_Leeds_ADDoPT.WP3_tools-0.17/tests/test_5/test_5.py
- tests/tests_for_Leeds_ADDoPT.WP3_tools-0.17/tests/test_5/test_5_FAILURES_csFalse_retDupsFalse_dateFalse_expected.csv
- tests/tests_for_Leeds_ADDoPT.WP3_tools-0.17/tests/test_5/test_5_output_csFalse_retDupsFalse_dateFalse_expected.csv
- tests/tests_for_Leeds_ADDoPT.WP3_tools-0.17/tests/test_6/
- tests/tests_for_Leeds_ADDoPT.WP3_tools-0.17/tests/test_6/mixture_of_CAS_and_names_plus_DUD.txt
- tests/tests_for_Leeds_ADDoPT.WP3_tools-0.17/tests/test_6/test_6.py
- tests/tests_for_Leeds_ADDoPT.WP3_tools-0.17/tests/test_6/test_6_FAILURES_csTrue_retDupsFalse_dateFalse_expected.csv
- tests/tests_for_Leeds_ADDoPT.WP3_tools-0.17/tests/test_6/test_6_output_csTrue_retDupsFalse_dateFalse_expected.csv
- tests/tests_for_Leeds_ADDoPT.WP3_tools-0.17/tests/test_7/
- tests/tests_for_Leeds_ADDoPT.WP3_tools-0.17/tests/test_7/names_in_none_or_only_PubChemAndCS.txt
- tests/tests_for_Leeds_ADDoPT.WP3_tools-0.17/tests/test_7/test_7.py
- tests/tests_for_Leeds_ADDoPT.WP3_tools-0.17/tests/test_7/test_7_FAILURES_pcTrue_csFalse_retDupsFalse_dateFalse_expected.csv
- tests/tests_for_Leeds_ADDoPT.WP3_tools-0.17/tests/test_7/test_7_output_pcTrue_csFalse_retDupsFalse_dateFalse_expected.csv
- tests/tests_for_Leeds_ADDoPT.WP3_tools-0.17/tests/test_8/
- tests/tests_for_Leeds_ADDoPT.WP3_tools-0.17/tests/test_8/test_8.py
- tests/tests_for_Leeds_ADDoPT.WP3_tools-0.17/tests/test_8/test_8_dummy_input.csv
- tests/tests_for_Leeds_ADDoPT.WP3_tools-0.17/tests/test_8/test_8_dummy_input_MustCheck1_expected.csv
- tests/tests_for_Leeds_ADDoPT.WP3_tools-0.17/tests/test_8/test_8_dummy_input_MustCheck2_expected.csv
- tests/tests_for_Leeds_ADDoPT.WP3_tools-0.17/tests/test_8/test_8_dummy_input_UniqueSMILES_expected.csv
- tests/tests_for_Leeds_ADDoPT.WP3_tools-0.17/tests/test_9/
- tests/tests_for_Leeds_ADDoPT.WP3_tools-0.17/tests/test_9/test_9.py
- tests/tests_for_Leeds_ADDoPT.WP3_tools-0.17/tests/test_9/test_9.xlsx
- tests/tests_for_Leeds_ADDoPT.WP3_tools-0.17/tests/test_dev_notes/
- tests/tests_for_Leeds_ADDoPT.WP3_tools-0.17/tests/test_dev_notes/test_1_checking_notes.txt
- tests/tests_for_Leeds_ADDoPT.WP3_tools-0.17/tests/test_dev_notes/test_2_checking_notes.txt
- tests/tests_for_Leeds_ADDoPT.WP3_tools-0.17/tests/test_dev_notes/test_25_checking_notes.txt
- tests/tests_for_Leeds_ADDoPT.WP3_tools-0.17/tests/test_dev_notes/test_25_Excel_manual_check/
- tests/tests_for_Leeds_ADDoPT.WP3_tools-0.17/tests/test_dev_notes/test_25_Excel_manual_check/real_subset_all_ok_none_missing.xlsx
- tests/tests_for_Leeds_ADDoPT.WP3_tools-0.17/tests/test_dev_notes/test_32_checking_notes.txt
- tests/tests_for_Leeds_ADDoPT.WP3_tools-0.17/tests/test_dev_notes/test_33_Excel_manual_check/
- tests/tests_for_Leeds_ADDoPT.WP3_tools-0.17/tests/test_dev_notes/test_33_Excel_manual_check/ToyDataForCheckingPerfMetricsCalc.xlsx
- tests/tests_for_Leeds_ADDoPT.WP3_tools-0.17/tests/test_dev_notes/test_4_checking_notes.txt
- tests/tests_for_Leeds_ADDoPT.WP3_tools-0.17/tests/test_dev_notes/test_5_checking_notes.txt
- tests/tests_for_Leeds_ADDoPT.WP3_tools-0.17/tests/test_dev_notes/test_6_checking_notes.txt
- tests/tests_for_Leeds_ADDoPT.WP3_tools-0.17/TODO.txt
