# Supplementary material for: The influence of solid state information and descriptor selection on statistical models of temperature dependent aqueous solubility
Source: J Cheminform. 2018 Aug 29;10:44. doi: 10.1186/s13321-018-0298-3 (PMC6115327; doi:10.1186/s13321-018-0298-3)
Supplement: Supplementary file 5 — Additional file 5. An automated test suite for “QSPR Data Processing Tools Suite”. [file 13321_2018_298_MOESM5_ESM.zip › tests/tests_for_Leeds_ADDoPT.WP3_tools-0.17/README.txt]

This codebase is designed to run tests on the tools provided in the following project:
Leeds_ADDoPT.WP3_tools

In order for these tests to be applied, the following environment variable needs to be created and assigned to the path into which the \Leeds_ADDoPT.WP3_tools\ project files have been downloaded:
tools_to_test_dir

The tests are run via 

python run_tests.py 

[runs all tests]

OR

python run_tests.py -t <number (1)>;<number (2)>

[runs tests <number (1)> and <number (2)> 

e.g. 

python run_tests.py -t 3;7]


OR

python run_tests.py -t <number>


[runs test <number>]
