# Supplementary material for: The influence of solid state information and descriptor selection on statistical models of temperature dependent aqueous solubility
Source: J Cheminform. 2018 Aug 29;10:44. doi: 10.1186/s13321-018-0298-3 (PMC6115327; doi:10.1186/s13321-018-0298-3)
Supplement: Supplementary file 5 — Additional file 5. An automated test suite for “QSPR Data Processing Tools Suite”. [file 13321_2018_298_MOESM5_ESM.zip › tests/tests_for_Leeds_ADDoPT.WP3_tools-0.17/tests/run_tests.py]

'''
This file was adapted (2016-) from run_tests.py obtained from version 2.0 of the following project:
https://github.com/RichardLMR/xls2txtISA.NANO.archive
That file was, in turn, adapted from run_tests.py obtained from version 0.1 of the following project:http://code.google.com/p/generic-qsar-py-utils/
Some other source code files, where indicated, were also adapted from this project.
Copyright (c) 2013 Syngenta
Copyright (c) 2015 Liverpool John Moores University
Copyright (c) 2016-2017 University of Leeds
This program is free software; you can redistribute it and/or modify
it under the terms of the GNU General Public License as published by
the Free Software Foundation; either version 2 of the License, or (at
your option) any later version.

THIS PROGRAM IS MADE AVAILABLE FOR DISTRIBUTION WITHOUT ANY FORM OF WARRANTY TO THE 
EXTENT PERMITTED BY APPLICABLE LAW.  THE COPYRIGHT HOLDER PROVIDES THE PROGRAM \"AS IS\" 
WITHOUT WARRANTY OF ANY KIND, EITHER EXPRESSED OR IMPLIED, INCLUDING, BUT NOT  
LIMITED TO, THE IMPLIED WARRANTIES OF MERCHANTABILITY AND FITNESS FOR A PARTICULAR 
PURPOSE. THE ENTIRE RISK AS TO THE QUALITY AND PERFORMANCE OF THE PROGRAM LIES
WITH THE USER.  SHOULD THE PROGRAM PROVE DEFECTIVE IN ANY WAY, THE USER ASSUMES THE
COST OF ALL NECESSARY SERVICING, REPAIR OR CORRECTION. THE COPYRIGHT HOLDER IS NOT 
RESPONSIBLE FOR ANY AMENDMENT, MODIFICATION OR OTHER ENHANCEMENT MADE TO THE PROGRAM 
BY ANY USER WHO REDISTRIBUTES THE PROGRAM SO AMENDED, MODIFIED OR ENHANCED.

IN NO EVENT UNLESS REQUIRED BY APPLICABLE LAW OR AGREED TO IN WRITING WILL THE 
COPYRIGHT HOLDER BE LIABLE TO ANY USER FOR DAMAGES, INCLUDING ANY GENERAL, SPECIAL,
INCIDENTAL OR CONSEQUENTIAL DAMAGES ARISING OUT OF THE USE OR INABILITY TO USE THE
PROGRAM (INCLUDING BUT NOT LIMITED TO LOSS OF DATA OR DATA BEING RENDERED INACCURATE
OR LOSSES SUSTAINED BY THE USER OR THIRD PARTIES OR A FAILURE OF THE PROGRAM TO 
OPERATE WITH ANY OTHER PROGRAMS), EVEN IF SUCH HOLDER HAS BEEN ADVISED OF THE 
POSSIBILITY OF SUCH DAMAGES.

You should have received a copy of the GNU General Public License
along with this program; if not, write to the Free Software
Foundation, Inc., 675 Mass Ave, Cambridge, MA 02139, USA.

#########################################################################################################
#run_tests.py
#Runs all unit tests

#########
#Usage: #
#########
#(1) To run unit tests:
#python run_tests.py (or python <PATH TO run_tests.py>\run_tests.py)
#(2) To report the license information and then exit:
#python run_tests.py -l (or python <PATH TO run_tests.py>\run_tests.py -l)
#(3) To only run one set of  specific tests:
#python run_tests.py -t x OR x;y OR x;y;z etc. - where x,y and z are numbers of specific tests defined in the subdirectory \test_x\ etc.
#########################################################################################################
'''
#########################
run_tests_levels_below_top_dir = 1
#########################
#************************
import sys,re,os,glob,getopt
cwd = os.getcwd()
for level in range(1,(run_tests_levels_below_top_dir+1)):
	os.chdir('..')
	#print os.getcwd()
del level
sys.path.append('utils')
#from os_ind_delimiter import delimiter
os.chdir(cwd)
del cwd
dir_of_this_script = os.path.sep.join(os.path.abspath(__file__).split(os.path.sep)[:-1])
print 'dir_of_this_script=',dir_of_this_script
import unittest
#************************

def report_all_files_and_dirs_in_dir_of_this_script_prior_to_running_unit_tests():
	return [r'%s%s%s' % (dir_of_this_script,os.path.sep,file_or_dir_name) for file_or_dir_name in os.listdir(r'%s' % dir_of_this_script)]

def cleanUp(all_files_and_dirs_in_dir_of_this_script_prior_to_running_unit_tests): 
	import glob
	#some unit tests may actually write intermediate temporary files to dir_of_this_script - hence make sure that these have all been deleted after all unit tests have been carried out!
	
	unit_test_temp_files_written_to_dir_of_this_script = [file_name for file_name in glob.glob(r'%s%s*' % (dir_of_this_script,os.path.sep)) if not file_name in all_files_and_dirs_in_dir_of_this_script_prior_to_running_unit_tests]
	
	for UNIT_TEST_TEMP_FILE_WRITTEN_TO_DIR_OF_THIS_SCRIPT in unit_test_temp_files_written_to_dir_of_this_script:
		print '='*50
		print 'Removing this temporary file written to the directory of run_tests.py: ', UNIT_TEST_TEMP_FILE_WRITTEN_TO_DIR_OF_THIS_SCRIPT
		os.remove(UNIT_TEST_TEMP_FILE_WRITTEN_TO_DIR_OF_THIS_SCRIPT)
		print '='*50


def run_all_unit_tests(specific_tests=[]):
	import unittest
	import glob
	
	all_files_and_dirs_in_dir_of_this_script_prior_to_running_unit_tests = report_all_files_and_dirs_in_dir_of_this_script_prior_to_running_unit_tests()
	
	CWD = os.getcwd()
	os.chdir(dir_of_this_script)
	
	if [] == specific_tests:
		test_dirs = [file_or_dir_name for file_or_dir_name in os.listdir(r'%s' % os.getcwd()) if re.match('(test_[0-9]+$)',file_or_dir_name)]
	else:
		test_dirs = specific_tests
	
	#print 'test_dirs = ', test_dirs
	#sys.exit(1)
	########################################
	#The following code was written based on the answer provided by Stephen Cagle[http://stackoverflow.com/users/21317/stephen-cagle]: http://stackoverflow.com/questions/1732438/how-to-run-all-python-unit-tests-in-a-directory
	test_file_names = []
	
	for TEST_DIR in test_dirs:
		sys.path.append(r'%s%s%s' % (dir_of_this_script,os.path.sep,TEST_DIR))
		os.chdir(TEST_DIR)
		test_file_names += glob.glob('test_*.py')
		os.chdir("..")
	del test_dirs
	del TEST_DIR
	
	test_module_names = [name[0:len(name)-3] for name in test_file_names]
	del name
	loadedTests = [unittest.defaultTestLoader.loadTestsFromName(name) for name in test_module_names]
	del name
	testsReady2Run = unittest.TestSuite(loadedTests)
	unittest.TextTestRunner().run(testsReady2Run)
	########################################
	os.chdir(CWD)
	
	cleanUp(all_files_and_dirs_in_dir_of_this_script_prior_to_running_unit_tests)


def main():
	
	try:
		opts,args = getopt.getopt(sys.argv[1:],'lt:',['license','test_nos='])
		
		test_nos = []
		
		for o,v in opts:
			if '-l' == o:
				print __doc__
				sys.exit()
			if '-t' == o:
				test_nos = ['test_%d' % int(n) for n in v.split(';')] 
		try:
			del opts,args,o,v
		except UnboundLocalError:
			pass
	except Exception,err:
		print type(err),':',err
		print __doc__
		sys.exit(1)
	
	run_all_unit_tests(specific_tests=test_nos)
	
	return 0

if __name__ == '__main__':
	sys.exit(main())

 
