# Supplementary material for: The influence of solid state information and descriptor selection on statistical models of temperature dependent aqueous solubility
Source: J Cheminform. 2018 Aug 29;10:44. doi: 10.1186/s13321-018-0298-3 (PMC6115327; doi:10.1186/s13321-018-0298-3)
Supplement: Supplementary file 5 — Additional file 5. An automated test suite for “QSPR Data Processing Tools Suite”. [file 13321_2018_298_MOESM5_ESM.zip › tests/tests_for_Leeds_ADDoPT.WP3_tools-0.17/tests/test_0/test_0.py]

#########################################################################################################
# test_0.py
# Implements functionality used in subsequent unit tests!
#This file was adapted (2016-) from test_1.py obtained from version 2.0 of the following project:
#https://github.com/RichardLMR/xls2txtISA.NANO.archive
#That file was adapted from test_1.py obtained from version 0.1 of the following project:http://code.google.com/p/generic-qsar-py-utils/
# Copyright (c) 2013 Syngenta
# Copyright (c) 2015 Liverpool John Moores University
# Copyright (c) 2016-2017 University of Leeds
# This program is free software; you can redistribute it and/or modify
# it under the terms of the GNU General Public License as published by
# the Free Software Foundation; either version 2 of the License, or (at
# your option) any later version.

# THIS PROGRAM IS MADE AVAILABLE FOR DISTRIBUTION WITHOUT ANY FORM OF WARRANTY TO THE 
# EXTENT PERMITTED BY APPLICABLE LAW.  THE COPYRIGHT HOLDER PROVIDES THE PROGRAM \"AS IS\" 
# WITHOUT WARRANTY OF ANY KIND, EITHER EXPRESSED OR IMPLIED, INCLUDING, BUT NOT  
# LIMITED TO, THE IMPLIED WARRANTIES OF MERCHANTABILITY AND FITNESS FOR A PARTICULAR 
# PURPOSE. THE ENTIRE RISK AS TO THE QUALITY AND PERFORMANCE OF THE PROGRAM LIES
# WITH THE USER.  SHOULD THE PROGRAM PROVE DEFECTIVE IN ANY WAY, THE USER ASSUMES THE
# COST OF ALL NECESSARY SERVICING, REPAIR OR CORRECTION. THE COPYRIGHT HOLDER IS NOT 
# RESPONSIBLE FOR ANY AMENDMENT, MODIFICATION OR OTHER ENHANCEMENT MADE TO THE PROGRAM 
# BY ANY USER WHO REDISTRIBUTES THE PROGRAM SO AMENDED, MODIFIED OR ENHANCED.

# IN NO EVENT UNLESS REQUIRED BY APPLICABLE LAW OR AGREED TO IN WRITING WILL THE 
# COPYRIGHT HOLDER BE LIABLE TO ANY USER FOR DAMAGES, INCLUDING ANY GENERAL, SPECIAL,
# INCIDENTAL OR CONSEQUENTIAL DAMAGES ARISING OUT OF THE USE OR INABILITY TO USE THE
# PROGRAM (INCLUDING BUT NOT LIMITED TO LOSS OF DATA OR DATA BEING RENDERED INACCURATE
# OR LOSSES SUSTAINED BY THE USER OR THIRD PARTIES OR A FAILURE OF THE PROGRAM TO 
# OPERATE WITH ANY OTHER PROGRAMS), EVEN IF SUCH HOLDER HAS BEEN ADVISED OF THE 
# POSSIBILITY OF SUCH DAMAGES.

# You should have received a copy of the GNU General Public License
# along with this program; if not, write to the Free Software
# Foundation, Inc., 675 Mass Ave, Cambridge, MA 02139, USA.
#########################################################################################################

#########################
project_name = 'tests_for_Leeds_ADDoPT.WP3_tools'
#run_tests_levels_below_top_dir = 1
this_test_levels_below_top_dir = 2
#########################
#************************
import sys,re,os,glob
top_dir = os.environ['tools_to_test_dir']
print 'top_dir=',top_dir
sys.path.append(top_dir)
utils_dir = r'%s%sutils' %(top_dir,os.path.sep)
sys.path.append(utils_dir)
import unittest
#************************
#================
test_no = 0
#================

class test_0(unittest.TestCase):
	
	def clean_up_if_all_checks_passed(self,specific_files_or_dirs_not_to_delete,current_test_dir):
		all_files_or_dirs_to_delete = [r'%s%s%s' % (current_test_dir,os.path.sep,file_or_dir_name) for file_or_dir_name in os.listdir(current_test_dir) if not re.search('(\.py$)',file_or_dir_name) and not r'%s%s%s' % (current_test_dir,os.path.sep,file_or_dir_name) in specific_files_or_dirs_not_to_delete]
		
		for FILE_OR_DIR_TO_DELETE in all_files_or_dirs_to_delete:
			if os.path.isfile(FILE_OR_DIR_TO_DELETE):
				os.remove(FILE_OR_DIR_TO_DELETE)
				assert not os.path.exists(FILE_OR_DIR_TO_DELETE), " This still exists: \n %s" % FILE_OR_DIR_TO_DELETE
				print 'Removed this temporary file: ', FILE_OR_DIR_TO_DELETE
			else:
				assert os.path.isdir(FILE_OR_DIR_TO_DELETE), "FILE_OR_DIR_TO_DELETE=%s; not a directory or a file???" % FILE_OR_DIR_TO_DELETE
				cwd = os.getcwd()
				os.chdir(FILE_OR_DIR_TO_DELETE)
				for file in glob.glob('*'):
					os.remove(file)
				del file
				os.chdir(cwd)
				del cwd
				os.rmdir(FILE_OR_DIR_TO_DELETE) #this will only work on an empty directory!
	
	def compareCCDCdbFiles(self,orig_file,new_file):
		from ccdc_csd_filter import csd_ER
		from datum_parser import makePlainText
		
		orig_entries = []
		for orig in csd_ER(orig_file):
			orig_entries.append(orig)
		del orig
		
		for index in range(0,len(orig_entries)):
			assert csd_ER(new_file)[index] == orig_entries[index],"CCDC db entries differ at this position:%d. Entry refcode (orig):%s. Entry refcode (new):%s" % (index,makePlainText(orig_entries[index].identifier),makePlainText(csd_ER(new_file)[index]))
	
	
	def compareOriginalAndNewFiles(self,orig_file,new_file,files_are_ccdc_db_files):
		
		print '-'*50
		print 'Comparing: '
		print orig_file
		print 'to:'
		print new_file
		print '-'*50
		assert not orig_file == new_file,"orig_file=%s;there is no point comparing it to itself!" % orig_file
		
		if not files_are_ccdc_db_files:
		
			file2Contents = {}
			
			for file_name in [orig_file,new_file]:
				f_in = open(file_name)
				try:
					file2Contents[file_name] = '#'.join([re.sub(r'\r|\n','',LINE) for LINE in f_in.readlines()]) #12/10/16: prior to adding '#', instead of '', this would perceive files which ONLY differed due to the presence of differing numbers of blank lines as being the same!
					del LINE
				finally:
					f_in.close()
					del f_in
			del file_name
			
			
			assert file2Contents[orig_file] == file2Contents[new_file], " These files do not match: \n %s \n %s \n" % (orig_file,new_file)
		else:
			self.compareCCDCdbFiles(orig_file,new_file)
	
	def checkStillWorks(self,all_input_files,all_new_files,current_test_dir,files_are_ccdc_db_files=False):
		all_orig_output_files_to_be_compared_as_required_for_unittesting = []
		assert not 0 == len(all_new_files)
		for new_file in all_new_files:
			file_ext = new_file.split('.')[-1]
			orig_file = re.sub('(\.%s$)' % file_ext,'_expected.%s' % file_ext,new_file)
			all_orig_output_files_to_be_compared_as_required_for_unittesting.append(orig_file)
			self.compareOriginalAndNewFiles(orig_file,new_file,files_are_ccdc_db_files)
		
		files_not_to_delete = all_input_files+all_orig_output_files_to_be_compared_as_required_for_unittesting
		self.clean_up_if_all_checks_passed(specific_files_or_dirs_not_to_delete=files_not_to_delete,current_test_dir=current_test_dir)
