# Supplementary material for: The influence of solid state information and descriptor selection on statistical models of temperature dependent aqueous solubility
Source: J Cheminform. 2018 Aug 29;10:44. doi: 10.1186/s13321-018-0298-3 (PMC6115327; doi:10.1186/s13321-018-0298-3)
Supplement: Supplementary file 5 — Additional file 5. An automated test suite for “QSPR Data Processing Tools Suite”. [file 13321_2018_298_MOESM5_ESM.zip › tests/tests_for_Leeds_ADDoPT.WP3_tools-0.17/tests/test_1/test_1_output_csFalse_retDupsTrue_dateFalse_expected.csv]

ID	SMILES_1	Reference_1	SMILES_2	Reference_2
paracetamol	CC(=O)Nc1ccc(O)cc1	Chemical Identifier Resolver (Lookup)	CC(=O)Nc1ccc(O)cc1	Chemical Identifier Resolver (OPSIN)
Glucose	O.OC[C@H]1OC(O)[C@H](O)[C@@H](O)[C@@H]1O	Chemical Identifier Resolver (Lookup)	OC[C@@H](O)[C@@H](O)[C@H](O)[C@@H](O)C=O	Chemical Identifier Resolver (OPSIN)
1028-11-1	[O-][N+](=O)N(c1ccccn1)[S](=O)(=O)c2ccccc2	Chemical Identifier Resolver (Lookup)	N/A	N/A
