# Supplementary material for: The influence of solid state information and descriptor selection on statistical models of temperature dependent aqueous solubility
Source: J Cheminform. 2018 Aug 29;10:44. doi: 10.1186/s13321-018-0298-3 (PMC6115327; doi:10.1186/s13321-018-0298-3)
Supplement: Supplementary file 5 — Additional file 5. An automated test suite for “QSPR Data Processing Tools Suite”. [file 13321_2018_298_MOESM5_ESM.zip › tests/tests_for_Leeds_ADDoPT.WP3_tools-0.17/tests/test_10/test_10.py]

#########################################################################################################
# test_10.py
# Implements unit tests
#This file was adapted (2016-) from test_1.py obtained from version 2.0 of the following project:
#https://github.com/RichardLMR/xls2txtISA.NANO.archive
#That file was adapted from test_1.py obtained from version 0.1 of the following project:http://code.google.com/p/generic-qsar-py-utils/
# Copyright (c) 2013 Syngenta
# Copyright (c) 2015 Liverpool John Moores University
# Copyright (c) 2016-2017 University of Leeds
# This program is free software; you can redistribute it and/or modify
# it under the terms of the GNU General Public License as published by
# the Free Software Foundation; either version 2 of the License, or (at
# your option) any later version.

# THIS PROGRAM IS MADE AVAILABLE FOR DISTRIBUTION WITHOUT ANY FORM OF WARRANTY TO THE 
# EXTENT PERMITTED BY APPLICABLE LAW.  THE COPYRIGHT HOLDER PROVIDES THE PROGRAM \"AS IS\" 
# WITHOUT WARRANTY OF ANY KIND, EITHER EXPRESSED OR IMPLIED, INCLUDING, BUT NOT  
# LIMITED TO, THE IMPLIED WARRANTIES OF MERCHANTABILITY AND FITNESS FOR A PARTICULAR 
# PURPOSE. THE ENTIRE RISK AS TO THE QUALITY AND PERFORMANCE OF THE PROGRAM LIES
# WITH THE USER.  SHOULD THE PROGRAM PROVE DEFECTIVE IN ANY WAY, THE USER ASSUMES THE
# COST OF ALL NECESSARY SERVICING, REPAIR OR CORRECTION. THE COPYRIGHT HOLDER IS NOT 
# RESPONSIBLE FOR ANY AMENDMENT, MODIFICATION OR OTHER ENHANCEMENT MADE TO THE PROGRAM 
# BY ANY USER WHO REDISTRIBUTES THE PROGRAM SO AMENDED, MODIFIED OR ENHANCED.

# IN NO EVENT UNLESS REQUIRED BY APPLICABLE LAW OR AGREED TO IN WRITING WILL THE 
# COPYRIGHT HOLDER BE LIABLE TO ANY USER FOR DAMAGES, INCLUDING ANY GENERAL, SPECIAL,
# INCIDENTAL OR CONSEQUENTIAL DAMAGES ARISING OUT OF THE USE OR INABILITY TO USE THE
# PROGRAM (INCLUDING BUT NOT LIMITED TO LOSS OF DATA OR DATA BEING RENDERED INACCURATE
# OR LOSSES SUSTAINED BY THE USER OR THIRD PARTIES OR A FAILURE OF THE PROGRAM TO 
# OPERATE WITH ANY OTHER PROGRAMS), EVEN IF SUCH HOLDER HAS BEEN ADVISED OF THE 
# POSSIBILITY OF SUCH DAMAGES.

# You should have received a copy of the GNU General Public License
# along with this program; if not, write to the Free Software
# Foundation, Inc., 675 Mass Ave, Cambridge, MA 02139, USA.
#########################################################################################################

#########################
project_name = 'tests_for_Leeds_ADDoPT.WP3_tools'
#run_tests_levels_below_top_dir = 1
this_test_levels_below_top_dir = 2
#########################
#************************
import sys,re,os,glob#,itertools
# cwd = os.getcwd()
# for level in range(1,(run_tests_levels_below_top_dir+1)):
	# os.chdir('..')
	# #print os.getcwd()
# del level
# sys.path.append('utils')
# from os_ind_delimiter import delimiter
# os.chdir(cwd)
# del cwd
project_modules_to_test_dir = os.environ['tools_to_test_dir']
print 'project_modules_to_test_dir=',project_modules_to_test_dir
sys.path.append(project_modules_to_test_dir)
sys.path.append(r'%s%sutils' %(project_modules_to_test_dir,os.path.sep))
import unittest
sys.path.append(r'%s%stests%stest_9' %(os.path.sep.join(os.path.abspath(__file__).split(os.path.sep)[:-3]),os.path.sep,os.path.sep))
from test_9 import test_9
#************************


class test_10(test_9):
	
	#########################
	#This test class is designed to check the functionality of xlsxSheetLoader() on a simplified example of a partially populated ADDoPT @ Leeds template 
	#########################
	
	def __init__(self,name='runTest'):
		#inspired by bieffe62:http://www.gossamer-threads.com/lists/python/dev/776733
		unittest.TestCase.__init__(self,name)
		
		
		#================
		self.test_no = 10
		self.dir_of_the_current_test = os.path.sep.join(os.path.abspath(__file__).split(os.path.sep)[:-1])
		print 'dir_of_the_current_test=',self.dir_of_the_current_test
		self.test_wb = '%s%sADDoPT_Data_Template_ExampleDS1.xlsx' % (self.dir_of_the_current_test,os.path.sep)
		self.test_sheets = ['Solubility','StandardEnthalpy_of_Dissolution','StandardEntropy_of_Dissolution','StandardEnthalpyOfFusion','MeltingPoint','SMILES','CrystalStructures','ReportedCalculations','References','Curators']#,'GeneralOpts']
		self.sheets_to_ignore = ['GeneralOpts']
		#******************************************
		self.test_sheets_to_data = {}
		self.test_sheets_to_data['Solubility'] = [{"Curator ID":'RLMR',"Data Point ID":'RLMR_Solubility_1',"Endpoint: Solubility: Value":None,"Endpoint: Solubility: Unit":None,"Endpoint: Solubility: Type: pH dependence":None,"Endpoint: Solubility: Type: Equilibration status":None,"Endpoint: Solubility: Error: Value":None,"Endpoint: Solubility: Error: Unit":None,"Endpoint: Solubility: Error: Type":None,"Endpoint: Solubility: Graph extraction":None,"Endpoint: Solubility: Comment":None,"Solute: Name":None,"Solute: CAS Number":None,"Solute: Purity: Value":None,"Solute: Purity: Unit":None,"Solute: Bulk Crystal Structure (Polymorph): Description":None,"Solute: Comment":None,"Solvent: Description":None,"Temperature: Value":None,"Temperature: Unit":None,"Temperature: Non-numeric description":None,"pH":None,"Sample Processing: Comment":None,"Endpoint: Solubility: Measurement Technique":None,"Endpoint: Solubility: Quality Code Value":None,"Endpoint: Solubility: Quality Code Type":None,"Reference ID":None}]
		self.test_sheets_to_data['StandardEnthalpy_of_Dissolution'] = [{"Curator ID":"RLMR","Data Point ID":"RLMR_StandardEnthalpy_of_Dissolution_1","Method":"temperature dependent solubility measurements [van't Hoff plot]","Corresponding Solubility Data Point ID":None,"Endpoint: StandardEnthalpy_of_Dissolution: Value":56,"Endpoint: StandardEnthalpy_of_Dissolution: Unit":"Kilojoule per mole","Endpoint: StandardEnthalpy_of_Dissolution: Type: pH dependence":"Intrinsic","Endpoint: StandardEnthalpy_of_Dissolution: Error: Value":None,"Endpoint: StandardEnthalpy_of_Dissolution: Error: Unit":None,"Endpoint: StandardEnthalpy_of_Dissolution: Error: Type":None,"Endpoint: StandardEnthalpy_of_Dissolution: Graph extraction":False,"Endpoint: StandardEnthalpy_of_Dissolution: Comment":'(1) these may not be true "standard" enthalpy changes [see p.300 - 301 associated with Reference ID]; (2) it is suggested these correspond to enthalpy changes at 25 degrees Celsius [see Abstract associated with Reference ID]; (3) data quality comments : none which are data point specific',"Solute: Name":'(2-naphthoxy)acetic acid',"Solute: CAS Number":None,"Solute: Purity: Value":None,"Solute: Purity: Unit":None,"Solute: Bulk Crystal Structure (Polymorph): Description":None,"Solute: Comment":None,"Solvent: Description":None,"Temperature: Value":None,"Temperature: Unit":None,"Temperature: Non-numeric description":None,"pH":None,"Sample Processing: Comment":None,"Reference ID":'Avdeef_Journal [document]_year2015_1'}]
		self.test_sheets_to_data['StandardEnthalpy_of_Dissolution'].append({"Curator ID":"RLMR","Data Point ID":"RLMR_StandardEnthalpy_of_Dissolution_2","Method":"temperature dependent solubility measurements [van't Hoff plot]","Corresponding Solubility Data Point ID":None,"Endpoint: StandardEnthalpy_of_Dissolution: Value":46,"Endpoint: StandardEnthalpy_of_Dissolution: Unit":"Kilojoule per mole","Endpoint: StandardEnthalpy_of_Dissolution: Type: pH dependence":"Intrinsic","Endpoint: StandardEnthalpy_of_Dissolution: Error: Value":None,"Endpoint: StandardEnthalpy_of_Dissolution: Error: Unit":None,"Endpoint: StandardEnthalpy_of_Dissolution: Error: Type":None,"Endpoint: StandardEnthalpy_of_Dissolution: Graph extraction":False,"Endpoint: StandardEnthalpy_of_Dissolution: Comment":'(1) these may not be true "standard" enthalpy changes [see p.300 - 301 associated with Reference ID]; (2) it is suggested these correspond to enthalpy changes at 25 degrees Celsius [see Abstract associated with Reference ID]; (3) data quality comments : none which are data point specific',"Solute: Name":'[4-(benzyloxy)phenyl]acetic acid',"Solute: CAS Number":None,"Solute: Purity: Value":None,"Solute: Purity: Unit":None,"Solute: Bulk Crystal Structure (Polymorph): Description":None,"Solute: Comment":None,"Solvent: Description":None,"Temperature: Value":None,"Temperature: Unit":None,"Temperature: Non-numeric description":None,"pH":None,"Sample Processing: Comment":None,"Reference ID":'Avdeef_Journal [document]_year2015_1'})
		self.test_sheets_to_data['StandardEntropy_of_Dissolution'] = []# [{"Curator ID":None,"Data Point ID":None,"Corresponding Solubility Data Point ID":None,"Endpoint: StandardEntropy_of_Dissolution: Value":None,"Endpoint: StandardEntropy_of_Dissolution: Unit":None,"Endpoint: StandardEntropy_of_Dissolution: Type: pH dependence":None,"Endpoint: StandardEntropy_of_Dissolution: Error: Value":None,"Endpoint: StandardEntropy_of_Dissolution: Error: Unit":None,"Endpoint: StandardEntropy_of_Dissolution: Error: Type":None,"Endpoint: StandardEntropy_of_Dissolution: Graph extraction":None,"Endpoint: StandardEntropy_of_Dissolution: Comment":None,"Solute: Name":None,"Solute: CAS Number":None,"Solute: Purity: Value":None,"Solute: Purity: Unit":None,"Solute: Bulk Crystal Structure (Polymorph): Description":None,"Solute: Comment":None,"Solvent: Description":None,"pH":None,"Sample Processing: Comment":None,"Reference ID":None}]
		self.test_sheets_to_data['StandardEnthalpyOfFusion'] = []# [{"Curator ID":None,"Data Point ID":None,"Endpoint: StandardEnthalpyOfFusion: Value":None,"Endpoint: StandardEnthalpyOfFusion: Unit":None,"Endpoint: StandardEnthalpyOfFusion: Error: Value":None,"Endpoint: StandardEnthalpyOfFusion: Error: Unit":None,"Endpoint: StandardEnthalpyOfFusion: Error: Type":None,"Endpoint: StandardEnthalpyOfFusion: Graph extraction":None,"Endpoint: StandardEnthalpyOfFusion: Comment":None,"Solute: Name":None,"Solute: CAS Number":None,"Solute: Purity: Value":None,"Solute: Purity: Unit":None,"Solute: Bulk Crystal Structure (Polymorph): Description":None,"Solute: Comment":None,"Sample Processing: Comment":None,"Reference ID":None}]
		self.test_sheets_to_data['MeltingPoint'] = [{"Curator ID":'RLMR',"Data Point ID":'RLMR_MeltingPoint_1',"Endpoint: MeltingPoint: Value":156,"Endpoint: MeltingPoint: Unit":'degree Celsius',"Endpoint: MeltingPoint: Error: Value":None,"Endpoint: MeltingPoint: Error: Unit":None,"Endpoint: MeltingPoint: Error: Type":None,"Endpoint: MeltingPoint: Graph extraction":False,"Endpoint: MeltingPoint: Comment":None,"Solute: Name":'(2-naphthoxy)acetic acid',"Solute: CAS Number":None,"Solute: Purity: Value":None,"Solute: Purity: Unit":None,"Solute: Bulk Crystal Structure (Polymorph): Description":None,"Solute: Comment":None,"Sample Processing: Comment":None,"Reference ID":'Avdeef_Journal [document]_year2015_1'}]
		self.test_sheets_to_data['MeltingPoint'].append({"Curator ID":'RLMR',"Data Point ID":'RLMR_MeltingPoint_2',"Endpoint: MeltingPoint: Value":123,"Endpoint: MeltingPoint: Unit":'degree Celsius',"Endpoint: MeltingPoint: Error: Value":None,"Endpoint: MeltingPoint: Error: Unit":None,"Endpoint: MeltingPoint: Error: Type":None,"Endpoint: MeltingPoint: Graph extraction":False,"Endpoint: MeltingPoint: Comment":None,"Solute: Name":'[4-(benzyloxy)phenyl]acetic acid',"Solute: CAS Number":None,"Solute: Purity: Value":None,"Solute: Purity: Unit":None,"Solute: Bulk Crystal Structure (Polymorph): Description":None,"Solute: Comment":None,"Sample Processing: Comment":None,"Reference ID":'Avdeef_Journal [document]_year2015_1'})
		self.test_sheets_to_data['SMILES'] = [{"Name":'(2-naphthoxy)acetic acid',"CAS Number":None,"SMILES":'OC(=O)COc1ccc2ccccc2c1',"Stereochemistry?":None,"Comment":"The 'Name' field entry was taken verbatim from Avdeef 2015 [doi: 10.5599/admet.3.4.259]. This name was used to retrieve the SMILES: (2-naphthoxy)acetic acid","Reference ID":None,"Reference (free text)":'Chemical Identifier Resolver (OPSIN) (retrieved on 02-08-2016)'}]
		self.test_sheets_to_data['CrystalStructures'] = [{"Name":'(2-naphthoxy)acetic acid',"CAS Number":None,"Crystal Structure (Polymorph): Description":None,"CSD Refcode":None,"CIF file URL":None,"CIF file name [local]":None,"Comment":None,"Reference ID":None,"Reference (free text)":None}]
		self.test_sheets_to_data['CrystalStructures'].append({"Name":'[4-(benzyloxy)phenyl]acetic acid',"CAS Number":None,"Crystal Structure (Polymorph): Description":None,"CSD Refcode":None,"CIF file URL":None,"CIF file name [local]":None,"Comment":None,"Reference ID":None,"Reference (free text)":None})
		self.test_sheets_to_data['ReportedCalculations'] = [{"Solute: Name":'(2-naphthoxy)acetic acid',"Solute: Bulk Crystal Structure (Polymorph): Description":None,"IndicatorIndexBasis_Acid_Base_Ampholyte_Neutral":'A',"Predicted_EnthalpyOfSolution_KilojoulePerMole":29,"Calculated_MeltingPoint_degreesCelsius":None,"ABSOLV_AbrahamDescriptor_alsoCalled_A":0.57,"ABSOLV_AbrahamDescriptor_alsoCalled_B":0.72,"ABSOLV_AbrahamDescriptor_alsoCalled_S":1.56,"ABSOLV_AbrahamDescriptor_alsoCalled_E":1.51,"ABSOLV_AbrahamDescriptor_McGowanMolarVolume":1.5,"Reference ID":'Avdeef_Journal [document]_year2015_1'}]
		self.test_sheets_to_data['ReportedCalculations'].append({"Solute: Name":'[4-(benzyloxy)phenyl]acetic acid',"Solute: Bulk Crystal Structure (Polymorph): Description":None,"IndicatorIndexBasis_Acid_Base_Ampholyte_Neutral":'A',"Predicted_EnthalpyOfSolution_KilojoulePerMole":28,"Calculated_MeltingPoint_degreesCelsius":None,"ABSOLV_AbrahamDescriptor_alsoCalled_A":0.57,"ABSOLV_AbrahamDescriptor_alsoCalled_B":0.75,"ABSOLV_AbrahamDescriptor_alsoCalled_S":1.64,"ABSOLV_AbrahamDescriptor_alsoCalled_E":1.38,"ABSOLV_AbrahamDescriptor_McGowanMolarVolume":1.88,"Reference ID":'Avdeef_Journal [document]_year2015_1'})
		self.test_sheets_to_data['References'] = [{"Reference ID":'Avdeef_Journal [document]_year2015_1',"Source Type":'Journal [document]',"URL":'http://dx.doi.org/10.5599/admet.3.4.259',"DOI":'10.5599/admet.3.4.259',"First Author":'Avdeef',"Source Name ":'ADMET and DMPK',"Title":'Solubility Temperature Dependence Predicted from 2D Structure',"Year":2015,"Pages":'298-344',"Comment":'This article is distributed under the terms of the Creative Commons Attribution license (http://creativecommons.org/licenses/by/3.0/)'}]
		self.test_sheets_to_data['Curators'] = [{"Curator_ID":'DCC',"Curator Name":None,"E-mail":None}]
		self.test_sheets_to_data['Curators'].append({"Curator_ID":'TT',"Curator Name":None,"E-mail":None})
		self.test_sheets_to_data['Curators'].append({"Curator_ID":'IR',"Curator Name":None,"E-mail":None})
		self.test_sheets_to_data['Curators'].append({"Curator_ID":'RLMR',"Curator Name":None,"E-mail":None})
		#******************************************
		self.test_sheets_to_cols = {}
		self.test_sheets_to_cols['Solubility'] = ["Curator ID","Data Point ID","Endpoint: Solubility: Value","Endpoint: Solubility: Unit","Endpoint: Solubility: Type: pH dependence","Endpoint: Solubility: Type: Equilibration status","Endpoint: Solubility: Error: Value","Endpoint: Solubility: Error: Unit","Endpoint: Solubility: Error: Type","Endpoint: Solubility: Graph extraction","Endpoint: Solubility: Comment","Solute: Name","Solute: CAS Number","Solute: Purity: Value","Solute: Purity: Unit","Solute: Bulk Crystal Structure (Polymorph): Description","Solute: Comment","Solvent: Description","Temperature: Value","Temperature: Unit","Temperature: Non-numeric description","pH","Sample Processing: Comment","Endpoint: Solubility: Measurement Technique","Endpoint: Solubility: Quality Code Value","Endpoint: Solubility: Quality Code Type","Reference ID"]
		self.test_sheets_to_cols['StandardEnthalpy_of_Dissolution'] = ["Curator ID","Data Point ID","Method","Corresponding Solubility Data Point ID","Endpoint: StandardEnthalpy_of_Dissolution: Value","Endpoint: StandardEnthalpy_of_Dissolution: Unit","Endpoint: StandardEnthalpy_of_Dissolution: Type: pH dependence","Endpoint: StandardEnthalpy_of_Dissolution: Error: Value","Endpoint: StandardEnthalpy_of_Dissolution: Error: Unit","Endpoint: StandardEnthalpy_of_Dissolution: Error: Type","Endpoint: StandardEnthalpy_of_Dissolution: Graph extraction","Endpoint: StandardEnthalpy_of_Dissolution: Comment","Solute: Name","Solute: CAS Number","Solute: Purity: Value","Solute: Purity: Unit","Solute: Bulk Crystal Structure (Polymorph): Description","Solute: Comment","Solvent: Description","Temperature: Value","Temperature: Unit","Temperature: Non-numeric description","pH","Sample Processing: Comment","Reference ID"]
		self.test_sheets_to_cols['StandardEntropy_of_Dissolution'] = ["Curator ID","Data Point ID","Corresponding Solubility Data Point ID","Endpoint: StandardEntropy_of_Dissolution: Value","Endpoint: StandardEntropy_of_Dissolution: Unit","Endpoint: StandardEntropy_of_Dissolution: Type: pH dependence","Endpoint: StandardEntropy_of_Dissolution: Error: Value","Endpoint: StandardEntropy_of_Dissolution: Error: Unit","Endpoint: StandardEntropy_of_Dissolution: Error: Type","Endpoint: StandardEntropy_of_Dissolution: Graph extraction","Endpoint: StandardEntropy_of_Dissolution: Comment","Solute: Name","Solute: CAS Number","Solute: Purity: Value","Solute: Purity: Unit","Solute: Bulk Crystal Structure (Polymorph): Description","Solute: Comment","Solvent: Description","pH","Sample Processing: Comment","Reference ID"]
		self.test_sheets_to_cols['StandardEnthalpyOfFusion'] = ["Curator ID","Data Point ID","Endpoint: StandardEnthalpyOfFusion: Value","Endpoint: StandardEnthalpyOfFusion: Unit","Endpoint: StandardEnthalpyOfFusion: Error: Value","Endpoint: StandardEnthalpyOfFusion: Error: Unit","Endpoint: StandardEnthalpyOfFusion: Error: Type","Endpoint: StandardEnthalpyOfFusion: Graph extraction","Endpoint: StandardEnthalpyOfFusion: Comment","Solute: Name","Solute: CAS Number","Solute: Purity: Value","Solute: Purity: Unit","Solute: Bulk Crystal Structure (Polymorph): Description","Solute: Comment","Sample Processing: Comment","Reference ID"]
		self.test_sheets_to_cols['MeltingPoint'] = ["Curator ID","Data Point ID","Endpoint: MeltingPoint: Value","Endpoint: MeltingPoint: Unit","Endpoint: MeltingPoint: Error: Value","Endpoint: MeltingPoint: Error: Unit","Endpoint: MeltingPoint: Error: Type","Endpoint: MeltingPoint: Graph extraction","Endpoint: MeltingPoint: Comment","Solute: Name","Solute: CAS Number","Solute: Purity: Value","Solute: Purity: Unit","Solute: Bulk Crystal Structure (Polymorph): Description","Solute: Comment","Sample Processing: Comment","Reference ID"]
		self.test_sheets_to_cols['SMILES'] = ["Name","CAS Number","SMILES","Stereochemistry?","Comment","Reference ID","Reference (free text)"]
		self.test_sheets_to_cols['CrystalStructures'] = ["Name","CAS Number","Crystal Structure (Polymorph): Description","CSD Refcode","CIF file URL","CIF file name [local]","Comment","Reference ID","Reference (free text)"]
		self.test_sheets_to_cols['ReportedCalculations'] = ["Solute: Name","Solute: Bulk Crystal Structure (Polymorph): Description","IndicatorIndexBasis_Acid_Base_Ampholyte_Neutral","Predicted_EnthalpyOfSolution_KilojoulePerMole","Calculated_MeltingPoint_degreesCelsius","ABSOLV_AbrahamDescriptor_alsoCalled_A","ABSOLV_AbrahamDescriptor_alsoCalled_B","ABSOLV_AbrahamDescriptor_alsoCalled_S","ABSOLV_AbrahamDescriptor_alsoCalled_E","ABSOLV_AbrahamDescriptor_McGowanMolarVolume","Reference ID"]
		self.test_sheets_to_cols['References'] = ["Reference ID","Source Type","URL","DOI","First Author","Source Name ","Title","Year","Pages","Comment"]
		self.test_sheets_to_cols['Curators'] = ["Curator_ID","Curator Name","E-mail"]
		#================
		
		from xlsxSheetsLoader import xlsxSheetsLoader
		self.example_xlsxSheetsLoader = xlsxSheetsLoader(xlsx_fn=self.test_wb,sheets_to_ignore=self.sheets_to_ignore)
		#self.example_xlsxSheetsLoader.loadWb()
