# Supplementary material for: The influence of solid state information and descriptor selection on statistical models of temperature dependent aqueous solubility
Source: J Cheminform. 2018 Aug 29;10:44. doi: 10.1186/s13321-018-0298-3 (PMC6115327; doi:10.1186/s13321-018-0298-3)
Supplement: Supplementary file 5 — Additional file 5. An automated test suite for “QSPR Data Processing Tools Suite”. [file 13321_2018_298_MOESM5_ESM.zip › tests/tests_for_Leeds_ADDoPT.WP3_tools-0.17/tests/test_11/test_11.py]

#########################################################################################################
# test_11.py
# Implements unit tests
#This file was adapted (2016-) from test_1.py obtained from version 2.0 of the following project:
#https://github.com/RichardLMR/xls2txtISA.NANO.archive
#That file was adapted from test_1.py obtained from version 0.1 of the following project:http://code.google.com/p/generic-qsar-py-utils/
# Copyright (c) 2013 Syngenta
# Copyright (c) 2015 Liverpool John Moores University
# Copyright (c) 2016-2017 University of Leeds
# This program is free software; you can redistribute it and/or modify
# it under the terms of the GNU General Public License as published by
# the Free Software Foundation; either version 2 of the License, or (at
# your option) any later version.

# THIS PROGRAM IS MADE AVAILABLE FOR DISTRIBUTION WITHOUT ANY FORM OF WARRANTY TO THE 
# EXTENT PERMITTED BY APPLICABLE LAW.  THE COPYRIGHT HOLDER PROVIDES THE PROGRAM \"AS IS\" 
# WITHOUT WARRANTY OF ANY KIND, EITHER EXPRESSED OR IMPLIED, INCLUDING, BUT NOT  
# LIMITED TO, THE IMPLIED WARRANTIES OF MERCHANTABILITY AND FITNESS FOR A PARTICULAR 
# PURPOSE. THE ENTIRE RISK AS TO THE QUALITY AND PERFORMANCE OF THE PROGRAM LIES
# WITH THE USER.  SHOULD THE PROGRAM PROVE DEFECTIVE IN ANY WAY, THE USER ASSUMES THE
# COST OF ALL NECESSARY SERVICING, REPAIR OR CORRECTION. THE COPYRIGHT HOLDER IS NOT 
# RESPONSIBLE FOR ANY AMENDMENT, MODIFICATION OR OTHER ENHANCEMENT MADE TO THE PROGRAM 
# BY ANY USER WHO REDISTRIBUTES THE PROGRAM SO AMENDED, MODIFIED OR ENHANCED.

# IN NO EVENT UNLESS REQUIRED BY APPLICABLE LAW OR AGREED TO IN WRITING WILL THE 
# COPYRIGHT HOLDER BE LIABLE TO ANY USER FOR DAMAGES, INCLUDING ANY GENERAL, SPECIAL,
# INCIDENTAL OR CONSEQUENTIAL DAMAGES ARISING OUT OF THE USE OR INABILITY TO USE THE
# PROGRAM (INCLUDING BUT NOT LIMITED TO LOSS OF DATA OR DATA BEING RENDERED INACCURATE
# OR LOSSES SUSTAINED BY THE USER OR THIRD PARTIES OR A FAILURE OF THE PROGRAM TO 
# OPERATE WITH ANY OTHER PROGRAMS), EVEN IF SUCH HOLDER HAS BEEN ADVISED OF THE 
# POSSIBILITY OF SUCH DAMAGES.

# You should have received a copy of the GNU General Public License
# along with this program; if not, write to the Free Software
# Foundation, Inc., 675 Mass Ave, Cambridge, MA 02139, USA.
#########################################################################################################

#########################
project_name = 'tests_for_Leeds_ADDoPT.WP3_tools'
#run_tests_levels_below_top_dir = 1
this_test_levels_below_top_dir = 2
#########################
#************************
import sys,re,os,glob
# cwd = os.getcwd()
# for level in range(1,(run_tests_levels_below_top_dir+1)):
	# os.chdir('..')
	# #print os.getcwd()
# del level
# sys.path.append('utils')
# from os_ind_delimiter import delimiter
# os.chdir(cwd)
# del cwd
project_modules_to_test_dir = os.environ['tools_to_test_dir']
print 'project_modules_to_test_dir=',project_modules_to_test_dir
sys.path.append(project_modules_to_test_dir)
sys.path.append(r'%s%sutils' %(project_modules_to_test_dir,os.path.sep))
sys.path.append(r'%s%sdata.parse' % (project_modules_to_test_dir,os.path.sep))
from filter_rows import removeRowsWithNoEndpointValue
import unittest
#************************


class test_11(unittest.TestCase):
	
	def __init__(self,name='runTest'):
		#inspired by bieffe62:http://www.gossamer-threads.com/lists/python/dev/776733
		unittest.TestCase.__init__(self,name)
		
		
		#================
		self.test_no = 11
		self.dir_of_the_current_test = os.path.sep.join(os.path.abspath(__file__).split(os.path.sep)[:-1])
		print 'dir_of_the_current_test=',self.dir_of_the_current_test
		#================
		
		#******************************************
		self.test_sheets_to_data = {}
		#self.test_sheets_to_data['Solubility'] = []#[{"Curator ID":'RLMR',"Data Point ID":'RLMR_Solubility_1',"Endpoint: Solubility: Value":None,"Endpoint: Solubility: Unit":None,"Endpoint: Solubility: Type: pH dependence":None,"Endpoint: Solubility: Type: Equilibration status":None,"Endpoint: Solubility: Error: Value":None,"Endpoint: Solubility: Error: Unit":None,"Endpoint: Solubility: Error: Type":None,"Endpoint: Solubility: Graph extraction":None,"Endpoint: Solubility: Comment":None,"Solute: Name":None,"Solute: CAS Number":None,"Solute: Purity: Value":None,"Solute: Purity: Unit":None,"Solute: Bulk Crystal Structure (Polymorph): Description":None,"Solute: Comment":None,"Solvent: Description":None,"Temperature: Value":None,"Temperature: Unit":None,"Temperature: Non-numeric description":None,"pH":None,"Sample Processing: Comment":None,"Endpoint: Solubility: Measurement Technique":None,"Endpoint: Solubility: Quality Code Value":None,"Endpoint: Solubility: Quality Code Type":None,"Reference ID":None}]
		self.test_sheets_to_data['StandardEnthalpy_of_Dissolution'] = [{"Curator ID":"RLMR","Data Point ID":"RLMR_StandardEnthalpy_of_Dissolution_1","Method":"temperature dependent solubility measurements [van't Hoff plot]","Corresponding Solubility Data Point ID":None,"Endpoint: StandardEnthalpy_of_Dissolution: Value":56,"Endpoint: StandardEnthalpy_of_Dissolution: Unit":"Kilojoule per mole","Endpoint: StandardEnthalpy_of_Dissolution: Type: pH dependence":"Intrinsic","Endpoint: StandardEnthalpy_of_Dissolution: Error: Value":None,"Endpoint: StandardEnthalpy_of_Dissolution: Error: Unit":None,"Endpoint: StandardEnthalpy_of_Dissolution: Error: Type":None,"Endpoint: StandardEnthalpy_of_Dissolution: Graph extraction":False,"Endpoint: StandardEnthalpy_of_Dissolution: Comment":'(1) these may not be true "standard" enthalpy changes [see p.300 - 301 associated with Reference ID]; (2) it is suggested these correspond to enthalpy changes at 25 degrees Celsius [see Abstract associated with Reference ID]; (3) data quality comments : none which are data point specific',"Solute: Name":'(2-naphthoxy)acetic acid',"Solute: CAS Number":None,"Solute: Purity: Value":None,"Solute: Purity: Unit":None,"Solute: Bulk Crystal Structure (Polymorph): Description":None,"Solute: Comment":None,"Solvent: Description":None,"Temperature: Value":None,"Temperature: Unit":None,"Temperature: Non-numeric description":None,"pH":None,"Sample Processing: Comment":None,"Reference ID":'Avdeef_Journal [document]_year2015_1'}]
		self.test_sheets_to_data['StandardEnthalpy_of_Dissolution'].append({"Curator ID":"RLMR","Data Point ID":"RLMR_StandardEnthalpy_of_Dissolution_2","Method":"temperature dependent solubility measurements [van't Hoff plot]","Corresponding Solubility Data Point ID":None,"Endpoint: StandardEnthalpy_of_Dissolution: Value":46,"Endpoint: StandardEnthalpy_of_Dissolution: Unit":"Kilojoule per mole","Endpoint: StandardEnthalpy_of_Dissolution: Type: pH dependence":"Intrinsic","Endpoint: StandardEnthalpy_of_Dissolution: Error: Value":None,"Endpoint: StandardEnthalpy_of_Dissolution: Error: Unit":None,"Endpoint: StandardEnthalpy_of_Dissolution: Error: Type":None,"Endpoint: StandardEnthalpy_of_Dissolution: Graph extraction":False,"Endpoint: StandardEnthalpy_of_Dissolution: Comment":'(1) these may not be true "standard" enthalpy changes [see p.300 - 301 associated with Reference ID]; (2) it is suggested these correspond to enthalpy changes at 25 degrees Celsius [see Abstract associated with Reference ID]; (3) data quality comments : none which are data point specific',"Solute: Name":'[4-(benzyloxy)phenyl]acetic acid',"Solute: CAS Number":None,"Solute: Purity: Value":None,"Solute: Purity: Unit":None,"Solute: Bulk Crystal Structure (Polymorph): Description":None,"Solute: Comment":None,"Solvent: Description":None,"Temperature: Value":None,"Temperature: Unit":None,"Temperature: Non-numeric description":None,"pH":None,"Sample Processing: Comment":None,"Reference ID":'Avdeef_Journal [document]_year2015_1'})
		#self.test_sheets_to_data['StandardEntropy_of_Dissolution'] = []# [{"Curator ID":None,"Data Point ID":None,"Corresponding Solubility Data Point ID":None,"Endpoint: StandardEntropy_of_Dissolution: Value":None,"Endpoint: StandardEntropy_of_Dissolution: Unit":None,"Endpoint: StandardEntropy_of_Dissolution: Type: pH dependence":None,"Endpoint: StandardEntropy_of_Dissolution: Error: Value":None,"Endpoint: StandardEntropy_of_Dissolution: Error: Unit":None,"Endpoint: StandardEntropy_of_Dissolution: Error: Type":None,"Endpoint: StandardEntropy_of_Dissolution: Graph extraction":None,"Endpoint: StandardEntropy_of_Dissolution: Comment":None,"Solute: Name":None,"Solute: CAS Number":None,"Solute: Purity: Value":None,"Solute: Purity: Unit":None,"Solute: Bulk Crystal Structure (Polymorph): Description":None,"Solute: Comment":None,"Solvent: Description":None,"pH":None,"Sample Processing: Comment":None,"Reference ID":None}]
		#self.test_sheets_to_data['StandardEnthalpyOfFusion'] = []# [{"Curator ID":None,"Data Point ID":None,"Endpoint: StandardEnthalpyOfFusion: Value":None,"Endpoint: StandardEnthalpyOfFusion: Unit":None,"Endpoint: StandardEnthalpyOfFusion: Error: Value":None,"Endpoint: StandardEnthalpyOfFusion: Error: Unit":None,"Endpoint: StandardEnthalpyOfFusion: Error: Type":None,"Endpoint: StandardEnthalpyOfFusion: Graph extraction":None,"Endpoint: StandardEnthalpyOfFusion: Comment":None,"Solute: Name":None,"Solute: CAS Number":None,"Solute: Purity: Value":None,"Solute: Purity: Unit":None,"Solute: Bulk Crystal Structure (Polymorph): Description":None,"Solute: Comment":None,"Sample Processing: Comment":None,"Reference ID":None}]
		self.test_sheets_to_data['MeltingPoint'] = [{"Curator ID":'RLMR',"Data Point ID":'RLMR_MeltingPoint_1',"Endpoint: MeltingPoint: Value":156,"Endpoint: MeltingPoint: Unit":'degree Celsius',"Endpoint: MeltingPoint: Error: Value":None,"Endpoint: MeltingPoint: Error: Unit":None,"Endpoint: MeltingPoint: Error: Type":None,"Endpoint: MeltingPoint: Graph extraction":False,"Endpoint: MeltingPoint: Comment":None,"Solute: Name":'(2-naphthoxy)acetic acid',"Solute: CAS Number":None,"Solute: Purity: Value":None,"Solute: Purity: Unit":None,"Solute: Bulk Crystal Structure (Polymorph): Description":None,"Solute: Comment":None,"Sample Processing: Comment":None,"Reference ID":'Avdeef_Journal [document]_year2015_1'}]
		self.test_sheets_to_data['MeltingPoint'].append({"Curator ID":'RLMR',"Data Point ID":'RLMR_MeltingPoint_2',"Endpoint: MeltingPoint: Value":123,"Endpoint: MeltingPoint: Unit":'degree Celsius',"Endpoint: MeltingPoint: Error: Value":None,"Endpoint: MeltingPoint: Error: Unit":None,"Endpoint: MeltingPoint: Error: Type":None,"Endpoint: MeltingPoint: Graph extraction":False,"Endpoint: MeltingPoint: Comment":None,"Solute: Name":'[4-(benzyloxy)phenyl]acetic acid',"Solute: CAS Number":None,"Solute: Purity: Value":None,"Solute: Purity: Unit":None,"Solute: Bulk Crystal Structure (Polymorph): Description":None,"Solute: Comment":None,"Sample Processing: Comment":None,"Reference ID":'Avdeef_Journal [document]_year2015_1'})
		self.test_sheets_to_data['SMILES'] = [{"Name":'(2-naphthoxy)acetic acid',"CAS Number":None,"SMILES":'OC(=O)COc1ccc2ccccc2c1',"Stereochemistry?":None,"Comment":"The 'Name' field entry was taken verbatim from Avdeef 2015 [doi: 10.5599/admet.3.4.259]. This name was used to retrieve the SMILES: (2-naphthoxy)acetic acid","Reference ID":None,"Reference (free text)":'Chemical Identifier Resolver (OPSIN) (retrieved on 02-08-2016)'}]
		self.test_sheets_to_data['CrystalStructures'] = [{"Name":'(2-naphthoxy)acetic acid',"CAS Number":None,"Crystal Structure (Polymorph): Description":None,"CSD Refcode":None,"CIF file URL":None,"CIF file name [local]":None,"Comment":None,"Reference ID":None,"Reference (free text)":None}]
		self.test_sheets_to_data['CrystalStructures'].append({"Name":'[4-(benzyloxy)phenyl]acetic acid',"CAS Number":None,"Crystal Structure (Polymorph): Description":None,"CSD Refcode":None,"CIF file URL":None,"CIF file name [local]":None,"Comment":None,"Reference ID":None,"Reference (free text)":None})
		self.test_sheets_to_data['ReportedCalculations'] = [{"Solute: Name":'(2-naphthoxy)acetic acid',"Solute: Bulk Crystal Structure (Polymorph): Description":None,"IndicatorIndexBasis_Acid_Base_Ampholyte_Neutral":'A',"Predicted_EnthalpyOfSolution_KilojoulePerMole":29,"Calculated_MeltingPoint_degreesCelsius":None,"ABSOLV_AbrahamDescriptor_alsoCalled_A":0.57,"ABSOLV_AbrahamDescriptor_alsoCalled_B":0.72,"ABSOLV_AbrahamDescriptor_alsoCalled_S":1.56,"ABSOLV_AbrahamDescriptor_alsoCalled_E":1.51,"ABSOLV_AbrahamDescriptor_McGowanMolarVolume":1.5,"Reference ID":'Avdeef_Journal [document]_year2015_1'}]
		self.test_sheets_to_data['ReportedCalculations'].append({"Solute: Name":'[4-(benzyloxy)phenyl]acetic acid',"Solute: Bulk Crystal Structure (Polymorph): Description":None,"IndicatorIndexBasis_Acid_Base_Ampholyte_Neutral":'A',"Predicted_EnthalpyOfSolution_KilojoulePerMole":28,"Calculated_MeltingPoint_degreesCelsius":None,"ABSOLV_AbrahamDescriptor_alsoCalled_A":0.57,"ABSOLV_AbrahamDescriptor_alsoCalled_B":0.75,"ABSOLV_AbrahamDescriptor_alsoCalled_S":1.64,"ABSOLV_AbrahamDescriptor_alsoCalled_E":1.38,"ABSOLV_AbrahamDescriptor_McGowanMolarVolume":1.88,"Reference ID":'Avdeef_Journal [document]_year2015_1'})
		self.test_sheets_to_data['References'] = [{"Reference ID":'Avdeef_Journal [document]_year2015_1',"Source Type":'Journal [document]',"URL":'http://dx.doi.org/10.5599/admet.3.4.259',"DOI":'10.5599/admet.3.4.259',"First Author":'Avdeef',"Source Name ":'ADMET and DMPK',"Title":'Solubility Temperature Dependence Predicted from 2D Structure',"Year":2015,"Pages":'298-344',"Comment":'This article is distributed under the terms of the Creative Commons Attribution license (http://creativecommons.org/licenses/by/3.0/)'}]
		self.test_sheets_to_data['Curators'] = [{"Curator_ID":'DCC',"Curator Name":None,"E-mail":None}]
		self.test_sheets_to_data['Curators'].append({"Curator_ID":'TT',"Curator Name":None,"E-mail":None})
		self.test_sheets_to_data['Curators'].append({"Curator_ID":'IR',"Curator Name":None,"E-mail":None})
		self.test_sheets_to_data['Curators'].append({"Curator_ID":'RLMR',"Curator Name":None,"E-mail":None})
		#******************************************
		self.ds_specific_sheets_with_no_endpoint_data = ['ReportedCalculations']
		self.sheets_to_ignore = ['GeneralOpts']
		
	def loadData(self,wb_name):
		from xlsxSheetsLoader import xlsxSheetsLoader
		example_xlsxSheetsLoader = xlsxSheetsLoader(xlsx_fn=wb_name,sheets_to_ignore=self.sheets_to_ignore)
		return example_xlsxSheetsLoader.loadAllData()
		
	
	def workBookMatchesHardcodedFilteredData(self,loaded_data,report_differences=True):
		if not loaded_data == self.test_sheets_to_data:
			#==============================
			if report_differences:
				expected_sheets = self.test_sheets_to_data.keys()
				loaded_sheets = loaded_data.keys()
				print 'These sheets were expected, but not loaded:',list(set(expected_sheets).difference(set(loaded_sheets)))
				print 'These sheets were loaded, but not expected:',list(set(loaded_sheets).difference(set(expected_sheets)))
				
				common_sheets = list(set(expected_sheets).intersection(set(loaded_sheets)))
				
				for sheet in common_sheets:
					
					if not len(self.test_sheets_to_data[sheet]) == len(loaded_data[sheet]):
						print '%d expected rows for sheet %s; %d loaded rows' % (len(self.test_sheets_to_data[sheet]),sheet,len(loaded_data[sheet]))
					else:
						if not 0 == len(self.test_sheets_to_data[sheet]):
							print 'These keys were expected for sheet %s, but not loaded:' % sheet,list(set(self.test_sheets_to_data[sheet][0].keys()).difference(set(loaded_data[sheet][0].keys())))
							print 'These keys were loaded for sheet %s, but not expected:' % sheet,list(set(loaded_data[sheet][0].keys()).difference(set(self.test_sheets_to_data[sheet][0].keys())))
							
							common_keys = list(set(loaded_data[sheet][0].keys()).intersection(set(self.test_sheets_to_data[sheet][0].keys())))
							
							for row_index in range(0,len(loaded_data[sheet])):
								for key in common_keys:
									if not loaded_data[sheet][row_index][key] == self.test_sheets_to_data[sheet][row_index][key]:
										print 'Common key = %s; row %d; expected value = %s; loaded value = %s' % (key,row_index,str(self.test_sheets_to_data[sheet][row_index][key]),str(loaded_data[sheet][row_index][key]))
								del key
							del row_index
							del common_keys
				del common_sheets
			#==============================
			return False
		else:
			return True
	
	def test_removeRowsWithNoEndpointValue(self):
		##############################
		print 'Running unittests for this project: ', project_name
		print 'Running this unittest: ', self._testMethodName
		##############################
		
		wb_needs_filter = '%s%sADDoPT_Data_Template_Example_with_rows_to_filter.xlsx' % (self.dir_of_the_current_test,os.path.sep)
		wb_does_not_need_filter = '%s%sADDoPT_Data_Template_Example_without_rows_to_filter.xlsx' % (self.dir_of_the_current_test,os.path.sep)
		
		assert not self.workBookMatchesHardcodedFilteredData(self.loadData(wb_name=wb_needs_filter))
		
		assert self.workBookMatchesHardcodedFilteredData(removeRowsWithNoEndpointValue(self.loadData(wb_name=wb_needs_filter),ds_specific_sheets_with_no_endpoint_data=self.ds_specific_sheets_with_no_endpoint_data))
		
		assert self.workBookMatchesHardcodedFilteredData(self.loadData(wb_name=wb_does_not_need_filter))
		
		assert self.loadData(wb_name=wb_does_not_need_filter) == removeRowsWithNoEndpointValue(self.loadData(wb_name=wb_does_not_need_filter),ds_specific_sheets_with_no_endpoint_data=self.ds_specific_sheets_with_no_endpoint_data)
