# Supplementary material for: The influence of solid state information and descriptor selection on statistical models of temperature dependent aqueous solubility
Source: J Cheminform. 2018 Aug 29;10:44. doi: 10.1186/s13321-018-0298-3 (PMC6115327; doi:10.1186/s13321-018-0298-3)
Supplement: Supplementary file 5 — Additional file 5. An automated test suite for “QSPR Data Processing Tools Suite”. [file 13321_2018_298_MOESM5_ESM.zip › tests/tests_for_Leeds_ADDoPT.WP3_tools-0.17/tests/test_12/test_12.py]

#########################################################################################################
# test_12.py
# Implements unit tests
#This file was adapted (2016-) from test_1.py obtained from version 2.0 of the following project:
#https://github.com/RichardLMR/xls2txtISA.NANO.archive
#That file was adapted from test_1.py obtained from version 0.1 of the following project:http://code.google.com/p/generic-qsar-py-utils/
# Copyright (c) 2013 Syngenta
# Copyright (c) 2015 Liverpool John Moores University
# Copyright (c) 2016-2017 University of Leeds
# This program is free software; you can redistribute it and/or modify
# it under the terms of the GNU General Public License as published by
# the Free Software Foundation; either version 2 of the License, or (at
# your option) any later version.

# THIS PROGRAM IS MADE AVAILABLE FOR DISTRIBUTION WITHOUT ANY FORM OF WARRANTY TO THE 
# EXTENT PERMITTED BY APPLICABLE LAW.  THE COPYRIGHT HOLDER PROVIDES THE PROGRAM \"AS IS\" 
# WITHOUT WARRANTY OF ANY KIND, EITHER EXPRESSED OR IMPLIED, INCLUDING, BUT NOT  
# LIMITED TO, THE IMPLIED WARRANTIES OF MERCHANTABILITY AND FITNESS FOR A PARTICULAR 
# PURPOSE. THE ENTIRE RISK AS TO THE QUALITY AND PERFORMANCE OF THE PROGRAM LIES
# WITH THE USER.  SHOULD THE PROGRAM PROVE DEFECTIVE IN ANY WAY, THE USER ASSUMES THE
# COST OF ALL NECESSARY SERVICING, REPAIR OR CORRECTION. THE COPYRIGHT HOLDER IS NOT 
# RESPONSIBLE FOR ANY AMENDMENT, MODIFICATION OR OTHER ENHANCEMENT MADE TO THE PROGRAM 
# BY ANY USER WHO REDISTRIBUTES THE PROGRAM SO AMENDED, MODIFIED OR ENHANCED.

# IN NO EVENT UNLESS REQUIRED BY APPLICABLE LAW OR AGREED TO IN WRITING WILL THE 
# COPYRIGHT HOLDER BE LIABLE TO ANY USER FOR DAMAGES, INCLUDING ANY GENERAL, SPECIAL,
# INCIDENTAL OR CONSEQUENTIAL DAMAGES ARISING OUT OF THE USE OR INABILITY TO USE THE
# PROGRAM (INCLUDING BUT NOT LIMITED TO LOSS OF DATA OR DATA BEING RENDERED INACCURATE
# OR LOSSES SUSTAINED BY THE USER OR THIRD PARTIES OR A FAILURE OF THE PROGRAM TO 
# OPERATE WITH ANY OTHER PROGRAMS), EVEN IF SUCH HOLDER HAS BEEN ADVISED OF THE 
# POSSIBILITY OF SUCH DAMAGES.

# You should have received a copy of the GNU General Public License
# along with this program; if not, write to the Free Software
# Foundation, Inc., 675 Mass Ave, Cambridge, MA 02139, USA.
#########################################################################################################

#########################
project_name = 'tests_for_Leeds_ADDoPT.WP3_tools'
#run_tests_levels_below_top_dir = 1
this_test_levels_below_top_dir = 2
#########################
#************************
import sys,re,os,glob
# cwd = os.getcwd()
# for level in range(1,(run_tests_levels_below_top_dir+1)):
	# os.chdir('..')
	# #print os.getcwd()
# del level
# sys.path.append('utils')
# from os_ind_delimiter import delimiter
# os.chdir(cwd)
# del cwd
project_modules_to_test_dir = os.environ['tools_to_test_dir']
print 'project_modules_to_test_dir=',project_modules_to_test_dir
sys.path.append(project_modules_to_test_dir)
sys.path.append(r'%s%sutils' %(project_modules_to_test_dir,os.path.sep))
sys.path.append(r'%s%sdata.parse' % (project_modules_to_test_dir,os.path.sep))
import validate_datasets
import unittest
#************************


class test_12(unittest.TestCase):
	
	def __init__(self,name='runTest'):
		#inspired by bieffe62:http://www.gossamer-threads.com/lists/python/dev/776733
		unittest.TestCase.__init__(self,name)
		
		#================
		self.test_no = 12
		self.dir_of_the_current_test = os.path.sep.join(os.path.abspath(__file__).split(os.path.sep)[:-1])
		print 'dir_of_the_current_test=',self.dir_of_the_current_test
		#================
		
		self.validDatasets = {}
		
		self.notValidDatasets = {}
		
		self.validDatasets['valid_ds_1'] = '%s%sADDoPT_Data_Template_Example_Valid_1.xlsx' % (self.dir_of_the_current_test,os.path.sep)
		
		self.notValidDatasets['not_valid_ds_1'] = '%s%sADDoPT_Data_Template_Example_NotValid_1.xlsx' % (self.dir_of_the_current_test,os.path.sep) #=valid_ds_1, missing a free text reference for a SMILES
		
		self.notValidDatasets['not_valid_ds_2'] = '%s%sADDoPT_Data_Template_Example_NotValid_2.xlsx' % (self.dir_of_the_current_test,os.path.sep) #=valid_ds_1, missing a Reference ID for a standard enthalpy of dissolution value
		
		self.notValidDatasets['not_valid_ds_3'] = '%s%sADDoPT_Data_Template_Example_NotValid_3.xlsx' % (self.dir_of_the_current_test,os.path.sep) #=valid_ds_1, with Reference ID for a standard enthalpy of dissolution value that is not defined in the 'References' worksheet
		
		self.notValidDatasets['not_valid_ds_4'] = '%s%sADDoPT_Data_Template_Example_NotValid_4.xlsx' % (self.dir_of_the_current_test,os.path.sep) #=valid_ds_1,with a duplicated reference ID in 'References'
		
		self.notValidDatasets['not_valid_ds_5'] = '%s%sADDoPT_Data_Template_Example_NotValid_5.xlsx' % (self.dir_of_the_current_test,os.path.sep) #=valid_ds_1,with a CAS repeated for a different name ... in only one data sheet!
		
		self.notValidDatasets['not_valid_ds_6'] = '%s%sADDoPT_Data_Template_Example_NotValid_6.xlsx' % (self.dir_of_the_current_test,os.path.sep) #=valid_ds_1,with the ID matched to SMILES changed to 'fake'
		
		self.validDatasets['valid_ds_2'] = '%s%sADDoPT_Data_Template_Example_Valid_2.xlsx' % (self.dir_of_the_current_test,os.path.sep) #=valid_ds_1,with TOY CAS numbers and polymorph information added and TOY CSD refcodes linked via 'CrystalStructures' worksheet
		
		self.notValidDatasets['not_valid_ds_7'] = '%s%sADDoPT_Data_Template_Example_NotValid_7.xlsx' % (self.dir_of_the_current_test,os.path.sep) #=valid_ds_2, with TOY polymorph information matched to a TOY CSD refcode in 'CrystalStructures' worksheet altered without altering the corresponding data sheet combination
		
		self.notValidDatasets['not_valid_ds_8'] = '%s%sADDoPT_Data_Template_Example_NotValid_8.xlsx' % (self.dir_of_the_current_test,os.path.sep) #=valid_ds_1, with one unit column deleted in a data sheet
		
		self.notValidDatasets['not_valid_ds_9'] = '%s%sADDoPT_Data_Template_Example_NotValid_9.xlsx' % (self.dir_of_the_current_test,os.path.sep) #=valid_ds_1, with one column renamed in a data sheet
		
		#==========================
		
		self.fail_checkReferences = ['not_valid_ds_%d' % d for d in [1,2,3,4]]
		del d
		
		self.fail_checkInternalConsistency_NamesAndCAS = ['not_valid_ds_%d' % d for d in [5]]
		del d
		
		self.fail_checkInternalConsistency_Ids2CrystalStructures = ['not_valid_ds_%d' % d for d in [7]]
		del d
		
		self.fail_checkInternalConsistency_Ids2SMILES = ['not_valid_ds_%d' % d for d in [6]]
		del d
		
		self.fail_compareToTemplate = ['not_valid_ds_%d' % d for d in [8,9]]
		del d
		#--------------------------------------------
		self.do_not_check_for_ep_vals = ['ReportedCalculations']
	
	def loadData(self,wb_name):
		from xlsxSheetsLoader import xlsxSheetsLoader
		from filter_rows import removeRowsWithNoEndpointValue
		example_xlsxSheetsLoader = xlsxSheetsLoader(xlsx_fn=wb_name,sheets_to_ignore=validate_datasets.sheets_not_to_load)
		return removeRowsWithNoEndpointValue(loaded_data=example_xlsxSheetsLoader.loadAllData(),ds_specific_sheets_with_no_endpoint_data=self.do_not_check_for_ep_vals)
	
	def test_isValidADDoPTds(self):
		##############################
		print 'Running unittests for this project: ', project_name
		print 'Running this unittest: ', self._testMethodName
		##############################
		
		for valid_ds_name in self.validDatasets.keys():
			assert validate_datasets.isValidADDoPTds(do_not_check_for_ep_vals=self.do_not_check_for_ep_vals,addopt_ds=self.validDatasets[valid_ds_name],data_template=validate_datasets.addopt_template), "This dataset should have been declared VALID by isValidADDoPTds(...):%s" % self.validDatasets[valid_ds_name]
		
		for bad_ds_name in self.notValidDatasets.keys():
			assert not validate_datasets.isValidADDoPTds(do_not_check_for_ep_vals=self.do_not_check_for_ep_vals,addopt_ds=self.notValidDatasets[bad_ds_name],data_template=validate_datasets.addopt_template), "This dataset should have been declared invalid by isValidADDoPTds(...):%s" % self.notValidDatasets[bad_ds_name]
	
	def get_CommonSheets(self,ds_wb):
		
		loaded_data = self.loadData(wb_name=ds_wb)
		
		data_template = validate_datasets.addopt_template
		
		isValid,sheets_in_template_not_loaded,sheets_loaded_not_in_template,common_sheets = validate_datasets.compareToTemplate(loaded_data=loaded_data,data_template=data_template,isValid=True)
		
		return common_sheets
	
	def test_checkReferences(self):
		##############################
		print 'Running unittests for this project: ', project_name
		print 'Running this unittest: ', self._testMethodName
		##############################
		
		for ds_name in self.validDatasets.keys()+self.notValidDatasets.keys():
			
			if ds_name in self.validDatasets.keys():
				ds_file = self.validDatasets[ds_name]
			else:
				ds_file = self.notValidDatasets[ds_name]
			
			print '*'*50
			print 'Parsing ',ds_file
			print '*'*50
			
			common_sheets = self.get_CommonSheets(ds_wb=ds_file)
			
			if ds_name in self.fail_checkReferences:
				assert not validate_datasets.checkReferences(loaded_data=self.loadData(wb_name=ds_file),common_sheets=common_sheets,isValid=True), "This dataset should have been declared invalid by checkReferences(...):%s" % ds_file
			else:
				assert validate_datasets.checkReferences(loaded_data=self.loadData(wb_name=ds_file),common_sheets=common_sheets,isValid=True) , "This dataset should have been declared VALID by checkReferences(...):%s" % ds_file
	
	def test_checkInternalConsistency_NamesAndCAS(self):
		##############################
		print 'Running unittests for this project: ', project_name
		print 'Running this unittest: ', self._testMethodName
		##############################
		for ds_name in self.validDatasets.keys()+self.notValidDatasets.keys():
			
			if ds_name in self.validDatasets.keys():
				ds_file = self.validDatasets[ds_name]
			else:
				ds_file = self.notValidDatasets[ds_name]
			
			print '*'*50
			print 'Parsing ',ds_file
			print '*'*50
			
			common_sheets = self.get_CommonSheets(ds_wb=ds_file)
			
			if ds_name in self.fail_checkInternalConsistency_NamesAndCAS:
				assert not validate_datasets.checkInternalConsistency_NamesAndCAS(loaded_data=self.loadData(wb_name=ds_file),common_sheets=common_sheets,isValid=True), "This dataset should have been declared invalid by checkInternalConsistency_NamesAndCAS(...):%s" % ds_file
			else:
				assert validate_datasets.checkInternalConsistency_NamesAndCAS(loaded_data=self.loadData(wb_name=ds_file),common_sheets=common_sheets,isValid=True), "This dataset should have been declared VALID by checkInternalConsistency_NamesAndCAS(...):%s" % ds_file
	
	
	def test_checkInternalConsistency_Ids2CrystalStructures(self):
		##############################
		print 'Running unittests for this project: ', project_name
		print 'Running this unittest: ', self._testMethodName
		##############################
		for ds_name in self.validDatasets.keys()+self.notValidDatasets.keys():
			
			if ds_name in self.validDatasets.keys():
				ds_file = self.validDatasets[ds_name]
			else:
				ds_file = self.notValidDatasets[ds_name]
			
			print '*'*50
			print 'Parsing ',ds_file
			print '*'*50
			
			common_sheets = self.get_CommonSheets(ds_wb=ds_file)
			
			if ds_name in self.fail_checkInternalConsistency_Ids2CrystalStructures:
				assert not validate_datasets.checkInternalConsistency_Ids2CrystalStructures(loaded_data=self.loadData(wb_name=ds_file),common_sheets=common_sheets,isValid=True), "This dataset should have been declared invalid by checkInternalConsistency_Ids2CrystalStructures(...):%s" % ds_file
			else:
				assert validate_datasets.checkInternalConsistency_Ids2CrystalStructures(loaded_data=self.loadData(wb_name=ds_file),common_sheets=common_sheets,isValid=True), "This dataset should have been declared VALID by checkInternalConsistency_Ids2CrystalStructures(...):%s" % ds_file
	
	def test_checkInternalConsistency_Ids2SMILES(self):
		##############################
		print 'Running unittests for this project: ', project_name
		print 'Running this unittest: ', self._testMethodName
		##############################
		for ds_name in self.validDatasets.keys()+self.notValidDatasets.keys():
			
			if ds_name in self.validDatasets.keys():
				ds_file = self.validDatasets[ds_name]
			else:
				ds_file = self.notValidDatasets[ds_name]
			
			print '*'*50
			print 'Parsing ',ds_file
			print '*'*50
			
			common_sheets = self.get_CommonSheets(ds_wb=ds_file)
			
			if ds_name in self.fail_checkInternalConsistency_Ids2SMILES:
				assert not validate_datasets.checkInternalConsistency_Ids2SMILES(loaded_data=self.loadData(wb_name=ds_file),common_sheets=common_sheets,isValid=True), "This dataset should have been declared invalid by checkInternalConsistency_Ids2SMILES(...):%s" % ds_file
			else:
				assert validate_datasets.checkInternalConsistency_Ids2SMILES(loaded_data=self.loadData(wb_name=ds_file),common_sheets=common_sheets,isValid=True), "This dataset should have been declared VALID by checkInternalConsistency_Ids2SMILES(...):%s" % ds_file
	
	def test_compareToTemplate(self):
		##############################
		print 'Running unittests for this project: ', project_name
		print 'Running this unittest: ', self._testMethodName
		##############################
		for ds_name in self.validDatasets.keys()+self.notValidDatasets.keys():
			
			if ds_name in self.validDatasets.keys():
				ds_file = self.validDatasets[ds_name]
			else:
				ds_file = self.notValidDatasets[ds_name]
			
			print '*'*50
			print 'Parsing ',ds_file
			print '*'*50
			
			isValid,sheets_in_template_not_loaded,sheets_loaded_not_in_template,common_sheets = validate_datasets.compareToTemplate(loaded_data=self.loadData(wb_name=ds_file),data_template=validate_datasets.addopt_template,isValid=True)
			
			
			if ds_name in self.fail_compareToTemplate:
				assert not isValid,"This dataset should NOT be consistent with the template:%s" % ds_file
			else:
				assert isValid,"This dataset should be consistent with the template:%s" % ds_file
