# Supplementary material for: The influence of solid state information and descriptor selection on statistical models of temperature dependent aqueous solubility
Source: J Cheminform. 2018 Aug 29;10:44. doi: 10.1186/s13321-018-0298-3 (PMC6115327; doi:10.1186/s13321-018-0298-3)
Supplement: Supplementary file 5 — Additional file 5. An automated test suite for “QSPR Data Processing Tools Suite”. [file 13321_2018_298_MOESM5_ESM.zip › tests/tests_for_Leeds_ADDoPT.WP3_tools-0.17/tests/test_15/test_input/ADDoPT_Data_Example2.xlsx]

## Sheet: Solubility
Curator ID	Data Point ID	Endpoint: Solubility: Value	Endpoint: Solubility: Unit	Endpoint: Solubility: Type: pH dependence	Endpoint: Solubility: Type: Equilibration status	Endpoint: Solubility: Error: Value	Endpoint: Solubility: Error: Unit	Endpoint: Solubility: Error: Type	Endpoint: Solubility: Graph extraction	Endpoint: Solubility: Comment	Solute: Name	Solute: CAS Number	Solute: Purity: Value	Solute: Purity: Unit	Solute: Bulk Crystal Structure (Polymorph): Description	Solute: Comment	Solvent: Description	Temperature: Value	Temperature: Unit	Temperature: Non-numeric description	pH	Sample Processing: Comment	Endpoint: Solubility: Measurement Technique	Endpoint: Solubility: Quality Code Value	Endpoint: Solubility: Quality Code Type	Reference ID
RLMR	RLMR_Solubility_1	1.35	log10[molar]	Intrinsic	Confirmed	0.05	log10[molar]	standard deviation [reproducibility]	FALSE		MOLECULE_1						Water	298	kelvin				CheqSol			Avdeef_Journal [document]_year2015_1
RLMR	RLMR_Solubility_2	1.39	log10[molar]	Intrinsic	Confirmed	0.05	log10[molar]	standard deviation [reproducibility]	FALSE		MOLECULE_1						Water	310	kelvin				CheqSol			Avdeef_Journal [document]_year2015_2

## Sheet: SMILES
Name	CAS Number	SMILES	Stereochemistry?	Comment	Reference ID	Reference (free text)
MOLECULE_1		OC(=O)COc1ccc2ccccc2c1		The 'Name' field entry was taken verbatim from Avdeef 2015 [doi: 10.5599/admet.3.4.259]. This name was used to retrieve the SMILES: (2-naphthoxy)acetic acid		Chemical Identifier Resolver (OPSIN) (retrieved on 02-08-2016)
MOLECULE_2		OC(=O)COc1ccc2ccccc2c1CCBr		The 'Name' field entry was taken verbatim from Avdeef 2015 [doi: 10.5599/admet.3.4.259]. This name was used to retrieve the SMILES: (2-naphthoxy)acetic acid		Chemical Identifier Resolver (OPSIN) (retrieved on 02-08-2016)

## Sheet: CrystalStructures
Name	CAS Number	Crystal Structure (Polymorph): Description	CSD Refcode	CIF file URL	CIF file name [local]	Comment	Reference ID	Reference (free text)
MOLECULE_1			FAKEREFCODE001					Fake database
MOLECULE_2			FAKEREFCODE002					Fake database

## Sheet: References
Reference ID	Source Type	URL	DOI	First Author	Source Name	Title	Year	Pages	Comment
Avdeef_Journal [document]_year2015_1	Journal [document]	http://dx.doi.org/10.5599/admet.3.4.259	10.5599/admet.3.4.259	Avdeef	ADMET and DMPK	Some Pretend Different Reference Title	2015	600-625	This article does not exist.
Avdeef_Journal [document]_year2015_2	Journal [document]	http://dx.doi.org/10.5599/admet.3.4.259	10.5599/admet.3.4.259	Avdeef	ADMET and DMPK	Solubility Temperature Dependence Predicted from 2D Structure	2015	298-344	This article is distributed under the terms of the Creative Commons Attribution license (http://creativecommons.org/licenses/by/3.0/)

## Sheet: Curators
Curator_ID	Curator Name	E-mail
DCC
TT
IR
RLMR

## Sheet: GeneralOpts
Solubility Type: pH dependence	SolubilityType: Thermodynamic vs. kinetic	Unit		Error Type				Reference Types		fromGraph		Non_Numeric_T_Opts		Quality_Code_Opts		Experimental Techniques	Enthalpy of dissolution methods
Intrinsic	Unconfirmed	femtomolar		standard error of the mean [reproducibility]				Journal [document]		FALSE		ambient temperature		"Handbook of Aqueous Solubility": "five-point evaluation"		Shake Flask Method	temperature dependent solubility measurements [van't Hoff plot]
pH dependent	Confirmed	micromolar		standard deviation [reproducibility]				Thesis [document]		TRUE: http://arohatgi.info/WebPlotDigitizer/		cold water				Synthetic Method	direct measurement [calorimetric]
		millimolar		standard error of the mean [repeatability]				Conference paper [document]		TRUE: http://www.jcprg.org/gsys/2.4/		hot water				CheqSol	direct measurement [other]
		molar		standard deviation [repeatability]				Webpage [no API]		TRUE: OTHER APPROACH		room temperature				Turbidmetric
		nanomolar						Webpage [API]				temperature not stated
Stereochemistry?		picomolar						Queryable database
Absoute		micromolal						CMAC (University of Strathclyde)
Relative		millimolal						University of Leeds
		molal						PRIMES (in house data)
		nanomolal						Electronic dataset
		picomolal						PRIMES (curated data)
		gram per cubic centimeter						CCDC
		gram per deciliter
		gram per liter
		gram per milliliter
		kilogram per cubic meter
		kilogram per liter
		microgram per liter
		microgram per milliliter
		milligram per liter
		milligram per milliliter
		nanogram per milliliter
		log10[femtomolar]
		log10[micromolar]
		log10[millimolar]
		log10[molar]
		log10[nanomolar]
		log10[picomolar]
		log10[micromolal]
		log10[millimolal]
		log10[molal]
		log10[nanomolal]
		log10[picomolal]
		log10[gram per cubic centimeter]
		log10[gram per deciliter]
		log10[gram per liter]
		log10[gram per milliliter]
		log10[kilogram per cubic meter]
		log10[kilogram per liter]
		log10[microgram per liter]
		log10[microgram per milliliter]
		log10[milligram per liter]
		log10[milligram per milliliter]
		log10[nanogram per milliliter ]
		mass percentage
		purity percentage
		mole percentage
		gram per gram
		gram per 100 gram
		degree Celsius
		kelvin
		kilocalorie per mole
		calorie per kelvin per mole
		Joule per mole
		Kilojoule per mole
		Joule per kelvin per mole
		Kilojoule per kelvin per mole
