# Supplementary material for: The influence of solid state information and descriptor selection on statistical models of temperature dependent aqueous solubility
Source: J Cheminform. 2018 Aug 29;10:44. doi: 10.1186/s13321-018-0298-3 (PMC6115327; doi:10.1186/s13321-018-0298-3)
Supplement: Supplementary file 5 — Additional file 5. An automated test suite for “QSPR Data Processing Tools Suite”. [file 13321_2018_298_MOESM5_ESM.zip › tests/tests_for_Leeds_ADDoPT.WP3_tools-0.17/tests/test_17/desc_calc_ready_ds_CrystD_F1_expected.csv]

ID_Chemical	SMILES	Stereochemistry?	CrystalStructureInformation
Name_(2-naphthoxy)acetic acid_CAS_None_CS_FAKEREFCODE100	OC(=O)COc1ccc2ccccc2c1	Unknown	FAKEREFCODE100
Name_fake_chemical_name_CAS_None_CS_FAKEREFCODE101	C[C@H](CC)c1ccccc1[NH2]	Unknown	FAKEREFCODE101
Name_fake_chemical_name_CAS_None_CS_FAKEREFCODE106	C[C@H](CC)c1ccccc1[NH2]	Unknown	FAKEREFCODE106
