# Supplementary material for: The influence of solid state information and descriptor selection on statistical models of temperature dependent aqueous solubility
Source: J Cheminform. 2018 Aug 29;10:44. doi: 10.1186/s13321-018-0298-3 (PMC6115327; doi:10.1186/s13321-018-0298-3)
Supplement: Supplementary file 5 — Additional file 5. An automated test suite for “QSPR Data Processing Tools Suite”. [file 13321_2018_298_MOESM5_ESM.zip › tests/tests_for_Leeds_ADDoPT.WP3_tools-0.17/tests/test_18/qspr_ready_ds_molDnC_TempD_expected.csv]

ID_Chemical	Endpoint: Solubility: Value	D_McGowanVolume	D_Temperature: Value	D_logP	M_Endpoint: Solubility: Comment	M_Endpoint: Solubility: Error: Type	M_Endpoint: Solubility: Error: Unit	M_Endpoint: Solubility: Error: Value	M_Endpoint: Solubility: Graph extraction	M_Endpoint: Solubility: Measurement Technique	M_Endpoint: Solubility: Quality Code Type	M_Endpoint: Solubility: Quality Code Value	M_Endpoint: Solubility: Type: Equilibration status	M_Endpoint: Solubility: Type: pH dependence	M_Endpoint: Solubility: Unit	M_SMILES	M_SMILES_Reference Description	M_Sample Processing: Comment	M_Solubility_Reference Description	M_Solute: Bulk Crystal Structure (Polymorph): Description	M_Solute: CAS Number	M_Solute: Comment	M_Solute: Name	M_Solute: Purity: Unit	M_Solute: Purity: Value	M_Solvent: Description	M_Stereochemistry?	M_Temperature: Non-numeric description	M_Temperature: Unit	M_Temperature: Value	M_pH
Name_fake_chemical_name_CAS_NoneM_Temperature: Value315	2.09	1.52	315	3.0	Unknown	standard error of the mean [repeatability]	log10[molar]	0.5	0	Turbidmetric	Unknown	Unknown	Confirmed	Intrinsic	log10[molar]	C[C@H](CC)c1ccccc1[NH2]	fake database	Unknown	Source Name :Fake Journal_Comment:This article does not exist_DOI:10.1999/fakej.1999_Title:Fake Paper Title_URL:http://dx.doi.org/10.1999/fakej.1999_First Author:Fake_Source Type:Journal [document]_Year:1999_Pages:1999-2001	Form II	Unknown	Unknown	fake_chemical_name	Unknown	Unknown	water	Unknown	Unknown	kelvin	315	Unknown
Name_fake_chemical_name_CAS_NoneM_Temperature: Value298	1.73	1.52	298	3.0	Unknown	standard error of the mean [repeatability]	log10[molar]	0.05	0	CheqSol	Unknown	Unknown	Confirmed	Intrinsic	log10[molar]	C[C@H](CC)c1ccccc1[NH2]	fake database	Unknown	Source Name :Fake Journal_Comment:This article does not exist_DOI:10.1999/fakej.1999_Title:Fake Paper Title_URL:http://dx.doi.org/10.1999/fakej.1999_First Author:Fake_Source Type:Journal [document]_Year:1999_Pages:1999-2001	Form I;Form II	Unknown	Unknown	fake_chemical_name	Unknown	Unknown	water	Unknown	Unknown	kelvin	298	Unknown
Name_(2-naphthoxy)acetic acid_CAS_NoneM_Temperature: Value298	1.05	1.76	298	4.75	Unknown	standard error of the mean [repeatability]	log10[molar]	0.05	0	CheqSol	Unknown	Unknown	Confirmed	Intrinsic	log10[molar]	OC(=O)COc1ccc2ccccc2c1	Chemical Identifier Resolver (OPSIN) (retrieved on 02-08-2016)	Unknown	Source Name :Fake Journal_Comment:This article does not exist_DOI:10.1999/fakej.1999_Title:Fake Paper Title_URL:http://dx.doi.org/10.1999/fakej.1999_First Author:Fake_Source Type:Journal [document]_Year:1999_Pages:1999-2001	Unknown	Unknown	Unknown	(2-naphthoxy)acetic acid	Unknown	Unknown	water	Unknown	Unknown	kelvin	298	Unknown
