# Supplementary material for: The influence of solid state information and descriptor selection on statistical models of temperature dependent aqueous solubility
Source: J Cheminform. 2018 Aug 29;10:44. doi: 10.1186/s13321-018-0298-3 (PMC6115327; doi:10.1186/s13321-018-0298-3)
Supplement: Supplementary file 5 — Additional file 5. An automated test suite for “QSPR Data Processing Tools Suite”. [file 13321_2018_298_MOESM5_ESM.zip › tests/tests_for_Leeds_ADDoPT.WP3_tools-0.17/tests/test_19/toy.ds_readyForR_expected.csv]

ID_Chemical	Endpoint_Solubility_Value	D_Eatt_surface_weighted_sum	D_Elatt	D_Temperature_Value	D_PVSA_PEOE__plus_1	D_PVSA_PEOE__minus_1	M_CrystalStructures_ReferenceDescription	M_Endpoint_Solubility_Comment	M_Endpoint_Solubility_Error_Type	M_Endpoint_Solubility_Error_Unit	M_Endpoint_Solubility_Error_Value	M_Endpoint_Solubility_Graphextraction	M_Endpoint_Solubility_MeasurementTechnique	M_Endpoint_Solubility_QualityCodeType	M_Endpoint_Solubility_QualityCodeValue	M_Endpoint_Solubility_Type_Equilibrationstatus	M_Endpoint_Solubility_Type_pHdependence	M_Endpoint_Solubility_Unit	M_SMILES	M_SMILES_ReferenceDescription	M_SampleProcessing_Comment	M_Solubility_ReferenceDescription	M_Solute_BulkCrystalStructure_Polymorph__Description	M_Solute_CASNumber	M_Solute_Comment	M_Solute_Name	M_Solute_Purity_Unit	M_Solute_Purity_Value	M_Solvent_Description	M_Stereochemistry?	M_Temperature_Nonnumericdescription	M_Temperature_Unit	M_Temperature_Value	M_pH
Name_fake_chemical_name_CAS_None_CS_FAKEREFCODE106M_Temperature: Value315	2.09	-6.3	-40	315	3.5	-3.5	Fake database	Unknown	standard error of the mean [repeatability]	log10[molar]	0.5	0	Turbidmetric	Unknown	Unknown	Confirmed	Intrinsic	log10[molar]	C[C@H](CC)c1ccccc1[NH2]	fake database	Unknown	Source Name :Fake Journal_Comment:This article does not exist_DOI:10.1999/fakej.1999_Title:Fake Paper Title_URL:http://dx.doi.org/10.1999/fakej.1999_First Author:Fake_Source Type:Journal [document]_Year:1999_Pages:1999-2001	Form II	Unknown	Unknown	fake_chemical_name	Unknown	Unknown	water	Unknown	Unknown	kelvin	315	Unknown
Name_(2-naphthoxy)acetic acid_CAS_None_CS_FAKEREFCODE100M_Temperature: Value298	1.05	-7.5	-30	298	3.6	4.76	Fake database	Unknown	standard error of the mean [repeatability]	log10[molar]	0.05	0	CheqSol	Unknown	Unknown	Confirmed	Intrinsic	log10[molar]	OC(=O)COc1ccc2ccccc2c1	Chemical Identifier Resolver (OPSIN) (retrieved on 02-08-2016)	Unknown	Source Name :Fake Journal_Comment:This article does not exist_DOI:10.1999/fakej.1999_Title:Fake Paper Title_URL:http://dx.doi.org/10.1999/fakej.1999_First Author:Fake_Source Type:Journal [document]_Year:1999_Pages:1999-2001	Unknown	Unknown	Unknown	(2-naphthoxy)acetic acid	Unknown	Unknown	water	Unknown	Unknown	kelvin	298	Unknown
Name_fake_chemical_name_CAS_None_CS_FAKEREFCODE106M_Temperature: Value298	1.56	-6.3	-40	298	3.7	-3.7	Fake database	Unknown	standard error of the mean [repeatability]	log10[molar]	0.05	0	CheqSol	Unknown	Unknown	Confirmed	Intrinsic	log10[molar]	C[C@H](CC)c1ccccc1[NH2]	fake database	Unknown	Source Name :Fake Journal_Comment:This article does not exist_DOI:10.1999/fakej.1999_Title:Fake Paper Title_URL:http://dx.doi.org/10.1999/fakej.1999_First Author:Fake_Source Type:Journal [document]_Year:1999_Pages:1999-2001	Form II	Unknown	Unknown	fake_chemical_name	Unknown	Unknown	water	Unknown	Unknown	kelvin	298	Unknown
Name_fake_chemical_name_CAS_None_CS_FAKEREFCODE101M_Temperature: Value298	1.9	-8.6	-35	298	3.8	-3.8	Fake database	Unknown	standard error of the mean [repeatability]	log10[molar]	0.05	0	CheqSol	Unknown	Unknown	Confirmed	Intrinsic	log10[molar]	C[C@H](CC)c1ccccc1[NH2]	fake database	Unknown	Source Name :Fake Journal_Comment:This article does not exist_DOI:10.1999/fakej.1999_Title:Fake Paper Title_URL:http://dx.doi.org/10.1999/fakej.1999_First Author:Fake_Source Type:Journal [document]_Year:1999_Pages:1999-2001	Form I	Unknown	Unknown	fake_chemical_name	Unknown	Unknown	water	Unknown	Unknown	kelvin	298	Unknown
