# Supplementary material for: The influence of solid state information and descriptor selection on statistical models of temperature dependent aqueous solubility
Source: J Cheminform. 2018 Aug 29;10:44. doi: 10.1186/s13321-018-0298-3 (PMC6115327; doi:10.1186/s13321-018-0298-3)
Supplement: Supplementary file 5 — Additional file 5. An automated test suite for “QSPR Data Processing Tools Suite”. [file 13321_2018_298_MOESM5_ESM.zip › tests/tests_for_Leeds_ADDoPT.WP3_tools-0.17/tests/test_21/ADDoPT_Data_ToyData_SOME_dup_mols_SMILES_IDsOfDupMols_1_expected.csv]

(2-naphthoxy)acetic acid
ANOTHER_ID_FOR_DUP_MOLECULE
fake_chemical_name
