# Supplementary material for: The influence of solid state information and descriptor selection on statistical models of temperature dependent aqueous solubility
Source: J Cheminform. 2018 Aug 29;10:44. doi: 10.1186/s13321-018-0298-3 (PMC6115327; doi:10.1186/s13321-018-0298-3)
Supplement: Supplementary file 5 — Additional file 5. An automated test suite for “QSPR Data Processing Tools Suite”. [file 13321_2018_298_MOESM5_ESM.zip › tests/tests_for_Leeds_ADDoPT.WP3_tools-0.17/tests/test_24/test_24_search_input.txt]

Name	CAS Number	Polymorph information	SMILES
Barbituric acid	57-44-3	form I	CCC1(CC)C(=O)NC(=O)NC1=O
d-Fructose	57-48-7		OC[C@H]1O[C@](O)(CO)[C@@H](O)[C@@H]1O
paracetamol		monoclinic [usual pharmaceutical material; mp = 170 degrees Celsius]	CC(=O)Nc1ccc(O)cc1
paracetamol		orthorhombic [mp = 157 degrees Celsius]	CC(=O)Nc1ccc(O)cc1
ketocyclohexane_OR[SYNONYM]_cyclohexanone			O=C1CCCCC1
4-(1H-Benzimidazol-1-ylmethyl)benzoic acid		orthorhombic	OC(=O)c1ccc(Cn2cnc3ccccc23)cc1
4-(1H-Benzimidazol-1-ylmethyl)benzoic acid		monoclinic	OC(=O)c1ccc(Cn2cnc3ccccc23)cc1
