# Supplementary material for: The influence of solid state information and descriptor selection on statistical models of temperature dependent aqueous solubility
Source: J Cheminform. 2018 Aug 29;10:44. doi: 10.1186/s13321-018-0298-3 (PMC6115327; doi:10.1186/s13321-018-0298-3)
Supplement: Supplementary file 5 — Additional file 5. An automated test suite for “QSPR Data Processing Tools Suite”. [file 13321_2018_298_MOESM5_ESM.zip › tests/tests_for_Leeds_ADDoPT.WP3_tools-0.17/tests/test_25/real_subset_all_ok_none_missing_c0.000_d0.20_C0.5_D1_CR_expected.csv]

SourceFile	ResultsPresent?	Numeric_Elatt_Criterion?	Small_deltaAbsElatt_Criterion?	Sign_deltaAbsElatt_Criterion?	Decreasing_deltaAbsElattCriterion?	OK?
III_line17.cif	OK	OK	No	OK	OK	No
II_line16.cif	OK	OK	No	OK	OK	No
IV_line18.cif	OK	OK	No	OK	OK	No
IX_line23.cif	OK	OK	No	OK	OK	No
