# Supplementary material for: The influence of solid state information and descriptor selection on statistical models of temperature dependent aqueous solubility
Source: J Cheminform. 2018 Aug 29;10:44. doi: 10.1186/s13321-018-0298-3 (PMC6115327; doi:10.1186/s13321-018-0298-3)
Supplement: Supplementary file 5 — Additional file 5. An automated test suite for “QSPR Data Processing Tools Suite”. [file 13321_2018_298_MOESM5_ESM.zip › tests/tests_for_Leeds_ADDoPT.WP3_tools-0.17/tests/test_25/real_subset_all_ok_one_missing.csv]

VisualHabit Lattice Energy Results
Source file: C:/irrelevant.directory.name/test_25_cif_file_list.txt
Potential: Dreiding II
Run on: Mon Nov 21 2016 at: 18:30:03
Run by: prerlm
source file: C:\UoLeeds_work.PC\ADDoPT\WP3_TaskA\Elatt_FF_vs_QM\CIF.files\FIRST_BATCH\manual_filter\III_line17.cif
Cut off Radius/A	vdw attraction/kcal mole^-1	vdw repulsion/kcal mole^-1	vdw total/kcal mole^-1	electrostatic/kcal mole^-1	H bond attraction/kcal mole^-1	H bond repulsion/kcal mole^-1	H bond total/kcal mole^-1	Total Energy/kcal mole^-1
3	0	0	0	0	0	0	0	0
6	-20.45	8.0021	-12.448	-0.57165	-0.01758	0.0035306	-0.01405	-13.033
9	-26.924	11.194	-15.73	-2.2534	-27.688	21.002	-6.6864	-24.67
12	-49.385	21.511	-27.875	-2.9511	-27.693	21.002	-6.6911	-37.517
15	-50.219	21.518	-28.701	-3.0346	-27.693	21.002	-6.6912	-38.427
18	-52.022	21.925	-30.098	-3.1867	-27.694	21.002	-6.6912	-39.976
21	-53.865	23.18	-30.684	-3.2179	-27.694	21.002	-6.6912	-40.594
24	-54.027	23.18	-30.846	-3.1917	-27.694	21.002	-6.6912	-40.729
27	-54.101	23.18	-30.921	-3.1907	-27.694	21.002	-6.6912	-40.803
30	-54.135	23.18	-30.955	-3.1897	-27.694	21.002	-6.6912	-40.835
source file: C:\UoLeeds_work.PC\ADDoPT\WP3_TaskA\Elatt_FF_vs_QM\CIF.files\FIRST_BATCH\manual_filter\IV_line18.cif
Cut off Radius/A	vdw attraction/kcal mole^-1	vdw repulsion/kcal mole^-1	vdw total/kcal mole^-1	electrostatic/kcal mole^-1	H bond attraction/kcal mole^-1	H bond repulsion/kcal mole^-1	H bond total/kcal mole^-1	Total Energy/kcal mole^-1
3	0	0	0	0	0	0	0	0
6	-10.259	5.3166	-4.9421	0.15124	-0.00015076	1.8077e-005	-0.00013268	-4.791
9	-33.006	17.318	-15.689	-0.34283	-11.275	8.4933	-2.7817	-18.813
12	-44.388	21.291	-23.097	-0.52131	-11.279	8.4938	-2.785	-26.403
15	-45.977	21.401	-24.576	0.049894	-11.279	8.4938	-2.7852	-27.311
18	-46.394	21.402	-24.992	0.084453	-11.279	8.4938	-2.7852	-27.693
21	-46.583	21.402	-25.181	-0.0035009	-11.279	8.4938	-2.7852	-27.97
24	-46.667	21.402	-25.266	0.030359	-11.279	8.4938	-2.7852	-28.02
27	-46.71	21.402	-25.308	0.04648	-11.279	8.4938	-2.7852	-28.047
30	-46.742	21.402	-25.34	0.03355	-11.279	8.4938	-2.7852	-28.092
source file: C:\UoLeeds_work.PC\ADDoPT\WP3_TaskA\Elatt_FF_vs_QM\CIF.files\FIRST_BATCH\manual_filter\IX_line23.cif
Cut off Radius/A	vdw attraction/kcal mole^-1	vdw repulsion/kcal mole^-1	vdw total/kcal mole^-1	electrostatic/kcal mole^-1	H bond attraction/kcal mole^-1	H bond repulsion/kcal mole^-1	H bond total/kcal mole^-1	Total Energy/kcal mole^-1
3	0	0	0	0	0	0	0	0
6	-23.05	12.921	-10.128	-1.4677	-31.464	24.807	-6.6573	-18.253
9	-41.027	22.351	-18.676	-2.8487	-53.686	40.818	-12.868	-34.392
12	-52.609	26.827	-25.782	-3.1339	-53.777	40.843	-12.934	-41.85
15	-54.089	26.993	-27.096	-2.8006	-53.78	40.844	-12.936	-42.832
18	-54.491	26.994	-27.497	-2.8641	-53.78	40.844	-12.936	-43.297
21	-54.702	26.994	-27.709	-2.8468	-53.78	40.844	-12.936	-43.491
24	-54.789	26.994	-27.796	-2.8377	-53.78	40.844	-12.936	-43.569
27	-54.839	26.994	-27.845	-2.8448	-53.78	40.844	-12.936	-43.626
30	-54.871	26.994	-27.877	-2.8549	-53.78	40.844	-12.936	-43.668
