# Supplementary material for: The influence of solid state information and descriptor selection on statistical models of temperature dependent aqueous solubility
Source: J Cheminform. 2018 Aug 29;10:44. doi: 10.1186/s13321-018-0298-3 (PMC6115327; doi:10.1186/s13321-018-0298-3)
Supplement: Supplementary file 5 — Additional file 5. An automated test suite for “QSPR Data Processing Tools Suite”. [file 13321_2018_298_MOESM5_ESM.zip › tests/tests_for_Leeds_ADDoPT.WP3_tools-0.17/tests/test_25/test_25.py]

#########################################################################################################
# test_25.py
# Implements unit tests
#This file was adapted (2016-) from test_1.py obtained from version 2.0 of the following project:
#https://github.com/RichardLMR/xls2txtISA.NANO.archive
#That file was adapted from test_1.py obtained from version 0.1 of the following project:http://code.google.com/p/generic-qsar-py-utils/
# Copyright (c) 2013 Syngenta
# Copyright (c) 2015 Liverpool John Moores University
# Copyright (c) 2016-2017 University of Leeds
# This program is free software; you can redistribute it and/or modify
# it under the terms of the GNU General Public License as published by
# the Free Software Foundation; either version 2 of the License, or (at
# your option) any later version.

# THIS PROGRAM IS MADE AVAILABLE FOR DISTRIBUTION WITHOUT ANY FORM OF WARRANTY TO THE 
# EXTENT PERMITTED BY APPLICABLE LAW.  THE COPYRIGHT HOLDER PROVIDES THE PROGRAM \"AS IS\" 
# WITHOUT WARRANTY OF ANY KIND, EITHER EXPRESSED OR IMPLIED, INCLUDING, BUT NOT  
# LIMITED TO, THE IMPLIED WARRANTIES OF MERCHANTABILITY AND FITNESS FOR A PARTICULAR 
# PURPOSE. THE ENTIRE RISK AS TO THE QUALITY AND PERFORMANCE OF THE PROGRAM LIES
# WITH THE USER.  SHOULD THE PROGRAM PROVE DEFECTIVE IN ANY WAY, THE USER ASSUMES THE
# COST OF ALL NECESSARY SERVICING, REPAIR OR CORRECTION. THE COPYRIGHT HOLDER IS NOT 
# RESPONSIBLE FOR ANY AMENDMENT, MODIFICATION OR OTHER ENHANCEMENT MADE TO THE PROGRAM 
# BY ANY USER WHO REDISTRIBUTES THE PROGRAM SO AMENDED, MODIFIED OR ENHANCED.

# IN NO EVENT UNLESS REQUIRED BY APPLICABLE LAW OR AGREED TO IN WRITING WILL THE 
# COPYRIGHT HOLDER BE LIABLE TO ANY USER FOR DAMAGES, INCLUDING ANY GENERAL, SPECIAL,
# INCIDENTAL OR CONSEQUENTIAL DAMAGES ARISING OUT OF THE USE OR INABILITY TO USE THE
# PROGRAM (INCLUDING BUT NOT LIMITED TO LOSS OF DATA OR DATA BEING RENDERED INACCURATE
# OR LOSSES SUSTAINED BY THE USER OR THIRD PARTIES OR A FAILURE OF THE PROGRAM TO 
# OPERATE WITH ANY OTHER PROGRAMS), EVEN IF SUCH HOLDER HAS BEEN ADVISED OF THE 
# POSSIBILITY OF SUCH DAMAGES.

# You should have received a copy of the GNU General Public License
# along with this program; if not, write to the Free Software
# Foundation, Inc., 675 Mass Ave, Cambridge, MA 02139, USA.
#########################################################################################################

#########################
project_name = 'tests_for_Leeds_ADDoPT.WP3_tools'
#run_tests_levels_below_top_dir = 1
this_test_levels_below_top_dir = 2
#########################
#************************
import sys,re,os,glob
top_dir = os.environ['tools_to_test_dir']
print 'top_dir=',top_dir
sys.path.append(top_dir)
utils_dir = r'%s%sutils' %(top_dir,os.path.sep)
sys.path.append(utils_dir)
sys.path.append(r'%s%stests%stest_0' %(os.path.sep.join(os.path.abspath(__file__).split(os.path.sep)[:-3]),os.path.sep,os.path.sep))
dir_of_the_current_test = os.path.sep.join(os.path.abspath(__file__).split(os.path.sep)[:-1])
print 'dir_of_the_current_test=',dir_of_the_current_test
import unittest
from test_0 import test_0
#************************
#===========
test_no = 25
#===========

class test_25(test_0):
	
	def test_vh_batch_elatt_check(self):
		##############################
		print 'Running unittests for this project: ', project_name
		print 'Running this unittest: ', self._testMethodName
		##############################
		
		#----------------------------
		all_input_files = []
		all_new_files  = []
		#----------------------------
		
		cif_list_file = os.path.sep.join([dir_of_the_current_test,'test_%d_cif_list_file.txt' % test_no])
		all_input_files = [cif_list_file]
		
		elatt_files = []
		
		elatt_files.append('real_subset_all_ok_none_missing.csv')
		elatt_files.append('real_subset_all_ok_one_missing.csv')
		elatt_files.append('real_subset_none_missing_one_oscillates_one_far_off_convergence_one_numeric_err.csv')
		
		elatt_files = [os.path.sep.join([dir_of_the_current_test,elatt_FILE]) for elatt_FILE in elatt_files]
		del elatt_FILE
		
		conv_limits = [0.005,0.0]
		
		default_C_abs = 0.5
		
		
		decreasing_deltaAbsElatt_tolerance_values = [0.20,0.0]
		default_D_successive = 1
		
		for vh_batch_elatt_file in elatt_files:
			
			for convergence_limit in conv_limits:
				
				for decreasing_deltaAbsElatt_tolerance in decreasing_deltaAbsElatt_tolerance_values:
					
					convergence_report = re.sub('(\.csv$)','_c%.3f_d%.2f_C%.1f_D%d_CR.csv' % (convergence_limit,decreasing_deltaAbsElatt_tolerance,default_C_abs,default_D_successive),vh_batch_elatt_file)
					assert not convergence_report == vh_batch_elatt_file
					
					assert not os.path.exists(convergence_report),"convergence_report=%s" % convergence_report
					cmd = r'python %s%svh_batch_elatt_check.py -i %s -e %s -c %f -d %f' % (utils_dir,os.path.sep,cif_list_file,vh_batch_elatt_file,convergence_limit,decreasing_deltaAbsElatt_tolerance)
					assert 0 == os.system(cmd)
					assert os.path.exists(convergence_report),"convergence_report=%s" % convergence_report
					
					all_input_files += [vh_batch_elatt_file]
					
					all_new_files += [convergence_report]
					
		self.checkStillWorks(all_input_files=all_input_files,all_new_files=all_new_files,current_test_dir=dir_of_the_current_test)
