# Supplementary material for: The influence of solid state information and descriptor selection on statistical models of temperature dependent aqueous solubility
Source: J Cheminform. 2018 Aug 29;10:44. doi: 10.1186/s13321-018-0298-3 (PMC6115327; doi:10.1186/s13321-018-0298-3)
Supplement: Supplementary file 5 — Additional file 5. An automated test suite for “QSPR Data Processing Tools Suite”. [file 13321_2018_298_MOESM5_ESM.zip › tests/tests_for_Leeds_ADDoPT.WP3_tools-0.17/tests/test_27/test_27.py]

#########################################################################################################
# test_27.py
# Implements unit tests
#This file was adapted (2016-) from test_1.py obtained from version 2.0 of the following project:
#https://github.com/RichardLMR/xls2txtISA.NANO.archive
#That file was adapted from test_1.py obtained from version 0.1 of the following project:http://code.google.com/p/generic-qsar-py-utils/
# Copyright (c) 2013 Syngenta
# Copyright (c) 2015 Liverpool John Moores University
# Copyright (c) 2016-2017 University of Leeds
# This program is free software; you can redistribute it and/or modify
# it under the terms of the GNU General Public License as published by
# the Free Software Foundation; either version 2 of the License, or (at
# your option) any later version.

# THIS PROGRAM IS MADE AVAILABLE FOR DISTRIBUTION WITHOUT ANY FORM OF WARRANTY TO THE 
# EXTENT PERMITTED BY APPLICABLE LAW.  THE COPYRIGHT HOLDER PROVIDES THE PROGRAM \"AS IS\" 
# WITHOUT WARRANTY OF ANY KIND, EITHER EXPRESSED OR IMPLIED, INCLUDING, BUT NOT  
# LIMITED TO, THE IMPLIED WARRANTIES OF MERCHANTABILITY AND FITNESS FOR A PARTICULAR 
# PURPOSE. THE ENTIRE RISK AS TO THE QUALITY AND PERFORMANCE OF THE PROGRAM LIES
# WITH THE USER.  SHOULD THE PROGRAM PROVE DEFECTIVE IN ANY WAY, THE USER ASSUMES THE
# COST OF ALL NECESSARY SERVICING, REPAIR OR CORRECTION. THE COPYRIGHT HOLDER IS NOT 
# RESPONSIBLE FOR ANY AMENDMENT, MODIFICATION OR OTHER ENHANCEMENT MADE TO THE PROGRAM 
# BY ANY USER WHO REDISTRIBUTES THE PROGRAM SO AMENDED, MODIFIED OR ENHANCED.

# IN NO EVENT UNLESS REQUIRED BY APPLICABLE LAW OR AGREED TO IN WRITING WILL THE 
# COPYRIGHT HOLDER BE LIABLE TO ANY USER FOR DAMAGES, INCLUDING ANY GENERAL, SPECIAL,
# INCIDENTAL OR CONSEQUENTIAL DAMAGES ARISING OUT OF THE USE OR INABILITY TO USE THE
# PROGRAM (INCLUDING BUT NOT LIMITED TO LOSS OF DATA OR DATA BEING RENDERED INACCURATE
# OR LOSSES SUSTAINED BY THE USER OR THIRD PARTIES OR A FAILURE OF THE PROGRAM TO 
# OPERATE WITH ANY OTHER PROGRAMS), EVEN IF SUCH HOLDER HAS BEEN ADVISED OF THE 
# POSSIBILITY OF SUCH DAMAGES.

# You should have received a copy of the GNU General Public License
# along with this program; if not, write to the Free Software
# Foundation, Inc., 675 Mass Ave, Cambridge, MA 02139, USA.
#########################################################################################################

#########################
project_name = 'tests_for_Leeds_ADDoPT.WP3_tools'
#########################
#************************
import sys,re,os,glob,csv
project_modules_to_test_dir = os.environ['tools_to_test_dir']
print 'project_modules_to_test_dir=',project_modules_to_test_dir
sys.path.append(project_modules_to_test_dir)
sys.path.append(r'%s%sutils' %(project_modules_to_test_dir,os.path.sep))
sys.path.append(r'%s%stests%stest_0' %(os.path.sep.join(os.path.abspath(__file__).split(os.path.sep)[:-3]),os.path.sep,os.path.sep))
dir_of_tool_to_test = r'%s%sdata.parse' % (project_modules_to_test_dir,os.path.sep)
dir_of_the_current_test = os.path.sep.join(os.path.abspath(__file__).split(os.path.sep)[:-1])
print 'dir_of_the_current_test=',dir_of_the_current_test
import unittest
from test_0 import test_0
from rdkit.Chem import Descriptors
from mol_struc_parser import readMolInputString
#************************
#================
test_no = 27
#================

def getDescriptorValues(input,output):
	
	f_in = open(input,'rb')
	try:
		input_dicts = [row for row in csv.DictReader(f_in,quotechar='"',delimiter=',')]
	finally:
		f_in.close()
		del f_in
	
	id2logP = {}
	
	for row in input_dicts:
		id2logP[row['ID_Chemical']] = Descriptors.MolLogP(readMolInputString(input_format='smi',input=row['SMILES']))
	del row,input_dicts
	
	f_out = open(output,'wb')
	try:
		header = ['ID_Chemical','logP']
		writer = csv.DictWriter(f_out,quotechar='"',delimiter=',',fieldnames=header)
		
		writer.writerow(dict(zip(header,header)))
		
		for id in id2logP:
			row_dict = {}
			row_dict['ID_Chemical'] = id
			row_dict['logP'] = '%.3f' % id2logP[id]
			
			writer.writerow(row_dict)
	finally:
		f_out.close()

class test_27(test_0):
	
	def __init__(self,name='runTest'):
		#inspired by bieffe62:http://www.gossamer-threads.com/lists/python/dev/776733
		unittest.TestCase.__init__(self,name)
		
		self.all_input_files = []
		
		self.all_new_files = []
	
	def test_make_ds_qspr_ready_after_make_ds_desc_calc_ready_with_stand_and_filter_SMILES(self):
		##############################
		print 'Running unittests for this project: ', project_name
		print 'Running this unittest: ', self._testMethodName
		##############################
		
		f_prefix = dir_of_the_current_test
		
		addopt_template_ds = '%s%sADDoPT_Data_ToySolubilityData_test_%d.xlsx' % (f_prefix,os.path.sep,test_no)
		
		self.all_input_files += [addopt_template_ds]
		
		desc_ready_csv = '%s%sdesc_calc_ready_ds_test_%d.csv' % (f_prefix,os.path.sep,test_no)
		
		descs_file = '%s%sdescs_test_%d.csv' % (f_prefix,os.path.sep,test_no)
		
		qspr_ready_csv = '%s%sqspr_ready_ds_test_%d.csv' % (f_prefix,os.path.sep,test_no)
		
		self.all_new_files += [desc_ready_csv,descs_file,qspr_ready_csv]
		
		#=====
		endpoint = 'Solubility'
		
		cwd = os.getcwd()
		
		os.chdir(dir_of_tool_to_test)
		
		desc_ready_cmd = r'python make_ds_desc_calc_ready.py -i %s -e %s -o %s -s %s -P' % (addopt_template_ds,endpoint,desc_ready_csv,'ReportedCalculations') #I specifically chose some input SMILES which would give a different logP (as per getDescriptorValues()) upon standardization as specified via the -P flag
		
		assert 0 == os.system(desc_ready_cmd)
		
		getDescriptorValues(input=desc_ready_csv,output=descs_file)
		
		qspr_ready_cmd = r'python make_ds_qspr_ready.py -i %s -d %s -e %s -o %s -s %s' % (addopt_template_ds,descs_file,endpoint,qspr_ready_csv,'ReportedCalculations')
		
		assert 0 == os.system(qspr_ready_cmd)
		
		os.chdir(cwd)
		#=====
		
		self.checkStillWorks(all_input_files=self.all_input_files,all_new_files=self.all_new_files,current_test_dir=dir_of_the_current_test)
