# Supplementary material for: The influence of solid state information and descriptor selection on statistical models of temperature dependent aqueous solubility
Source: J Cheminform. 2018 Aug 29;10:44. doi: 10.1186/s13321-018-0298-3 (PMC6115327; doi:10.1186/s13321-018-0298-3)
Supplement: Supplementary file 5 — Additional file 5. An automated test suite for “QSPR Data Processing Tools Suite”. [file 13321_2018_298_MOESM5_ESM.zip › tests/tests_for_Leeds_ADDoPT.WP3_tools-0.17/tests/test_28/vh_elatt_one_made_numerical_failure_c0.010_d0.10_C0.5_D1_OK_Elatt_values_expected.csv]

SourceFile (or CSD refcode)	Final_Elatt	Numeric_Elatt_Criterion?	Small_deltaAbsElatt_Criterion?	Sign_deltaAbsElatt_Criterion?	Decreasing_deltaAbsElattCriterion?	OK?
FAKEREFCODE_from_CSD.cif	-40.835	OK	OK	OK	OK	OK
IX_line23.cif	-43.668	OK	OK	OK	OK	OK
II_line16.cif	-36.188	OK	OK	OK	OK	OK
