# Supplementary material for: The influence of solid state information and descriptor selection on statistical models of temperature dependent aqueous solubility
Source: J Cheminform. 2018 Aug 29;10:44. doi: 10.1186/s13321-018-0298-3 (PMC6115327; doi:10.1186/s13321-018-0298-3)
Supplement: Supplementary file 5 — Additional file 5. An automated test suite for “QSPR Data Processing Tools Suite”. [file 13321_2018_298_MOESM5_ESM.zip › tests/tests_for_Leeds_ADDoPT.WP3_tools-0.17/tests/test_30/fake_lattice_energies_for_test_30.csv]

CSD Refcode	Chemical_ID	CSD Refcode Lattice Energy
FAKECODE1	Name_ChemA_CAS_None_PM_FormI	-28.4
FAKECODE2	Name_ChemA_CAS_None_PM_FormI	-50.4
FAKECODE3	Name_ChemA_CAS_None_PM_None	-13.0
FAKECODE1	Name_ChemA_CAS_None_PM_None	-28.4
FAKECODE100	Name_ChemB_CAS_None_PM_None	-78.0
FAKECODE1000	Name_ChemB_CAS_None_PM_None	30.0
