# Supplementary material for: The influence of solid state information and descriptor selection on statistical models of temperature dependent aqueous solubility
Source: J Cheminform. 2018 Aug 29;10:44. doi: 10.1186/s13321-018-0298-3 (PMC6115327; doi:10.1186/s13321-018-0298-3)
Supplement: Supplementary file 5 — Additional file 5. An automated test suite for “QSPR Data Processing Tools Suite”. [file 13321_2018_298_MOESM5_ESM.zip › tests/tests_for_Leeds_ADDoPT.WP3_tools-0.17/tests/test_31/missing_crystals_crystal_descriptors_no_comments.csv]

ID_Chemical	Elatt	Eatt_surface_weighted_sum
Name_(2-naphthoxy)acetic acid_CAS_None_CS_FAKEREFCODE100	-30	-7.5
Name_fake_chemical_name_CAS_None_CS_FAKEREFCODE106	-40	-6.3
