# Supplementary material for: The influence of solid state information and descriptor selection on statistical models of temperature dependent aqueous solubility
Source: J Cheminform. 2018 Aug 29;10:44. doi: 10.1186/s13321-018-0298-3 (PMC6115327; doi:10.1186/s13321-018-0298-3)
Supplement: Supplementary file 5 — Additional file 5. An automated test suite for “QSPR Data Processing Tools Suite”. [file 13321_2018_298_MOESM5_ESM.zip › tests/tests_for_Leeds_ADDoPT.WP3_tools-0.17/tests/test_32/output_test_32_all_ok_expected.csv]

ID_Chemical	SMILES	Stereochemistry?
Name_(2-naphthoxy)acetic acid_CAS_None	c1ccccc1	Unknown
Name_fake_chemical_name_CAS_None	O=C(O)Cc1cc[nH]c(=O)c1	Unknown
