# Supplementary material for: The influence of solid state information and descriptor selection on statistical models of temperature dependent aqueous solubility
Source: J Cheminform. 2018 Aug 29;10:44. doi: 10.1186/s13321-018-0298-3 (PMC6115327; doi:10.1186/s13321-018-0298-3)
Supplement: Supplementary file 5 — Additional file 5. An automated test suite for “QSPR Data Processing Tools Suite”. [file 13321_2018_298_MOESM5_ESM.zip › tests/tests_for_Leeds_ADDoPT.WP3_tools-0.17/tests/test_32/output_test_32_all_ok_expected.sdf]

Name_(2-naphthoxy)acetic acid_CAS_None
     RDKit          2D

  6  6  0  0  0  0  0  0  0  0999 V2000
    1.5000    0.0000    0.0000 C   0  0  0  0  0  0  0  0  0  0  0  0
    0.7500   -1.2990    0.0000 C   0  0  0  0  0  0  0  0  0  0  0  0
   -0.7500   -1.2990    0.0000 C   0  0  0  0  0  0  0  0  0  0  0  0
   -1.5000    0.0000    0.0000 C   0  0  0  0  0  0  0  0  0  0  0  0
   -0.7500    1.2990    0.0000 C   0  0  0  0  0  0  0  0  0  0  0  0
    0.7500    1.2990    0.0000 C   0  0  0  0  0  0  0  0  0  0  0  0
  1  2  2  0
  2  3  1  0
  3  4  2  0
  4  5  1  0
  5  6  2  0
  6  1  1  0
M  END
>  <ID_Chemical>  (1) 
Name_(2-naphthoxy)acetic acid_CAS_None

>  <SMILES>  (1) 
c1ccccc1

>  <Stereochemistry?>  (1) 
Unknown

$$$$
Name_fake_chemical_name_CAS_None
     RDKit          2D

 11 11  0  0  0  0  0  0  0  0999 V2000
   -2.6549    1.2932    0.0000 O   0  0  0  0  0  0  0  0  0  0  0  0
   -2.7298   -0.2049    0.0000 C   0  0  0  0  0  0  0  0  0  0  0  0
   -4.0647   -0.8891    0.0000 O   0  0  0  0  0  0  0  0  0  0  0  0
   -1.4698   -1.0188    0.0000 C   0  0  0  0  0  0  0  0  0  0  0  0
   -0.1350   -0.3346    0.0000 C   0  0  0  0  0  0  0  0  0  0  0  0
   -0.0601    1.1635    0.0000 C   0  0  0  0  0  0  0  0  0  0  0  0
    1.2748    1.8478    0.0000 C   0  0  0  0  0  0  0  0  0  0  0  0
    2.5347    1.0339    0.0000 N   0  0  0  0  0  0  0  0  0  0  0  0
    2.4599   -0.4643    0.0000 C   0  0  0  0  0  0  0  0  0  0  0  0
    3.7199   -1.2782    0.0000 O   0  0  0  0  0  0  0  0  0  0  0  0
    1.1250   -1.1485    0.0000 C   0  0  0  0  0  0  0  0  0  0  0  0
  1  2  2  0
  2  3  1  0
  2  4  1  0
  4  5  1  0
  5  6  1  0
  6  7  2  0
  7  8  1  0
  8  9  1  0
  9 10  2  0
  9 11  1  0
 11  5  2  0
M  END
>  <ID_Chemical>  (2) 
Name_fake_chemical_name_CAS_None

>  <SMILES>  (2) 
O=C(O)Cc1cc[nH]c(=O)c1

>  <Stereochemistry?>  (2) 
Unknown

$$$$
