# Supplementary material for: The influence of solid state information and descriptor selection on statistical models of temperature dependent aqueous solubility
Source: J Cheminform. 2018 Aug 29;10:44. doi: 10.1186/s13321-018-0298-3 (PMC6115327; doi:10.1186/s13321-018-0298-3)
Supplement: Supplementary file 5 — Additional file 5. An automated test suite for “QSPR Data Processing Tools Suite”. [file 13321_2018_298_MOESM5_ESM.zip › tests/tests_for_Leeds_ADDoPT.WP3_tools-0.17/tests/test_32/test_32.py]

#########################################################################################################
# test_32.py
# Implements unit tests
#This file was adapted (2016-) from test_1.py obtained from version 2.0 of the following project:
#https://github.com/RichardLMR/xls2txtISA.NANO.archive
#That file was adapted from test_1.py obtained from version 0.1 of the following project:http://code.google.com/p/generic-qsar-py-utils/
# Copyright (c) 2013 Syngenta
# Copyright (c) 2015 Liverpool John Moores University
# Copyright (c) 2016-2017 University of Leeds
# This program is free software; you can redistribute it and/or modify
# it under the terms of the GNU General Public License as published by
# the Free Software Foundation; either version 2 of the License, or (at
# your option) any later version.

# THIS PROGRAM IS MADE AVAILABLE FOR DISTRIBUTION WITHOUT ANY FORM OF WARRANTY TO THE 
# EXTENT PERMITTED BY APPLICABLE LAW.  THE COPYRIGHT HOLDER PROVIDES THE PROGRAM \"AS IS\" 
# WITHOUT WARRANTY OF ANY KIND, EITHER EXPRESSED OR IMPLIED, INCLUDING, BUT NOT  
# LIMITED TO, THE IMPLIED WARRANTIES OF MERCHANTABILITY AND FITNESS FOR A PARTICULAR 
# PURPOSE. THE ENTIRE RISK AS TO THE QUALITY AND PERFORMANCE OF THE PROGRAM LIES
# WITH THE USER.  SHOULD THE PROGRAM PROVE DEFECTIVE IN ANY WAY, THE USER ASSUMES THE
# COST OF ALL NECESSARY SERVICING, REPAIR OR CORRECTION. THE COPYRIGHT HOLDER IS NOT 
# RESPONSIBLE FOR ANY AMENDMENT, MODIFICATION OR OTHER ENHANCEMENT MADE TO THE PROGRAM 
# BY ANY USER WHO REDISTRIBUTES THE PROGRAM SO AMENDED, MODIFIED OR ENHANCED.

# IN NO EVENT UNLESS REQUIRED BY APPLICABLE LAW OR AGREED TO IN WRITING WILL THE 
# COPYRIGHT HOLDER BE LIABLE TO ANY USER FOR DAMAGES, INCLUDING ANY GENERAL, SPECIAL,
# INCIDENTAL OR CONSEQUENTIAL DAMAGES ARISING OUT OF THE USE OR INABILITY TO USE THE
# PROGRAM (INCLUDING BUT NOT LIMITED TO LOSS OF DATA OR DATA BEING RENDERED INACCURATE
# OR LOSSES SUSTAINED BY THE USER OR THIRD PARTIES OR A FAILURE OF THE PROGRAM TO 
# OPERATE WITH ANY OTHER PROGRAMS), EVEN IF SUCH HOLDER HAS BEEN ADVISED OF THE 
# POSSIBILITY OF SUCH DAMAGES.

# You should have received a copy of the GNU General Public License
# along with this program; if not, write to the Free Software
# Foundation, Inc., 675 Mass Ave, Cambridge, MA 02139, USA.
#########################################################################################################

#########################
project_name = 'tests_for_Leeds_ADDoPT.WP3_tools'
#########################
#************************
import sys,re,os,glob
project_modules_to_test_dir = os.environ['tools_to_test_dir']
print 'project_modules_to_test_dir=',project_modules_to_test_dir
sys.path.append(project_modules_to_test_dir)
sys.path.append(r'%s%sutils' %(project_modules_to_test_dir,os.path.sep))
sys.path.append(r'%s%stests%stest_0' %(os.path.sep.join(os.path.abspath(__file__).split(os.path.sep)[:-3]),os.path.sep,os.path.sep))
dir_of_tool_to_test = r'%s%sdata.parse' % (project_modules_to_test_dir,os.path.sep)
dir_of_the_current_test = os.path.sep.join(os.path.abspath(__file__).split(os.path.sep)[:-1])
print 'dir_of_the_current_test=',dir_of_the_current_test
import unittest
from test_0 import test_0
#************************
#================
test_no = 32
#================

class test_32(test_0):
	
	def __init__(self,name='runTest'):
		#inspired by bieffe62:http://www.gossamer-threads.com/lists/python/dev/776733
		unittest.TestCase.__init__(self,name)
		
		self.all_input_files = []
		
		self.all_new_files = []
	
	def check_make_ds_desc_calc_ready_SDF_OUTPUT_standardized_structures_all_ok(self):
		##############################
		print 'Running unittests for this project: ', project_name
		print 'Running this unittest: ', self._testMethodName
		##############################
		
		f_prefix = r'%s%s' % (dir_of_the_current_test,os.path.sep)
		
		addopt_template_ds = '%sADDoPT_Data_ToySolubilityData_test_%d_all_ok.xlsx' % (f_prefix,test_no)
		
		self.all_input_files += [addopt_template_ds]
		
		output_csv = '%soutput_test_%d_all_ok.csv' % (f_prefix,test_no)
		
		output_sdf = '%soutput_test_%d_all_ok.sdf' % (f_prefix,test_no)
		
		self.all_new_files += [output_csv,output_sdf]
		
		#=====
		endpoint = 'Solubility'
		
		cwd = os.getcwd()
		
		os.chdir(dir_of_tool_to_test)
		
		assert 0 == os.system(r'python make_ds_desc_calc_ready.py -i %s -e %s -o %s -s %s -P -S' % (addopt_template_ds,endpoint,output_csv,'ReportedCalculations'))
		
		os.chdir(cwd)
		#=====
	
	def check_make_ds_desc_calc_ready_SDF_OUTPUT_standardized_structures_one_problem(self):
		##############################
		print 'Running unittests for this project: ', project_name
		print 'Running this unittest: ', self._testMethodName
		##############################
		
		f_prefix = r'%s%s' % (dir_of_the_current_test,os.path.sep)
		
		addopt_template_ds = '%sADDoPT_Data_ToySolubilityData_test_%d_one_problem.xlsx' % (f_prefix,test_no)
		
		self.all_input_files += [addopt_template_ds]
		
		output_csv = '%soutput_test_%d_one_problem.csv' % (f_prefix,test_no)
		
		output_sdf = '%soutput_test_%d_one_problem.sdf' % (f_prefix,test_no)
		
		self.all_new_files += [output_csv,output_sdf]
		
		#=====
		endpoint = 'Solubility'
		
		cwd = os.getcwd()
		
		os.chdir(dir_of_tool_to_test)
		
		assert 0 == os.system(r'python make_ds_desc_calc_ready.py -i %s -e %s -o %s -s %s -P -S' % (addopt_template_ds,endpoint,output_csv,'ReportedCalculations'))
		
		os.chdir(cwd)
		#=====
	
	def test_make_ds_desc_calc_ready_SDF_OUTPUT_ALL_SCENARIOS(self):
		##############################
		print 'Running unittests for this project: ', project_name
		print 'Running this unittest: ', self._testMethodName
		##############################
		self.check_make_ds_desc_calc_ready_SDF_OUTPUT_standardized_structures_all_ok()
		self.check_make_ds_desc_calc_ready_SDF_OUTPUT_standardized_structures_one_problem()
		self.checkStillWorks(all_input_files=self.all_input_files,all_new_files=self.all_new_files,current_test_dir=dir_of_the_current_test)
