# Supplementary material for: The influence of solid state information and descriptor selection on statistical models of temperature dependent aqueous solubility
Source: J Cheminform. 2018 Aug 29;10:44. doi: 10.1186/s13321-018-0298-3 (PMC6115327; doi:10.1186/s13321-018-0298-3)
Supplement: Supplementary file 5 — Additional file 5. An automated test suite for “QSPR Data Processing Tools Suite”. [file 13321_2018_298_MOESM5_ESM.zip › tests/tests_for_Leeds_ADDoPT.WP3_tools-0.17/tests/test_35/ADDoPT_Data_ToySolubilityData_test_35.xlsx]

## Sheet: Solubility
Curator ID	Data Point ID	Endpoint: Solubility: Value	Endpoint: Solubility: Unit	Endpoint: Solubility: Type: pH dependence	Endpoint: Solubility: Type: Equilibration status	Endpoint: Solubility: Error: Value	Endpoint: Solubility: Error: Unit	Endpoint: Solubility: Error: Type	Endpoint: Solubility: Graph extraction	Endpoint: Solubility: Comment	Solute: Name	Solute: CAS Number	Solute: Purity: Value	Solute: Purity: Unit	Solute: Bulk Crystal Structure (Polymorph): Description	Solute: Comment	Solvent: Description	Temperature: Value	Temperature: Unit	Temperature: Non-numeric description	pH	Sample Processing: Comment	Endpoint: Solubility: Measurement Technique	Endpoint: Solubility: Quality Code Value	Endpoint: Solubility: Quality Code Type	Reference ID
RLMR	RLMR_Solubility_1	1.05	log10[molar]	Intrinsic	Confirmed	0.05	log10[molar]	standard error of the mean [repeatability]	FALSE		(2-naphthoxy)acetic acid						water	298	kelvin				CheqSol			Fake_Journal [document]_year1999_1
RLMR	RLMR_Solubility_2	1	log10[molar]	Intrinsic	Confirmed	0.05	log10[molar]	standard error of the mean [repeatability]	FALSE		fake_chemical_name				Form I		water	298	kelvin				CheqSol			Fake_Journal [document]_year1999_1
RLMR	RLMR_Solubility_3	1.8	log10[molar]	Intrinsic	Confirmed	0.05	log10[molar]	standard error of the mean [repeatability]	FALSE		fake_chemical_name				Form II		water	298	kelvin				CheqSol			Fake_Journal [document]_year1999_1
RLMR	RLMR_Solubility_4	2	log10[molar]	Intrinsic	Confirmed	0.5	log10[molar]	standard error of the mean [repeatability]	FALSE		fake_chemical_name				Form II		water	298	kelvin				Turbidmetric			Fake_Journal [document]_year1999_1
RLMR	RLMR_Solubility_5	-1	log10[molar]	Intrinsic	Confirmed	0.05	log10[molar]	standard error of the mean [repeatability]	FALSE		fake_chemical_name						water	298	kelvin				CheqSol			Fake_Journal [document]_year1999_1

## Sheet: StandardEnthalpy_of_Dissolution
Curator ID	Data Point ID	Method	Corresponding Solubility Data Point ID	Endpoint: StandardEnthalpy_of_Dissolution: Value	Endpoint: StandardEnthalpy_of_Dissolution: Unit	Endpoint: StandardEnthalpy_of_Dissolution: Type: pH dependence	Endpoint: StandardEnthalpy_of_Dissolution: Error: Value	Endpoint: StandardEnthalpy_of_Dissolution: Error: Unit	Endpoint: StandardEnthalpy_of_Dissolution: Error: Type	Endpoint: StandardEnthalpy_of_Dissolution: Graph extraction	Endpoint: StandardEnthalpy_of_Dissolution: Comment	Solute: Name	Solute: CAS Number	Solute: Purity: Value	Solute: Purity: Unit	Solute: Bulk Crystal Structure (Polymorph): Description	Solute: Comment	Solvent: Description	Temperature: Value	Temperature: Unit	Temperature: Non-numeric description	pH	Sample Processing: Comment	Reference ID

## Sheet: StandardEntropy_of_Dissolution
Curator ID	Data Point ID	Corresponding Solubility Data Point ID	Endpoint: StandardEntropy_of_Dissolution: Value	Endpoint: StandardEntropy_of_Dissolution: Unit	Endpoint: StandardEntropy_of_Dissolution: Type: pH dependence	Endpoint: StandardEntropy_of_Dissolution: Error: Value	Endpoint: StandardEntropy_of_Dissolution: Error: Unit	Endpoint: StandardEntropy_of_Dissolution: Error: Type	Endpoint: StandardEntropy_of_Dissolution: Graph extraction	Endpoint: StandardEntropy_of_Dissolution: Comment	Solute: Name	Solute: CAS Number	Solute: Purity: Value	Solute: Purity: Unit	Solute: Bulk Crystal Structure (Polymorph): Description	Solute: Comment	Solvent: Description	pH	Sample Processing: Comment	Reference ID

## Sheet: StandardEnthalpyOfFusion
Curator ID	Data Point ID	Endpoint: StandardEnthalpyOfFusion: Value	Endpoint: StandardEnthalpyOfFusion: Unit	Endpoint: StandardEnthalpyOfFusion: Error: Value	Endpoint: StandardEnthalpyOfFusion: Error: Unit	Endpoint: StandardEnthalpyOfFusion: Error: Type	Endpoint: StandardEnthalpyOfFusion: Graph extraction	Endpoint: StandardEnthalpyOfFusion: Comment	Solute: Name	Solute: CAS Number	Solute: Purity: Value	Solute: Purity: Unit	Solute: Bulk Crystal Structure (Polymorph): Description	Solute: Comment	Sample Processing: Comment	Reference ID

## Sheet: MeltingPoint
Curator ID	Data Point ID	Endpoint: MeltingPoint: Value	Endpoint: MeltingPoint: Unit	Endpoint: MeltingPoint: Error: Value	Endpoint: MeltingPoint: Error: Unit	Endpoint: MeltingPoint: Error: Type	Endpoint: MeltingPoint: Graph extraction	Endpoint: MeltingPoint: Comment	Solute: Name	Solute: CAS Number	Solute: Purity: Value	Solute: Purity: Unit	Solute: Bulk Crystal Structure (Polymorph): Description	Solute: Comment	Sample Processing: Comment	Reference ID

## Sheet: SMILES
Name	CAS Number	SMILES	Stereochemistry?	Comment	Reference ID	Reference (free text)
(2-naphthoxy)acetic acid		OC(=O)COc1ccc2ccccc2c1		The 'Name' field entry was taken verbatim from Avdeef 2015 [doi: 10.5599/admet.3.4.259]. This name was used to retrieve the SMILES: (2-naphthoxy)acetic acid		Chemical Identifier Resolver (OPSIN) (retrieved on 02-08-2016)
fake_chemical_name		C[C@H](CC)c1ccccc1[NH2]				fake database

## Sheet: CrystalStructures
Name	CAS Number	Crystal Structure (Polymorph): Description	CSD Refcode	CIF file URL	CIF file name [local]	Comment	Reference ID	Reference (free text)
(2-naphthoxy)acetic acid			FAKEREFCODE100					Fake database
fake_chemical_name		Form I	FAKEREFCODE101					Fake database
fake_chemical_name		Form II	FAKEREFCODE106					Fake database

## Sheet: ReportedCalculations
Solute: Name	Solute: Bulk Crystal Structure (Polymorph): Description	IndicatorIndexBasis_Acid_Base_Ampholyte_Neutral	Predicted_EnthalpyOfSolution_KilojoulePerMole	Calculated_MeltingPoint_degreesCelsius	ABSOLV_AbrahamDescriptor_alsoCalled_A	ABSOLV_AbrahamDescriptor_alsoCalled_B	ABSOLV_AbrahamDescriptor_alsoCalled_S	ABSOLV_AbrahamDescriptor_alsoCalled_E	ABSOLV_AbrahamDescriptor_McGowanMolarVolume	Reference ID

## Sheet: References
Reference ID	Source Type	URL	DOI	First Author	Source Name	Title	Year	Pages	Comment
Fake_Journal [document]_year1999_1	Journal [document]	http://dx.doi.org/10.1999/fakej.1999	10.1999/fakej.1999	Fake	Fake Journal	Fake Paper Title	1999	1999-2001	This article does not exist

## Sheet: Curators
Curator_ID	Curator Name	E-mail
DCC
TT
IR
RLMR

[truncated: 1 more sheets: GeneralOpts]
