# Supplementary material for: The influence of solid state information and descriptor selection on statistical models of temperature dependent aqueous solubility
Source: J Cheminform. 2018 Aug 29;10:44. doi: 10.1186/s13321-018-0298-3 (PMC6115327; doi:10.1186/s13321-018-0298-3)
Supplement: Supplementary file 5 — Additional file 5. An automated test suite for “QSPR Data Processing Tools Suite”. [file 13321_2018_298_MOESM5_ESM.zip › tests/tests_for_Leeds_ADDoPT.WP3_tools-0.17/tests/test_4/test_4.py]

#########################################################################################################
# test_4.py
# Implements unit tests
#This file was adapted (2016-) from test_1.py obtained from version 2.0 of the following project:
#https://github.com/RichardLMR/xls2txtISA.NANO.archive
#That file was adapted from test_1.py obtained from version 0.1 of the following project:http://code.google.com/p/generic-qsar-py-utils/
# Copyright (c) 2013 Syngenta
# Copyright (c) 2015 Liverpool John Moores University
# Copyright (c) 2016-2017 University of Leeds
# This program is free software; you can redistribute it and/or modify
# it under the terms of the GNU General Public License as published by
# the Free Software Foundation; either version 2 of the License, or (at
# your option) any later version.

# THIS PROGRAM IS MADE AVAILABLE FOR DISTRIBUTION WITHOUT ANY FORM OF WARRANTY TO THE 
# EXTENT PERMITTED BY APPLICABLE LAW.  THE COPYRIGHT HOLDER PROVIDES THE PROGRAM \"AS IS\" 
# WITHOUT WARRANTY OF ANY KIND, EITHER EXPRESSED OR IMPLIED, INCLUDING, BUT NOT  
# LIMITED TO, THE IMPLIED WARRANTIES OF MERCHANTABILITY AND FITNESS FOR A PARTICULAR 
# PURPOSE. THE ENTIRE RISK AS TO THE QUALITY AND PERFORMANCE OF THE PROGRAM LIES
# WITH THE USER.  SHOULD THE PROGRAM PROVE DEFECTIVE IN ANY WAY, THE USER ASSUMES THE
# COST OF ALL NECESSARY SERVICING, REPAIR OR CORRECTION. THE COPYRIGHT HOLDER IS NOT 
# RESPONSIBLE FOR ANY AMENDMENT, MODIFICATION OR OTHER ENHANCEMENT MADE TO THE PROGRAM 
# BY ANY USER WHO REDISTRIBUTES THE PROGRAM SO AMENDED, MODIFIED OR ENHANCED.

# IN NO EVENT UNLESS REQUIRED BY APPLICABLE LAW OR AGREED TO IN WRITING WILL THE 
# COPYRIGHT HOLDER BE LIABLE TO ANY USER FOR DAMAGES, INCLUDING ANY GENERAL, SPECIAL,
# INCIDENTAL OR CONSEQUENTIAL DAMAGES ARISING OUT OF THE USE OR INABILITY TO USE THE
# PROGRAM (INCLUDING BUT NOT LIMITED TO LOSS OF DATA OR DATA BEING RENDERED INACCURATE
# OR LOSSES SUSTAINED BY THE USER OR THIRD PARTIES OR A FAILURE OF THE PROGRAM TO 
# OPERATE WITH ANY OTHER PROGRAMS), EVEN IF SUCH HOLDER HAS BEEN ADVISED OF THE 
# POSSIBILITY OF SUCH DAMAGES.

# You should have received a copy of the GNU General Public License
# along with this program; if not, write to the Free Software
# Foundation, Inc., 675 Mass Ave, Cambridge, MA 02139, USA.
#########################################################################################################

#########################
project_name = 'tests_for_Leeds_ADDoPT.WP3_tools'
#run_tests_levels_below_top_dir = 1
this_test_levels_below_top_dir = 2
#########################
#************************
import sys,re,os,glob
# cwd = os.getcwd()
# for level in range(1,(run_tests_levels_below_top_dir+1)):
	# os.chdir('..')
	# #print os.getcwd()
# del level
# sys.path.append('utils')
# from os_ind_delimiter import delimiter
# os.chdir(cwd)
# del cwd
project_modules_to_test_dir = os.environ['tools_to_test_dir']
print 'project_modules_to_test_dir=',project_modules_to_test_dir
sys.path.append(project_modules_to_test_dir)
sys.path.append(r'%s%sutils' %(project_modules_to_test_dir,os.path.sep))
sys.path.append(r'%s%stests%stest_0' %(os.path.sep.join(os.path.abspath(__file__).split(os.path.sep)[:-3]),os.path.sep,os.path.sep))
dir_of_the_current_test = os.path.sep.join(os.path.abspath(__file__).split(os.path.sep)[:-1])
print 'dir_of_the_current_test=',dir_of_the_current_test
import unittest
from test_0 import test_0
#************************
#================
test_no = 4
#================

class test_4(test_0):#(unittest.TestCase):
	
	# def clean_up_if_all_checks_passed(self,specific_files_or_dirs_not_to_delete,current_test_dir=dir_of_the_current_test):
		# all_files_or_dirs_to_delete = [r'%s%s%s' % (current_test_dir,os.path.sep,file_or_dir_name) for file_or_dir_name in os.listdir(current_test_dir) if not re.search('(.\py$)',file_or_dir_name) and not r'%s%s%s' % (current_test_dir,os.path.sep,file_or_dir_name) in specific_files_or_dirs_not_to_delete]
		
		# for FILE_OR_DIR_TO_DELETE in all_files_or_dirs_to_delete:
			# if os.path.isfile(FILE_OR_DIR_TO_DELETE):
				# os.remove(FILE_OR_DIR_TO_DELETE)
				# assert not os.path.exists(FILE_OR_DIR_TO_DELETE), " This still exists: \n %s" % FILE_OR_DIR_TO_DELETE
				# print 'Removed this temporary file: ', FILE_OR_DIR_TO_DELETE
			# else:
				# assert os.path.isdir(FILE_OR_DIR_TO_DELETE), "FILE_OR_DIR_TO_DELETE=%s; not a directory or a file???" % FILE_OR_DIR_TO_DELETE
				# cwd = os.getcwd()
				# os.chdir(FILE_OR_DIR_TO_DELETE)
				# for file in glob.glob('*'):
					# os.remove(file)
				# del file
				# os.chdir(cwd)
				# del cwd
				# os.rmdir(FILE_OR_DIR_TO_DELETE) #this will only work on an empty directory!
	
	# def compareOriginalAndNewFiles(self,orig_file,new_file):
		
		# print '-'*50
		# print 'Comparing: '
		# print orig_file
		# print 'to:'
		# print new_file
		# print '-'*50
		# assert not orig_file == new_file,"orig_file=%s;there is no point comparing it to itself!" % orig_file
		# file2Contents = {}
		
		# for file_name in [orig_file,new_file]:
			# f_in = open(file_name)
			# try:
				# file2Contents[file_name] = ''.join([re.sub(r'\r|\n','',LINE) for LINE in f_in.readlines()])
				# del LINE
			# finally:
				# f_in.close()
				# del f_in
		# del file_name
		
		
		# assert file2Contents[orig_file] == file2Contents[new_file], " These files do not match: \n %s \n %s \n" % (orig_file,new_file)
	
	# def checkStillWorks(self,all_input_files,all_new_files):
		# all_orig_output_files_to_be_compared_as_required_for_unittesting = []
		# for new_file in all_new_files:
			# file_ext = new_file.split('.')[-1]
			# orig_file = re.sub('(\.%s$)' % file_ext,'_expected.%s' % file_ext,new_file)
			# all_orig_output_files_to_be_compared_as_required_for_unittesting.append(orig_file)
			# self.compareOriginalAndNewFiles(orig_file,new_file)
		
		# files_not_to_delete = all_input_files+all_orig_output_files_to_be_compared_as_required_for_unittesting
		# self.clean_up_if_all_checks_passed(specific_files_or_dirs_not_to_delete=files_not_to_delete)
	
	# def test_get_idsFromFile2MolStructuresCSV_search_chemspider_False(self):
		# ##############################
		# print 'Running unittests for this project: ', project_name
		# print 'Running this unittest: ', self._testMethodName
		# ##############################
		
		# import itertools
		# from get_mol_structures import get_idsFromFile2MolStructuresCSV
		
		
		# all_input_files = [r'%s%smixture_of_CAS_and_names.txt' % (dir_of_the_current_test,os.path.sep)]
		
		# output_csv = get_idsFromFile2MolStructuresCSV(input_file=all_input_files[0],output_csv=r'%s%stest_%d_output_csFalse.csv' % (dir_of_the_current_test,os.path.sep,test_no))
		
		# all_new_files = [output_csv]
		
		# self.checkStillWorks(all_input_files,all_new_files)
	
	def test_get_idsFromFile2MolStructuresCSV_search_chemspider_True_retain_duplicates_False_add_the_date_False(self):
		##############################
		print 'Running unittests for this project: ', project_name
		print 'Running this unittest: ', self._testMethodName
		##############################
		
		import itertools
		from get_mol_structures import get_idsFromFile2MolStructuresCSV
		
		
		all_input_files = [r'%s%smixture_of_CAS_and_names.txt' % (dir_of_the_current_test,os.path.sep)]
		
		search_chemspider=True
		retain_duplicates=False
		add_the_date=False
		output_csv = r'%s%stest_%d_output_cs%s_retDups%s_date%s.csv' % (dir_of_the_current_test,os.path.sep,test_no,search_chemspider,retain_duplicates,add_the_date)
		failures = r'%s%stest_%d_FAILURES_cs%s_retDups%s_date%s.csv' % (dir_of_the_current_test,os.path.sep,test_no,search_chemspider,retain_duplicates,add_the_date)
		output_csv = get_idsFromFile2MolStructuresCSV(input_file=all_input_files[0],output_csv=output_csv,search_chemspider=search_chemspider,retain_duplicates=retain_duplicates,add_the_date=add_the_date,failures=failures)
		
		all_new_files = [output_csv,failures]
		
		self.checkStillWorks(all_input_files=all_input_files,all_new_files=all_new_files,current_test_dir=dir_of_the_current_test)
