# Supplementary material for: The influence of solid state information and descriptor selection on statistical models of temperature dependent aqueous solubility
Source: J Cheminform. 2018 Aug 29;10:44. doi: 10.1186/s13321-018-0298-3 (PMC6115327; doi:10.1186/s13321-018-0298-3)
Supplement: Supplementary file 5 — Additional file 5. An automated test suite for “QSPR Data Processing Tools Suite”. [file 13321_2018_298_MOESM5_ESM.zip › tests/tests_for_Leeds_ADDoPT.WP3_tools-0.17/tests/test_4/test_4_output_csTrue_retDupsFalse_dateFalse_expected.csv]

ID	SMILES_1	Reference_1	SMILES_2	Reference_2	SMILES_3	Reference_3	SMILES_4	Reference_4	SMILES_5	Reference_5	SMILES_6	Reference_6	SMILES_7	Reference_7	SMILES_8	Reference_8	SMILES_9	Reference_9	SMILES_10	Reference_10	SMILES_11	Reference_11	SMILES_12	Reference_12	SMILES_13	Reference_13
paracetamol	CC(=O)Nc1ccc(O)cc1	Chemical Identifier Resolver (Lookup)	N/A	N/A	N/A	N/A	N/A	N/A	N/A	N/A	N/A	N/A	N/A	N/A	N/A	N/A	N/A	N/A	N/A	N/A	N/A	N/A	N/A	N/A	N/A	N/A
Glucose	C([C@@H]1[C@H]([C@@H]([C@H](C(O1)O)O)O)O)O	ChemSpider API	C([C@@H]1[C@H]([C@@H]([C@H]([C@H](O1)O)O)O)O)O	ChemSpider API	C([C@@H]1[C@H]([C@@H]([C@H]([C@@H](O1)O)O)O)O)O	ChemSpider API	C([C@H]1[C@@H]([C@H]([C@@H](C(O1)O)O)O)O)O	ChemSpider API	C([C@H]1[C@@H]([C@H]([C@@H]([C@H](O1)O)O)O)O)O	ChemSpider API	C([C@H]1[C@@H]([C@H]([C@@H]([C@@H](O1)O)O)O)O)O	ChemSpider API	O[C@H]1[C@H](OC(O)[C@@H]1O)[C@H](O)CO	ChemSpider API	C([C@@H]([C@@H]([C@H]([C@@H](C=O)O)O)O)O)O	ChemSpider API	OC[C@@H](O)[C@@H](O)[C@H](O)[C@@H](O)C=O	Chemical Identifier Resolver (OPSIN)	C([C@H]([C@@H]1[C@@H]([C@H]([C@@H](O1)O)O)O)O)O	ChemSpider API	C([C@H]([C@@H]1[C@@H]([C@H]([C@H](O1)O)O)O)O)O	ChemSpider API	O.OC[C@H]1OC(O)[C@H](O)[C@@H](O)[C@@H]1O	Chemical Identifier Resolver (Lookup)	O[C@@H]1[C@@H](OC(O)[C@H]1O)[C@@H](O)CO	ChemSpider API
1028-11-1	[O-][N+](=O)N(c1ccccn1)[S](=O)(=O)c2ccccc2	Chemical Identifier Resolver (Lookup)	c1ccnc(c1)NS(=O)(=O)c2ccc(cc2)[N+](=O)[O-]	ChemSpider API	N/A	N/A	N/A	N/A	N/A	N/A	N/A	N/A	N/A	N/A	N/A	N/A	N/A	N/A	N/A	N/A	N/A	N/A	N/A	N/A	N/A	N/A
