# Supplementary material for: The influence of solid state information and descriptor selection on statistical models of temperature dependent aqueous solubility
Source: J Cheminform. 2018 Aug 29;10:44. doi: 10.1186/s13321-018-0298-3 (PMC6115327; doi:10.1186/s13321-018-0298-3)
Supplement: Supplementary file 5 — Additional file 5. An automated test suite for “QSPR Data Processing Tools Suite”. [file 13321_2018_298_MOESM5_ESM.zip › tests/tests_for_Leeds_ADDoPT.WP3_tools-0.17/tests/test_8/test_8_dummy_input.csv]

ID	SMILES_1	Reference_1	SMILES_2	Reference_2
dummy_1stBad_id	dummy_1stBad_smiles_1	dummy_1stBad_ref_1	dummy_1stBad_smiles_2	dummy_1stBad_ref_2
dummy_ok_id	dummy_ok_smiles_1	dummy_ok_ref_1	N/A	N/A
dummy_2ndBad_id	dummy_2ndBad_smiles_1	dummy_2ndBad_ref_1	dummy_2ndBad_smiles_2	dummy_2ndBad_ref_2
