# Supplementary material for: The influence of solid state information and descriptor selection on statistical models of temperature dependent aqueous solubility
Source: J Cheminform. 2018 Aug 29;10:44. doi: 10.1186/s13321-018-0298-3 (PMC6115327; doi:10.1186/s13321-018-0298-3)
Supplement: Supplementary file 5 — Additional file 5. An automated test suite for “QSPR Data Processing Tools Suite”. [file 13321_2018_298_MOESM5_ESM.zip › tests/tests_for_Leeds_ADDoPT.WP3_tools-0.17/tests/test_9/test_9.py]

#########################################################################################################
# test_9.py
# Implements unit tests
#This file was adapted (2016-) from test_1.py obtained from version 2.0 of the following project:
#https://github.com/RichardLMR/xls2txtISA.NANO.archive
#That file was adapted from test_1.py obtained from version 0.1 of the following project:http://code.google.com/p/generic-qsar-py-utils/
# Copyright (c) 2013 Syngenta
# Copyright (c) 2015 Liverpool John Moores University
# Copyright (c) 2016-2017 University of Leeds
# This program is free software; you can redistribute it and/or modify
# it under the terms of the GNU General Public License as published by
# the Free Software Foundation; either version 2 of the License, or (at
# your option) any later version.

# THIS PROGRAM IS MADE AVAILABLE FOR DISTRIBUTION WITHOUT ANY FORM OF WARRANTY TO THE 
# EXTENT PERMITTED BY APPLICABLE LAW.  THE COPYRIGHT HOLDER PROVIDES THE PROGRAM \"AS IS\" 
# WITHOUT WARRANTY OF ANY KIND, EITHER EXPRESSED OR IMPLIED, INCLUDING, BUT NOT  
# LIMITED TO, THE IMPLIED WARRANTIES OF MERCHANTABILITY AND FITNESS FOR A PARTICULAR 
# PURPOSE. THE ENTIRE RISK AS TO THE QUALITY AND PERFORMANCE OF THE PROGRAM LIES
# WITH THE USER.  SHOULD THE PROGRAM PROVE DEFECTIVE IN ANY WAY, THE USER ASSUMES THE
# COST OF ALL NECESSARY SERVICING, REPAIR OR CORRECTION. THE COPYRIGHT HOLDER IS NOT 
# RESPONSIBLE FOR ANY AMENDMENT, MODIFICATION OR OTHER ENHANCEMENT MADE TO THE PROGRAM 
# BY ANY USER WHO REDISTRIBUTES THE PROGRAM SO AMENDED, MODIFIED OR ENHANCED.

# IN NO EVENT UNLESS REQUIRED BY APPLICABLE LAW OR AGREED TO IN WRITING WILL THE 
# COPYRIGHT HOLDER BE LIABLE TO ANY USER FOR DAMAGES, INCLUDING ANY GENERAL, SPECIAL,
# INCIDENTAL OR CONSEQUENTIAL DAMAGES ARISING OUT OF THE USE OR INABILITY TO USE THE
# PROGRAM (INCLUDING BUT NOT LIMITED TO LOSS OF DATA OR DATA BEING RENDERED INACCURATE
# OR LOSSES SUSTAINED BY THE USER OR THIRD PARTIES OR A FAILURE OF THE PROGRAM TO 
# OPERATE WITH ANY OTHER PROGRAMS), EVEN IF SUCH HOLDER HAS BEEN ADVISED OF THE 
# POSSIBILITY OF SUCH DAMAGES.

# You should have received a copy of the GNU General Public License
# along with this program; if not, write to the Free Software
# Foundation, Inc., 675 Mass Ave, Cambridge, MA 02139, USA.
#########################################################################################################

#########################
project_name = 'tests_for_Leeds_ADDoPT.WP3_tools'
#run_tests_levels_below_top_dir = 1
this_test_levels_below_top_dir = 2
#########################
#************************
import sys,re,os,glob
# cwd = os.getcwd()
# for level in range(1,(run_tests_levels_below_top_dir+1)):
	# os.chdir('..')
	# #print os.getcwd()
# del level
# sys.path.append('utils')
# from os_ind_delimiter import delimiter
# os.chdir(cwd)
# del cwd
project_modules_to_test_dir = os.environ['tools_to_test_dir']
print 'project_modules_to_test_dir=',project_modules_to_test_dir
sys.path.append(project_modules_to_test_dir)
sys.path.append(r'%s%sutils' %(project_modules_to_test_dir,os.path.sep))
import unittest
#************************


class test_9(unittest.TestCase):#(test_0):
	
	#########################
	#This test class is designed to check the basic functionality of xlsxSheetLoader() on a simple example workbook
	#########################
	
	def __init__(self,name='runTest'):
		#inspired by bieffe62:http://www.gossamer-threads.com/lists/python/dev/776733
		unittest.TestCase.__init__(self,name)
		
		
		#================
		self.test_no = 9
		self.dir_of_the_current_test = os.path.sep.join(os.path.abspath(__file__).split(os.path.sep)[:-1])
		print 'dir_of_the_current_test=',self.dir_of_the_current_test
		self.test_wb = '%s%stest_%d.xlsx' % (self.dir_of_the_current_test,os.path.sep,self.test_no)
		self.test_sheets = ['S1','S2']
		self.test_sheets_to_cols = {'S1':['A','B','Z'],'S2':['C','D','X']}
		self.test_sheets_to_data = {'S1':[{'A':'string value','B':1.78,'Z':-1.5}],'S2':[{'C':78,'D':99,'X':58.5}]}
		#================
		
		from xlsxSheetsLoader import xlsxSheetsLoader
		self.example_xlsxSheetsLoader = xlsxSheetsLoader(xlsx_fn=self.test_wb)
		#self.example_xlsxSheetsLoader.loadWb()
		
		
	
	def test_getSheetNames(self):
		##############################
		print 'Running unittests for this project: ', project_name
		print 'Running this unittest: ', self._testMethodName
		##############################
		
		sheets = self.example_xlsxSheetsLoader.getSheetNames()
		
		assert self.test_sheets == sheets, "Expected sheets : %s; retrieved sheets : %s" % (str(test_sheets),str(sheets))
	
	def test_getColTitles(self):
		##############################
		print 'Running unittests for this project: ', project_name
		print 'Running this unittest: ', self._testMethodName
		##############################
		
		for sheet in self.test_sheets:
			
			all_rows = self.example_xlsxSheetsLoader.getRows(sheet_name=sheet)
			
			col_titles = self.example_xlsxSheetsLoader.getColTitles(all_rows)
			
			assert self.test_sheets_to_cols[sheet] == col_titles, "Sheet: %s; expected column titles: %s; retrieved column titles: %s" % (sheet,str(self.test_sheets_to_cols[sheet]),str(col_titles))
			
			del col_titles
	
	def test_loadSheetData(self):
		##############################
		print 'Running unittests for this project: ', project_name
		print 'Running this unittest: ', self._testMethodName
		##############################
		
		for sheet in self.test_sheets:
			sheet_data = self.example_xlsxSheetsLoader.loadSheetData(sheet_name=sheet)
			
			try:
				assert self.test_sheets_to_data[sheet] == sheet_data# , "Sheet: %s; expected data dict: %s; retrieved data dict: %s" % (sheet,str(self.test_sheets_to_data[sheet]),str(sheet_data))
			except AssertionError:
				print '-'*50
				print '*'*50
				print 'Sheet data retrieved for %s does not match expected data!' % sheet
				print '*'*50
				assert len(self.test_sheets_to_data[sheet]) == len(sheet_data), "no. expected rows = %d; no. retrieved rows = %d" % (len(self.test_sheets_to_data[sheet]),len(sheet_data))
				print '-'*50
				
				for row_index in range(0,len(self.test_sheets_to_data[sheet])):
					expected_row = self.test_sheets_to_data[sheet][row_index]
					
					try:
						assert expected_row == sheet_data[row_index],"row=%d. Expected row does not match the retrieved row." % row_index
						print "row=%d. Expected row DOES match the retrieved row." % row_index
					except AssertionError,err:
						print err
						for col_title in expected_row.keys():
							assert expected_row[col_title] == sheet_data[row_index][col_title],"row=%d;col_title=%s;expected=%s;retrieved=%s" % (row_index,col_title,str(expected_row[col_title]),str(sheet_data[row_index][col_title]))
							print "row=%d;col_title=%s;retrieved datum matches the expected value" % (row_index,col_title)
						del col_title
					
					del expected_row
					
				del row_index
					
				
				assert 1 == 2, "An uncaught AssertionError should have occurred before now???"
			
			del sheet_data
