# Supplementary material for: The influence of solid state information and descriptor selection on statistical models of temperature dependent aqueous solubility
Source: J Cheminform. 2018 Aug 29;10:44. doi: 10.1186/s13321-018-0298-3 (PMC6115327; doi:10.1186/s13321-018-0298-3)
Supplement: Supplementary file 5 — Additional file 5. An automated test suite for “QSPR Data Processing Tools Suite”. [file 13321_2018_298_MOESM5_ESM.zip › tests/tests_for_Leeds_ADDoPT.WP3_tools-0.17/tests/test_dev_notes/test_1_checking_notes.txt]

#21/07/16
Checking test_1_output_csFalse_retDupsTrue_dateFalse.csv
via manually searching for the corresponding SMILES, via the ID, in 
https://cactus.nci.nih.gov/chemical/structure

[NOT
http://www.chemspider.com/ in the current case, as no entries were retrieved from ChemSpider, in keeping with 
csFalse]

This was all consistent with OPSIN being searched first, then lookup and the first hit being retrieved and with the CAS number search only retrieving a lookup result.

However, to fully check this,

cirpy.query(id,'smiles',['name_by_opsin']) and cirpy.query(id,'smiles',['cas_number','name_by_cir']) were ran directly from the Python interpreter

Once this was confirmed to be correct, the file could be copied and renamed
..._expected.csv and the original output file deleted.
