# Supplementary material for: The influence of solid state information and descriptor selection on statistical models of temperature dependent aqueous solubility
Source: J Cheminform. 2018 Aug 29;10:44. doi: 10.1186/s13321-018-0298-3 (PMC6115327; doi:10.1186/s13321-018-0298-3)
Supplement: Supplementary file 5 — Additional file 5. An automated test suite for “QSPR Data Processing Tools Suite”. [file 13321_2018_298_MOESM5_ESM.zip › tests/tests_for_Leeds_ADDoPT.WP3_tools-0.17/tests/test_dev_notes/test_2_checking_notes.txt]

#21/07/16-25/07/16
Checking test_2_output_csTrue_retDupsTrue_dateFalse.csv
via manually searching for the corresponding SMILES, via the ID, in 
https://cactus.nci.nih.gov/chemical/structure

AND
http://www.chemspider.com/ in the current case

This was all consistent with, for CIR searching, OPSIN being searched first, then lookup and the first hit being retrieved and with the CAS number search only retrieving a lookup result.

However, to fully check this,

cirpy.query(id,'smiles',['name_by_opsin']) and cirpy.query(id,'smiles',['cas_number','name_by_cir']) were ran directly from the Python interpreter

Once this was confirmed to be correct, the file could be copied and renamed
..._expected.csv and the original output file deleted.
