# Supplementary material for: The influence of solid state information and descriptor selection on statistical models of temperature dependent aqueous solubility
Source: J Cheminform. 2018 Aug 29;10:44. doi: 10.1186/s13321-018-0298-3 (PMC6115327; doi:10.1186/s13321-018-0298-3)
Supplement: Supplementary file 5 — Additional file 5. An automated test suite for “QSPR Data Processing Tools Suite”. [file 13321_2018_298_MOESM5_ESM.zip › tests/tests_for_Leeds_ADDoPT.WP3_tools-0.17/tests/test_dev_notes/test_33_Excel_manual_check/ToyDataForCheckingPerfMetricsCalc.xlsx]

## Sheet: ToyDataForCheckingPerfMetrics
Experi	Pred	(experi-pred)^2	mean(experi)	(experi-mean(experi))^2	PearsonCoeff	PearsonCoeffPValue_GreaterThan	R^2	RMSE
1.5	6.15	21.6225	10.7333	85.2544	0.787796	0.00584756	-0.67242	7.95258
2.5	5.75	10.5625		67.7878
6.8	9.31333	6.31684		15.4711
7.8	9.08	1.6384		8.60444
12.8	33	408.04		4.27111
12.8	15.08	5.1984		4.27111
14.8	16.78	3.9204		16.5378
16.8	27	104.04		36.8044
20.8	23.6022	7.85245		101.338
