# Supplementary material for: The influence of solid state information and descriptor selection on statistical models of temperature dependent aqueous solubility
Source: J Cheminform. 2018 Aug 29;10:44. doi: 10.1186/s13321-018-0298-3 (PMC6115327; doi:10.1186/s13321-018-0298-3)
Supplement: Supplementary file 5 — Additional file 5. An automated test suite for “QSPR Data Processing Tools Suite”. [file 13321_2018_298_MOESM5_ESM.zip › tests/tests_for_Leeds_ADDoPT.WP3_tools-0.17/tests/test_dev_notes/test_4_checking_notes.txt]

25/07/16

test_4_output_csTrue_retDupsFalse_dateFalse.csv inspected [then renamed ..._expected.csv once inspection checks passed]

1. Are all "NA" entries at the end of the line?
Yes => OK

2. Are the entries a subset of those in
test_2_output_csTrue_retDupsTrue_dateFalse_expected.csv
and, where a SMILES occurs twice in test_2 ...., does it now only occur once?

Yes => OK

3. Where a SMILES occured twice and was removed, was the ChemSpider entry dropped in favour of the CIR entry?

Yes => OK

[N.B. test_1,test_2,test_4 ..._expected.csv files updated with 'blah' to ensure tests failed then corrected]
