# Supplementary material for: The influence of solid state information and descriptor selection on statistical models of temperature dependent aqueous solubility
Source: J Cheminform. 2018 Aug 29;10:44. doi: 10.1186/s13321-018-0298-3 (PMC6115327; doi:10.1186/s13321-018-0298-3)
Supplement: Supplementary file 5 — Additional file 5. An automated test suite for “QSPR Data Processing Tools Suite”. [file 13321_2018_298_MOESM5_ESM.zip › tests/tests_for_Leeds_ADDoPT.WP3_tools-0.17/TODO.txt]

1. Some observations leed me to believe that InChIs calculated using the rdkit 2016.03.1, at least from ccdc 1.0.0 CSD Python API object] entry.molecule.to_string('mol2'), are missing stereochemistry information. This needs further investigation and, if I am correct, fixing in the application code. Hence, a new unit test should be added to check that this has been fixed!
