# Supplementary material for: The influence of solid state information and descriptor selection on statistical models of temperature dependent aqueous solubility
Source: J Cheminform. 2018 Aug 29;10:44. doi: 10.1186/s13321-018-0298-3 (PMC6115327; doi:10.1186/s13321-018-0298-3)
Supplement: Supplementary file 6 — Additional file 6. The “Feature Selection Tool”. [file 13321_2018_298_MOESM6_ESM.zip]

Archive with 129 entries (113 files):
- feature_selection_tool/v1.2/
- feature_selection_tool/v1.2/addopt_wp3_fs_tool/
- feature_selection_tool/v1.2/addopt_wp3_fs_tool/filter_descriptors.py
- feature_selection_tool/v1.2/addopt_wp3_fs_tool/LICENSE.txt
- feature_selection_tool/v1.2/addopt_wp3_fs_tool/mod_stfc_code/
- feature_selection_tool/v1.2/addopt_wp3_fs_tool/mod_stfc_code/Clustering.py
- feature_selection_tool/v1.2/addopt_wp3_fs_tool/mod_stfc_code/KBestFromClusters.py
- feature_selection_tool/v1.2/addopt_wp3_fs_tool/mod_stfc_code/KBestPreScreen.py
- feature_selection_tool/v1.2/addopt_wp3_fs_tool/mod_stfc_code/README_mod_STFC_code.txt
- feature_selection_tool/v1.2/addopt_wp3_fs_tool/other_utils/
- feature_selection_tool/v1.2/addopt_wp3_fs_tool/other_utils/other_utils.py
- feature_selection_tool/v1.2/addopt_wp3_fs_tool/README.txt
- feature_selection_tool/v1.2/addopt_wp3_fs_tool/tests/
- feature_selection_tool/v1.2/addopt_wp3_fs_tool/tests/test_Clustering_1/
- feature_selection_tool/v1.2/addopt_wp3_fs_tool/tests/test_Clustering_1/README_checks_on_expected_output_test_Clustering_1.txt
- feature_selection_tool/v1.2/addopt_wp3_fs_tool/tests/test_Clustering_1/tcls1_clusters_dend_plt_expected.png
- feature_selection_tool/v1.2/addopt_wp3_fs_tool/tests/test_Clustering_1/tcls1_clusters_expected.csv
- feature_selection_tool/v1.2/addopt_wp3_fs_tool/tests/test_Clustering_1/tcls1_train.csv
- feature_selection_tool/v1.2/addopt_wp3_fs_tool/tests/test_Clustering_1/tcls1_train_PEARSON_COEFFS_SQ.xlsx
- feature_selection_tool/v1.2/addopt_wp3_fs_tool/tests/test_filter_descriptors_1/
- feature_selection_tool/v1.2/addopt_wp3_fs_tool/tests/test_filter_descriptors_1/Cluster1_DescEndpointCorrelation_expected.csv
- feature_selection_tool/v1.2/addopt_wp3_fs_tool/tests/test_filter_descriptors_1/Cluster2_DescEndpointCorrelation_expected.csv
- feature_selection_tool/v1.2/addopt_wp3_fs_tool/tests/test_filter_descriptors_1/Cluster3_DescEndpointCorrelation_expected.csv
- feature_selection_tool/v1.2/addopt_wp3_fs_tool/tests/test_filter_descriptors_1/README_checks_on_expected_output_test_filter_descriptors_1.txt
- feature_selection_tool/v1.2/addopt_wp3_fs_tool/tests/test_filter_descriptors_1/t.f.d.1_train.csv
- feature_selection_tool/v1.2/addopt_wp3_fs_tool/tests/test_filter_descriptors_1/t.f.d.1_train_filt_KBfC.MI_C3_K1_expected.csv
- feature_selection_tool/v1.2/addopt_wp3_fs_tool/tests/test_filter_descriptors_1/t.f.d.1_train_KBfC.MI_C_3_Clusters_1_best_expected.csv
- feature_selection_tool/v1.2/addopt_wp3_fs_tool/tests/test_filter_descriptors_1/t.f.d.1_train_KBfC.MI_C_3_Clusters_dend_plt_expected.png
- feature_selection_tool/v1.2/addopt_wp3_fs_tool/tests/test_filter_descriptors_1/t.f.d.1_train_KBfC.MI_C_3_Clusters_expected.csv
- feature_selection_tool/v1.2/addopt_wp3_fs_tool/tests/test_filter_descriptors_1/t.f.d.1_train_PEARSON_COEFFS_SQ.xlsx
- feature_selection_tool/v1.2/addopt_wp3_fs_tool/tests/test_filter_descriptors_2/
- feature_selection_tool/v1.2/addopt_wp3_fs_tool/tests/test_filter_descriptors_2/Cluster1_DescEndpointCorrelation_expected.csv
- feature_selection_tool/v1.2/addopt_wp3_fs_tool/tests/test_filter_descriptors_2/Cluster2_DescEndpointCorrelation_expected.csv
- feature_selection_tool/v1.2/addopt_wp3_fs_tool/tests/test_filter_descriptors_2/Cluster3_DescEndpointCorrelation_expected.csv
- feature_selection_tool/v1.2/addopt_wp3_fs_tool/tests/test_filter_descriptors_2/README_checks_on_expected_output_test_filter_descriptors_2.txt
- feature_selection_tool/v1.2/addopt_wp3_fs_tool/tests/test_filter_descriptors_2/t.f.d.2_train.csv
- feature_selection_tool/v1.2/addopt_wp3_fs_tool/tests/test_filter_descriptors_2/t.f.d.2_train_filt_KBfC.MI_C3_K2_expected.csv
- feature_selection_tool/v1.2/addopt_wp3_fs_tool/tests/test_filter_descriptors_2/t.f.d.2_train_KBfC.MI_C_3_Clusters_2_best_expected.csv
- feature_selection_tool/v1.2/addopt_wp3_fs_tool/tests/test_filter_descriptors_2/t.f.d.2_train_KBfC.MI_C_3_Clusters_dend_plt_expected.png
- feature_selection_tool/v1.2/addopt_wp3_fs_tool/tests/test_filter_descriptors_2/t.f.d.2_train_KBfC.MI_C_3_Clusters_expected.csv
- feature_selection_tool/v1.2/addopt_wp3_fs_tool/tests/test_filter_descriptors_2/t.f.d.2_train_PEARSON_COEFFS_SQ.xlsx
- feature_selection_tool/v1.2/addopt_wp3_fs_tool/tests/test_filter_descriptors_3/
- feature_selection_tool/v1.2/addopt_wp3_fs_tool/tests/test_filter_descriptors_3/Cluster1_DescEndpointCorrelation_expected.csv
- feature_selection_tool/v1.2/addopt_wp3_fs_tool/tests/test_filter_descriptors_3/Cluster2_DescEndpointCorrelation_expected.csv
- feature_selection_tool/v1.2/addopt_wp3_fs_tool/tests/test_filter_descriptors_3/Cluster3_DescEndpointCorrelation_expected.csv
- feature_selection_tool/v1.2/addopt_wp3_fs_tool/tests/test_filter_descriptors_3/Cluster4_DescEndpointCorrelation_expected.csv
- feature_selection_tool/v1.2/addopt_wp3_fs_tool/tests/test_filter_descriptors_3/Cluster5_DescEndpointCorrelation_expected.csv
- feature_selection_tool/v1.2/addopt_wp3_fs_tool/tests/test_filter_descriptors_3/README_checks_on_expected_output_test_filter_descriptors_3.txt
- feature_selection_tool/v1.2/addopt_wp3_fs_tool/tests/test_filter_descriptors_3/t.f.d.3_train.csv
- feature_selection_tool/v1.2/addopt_wp3_fs_tool/tests/test_filter_descriptors_3/t.f.d.3_train_filt_KBfC.MI_C5_K1_expected.csv
- feature_selection_tool/v1.2/addopt_wp3_fs_tool/tests/test_filter_descriptors_3/t.f.d.3_train_KBfC.MI_C_5_Clusters_1_best_expected.csv
- feature_selection_tool/v1.2/addopt_wp3_fs_tool/tests/test_filter_descriptors_3/t.f.d.3_train_KBfC.MI_C_5_Clusters_dend_plt_expected.png
- feature_selection_tool/v1.2/addopt_wp3_fs_tool/tests/test_filter_descriptors_3/t.f.d.3_train_KBfC.MI_C_5_Clusters_expected.csv
- feature_selection_tool/v1.2/addopt_wp3_fs_tool/tests/test_filter_descriptors_3/t.f.d.3_train_PEARSON_COEFFS_SQ.xlsx
- feature_selection_tool/v1.2/addopt_wp3_fs_tool/tests/test_filter_descriptors_4/
- feature_selection_tool/v1.2/addopt_wp3_fs_tool/tests/test_filter_descriptors_4/Cluster1_DescEndpointCorrelation_expected.csv
- feature_selection_tool/v1.2/addopt_wp3_fs_tool/tests/test_filter_descriptors_4/Cluster2_DescEndpointCorrelation_expected.csv
- feature_selection_tool/v1.2/addopt_wp3_fs_tool/tests/test_filter_descriptors_4/Cluster3_DescEndpointCorrelation_expected.csv
- feature_selection_tool/v1.2/addopt_wp3_fs_tool/tests/test_filter_descriptors_4/Cluster4_DescEndpointCorrelation_expected.csv
- feature_selection_tool/v1.2/addopt_wp3_fs_tool/tests/test_filter_descriptors_4/Cluster5_DescEndpointCorrelation_expected.csv
- feature_selection_tool/v1.2/addopt_wp3_fs_tool/tests/test_filter_descriptors_4/README_checks_on_expected_output_test_filter_descriptors_4.txt
- feature_selection_tool/v1.2/addopt_wp3_fs_tool/tests/test_filter_descriptors_4/t.f.d.4_train.csv
- feature_selection_tool/v1.2/addopt_wp3_fs_tool/tests/test_filter_descriptors_4/t.f.d.4_train_filt_KBfC.MI_C100_K100_expected.csv
- feature_selection_tool/v1.2/addopt_wp3_fs_tool/tests/test_filter_descriptors_4/t.f.d.4_train_KBfC.MI_C_100_Clusters_100_best_expected.csv
- feature_selection_tool/v1.2/addopt_wp3_fs_tool/tests/test_filter_descriptors_4/t.f.d.4_train_KBfC.MI_C_100_Clusters_dend_plt_expected.png
- feature_selection_tool/v1.2/addopt_wp3_fs_tool/tests/test_filter_descriptors_4/t.f.d.4_train_KBfC.MI_C_100_Clusters_expected.csv
- feature_selection_tool/v1.2/addopt_wp3_fs_tool/tests/test_filter_descriptors_4/t.f.d.4_train_PEARSON_COEFFS_SQ.xlsx
- feature_selection_tool/v1.2/addopt_wp3_fs_tool/tests/test_filter_descriptors_5/
- feature_selection_tool/v1.2/addopt_wp3_fs_tool/tests/test_filter_descriptors_5/Cluster1_DescEndpointCorrelation_expected.csv
- feature_selection_tool/v1.2/addopt_wp3_fs_tool/tests/test_filter_descriptors_5/Cluster2_DescEndpointCorrelation_expected.csv
- feature_selection_tool/v1.2/addopt_wp3_fs_tool/tests/test_filter_descriptors_5/Cluster3_DescEndpointCorrelation_expected.csv
- feature_selection_tool/v1.2/addopt_wp3_fs_tool/tests/test_filter_descriptors_5/README_checks_on_expected_output_test_filter_descriptors_5.txt
- feature_selection_tool/v1.2/addopt_wp3_fs_tool/tests/test_filter_descriptors_5/t.f.d.5_test.csv
- feature_selection_tool/v1.2/addopt_wp3_fs_tool/tests/test_filter_descriptors_5/t.f.d.5_test_filt_KBfC.MI_C3_K1_expected.csv
- feature_selection_tool/v1.2/addopt_wp3_fs_tool/tests/test_filter_descriptors_5/t.f.d.5_train.csv
- feature_selection_tool/v1.2/addopt_wp3_fs_tool/tests/test_filter_descriptors_5/t.f.d.5_train_filt_KBfC.MI_C3_K1_expected.csv
- feature_selection_tool/v1.2/addopt_wp3_fs_tool/tests/test_filter_descriptors_5/t.f.d.5_train_KBfC.MI_C_3_Clusters_1_best_expected.csv
- feature_selection_tool/v1.2/addopt_wp3_fs_tool/tests/test_filter_descriptors_5/t.f.d.5_train_KBfC.MI_C_3_Clusters_dend_plt_expected.png
- feature_selection_tool/v1.2/addopt_wp3_fs_tool/tests/test_filter_descriptors_5/t.f.d.5_train_KBfC.MI_C_3_Clusters_expected.csv
- feature_selection_tool/v1.2/addopt_wp3_fs_tool/tests/test_filter_descriptors_5/t.f.d.5_train_PEARSON_COEFFS_SQ.xlsx
- feature_selection_tool/v1.2/addopt_wp3_fs_tool/tests/test_filter_descriptors_6/
- feature_selection_tool/v1.2/addopt_wp3_fs_tool/tests/test_filter_descriptors_6/Cluster1_DescEndpointCorrelation_expected.csv
- feature_selection_tool/v1.2/addopt_wp3_fs_tool/tests/test_filter_descriptors_6/Cluster2_DescEndpointCorrelation_expected.csv
- feature_selection_tool/v1.2/addopt_wp3_fs_tool/tests/test_filter_descriptors_6/Cluster3_DescEndpointCorrelation_expected.csv
- feature_selection_tool/v1.2/addopt_wp3_fs_tool/tests/test_filter_descriptors_6/README_checks_on_expected_output_test_filter_descriptors_6.txt
- feature_selection_tool/v1.2/addopt_wp3_fs_tool/tests/test_filter_descriptors_6/t.f.d.6_discrete_ds.txt
- feature_selection_tool/v1.2/addopt_wp3_fs_tool/tests/test_filter_descriptors_6/t.f.d.6_test.csv
- feature_selection_tool/v1.2/addopt_wp3_fs_tool/tests/test_filter_descriptors_6/t.f.d.6_test_filt_KBfC.MI_C3_K1_expected.csv
- feature_selection_tool/v1.2/addopt_wp3_fs_tool/tests/test_filter_descriptors_6/t.f.d.6_train.csv
- feature_selection_tool/v1.2/addopt_wp3_fs_tool/tests/test_filter_descriptors_6/t.f.d.6_train_filt_KBfC.MI_C3_K1_expected.csv
- feature_selection_tool/v1.2/addopt_wp3_fs_tool/tests/test_filter_descriptors_6/t.f.d.6_train_KBfC.MI_C_3_Clusters_1_best_expected.csv
- feature_selection_tool/v1.2/addopt_wp3_fs_tool/tests/test_filter_descriptors_6/t.f.d.6_train_KBfC.MI_C_3_Clusters_dend_plt_expected.png
- feature_selection_tool/v1.2/addopt_wp3_fs_tool/tests/test_filter_descriptors_6/t.f.d.6_train_KBfC.MI_C_3_Clusters_expected.csv
- feature_selection_tool/v1.2/addopt_wp3_fs_tool/tests/test_filter_descriptors_6/t.f.d.6_train_PEARSON_COEFFS_SQ.xlsx
- feature_selection_tool/v1.2/addopt_wp3_fs_tool/tests/test_filter_descriptors_7/
- feature_selection_tool/v1.2/addopt_wp3_fs_tool/tests/test_filter_descriptors_7/README_checks_on_expected_output_test_filter_descriptors_7.txt
- feature_selection_tool/v1.2/addopt_wp3_fs_tool/tests/test_filter_descriptors_7/t.f.d.7_discrete_ds.txt
- feature_selection_tool/v1.2/addopt_wp3_fs_tool/tests/test_filter_descriptors_7/t.f.d.7_test.csv
- feature_selection_tool/v1.2/addopt_wp3_fs_tool/tests/test_filter_descriptors_7/t.f.d.7_test_filt_KBfC.MI_C3_K1_expected.csv
- feature_selection_tool/v1.2/addopt_wp3_fs_tool/tests/test_filter_descriptors_7/t.f.d.7_train.csv
- feature_selection_tool/v1.2/addopt_wp3_fs_tool/tests/test_filter_descriptors_7/t.f.d.7_train_filt_KBfC.MI_C3_K1_expected.csv
- feature_selection_tool/v1.2/addopt_wp3_fs_tool/tests/test_filter_descriptors_7/t.f.d.7_train_KBfC.MI_C_3_Clusters_1_best_expected.csv
- feature_selection_tool/v1.2/addopt_wp3_fs_tool/tests/test_filter_descriptors_7/t.f.d.7_train_KBfC.MI_C_3_Clusters_expected.csv
- feature_selection_tool/v1.2/addopt_wp3_fs_tool/tests/test_filter_descriptors_7/t.f.d.7_train_PEARSON_COEFFS_SQ.xlsx
- feature_selection_tool/v1.2/addopt_wp3_fs_tool/tests/test_filter_descriptors_8/
- feature_selection_tool/v1.2/addopt_wp3_fs_tool/tests/test_filter_descriptors_8/README_checks_on_expected_output_test_filter_descriptors_8.txt
- feature_selection_tool/v1.2/addopt_wp3_fs_tool/tests/test_filter_descriptors_8/t.f.d.8_discrete_ds.txt
- feature_selection_tool/v1.2/addopt_wp3_fs_tool/tests/test_filter_descriptors_8/t.f.d.8_test.csv
- feature_selection_tool/v1.2/addopt_wp3_fs_tool/tests/test_filter_descriptors_8/t.f.d.8_test_filt_MI.PS_K5_expected.csv
- feature_selection_tool/v1.2/addopt_wp3_fs_tool/tests/test_filter_descriptors_8/t.f.d.8_test_filt_MI.PS_K5_filt_KBfC.MI_C3_K1_expected.csv
- feature_selection_tool/v1.2/addopt_wp3_fs_tool/tests/test_filter_descriptors_8/t.f.d.8_train.csv
- feature_selection_tool/v1.2/addopt_wp3_fs_tool/tests/test_filter_descriptors_8/t.f.d.8_train_5BestFromAll_expected.txt
- feature_selection_tool/v1.2/addopt_wp3_fs_tool/tests/test_filter_descriptors_8/t.f.d.8_train_filt_MI.PS_K5_expected.csv
- feature_selection_tool/v1.2/addopt_wp3_fs_tool/tests/test_filter_descriptors_8/t.f.d.8_train_filt_MI.PS_K5_filt_KBfC.MI_C3_K1_expected.csv
- feature_selection_tool/v1.2/addopt_wp3_fs_tool/tests/test_filter_descriptors_8/t.f.d.8_train_filt_MI.PS_K5_KBfC.MI_C_3_Clusters_1_best_expected.csv
- feature_selection_tool/v1.2/addopt_wp3_fs_tool/tests/test_filter_descriptors_8/t.f.d.8_train_filt_MI.PS_K5_KBfC.MI_C_3_Clusters_expected.csv
- feature_selection_tool/v1.2/addopt_wp3_fs_tool/tests/test_filter_descriptors_8/t.f.d.8_train_filt_MI.PS_K5_PEARSON_COEFFS_SQ.xlsx
- feature_selection_tool/v1.2/addopt_wp3_fs_tool/tests/test_getKBestFromDescsDataFrame_i.t.h/
- feature_selection_tool/v1.2/addopt_wp3_fs_tool/tests/test_getKBestFromDescsDataFrame_i.t.h/t.KBest.i.t.h_train.csv
- feature_selection_tool/v1.2/addopt_wp3_fs_tool/tests/test_getKBestFromDescsDataFrame_i.t.h/t.KBest.i.t.h_train_T.to.minus.one.csv
- feature_selection_tool/v1.2/addopt_wp3_fs_tool/tests/test_KBestFromClusters_1/
- feature_selection_tool/v1.2/addopt_wp3_fs_tool/tests/test_KBestFromClusters_1/Cluster1_DescEndpointCorrelation_expected.csv
- feature_selection_tool/v1.2/addopt_wp3_fs_tool/tests/test_KBestFromClusters_1/Cluster2_DescEndpointCorrelation_expected.csv
- feature_selection_tool/v1.2/addopt_wp3_fs_tool/tests/test_KBestFromClusters_1/Cluster3_DescEndpointCorrelation_expected.csv
- feature_selection_tool/v1.2/addopt_wp3_fs_tool/tests/test_KBestFromClusters_1/README_checks_on_expected_output_test_KBestFromClusters.txt
- feature_selection_tool/v1.2/addopt_wp3_fs_tool/tests/test_KBestFromClusters_1/tkbfc1_clusters.csv
- feature_selection_tool/v1.2/addopt_wp3_fs_tool/tests/test_KBestFromClusters_1/tkbfc1_selected_descriptors_expected.csv
- feature_selection_tool/v1.2/addopt_wp3_fs_tool/tests/test_KBestFromClusters_1/tkbfc1_train.csv
- feature_selection_tool/v1.2/addopt_wp3_fs_tool/tests/tests.py
