# Supplementary material for: The influence of solid state information and descriptor selection on statistical models of temperature dependent aqueous solubility
Source: J Cheminform. 2018 Aug 29;10:44. doi: 10.1186/s13321-018-0298-3 (PMC6115327; doi:10.1186/s13321-018-0298-3)
Supplement: Supplementary file 6 — Additional file 6. The “Feature Selection Tool”. [file 13321_2018_298_MOESM6_ESM.zip › feature_selection_tool/v1.2/addopt_wp3_fs_tool/filter_descriptors.py]

####################################
#https://opensource.org/licenses/BSD-3-Clause (last accessed 26/11/17)
#Copyright (c) 2017 University of Leeds & STFC
#Redistribution and use in source and binary forms, with or without modification, are permitted provided that the following conditions are met:
#1. Redistributions of source code must retain the above copyright notice, this list of conditions and the following disclaimer.
#2. Redistributions in binary form must reproduce the above copyright notice, this list of conditions and the following disclaimer in the documentation and/or other materials provided with the distribution.
#3. Neither the name of the copyright holder nor the names of its contributors may be used to endorse or promote products derived from this software without specific prior written permission.
#THIS SOFTWARE IS PROVIDED BY THE COPYRIGHT HOLDERS AND CONTRIBUTORS "AS IS" AND ANY EXPRESS OR IMPLIED WARRANTIES, INCLUDING, BUT NOT LIMITED TO, THE IMPLIED WARRANTIES OF MERCHANTABILITY AND FITNESS FOR A PARTICULAR PURPOSE ARE DISCLAIMED. IN NO EVENT SHALL THE COPYRIGHT HOLDER OR CONTRIBUTORS BE LIABLE FOR ANY DIRECT, INDIRECT, INCIDENTAL, SPECIAL, EXEMPLARY, OR CONSEQUENTIAL DAMAGES (INCLUDING, BUT NOT LIMITED TO, PROCUREMENT OF SUBSTITUTE GOODS OR SERVICES; LOSS OF USE, DATA, OR PROFITS; OR BUSINESS INTERRUPTION) HOWEVER CAUSED AND ON ANY THEORY OF LIABILITY, WHETHER IN CONTRACT, STRICT LIABILITY, OR TORT (INCLUDING NEGLIGENCE OR OTHERWISE) ARISING IN ANY WAY OUT OF THE USE OF THIS SOFTWARE, EVEN IF ADVISED OF THE POSSIBILITY OF SUCH DAMAGE.
####################################
#******************************
#Provenance: All of the code in this specific file was, unless indicated otherwise, written denovo at the University of Leeds
#N.B. The code imported from the files contained under \mod_stfc_code\ was adapted from code originally written within STFC.
#******************************
'''
Copyright (c) 2017 University of Leeds & STFC
Developed within the ADDoPT project (www.addopt.org)
The terms under which this tool and its source code may be used and distributed will be documented under addopt_wp3_fs_tool\LICENSE.txt

Purpose of this tool: to select descriptors ("features") based on a provided QSPR training set file and created a filtered version of that file containing only the selected descriptors.

By default, the descriptors are clustered, based on entropy, into a maximum of C clusters and the top K descriptors from each cluster are selected via ranking them, based on mutual information, according to their association with the endpoint variable to be predicted via QSPR. N.B. Clearly, if there are less than C descriptors or, for a given cluster, less than K descriptors, these numbers represent the upper limits.

Usage:

python filter_descriptors.py -i [original QSPR training set file] -o [name of directory into which filtered training set file is written (this must exist already)] -d [[semi-colon delimited list of discrete descriptor name] OR [name of text file with one discrete descriptor name per line]] -e [endpoint name]

Additional options:

-C [integer] : set the number of maximum clusters (default:3)
-K [integer] : set the number of descriptors to be selected per cluster (default:1) 
-F [name of feature selection method] : set the feature selection method to be used (default:"KBfC.MI"). N.B. This must be one of the names described under "Available feature selection methods:" (below).
-T [original QSPR *test* set file]. N.B. If specified, this will be filtered based on the training set selected descriptors.
-P [turn_off_plotting=True (default:False)] : turn off clustering plots (as this can slow things down quite a bit)
-R [no_records=True (default:False)] : turn off recording of intermediate results & 'debug' print statements
-S [integer] : set the number of top ranking descriptors to be selected based on Mutual Information association with the training set endpoint, prior to clustering (default: all descriptors are considered for the clustering step) N.B. This step has been proposed to reduce the computational overhead associated with clustering large numbers of descriptors.
-B [integer] : set the number of bins for entropy based clustering (default:200)
-D [set_negative_distances_to_zero=True (default:False)] N.B. Mathematically, the entropy based distance cannot be less than zero. However, numerically this might happen due to poor estimation of the entropy components, e.g. if the number of bins is set to low. Hence, this allows for a negative distance to be set to zero.

N.B. If any of these option values are names with spaces in them, they need to be quoted using "" quotation marks.

Structure of [original QSPR training set file]:

This is expected to be a CSV file with the following structure: 

column names: ID_Chemical,endpoint_col_name,D_[descriptor name (1)],...,D_[descriptor name(n)]

N.B. endpoint_col_name is expected to have the form "Endpoint....".

N.B. The endpoint is expected to be continuous! This assumption is made when calling getKBestFromDescsDataFrame(...), defined in KBestFromClusters.py
'''
#====================================
#---------------------------------
from numba import jit
#---------------------------------
import os,sys,re,glob,getopt
dir_of_this_file = os.path.dirname(os.path.abspath(__file__))
sys.path.append(os.path.sep.join([dir_of_this_file,'other_utils']))
import other_utils as ou
sys.path.append(os.path.sep.join([dir_of_this_file,'mod_stfc_code']))
import Clustering as cls
import KBestFromClusters as kbfc
import KBestPreScreen as kbps
#=====================================

fsMethodToDescription = {}
fsMethodToDescription["KBfC.MI"] = "The descriptors are clustered, based on entropy, into a maximum of C clusters and the top K descriptors from each cluster are selected via ranking them, based on mutual information, according to their association with the endpoint variable to be predicted via QSPR. N.B. Clearly, if there are less than C descriptors or, for a given cluster, less than K descriptors, these numbers represent the upper limits."

#@profile
#@jit
def loadSelectedDnames(k_best_full_name):
	f_in = open(k_best_full_name)
	try:
		d_names = [re.sub(r'\r|\n','',l) for l in f_in.readlines()]
	finally:
		f_in.close()
		del f_in
	
	return d_names

#@profile
#@jit
def loadDiscreteDs(cmd_line_opt):
	cmd_line_opt = re.sub(r'"','',cmd_line_opt)
	
	if os.path.exists(cmd_line_opt):
		discrete_desc_names = loadSelectedDnames(cmd_line_opt)
	else:
		discrete_desc_names = cmd_line_opt.split(';')
	
	return discrete_desc_names

#@profile
#@jit
def filterDescriptors(k_best_full_name,train_csv,out_dir,fs_method,C,K,ep_name,id_col='ID_Chemical',test_csv=None):
	
	selected_ds = loadSelectedDnames(k_best_full_name)
	
	train_df = ou.loadWholeDatasetAndJustDescs(training_set_csv=train_csv)[0]
	
	cols_to_retain_regex = re.compile('('+'|'.join(['^%s$' % d for d in selected_ds+[ep_name,id_col]])+')')
	
	filtered_df = ou.filterPandasDfColumns(df=train_df,must_match_regex=cols_to_retain_regex)
	
	
	if not (C is None):
		f_train_csv_rel_name = re.sub('(\.csv$)','_filt_%s_C%d_K%d.csv' % (fs_method,C,K),os.path.basename(train_csv))
	else:
		#assert C is None and K is None,"C=%s;K=%s" % (C,K)
		f_train_csv_rel_name = re.sub('(\.csv$)','_filt_%s_K%d.csv' % (fs_method,K),os.path.basename(train_csv))
	
	
	f_train_csv = os.path.sep.join([out_dir,f_train_csv_rel_name])
	
	filtered_df.to_csv(f_train_csv,index=False)
	
	del filtered_df,train_df,f_train_csv_rel_name#,f_train_csv
	
	if not test_csv is None:
		test_df = ou.loadWholeDatasetAndJustDescs(training_set_csv=test_csv)[0]
		
		test_filtered_df = ou.filterPandasDfColumns(df=test_df,must_match_regex=cols_to_retain_regex)
		
		if not (C is None):
			f_test_csv_rel_name = re.sub('(\.csv$)','_filt_%s_C%d_K%d.csv' % (fs_method,C,K),os.path.basename(test_csv))
		else:
			#assert C is None and K is None,"C=%s;K=%s" % (C,K)
			f_test_csv_rel_name = re.sub('(\.csv$)','_filt_%s_K%d.csv' % (fs_method,K),os.path.basename(test_csv))
		
		f_test_csv = os.path.sep.join([out_dir,f_test_csv_rel_name])
		
		assert not os.path.exists(f_test_csv),"f_test_csv=%s" % f_test_csv
		
		test_filtered_df.to_csv(f_test_csv,index=False)
		
		assert os.path.exists(f_test_csv),"f_test_csv=%s" % f_test_csv
	else:
		f_test_csv = None
	
	return f_train_csv,f_test_csv

#@profile
#@jit
def main():
	
	#************************************
	C = 3
	K = 1
	fs_method = "KBfC.MI"
	test_csv = None
	turn_off_plotting = False
	no_records = False
	pre_screen_number = -1 #-1 means no pre-screening of descriptors
	number_of_bins = 200
	set_negative_distances_to_zero=False
	#************************************
	
	
	print '*'*50
	print __doc__
	print 'Available feature selection methods:'
	for method in fsMethodToDescription.keys():
		print ' : '.join([method,fsMethodToDescription[method]])
	print '*'*50
	
	print 'THE START'
	
	
	#====================================
	opts,args = getopt.getopt(sys.argv[1:],'DRPC:K:F:i:o:d:e:T:S:B:',['set_negative_distances_to_zero=True','turn_off_plotting=True','C=','K=','fs_method=','train_csv=','out_dir=','discrete_ds=','ep_name=','test_csv=','pre_screen_number=','number_of_bins='])
	for o,v in opts:
		if '-i' == o:
			train_csv = re.sub(r'"','',v)
		if '-K' == o:
			K = int(v)
		if '-C' == o:
			C = int(v)
		if '-F' == o:
			fs_method = v
		if '-o' == o:
			out_dir = re.sub(r'"','',v)
		if '-d' == o:
			discrete_ds = loadDiscreteDs(v)#re.sub(r'"','',v).split(';')
		if '-e' == o:
			ep_name = re.sub(r'"','',v)
		if '-T' == o:
			test_csv = re.sub(r'"','',v)
		if '-P' == o:
			turn_off_plotting = True
		if '-R' == o:
			no_records = True
		if '-S' == o:
			pre_screen_number = int(v)
		if '-B' == o:
			number_of_bins = int(v)
		if '-D' == o:
			set_negative_distances_to_zero = True
	del opts,args,o,v
	print 'x'*50
	print 'Running this tool with the following options:'
	print 'Training set CSV=',train_csv
	print 'Feature selection method=',fs_method
	assert fs_method in fsMethodToDescription.keys(),"Feature selection method = %s; available method names = %s" % (fs_method,str(fsMethodToDescription.keys()))
	print 'K=',K
	print 'C=',C
	print 'Output file directory=',out_dir
	assert os.path.exists(out_dir),"This directory does not appear to exist: %s. Did you make sure to specify a subdirectory of the working directory or a full path?" % out_dir
	#print 'Names of discrete descriptors='
	#print discrete_ds
	print 'test_csv=%s' % str(test_csv)
	print 'turn_off_plotting=%s' % str(turn_off_plotting)
	print 'no_records=%s' % str(no_records)
	if pre_screen_number > 0:
		print 'pre_screen_number=',pre_screen_number
	else:
		print 'No pre-screening of descriptors!'
	print 'number_of_bins=',number_of_bins
	print 'set_negative_distances_to_zero=%s' % str(set_negative_distances_to_zero)
	print 'x'*50
	#====================================
	
	if pre_screen_number > 0:
		new_train_csv = re.sub('(\.csv$)','_ps%d.csv' % pre_screen_number,os.path.basename(train_csv))
		assert not new_train_csv == train_csv
		new_test_csv = re.sub('(\.csv$)','_ps%d.csv' % pre_screen_number,os.path.basename(test_csv))
		assert not new_test_csv == test_csv
		#train_csv,test_csv = kbps.getKBestFromAll(train_csv=train_csv,new_train_csv=new_train_csv,test_csv=test_csv,new_test_csv=new_test_csv,pre_screen_number=pre_screen_number)
		
		k_best_pre_screen = kbps.getKBestFromAll(train_csv=train_csv,pre_screen_number=pre_screen_number,ep_name=ep_name,discrete_desc_names=discrete_ds,out_dir=out_dir)
		
		train_csv,test_csv = filterDescriptors(k_best_full_name=k_best_pre_screen,train_csv=train_csv,out_dir=out_dir,fs_method='MI.PS',C=None,K=pre_screen_number,ep_name=ep_name,test_csv=test_csv)
		
		del new_train_csv,new_test_csv
	
	d_clusters_csv_rel_name = re.sub('(\.csv$)','_%s_C_%d_Clusters.csv' % (fs_method,C),os.path.basename(train_csv))
	assert not d_clusters_csv_rel_name == train_csv
	
	k_best_record_rel_name = re.sub('(\.csv$)','_%d_best.csv' % K,d_clusters_csv_rel_name)
	assert not d_clusters_csv_rel_name == k_best_record_rel_name
	
	d_clusters_csv = cls.getEntropyBasedClusters(training_set_csv=train_csv,d_clusters_csv_rel_name=d_clusters_csv_rel_name,out_dir=out_dir,max_clust_no=C,do_not_plot=turn_off_plotting,no_bins=number_of_bins,set_negative_distances_to_zero=set_negative_distances_to_zero,no_records=no_records)
	
	k_best_full_name = kbfc.getKBestFromClusters(training_set_csv=train_csv,endpoint_col_name=ep_name,d_clusters_csv=d_clusters_csv,out_dir=out_dir,k_best_rel_name=k_best_record_rel_name,best_K=K,discrete_desc_names=discrete_ds,no_records=no_records)
	
	filterDescriptors(k_best_full_name=k_best_full_name,train_csv=train_csv,out_dir=out_dir,fs_method=fs_method,C=C,K=K,ep_name=ep_name,test_csv=test_csv)
	
	
	
	print 'THE END'
	
	return 0

if __name__ == '__main__':
	sys.exit(main())
