# Supplementary material for: The influence of solid state information and descriptor selection on statistical models of temperature dependent aqueous solubility
Source: J Cheminform. 2018 Aug 29;10:44. doi: 10.1186/s13321-018-0298-3 (PMC6115327; doi:10.1186/s13321-018-0298-3)
Supplement: Supplementary file 6 — Additional file 6. The “Feature Selection Tool”. [file 13321_2018_298_MOESM6_ESM.zip › feature_selection_tool/v1.2/addopt_wp3_fs_tool/mod_stfc_code/Clustering.py]

####################################
#https://opensource.org/licenses/BSD-3-Clause (last accessed 26/11/17)
#Copyright (c) 2017 University of Leeds & STFC
#Redistribution and use in source and binary forms, with or without modification, are permitted provided that the following conditions are met:
#1. Redistributions of source code must retain the above copyright notice, this list of conditions and the following disclaimer.
#2. Redistributions in binary form must reproduce the above copyright notice, this list of conditions and the following disclaimer in the documentation and/or other materials provided with the distribution.
#3. Neither the name of the copyright holder nor the names of its contributors may be used to endorse or promote products derived from this software without specific prior written permission.
#THIS SOFTWARE IS PROVIDED BY THE COPYRIGHT HOLDERS AND CONTRIBUTORS "AS IS" AND ANY EXPRESS OR IMPLIED WARRANTIES, INCLUDING, BUT NOT LIMITED TO, THE IMPLIED WARRANTIES OF MERCHANTABILITY AND FITNESS FOR A PARTICULAR PURPOSE ARE DISCLAIMED. IN NO EVENT SHALL THE COPYRIGHT HOLDER OR CONTRIBUTORS BE LIABLE FOR ANY DIRECT, INDIRECT, INCIDENTAL, SPECIAL, EXEMPLARY, OR CONSEQUENTIAL DAMAGES (INCLUDING, BUT NOT LIMITED TO, PROCUREMENT OF SUBSTITUTE GOODS OR SERVICES; LOSS OF USE, DATA, OR PROFITS; OR BUSINESS INTERRUPTION) HOWEVER CAUSED AND ON ANY THEORY OF LIABILITY, WHETHER IN CONTRACT, STRICT LIABILITY, OR TORT (INCLUDING NEGLIGENCE OR OTHERWISE) ARISING IN ANY WAY OUT OF THE USE OF THIS SOFTWARE, EVEN IF ADVISED OF THE POSSIBILITY OF SUCH DAMAGE.
####################################
#All code in files under addopt_wp3_fs_tool\mod_stfc_code was written at STFC, unless otherwise indicated in the comments
#This code was adapted, where indicated in the comments, and integrated into the addopt_wp3_fs_tool
###################
#******************************
#Provenance: This file was adapted, at the University of Leeds as per the comments [#UoLeeds], from the following STFC Jupyter Notebook file, following exporting it as a .py file: chrishmorris-addopt-elat-qspr-e9b76c622d16\notebooks\Descriptors\MIR_Druglike.ipynb
#As of version 1.0, code from chrishmorris-addopt-elat-qspr-6b3484c492ad\notebooks\Descriptors\MI_Distance_Descriptor_Clusters.ipynb (written at STFC) was integrated, as indicated by the comments [#MI_Distance_Descriptor_Clusters.ipynb]
#******************************
# coding: utf-8
#====================================
#---------------------------------
from numba import jit #UoLeeds
#---------------------------------
import os,re #UoLeeds
dir_of_this_file = os.path.dirname(os.path.abspath(__file__)) #UoLeeds
top_dir = os.path.sep.join(dir_of_this_file.split(os.path.sep)[:-1]) #UoLeeds
#=====================================
import sys
sys.path.append(os.path.sep.join([top_dir,'other_utils']))#sys.path.append(os.path.sep.join([dir_of_this_file,'lib'])) #UoLeeds
import other_utils as ou #UoLeeds
#import addopt #UoLeeds: commented


#get_ipython().magic(u'matplotlib inline') #UoLeeds: commented
import time #UoLeeds
import numpy as np
import pandas as pd
import matplotlib.pyplot as plt 
#from sklearn.feature_selection import SelectKBest #UoLeeds: commented
#from sklearn.feature_selection import mutual_info_regression, mutual_info_classif #UoLeeds: commented
#from sklearn.feature_selection import f_regression #UoLeeds: commented
import random
import seaborn as sns
import sklearn.metrics
import functools
import scipy
from scipy.stats import entropy #MI_Distance_Descriptor_Clusters.ipynb: missing imports added
from sklearn.metrics import mutual_info_score #MI_Distance_Descriptor_Clusters.ipynb: missing imports added

#sns.set_style("ticks") #UoLeeds: moved below

from scipy.cluster.hierarchy import dendrogram, linkage, cophenet, fcluster #UoLeeds: moved all imports to start
from scipy.spatial.distance import pdist #UoLeeds: moved all imports to start
import scipy.spatial.distance as ssd #UoLeeds: moved all imports to start

#@profile
#@jit #N.B. MI_clustering.py was the old name for Clustering.py #At least with a trial input file, I got the following error with numba: "LoweringError: clustersnumba.errors.LoweringError: Caused By: .... LoweringError: clusters .... Failed at object (object mode backend) \r\n clusters \r\n File "mod_stfc_code\MI_clustering.py", line 58 \r\n [1] During: lowering "$86 = call $85(Z, c, clusters, coph_dists_list, dist_cutoff)" at C:\UoLeeds_work.PC\ADDoPT\Modelling\KlimenkoAvdeef_rev\feature_selection\v0.8\addopt_wp3_fs_tool\mod_stfc_code\MI_clustering.py (58) \r\n Failed at object (object mode frontend)"
def iterativelyGetcClusters(Z,c,coph_dists):#UoLeeds
	#https://docs.scipy.org/doc/scipy-0.18.1/reference/generated/scipy.cluster.hierarchy.fcluster.html
	#Trying to determine a distance which will cut the dendrogram the clustering to give c clusters
	#https://stats.stackexchange.com/questions/3685/where-to-cut-a-dendrogram
	#https://docs.scipy.org/doc/scipy/reference/generated/scipy.cluster.hierarchy.cophenet.html#scipy.cluster.hierarchy.cophenet
	#http://stackoverflow.com/questions/4690366/creating-a-list-from-a-scipy-matrix
	#https://docs.scipy.org/doc/numpy/reference/arrays.html
	
	coph_dists_list = coph_dists.tolist()
	#coph_dists_list.sort(reverse=True)
	
	clusters = None
	dist_cutoff = None
	
	if not 0.0 in coph_dists_list:
		d_trial_list = coph_dists_list+[0.0]
	else:
		print 'Warning! It appears that at least one pair of descriptors has a pairwise cophenetic distance of zero!'
		d_trial_list = coph_dists_list+[-1.0]
		
	d_trial_list = list(set(d_trial_list))
	d_trial_list.sort(reverse=True)
	
	prev_no_clusters = 1
	prev_d_trial = d_trial_list[0]
	
	for d_trial in d_trial_list:
		print 'd_trial=',d_trial
		trial_clusters = fcluster(Z, t=d_trial, criterion='distance')
		print 'trial_clusters=',trial_clusters
		no_clusters = len(list(set(trial_clusters.tolist())))
		print 'no_clusters=',no_clusters
		print 'c=',c
		
		assert no_clusters >= prev_no_clusters,"no_clusters=%d,prev_no_clusters=%d" % (no_clusters,prev_no_clusters)
		assert d_trial <= prev_d_trial,"d_trial=%f,prev_d_trial=%f" % (d_trial,prev_d_trial)
		
		
		if no_clusters == c:
			clusters = trial_clusters
			dist_cutoff = d_trial
			break
		elif no_clusters > c:
			clusters = fcluster(Z, t=prev_d_trial, criterion='distance')
			dist_cutoff = prev_d_trial
			no_clusters = len(list(set(clusters.tolist())))
			print 'no_clusters=',no_clusters
			print 'c=',c
			assert no_clusters < c
			print 'iterativelyGetcClusters: Warning! It was not possible to obtain %d clusters! Hence, restricting clusters to the largest number < %d!' % (c,c)
			break
		else:
			pass
		
		#==========================
		if no_clusters > prev_no_clusters:
			prev_no_clusters = no_clusters
			assert d_trial < prev_d_trial,"d_trial=%f,prev_d_trial=%f" % (d_trial,prev_d_trial)
			prev_d_trial = d_trial
		#==========================
	
	assert not clusters is None,"coph_dists_list=%s;c=%s;no_clusters=%s;d_trial=%s" % (str(coph_dists_list),str(c),str(no_clusters),str(d_trial))
	assert not dist_cutoff is None,"d_trial=%s" % str(d_trial)
	
	return clusters,dist_cutoff

##############################
#UoLeeds: just moved functions here (below)
# ### Determining entropy and MI


def discretise(var,no_bins=50,debug=True): #UoLeeds: no_bins added #UoLeeds: debug=True added
	"""if the variable is not discrete, assign it into bins for determination of entropy"""
	#------------
	#UoLeeds
	assert type(pd.Series([3,1,1,4,7,1,5,0,1,8])) == type(var),"%s" % str(type(var))
	#------------
	#===================
	#UoLeeds:
	if no_bins is None:
		no_bins = var.size
	#===================
	
	bins = np.linspace(var.min(),var.max(),no_bins) #UoLeeds: no_bins added #https://docs.scipy.org/doc/numpy/reference/generated/numpy.linspace.html => Return evenly spaced numbers over a specified interval.
	#==================
	#UoLeeds:
	if debug:
		print("%d bins" % len(bins))
	#==================
	hist, edges = np.histogram(var, bins=bins)
	P = np.array(hist, float) / np.nansum(hist)
	return P

def whichBin(var,no_bins=50): #UoLeeds: no_bins added
	#------------
	#UoLeeds
	assert type(pd.Series([3,1,1,4,7,1,5,0,1,8])) == type(var),"%s" % str(type(var))
	#------------
	#===================
	#UoLeeds:
	if no_bins is None:
		no_bins = var.size
	#===================
	bins = np.linspace(var.min(),var.max(),no_bins) #UoLeeds: no_bins added
	binValues = np.digitize(var, bins)
	return(binValues)

def getDistance(x,y,debug=True,no_bins=50,set_negative_distances_to_zero=False): #UoLeeds: set debug=True #UoLeeds: no_bins added #UoLeeds: added set_negative_distances_to_zero
	#------------
	#UoLeeds
	assert type(pd.Series([3,1,1,4,7,1,5,0,1,8])) == type(x),"%s" % str(type(x))
	assert type(pd.Series([3,1,1,4,7,1,5,0,1,8])) == type(y),"%s" % str(type(y))
	#------------
	
	if debug: #UoLeeds
		print 'x=%s;type(x)=%s' % (str(x),str(type(x))) #UoLeeds
		print 'y=%s;type(y)=%s' % (str(y),str(type(y))) #UoLeeds
	
	px = discretise(x,no_bins=no_bins,debug=debug) #UoLeeds: no_bins added; debug=debug added
	py = discretise(y,no_bins=no_bins,debug=debug) #UoLeeds: no_bins added; debug=debug added
	
	if debug: #UoLeeds
		print 'px=%s;type(px)=%s' % (str(px),str(type(px))) #UoLeeds
		print 'py=%s;type(py)=%s' % (str(py),str(type(py))) #UoLeeds
	
	bx = whichBin(x,no_bins=no_bins) #UoLeeds: no_bins added
	by = whichBin(y,no_bins=no_bins) #UoLeeds: no_bins added
	mi = mutual_info_score(bx,by)
	mi = round(mi,3)
	assert mi >= 0,"mi=%s;type(mi)=%s" % (str(mi),str(type(mi))) #UoLeeds: added error message to assertion check
	hx = round(entropy(px),3)
	hy = round(entropy(py),3)
	distance = hx + hy - (2*mi)
	distance = round(distance,2)
	if debug: #UoLeeds
		print(str(distance)+" = "+str(hx)+" + "+str(hy)+" - (2*"+str(mi)+")")
	try:
		assert distance >= 0,"distance=%s;type(distance)=%s" % (str(distance),str(type(distance))) #UoLeeds: added error message to assertion check
	except AssertionError as err:
		print "getDistance:Warning! Negative distance!"
		if set_negative_distances_to_zero:
			distance = 0.0
		else:
			raise Exception(err)
	#==================
	#UoLeeds:
	#x & y are pandas Series objects, hence == will not work!
	#I checked that, vs. documentation, s1.equal(s2) depends upon the order of the values:
	#>>> s1 = pd.Series(data=[1.5,1.8,1.9])
	#>>> s2 = pd.Series(data=[1.8,1.5,1.9])
	#>>> s1.equals(s2)
	#False
	#==================
	
	
	#======================
	#UoLeeds:
	if x.equals(y):#x == y:
		assert distance == 0.0, "Distance between two identical vectors (represented as panda Series here) should be zero! \n Not %f!" % distance
	else:
		try:
			assert not distance == 0.0, "Distance between two NON-identical vectors (represented as panda Series here) should NOT be zero!"
		except AssertionError:
			#Actually, this was observed to happen for two very similar looking vectors - presumably because discretization makes their join distributions identical (ignoring ranges of bins)?
			try:
				assert px.tolist() == py.tolist() #No, this was not true either!!!
			except AssertionError:
				print 'getDistance:Warning! Two non-identical vectors, even after discretization, with distance = 0!' 
	#======================
	
	return distance


def getMI(x,y,no_bins=50): #UoLeeds: no_bins added
	#------------
	#UoLeeds
	assert type(pd.Series([3,1,1,4,7,1,5,0,1,8])) == type(x),"%s" % str(type(x))
	assert type(pd.Series([3,1,1,4,7,1,5,0,1,8])) == type(y),"%s" % str(type(y))
	#------------
	
	px = discretise(x,no_bins=no_bins) #UoLeeds: no_bins added
	py = discretise(y,no_bins=no_bins) #UoLeeds: no_bins added
	bx = whichBin(x,no_bins=no_bins) #UoLeeds: no_bins added
	by = whichBin(y,no_bins=no_bins) #UoLeeds: no_bins added
	mi = mutual_info_score(bx,by)
	mi = round(mi,3)
	assert mi >= 0
	return mi

#UoLeeds: just moved functions here (above)
###########################################

#@numba
#@jit
def getEntropyBasedClusters(training_set_csv,d_clusters_csv_rel_name,out_dir,k_val='all',max_clust_no=3,do_not_plot=False,no_bins=200,linkage_method='complete',set_negative_distances_to_zero=False,no_records=False): #UoLeeds: make this into a function, rather than a Notebook workflow #UoLeeds: no_bins added #UoLeeds: set_negative_distances_to_zero added #UoLeeds: added no_records here
	#=================================
	#UoLeeds:
	#https://docs.scipy.org/doc/scipy/reference/generated/scipy.cluster.hierarchy.linkage.html
	assert linkage_method in ["single","complete","average","weighted"]
	#==================================
	
	d_clusters_csv = os.path.sep.join([out_dir,d_clusters_csv_rel_name])  #UoLeeds
	
	#===========================
	#UoLeeds: save plots under these file names:
	if not do_not_plot:
		sns.set_style("ticks") #UoLeeds: moved from above
		#cluster heatmap for MI scores
		cluster_hm_plt_name = re.sub('(\.csv$)','_hm_plt.png',d_clusters_csv)
		assert not d_clusters_csv == cluster_hm_plt_name #UoLeeds
		#dendrogram plot name
		clusters_plt_name = re.sub('(\.csv$)','_dend_plt.png',d_clusters_csv)
		assert not d_clusters_csv == clusters_plt_name
	#===========================
	
	training, training_x = ou.loadWholeDatasetAndJustDescs(training_set_csv) #UoLeeds
	
	###################################
	#**********************************
	#MI_Distance_Descriptor_Clusters.ipynb adaptation
	#**********************************
	#UoLeeds: these lines of code (below) were copied, pasted and, as indicated in the UoLeeds comments, adapted from MI_Distance_Descriptor_Clusters.ipynb
	#####################################
	
	# The MI between two random variables is zero, if and only if, the two random variables are strictly independent.
	# 
	# If working with continous random variables (as is elat and any descriptor),  they are by definition sparsely sampled, as most real numbers will not be found in a data set of any size. The common workaround therefore is to lump the continuous variables into discrete 'bins' and then apply a discrete MI estimator, but good sampling requires large bins which can destroy resolution. An improved continuous MI estimator  circumvents this tradeoff by using statistics of the spacings between data points and their nearest neighbours. This only works when both variables are real-valued.
	# 
	
	
	
	training_x.head()
	
	
	# ### Calculating distance
	# 
	# To find the distance, we can use the mutual information entropy score (https://en.wikipedia.org/wiki/Mutual_information#Metric):
	#	 
	# \begin{align}
	# {D(X,Y)=  H(X) + H(Y) - 2(I(X;Y))}
	# \end{align}
	# <br/>
	# D(X,Y) - distance from X to Y<br/>
	# H(X) - entropy of X<br/>
	# H(Y) - entropy of Y <br/>
	# I(X,Y) - mutual information<br/>
	# 
	
	#Create n * n matrix for distance
	distance_df = [[0 for a in range(len(training_x.columns))] for b in range(len(training_x.columns))]
	n = [a for a in range(len(training_x.columns))]
	
	distance_df = pd.DataFrame(distance_df)
	
	
	
	
	for a in n:
		for b in n:
			x = training_x[training_x.columns[a]]
			y = training_x[training_x.columns[b]]
			if not no_records: #UoLeeds
				distance = getDistance(x=x,y=y,no_bins=no_bins,set_negative_distances_to_zero=set_negative_distances_to_zero) #UoLeeds: no_bins added #UoLeeds: set_negative_distances_to_zero added
			else:
				distance = getDistance(x=x,y=y,no_bins=no_bins,set_negative_distances_to_zero=set_negative_distances_to_zero,debug=False) #UoLeeds: set debug=False under the no_records=True scenario
			distance_df.loc[a,b] = distance
	
	print "Distances calculated"
	
	distance_df.columns = training_x.columns
	distance_df.index = training_x.columns
	distance_df.head()
	
	
	# Must meet the following criteria:
	#	 
	# * D(X,X) = 0
	# * D(X,Y) = D(Y,X)
	# * D(X,Y) + D(Y,Z) >= D(X,Z) 
	
	
	
	for a in n:
		distance = distance_df.loc[distance_df.columns[a],distance_df.columns[a]] 
		assert distance == 0, "distance %(distance)f is not 0 (%(name)s)" % {"distance":distance,"name":distance_df.columns[a]}
	
	for a in n:
		for b in n:
			distance1 = distance_df.loc[distance_df.columns[a],distance_df.columns[b]]
			distance2 = distance_df.loc[distance_df.columns[b],distance_df.columns[a]]
			assert distance1 == distance2, "Distance1 %(d1)f does not equal Distance 2 %(d2)f (X = %(a)s, Y = %(b)s)" % {"d1":distance1,"d2":distance2,"a":distance_df.columns[a],"b":distance_df.columns[b]}
	
	#----------------------------
	#UoLeeds: hardcoded descriptor names commented out
	# X = distance_df.loc["BalabanJ","Chi2v"]
	# Y = distance_df.loc["Chi2v","BalabanJ"]
	# assert X == Y
	#----------------------------
	
	
	# # Clustering using distances #UoLeeds: moved all imports to the start
	# from scipy.cluster.hierarchy import dendrogram, linkage, cophenet, fcluster
	# from scipy.spatial.distance import pdist
	# import scipy.spatial.distance as ssd
	
	# convert the redundant n*n square matrix form into a condensed nC2 array, so that metric argument is not used.
	distArray = ssd.squareform(distance_df)
	
	#https://docs.scipy.org/doc/scipy/reference/generated/scipy.cluster.hierarchy.linkage.html
	Z = linkage(y=distArray, method=linkage_method) #UoLeeds: allow different linkage metrics to be supplied, out of those which are valid to use with our distance metric, i.e. not "centroid", "median" and "ward", which are only correctly defined if a Euclidean metric is employed
	c, coph_dists = cophenet(Z, pdist(distance_df)) #
	#closer the cophenetic correlation is to 1, 
	#the better the clustering preserves the original distances
	print ("Cophenet = "+str(c))
	#each row of Z has the form: idx1, idx2, dist, sample_count
	
	
	#UoLeeds: comment out the following Heatmap plotting
	# if not do_not_plot: #UoLeeds
		# # # Heatmap of mutual information
		
		# # Can we use mutual information to create a heat map of these clusters?
		# # Those that cluster together have lower distances therefore should have a higher MI.
		# #Create n * n matrix for mi
		# mi_df = [[0 for a in range(len(training_x.columns))] for b in range(len(training_x.columns))]
		# n = [a for a in range(len(training_x.columns))]
		
		# mi_df = pd.DataFrame(mi_df)
		
		# for a in n:
			# for b in n:
				# x = training_x[training_x.columns[a]]
				# y = training_x[training_x.columns[b]]
				# mi_score = getMI(x,y,no_bins=no_bins) #UoLeeds: no_bins added
				# mi_df.loc[a,b] = mi_score
		
		# print "MI scores calculated"
	
		# #cluster heatmap for MI scores
		# a = sns.clustermap(pow(mi_df, 0.5), cmap=plt.cm.hot, row_linkage = Z, col_linkage=Z)
		# plt.setp(a.ax_heatmap.yaxis.get_majorticklabels(),rotation=0,fontsize=3)
		# plt.setp(a.ax_heatmap.xaxis.get_majorticklabels(),fontsize=3)
		# plt.savefig(cluster_hm_plt_name, dpi=800) #UoLeeds: replaced hardcoded file name
	
	###################################
	#UoLeeds: these lines of code (above) were copied, pasted and, as indicated in the UoLeeds comments, adapted from MI_Distance_Descriptor_Clusters.ipynb
	###################################
	
	
	#seperate into clusters
	
	#===========================
	#UoLeeds
	descriptors_list = training_x.columns.tolist() 
	descriptors_list.sort()
	
	if len(descriptors_list) > max_clust_no:
		c = max_clust_no
	else:
		c = len(descriptors_list)
	def checkDescriptorsList(descriptors_list,training_set_csv):
		print 'Parsing %s via checkDescriptorsList(descriptors_list,training_set_csv)' % training_set_csv
		f_in = open(training_set_csv,'rb')
		try:
			col_list_from_csv = re.sub(r'\r|\n','',f_in.readlines()[0]).split(',')
		finally:
			f_in.close()
			del f_in
		d_list_from_csv = [col for col in col_list_from_csv if re.match('(^D_)',col)]
		d_list_from_csv.sort()
		assert (len(d_list_from_csv)+2)==len(col_list_from_csv)
		assert len(col_list_from_csv)==len(set(col_list_from_csv))
		del col_list_from_csv
		assert len(d_list_from_csv) == len(set(d_list_from_csv))
		
		assert d_list_from_csv == descriptors_list,"d_list_from_csv=%s; descriptors_list=%s" % (str(d_list_from_csv),str(descriptors_list))
	checkDescriptorsList(descriptors_list,training_set_csv)
	#===========================
	
	clusters,dist_cutoff = iterativelyGetcClusters(Z,c,coph_dists)#UoLeeds
	
	if not do_not_plot:
		#==========================================
		#UoLeeds: moved dendrogram plot code from above and set the distance threshold based on the output of our new function:
		plt.figure(figsize=(20,5))
		plt.title("Hierarchial Clustering Dendrogram (Distance)")
		plt.xlabel("Descriptor")
		plt.xticks(fontsize=5)
		plt.ylabel("Distance")
		dendrogram(
			Z,
			leaf_rotation = 90., # rotates the x axis labels
			leaf_font_size=8,
			labels=distance_df.index.tolist(),
			color_threshold=dist_cutoff #5.5
		)
		plt.tight_layout()
		plt.savefig(clusters_plt_name, dpi=800) #UoLeeds: replaced hardcoded plot name
		#=====================================
	
	descriptors = distance_df.columns.tolist() #MI_Distance_Descriptor_Clusters.ipynb: new line copied over the corresponding old line
	
	clusters = pd.DataFrame({"Descriptor":descriptors,"Cluster":clusters})
	
	clusters.to_csv(d_clusters_csv) #UoLeeds: avoid hardcoded file / path names
	
	return d_clusters_csv
