# Supplementary material for: The influence of solid state information and descriptor selection on statistical models of temperature dependent aqueous solubility
Source: J Cheminform. 2018 Aug 29;10:44. doi: 10.1186/s13321-018-0298-3 (PMC6115327; doi:10.1186/s13321-018-0298-3)
Supplement: Supplementary file 6 — Additional file 6. The “Feature Selection Tool”. [file 13321_2018_298_MOESM6_ESM.zip › feature_selection_tool/v1.2/addopt_wp3_fs_tool/mod_stfc_code/KBestFromClusters.py]

####################################
#https://opensource.org/licenses/BSD-3-Clause (last accessed 26/11/17)
#Copyright (c) 2017 University of Leeds & STFC
#Redistribution and use in source and binary forms, with or without modification, are permitted provided that the following conditions are met:
#1. Redistributions of source code must retain the above copyright notice, this list of conditions and the following disclaimer.
#2. Redistributions in binary form must reproduce the above copyright notice, this list of conditions and the following disclaimer in the documentation and/or other materials provided with the distribution.
#3. Neither the name of the copyright holder nor the names of its contributors may be used to endorse or promote products derived from this software without specific prior written permission.
#THIS SOFTWARE IS PROVIDED BY THE COPYRIGHT HOLDERS AND CONTRIBUTORS "AS IS" AND ANY EXPRESS OR IMPLIED WARRANTIES, INCLUDING, BUT NOT LIMITED TO, THE IMPLIED WARRANTIES OF MERCHANTABILITY AND FITNESS FOR A PARTICULAR PURPOSE ARE DISCLAIMED. IN NO EVENT SHALL THE COPYRIGHT HOLDER OR CONTRIBUTORS BE LIABLE FOR ANY DIRECT, INDIRECT, INCIDENTAL, SPECIAL, EXEMPLARY, OR CONSEQUENTIAL DAMAGES (INCLUDING, BUT NOT LIMITED TO, PROCUREMENT OF SUBSTITUTE GOODS OR SERVICES; LOSS OF USE, DATA, OR PROFITS; OR BUSINESS INTERRUPTION) HOWEVER CAUSED AND ON ANY THEORY OF LIABILITY, WHETHER IN CONTRACT, STRICT LIABILITY, OR TORT (INCLUDING NEGLIGENCE OR OTHERWISE) ARISING IN ANY WAY OUT OF THE USE OF THIS SOFTWARE, EVEN IF ADVISED OF THE POSSIBILITY OF SUCH DAMAGE.
####################################
#All code in files under addopt_wp3_fs_tool\mod_stfc_code was written at STFC, unless otherwise indicated in the comments
#This code was adapted, where indicated in the comments, and integrated into the addopt_wp3_fs_tool
###################
#******************************
#Provenance: This file was adapted, at the University of Leeds as per the comments [#UoLeeds], from the following STFC Jupyter Notebook file, following exporting it as a .py file: chrishmorris-addopt-elat-qspr-e9b76c622d16\notebooks\Models\KBestFromClusters.ipynb
#******************************
# coding: utf-8
#====================================
#---------------------------------
from numba import jit #UoLeeds
#---------------------------------
import os #UoLeeds
dir_of_this_file = os.path.dirname(os.path.abspath(__file__)) #UoLeeds
top_dir = os.path.sep.join(dir_of_this_file.split(os.path.sep)[:-1]) #UoLeeds
#=====================================
import sys
sys.path.append(os.path.sep.join([top_dir,'other_utils']))#sys.path.append(os.path.sep.join([dir_of_this_file,'lib'])) #UoLeeds
import other_utils as ou #UoLeeds
#import addopt #UoLeeds: commented


#get_ipython().magic(u'matplotlib inline') #UoLeeds:commented out
import numpy as np
import pandas as pd
import matplotlib.pyplot as plt 
from sklearn.feature_selection import SelectKBest
from sklearn.feature_selection import mutual_info_regression#, mutual_info_classif #UoLeeds: noticed mutual_info_classif was redundant
from sklearn.feature_selection import f_regression
#import random #UoLeeds
#import seaborn as sns #UoLeeds:commented out
import sklearn.metrics
import functools

#sns.set_style("ticks") #UoLeeds:commented out

def getKBestFromDescsDataFrame(training_x,training_y,list_of_all_descriptors,top_ranked_number_to_select,discrete_desc_names,cluster_x_no=None,no_mir_neighbours=3): #UoLeeds: copied and adapted this code from below, as indicated in the comments inside def getKBestFromClusters(...) #N.B. The "cluster" referred to below would either be the i-th cluster of descriptors formed via clustering based on the training set, or the entire set of training set descriptors.
	
	#========================
	#UoLeeds: rename to match copied variable names
	cluster_descriptors = list_of_all_descriptors
	best_K = top_ranked_number_to_select
	i = cluster_x_no
	#=========================
	
	#=========================
	#UoLeeds: checking:
	print 'cluster_descriptors=',cluster_descriptors
	print 'type(cluster_descriptors)=',type(cluster_descriptors)
	assert type(cluster_descriptors)==type([])
	assert 0 == len([s for s in cluster_descriptors if not type('a')==type(s)])
	del s
	#=========================
	
	cluster_x = training_x[cluster_descriptors]
	if (len(cluster_x.columns) <= best_K): #UoLeeds
		knum = "all"
		if len(cluster_x.columns) < best_K:
			print '='*50
			print 'Warning!'
			if not (i is None):
				print 'K (no. descriptors to select per cluster) = %d is greater than the total number available for cluster %d. \n Hence, all %d descriptors will be returned! \n' % (best_K,i,len(cluster_x.columns))
			else:
				print 'K (no. descriptors to select from the training set prior to any further feature selection) = %d is greater than the total number available for the training set. \n Hence, all %d descriptors will be returned! \n' % (best_K,len(cluster_x.columns))
			print '='*50
	else:
		knum = best_K #UoLeeds
	#gather discrete descriptors
	descriptors = cluster_x.columns.tolist()
	indices = ou.reportWhetherDescsDiscrete(desc_names_in_order=descriptors,discrete_desc_names=discrete_desc_names)#UoLeeds
	if (not any(indices)):
		m_regress = functools.partial(mutual_info_regression,random_state=100,n_neighbors=no_mir_neighbours) #UoLeeds: added adjustable value for n_neighbors & random_state=100
	else :        
		#discrete_names = cluster_x.columns[indices].tolist() #UoLeeds: commented as not used
		discrete_index =  [j for j, x in enumerate(indices) if x]
		m_regress = functools.partial(mutual_info_regression, discrete_features=discrete_index,random_state=100,n_neighbors=no_mir_neighbours) #UoLeeds: added adjustable value for n_neighbors & random_state=100
	mir = SelectKBest(m_regress,k=knum)
	mir.fit(cluster_x,training_y)
	MIR_best = cluster_x.columns[list(mir.get_support(indices=True))].tolist()
	
	return mir,MIR_best,descriptors

#@profile
#@jit
def getKBestFromClusters(training_set_csv,endpoint_col_name,d_clusters_csv,out_dir,k_best_rel_name,best_K=1,discrete_desc_names=None,no_records=False): #UoLeeds: rather than a Notebook worklow with hardcoded file names, make this into a function
	'''
	Starting from a training set, providing the endpoint values and descriptor values, and a set of predetermined descriptor clusters from training set entropy based clustering (carried out via Clustering.py), select the best K descriptors per cluster based on their MIR (mutual information regression) correlation with the endpoint within the training set.
	
	N.B. training_set_csv is expected to have the following structure: column names: ID_Chemical,endpoint_col_name,D_[descriptor name (1)],...,D_[descriptor name(n)]
	
	N.B. endpoint_col_name must have the form "Endpoint...."
	
	FYI: http://scikit-learn.org/stable/modules/generated/sklearn.feature_selection.mutual_info_regression.html#sklearn.feature_selection.mutual_info_regression
	''' #UoLeeds
	
	(training,training_x) = ou.loadWholeDatasetAndJustDescs(training_set_csv) #UoLeeds
	training_y = training[endpoint_col_name] #UoLeeds
	
	
	# Read in cluster csv file.
	
	clusters = pd.read_csv(d_clusters_csv, index_col=0)
	
	num_clusters = len(clusters["Cluster"].unique())
	
	print "There are "+str(num_clusters)+" clusters." #UoLeeds: we are using Python 2.x
	
	
	clusters = clusters[clusters["Descriptor"].isin(training_x.columns.tolist())]
	
	
	# For each cluster, perform mutual information regression for every descriptor within that cluster against the y variable. Discrete descriptors are specified via their index. 
	# 
	# The top best_K descriptors are saved as the Kbest, and exported into a final table. #UoLeeds: best_K variable introduced
	
	bestresults = []
	
	for i in range(1,(num_clusters+1)):
		cluster = i
		print "Cluster"+str(i)
		cluster_descriptors = clusters[clusters["Cluster"] == cluster]["Descriptor"].tolist()
		
		mir,MIR_best,descriptors = getKBestFromDescsDataFrame(training_x=training_x,training_y=training_y,list_of_all_descriptors=cluster_descriptors,top_ranked_number_to_select=best_K,discrete_desc_names=discrete_desc_names,cluster_x_no=i) #UoLeeds
		
		#-------------------------------------------------------------------------------------
		#UoLeeds: copied and adapted this code (below) to give getKBestFromDescsDataFrame(...)
		#-------------------------------------------------------------------------------------
		# cluster_x = training_x[cluster_descriptors]
		# if (len(cluster_x.columns) <= best_K): #UoLeeds
			# knum = "all"
			# if len(cluster_x.columns) < best_K:
				# print '='*50
				# print 'Warning!'
				# print 'K (no. descriptors to select per cluster) = %d is greater than the total number available for cluster %d. \n Hence, all %d descriptors will be returned! \n' % (best_K,i,len(cluster_x.columns))
				# print '='*50
		# else:
			# knum = best_K #UoLeeds
		# #gather discrete descriptors
		# descriptors = cluster_x.columns.tolist()
		# indices = ou.reportWhetherDescsDiscrete(desc_names_in_order=descriptors,discrete_desc_names=discrete_desc_names)#UoLeeds
		# if (not any(indices)):
			# m_regress = functools.partial(mutual_info_regression,random_state=100) #random.seed(100) #UoLeeds: I observed that the exact MI values reported in the "Cluster"+str(i)+"_DescEndpointCorrelation.csv" files (see near the end of def getKBestFromClusters(...) [KBestFromClusters.py]) appeared to vary randomly between test runs! #random_state=100 was proposed as a better way to solve this problem!
		# else :        
			# #discrete_names = cluster_x.columns[indices].tolist() #UoLeeds: commented as not used
			# discrete_index =  [j for j, x in enumerate(indices) if x]
			# m_regress = functools.partial(mutual_info_regression, discrete_features=discrete_index,random_state=100) #random.seed(100) #UoLeeds: I observed that the exact MI values reported in the "Cluster"+str(i)+"_DescEndpointCorrelation.csv" files (see near the end of def getKBestFromClusters(...) [KBestFromClusters.py]) appeared to vary randomly between test runs! #random_state=100 was proposed as a better way to solve this problem!
		# mir = SelectKBest(m_regress,k=knum)
		# mir.fit(cluster_x,training_y)
		# MIR_best = cluster_x.columns[list(mir.get_support(indices=True))].tolist()
		#-----------------------------------------------------------------------------
		#UoLeeds: copied and adapted this code (above) to give getKBestFromDescsDataFrame(...)
		#------------------------------------------------------------------------------
		
		if not no_records:
			testresults = pd.DataFrame({
			"Descriptor" : descriptors,
			"MIRScores" : mir.scores_
			})
			
			outfile = os.path.sep.join([out_dir,"Cluster"+str(i)+"_DescEndpointCorrelation.csv"]) #UoLeeds
			testresults.to_csv(outfile)
		
		bestresults.append({
			"Cluster" : i,
			"MIRBest" : MIR_best,
		})
	
	
	# Save the kbest results.
	
	
	bestresults = pd.DataFrame(bestresults)
	
	MIRbest = np.concatenate(bestresults["MIRBest"].tolist(),axis=0).tolist()
	k_best_full_name = ''.join([out_dir,os.path.sep,k_best_rel_name]) #UoLeeds
	
	outfile = open(k_best_full_name, 'wb') #UoLeeds
	try: #UoLeeds
		outfile.write("\r\n".join(MIRbest)+"\r\n") #UoLeeds
	finally: #UoLeeds
		outfile.close() 
		del outfile #UoLeeds
	print "Printed descriptors to %s" % k_best_full_name #UoLeeds: we are using Python 2.x
	
	
	return k_best_full_name #UoLeeds
