# Supplementary material for: The influence of solid state information and descriptor selection on statistical models of temperature dependent aqueous solubility
Source: J Cheminform. 2018 Aug 29;10:44. doi: 10.1186/s13321-018-0298-3 (PMC6115327; doi:10.1186/s13321-018-0298-3)
Supplement: Supplementary file 6 — Additional file 6. The “Feature Selection Tool”. [file 13321_2018_298_MOESM6_ESM.zip › feature_selection_tool/v1.2/addopt_wp3_fs_tool/mod_stfc_code/KBestPreScreen.py]

####################################
#https://opensource.org/licenses/BSD-3-Clause (last accessed 26/11/17)
#Copyright (c) 2017 University of Leeds & STFC
#Redistribution and use in source and binary forms, with or without modification, are permitted provided that the following conditions are met:
#1. Redistributions of source code must retain the above copyright notice, this list of conditions and the following disclaimer.
#2. Redistributions in binary form must reproduce the above copyright notice, this list of conditions and the following disclaimer in the documentation and/or other materials provided with the distribution.
#3. Neither the name of the copyright holder nor the names of its contributors may be used to endorse or promote products derived from this software without specific prior written permission.
#THIS SOFTWARE IS PROVIDED BY THE COPYRIGHT HOLDERS AND CONTRIBUTORS "AS IS" AND ANY EXPRESS OR IMPLIED WARRANTIES, INCLUDING, BUT NOT LIMITED TO, THE IMPLIED WARRANTIES OF MERCHANTABILITY AND FITNESS FOR A PARTICULAR PURPOSE ARE DISCLAIMED. IN NO EVENT SHALL THE COPYRIGHT HOLDER OR CONTRIBUTORS BE LIABLE FOR ANY DIRECT, INDIRECT, INCIDENTAL, SPECIAL, EXEMPLARY, OR CONSEQUENTIAL DAMAGES (INCLUDING, BUT NOT LIMITED TO, PROCUREMENT OF SUBSTITUTE GOODS OR SERVICES; LOSS OF USE, DATA, OR PROFITS; OR BUSINESS INTERRUPTION) HOWEVER CAUSED AND ON ANY THEORY OF LIABILITY, WHETHER IN CONTRACT, STRICT LIABILITY, OR TORT (INCLUDING NEGLIGENCE OR OTHERWISE) ARISING IN ANY WAY OUT OF THE USE OF THIS SOFTWARE, EVEN IF ADVISED OF THE POSSIBILITY OF SUCH DAMAGE.
####################################
#All code in files under addopt_wp3_fs_tool\mod_stfc_code was written at STFC, unless otherwise indicated in the comments
#This code was adapted, where indicated in the comments, and integrated into the addopt_wp3_fs_tool
###################
#******************************
#Provenance: This file was based on copying and adapting code taken from KBestFromClusters.py, which should have been distributed with this file.
#******************************
#******************************
# coding: utf-8
#====================================
#---------------------------------
#from numba import jit #UoLeeds
#---------------------------------
import os #UoLeeds
dir_of_this_file = os.path.dirname(os.path.abspath(__file__)) #UoLeeds
top_dir = os.path.sep.join(dir_of_this_file.split(os.path.sep)[:-1]) #UoLeeds
#=====================================
import sys,re #UoLeeds
sys.path.append(os.path.sep.join([top_dir,'other_utils']))#sys.path.append(os.path.sep.join([dir_of_this_file,'lib'])) #UoLeeds
import other_utils as ou #UoLeeds
#import addopt #UoLeeds: commented
from KBestFromClusters import getKBestFromDescsDataFrame

#get_ipython().magic(u'matplotlib inline') #UoLeeds:commented out
import numpy as np
import pandas as pd
import matplotlib.pyplot as plt 
from sklearn.feature_selection import SelectKBest
from sklearn.feature_selection import mutual_info_regression, mutual_info_classif
from sklearn.feature_selection import f_regression
#import random #UoLeeds
#import seaborn as sns #UoLeeds:commented out
import sklearn.metrics
import functools

def getKBestFromAll(train_csv,pre_screen_number,ep_name,discrete_desc_names,out_dir):
	'''
	k_best_pre_screen = kbps.getKBestFromAll(train_csv=train_csv,pre_screen_number=pre_screen_number,ep_name=ep_name)
	
	Selects the K best descriptors, from a simple ranking on the training set using MI as a measure of association with the endpoint, and returns the file recording the names of these descriptors.
	'''
	
	(training,training_x) = ou.loadWholeDatasetAndJustDescs(train_csv)
	training_y = training[ep_name]
	
	list_of_descriptor_names = training_x.columns.tolist()
	
	mir,MIR_best,descriptors = getKBestFromDescsDataFrame(training_x=training_x,training_y=training_y,list_of_all_descriptors=list_of_descriptor_names,top_ranked_number_to_select=pre_screen_number,discrete_desc_names=discrete_desc_names,cluster_x_no=None)
	del mir,descriptors
	
	k_best_pre_screen = os.path.sep.join([out_dir,re.sub('(\.csv$)','_%dBestFromAll.txt' % pre_screen_number,os.path.basename(train_csv))])
	assert not k_best_pre_screen == os.path.basename(train_csv)
	
	f_out = open(k_best_pre_screen,'wb')
	try:
		f_out.write("\r\n".join(MIR_best)+"\r\n")
	finally:
		f_out.close()
		del f_out
	
	return k_best_pre_screen
