# Supplementary material for: The influence of solid state information and descriptor selection on statistical models of temperature dependent aqueous solubility
Source: J Cheminform. 2018 Aug 29;10:44. doi: 10.1186/s13321-018-0298-3 (PMC6115327; doi:10.1186/s13321-018-0298-3)
Supplement: Supplementary file 6 — Additional file 6. The “Feature Selection Tool”. [file 13321_2018_298_MOESM6_ESM.zip › feature_selection_tool/v1.2/addopt_wp3_fs_tool/other_utils/other_utils.py]

####################################
#https://opensource.org/licenses/BSD-3-Clause (last accessed 26/11/17)
#Copyright (c) 2017 University of Leeds & STFC
#Redistribution and use in source and binary forms, with or without modification, are permitted provided that the following conditions are met:
#1. Redistributions of source code must retain the above copyright notice, this list of conditions and the following disclaimer.
#2. Redistributions in binary form must reproduce the above copyright notice, this list of conditions and the following disclaimer in the documentation and/or other materials provided with the distribution.
#3. Neither the name of the copyright holder nor the names of its contributors may be used to endorse or promote products derived from this software without specific prior written permission.
#THIS SOFTWARE IS PROVIDED BY THE COPYRIGHT HOLDERS AND CONTRIBUTORS "AS IS" AND ANY EXPRESS OR IMPLIED WARRANTIES, INCLUDING, BUT NOT LIMITED TO, THE IMPLIED WARRANTIES OF MERCHANTABILITY AND FITNESS FOR A PARTICULAR PURPOSE ARE DISCLAIMED. IN NO EVENT SHALL THE COPYRIGHT HOLDER OR CONTRIBUTORS BE LIABLE FOR ANY DIRECT, INDIRECT, INCIDENTAL, SPECIAL, EXEMPLARY, OR CONSEQUENTIAL DAMAGES (INCLUDING, BUT NOT LIMITED TO, PROCUREMENT OF SUBSTITUTE GOODS OR SERVICES; LOSS OF USE, DATA, OR PROFITS; OR BUSINESS INTERRUPTION) HOWEVER CAUSED AND ON ANY THEORY OF LIABILITY, WHETHER IN CONTRACT, STRICT LIABILITY, OR TORT (INCLUDING NEGLIGENCE OR OTHERWISE) ARISING IN ANY WAY OUT OF THE USE OF THIS SOFTWARE, EVEN IF ADVISED OF THE POSSIBILITY OF SUCH DAMAGE.
####################################
#Developed within the ADDoPT project (www.addopt.org)
###################
#******************************
#Provenance: All of the code in this specific file was, unless indicated otherwise, written denovo at the University of Leeds
#******************************
#---------------------------------
from numba import jit
#---------------------------------
import re
import pandas as pd #FYI: http://pandas.pydata.org/pandas-docs/stable/10min.html#min
import numpy as np

#@profile
@jit
def isPandasDf(obj):
	df = pd.DataFrame(np.random.randn(7,4), index=pd.date_range('20171105', periods=7), columns=list('WXYZ'))
	if type(df) == type(obj):
		return True
	else:
		return False

#@profile
#@jit #numba (numba.__version__ = '0.33.0+0.ge79330a.dirty') was raising this error: "NotImplementedError: Use of unknown opcode LIST_APPEND at line"
def reportWhetherDescsDiscrete(desc_names_in_order,discrete_desc_names):
	if discrete_desc_names is None:
		return [False]*len(desc_names_in_order) #v0.8: [False]*desc_names_in_order typo not picked up in testing and just noticed!
	else:
		return [d in discrete_desc_names for d in desc_names_in_order]

#@profile
@jit
def filterPandasDfColumns(df,must_match_regex=re.compile('(^D_)')):
	return df.filter(regex=must_match_regex)

#@profile
def checkIdAndYcolsPresentOrAbsent(col_names,y_name_prefix,id_name_prefix,present=True):
	if present:
		number_of_id_or_y_cols_expected = 2
	else:
		number_of_id_or_y_cols_expected = 0
	
	id_or_y_cols = [c for c in col_names if re.match('(^%s)' % y_name_prefix,c) or re.match('(^%s)' % id_name_prefix,c)]
	#del c
	
	assert number_of_id_or_y_cols_expected == len(id_or_y_cols),"number_of_id_or_y_cols_expected=%d; len(id_or_y_cols)=%d" % (number_of_id_or_y_cols_expected,len(id_or_y_cols))
	

#@profile
def checkDescColNamesAsExpected(col_names,desc_name_prefix):
	assert len(col_names) == len([c for c in col_names if re.match('(^%s)' % desc_name_prefix,c)])
	del c

#@profile
@jit
def loadWholeDatasetAndJustDescs(training_set_csv,desc_name_prefix='D_',y_name_prefix='Endpoint',id_name_prefix='ID'): #N.B. All descriptor name columns, and no other column types, should begin with desc_name_prefix
	'''
	training_set_csv is expected to have the following structure: column names: ID_Chemical,endpoint_col_name,D_[descriptor name (1)],...,D_[descriptor name(n)]
	
	N.B. By default, endpoint_col_name is expected to have the form "Endpoint...."; this relates to the default setting of the y_name_prefix function argument.
	
	Return values:
	
	training: pandas data frame with all training set columns, in the same order as training_set_csv
	training_x: pandas data frame with D_[descriptor name (1)],...,D_[descriptor name(n)] columns only, in the same order as training_set_csv
	
	'''
	
	print 'Loading the dataset from ',training_set_csv
	
	training = pd.read_csv(training_set_csv)
	assert isPandasDf(training), "Failed to create a Pandas data frame from %s \n type(training)=%s" % (training_set_csv,str(type(training)))
	
	print 'Loaded the dataset from ',training_set_csv
	
	#-----------------
	#numba (numba.__version__ = '0.33.0+0.ge79330a.dirty') was raising this error: "NotImplementedError: Use of unknown opcode LIST_APPEND at line"
	#assert 2 == len([c for c in training.columns if re.match('(^%s)' % y_name_prefix,c) or re.match('(^%s)' % id_name_prefix,c)])
	#del c
	checkIdAndYcolsPresentOrAbsent(col_names=training.columns,y_name_prefix=y_name_prefix,id_name_prefix=id_name_prefix,present=True)
	#-----------------
	
	print 'Checked presence of ID & Y columns in the dataset from ',training_set_csv
	
	training_x = filterPandasDfColumns(df=training,must_match_regex=re.compile('(^%s)' % desc_name_prefix))
	
	assert isPandasDf(training_x)
	
	print 'Extracted descriptors columns from the dataset from ',training_set_csv
	
	x_cols = training_x.columns
	
	#-----------------
	#numba (numba.__version__ = '0.33.0+0.ge79330a.dirty') was raising this error: "NotImplementedError: Use of unknown opcode LIST_APPEND at line"
	checkIdAndYcolsPresentOrAbsent(col_names=x_cols,y_name_prefix=y_name_prefix,id_name_prefix=id_name_prefix,present=False)
	checkDescColNamesAsExpected(col_names=x_cols,desc_name_prefix=desc_name_prefix)
	#-----------------
	
	print 'Checked the extracted descriptors columns from the dataset from ',training_set_csv
	
	return training,training_x

#@profile
#@jit
def getIndicesOfTrueElements(list_of_bools):
	#N.B. #[i for i, x in enumerate(list_of_bools) if x]: numba (numba.__version__ = '0.33.0+0.ge79330a.dirty') was raising this error: "NotImplementedError: Use of unknown opcode LIST_APPEND at line"
	# #------------------
	# assert type(list_of_bools) == type([])
	# assert 0 == len([e for e in list_of_bools if not type(e)==type(True)])
	# del e
	# #-------------------
	
	# true_indices = []
	
	# for index in range(0,len(list_of_bools)):
		# if list_of_bools[index]:
			# true_indices.append(index)
	
	# return true_indices
	return [i for i, x in enumerate(list_of_bools) if x]
