# Supplementary material for: The influence of solid state information and descriptor selection on statistical models of temperature dependent aqueous solubility
Source: J Cheminform. 2018 Aug 29;10:44. doi: 10.1186/s13321-018-0298-3 (PMC6115327; doi:10.1186/s13321-018-0298-3)
Supplement: Supplementary file 6 — Additional file 6. The “Feature Selection Tool”. [file 13321_2018_298_MOESM6_ESM.zip › feature_selection_tool/v1.2/addopt_wp3_fs_tool/README.txt]

Copyright (c) 2017 University of Leeds & STFC
Developed within the ADDoPT project (www.addopt.org)
The terms under which this tool and its source code may be used and distributed will be documented under addopt_wp3_fs_tool\LICENSE.txt

Purpose of this tool: to select descriptors ("features") based on a provided QSPR training set file and created a filtered version of that file containing only the selected descriptors.

By default, the descriptors are clustered, based on entropy, into a maximum of C clusters and the top K descriptors from each cluster are selected via ranking them, based on mutual information, according to their association with the endpoint variable to be predicted via QSPR. N.B. Clearly, if there are less than C descriptors or, for a given cluster, less than K descriptors, these numbers represent the upper limits.

Usage:

python filter_descriptors.py -i [original QSPR training set file] -o [name of directory into which filtered training set file is written (this must exist already)] -d [[semi-colon delimited list of discrete descriptor name] OR [name of text file with one discrete descriptor name per line]] -e [endpoint name]

Additional options:

-C [integer] : set the number of maximum clusters (default:3)
-K [integer] : set the number of descriptors to be selected per cluster (default:1) 
-F [name of feature selection method] : set the feature selection method to be used (default:"KBfC.MI"). N.B. This must be one of the names described under "Available feature selection methods:" (below).
-T [original QSPR *test* set file]. N.B. If specified, this will be filtered based on the training set selected descriptors.
-P [turn_off_plotting=True (default:False)] : turn off clustering plots (as this can slow things down quite a bit)
-R [no_records=True (default:False)] : turn off recording of intermediate results & 'debug' print statements
-S [integer] : set the number of top ranking descriptors to be selected based on Mutual Information association with the training set endpoint, prior to clustering (default: all descriptors are considered for the clustering step) N.B. This step has been proposed to reduce the computational overhead associated with clustering large numbers of descriptors.
-B [integer] : set the number of bins for entropy based clustering (default:200)
-D [set_negative_distances_to_zero=True (default:False)] N.B. Mathematically, the entropy based distance cannot be less than zero. However, numerically this might happen due to poor estimation of the entropy components, e.g. if the number of bins is set to low. Hence, this allows for a negative distance to be set to zero.

N.B. If any of these option values are names with spaces in them, they need to be quoted using "" quotation marks.

Structure of [original QSPR training set file]:

This is expected to be a CSV file with the following structure: 

column names: ID_Chemical,endpoint_col_name,D_[descriptor name (1)],...,D_[descriptor name(n)]

N.B. endpoint_col_name is expected to have the form "Endpoint....".

N.B. The endpoint is expected to be continuous! This assumption is made when calling getKBestFromDescsDataFrame(...), defined in KBestFromClusters.py
