# Supplementary material for: The influence of solid state information and descriptor selection on statistical models of temperature dependent aqueous solubility
Source: J Cheminform. 2018 Aug 29;10:44. doi: 10.1186/s13321-018-0298-3 (PMC6115327; doi:10.1186/s13321-018-0298-3)
Supplement: Supplementary file 6 — Additional file 6. The “Feature Selection Tool”. [file 13321_2018_298_MOESM6_ESM.zip › feature_selection_tool/v1.2/addopt_wp3_fs_tool/tests/test_Clustering_1/README_checks_on_expected_output_test_Clustering_1.txt]

08/08/17:

1. "tcls1_clusters.csv" and "..._train_PEARSON_COEFFS_SQ.xlsx" are consistent
***Except for the fact that it does not make sense why Elatt is not also a singleton? There must be some association not captured via Pearson's correlation coefficient?
***We observe 3 clusters, as expected.
2. ***Except for the coloring, ...dend_plt.png makes sense (i.e. is consistent with "...train_KBfC.MI_...Clusters.csv"),


3. Checked clustering with respect to reported distances and MI values [see below]:
=> tcls1_clusters_expected.csv look exactly as expected => OK


=====================================

C:\UoLeeds_work.PC\ADDoPT\Modelling\KlimenkoAvdeef_rev\feature_selection\v1.0\ad
dopt_wp3_fs_tool\tests>python tests.py > tests.log 2>&1

C:\UoLeeds_work.PC\ADDoPT\Modelling\KlimenkoAvdeef_rev\feature_selection\v1.0\ad
dopt_wp3_fs_tool\tests>python
Python 2.7.12 |Anaconda custom (32-bit)| (default, Jun 29 2016, 11:42:13) [MSC v
.1500 32 bit (Intel)] on win32
Type "help", "copyright", "credits" or "license" for more information.
Anaconda is brought to you by Continuum Analytics.
Please check out: http://continuum.io/thanks and https://anaconda.org
>>> sys.path.append(r'C:\UoLeeds_work.PC\ADDoPT\Modelling\KlimenkoAvdeef_rev\fea
ture_selection\v1.0\addopt_wp3_fs_tool\mod_stfc_code')
Traceback (most recent call last):
  File "<stdin>", line 1, in <module>
NameError: name 'sys' is not defined
>>> import sys
>>> sys.path.append(r'C:\UoLeeds_work.PC\ADDoPT\Modelling\KlimenkoAvdeef_rev\fea
ture_selection\v1.0\addopt_wp3_fs_tool\mod_stfc_code')
>>>
>>> from Clustering import getDistance
>>> from Clustering import getMI
>>>
>>> d = r'C:\UoLeeds_work.PC\ADDoPT\Modelling\KlimenkoAvdeef_rev\feature_selecti
on\v1.0\addopt_wp3_fs_tool\tests\test_Clustering_1'
>>>
>>> import pandas as pd
>>>
>>> df = pd.read_csv(r'%s\tcls1_train.csv' % d)
>>>
>>> v = df['D_clogP']
>>> type(v)
<class 'pandas.core.series.Series'>
>>>
>>> v
0    2.30
1    2.30
2    9.04
3    9.02
4    0.94
5    4.13
6    5.37
7    2.86
8    9.45
9    4.65
Name: D_clogP, dtype: float64
>>>
>>> len(df.columns)
7
>>>
>>> df.columns.tolist()
['ID_Chemical', 'Endpoint:Solubility', 'D_clogP', 'D_xlogP', 'D_Elatt', 'D_Hdono
r_count', 'D_Hacceptor_count']
>>>
>>> for i in range(0,len(df.columns.tolist())):
...     for j in range((i+1),len(df.columns.tolist())):
...             print '-'*50
...             print 'descriptor[i]=',df.columns.tolist()[i]
...             print 'descriptor[j]=',df.columns.tolist()[j]
...             x = df[df.columns.tolist()[i]]
...             y = df[df.columns.tolist()[j]]
...             print 'Distance=%.2f' % float(getDistance(x=x,y=y,no_bins=200))
...             print 'MI=%.2f' % float(getMI(x=x,y=y,no_bins=200))
...             print '-'*50
...
--------------------------------------------------
descriptor[i]= ID_Chemical
descriptor[j]= Endpoint:Solubility
x=0     mol_1
1     mol_2
2     mol_3
3     mol_4
4     mol_5
5     mol_6
6     mol_7
7     mol_8
8     mol_9
9    mol_10
Name: ID_Chemical, dtype: object;type(x)=<class 'pandas.core.series.Series'>
y=0     1.50000
1    -0.50000
2   -28.04032
3    -7.03716
4   -43.46052
5   -92.66454
6   -35.54846
7    -0.16388
8   -55.99310
9   -49.54670
Name: Endpoint:Solubility, dtype: float64;type(y)=<class 'pandas.core.series.Ser
ies'>
Traceback (most recent call last):
  File "<stdin>", line 8, in <module>
  File "C:\UoLeeds_work.PC\ADDoPT\Modelling\KlimenkoAvdeef_rev\feature_selection
\v1.0\addopt_wp3_fs_tool\mod_stfc_code\Clustering.py", line 171, in getDistance
    px = discretise(x,no_bins=no_bins) #UoLeeds: no_bins added
  File "C:\UoLeeds_work.PC\ADDoPT\Modelling\KlimenkoAvdeef_rev\feature_selection
\v1.0\addopt_wp3_fs_tool\mod_stfc_code\Clustering.py", line 136, in discretise
    bins = np.linspace(var.min(),var.max(),no_bins) #UoLeeds: no_bins added #htt
ps://docs.scipy.org/doc/numpy/reference/generated/numpy.linspace.html => Return
evenly spaced numbers over a specified interval.
  File "C:\Program Files (x86)\Anaconda2\lib\site-packages\numpy\core\function_b
ase.py", line 90, in linspace
    start = start * 1.
TypeError: can't multiply sequence by non-int of type 'float'
>>>
>>>
>>>
>>>
>>> for i in range(0,len(df.columns.tolist())):
...     for j in range((i+1),len(df.columns.tolist())):
...             print '-'*50
...             print 'descriptor[i]=',df.columns.tolist()[i]
...             print 'descriptor[j]=',df.columns.tolist()[j]
...             x = df[df.columns.tolist()[i]]
...             y = df[df.columns.tolist()[j]]
...             print 'Distance=%.2f' % float(getDistance(x=x,y=y,no_bins=200,de
bug=False))
...             print 'MI=%.2f' % float(getMI(x=x,y=y,no_bins=200))
...             print '-'*50
...
--------------------------------------------------
descriptor[i]= ID_Chemical
descriptor[j]= Endpoint:Solubility
Traceback (most recent call last):
  File "<stdin>", line 8, in <module>
  File "C:\UoLeeds_work.PC\ADDoPT\Modelling\KlimenkoAvdeef_rev\feature_selection
\v1.0\addopt_wp3_fs_tool\mod_stfc_code\Clustering.py", line 171, in getDistance
    px = discretise(x,no_bins=no_bins) #UoLeeds: no_bins added
  File "C:\UoLeeds_work.PC\ADDoPT\Modelling\KlimenkoAvdeef_rev\feature_selection
\v1.0\addopt_wp3_fs_tool\mod_stfc_code\Clustering.py", line 136, in discretise
    bins = np.linspace(var.min(),var.max(),no_bins) #UoLeeds: no_bins added #htt
ps://docs.scipy.org/doc/numpy/reference/generated/numpy.linspace.html => Return
evenly spaced numbers over a specified interval.
  File "C:\Program Files (x86)\Anaconda2\lib\site-packages\numpy\core\function_b
ase.py", line 90, in linspace
    start = start * 1.
TypeError: can't multiply sequence by non-int of type 'float'
>>>
>>>
>>> df.columns.tolist()
['ID_Chemical', 'Endpoint:Solubility', 'D_clogP', 'D_xlogP', 'D_Elatt', 'D_Hdono
r_count', 'D_Hacceptor_count']
>>>
>>> for i in range(2,len(df.columns.tolist())):
...     for j in range((i+1),len(df.columns.tolist())):
...             print '-'*50
...             print 'descriptor[i]=',df.columns.tolist()[i]
...             print 'descriptor[j]=',df.columns.tolist()[j]
...             x = df[df.columns.tolist()[i]]
...             y = df[df.columns.tolist()[j]]
...             print 'Distance=%.2f' % float(getDistance(x=x,y=y,no_bins=200,de
bug=False))
...             print 'MI=%.2f' % float(getMI(x=x,y=y,no_bins=200))
...             print '-'*50
...
--------------------------------------------------
descriptor[i]= D_clogP
descriptor[j]= D_xlogP
200 bins
200 bins
Distance=0.28
200 bins
200 bins
MI=2.02
--------------------------------------------------
--------------------------------------------------
descriptor[i]= D_clogP
descriptor[j]= D_Elatt
200 bins
200 bins
Distance=0.14
200 bins
200 bins
MI=2.16
--------------------------------------------------
--------------------------------------------------
descriptor[i]= D_clogP
descriptor[j]= D_Hdonor_count
200 bins
200 bins
Distance=0.56
200 bins
200 bins
MI=1.75
--------------------------------------------------
--------------------------------------------------
descriptor[i]= D_clogP
descriptor[j]= D_Hacceptor_count
200 bins
200 bins
Distance=0.69
200 bins
200 bins
MI=1.61
--------------------------------------------------
--------------------------------------------------
descriptor[i]= D_xlogP
descriptor[j]= D_Elatt
200 bins
200 bins
Distance=0.14
200 bins
200 bins
MI=2.16
--------------------------------------------------
--------------------------------------------------
descriptor[i]= D_xlogP
descriptor[j]= D_Hdonor_count
200 bins
200 bins
Distance=0.56
200 bins
200 bins
MI=1.75
--------------------------------------------------
--------------------------------------------------
descriptor[i]= D_xlogP
descriptor[j]= D_Hacceptor_count
200 bins
200 bins
Distance=0.69
200 bins
200 bins
MI=1.61
--------------------------------------------------
--------------------------------------------------
descriptor[i]= D_Elatt
descriptor[j]= D_Hdonor_count
200 bins
200 bins
Distance=0.42
200 bins
200 bins
MI=1.89
--------------------------------------------------
--------------------------------------------------
descriptor[i]= D_Elatt
descriptor[j]= D_Hacceptor_count
200 bins
200 bins
Distance=0.56
200 bins
200 bins
MI=1.75
--------------------------------------------------
--------------------------------------------------
descriptor[i]= D_Hdonor_count
descriptor[j]= D_Hacceptor_count
200 bins
200 bins
Distance=0.97
200 bins
200 bins
MI=1.33
--------------------------------------------------
>>>
