# Supplementary material for: The influence of solid state information and descriptor selection on statistical models of temperature dependent aqueous solubility
Source: J Cheminform. 2018 Aug 29;10:44. doi: 10.1186/s13321-018-0298-3 (PMC6115327; doi:10.1186/s13321-018-0298-3)
Supplement: Supplementary file 6 — Additional file 6. The “Feature Selection Tool”. [file 13321_2018_298_MOESM6_ESM.zip › feature_selection_tool/v1.2/addopt_wp3_fs_tool/tests/test_filter_descriptors_2/t.f.d.2_train_filt_KBfC.MI_C3_K2_expected.csv]

ID_Chemical	Endpoint:Solubility	D_xlogP	D_Elatt	D_Hdonor_count	D_Hacceptor_count
mol_1	1.5	2.58	-25.0	2	3
mol_2	-0.5	2.78	-18.3	0	1
mol_3	-28.04032	16.472	-15.6	7	1
mol_4	-7.03716	16.436	-7.2	10	4
mol_5	-43.46052	1.892	-25.7	5	7
mol_6	-92.66454	7.634	-47.6	3	1
mol_7	-35.54846	9.666	-20.8	6	5
mol_8	-0.16388	5.348	-0.2	0	0
mol_9	-55.9931	17.01	-29.1	5	1
mol_10	-49.5467	8.57	-29.0	7	8
