# Supplementary material for: The influence of solid state information and descriptor selection on statistical models of temperature dependent aqueous solubility
Source: J Cheminform. 2018 Aug 29;10:44. doi: 10.1186/s13321-018-0298-3 (PMC6115327; doi:10.1186/s13321-018-0298-3)
Supplement: Supplementary file 6 — Additional file 6. The “Feature Selection Tool”. [file 13321_2018_298_MOESM6_ESM.zip › feature_selection_tool/v1.2/addopt_wp3_fs_tool/tests/test_filter_descriptors_3/README_checks_on_expected_output_test_filter_descriptors_3.txt]

14/08/17:

1. names of discrete descriptors as expected - after considering tests.py and realizing they are supplied as a command line string, rather than inside a file
2. "...train_KBfC.MI_...Clusters.csv" is consistent with C=5 and no. descriptors = 5 i.e. we observe 5 clusters, one descriptor per cluster
3. ditto "t.f.d.3_train_KBfC.MI_C_5_Clusters_1_best.csv"
4. **rank ordering of descriptors by Cluster[no.]_DescEndpointCorrelation.csv is largely consistent with "...train_PEARSON_COEFFS_SQ.xlsx"
5. filt and pre-filt files are consistent - as expected, given no descriptors should have been removed
6. ***...dend_plt.png is consistent with ..\test_filter_descriptors_4\, as expected due to "t.f.d.3_train.csv" matching "t.f.d.4_train.csv"
