# Supplementary material for: The influence of solid state information and descriptor selection on statistical models of temperature dependent aqueous solubility
Source: J Cheminform. 2018 Aug 29;10:44. doi: 10.1186/s13321-018-0298-3 (PMC6115327; doi:10.1186/s13321-018-0298-3)
Supplement: Supplementary file 6 — Additional file 6. The “Feature Selection Tool”. [file 13321_2018_298_MOESM6_ESM.zip › feature_selection_tool/v1.2/addopt_wp3_fs_tool/tests/test_filter_descriptors_5/t.f.d.5_test.csv]

ID_Chemical	Endpoint:Solubility	D_clogP	D_xlogP	D_Elatt	D_Hdonor_count	D_Hacceptor_count
test_mol_1	-1	2.3	2.58	-3000	2	3
test_mol_2	-1	2.3	2.78	-18.3	0	1
test_mol_3	-1	9.04	16.472	-15.6	7	1
test_mol_4	-1	9.02	16.436	-7.2	10	4
test_mol_5	-1	0.94	1.892	-25.7	5	7
test_mol_6	-1	4.13	7.634	-47.6	3	1
test_mol_7	-1	5.37	9.666	-20.8	6	5
test_mol_8	-1	2.86	5.348	-0.2	0	0
test_mol_9	-1	9.45	17.01	-29.1	5	1
test_mol_10	-1	4.65	8.57	-29	7	8
