# Supplementary material for: The influence of solid state information and descriptor selection on statistical models of temperature dependent aqueous solubility
Source: J Cheminform. 2018 Aug 29;10:44. doi: 10.1186/s13321-018-0298-3 (PMC6115327; doi:10.1186/s13321-018-0298-3)
Supplement: Supplementary file 6 — Additional file 6. The “Feature Selection Tool”. [file 13321_2018_298_MOESM6_ESM.zip › feature_selection_tool/v1.2/addopt_wp3_fs_tool/tests/test_filter_descriptors_6/t.f.d.6_train_PEARSON_COEFFS_SQ.xlsx]

## Sheet: t.f.d.6_train
ID_Chemical	Endpoint:Solubility	D_clogP	D_xlogP	D_Elatt	D_Hdonor_count	D_Hacceptor_count
mol_1	1.5	2.3	2.58	-25	2	3
mol_2	-0.5	2.3	2.78	-18.3	0	1
mol_3	-28.0403	9.04	16.472	-15.6	7	1
mol_4	-7.03716	9.02	16.436	-7.2	10	4
mol_5	-43.4605	0.94	1.892	-25.7	5	7
mol_6	-92.6645	4.13	7.634	-47.6	3	1
mol_7	-35.5485	5.37	9.666	-20.8	6	5
mol_8	-0.16388	2.86	5.348	-0.2	0	0
mol_9	-55.9931	9.45	17.01	-29.1	5	1
mol_10	-49.5467	4.65	8.57	-29	7	8
D_clogP	0.0224286	1	0.989094	0.015166	0.456158	0.0439927
D_xlogP	0.0408481	0.989094	1	0.0140212	0.49406	0.0308026
D_Elatt	0.690218	0.015166	0.0140212	1	0.000384476	0.0258866
D_Hdonor_count	0.0487421	0.456158	0.49406	0.000384476	1	0.269588
D_Hacceptor_count	0.0215256	0.0439927	0.0308026	0.0258866	0.269588	1
