# Supplementary material for: The influence of solid state information and descriptor selection on statistical models of temperature dependent aqueous solubility
Source: J Cheminform. 2018 Aug 29;10:44. doi: 10.1186/s13321-018-0298-3 (PMC6115327; doi:10.1186/s13321-018-0298-3)
Supplement: Supplementary file 6 — Additional file 6. The “Feature Selection Tool”. [file 13321_2018_298_MOESM6_ESM.zip › feature_selection_tool/v1.2/addopt_wp3_fs_tool/tests/test_filter_descriptors_7/README_checks_on_expected_output_test_filter_descriptors_7.txt]

08/08/17:

1. names of discrete descriptors as expected
2. "t.f.d.7_train_KBfC.MI_C_3_Clusters.csv" and "t.f.d.7_train_PEARSON_COEFFS_SQ.xlsx" are consistent
***Except for the fact that it does not make sense why Elatt is not also a singleton? There must be some association not captured via Pearson's correlation coefficient?
***We observe 3 clusters, as expected.
3. "t.f.d.7_train_KBfC.MI_C_3_Clusters_1_best.csv" and "t.f.d.7_train_PEARSON_COEFFS_SQ.xlsx" are consistent
4. filt and pre-filt files are consistent, for both train and test, after deleting all but the descriptors presented in the ..Clusters..best.csv file
