# Supplementary material for: The influence of solid state information and descriptor selection on statistical models of temperature dependent aqueous solubility
Source: J Cheminform. 2018 Aug 29;10:44. doi: 10.1186/s13321-018-0298-3 (PMC6115327; doi:10.1186/s13321-018-0298-3)
Supplement: Supplementary file 6 — Additional file 6. The “Feature Selection Tool”. [file 13321_2018_298_MOESM6_ESM.zip › feature_selection_tool/v1.2/addopt_wp3_fs_tool/tests/test_filter_descriptors_8/README_checks_on_expected_output_test_filter_descriptors_8.txt]

08/08/17:

1. Crudely checked, based on squared Pearson's coefficient, that D_Irrel1 & D_Irrel2 really were the irrelevant descriptors according to the training set
2. & that all descriptors appeared to equally irrelevant according to the test set
3. names of discrete descriptors as expected
4. t.f.d.8_train_5BestFromAll.txt consistent i.e. just irrelevant descriptors dropped
5. checked that contents of t.f.d.8_train.csv and t.f.d.8_train_filt_MI.PS_K5.csv were identical once deleted two irrelevant, leaving 5 remaining, descriptors
6. ditto for "test" files
7. "t.f.d.8_train_filt_MI.PS_K5_KBfC.MI_C_3_Clusters.csv" and "t.f.d.8_train_filt_MI.PS_K5_PEARSON_COEFFS_SQ.xlsx" are consistent
8. "t.f.d.8_train_filt_MI.PS_K5_KBfC.MI_C_3_Clusters_1_best.csv" and "t.f.d.8_train_filt_MI.PS_K5_PEARSON_COEFFS_SQ.xlsx" are consistent
9. "t.f.d.8_train_filt_MI.PS_K5_filt_KBfC.MI_C3_K1.csv" is consistent with "t.f.d.8_train.csv", after deleting all but the two selected descriptors indicated in "t.f.d.8_train_filt_MI.PS_K5_KBfC.MI_C_3_Clusters_1_best.csv"
10. ditto for "test" files
11. **However, I realized that we actually have two clusters, when names of files above indicated were expecting 3:
(a) searching for "iterativelyGetcClusters: Warning!" in tests.log => one occurence => associated with parsing these files => OK
(b) ***I decided *not* to update the naming of the files to reflect this possibility!
