# Supplementary material for: The influence of solid state information and descriptor selection on statistical models of temperature dependent aqueous solubility
Source: J Cheminform. 2018 Aug 29;10:44. doi: 10.1186/s13321-018-0298-3 (PMC6115327; doi:10.1186/s13321-018-0298-3)
Supplement: Supplementary file 6 — Additional file 6. The “Feature Selection Tool”. [file 13321_2018_298_MOESM6_ESM.zip › feature_selection_tool/v1.2/addopt_wp3_fs_tool/tests/test_filter_descriptors_8/t.f.d.8_test_filt_MI.PS_K5_filt_KBfC.MI_C3_K1_expected.csv]

ID_Chemical	Endpoint:Solubility	D_xlogP	D_Hacceptor_count
test_mol_1	-1	2.58	3
test_mol_2	-1	2.78	1
test_mol_3	-1	16.472	1
test_mol_4	-1	16.436	4
test_mol_5	-1	1.892	7
test_mol_6	-1	7.634	1
test_mol_7	-1	9.666	5
test_mol_8	-1	5.348	0
test_mol_9	-1	17.01	1
test_mol_10	-1	8.57	8
