# Supplementary material for: The influence of solid state information and descriptor selection on statistical models of temperature dependent aqueous solubility
Source: J Cheminform. 2018 Aug 29;10:44. doi: 10.1186/s13321-018-0298-3 (PMC6115327; doi:10.1186/s13321-018-0298-3)
Supplement: Supplementary file 6 — Additional file 6. The “Feature Selection Tool”. [file 13321_2018_298_MOESM6_ESM.zip › feature_selection_tool/v1.2/addopt_wp3_fs_tool/tests/test_filter_descriptors_8/t.f.d.8_train_filt_MI.PS_K5_PEARSON_COEFFS_SQ.xlsx]

## Sheet: t.f.d.8_train_filt_MI.PS_K5
ID_Chemical	Endpoint:Solubility	D_clogP	D_xlogP	D_Elatt	D_Hdonor_count	D_Hacceptor_count
mol_1	1.5	1.57	1.61	-25	2	2
mol_2	-0.5	-0.44	-0.35	-18.3	3	3
mol_3	-28.0403	-28.0303	-27.9903	-15.6	5	5
mol_4	-7.03716	-7.03716	-6.98716	-7.2	1	1
mol_5	-43.4605	-43.4205	-43.3905	-25.7	0	0
mol_6	-92.6645	-92.5845	-92.5745	-47.6	5	5
mol_7	-35.5485	-35.4685	-35.4385	-20.8	1	1
mol_8	-0.16388	-0.07388	-0.04388	-0.2	2	2
mol_9	-55.9931	-55.9231	-55.9231	-29.1	5	5
mol_10	-49.5467	-49.5167	-49.4167	-29	4	4
D_clogP	0.999999	1	0.999999	0.690007	0.235524	0.235524
D_xlogP	0.999999	0.999999	1	0.689813	0.235405	0.235405
D_Elatt	0.690218	0.690007	0.689813	1	0.203036	0.203036
D_Hdonor_count	0.235493	0.235524	0.235405	0.203036	1	1
D_Hacceptor_count	0.235493	0.235524	0.235405	0.203036	1	1
