# Supplementary material for: The influence of solid state information and descriptor selection on statistical models of temperature dependent aqueous solubility
Source: J Cheminform. 2018 Aug 29;10:44. doi: 10.1186/s13321-018-0298-3 (PMC6115327; doi:10.1186/s13321-018-0298-3)
Supplement: Supplementary file 6 — Additional file 6. The “Feature Selection Tool”. [file 13321_2018_298_MOESM6_ESM.zip › feature_selection_tool/v1.2/addopt_wp3_fs_tool/tests/test_getKBestFromDescsDataFrame_i.t.h/t.KBest.i.t.h_train_T.to.minus.one.csv]

ID_Chemical	Endpoint:Solubility	D_clogP	D_xlogP	D_Elatt	D_Hdonor_count	D_Hacceptor_count	D_Irrel_1	D_Irrel_2	D_Temperature_to_minus_one
mol_1	351	1.57	1.61	-25	2	2	0.576965718	0	0.002849003
mol_2	276	-0.44	-0.35	-18.3	3	3	0.280453727	0	0.003623188
mol_3	332	-28.03032	-27.99032	-15.6	5	5	0.852546657	0	0.003012048
mol_4	338	-7.03716	-6.98716	-7.2	1	1	0.313078665	0.313078665	0.00295858
mol_5	358	-43.42052	-43.39052	-25.7	0	0	0.056546753	0	0.002793296
mol_6	347	-92.58454	-92.57454	-47.6	5	5	0.695495116	0	0.002881844
mol_7	348	-35.46846	-35.43846	-20.8	1	1	0.079797122	0	0.002873563
mol_8	320	-0.07388	-0.04388	-0.2	2	2	0.217539599	0	0.003125
mol_9	282	-55.9231	-55.9231	-29.1	5	5	0.2448266	0.2448266	0.003546099
mol_10	291	-49.5167	-49.4167	-29	4	4	0.191866955	0.191866955	0.003436426
