# Supplementary material for: The influence of solid state information and descriptor selection on statistical models of temperature dependent aqueous solubility
Source: J Cheminform. 2018 Aug 29;10:44. doi: 10.1186/s13321-018-0298-3 (PMC6115327; doi:10.1186/s13321-018-0298-3)
Supplement: Supplementary file 6 — Additional file 6. The “Feature Selection Tool”. [file 13321_2018_298_MOESM6_ESM.zip › feature_selection_tool/v1.2/addopt_wp3_fs_tool/tests/test_KBestFromClusters_1/Cluster1_DescEndpointCorrelation_expected.csv]

	Descriptor	MIRScores
0	D_Hdonor_count	0.366666666667
1	D_Hacceptor_count	1.11022302463e-16
