# Supplementary material for: The influence of solid state information and descriptor selection on statistical models of temperature dependent aqueous solubility
Source: J Cheminform. 2018 Aug 29;10:44. doi: 10.1186/s13321-018-0298-3 (PMC6115327; doi:10.1186/s13321-018-0298-3)
Supplement: Supplementary file 6 — Additional file 6. The “Feature Selection Tool”. [file 13321_2018_298_MOESM6_ESM.zip › feature_selection_tool/v1.2/addopt_wp3_fs_tool/tests/tests.py]

####################################
#https://opensource.org/licenses/BSD-3-Clause (last accessed 26/11/17)
#Copyright (c) 2017 University of Leeds & STFC
#Redistribution and use in source and binary forms, with or without modification, are permitted provided that the following conditions are met:
#1. Redistributions of source code must retain the above copyright notice, this list of conditions and the following disclaimer.
#2. Redistributions in binary form must reproduce the above copyright notice, this list of conditions and the following disclaimer in the documentation and/or other materials provided with the distribution.
#3. Neither the name of the copyright holder nor the names of its contributors may be used to endorse or promote products derived from this software without specific prior written permission.
#THIS SOFTWARE IS PROVIDED BY THE COPYRIGHT HOLDERS AND CONTRIBUTORS "AS IS" AND ANY EXPRESS OR IMPLIED WARRANTIES, INCLUDING, BUT NOT LIMITED TO, THE IMPLIED WARRANTIES OF MERCHANTABILITY AND FITNESS FOR A PARTICULAR PURPOSE ARE DISCLAIMED. IN NO EVENT SHALL THE COPYRIGHT HOLDER OR CONTRIBUTORS BE LIABLE FOR ANY DIRECT, INDIRECT, INCIDENTAL, SPECIAL, EXEMPLARY, OR CONSEQUENTIAL DAMAGES (INCLUDING, BUT NOT LIMITED TO, PROCUREMENT OF SUBSTITUTE GOODS OR SERVICES; LOSS OF USE, DATA, OR PROFITS; OR BUSINESS INTERRUPTION) HOWEVER CAUSED AND ON ANY THEORY OF LIABILITY, WHETHER IN CONTRACT, STRICT LIABILITY, OR TORT (INCLUDING NEGLIGENCE OR OTHERWISE) ARISING IN ANY WAY OUT OF THE USE OF THIS SOFTWARE, EVEN IF ADVISED OF THE POSSIBILITY OF SUCH DAMAGE.
####################################
#Developed within the ADDoPT project (www.addopt.org)
###################
#******************************
#Provenance: All of the code in this specific file was, unless indicated otherwise, written denovo at the University of Leeds
#N.B. The code imported from the files contained under \mod_stfc_code\ was adapted from code originally written within STFC.
#******************************

#====================================
# #---------------------------------
# from numba import jit
# #---------------------------------
import os,sys,re,glob,getopt
dir_of_this_file = os.path.dirname(os.path.abspath(__file__))
top_dir = os.path.sep.join(dir_of_this_file.split(os.path.sep)[:-1])
sys.path.append(os.path.sep.join([top_dir,'other_utils']))
import other_utils as ou
sys.path.append(os.path.sep.join([top_dir,'mod_stfc_code']))
import unittest
#=====================================

_keep_files_not_checked = False
_tests_to_run = [] #means run all

#***********************************
#The following is based on
#https://docs.python.org/2/library/unittest.html#unittest.TestCase
#"25.3.1. Basic example"
#***********************************

#@profile
#@jit
def isTextFile(file):
	if file.split('.')[-1] in ['txt','csv']:
		return True
	else:
		return False

#@profile
#@jit
def checkTxtOutFile(file):
	ft = file.split('.')[-1]
	
	expected_file = re.sub('(\.txt$|\.csv$)','_expected.%s' % ft,file)
	assert not expected_file == file,"file=%s" % file
	
	assert os.path.exists(expected_file),"expected_file=%s" % expected_file
	
	print '-'*50
	print "Comparing:"
	print file
	print expected_file
	print '-'*50
	
	f2c = {}
	
	for f in [file,expected_file]:
		f_in = open(f)
		try:
			f2c[f] = f_in.readlines()
		finally:
			f_in.close()
			del f_in
	
	assert f2c[file] == f2c[expected_file],"file=%s;expected_file=%s" % (file,expected_file)


#@profile
#@jit
def checkAndCleanOutputFiles(test_files_dir,pre_test_files,specific_new_files_not_to_check=[]):#,keep_files_not_checked=_keep_files_not_checked): #default value appears initialized by the initial value of this global variable!
	keep_files_not_checked=_keep_files_not_checked
	print '*'*50
	print 'keep_files_not_checked=%s' % str(keep_files_not_checked)
	print '*'*50
	
	tfd = test_files_dir
	
	new_files = [f for f in glob.glob('%s%s*' % (tfd,os.path.sep)) if os.path.isfile(f) and not f in pre_test_files]
	del f
	
	for file in new_files:
		check = True
		
		if file in specific_new_files_not_to_check:
			check = False
		else:
			if isTextFile(file):
				checkTxtOutFile(file)
			else:
				check = False
		
		if not check:
			print 'Not checking this new file:',file
			if keep_files_not_checked:
				continue
		
		print 'Removing:',file
		os.remove(file)
		print 'Removed:',file

class AllTests(unittest.TestCase):
	
	def test_Clustering_1(self):
		#-------------------------------
		if not [] == _tests_to_run:
			if not self._testMethodName in _tests_to_run:
				print "Aborting this test: ",self._testMethodName
				return 0
		print '*'*50
		print 'Running this test:',self._testMethodName
		print '*'*50
		#-------------------------------
		
		#===================================
		import Clustering as cls
		#===================================
		tfd = test_files_dir = os.path.sep.join([dir_of_this_file,'test_Clustering_1'])
		test_lab = 'tcls1'
		#===================================
		pre_test_files = [f for f in glob.glob('%s%s*' % (tfd,os.path.sep)) if os.path.isfile(f)]
		del f
		#===================================
		
		train_in = os.path.sep.join([tfd,'%s_train.csv' % test_lab])
		d_clusters_csv_rel_name = '%s_clusters.csv' % test_lab
		
		#===================================
		
		d_clusters_csv = cls.getEntropyBasedClusters(training_set_csv=train_in,d_clusters_csv_rel_name=d_clusters_csv_rel_name,out_dir=tfd,max_clust_no=3)#,k_val='all')
		
		#===================================
		checkAndCleanOutputFiles(test_files_dir,pre_test_files)
		#===================================
	
	def test_KBestFromClusters_1(self):
		#-------------------------------
		if not [] == _tests_to_run:
			if not self._testMethodName in _tests_to_run:
				print "Aborting this test: ",self._testMethodName
				return 0
		print '*'*50
		print 'Running this test:',self._testMethodName
		print '*'*50
		#-------------------------------
		
		#===================================
		import KBestFromClusters as kbfc
		#===================================
		
		tfd = test_files_dir = os.path.sep.join([dir_of_this_file,'test_KBestFromClusters_1'])
		test_lab = 'tkbfc1'
		#===================================
		pre_test_files = [f for f in glob.glob('%s%s*' % (tfd,os.path.sep)) if os.path.isfile(f)]
		del f
		#===================================
		
		train_in = os.path.sep.join([tfd,'%s_train.csv' % test_lab]) #actually renamed from the input for test_Clustering_1(...)
		discrete_ds = ['D_Hdonor_count','D_Hacceptor_count']
		d_clusters_full_name = os.path.sep.join([tfd,'%s_clusters.csv' % test_lab]) #actually renamed from the output for test_Clustering_1(...)
		k_best_record_rel_name = '%s_selected_descriptors.csv' % test_lab
		
		ep_name = 'Endpoint:Solubility'
		#===================================
		
		k_best_full_name = kbfc.getKBestFromClusters(training_set_csv=train_in,endpoint_col_name=ep_name,d_clusters_csv=d_clusters_full_name,out_dir=tfd,k_best_rel_name=k_best_record_rel_name,best_K=1,discrete_desc_names=discrete_ds)
		
		#===================================
		checkAndCleanOutputFiles(test_files_dir,pre_test_files)
		#===================================
	
	def test_filter_descriptors_1(self):
		#-------------------------------
		if not [] == _tests_to_run:
			if not self._testMethodName in _tests_to_run:
				print "Aborting this test: ",self._testMethodName
				return 0
		print '*'*50
		print 'Running this test:',self._testMethodName
		print '*'*50
		#-------------------------------
		tfd = test_files_dir = os.path.sep.join([dir_of_this_file,'test_filter_descriptors_1'])
		test_lab = 't.f.d.1'
		#===================================
		pre_test_files = [f for f in glob.glob('%s%s*' % (tfd,os.path.sep)) if os.path.isfile(f)]
		del f
		#===================================
		
		train_in = os.path.sep.join([tfd,'%s_train.csv' % test_lab]) #actually renamed from the input for test_Clustering_1(...)
		discrete_ds = ['D_Hdonor_count','D_Hacceptor_count']
		ep_name = 'Endpoint:Solubility'
		out_dir = tfd
		#===================================
		
		tool_dir = os.path.sep.join(top_dir.split(os.path.sep)[:-1])
		
		cwd = os.getcwd()
		
		os.chdir(top_dir)
		
		cmd = r'python filter_descriptors.py -i "%s" -o "%s" -d "%s" -e "%s"' % (train_in,out_dir,';'.join(discrete_ds),ep_name)
		
		assert 0 == os.system(cmd),"This cmd failed:%s" % cmd
		
		os.chdir(cwd)
		
		specific_new_files_not_to_check = []#[f for f in glob.glob('%s%s*' % (tfd,os.path.sep)) if (not os.path.basename(f) == '%s_train_filt_KBfC.MI_C3_K1.csv' % test_lab) and (not f in pre_test_files)]
		
		#===================================
		checkAndCleanOutputFiles(test_files_dir,pre_test_files,specific_new_files_not_to_check)
		#===================================
	
	def test_filter_descriptors_2(self):
		#-------------------------------
		if not [] == _tests_to_run:
			if not self._testMethodName in _tests_to_run:
				print "Aborting this test: ",self._testMethodName
				return 0
		print '*'*50
		print 'Running this test:',self._testMethodName
		print '*'*50
		#-------------------------------
		test_no = 2
		C = 3
		K = 2
		tfd = test_files_dir = os.path.sep.join([dir_of_this_file,'test_filter_descriptors_%d' % test_no])
		test_lab = 't.f.d.%d' % test_no
		#===================================
		pre_test_files = [f for f in glob.glob('%s%s*' % (tfd,os.path.sep)) if os.path.isfile(f)]
		del f
		#===================================
		
		train_in = os.path.sep.join([tfd,'%s_train.csv' % test_lab]) #actually renamed from the input for test_Clustering_1(...)
		discrete_ds = ['D_Hdonor_count','D_Hacceptor_count']
		ep_name = 'Endpoint:Solubility'
		out_dir = tfd
		#===================================
		
		tool_dir = os.path.sep.join(top_dir.split(os.path.sep)[:-1])
		
		cwd = os.getcwd()
		
		os.chdir(top_dir)
		
		cmd = r'python filter_descriptors.py -i "%s" -o "%s" -d "%s" -e "%s"' % (train_in,out_dir,';'.join(discrete_ds),ep_name)
		
		cmd += ' -C %d -K %d' % (C,K)
		
		assert 0 == os.system(cmd),"This cmd failed:%s" % cmd
		
		os.chdir(cwd)
		
		specific_new_files_not_to_check = []#[f for f in glob.glob('%s%s*' % (tfd,os.path.sep)) if (not os.path.basename(f) == '%s_train_filt_KBfC.MI_C%d_K%d.csv' % (test_lab,C,K)) and (not f in pre_test_files)]
		
		#===================================
		checkAndCleanOutputFiles(test_files_dir,pre_test_files,specific_new_files_not_to_check)
		#===================================
	
	def test_filter_descriptors_3(self):
		#-------------------------------
		if not [] == _tests_to_run:
			if not self._testMethodName in _tests_to_run:
				print "Aborting this test: ",self._testMethodName
				return 0
		print '*'*50
		print 'Running this test:',self._testMethodName
		print '*'*50
		#-------------------------------
		test_no = 3
		C = 5
		K = 1
		tfd = test_files_dir = os.path.sep.join([dir_of_this_file,'test_filter_descriptors_%d' % test_no])
		test_lab = 't.f.d.%d' % test_no
		#===================================
		pre_test_files = [f for f in glob.glob('%s%s*' % (tfd,os.path.sep)) if os.path.isfile(f)]
		del f
		#===================================
		
		train_in = os.path.sep.join([tfd,'%s_train.csv' % test_lab]) #actually renamed from the input for test_Clustering_1(...)
		discrete_ds = ['D_Hdonor_count','D_Hacceptor_count']
		ep_name = 'Endpoint:Solubility'
		out_dir = tfd
		#===================================
		
		tool_dir = os.path.sep.join(top_dir.split(os.path.sep)[:-1])
		
		cwd = os.getcwd()
		
		os.chdir(top_dir)
		
		cmd = r'python filter_descriptors.py -i "%s" -o "%s" -d "%s" -e "%s"' % (train_in,out_dir,';'.join(discrete_ds),ep_name)
		
		cmd += ' -C %d -K %d' % (C,K)
		
		assert 0 == os.system(cmd),"This cmd failed:%s" % cmd
		
		os.chdir(cwd)
		
		specific_new_files_not_to_check = []#[f for f in glob.glob('%s%s*' % (tfd,os.path.sep)) if (not os.path.basename(f) == '%s_train_filt_KBfC.MI_C%d_K%d.csv' % (test_lab,C,K)) and (not f in pre_test_files)]
		
		#===================================
		checkAndCleanOutputFiles(test_files_dir,pre_test_files,specific_new_files_not_to_check)
		#===================================
	
	def test_filter_descriptors_4(self):
		#-------------------------------
		if not [] == _tests_to_run:
			if not self._testMethodName in _tests_to_run:
				print "Aborting this test: ",self._testMethodName
				return 0
		print '*'*50
		print 'Running this test:',self._testMethodName
		print '*'*50
		#-------------------------------
		test_no = 4
		C = 100
		K = 100
		tfd = test_files_dir = os.path.sep.join([dir_of_this_file,'test_filter_descriptors_%d' % test_no])
		test_lab = 't.f.d.%d' % test_no
		#===================================
		pre_test_files = [f for f in glob.glob('%s%s*' % (tfd,os.path.sep)) if os.path.isfile(f)]
		del f
		#===================================
		
		train_in = os.path.sep.join([tfd,'%s_train.csv' % test_lab]) #actually renamed from the input for test_Clustering_1(...)
		discrete_ds = ['D_Hdonor_count','D_Hacceptor_count']
		ep_name = 'Endpoint:Solubility'
		out_dir = tfd
		#===================================
		
		tool_dir = os.path.sep.join(top_dir.split(os.path.sep)[:-1])
		
		cwd = os.getcwd()
		
		os.chdir(top_dir)
		
		cmd = r'python filter_descriptors.py -i "%s" -o "%s" -d "%s" -e "%s"' % (train_in,out_dir,';'.join(discrete_ds),ep_name)
		
		cmd += ' -C %d -K %d' % (C,K)
		
		assert 0 == os.system(cmd),"This cmd failed:%s" % cmd
		
		os.chdir(cwd)
		
		specific_new_files_not_to_check = []#[f for f in glob.glob('%s%s*' % (tfd,os.path.sep)) if (not os.path.basename(f) == '%s_train_filt_KBfC.MI_C%d_K%d.csv' % (test_lab,C,K)) and (not f in pre_test_files)]
		
		#===================================
		checkAndCleanOutputFiles(test_files_dir,pre_test_files,specific_new_files_not_to_check)
		#===================================
		
	def test_filter_descriptors_5(self):
		#-------------------------------
		if not [] == _tests_to_run:
			if not self._testMethodName in _tests_to_run:
				print "Aborting this test: ",self._testMethodName
				return 0
		print '*'*50
		print 'Running this test:',self._testMethodName
		print '*'*50
		#-------------------------------
		tfd = test_files_dir = os.path.sep.join([dir_of_this_file,'test_filter_descriptors_5'])
		test_lab = 't.f.d.5'
		#===================================
		pre_test_files = [f for f in glob.glob('%s%s*' % (tfd,os.path.sep)) if os.path.isfile(f)]
		del f
		#===================================
		
		train_in = os.path.sep.join([tfd,'%s_train.csv' % test_lab]) #actually renamed from the input for test_Clustering_1(...)
		discrete_ds = ['D_Hdonor_count','D_Hacceptor_count']
		ep_name = 'Endpoint:Solubility'
		out_dir = tfd
		test_in = os.path.sep.join([tfd,'%s_test.csv' % test_lab])
		#===================================
		
		tool_dir = os.path.sep.join(top_dir.split(os.path.sep)[:-1])
		
		cwd = os.getcwd()
		
		os.chdir(top_dir)
		
		cmd = r'python filter_descriptors.py -i "%s" -o "%s" -d "%s" -e "%s"' % (train_in,out_dir,';'.join(discrete_ds),ep_name)
		
		cmd += ' -T "%s"' % test_in
		
		assert 0 == os.system(cmd),"This cmd failed:%s" % cmd
		
		os.chdir(cwd)
		
		specific_new_files_not_to_check = []#[f for f in glob.glob('%s%s*' % (tfd,os.path.sep)) if (not os.path.basename(f) == '%s_train_filt_KBfC.MI_C3_K1.csv' % test_lab) and (not f in pre_test_files)]
		
		#===================================
		checkAndCleanOutputFiles(test_files_dir,pre_test_files,specific_new_files_not_to_check)
		#===================================
	
	def test_filter_descriptors_6(self):
		#-------------------------------
		if not [] == _tests_to_run:
			if not self._testMethodName in _tests_to_run:
				print "Aborting this test: ",self._testMethodName
				return 0
		print '*'*50
		print 'Running this test:',self._testMethodName
		print '*'*50
		#-------------------------------
		############################
		#Evaluation as per test_filter_descriptors_5, except for providing the names of discrete descriptors via a text file.
		############################
		
		tfd = test_files_dir = os.path.sep.join([dir_of_this_file,'test_filter_descriptors_6'])
		test_lab = 't.f.d.6'
		#===================================
		pre_test_files = [f for f in glob.glob('%s%s*' % (tfd,os.path.sep)) if os.path.isfile(f)]
		del f
		#===================================
		
		train_in = os.path.sep.join([tfd,'%s_train.csv' % test_lab]) #actually renamed from the input for test_Clustering_1(...)
		#discrete_ds = ['D_Hdonor_count','D_Hacceptor_count']
		discrete_ds_text_file = os.path.sep.join([tfd,'%s_discrete_ds.txt' % test_lab])
		ep_name = 'Endpoint:Solubility'
		out_dir = tfd
		test_in = os.path.sep.join([tfd,'%s_test.csv' % test_lab])
		#===================================
		
		tool_dir = os.path.sep.join(top_dir.split(os.path.sep)[:-1])
		
		cwd = os.getcwd()
		
		os.chdir(top_dir)
		
		cmd = r'python filter_descriptors.py -i "%s" -o "%s" -d "%s" -e "%s"' % (train_in,out_dir,discrete_ds_text_file,ep_name)
		
		cmd += ' -T "%s"' % test_in
		
		assert 0 == os.system(cmd),"This cmd failed:%s" % cmd
		
		os.chdir(cwd)
		
		specific_new_files_not_to_check = []#[f for f in glob.glob('%s%s*' % (tfd,os.path.sep)) if (not os.path.basename(f) == '%s_train_filt_KBfC.MI_C3_K1.csv' % test_lab) and (not f in pre_test_files)]
		
		#===================================
		checkAndCleanOutputFiles(test_files_dir,pre_test_files,specific_new_files_not_to_check)
		#===================================
	
	def test_filter_descriptors_7(self):
		#-------------------------------
		if not [] == _tests_to_run:
			if not self._testMethodName in _tests_to_run:
				print "Aborting this test: ",self._testMethodName
				return 0
		print '*'*50
		print 'Running this test:',self._testMethodName
		print '*'*50
		#-------------------------------
		############################
		#Evaluation as per test_filter_descriptors_6, except for switching on the -P and -R options to avoid creating plots or certain intermediate records.
		############################
		
		tfd = test_files_dir = os.path.sep.join([dir_of_this_file,'test_filter_descriptors_7'])
		test_lab = 't.f.d.7'
		#===================================
		pre_test_files = [f for f in glob.glob('%s%s*' % (tfd,os.path.sep)) if os.path.isfile(f)]
		del f
		#===================================
		
		train_in = os.path.sep.join([tfd,'%s_train.csv' % test_lab]) #actually renamed from the input for test_Clustering_1(...)
		#discrete_ds = ['D_Hdonor_count','D_Hacceptor_count']
		discrete_ds_text_file = os.path.sep.join([tfd,'%s_discrete_ds.txt' % test_lab])
		ep_name = 'Endpoint:Solubility'
		out_dir = tfd
		test_in = os.path.sep.join([tfd,'%s_test.csv' % test_lab])
		#===================================
		
		tool_dir = os.path.sep.join(top_dir.split(os.path.sep)[:-1])
		
		cwd = os.getcwd()
		
		os.chdir(top_dir)
		
		cmd = r'python filter_descriptors.py -i "%s" -o "%s" -d "%s" -e "%s" -P -R' % (train_in,out_dir,discrete_ds_text_file,ep_name)
		
		cmd += ' -T "%s"' % test_in
		
		assert 0 == os.system(cmd),"This cmd failed:%s" % cmd
		
		os.chdir(cwd)
		
		specific_new_files_not_to_check = []#[f for f in glob.glob('%s%s*' % (tfd,os.path.sep)) if (not os.path.basename(f) == '%s_train_filt_KBfC.MI_C3_K1.csv' % test_lab) and (not f in pre_test_files)]
		
		#===================================
		checkAndCleanOutputFiles(test_files_dir,pre_test_files,specific_new_files_not_to_check)
		#===================================
	
	def test_filter_descriptors_8(self):
		#-------------------------------
		if not [] == _tests_to_run:
			if not self._testMethodName in _tests_to_run:
				print "Aborting this test: ",self._testMethodName
				return 0
		print '*'*50
		print 'Running this test:',self._testMethodName
		print '*'*50
		#-------------------------------
		############################
		#Evaluation as per test_filter_descriptors_7, except for adding two irrelevant descriptors to the training and test sets and arranging prescreening to select the best descriptors = no. original descriptors. *Actually, we had to make some other descriptors more relevant, in spite of their higher Pearson correlation coefficient-squared values!
		############################
		
		tfd = test_files_dir = os.path.sep.join([dir_of_this_file,'test_filter_descriptors_8'])
		test_lab = 't.f.d.8'
		#===================================
		pre_test_files = [f for f in glob.glob('%s%s*' % (tfd,os.path.sep)) if os.path.isfile(f)]
		del f
		#===================================
		
		train_in = os.path.sep.join([tfd,'%s_train.csv' % test_lab])
		#discrete_ds = ['D_Hdonor_count','D_Hacceptor_count']
		discrete_ds_text_file = os.path.sep.join([tfd,'%s_discrete_ds.txt' % test_lab])
		ep_name = 'Endpoint:Solubility'
		out_dir = tfd
		test_in = os.path.sep.join([tfd,'%s_test.csv' % test_lab])
		#===================================
		
		tool_dir = os.path.sep.join(top_dir.split(os.path.sep)[:-1])
		
		cwd = os.getcwd()
		
		os.chdir(top_dir)
		
		cmd = r'python filter_descriptors.py -i "%s" -o "%s" -d "%s" -e "%s" -P -R -S 5' % (train_in,out_dir,discrete_ds_text_file,ep_name)
		
		cmd += ' -T "%s"' % test_in
		
		assert 0 == os.system(cmd),"This cmd failed:%s" % cmd
		
		os.chdir(cwd)
		
		specific_new_files_not_to_check = []#[f for f in glob.glob('%s%s*' % (tfd,os.path.sep)) if (not os.path.basename(f) == '%s_train_filt_KBfC.MI_C3_K1.csv' % test_lab) and (not f in pre_test_files)]
		
		#===================================
		checkAndCleanOutputFiles(test_files_dir,pre_test_files,specific_new_files_not_to_check)
		#===================================
	
	def test_Clustering_getDistance_identical_vectors(self):
		#-------------------------------
		if not [] == _tests_to_run:
			if not self._testMethodName in _tests_to_run:
				print "Aborting this test: ",self._testMethodName
				return 0
		print '*'*50
		print 'Running this test:',self._testMethodName
		print '*'*50
		#-------------------------------
		
		scenarios = []
		scenarios.append([3,1,1,4,7,1,5,0,1,8])
		scenarios.append([1.57000,-0.44000,-28.03032,-7.03716,-43.42052,-92.58454,-35.46846,-0.07388,-55.92310,-49.51670])
		
		
		
		#-------------------------------
		
		repetitions = range(0,1)#range(0,100)
		no_bins = 200#400#200#None#100 #400 worked as well
		
		#------------------------------
		
		from Clustering import getDistance
		import pandas as pd
		
		#------------------------------
		for s in range(0,len(scenarios)):
			print '#'*50
			print 'Scenario:',s
			for r in repetitions:
				print 'Repetition:',r
				series = pd.Series(scenarios[s])
				d = getDistance(x=series,y=series,no_bins=no_bins)
				assert d == 0.0,"d=%f" % d
			print '#'*50
		#-----------------------------
	
	def test_Clustering_getDistance_invariant_to_homeormorphism(self):
		#-------------------------------
		if not [] == _tests_to_run:
			if not self._testMethodName in _tests_to_run:
				print "Aborting this test: ",self._testMethodName
				return 0
		print '*'*50
		print 'Running this test:',self._testMethodName
		print '*'*50
		#-------------------------------
		
		from Clustering import getDistance
		import pandas as pd
		import random
		random.seed(a=100)
		
		#-------------------------------
		size = 50 #25
		
		scenarios = []
		scenarios.append((random.sample(range(273,373),size)+random.sample(range(273,373),size),random.sample(range(273,373),size)+random.sample(range(273,373),size)))
		
		#-------------------------------
		
		repetitions = range(0,1)#range(0,100)
		no_bins = 200 #400#200#None#100#25 #400 worked as well
		
		#------------------------------
		for s in range(0,len(scenarios)):
			print '#'*50
			print 'Scenario:',s
			for r in repetitions:
				print 'Repetition:',r
				x = pd.Series(scenarios[s][0])
				y = pd.Series(scenarios[s][1])
				assert not x.equals(y)
				d = getDistance(x=x,y=y,no_bins=no_bins)
				assert not d == 0.0,"d=%f" % d
				x_reciprocal = pd.Series([(1.0/xv) for xv in scenarios[s][0]])
				y_reciprocal = pd.Series([(1.0/yv) for yv in scenarios[s][1]])
				assert not x_reciprocal.equals(y_reciprocal)
				d_new = getDistance(x=x_reciprocal,y=y_reciprocal,no_bins=no_bins)
				assert d == d_new,"d=%f;d_new=%f" % (d,d_new)
			print '#'*50
		#-----------------------------
	
	def test_getKBestFromDescsDataFrame_invariant_to_homeomorphism(self):
		#-------------------------------
		if not [] == _tests_to_run:
			if not self._testMethodName in _tests_to_run:
				print "Aborting this test: ",self._testMethodName
				return 0
		print '*'*50
		print 'Running this test:',self._testMethodName
		print '*'*50
		#-------------------------------
		import other_utils as ou
		from KBestFromClusters import getKBestFromDescsDataFrame
		#-------------------------------
		
		tfd = os.path.sep.join([dir_of_this_file,'test_getKBestFromDescsDataFrame_i.t.h'])
		
		train_in = os.path.sep.join([tfd,'t.KBest.i.t.h_train.csv'])
		
		descs = ['D_clogP','D_xlogP','D_Elatt','D_Hdonor_count','D_Hacceptor_count','D_Irrel_1','D_Irrel_2','D_Temperature']
		discrete_descs = ['D_Hdonor_count','D_Hacceptor_count']
		
		train_in_T_to_minus_one = os.path.sep.join([tfd,'t.KBest.i.t.h_train_T.to.minus.one.csv'])
		
		descs_T_to_minus_one = ['D_clogP','D_xlogP','D_Elatt','D_Hdonor_count','D_Hacceptor_count','D_Irrel_1','D_Irrel_2','D_Temperature_to_minus_one']
		
		no_mir_neighbours = 3#5#3 #This seems to make no difference.
		
		#--------------------------------
		
		(train,train_x) = ou.loadWholeDatasetAndJustDescs(train_in)
		train_y = train['Endpoint:Solubility']
		
		mir,MIR_best,descriptors = getKBestFromDescsDataFrame(training_x=train_x,training_y=train_y,list_of_all_descriptors=descs,top_ranked_number_to_select=3,discrete_desc_names=discrete_descs,no_mir_neighbours=no_mir_neighbours)
		
		print '-'*50
		print 'mir.scores_.tolist()=',mir.scores_.tolist()
		print 'MIR_best=',MIR_best
		print 'descriptors=',descriptors
		print '-'*50
		
		(train_T_to_minus_one,train_x_T_to_minus_one) = ou.loadWholeDatasetAndJustDescs(train_in_T_to_minus_one)
		train_y_T_to_minus_one = train_T_to_minus_one['Endpoint:Solubility']
		
		mir_T_to_minus_one,MIR_best_T_to_minus_one,descriptors_T_to_minus_one = getKBestFromDescsDataFrame(training_x=train_x_T_to_minus_one,training_y=train_y_T_to_minus_one,list_of_all_descriptors=descs_T_to_minus_one,top_ranked_number_to_select=3,discrete_desc_names=discrete_descs,no_mir_neighbours=no_mir_neighbours)
		
		print '-'*50
		print 'mir_T_to_minus_one.scores_.to_list()=',mir_T_to_minus_one.scores_.tolist()
		print 'MIR_best_T_to_minus_one=',MIR_best_T_to_minus_one
		print 'descriptors_T_to_minus_one=',descriptors_T_to_minus_one
		print '-'*50
		
		assert [d.replace('_to_minus_one','') for d in descriptors_T_to_minus_one] == descriptors,"descriptors=%s;descriptors_T_to_minus_one=%s" % (str(descriptors),str(descriptors_T_to_minus_one))
		assert [d.replace('_to_minus_one','') for d in MIR_best_T_to_minus_one] == MIR_best,"MIR_best=%s;MIR_best_T_to_minus_one=%s" % (str(MIR_best),str(MIR_best_T_to_minus_one))
		###########################
		#As well as not matching perfectly, the fact that the T and (1/T) MI scores are not one, although they are close, given the endpoint was set to T, is indicative of problems with the MI estimator being used! 
		#assert mir_T_to_minus_one.scores_.tolist() == mir.scores_.tolist(),"mir.scores_.tolist()=%s;mir_T_to_minus_one.scores_.tolist()=%s" % (str(mir.scores_.tolist()),str(mir_T_to_minus_one.scores_.tolist()))
		###########################


#@profile
#@jit
def runAllTests():
	
	global _keep_files_not_checked
	global _tests_to_run
	
	######################
	opts,args = getopt.getopt(sys.argv[1:],'kt:',['_keep_files_not_checked=True','_tests_to_run='])
	for o,v in opts:
		if '-k' == o:
			_keep_files_not_checked = True
		if '-t' == o:
			_tests_to_run = re.sub(r'"','',v).split(';')
	####################
	
	loaded_tests = unittest.TestLoader().loadTestsFromTestCase(AllTests)
	tests_runner = unittest.TextTestRunner(verbosity=2)
	tests_runner.run(loaded_tests)

if __name__ == '__main__':
	runAllTests()
	
