# Supplementary material for: The influence of solid state information and descriptor selection on statistical models of temperature dependent aqueous solubility
Source: J Cheminform. 2018 Aug 29;10:44. doi: 10.1186/s13321-018-0298-3 (PMC6115327; doi:10.1186/s13321-018-0298-3)
Supplement: Supplementary file 7 — Additional file 7. The Perl script used for Materials Studio lattice energy calculations, along with the Python scripts used to generate CIF input files from CSD refcodes, including filtering, as well as the Python scripts used for evaluation of the lattice energy protocol on the SUB-48 dataset. [file 13321_2018_298_MOESM7_ESM.zip]

Archive with 5 entries (5 files):
- lattice_energy_scripts/csd_refcodes_to_zvalue_labelled_cifs_post_filter.py
- lattice_energy_scripts/LICENSE.txt
- lattice_energy_scripts/MaterialsStudio_LE_script_AqModelsPaper.pl
- lattice_energy_scripts/rev_MS_CD_calc_pred_perf_metrics.py
- lattice_energy_scripts/updated_analysis_script.py
