# Supplementary material for: The influence of solid state information and descriptor selection on statistical models of temperature dependent aqueous solubility
Source: J Cheminform. 2018 Aug 29;10:44. doi: 10.1186/s13321-018-0298-3 (PMC6115327; doi:10.1186/s13321-018-0298-3)
Supplement: Supplementary file 7 — Additional file 7. The Perl script used for Materials Studio lattice energy calculations, along with the Python scripts used to generate CIF input files from CSD refcodes, including filtering, as well as the Python scripts used for evaluation of the lattice energy protocol on the SUB-48 dataset. [file 13321_2018_298_MOESM7_ESM.zip › lattice_energy_scripts/csd_refcodes_to_zvalue_labelled_cifs_post_filter.py]

####################################
#https://opensource.org/licenses/BSD-3-Clause (last accessed 26/11/17)
#Copyright (c) 2016-2017 University of Leeds
#Redistribution and use in source and binary forms, with or without modification, are permitted provided that the following conditions are met:
#1. Redistributions of source code must retain the above copyright notice, this list of conditions and the following disclaimer.
#2. Redistributions in binary form must reproduce the above copyright notice, this list of conditions and the following disclaimer in the documentation and/or other materials provided with the distribution.
#3. Neither the name of the copyright holder nor the names of its contributors may be used to endorse or promote products derived from this software without specific prior written permission.
#THIS SOFTWARE IS PROVIDED BY THE COPYRIGHT HOLDERS AND CONTRIBUTORS "AS IS" AND ANY EXPRESS OR IMPLIED WARRANTIES, INCLUDING, BUT NOT LIMITED TO, THE IMPLIED WARRANTIES OF MERCHANTABILITY AND FITNESS FOR A PARTICULAR PURPOSE ARE DISCLAIMED. IN NO EVENT SHALL THE COPYRIGHT HOLDER OR CONTRIBUTORS BE LIABLE FOR ANY DIRECT, INDIRECT, INCIDENTAL, SPECIAL, EXEMPLARY, OR CONSEQUENTIAL DAMAGES (INCLUDING, BUT NOT LIMITED TO, PROCUREMENT OF SUBSTITUTE GOODS OR SERVICES; LOSS OF USE, DATA, OR PROFITS; OR BUSINESS INTERRUPTION) HOWEVER CAUSED AND ON ANY THEORY OF LIABILITY, WHETHER IN CONTRACT, STRICT LIABILITY, OR TORT (INCLUDING NEGLIGENCE OR OTHERWISE) ARISING IN ANY WAY OUT OF THE USE OF THIS SOFTWARE, EVEN IF ADVISED OF THE POSSIBILITY OF SUCH DAMAGE.
####################################
import sys,os,re,getopt,glob
from ccdc.io import CrystalReader,CrystalWriter

def isSingleComponentCrystalWithAtMostOneMolinAsymmetricUnit(z_prime,smiles):
	if 1.0 >= z_prime and not "." in smiles:
		return True
	else:
		return False

def evalCriteria(crystal):
	
	#==========================
	#New statements added as of 29/05/17:
	if crystal is None:
		criteria_met = False
		print 'No crystal object for %s!' % crystal.identifier
		return criteria_met
	#==========================
	
	
	z_prime = crystal.z_prime
	#z_value = crystal.z_value
	smiles = crystal.molecule.smiles
	
	#==========================
	#New statements added as of 29/05/17:
	if z_prime is None:
		criteria_met = False
		print 'No z_prime for %s!' % crystal.identifier
		return criteria_met
	#==========================
	
	#==========================
	#New statements added as of 29/05/17:
	if smiles is None:
		criteria_met = False
		print 'No smiles for %s!' % crystal.identifier
		return criteria_met
	#==========================
	
	
	print '*'*50
	print 'refcode=',crystal.identifier
	print 'z_prime=',z_prime
	#print 'z_value=',z_value
	print 'smiles=',smiles
	print '*'*50
	
	criteria_met = isSingleComponentCrystalWithAtMostOneMolinAsymmetricUnit(z_prime,smiles)
	
	return criteria_met

def writeRawCifFiles(input,out_dir,filter,check_z_value_consistency):
	
	print '='*50
	print 'Reading refcodes from ',input
	print 'Writing .cif files to ',out_dir
	print '='*50
	
	crystal_loader = CrystalReader(input,format='identifiers')
	
	for crystal in crystal_loader:
		print 'Parsing ',crystal.identifier
		
		criteria_met = evalCriteria(crystal)
		
		if filter:
			if not criteria_met:
				print 'Skipping!'
				continue
		else:
			print 'Not filtering!'
		
		z_value = crystal.z_value
		assert int(z_value) == z_value,z_value
		cif_file = '%s%s%s-%d.cif' % (out_dir,os.path.sep,crystal.identifier,int(z_value))
		crystal_dumper = CrystalWriter(cif_file)
		crystal_dumper.write(crystal)
		
		if check_z_value_consistency:
			checkZvalue(cif=cif_file)

def checkZvalue(cif):
	cif = os.path.basename(cif)
	
	z_value_from_CSD_API = int(cif.split('-')[1].split('.cif')[0])
	
	f_in = open(cif)
	try:
		for line in f_in.readlines():
			if '_cell_formula_units_Z' in line:
				z_value_from_CIF = int(re.sub(r'\r|\n','',line).split('_cell_formula_units_Z')[1].strip())
	finally:
		f_in.close()
	
	assert z_value_from_CIF == z_value_from_CSD_API,"cif=%s;z_value_from_CIF=%d;z_value_from_CSD_API=%d" % (cif,z_value_from_CIF,z_value_from_CSD_API)
	
	print 'Z values are consistent, as expected!'

def main():
	
	print 'THE START'
	
	filter = True
	check_z_value_consistency = True
	####################
	opts,args = getopt.getopt(sys.argv[1:],'cki:',['check_z_value_consistency=False','filter=False','input='])
	for o,v in opts:
		if '-i' == o:
			input = re.sub(r'"','',v) #input = .txt file with one CSD refcode per line only
		if '-k' == o:
			filter = False
		if '-c' == o:
			check_z_value_consistency = False
	####################
	
	out_dir = os.path.dirname(os.path.abspath(input))
	
	writeRawCifFiles(input,out_dir,filter,check_z_value_consistency)
	
	print 'THE END'
	
	return 0

if __name__ == '__main__':
	sys.exit(main())
