# Supplementary material for: The influence of solid state information and descriptor selection on statistical models of temperature dependent aqueous solubility
Source: J Cheminform. 2018 Aug 29;10:44. doi: 10.1186/s13321-018-0298-3 (PMC6115327; doi:10.1186/s13321-018-0298-3)
Supplement: Supplementary file 7 — Additional file 7. The Perl script used for Materials Studio lattice energy calculations, along with the Python scripts used to generate CIF input files from CSD refcodes, including filtering, as well as the Python scripts used for evaluation of the lattice energy protocol on the SUB-48 dataset. [file 13321_2018_298_MOESM7_ESM.zip › lattice_energy_scripts/MaterialsStudio_LE_script_AqModelsPaper.pl]

####################################
#https://opensource.org/licenses/BSD-3-Clause (last accessed 26/11/17)
#Copyright (c) 2016-2017 University of Leeds & STFC
#Redistribution and use in source and binary forms, with or without modification, are permitted provided that the following conditions are met:
#1. Redistributions of source code must retain the above copyright notice, this list of conditions and the following disclaimer.
#2. Redistributions in binary form must reproduce the above copyright notice, this list of conditions and the following disclaimer in the documentation and/or other materials provided with the distribution.
#3. Neither the name of the copyright holder nor the names of its contributors may be used to endorse or promote products derived from this software without specific prior written permission.
#THIS SOFTWARE IS PROVIDED BY THE COPYRIGHT HOLDERS AND CONTRIBUTORS "AS IS" AND ANY EXPRESS OR IMPLIED WARRANTIES, INCLUDING, BUT NOT LIMITED TO, THE IMPLIED WARRANTIES OF MERCHANTABILITY AND FITNESS FOR A PARTICULAR PURPOSE ARE DISCLAIMED. IN NO EVENT SHALL THE COPYRIGHT HOLDER OR CONTRIBUTORS BE LIABLE FOR ANY DIRECT, INDIRECT, INCIDENTAL, SPECIAL, EXEMPLARY, OR CONSEQUENTIAL DAMAGES (INCLUDING, BUT NOT LIMITED TO, PROCUREMENT OF SUBSTITUTE GOODS OR SERVICES; LOSS OF USE, DATA, OR PROFITS; OR BUSINESS INTERRUPTION) HOWEVER CAUSED AND ON ANY THEORY OF LIABILITY, WHETHER IN CONTRACT, STRICT LIABILITY, OR TORT (INCLUDING NEGLIGENCE OR OTHERWISE) ARISING IN ANY WAY OUT OF THE USE OF THIS SOFTWARE, EVEN IF ADVISED OF THE POSSIBILITY OF SUCH DAMAGE.
####################################
#Written by Richard Marchese Robinson (RLMR) [University of Leeds] & Dawn Geatches (DG) [STFC]
#The adaptations by RLMR and DG, starting from rev_MS_CD_STFC-16_all_opts.pl written by RLMR, are indicated in the "RLMR" and "DG" annotated comments
#The "TryOnlyHsOpt" option was implemented based on recommendations from Alexandru Moldovan [Pfizer sponsored PhD student, University of Leeds]
#rev_MS_CD_STFC-16_all_opts.pl was written based on adapting "Lattice_Calcv1.pl", which was originally written by Alexandru Moldovan [Pfizer sponsored PhD student, University of Leeds]
#The following scripts provided by Ernest Chow [ErnestHoHin.Chow [at] pfizer.com] were consulted to check that the Materials Studio documentation was being interpreted correctly: "Danny_LE_201511117.pl" & "LE_MPP20151006_split.pl"
#########################################################
#********************************************************
#Aim of this script: generate lattice energy force-field results based on the raw CIF files, according to a single force-field based lattice energy calculation protocol
#Assumptions: single component molecular crystals (z' <= 1), with the z-value provided in the CIF file name.
#*********************************************************


my $inputFilesFolder = "C:\\UoLeeds_work.PC\\ADDoPT\\code\\rev.2_MS_CrystalDescriptors\\in\\"; #RLMR: WP3.C
my $outputFilesFolder = "C:\\UoLeeds_work.PC\\ADDoPT\\code\\rev.2_MS_CrystalDescriptors\\out\\"; #RLMR: WP3.C
my $outputName = "Results.std"; #RLMR: WP3.C

#my $inputFilesFolder = "C:\\UoLeeds_work.PC\\ADDoPT\\WP3_TaskA\\Elatt_FF_vs_QM\\ScriptedWorkflow\\dawn\\fix.z_value.grab\\z_add_man_to_CIF_names\\";
#my $outputFilesFolder = "C:\\UoLeeds_work.PC\\ADDoPT\\WP3_TaskA\\Elatt_FF_vs_QM\\ScriptedWorkflow\\dawn\\fix.z_value.grab\\out\\";


########################################################
#see file:///C:/Program%20Files%20(x86)/BIOVIA/Materials%20Studio%2016.1/share/doc/MaterialsStudio.htm#scripting
#see file:///C:/Program%20Files%20(x86)/BIOVIA/Materials%20Studio%2016.1/share/doc/content/tutorials/scriptingtutorial/tutmsscriptinginteractionenergy.htm
#for additional explanation of these commands
#see http://www.perl.com/pub/2008/04/23/a-beginners-introduction-to-perl-510.html
#see http://www.perl.com/pub/2008/05/07/beginners-introduction-to-perl-510-part-2.html
#see http://news.oreilly.com/2008/06/a-beginners-introduction-to-pe.html
#see http://stackoverflow.com/questions/22566/how-do-i-read-in-the-contents-of-a-directory-in-perl
#see http://www.wellho.net/mouth/748_Getting-rid-of-variables-after-you-have-finished-with-them.html


use strict;
use Getopt::Long;
use MaterialsScript qw(:all); 	# Can be used in Material Studio	
use List::Util qw(max); 		# Allows the use of lists 
use File::Find;					# Used to find files in given directory  
use warnings 'all';				# Standard warning
use Error qw(:try); #http://search.cpan.org/~shlomif/Error-0.17024/lib/Error.pm #http://stackoverflow.com/questions/10342875/how-to-properly-use-the-try-catch-in-perl-that-error-pm-provides
use File::Spec::Functions qw/ catfile /;
use Cwd 'abs_path';


################################################################
#Sets up Table with Columns 
my $newStudyTable = Documents->New($outputName);
my $calcSheet=$newStudyTable->ActiveSheet;

$calcSheet->ColumnHeading(0)="CrystalStructure";
#$calcSheet->ColumnHeading(1)="ExtractMolDetails";
$calcSheet->ColumnHeading(1)="OptimizeCrystal";
$calcSheet->ColumnHeading(2)="OptimizeGasMolecule";
$calcSheet->ColumnHeading(3)="CrystalStructureOptimizationDetails";
$calcSheet->ColumnHeading(4)="ForceField";
$calcSheet->ColumnHeading(5)="Calculated Lattice Ener#gy (kcal/mol)";
$calcSheet->ColumnHeading(6)="z-value"; #added by DG #uncommented by RLMR & calcsheet replaced with calcSheet
$calcSheet->ColumnHeading(7)="Quality"; #added by DG
$calcSheet->ColumnHeading(8)="Charge";  #added by DG


##########################################
#=========================================
#Options for calculate_LatticeEnergy_all_scenarios(...):
my @main_scenarios = ("C"); #RLMR: WP3.C ,"D","E");
my @opt_cryst_details = ("Molecule positions relaxed & internal molecule co-ordinates relaxed & cell relaxed"); #RLMR: WP3.C ("TryOnlyHsOpt","Molecule positions relaxed & internal molecule co-ordinates fixed & cell fixed","Molecule positions relaxed & internal molecule co-ordinates relaxed & cell fixed","Molecule positions relaxed & internal molecule co-ordinates relaxed & cell relaxed");
my $license_for_COMPASS = "True";
my @ff_opts = ("");
if($license_for_COMPASS eq "True"){
	@ff_opts = ("COMPASS"); #RLMR: WP3.C ("Dreiding","Universal","cvff","pcff","COMPASS","COMPASSII"); #"pcff30" is not recognised??? "pcff","Universal","COMPASS","COMPASSII"
}else{
	@ff_opts = ("Dreiding","Universal","cvff","pcff"); #"pcff30" is not recognised???  "pcff","Universal"
}
my @Quality = ("Medium"); #RLMR: WP3.C #("Medium","Ultra-fine"); #added by DG
my @Charges = ("Forcefield assigned"); #RLMR: WP3.C ,"Use current","Charge using Gasteiger"); #added by DG

#my @extract_gas_mol_details = ("ExtractPreCrystalOptimization","ExtractPostCrystalOptimization");
#=========================================
##########################################

#https://perlmaven.com/subroutines-and-functions-in-perl
#**********Subroutines******************************

sub calculate_LatticeEnergy_all_scenarios {
	#############################
	#Expected input: an array containing the following:
	#(0): a copy of a document object, imported from a .cif file and then processed to try and ensure bonds and hydrogen atoms are correctly assigned, referring to a crystal structure
	#(1): OptimizeCrystal = "True" OR "False"
	#(2): OptimizeGasMolecule = "True" OR "False"
	#(3): OptimizeCrystalDetails = "TryOnlyHsOpt" OR "Molecule positions relaxed & internal molecule co-ordinates fixed & cell fixed" OR "Molecule positions relaxed & internal molecule co-ordinates relaxed & cell fixed" OR "Molecule positions relaxed & internal molecule co-ordinates relaxed & cell relaxed" 
	#(4): ForceField = "Dreiding" OR ...
	#(5): $ms_processed_xsd: the main for-loop iteration specific processed version of the crystal structure saved as an XSD file
	#(6): $current_z_value: the z-value obtained by the file name #added by RLMR
	#(7): Quality = "Medium" or "Ultra-fine" added by DG
	#(8): Charge = "Use current" or "Charge using Gasteiger" or "Forcefield assigned" added by DG
	#############################
	my (@function_input) = @_;
	my $doc = $function_input[0];
	my $OptimizeCrystal = $function_input[1];
	my $OptimizeGasMolecule = $function_input[2];
	my $OptimizeCrystalDetails = $function_input[3];
	my $ForceField = $function_input[4];
	#my $ExtractGasMoleculeDetails = $function_input[5];
	my $crystal_xsd = $function_input[5];
	my $current_z_value = $function_input[6]; #added by RLMR
	my $quality_settings = $function_input[7]; #added by DG
	my $charge_settings = $function_input[8];#added by DG
	
	
	print "==========================================\n";
	print "Saved version of crystal structure= $crystal_xsd \n";
	#print "Crystal structure = $doc \n";
	print "OptimizeCrystal = $OptimizeCrystal \n";
	print "OptimizeGasMolecule = $OptimizeGasMolecule \n";
	print "OptimizeCrystalDetails = $OptimizeCrystalDetails \n";
	print "ForceField = $ForceField \n";
	print "Quality = $quality_settings \n";#added by DG
	print "Charge = $charge_settings \n"; #added by DG
	#print "ExtractGasMoleculeDetails = $ExtractGasMoleculeDetails \n";
	print "==========================================\n";
	
	#RLMR commented this line #my $noAsymUnit=$doc->SymmetryDefinition->NumOperators; #THIS SHOULD BE EQUIVALENT TO THE NUMBER OF ASYMMETRIC UNITS IN THE UNIT CELL
	
	# my $no_mols_in_unit_cell=$doc->Molecules->Count;#For STFC-16 CIFs, this just seems to have failed silently??? #$doc->UnitCell->Molecules->Count; #For STFC-16 CIFs, this was always being evaluated to give 0???
	# if($noAsymUnit==$no_mols_in_unit_cell){ #ASSUMING Z' =1, THE NUMBER OF ASYMMETRIC UNITS IN THE UNIT CELL IS EQUIVALENT TO THE NUMBER OF MOLECULES IN THE UNIT CELL
		# print "$crystal_xsd only contains one molecule in the asymmetric unit as is assumed. \n";
	# }else{
		# print "$crystal_xsd contains $noAsymUnit asymmetric units and $no_mols_in_unit_cell molecules in the unit cell! These numbers are not equal, as is assumed! Aborting!\n";
		# die;
	# }
	
	#================================
	#Sets up Forcite module to run geometry optimizations and energy calculations
	my $forcite=Modules->Forcite;
	#my $UpdateStructure = "";
	#my $UpdateGraphs = No;
        $forcite->ChangeSettings(Settings(CurrentForcefield=>$ForceField, Quality=>$quality_settings, WriteLevel => "Silent"));
	$forcite->ChangeSettings(["3DPeriodicElectrostaticSummationMethod" => "Ewald"]);
	$forcite->ChangeSettings(Settings(ChargeAssignment=>$charge_settings));
	#$forcite->ChangeSettings(Settings(Liveupdates(Updategraphs=>"0")));

	
	if("True" eq $OptimizeCrystal){
		#--------------------------------
		#Motion Groups are used to constrain optimizations such that the internal co-ordinates of the motion groups are not changed if these motion groups are declared rigid during an optimization 
		#file:///C:/Program%20Files%20(x86)/BIOVIA/Materials%20Studio%2016.1/share/doc/MaterialsStudio.htm#core/tools/motion_groups_in_studio.htm?Highlight=motion
		#file:///C:/Program%20Files%20(x86)/BIOVIA/Materials%20Studio%2016.1/share/doc/MaterialsStudio.htm#scripting/scriptingapi/objmotiongroup.htm
		#In order for KeepMotionGroupsRigid to make sense, I believe the motion groups must first be defined:
		if("TryOnlyHsOpt" ne $OptimizeCrystalDetails){
			$doc->CreateMotionGroup($doc->AsymmetricUnit);
		}else{
			#*************************************
			#Select all non-hydrogen atoms and Fix(...) their co-ordinates!
			#*************************************
			#The following parts of the Materials Studio documentation were consulted:
			
			#file:///C:/Program%20Files%20(x86)/BIOVIA/Materials%20Studio%2016.1/share/doc/MaterialsStudio.htm#scripting/scriptingapi/apifix.htm?Highlight=Fix
			my $au_atoms = $doc->AsymmetricUnit->Atoms;
			foreach my $atom (@$au_atoms) {
				printf "Atomic Number: %d\n", $atom->AtomicNumber;
				if($atom->AtomicNumber > 1){
					$atom->Fix("XYZ");
				}
			}
		}
	}
	
	my $crystal_xsd_after_coords_fixed_if_applicable = "$crystal_xsd._coords_fix_if_applic.xsd";
	#$doc->Export($crystal_xsd_after_coords_fixed_if_applicable, Settings(Version => "2016")); #For visual inspection
	
	
	if("True" eq $OptimizeCrystal){  
		if("Molecule positions relaxed & internal molecule co-ordinates fixed & cell fixed" eq $OptimizeCrystalDetails){
			$forcite->ChangeSettings(Settings(OptimizeCell=>"No",KeepMotionGroupsRigid=>"Yes"));
		}elsif("Molecule positions relaxed & internal molecule co-ordinates relaxed & cell fixed" eq $OptimizeCrystalDetails){
			$forcite->ChangeSettings(Settings(OptimizeCell=>"No",KeepMotionGroupsRigid=>"No"));
		}elsif("Molecule positions relaxed & internal molecule co-ordinates relaxed & cell relaxed" eq $OptimizeCrystalDetails){
			$forcite->ChangeSettings(Settings(OptimizeCell=>"Yes",KeepMotionGroupsRigid=>"No"));
		}elsif("TryOnlyHsOpt" eq $OptimizeCrystalDetails){
			$forcite->ChangeSettings(Settings(OptimizeCell=>"No",KeepMotionGroupsRigid=>"Yes"));
		}else{
			print "Unrecognized option: $OptimizeCrystalDetails \n";
			die;
		}
	}
	
	#--------------------------------
	#================================
	
	#my $mol = $doc; #Clearly, this will need updating! #The attempt to create $mol as a separate variable, to support "ExtractPreCrystalOptimization", does not seem to work! Errors are encountered when I try to apply $forcite->..._>Run($mol);!
	
	#This doesn't seem to be supported: "(Missing operator before eqv?)"
	# #http://www.dlugosz.com/Perl6/web/eqv.html
	# if($mol eqv $doc){
		# print "mol object initialized with crystal object \n";
	# }else{
		# print "mol object SHOULD HAVE BEEN initialized with crystal object \n";
		# die;
	# }
	
	# if($ExtractGasMoleculeDetails eq "ExtractPreCrystalOptimization"){
		# $mol = Tools->Symmetry->UnbuildCrystal($doc); #ASSUMING Z' = 1
		# # if($mol eqv $doc){
			# # print "mol object SHOULD HAVE BEEN EXTRACTED FROM crystal object \n";
			# # die;
		# # }else{
			# # print "mol object HAS BEEN EXTRACTED FROM crystal object \n";
		# # }
	# }
	
	
	
	#===================================
	#Optimizes the crystal structure, if desired, according to the previously specified options
	if("True" eq $OptimizeCrystal){
		$forcite->GeometryOptimization->Run($doc);
	}elsif("False" eq $OptimizeCrystal){
		print "Not optimizing the crystal structure! \n"
	}else{
		print "Unrecognized option: $OptimizeCrystal \n";
		die;
	}
	
	my $crystal_xsd_after_opt_if_applicable = "$crystal_xsd._opt_if_applic.xsd";
	#$doc->Export($crystal_xsd_after_opt_if_applicable, Settings(Version => "2016")); #For visual inspection
	
	#===================================
	
	$forcite->Energy->Run($doc);
	my $crystal_energy=$doc->TotalEnergy;
	print "Total Energy = $crystal_energy \n";
	my $per_molecule_crystal_energy=($crystal_energy/$current_z_value); #ASSUMING Z' <= 1 DG altered this line #RLMR replaced $zvalue with $current_z_value
	print "Current z-value is : $current_z_value \n "; #DG added this line #RLMR replaced $zvalue with $current_z_value
	print "Per crystal molecule energy = $per_molecule_crystal_energy \n";
	if("TryOnlyHsOpt" eq $OptimizeCrystalDetails){
		#===========================================
		#If non-H atom positions were fixed during *crystal* optimization, this should unfix them during molecule optimization:
		my $atoms = $doc->AsymmetricUnit->Atoms;
		$atoms->Unfix("XYZ");
		#============================================
	}
	
	my $crystal_xsd_coords_unfix_if_applicable = "$crystal_xsd._coords_unfix_if_applic.xsd";
	#$doc->Export($crystal_xsd_coords_unfix_if_applicable, Settings(Version => "2016")); #For visual inspection
	
	#if($ExtractGasMoleculeDetails eq "ExtractPostCrystalOptimization"){
	#	#$mol = Tools->Symmetry->UnbuildCrystal($doc); #ASSUMING Z' = 1
	#}
	Tools->Symmetry->UnbuildCrystal($doc);
	
	# if($mol eqv $doc){
		# print "mol object SHOULD HAVE BEEN EXTRACTED FROM crystal object \n";
		# die;
	# }else{
		# print "mol object HAS BEEN EXTRACTED FROM crystal object \n";
	# }
	
	# my $no_mols_in_asymmetric_unit = $doc->Molecules->Count;
	# if(1==$no_mols_in_asymmetric_unit){
		# print "$crystal_xsd only contains one molecule in the asymmetric unit as is assumed. \n";
	# }else{
		# print "$crystal_xsd contains $no_mols_in_asymmetric_unit in the asymmetric unit - not one as is assumed! Aborting!\n";
		# die;
	# }
	
	my $mol_xsd_pre_opt = "$crystal_xsd._mol_pre_opt.xsd";
	#$doc->Export($mol_xsd_pre_opt, Settings(Version => "2016")); #For visual inspection
	
	#===================================
	#Optimizes the gas phase molecule structure, if desired, according to the following options:
	if("True" eq $OptimizeGasMolecule){
		$forcite->ChangeSettings(Settings(KeepMotionGroupsRigid=>"No"));
		$forcite->GeometryOptimization->Run($doc);
	}elsif("False" eq $OptimizeGasMolecule){
		print "Not optimizing the gas phase molecule structure! \n"
	}else{
		print "Unrecognized option: $OptimizeGasMolecule \n";
		die;
	}
	
	my $mol_xsd_post_opt_if_applicable = "$crystal_xsd._mol_post_opt_if_applic.xsd";
	#$doc->Export($mol_xsd_post_opt_if_applicable, Settings(Version => "2016")); #For visual inspection
	
	#===================================
	
	
	
	$forcite->Energy->Run($doc);
	my $mol_energy=$doc->TotalEnergy;
	print "Total Energy = $mol_energy \n";
	my $lattice_energy_estimate = ($per_molecule_crystal_energy - $mol_energy);
	
	return $lattice_energy_estimate;
	
};
#***************************************************

##############################################################
#DG the following were attempts to open files external to the Material Studio GUI, and extract the z-value but the perl script died
#being unable to find the files

#opendir(DIR, $dir) or die $!;
# select for files with names containing .cif 
#my @files= grep { /\.cif/ } readdir DIR;
#closedir DIR;

    #foreach my $file(@files) {
   # open FILE, "< $file" or die $!;
  #  my @lines = <FILE>;
 #   for (@lines) {
#	if ($_ =~ /(_cell_formula_units_Z)\s\:\s(\d+\.\d+)/) {
 #       print "$2\n";
#	}
 #   }
#}

#close (FILE);


#my $zvalue;
#my $find = "_cell_formula_units_Z";
	#open FILE, "<$file";
	#my @lines = <@allfiles>;
	#for (@lines) {
    	#	if ($_ =~ /(_cell_formula_units_Z)\s+(\d*\.?\d*)/) {
            
	#	print "$2\n";
	#	my $zvalue = $2;
        #	print "zvalue = $zvalue\n";
	#
	#	}	
	#}

###########################################


	


########################################
my $i = 0;
my $input_suffix = 'cif';
opendir my $folder, $inputFilesFolder or die "Couldn't open folder";
my @allfiles = grep  /^.+\.$input_suffix$/, readdir $folder;
print "@allfiles \n"; #RLMR: inserted line endings
#RMR: indented the code below:
foreach my $file (@allfiles) {
	print "Parsing $file \n";
	########################################### The following was added by DG############## (RLMR: until 'foreach my $scenario (@main_scenarios){')
	print "This is the list of cif files:@allfiles\n";
	
	my $prefix = "$folder";
	
	my @filepaths = "$outputFilesFolder/$file";
	print "This is now the new list of filepaths: @filepaths \n"; #RLMR: inserted line endings
	print "Size: ",scalar @filepaths, "\n";
	print "This is each cif file with its full path:@filepaths \n";
	
	print "# This is the number of Elements: " . @filepaths . "\n";
	
	my $zvalue; #RMR added this
	
    #foreach my $filestring ( @allfiles ) { #RLMR: commented out this for-loop
    #if ( $filestring =~ /(\D+\d+)\-(\d+\.?\d*)/ ) { #RLMR: replaced this line with the following:
	if ($file =~ /(\d?\d?\D+\d?\d?\d?\d?)\-(\d+\.?\d*)/ ){ #DG altered regex to catch non-numeric cif names
		$zvalue = $2;
		
		print "s2 is: $2 \n"; #RLMR: inserted line endings
		
		print "This is the z-value: $zvalue \n ";
	}else{ #RLMR added
		print "This file does not have the expected structure: $file \n";
		die;
	}
	#}
	#RMR: deleted various commented lines here
	foreach my $scenario (@main_scenarios){
		
		print "Scenario = $scenario \n";
		
		#foreach my $extract_gas_mol_details (@extract_gas_mol_details){
			
		#	print "Gas phase molecule extraction details= $extract_gas_mol_details \n";
			
		foreach my $opt_cryst_scenario (@opt_cryst_details){
			
			print "Crystal optimization scenario = $opt_cryst_scenario \n";
			
			my $OptimizeCrystal=""; #take care with variable scope; these cannot be created within if-elsif-else statements! #http://stackoverflow.com/questions/5912859/declaring-a-scalar-inside-an-if-statement
			my $OptimizeGasMolecule="";
			
			#different comparison operators for numbers and strings! #http://stackoverflow.com/questions/4131701/best-way-to-avoid-isnt-numeric-in-numeric-eq-warning
			if("C" eq $scenario){
				$OptimizeCrystal="True";
				$OptimizeGasMolecule="False";
			}elsif("D" eq $scenario){
				$OptimizeCrystal="True";
				$OptimizeGasMolecule="True";
			}elsif("E" eq $scenario){
				$OptimizeCrystal="False";
				$OptimizeGasMolecule="False";
			}else{
				print "Unrecognised scenario: $scenario \n";
				die;
			}
			
			if("" eq $OptimizeCrystal or "" eq $OptimizeGasMolecule){
				print "These values have not been set correctly: $OptimizeCrystal , $OptimizeGasMolecule \n";
				die;
			}
			
			if($OptimizeCrystal eq "False"){
				my $first_opt_crystal_details = $opt_cryst_details[0];
				
				
				if($opt_cryst_scenario ne $first_opt_crystal_details){
					next;
				}
			}
			#####################################################
			
			#RLMR: adjusted indentation here:
			foreach my $quality_settings (@Quality){ #added by DG
				print "Quality Settings = $quality_settings \n"; #added by DG	
				foreach my $charge_settings (@Charges){  #added by DG
					print "Charge Settings = $charge_settings \n"; #added by DG
					foreach my $force_field (@ff_opts){
						print "Loading crystal structure from $file \n";
						try{
							my $doc = Documents->Import($inputFilesFolder.$file); #N.B. If a separate copy is not created each time the subroutine calculate_LatticeEnergy_all_scenarios(...) is called, the update operations applied within that function will affect this $doc variable i.e. the originally imported variable will not be passed to the subroutine! #http://perldoc.perl.org/perlsub.html
							
							
							
							try{
								my $pre_processing_xsd = "$outputFilesFolder/$file.PreProcessing_$i.xsd";
								#$doc->Export($pre_processing_xsd, Settings(Version => "2016")); #For visual inspection
								
								#===============================
								my $ms_processed_xsd = "$outputFilesFolder/$file.AfterProcessing_$i.xsd";
								print "Processing this originally loaded crystal structure and saving the result in $ms_processed_xsd \n";
								#########
								#Process the structure by assigning bond types, adding hydrogens, rebuild crystal
								$doc->CalculateBonds;
								$doc->AdjustHydrogen;
								my $xystSym = $doc->Lattice3D->GroupName;
								Tools->CrystalBuilder->SetSpaceGroup("$xystSym", "");
								#task->SetCellParameters(<lengthA>, <lengthB>, <lengthC>, <angleAlpha>, <angleBeta>, <angleGamma>)
								Tools->CrystalBuilder->SetCellParameters($doc->SymmetryDefinition->LengthA,$doc->SymmetryDefinition->LengthB,$doc->SymmetryDefinition->LengthC,$doc->SymmetryDefinition->AngleAlpha,$doc->SymmetryDefinition->AngleBeta, $doc->SymmetryDefinition->AngleGamma);
								#Tools->CrystalBuilder->ChangeSettings(Settings(UseSpecialPositions => "Yes",         SpecialPositionTolerance => 0.05));
								$doc->UnbuildCrystal;
								Tools->CrystalBuilder->Build($doc);
								#########
								#$doc->Export($ms_processed_xsd, Settings(Version => "2016")); #For visual inspection
								#===============================
								
								
								#=================================
								print "Generating row of results \n";
								my @le_function_input = ($doc,$OptimizeCrystal,$OptimizeGasMolecule,$opt_cryst_scenario,$force_field,$ms_processed_xsd,$zvalue,$quality_settings,$charge_settings);#,$extract_gas_mol_details); #RLMR added $zvalue as an additional function argument
								
								$calcSheet->Cell($i,0)="$file";
								#$calcSheet->Cell($i,1) = $extract_gas_mol_details;
								$calcSheet->Cell($i,1)=$OptimizeCrystal;
								$calcSheet->Cell($i,2)=$OptimizeGasMolecule;
								
								if($OptimizeCrystal eq "True"){
									$calcSheet->Cell($i,3)=$opt_cryst_scenario;
								}else{
									$calcSheet->Cell($i,3)="N/A";
								}
								$calcSheet->Cell($i,4) = $force_field;
								try{
									$calcSheet->Cell($i,5)= calculate_LatticeEnergy_all_scenarios(@le_function_input);
								}otherwise{
									$calcSheet->Cell($i,5)= "LE calculation failed";
								};
								#RLMR move lines here:
								$calcSheet->Cell($i,6) = $zvalue; #added by DG #edited by RLMR - $zvalue should be used here
								$calcSheet->Cell($i,7) = $quality_settings; #added by DG
								$calcSheet->Cell($i,8) = $charge_settings; #added by DG
								#=================================
							}otherwise{
								#======================================
								$calcSheet->Cell($i,0)="$file";
								#$calcSheet->Cell($i,1) = $extract_gas_mol_details;
								$calcSheet->Cell($i,1)=$OptimizeCrystal;
								$calcSheet->Cell($i,2)=$OptimizeGasMolecule;
							
								if($OptimizeCrystal eq "True"){
									$calcSheet->Cell($i,3)=$opt_cryst_scenario;
								}else{
									$calcSheet->Cell($i,3)="N/A";
								}
								$calcSheet->Cell($i,4) = $force_field;
								$calcSheet->Cell($i,5)= "Importing succeeded, but some other file processing step failed";
								#RLMR move lines here:
								$calcSheet->Cell($i,6) = $zvalue; #added by DG #edited by RLMR - $zvalue should be used here
								$calcSheet->Cell($i,7) = $quality_settings; #added by DG
								$calcSheet->Cell($i,8) = $charge_settings; #added by DG
								#======================================
							};
							$doc->Close;
						}otherwise{
							#======================================
							$calcSheet->Cell($i,0)="$file";
							#$calcSheet->Cell($i,1) = $extract_gas_mol_details;
							$calcSheet->Cell($i,1)=$OptimizeCrystal;
							$calcSheet->Cell($i,2)=$OptimizeGasMolecule;
							
							if($OptimizeCrystal eq "True"){
								$calcSheet->Cell($i,3)=$opt_cryst_scenario;
							}else{
								$calcSheet->Cell($i,3)="N/A";
							}
							$calcSheet->Cell($i,4) = $force_field;
							$calcSheet->Cell($i,5)= "Importing failed";
							#RLMR move lines here:
							$calcSheet->Cell($i,6) = $zvalue; #added by DG #edited by RLMR - $zvalue should be used here
							$calcSheet->Cell($i,7) = $quality_settings; #added by DG
							$calcSheet->Cell($i,8) = $charge_settings; #added by DG
							#======================================
						};
						
						$i = $i+1;
					}
				}
			}
	    }			
	}	
	
	
	#}otherwise{
	#	print "Problem parsing $file \n";
	#};
}
$newStudyTable->Export("$outputFilesFolder/$outputName.csv", Settings(Version => "2016"));
print "Script finished! \n"
