# Supplementary material for: The influence of solid state information and descriptor selection on statistical models of temperature dependent aqueous solubility
Source: J Cheminform. 2018 Aug 29;10:44. doi: 10.1186/s13321-018-0298-3 (PMC6115327; doi:10.1186/s13321-018-0298-3)
Supplement: Supplementary file 7 — Additional file 7. The Perl script used for Materials Studio lattice energy calculations, along with the Python scripts used to generate CIF input files from CSD refcodes, including filtering, as well as the Python scripts used for evaluation of the lattice energy protocol on the SUB-48 dataset. [file 13321_2018_298_MOESM7_ESM.zip › lattice_energy_scripts/updated_analysis_script.py]

####################################
#https://opensource.org/licenses/BSD-3-Clause (last accessed 26/11/17)
#Copyright (c) 2016-2017 University of Leeds
#Redistribution and use in source and binary forms, with or without modification, are permitted provided that the following conditions are met:
#1. Redistributions of source code must retain the above copyright notice, this list of conditions and the following disclaimer.
#2. Redistributions in binary form must reproduce the above copyright notice, this list of conditions and the following disclaimer in the documentation and/or other materials provided with the distribution.
#3. Neither the name of the copyright holder nor the names of its contributors may be used to endorse or promote products derived from this software without specific prior written permission.
#THIS SOFTWARE IS PROVIDED BY THE COPYRIGHT HOLDERS AND CONTRIBUTORS "AS IS" AND ANY EXPRESS OR IMPLIED WARRANTIES, INCLUDING, BUT NOT LIMITED TO, THE IMPLIED WARRANTIES OF MERCHANTABILITY AND FITNESS FOR A PARTICULAR PURPOSE ARE DISCLAIMED. IN NO EVENT SHALL THE COPYRIGHT HOLDER OR CONTRIBUTORS BE LIABLE FOR ANY DIRECT, INDIRECT, INCIDENTAL, SPECIAL, EXEMPLARY, OR CONSEQUENTIAL DAMAGES (INCLUDING, BUT NOT LIMITED TO, PROCUREMENT OF SUBSTITUTE GOODS OR SERVICES; LOSS OF USE, DATA, OR PROFITS; OR BUSINESS INTERRUPTION) HOWEVER CAUSED AND ON ANY THEORY OF LIABILITY, WHETHER IN CONTRACT, STRICT LIABILITY, OR TORT (INCLUDING NEGLIGENCE OR OTHERWISE) ARISING IN ANY WAY OUT OF THE USE OF THIS SOFTWARE, EVEN IF ADVISED OF THE POSSIBILITY OF SUCH DAMAGE.
####################################
'''
##Aim of this script: To process the force-field lattice energy results generated using a Materials Studio Perl script and, optionally, from additional calculation routines (e.g. DFT) for a set of CIF files. Processing entails merging all calculated results with the available experimental estimates of lattice energy (from deltaHsub = -LE - 2RT) and calculating predictive performance statistics for all calculation protocols.

##Usage: python updated_analysis_script.py -f [csv with force-field calculation results] -e [csv with experimental lattice energy estimates] -m [optional: csv with more calculation results e.g. from DFT] -o [output csv name]

##Structure of files:
#[csv with force-field calculation results]:

a CSV with the following columns:

"CrystalStructure","OptimizeCrystal","OptimizeGasMolecule","CrystalStructureOptimizationDetails","ForceField","Calculated Lattice Ener#gy (kcal/mol)","z-value","Quality","Charge"

"CrystalStructure" means a label denoting the prefix of the CIF file name (<prefix>-[zvalue].cif) - possibly followed by " (x=1,2,3,...)" or ".cif" or "-[zvalue].cif"

#[csv with experimental lattice energy estimates]:

a CSV with the following columns:

"CrystalStructure","Enthalpy of Sublimation: Value (kJ/mol)","Enthalpy of Sublimation: Reference","Enthalpy of Sublimation: Temperature Description","Enthalpy of Sublimation: Temperature Value (Kelvin)","Experimental Lattice Energy Estimate [from deltaHsub = -LE -2RT] (kJ/mol)"

#[optional: csv with more calculation results e.g. from DFT]:

a CSV with the following columns:

"CrystalStructure","Computational Protocol Description","Calculated Lattice Energy (kJ/mol)"

#[output csv name]:

a CSV with the following columns:

"CrystalStructure","Quality","Charge","ForceField","OptimizeCrystal","OptimizeGasMolecule","CrystalStructureOptimizationDetails","RMSE (kJ/mol)","R^2 (coefficient of determination)","Pearson's Correlation Coefficient","Pearson's Correlation P-Value","Spearman's Correlation Coefficient","Spearman's Correlation P-Value","no. CIFs with calculated LE values"

N.B. (1) "ForceField" = "N/A:<description of alternative computational protocol e.g. DFT>" for calculations not based on Materials Studio force-field calculations

N.B. (2) "no. CIFs with calculated LE values" could, in principle, vary for different calculation protocols i.e. some calculation protocols may fail to generate a LE value for some CIF files. However, in order to ensure a fair comparison across the same set of CIFs, any CIF files for which LE values could not be calculated using one protocol are removed from the set of CIFs considered for all protocols.

'''
import csv,re,sys,os,glob,getopt,traceback#,scipy#,functools,scipy
from collections import defaultdict
from rev_MS_CD_calc_pred_perf_metrics import *

###########################
#Key globals:
joules_per_cal = 4.184
details_key_delimiter = "_#_"
cif_label_suffix_regex = re.compile('(\.cif$|\([0-9]+\)|\-[0-9]+\.cif$)')
###########################
#This regex should strip away possible differences between CIF names / prefixes in different files:
# >>> cif_label_suffix_regex = re.compile('(\.cif$|\([0-9]+\)|\-[0-9]+\.cif$)')
# >>>
# >>> cif = 'I_line15-4.cif'
# >>> cif_label_suffix_regex.sub('',cif)
# 'I_line15'
# >>> cif = 'I_line15.cif'
# >>> cif_label_suffix_regex.sub('',cif)
# 'I_line15'
# >>> cif = 'I_line15'
# >>> cif_label_suffix_regex.sub('',cif)
# 'I_line15'
# >>> cif = 'I_line15 (6)'
# >>> cif_label_suffix_regex.sub('',cif)
# 'I_line15 '
# >>>
##########################
ff_res_csv_calc_details_col_names = ["OptimizeCrystal","OptimizeGasMolecule","CrystalStructureOptimizationDetails","ForceField","Quality","Charge"] #"z-value",
perf_metrics_of_interest = ["RMSE (kJ/mol)","R^2 (coefficient of determination)","Pearson's Correlation Coefficient","Pearson's Correlation P-Value","Spearman's Correlation Coefficient","Spearman's Correlation P-Value"]
out_cols = ["Quality","Charge","ForceField","OptimizeCrystal","OptimizeGasMolecule","CrystalStructureOptimizationDetails"]+perf_metrics_of_interest+["no. CIFs with calculated LE values"]
###########################

###########################
#Functions:
def get_ff_calcDetailsToCifToCalcRes(ff_res_csv,joules_per_cal,details_key_delimiter,ff_res_csv_calc_details_col_names):
	
	calcDetailsToCifToCalcRes = defaultdict(dict)
	
	f_in = open(ff_res_csv,'rb')
	try:
		reader = csv.DictReader(f_in,delimiter=",",quotechar='"')
		
		for row in reader:
			cif_label = cif_label_suffix_regex.sub('',row['CrystalStructure'])
			
			calc_details_label = details_key_delimiter.join([row[col] for col in ff_res_csv_calc_details_col_names])
			try:
				calcDetailsToCifToCalcRes[calc_details_label][cif_label] = float(row['Calculated Lattice Ener#gy (kcal/mol)'])*joules_per_cal
			except ValueError:
				print 'No lattice energy calculated for this scenario: %s & %s' % (cif_label,calc_details_label)
		
	finally:
		f_in.close()
		del f_in
	
	return calcDetailsToCifToCalcRes

def add_more_calcDetailsToCifToCalcRes(more_results_csv,calcDetailsToCifToCalcRes,ff_res_csv_calc_details_col_names):
	
	f_in = open(more_results_csv,'rb')
	try:
		reader = csv.DictReader(f_in,delimiter=",",quotechar='"')
		
		for row in reader:
			cif_label = cif_label_suffix_regex.sub('',row['CrystalStructure'])
			
			calc_details_label = details_key_delimiter.join(['N/A']*(len(ff_res_csv_calc_details_col_names)-1)+['N/A:%s' % row["Computational Protocol Description"]])
			
			calcDetailsToCifToCalcRes[calc_details_label][cif_label] = float(row['Calculated Lattice Energy (kJ/mol)'])
	finally:
		f_in.close()
		del f_in
	
	
	return calcDetailsToCifToCalcRes

def removeAnyFailedCifs(calcDetailsToCifToCalcRes):
	
	for protocol_number in range(0,len(calcDetailsToCifToCalcRes.keys())):
		current_cifs = calcDetailsToCifToCalcRes[calcDetailsToCifToCalcRes.keys()[protocol_number]].keys()
		
		if 0 == protocol_number:
			common_cifs = current_cifs[:]
		else:
			common_cifs = list(set(common_cifs).intersection(set(current_cifs)))
		
		del current_cifs
	del protocol_number
	
	if not 0 == len(common_cifs):
	
		new_calcDetailsToCifToCalcRes = defaultdict(dict)
	
		for protocol in calcDetailsToCifToCalcRes.keys():
			for cif in common_cifs:
				new_calcDetailsToCifToCalcRes[protocol][cif] = calcDetailsToCifToCalcRes[protocol][cif]
	
	else:
		
		new_calcDetailsToCifToCalcRes = None
	
	return new_calcDetailsToCifToCalcRes
			

def get_cifLabelToExperiLE(experi_res_csv):
	cifLabelToExperiLE = {}
	
	f_in = open(experi_res_csv,'rb')
	try:
		reader = csv.DictReader(f_in,delimiter=',',quotechar='"')
		
		for row in reader:
			
			cif_label = cif_label_suffix_regex.sub('',row['CrystalStructure'])
			
			cifLabelToExperiLE[cif_label] = float(row["Experimental Lattice Energy Estimate [from deltaHsub = -LE -2RT] (kJ/mol)"])
	finally:
		f_in.close()
		del f_in
	
	return cifLabelToExperiLE

def get_PerfMetricVal(experi_le_vals,pred_le_vals,perf_metric):
	
	e = experi_le_vals
	p = pred_le_vals
	
	if "RMSE (kJ/mol)" == perf_metric:
		return rmse(e,p)
	elif "R^2 (coefficient of determination)" == perf_metric:
		return coeffOfDetermination(e,p)
	elif "Pearson's Correlation Coefficient" == perf_metric:
		return PearsonCoeff(e,p)
	elif "Pearson's Correlation P-Value" == perf_metric:
		return PearsonCoeffPval(e,p)
	elif "Spearman's Correlation Coefficient" == perf_metric:
		return SpearmanCoeff(e,p)
	elif "Spearman's Correlation P-Value" == perf_metric:
		return SpearmanCoeffPval(e,p)
	else:
		raise Exception('Unrecognised perf_metric:%s' % perf_metric)
	
	

def get_calcDetailsToPerfMetricToPerf(calcDetailsToCifToCalcRes,experi_res_csv):
	#perf_metrics_of_interest = ["RMSE (kJ/mol)","R^2 (coefficient of determination)","Pearson's Correlation Coefficient","Pearson's Correlation P-Value","Spearman's Correlation Coefficient","Spearman's Correlation P-Value"]
	
	cifLabelToExperiLE = get_cifLabelToExperiLE(experi_res_csv)
	
	calcDetailsToPerfMetricToPerf = defaultdict(dict)#defaultdict(functools.partial(defaultdict,dict))
	
	
	
	for calc_details_label in calcDetailsToCifToCalcRes.keys():
		
		experi_le_vals = [cifLabelToExperiLE[cif_label] for cif_label in calcDetailsToCifToCalcRes[calc_details_label].keys()]
		del cif_label
		
		pred_le_vals = [calcDetailsToCifToCalcRes[calc_details_label][cif_label] for cif_label in calcDetailsToCifToCalcRes[calc_details_label].keys()]
		del cif_label
		
		for perf_metric in perf_metrics_of_interest:
			calcDetailsToPerfMetricToPerf[calc_details_label][perf_metric] = get_PerfMetricVal(experi_le_vals,pred_le_vals,perf_metric)
		calcDetailsToPerfMetricToPerf[calc_details_label]["no. CIFs with calculated LE values"] = float(len(experi_le_vals))
	
	return calcDetailsToPerfMetricToPerf

def writeOutput(calcDetailsToPerfMetricToPerf,output,out_cols,details_key_delimiter):
	#ff_res_csv_calc_details_col_names = ["OptimizeCrystal","OptimizeGasMolecule","CrystalStructureOptimizationDetails","ForceField"]
	#perf_metrics_of_interest = ["RMSE (kJ/mol)","R^2 (coefficient of determination)","Pearson's Correlation Coefficient","Pearson's Correlation P-Value","Spearman's Correlation Coefficient","Spearman's Correlation P-Value"]
	#out_cols = ["ForceField","OptimizeCrystal","OptimizeGasMolecule","CrystalStructureOptimizationDetails"]+perf_metrics_of_interest
	
	f_out = open(output,'wb')
	try:
		writer = csv.DictWriter(f_out,delimiter=',',quotechar='"',fieldnames=out_cols)
		writer.writerow(dict(zip(out_cols,out_cols)))
		
		for calc_details_label in calcDetailsToPerfMetricToPerf.keys():
			OptimizeCrystal,OptimizeGasMolecule,CrystalStructureOptimizationDetails,ForceField,Quality,Charge = calc_details_label.split(details_key_delimiter)
			#["OptimizeCrystal","OptimizeGasMolecule","CrystalStructureOptimizationDetails","ForceField","Quality","Charge"]
			
			row_dict = {}
			row_dict['OptimizeCrystal'] = OptimizeCrystal
			row_dict['OptimizeGasMolecule'] = OptimizeGasMolecule
			row_dict['CrystalStructureOptimizationDetails'] = CrystalStructureOptimizationDetails
			row_dict['ForceField'] = ForceField
			row_dict['Quality'] = Quality
			row_dict['Charge'] = Charge
			del OptimizeCrystal,OptimizeGasMolecule,CrystalStructureOptimizationDetails,ForceField,Quality,Charge
			
			for perf_metric in calcDetailsToPerfMetricToPerf[calc_details_label].keys():
				row_dict[perf_metric] = '%f' % calcDetailsToPerfMetricToPerf[calc_details_label][perf_metric]
			
			writer.writerow(row_dict)
			del row_dict
	finally:
		f_out.close()
		del f_out

###########################

def main():
	print 'THE START'
	
	more_results_csv = None
	
	try:
		##################
		opts,args = getopt.getopt(sys.argv[1:],'f:e:m:o:',['ff_res_csv=','experi_res_csv=','more_results_csv=','output='])
		for o,v in opts:
			if '-f' == o:
				ff_res_csv = re.sub(r'"','',v)
			if '-e' == o:
				experi_res_csv = re.sub(r'"','',v)
			if '-m' == o:
				more_results_csv = re.sub(r'"','',v)
			if '-o' == o:
				output = re.sub(r'"','',v)
		print '='*50
		print 'Running with these options:'
		print 'ff_res_csv=',ff_res_csv
		print 'experi_res_csv=',experi_res_csv
		print 'more_results_csv=%s' % str(more_results_csv)
		print 'output=',output
		print '='*50
		##################
	except Exception as err:
		#traceback.print_exc()
		print __doc__
		raise Exception('Exception: type=%s,description=%s \n Scroll up for error and, before that, documentation. \n' % (str(type(err)),str(err)))
	
	calcDetailsToCifToCalcRes = get_ff_calcDetailsToCifToCalcRes(ff_res_csv,joules_per_cal,details_key_delimiter,ff_res_csv_calc_details_col_names)
	
	if not more_results_csv is None:
		calcDetailsToCifToCalcRes = add_more_calcDetailsToCifToCalcRes(more_results_csv,calcDetailsToCifToCalcRes,ff_res_csv_calc_details_col_names)
	
	calcDetailsToCifToCalcRes = removeAnyFailedCifs(calcDetailsToCifToCalcRes)
	
	if calcDetailsToCifToCalcRes is None:
		print 'No comparison possible as there were no CIF files for which lattice energies could be calculated with all considered protocols!'
	else:
	
		calcDetailsToPerfMetricToPerf = get_calcDetailsToPerfMetricToPerf(calcDetailsToCifToCalcRes,experi_res_csv)
	
		writeOutput(calcDetailsToPerfMetricToPerf,output,out_cols,details_key_delimiter)
	
	print 'THE END'
	
	return 0

if __name__ == '__main__':
	sys.exit(main())
