# Supplementary material for: The influence of solid state information and descriptor selection on statistical models of temperature dependent aqueous solubility
Source: J Cheminform. 2018 Aug 29;10:44. doi: 10.1186/s13321-018-0298-3 (PMC6115327; doi:10.1186/s13321-018-0298-3)
Supplement: Supplementary file 8 — Additional file 8. The curated temperature dependent solubility and enthalpy of solution datasets, including the calculated lattice energies, and the SUB-48 dataset. [file 13321_2018_298_MOESM8_ESM.zip]

Archive with 10 entries (7 files):
- curated_datasets/enthalpy_of_solution/
- curated_datasets/enthalpy_of_solution/ADDoPT_Data_Template_2.9.16_Avdeef2015_rev.5.xlsx
- curated_datasets/enthalpy_of_solution/README.txt
- curated_datasets/LICENSE.txt
- curated_datasets/solubility/
- curated_datasets/solubility/ADDoPT_Data_Template_2.9.16_Klimenko2016_rev.5.xlsx
- curated_datasets/sublimation_enthalpy/
- curated_datasets/sublimation_enthalpy/README.txt
- curated_datasets/sublimation_enthalpy/SUB-48_ds_fromAuthors_prep.xlsx
- curated_datasets/sublimation_enthalpy/SUB-48_ExperimentalLatticeEnergyEstimates.csv
