# Supplementary material for: The influence of solid state information and descriptor selection on statistical models of temperature dependent aqueous solubility
Source: J Cheminform. 2018 Aug 29;10:44. doi: 10.1186/s13321-018-0298-3 (PMC6115327; doi:10.1186/s13321-018-0298-3)
Supplement: Supplementary file 8 — Additional file 8. The curated temperature dependent solubility and enthalpy of solution datasets, including the calculated lattice energies, and the SUB-48 dataset. [file 13321_2018_298_MOESM8_ESM.zip › curated_datasets/enthalpy_of_solution/ADDoPT_Data_Template_2.9.16_Avdeef2015_rev.5.xlsx]

## Sheet: StandardEnthalpy_of_Dissolution
Curator ID	Data Point ID	Method	Corresponding Solubility Data Point ID	Endpoint: StandardEnthalpy_of_Dissolution: Value	Endpoint: StandardEnthalpy_of_Dissolution: Unit	Endpoint: StandardEnthalpy_of_Dissolution: Type: pH dependence	Endpoint: StandardEnthalpy_of_Dissolution: Error: Value	Endpoint: StandardEnthalpy_of_Dissolution: Error: Unit	Endpoint: StandardEnthalpy_of_Dissolution: Error: Type	Endpoint: StandardEnthalpy_of_Dissolution: Graph extraction	Endpoint: StandardEnthalpy_of_Dissolution: Comment	Solute: Name	Solute: CAS Number	Solute: Purity: Value	Solute: Purity: Unit	Solute: Bulk Crystal Structure (Polymorph): Description	Solute: Comment	Solvent: Description	Temperature: Value	Temperature: Unit	Temperature: Non-numeric description	pH	Sample Processing: Comment	Reference ID
RLMR	RLMR_StandardEnthalpy_of_Dissolution_1	temperature dependent solubility measurements [van't Hoff plot]		56	Kilojoule per mole	Intrinsic				FALSE	(1) these may not be true "standard" enthalpy changes [see p.300 - 301 associated with Reference ID]; (2) it is suggested these correspond to enthalpy changes at 25 degrees Celsius [see Abstract associated with Reference ID]; (3) data quality comments : none which are data point specific	(2-naphthoxy)acetic acid						water	25	degree Celsius				Avdeef_Journal [document]_year2015_1
RLMR	RLMR_StandardEnthalpy_of_Dissolution_2	temperature dependent solubility measurements [van't Hoff plot]		46	Kilojoule per mole	Intrinsic				FALSE	(1) these may not be true "standard" enthalpy changes [see p.300 - 301 associated with Reference ID]; (2) it is suggested these correspond to enthalpy changes at 25 degrees Celsius [see Abstract associated with Reference ID]; (3) data quality comments : none which are data point specific	[4-(benzyloxy)phenyl]acetic acid						water	25	degree Celsius				Avdeef_Journal [document]_year2015_1
RLMR	RLMR_StandardEnthalpy_of_Dissolution_3	direct measurement [calorimetric]		-37	Kilojoule per mole	Intrinsic				FALSE	(1) these may not be true "standard" enthalpy changes [see p.300 - 301 associated with Reference ID]; (2) it is suggested these correspond to enthalpy changes at 25 degrees Celsius [see Abstract associated with Reference ID]; (3) data quality comments : none which are data point specific	1,4-diaminobutane						water	25	degree Celsius				Avdeef_Journal [document]_year2015_1
RLMR	RLMR_StandardEnthalpy_of_Dissolution_4	temperature dependent solubility measurements [van't Hoff plot]		-13	Kilojoule per mole	Intrinsic				FALSE	(1) these may not be true "standard" enthalpy changes [see p.300 - 301 associated with Reference ID]; (2) it is suggested these correspond to enthalpy changes at 25 degrees Celsius [see Abstract associated with Reference ID]; (3) data quality comments : none which are data point specific	17a-methyltestosterone						water	25	degree Celsius				Avdeef_Journal [document]_year2015_1
RLMR	RLMR_StandardEnthalpy_of_Dissolution_5	temperature dependent solubility measurements [van't Hoff plot]		0	Kilojoule per mole	Intrinsic				FALSE	(1) these may not be true "standard" enthalpy changes [see p.300 - 301 associated with Reference ID]; (2) it is suggested these correspond to enthalpy changes at 25 degrees Celsius [see Abstract associated with Reference ID]; (3) data quality comments : unreliable data point: excluded from QSPR analysis by study authors [see Reference ID]; one reason for deeming unreliable= enthalpy derived from …	1-butyltheobromine						water	25	degree Celsius				Avdeef_Journal [document]_year2015_1
RLMR	RLMR_StandardEnthalpy_of_Dissolution_6	temperature dependent solubility measurements [van't Hoff plot]		2	Kilojoule per mole	Intrinsic				FALSE	(1) these may not be true "standard" enthalpy changes [see p.300 - 301 associated with Reference ID]; (2) it is suggested these correspond to enthalpy changes at 25 degrees Celsius [see Abstract associated with Reference ID]; (3) data quality comments : unreliable data point: excluded from QSPR analysis by study authors [see Reference ID]; one reason for deeming unreliable= enthalpy derived from …	1-naphthylamine						water	25	degree Celsius				Avdeef_Journal [document]_year2015_1
RLMR	RLMR_StandardEnthalpy_of_Dissolution_7	temperature dependent solubility measurements [van't Hoff plot]		7	Kilojoule per mole	Intrinsic				FALSE	(1) these may not be true "standard" enthalpy changes [see p.300 - 301 associated with Reference ID]; (2) it is suggested these correspond to enthalpy changes at 25 degrees Celsius [see Abstract associated with Reference ID]; (3) data quality comments : unreliable data point: excluded from QSPR analysis by study authors [see Reference ID]; one reason for deeming unreliable= enthalpy derived from …	2-benzoyloxy ethanol						water	25	degree Celsius				Avdeef_Journal [document]_year2015_1
RLMR	RLMR_StandardEnthalpy_of_Dissolution_8	temperature dependent solubility measurements [van't Hoff plot]		-28	Kilojoule per mole	Intrinsic				FALSE	(1) these may not be true "standard" enthalpy changes [see p.300 - 301 associated with Reference ID]; (2) it is suggested these correspond to enthalpy changes at 25 degrees Celsius [see Abstract associated with Reference ID]; (3) data quality comments : unreliable data point: excluded from QSPR analysis by study authors [see Reference ID]	2,4,6-trichlorophenol						water	25	degree Celsius				Avdeef_Journal [document]_year2015_1
RLMR	RLMR_StandardEnthalpy_of_Dissolution_9	direct measurement [calorimetric]		4	Kilojoule per mole	Intrinsic				FALSE	(1) these may not be true "standard" enthalpy changes [see p.300 - 301 associated with Reference ID]; (2) it is suggested these correspond to enthalpy changes at 25 degrees Celsius [see Abstract associated with Reference ID]; (3) data quality comments : none which are data point specific	2-aminopyridine						water	25	degree Celsius				Avdeef_Journal [document]_year2015_1
RLMR	RLMR_StandardEnthalpy_of_Dissolution_10	direct measurement [calorimetric]		4	Kilojoule per mole	Intrinsic				FALSE	(1) these may not be true "standard" enthalpy changes [see p.300 - 301 associated with Reference ID]; (2) it is suggested these correspond to enthalpy changes at 25 degrees Celsius [see Abstract associated with Reference ID]; (3) data quality comments : none which are data point specific	2-aminopyrimidine						water	25	degree Celsius				Avdeef_Journal [document]_year2015_1
RLMR	RLMR_StandardEnthalpy_of_Dissolution_11	temperature dependent solubility measurements [van't Hoff plot]		39	Kilojoule per mole	Intrinsic				FALSE	(1) these may not be true "standard" enthalpy changes [see p.300 - 301 associated with Reference ID]; (2) it is suggested these correspond to enthalpy changes at 25 degrees Celsius [see Abstract associated with Reference ID]; (3) data quality comments : none which are data point specific	2-furoic acid						water	25	degree Celsius				Avdeef_Journal [document]_year2015_1
RLMR	RLMR_StandardEnthalpy_of_Dissolution_12	temperature dependent solubility measurements [van't Hoff plot]		40	Kilojoule per mole	Intrinsic				FALSE	(1) these may not be true "standard" enthalpy changes [see p.300 - 301 associated with Reference ID]; (2) it is suggested these correspond to enthalpy changes at 25 degrees Celsius [see Abstract associated with Reference ID]; (3) data quality comments : none which are data point specific	2-furoic acid						water	25	degree Celsius				Avdeef_Journal [document]_year2015_1
RLMR	RLMR_StandardEnthalpy_of_Dissolution_13	temperature dependent solubility measurements [van't Hoff plot]		29	Kilojoule per mole	Intrinsic				FALSE	(1) these may not be true "standard" enthalpy changes [see p.300 - 301 associated with Reference ID]; (2) it is suggested these correspond to enthalpy changes at 25 degrees Celsius [see Abstract associated with Reference ID]; (3) data quality comments : none which are data point specific	2-methoxybenzoic acid						water	25	degree Celsius				Avdeef_Journal [document]_year2015_1
RLMR	RLMR_StandardEnthalpy_of_Dissolution_14	temperature dependent solubility measurements [van't Hoff plot]		46	Kilojoule per mole	Intrinsic				FALSE	(1) these may not be true "standard" enthalpy changes [see p.300 - 301 associated with Reference ID]; (2) it is suggested these correspond to enthalpy changes at 25 degrees Celsius [see Abstract associated with Reference ID]; (3) data quality comments : none which are data point specific	2-methylanthracene						water	25	degree Celsius				Avdeef_Journal [document]_year2015_1
RLMR	RLMR_StandardEnthalpy_of_Dissolution_15	temperature dependent solubility measurements [van't Hoff plot]		47	Kilojoule per mole	Intrinsic				FALSE	(1) these may not be true "standard" enthalpy changes [see p.300 - 301 associated with Reference ID]; (2) it is suggested these correspond to enthalpy changes at 25 degrees Celsius [see Abstract associated with Reference ID]; (3) data quality comments : none which are data point specific	2-methylanthracene						water	25	degree Celsius				Avdeef_Journal [document]_year2015_1
RLMR	RLMR_StandardEnthalpy_of_Dissolution_16	temperature dependent solubility measurements [van't Hoff plot]		-5	Kilojoule per mole	Intrinsic				FALSE	(1) these may not be true "standard" enthalpy changes [see p.300 - 301 associated with Reference ID]; (2) it is suggested these correspond to enthalpy changes at 25 degrees Celsius [see Abstract associated with Reference ID]; (3) data quality comments : unreliable data point: excluded from QSPR analysis by study authors [see Reference ID]; one reason for deeming unreliable= enthalpy derived from …	2-nitroaniline_OR[SYNONYM]_Aniline, 2-NO2-						water	25	degree Celsius				Avdeef_Journal [document]_year2015_1
RLMR	RLMR_StandardEnthalpy_of_Dissolution_17	temperature dependent solubility measurements [van't Hoff plot]		24	Kilojoule per mole	Intrinsic				FALSE	(1) these may not be true "standard" enthalpy changes [see p.300 - 301 associated with Reference ID]; (2) it is suggested these correspond to enthalpy changes at 25 degrees Celsius [see Abstract associated with Reference ID]; (3) data quality comments : none which are data point specific	3,5-diiodo-DL-tyrosine						water	25	degree Celsius				Avdeef_Journal [document]_year2015_1
RLMR	RLMR_StandardEnthalpy_of_Dissolution_18	temperature dependent solubility measurements [van't Hoff plot]		33	Kilojoule per mole	Intrinsic				FALSE	(1) these may not be true "standard" enthalpy changes [see p.300 - 301 associated with Reference ID]; (2) it is suggested these correspond to enthalpy changes at 25 degrees Celsius [see Abstract associated with Reference ID]; (3) data quality comments : none which are data point specific	3,5-diiodo-L-tyrosine_OR[SYNONYM]_3,5-diodo-L-tyrosine						water	25	degree Celsius				Avdeef_Journal [document]_year2015_1
RLMR	RLMR_StandardEnthalpy_of_Dissolution_19	temperature dependent solubility measurements [van't Hoff plot]		33	Kilojoule per mole	Intrinsic				FALSE	(1) these may not be true "standard" enthalpy changes [see p.300 - 301 associated with Reference ID]; (2) it is suggested these correspond to enthalpy changes at 25 degrees Celsius [see Abstract associated with Reference ID]; (3) data quality comments : none which are data point specific	3,5-diiodo-L-tyrosine_OR[SYNONYM]_3,5-diodo-L-tyrosine						water	25	degree Celsius				Avdeef_Journal [document]_year2015_1
RLMR	RLMR_StandardEnthalpy_of_Dissolution_20	direct measurement [calorimetric]		3	Kilojoule per mole	Intrinsic				FALSE	(1) these may not be true "standard" enthalpy changes [see p.300 - 301 associated with Reference ID]; (2) it is suggested these correspond to enthalpy changes at 25 degrees Celsius [see Abstract associated with Reference ID]; (3) data quality comments : none which are data point specific	3-aminopyridine						water	25	degree Celsius				Avdeef_Journal [document]_year2015_1
RLMR	RLMR_StandardEnthalpy_of_Dissolution_21	temperature dependent solubility measurements [van't Hoff plot]		32	Kilojoule per mole	Intrinsic				FALSE	(1) these may not be true "standard" enthalpy changes [see p.300 - 301 associated with Reference ID]; (2) it is suggested these correspond to enthalpy changes at 25 degrees Celsius [see Abstract associated with Reference ID]; (3) data quality comments : none which are data point specific	3-hydroxybenzoic acid						water	25	degree Celsius				Avdeef_Journal [document]_year2015_1
RLMR	RLMR_StandardEnthalpy_of_Dissolution_22	temperature dependent solubility measurements [van't Hoff plot]		33	Kilojoule per mole	Intrinsic				FALSE	(1) these may not be true "standard" enthalpy changes [see p.300 - 301 associated with Reference ID]; (2) it is suggested these correspond to enthalpy changes at 25 degrees Celsius [see Abstract associated with Reference ID]; (3) data quality comments : none which are data point specific	3-hydroxybenzoic acid						water	25	degree Celsius				Avdeef_Journal [document]_year2015_1
RLMR	RLMR_StandardEnthalpy_of_Dissolution_23	temperature dependent solubility measurements [van't Hoff plot]		26	Kilojoule per mole	Intrinsic				FALSE	(1) these may not be true "standard" enthalpy changes [see p.300 - 301 associated with Reference ID]; (2) it is suggested these correspond to enthalpy changes at 25 degrees Celsius [see Abstract associated with Reference ID]; (3) data quality comments : none which are data point specific	3-nitrobenzoic acid_OR[SYNONYM]_Benzoic acid, 3-NO2-						water	25	degree Celsius				Avdeef_Journal [document]_year2015_1
RLMR	RLMR_StandardEnthalpy_of_Dissolution_24	temperature dependent solubility measurements [van't Hoff plot]		28	Kilojoule per mole	Intrinsic				FALSE	(1) these may not be true "standard" enthalpy changes [see p.300 - 301 associated with Reference ID]; (2) it is suggested these correspond to enthalpy changes at 25 degrees Celsius [see Abstract associated with Reference ID]; (3) data quality comments : none which are data point specific	3-nitrobenzoic acid_OR[SYNONYM]_Benzoic acid, 3-NO2-						water	25	degree Celsius				Avdeef_Journal [document]_year2015_1
RLMR	RLMR_StandardEnthalpy_of_Dissolution_25	temperature dependent solubility measurements [van't Hoff plot]		27	Kilojoule per mole	Intrinsic				FALSE	(1) these may not be true "standard" enthalpy changes [see p.300 - 301 associated with Reference ID]; (2) it is suggested these correspond to enthalpy changes at 25 degrees Celsius [see Abstract associated with Reference ID]; (3) data quality comments : none which are data point specific	4-(dimethylamino)benzoic acid, methyl ester						water	25	degree Celsius				Avdeef_Journal [document]_year2015_1
RLMR	RLMR_StandardEnthalpy_of_Dissolution_26	temperature dependent solubility measurements [van't Hoff plot]		28	Kilojoule per mole	Intrinsic				FALSE	(1) these may not be true "standard" enthalpy changes [see p.300 - 301 associated with Reference ID]; (2) it is suggested these correspond to enthalpy changes at 25 degrees Celsius [see Abstract associated with Reference ID]; (3) data quality comments : none which are data point specific	4-aminobenzoic acid, Methyl ester						water	25	degree Celsius				Avdeef_Journal [document]_year2015_1
RLMR	RLMR_StandardEnthalpy_of_Dissolution_27	temperature dependent solubility measurements [van't Hoff plot]		27	Kilojoule per mole	Intrinsic				FALSE	(1) these may not be true "standard" enthalpy changes [see p.300 - 301 associated with Reference ID]; (2) it is suggested these correspond to enthalpy changes at 25 degrees Celsius [see Abstract associated with Reference ID]; (3) data quality comments : unreliable data point: excluded from QSPR analysis by study authors [see Reference ID]; one reason for deeming unreliable= enthalpy derived from …	4-aminomethylbenzoate						water	25	degree Celsius				Avdeef_Journal [document]_year2015_1
RLMR	RLMR_StandardEnthalpy_of_Dissolution_28	direct measurement [calorimetric]		4	Kilojoule per mole	Intrinsic				FALSE	(1) these may not be true "standard" enthalpy changes [see p.300 - 301 associated with Reference ID]; (2) it is suggested these correspond to enthalpy changes at 25 degrees Celsius [see Abstract associated with Reference ID]; (3) data quality comments : none which are data point specific	4-aminopyridine						water	25	degree Celsius				Avdeef_Journal [document]_year2015_1
RLMR	RLMR_StandardEnthalpy_of_Dissolution_29	direct measurement [calorimetric]		3	Kilojoule per mole	Intrinsic				FALSE	(1) these may not be true "standard" enthalpy changes [see p.300 - 301 associated with Reference ID]; (2) it is suggested these correspond to enthalpy changes at 25 degrees Celsius [see Abstract associated with Reference ID]; (3) data quality comments : none which are data point specific	4-dimethylaminopyridine						water	25	degree Celsius				Avdeef_Journal [document]_year2015_1
RLMR	RLMR_StandardEnthalpy_of_Dissolution_30	temperature dependent solubility measurements [van't Hoff plot]		42	Kilojoule per mole	Intrinsic				FALSE	(1) these may not be true "standard" enthalpy changes [see p.300 - 301 associated with Reference ID]; (2) it is suggested these correspond to enthalpy changes at 25 degrees Celsius [see Abstract associated with Reference ID]; (3) data quality comments : none which are data point specific	4-hydroxybenzoic acid_OR[SYNONYM]_Benzoic acid, 4-HO-						water	25	degree Celsius				Avdeef_Journal [document]_year2015_1
RLMR	RLMR_StandardEnthalpy_of_Dissolution_31	temperature dependent solubility measurements [van't Hoff plot]		40	Kilojoule per mole	Intrinsic				FALSE	(1) these may not be true "standard" enthalpy changes [see p.300 - 301 associated with Reference ID]; (2) it is suggested these correspond to enthalpy changes at 25 degrees Celsius [see Abstract associated with Reference ID]; (3) data quality comments : none which are data point specific	4-hydroxyphenylacetic acid						water	25	degree Celsius				Avdeef_Journal [document]_year2015_1
RLMR	RLMR_StandardEnthalpy_of_Dissolution_32	temperature dependent solubility measurements [van't Hoff plot]		28	Kilojoule per mole	Intrinsic				FALSE	(1) these may not be true "standard" enthalpy changes [see p.300 - 301 associated with Reference ID]; (2) it is suggested these correspond to enthalpy changes at 25 degrees Celsius [see Abstract associated with Reference ID]; (3) data quality comments : none which are data point specific	4-methoxybenzoic acid						water	25	degree Celsius				Avdeef_Journal [document]_year2015_1
RLMR	RLMR_StandardEnthalpy_of_Dissolution_33	temperature dependent solubility measurements [van't Hoff plot]		1	Kilojoule per mole	Intrinsic				FALSE	(1) these may not be true "standard" enthalpy changes [see p.300 - 301 associated with Reference ID]; (2) it is suggested these correspond to enthalpy changes at 25 degrees Celsius [see Abstract associated with Reference ID]; (3) data quality comments : none which are data point specific	4-methylaniline						water	25	degree Celsius				Avdeef_Journal [document]_year2015_1
RLMR	RLMR_StandardEnthalpy_of_Dissolution_34	temperature dependent solubility measurements [van't Hoff plot]		24	Kilojoule per mole	Intrinsic				FALSE	(1) these may not be true "standard" enthalpy changes [see p.300 - 301 associated with Reference ID]; (2) it is suggested these correspond to enthalpy changes at 25 degrees Celsius [see Abstract associated with Reference ID]; (3) data quality comments : none which are data point specific	4-methylbenzoic acid_OR[SYNONYM]_p-toluic acid						water	25	degree Celsius				Avdeef_Journal [document]_year2015_1
RLMR	RLMR_StandardEnthalpy_of_Dissolution_35	direct measurement [calorimetric]		3	Kilojoule per mole	Intrinsic				FALSE	(1) these may not be true "standard" enthalpy changes [see p.300 - 301 associated with Reference ID]; (2) it is suggested these correspond to enthalpy changes at 25 degrees Celsius [see Abstract associated with Reference ID]; (3) data quality comments : none which are data point specific	4-methylphenol						water	25	degree Celsius				Avdeef_Journal [document]_year2015_1
RLMR	RLMR_StandardEnthalpy_of_Dissolution_36	temperature dependent solubility measurements [van't Hoff plot]		32	Kilojoule per mole	Intrinsic				FALSE	(1) these may not be true "standard" enthalpy changes [see p.300 - 301 associated with Reference ID]; (2) it is suggested these correspond to enthalpy changes at 25 degrees Celsius [see Abstract associated with Reference ID]; (3) data quality comments : unreliable data point: excluded from QSPR analysis by study authors [see Reference ID]; one reason for deeming unreliable= enthalpy derived from …	4-nitroaniline_OR[SYNONYM]_Aniline, 4-NO2-						water	25	degree Celsius				Avdeef_Journal [document]_year2015_1
RLMR	RLMR_StandardEnthalpy_of_Dissolution_37	temperature dependent solubility measurements [van't Hoff plot]		-4	Kilojoule per mole	Intrinsic				FALSE	(1) these may not be true "standard" enthalpy changes [see p.300 - 301 associated with Reference ID]; (2) it is suggested these correspond to enthalpy changes at 25 degrees Celsius [see Abstract associated with Reference ID]; (3) data quality comments : none which are data point specific	8-hydroxyquinoline_OR[SYNONYM]_Quinoline, 8-HO-						water	25	degree Celsius				Avdeef_Journal [document]_year2015_1
RLMR	RLMR_StandardEnthalpy_of_Dissolution_38	temperature dependent solubility measurements [van't Hoff plot]		48	Kilojoule per mole	Intrinsic				FALSE	(1) these may not be true "standard" enthalpy changes [see p.300 - 301 associated with Reference ID]; (2) it is suggested these correspond to enthalpy changes at 25 degrees Celsius [see Abstract associated with Reference ID]; (3) data quality comments : none which are data point specific	9,10-dimethylanthracene						water	25	degree Celsius				Avdeef_Journal [document]_year2015_1
RLMR	RLMR_StandardEnthalpy_of_Dissolution_39	temperature dependent solubility measurements [van't Hoff plot]		42	Kilojoule per mole	Intrinsic				FALSE	(1) these may not be true "standard" enthalpy changes [see p.300 - 301 associated with Reference ID]; (2) it is suggested these correspond to enthalpy changes at 25 degrees Celsius [see Abstract associated with Reference ID]; (3) data quality comments : none which are data point specific	9-methylanthracene						water	25	degree Celsius				Avdeef_Journal [document]_year2015_1
RLMR	RLMR_StandardEnthalpy_of_Dissolution_40	direct measurement [calorimetric]		10	Kilojoule per mole	Intrinsic				FALSE	(1) these may not be true "standard" enthalpy changes [see p.300 - 301 associated with Reference ID]; (2) it is suggested these correspond to enthalpy changes at 25 degrees Celsius [see Abstract associated with Reference ID]; (3) data quality comments : none which are data point specific	Acetamide						water	25	degree Celsius				Avdeef_Journal [document]_year2015_1
RLMR	RLMR_StandardEnthalpy_of_Dissolution_41	temperature dependent solubility measurements [van't Hoff plot]		6	Kilojoule per mole	Intrinsic				FALSE	(1) these may not be true "standard" enthalpy changes [see p.300 - 301 associated with Reference ID]; (2) it is suggested these correspond to enthalpy changes at 25 degrees Celsius [see Abstract associated with Reference ID]; (3) data quality comments : none which are data point specific	Acetamide						water	25	degree Celsius				Avdeef_Journal [document]_year2015_1
RLMR	RLMR_StandardEnthalpy_of_Dissolution_42	temperature dependent solubility measurements [van't Hoff plot]		20	Kilojoule per mole	Intrinsic				FALSE	(1) these may not be true "standard" enthalpy changes [see p.300 - 301 associated with Reference ID]; (2) it is suggested these correspond to enthalpy changes at 25 degrees Celsius [see Abstract associated with Reference ID]; (3) data quality comments : none which are data point specific	Acetaminophen						water	25	degree Celsius				Avdeef_Journal [document]_year2015_1
RLMR	RLMR_StandardEnthalpy_of_Dissolution_43	temperature dependent solubility measurements [van't Hoff plot]		23	Kilojoule per mole	Intrinsic				FALSE	(1) these may not be true "standard" enthalpy changes [see p.300 - 301 associated with Reference ID]; (2) it is suggested these correspond to enthalpy changes at 25 degrees Celsius [see Abstract associated with Reference ID]; (3) data quality comments : none which are data point specific	Acetaminophen						water	25	degree Celsius				Avdeef_Journal [document]_year2015_1
RLMR	RLMR_StandardEnthalpy_of_Dissolution_44	temperature dependent solubility measurements [van't Hoff plot]		23	Kilojoule per mole	Intrinsic				FALSE	(1) these may not be true "standard" enthalpy changes [see p.300 - 301 associated with Reference ID]; (2) it is suggested these correspond to enthalpy changes at 25 degrees Celsius [see Abstract associated with Reference ID]; (3) data quality comments : none which are data point specific	Acetaminophen						water	25	degree Celsius				Avdeef_Journal [document]_year2015_1
RLMR	RLMR_StandardEnthalpy_of_Dissolution_45	temperature dependent solubility measurements [van't Hoff plot]		29	Kilojoule per mole	Intrinsic				FALSE	(1) these may not be true "standard" enthalpy changes [see p.300 - 301 associated with Reference ID]; (2) it is suggested these correspond to enthalpy changes at 25 degrees Celsius [see Abstract associated with Reference ID]; (3) data quality comments : none which are data point specific	Acetaminophen						water	25	degree Celsius				Avdeef_Journal [document]_year2015_1
RLMR	RLMR_StandardEnthalpy_of_Dissolution_46	temperature dependent solubility measurements [van't Hoff plot]		26	Kilojoule per mole	Intrinsic				FALSE	(1) these may not be true "standard" enthalpy changes [see p.300 - 301 associated with Reference ID]; (2) it is suggested these correspond to enthalpy changes at 25 degrees Celsius [see Abstract associated with Reference ID]; (3) data quality comments : none which are data point specific	Acetanalide, 4-methoxy-						water	25	degree Celsius				Avdeef_Journal [document]_year2015_1
RLMR	RLMR_StandardEnthalpy_of_Dissolution_47	temperature dependent solubility measurements [van't Hoff plot]		18	Kilojoule per mole	Intrinsic				FALSE	(1) these may not be true "standard" enthalpy changes [see p.300 - 301 associated with Reference ID]; (2) it is suggested these correspond to enthalpy changes at 25 degrees Celsius [see Abstract associated with Reference ID]; (3) data quality comments : none which are data point specific	Acetanilide						water	25	degree Celsius				Avdeef_Journal [document]_year2015_1
RLMR	RLMR_StandardEnthalpy_of_Dissolution_48	temperature dependent solubility measurements [van't Hoff plot]		21	Kilojoule per mole	Intrinsic				FALSE	(1) these may not be true "standard" enthalpy changes [see p.300 - 301 associated with Reference ID]; (2) it is suggested these correspond to enthalpy changes at 25 degrees Celsius [see Abstract associated with Reference ID]; (3) data quality comments : none which are data point specific	Acetanilide						water	25	degree Celsius				Avdeef_Journal [document]_year2015_1
RLMR	RLMR_StandardEnthalpy_of_Dissolution_49	temperature dependent solubility measurements [van't Hoff plot]		32	Kilojoule per mole	Intrinsic				FALSE	(1) these may not be true "standard" enthalpy changes [see p.300 - 301 associated with Reference ID]; (2) it is suggested these correspond to enthalpy changes at 25 degrees Celsius [see Abstract associated with Reference ID]; (3) data quality comments : none which are data point specific	Acetanilide, 2-NH2-						water	25	degree Celsius				Avdeef_Journal [document]_year2015_1
RLMR	RLMR_StandardEnthalpy_of_Dissolution_50	temperature dependent solubility measurements [van't Hoff plot]		34	Kilojoule per mole	Intrinsic				FALSE	(1) these may not be true "standard" enthalpy changes [see p.300 - 301 associated with Reference ID]; (2) it is suggested these correspond to enthalpy changes at 25 degrees Celsius [see Abstract associated with Reference ID]; (3) data quality comments : none which are data point specific	Acetazolamide						water	25	degree Celsius				Avdeef_Journal [document]_year2015_1
RLMR	RLMR_StandardEnthalpy_of_Dissolution_51	temperature dependent solubility measurements [van't Hoff plot]		39	Kilojoule per mole	Intrinsic				FALSE	(1) these may not be true "standard" enthalpy changes [see p.300 - 301 associated with Reference ID]; (2) it is suggested these correspond to enthalpy changes at 25 degrees Celsius [see Abstract associated with Reference ID]; (3) data quality comments : none which are data point specific	Acetophenone, 4-HO-						water	25	degree Celsius				Avdeef_Journal [document]_year2015_1
RLMR	RLMR_StandardEnthalpy_of_Dissolution_52	temperature dependent solubility measurements [van't Hoff plot]		23	Kilojoule per mole	Intrinsic				FALSE	(1) these may not be true "standard" enthalpy changes [see p.300 - 301 associated with Reference ID]; (2) it is suggested these correspond to enthalpy changes at 25 degrees Celsius [see Abstract associated with Reference ID]; (3) data quality comments : none which are data point specific	Acetylsalicylic acid						water	25	degree Celsius				Avdeef_Journal [document]_year2015_1
RLMR	RLMR_StandardEnthalpy_of_Dissolution_53	temperature dependent solubility measurements [van't Hoff plot]		26	Kilojoule per mole	Intrinsic				FALSE	(1) these may not be true "standard" enthalpy changes [see p.300 - 301 associated with Reference ID]; (2) it is suggested these correspond to enthalpy changes at 25 degrees Celsius [see Abstract associated with Reference ID]; (3) data quality comments : none which are data point specific	Acetylsalicylic acid						water	25	degree Celsius				Avdeef_Journal [document]_year2015_1
RLMR	RLMR_StandardEnthalpy_of_Dissolution_54	temperature dependent solubility measurements [van't Hoff plot]		38	Kilojoule per mole	Intrinsic				FALSE	(1) these may not be true "standard" enthalpy changes [see p.300 - 301 associated with Reference ID]; (2) it is suggested these correspond to enthalpy changes at 25 degrees Celsius [see Abstract associated with Reference ID]; (3) data quality comments : none which are data point specific	Acetylsalicylic acid				Form_I		water	25	degree Celsius				Avdeef_Journal [document]_year2015_1
RLMR	RLMR_StandardEnthalpy_of_Dissolution_55	temperature dependent solubility measurements [van't Hoff plot]		32	Kilojoule per mole	Intrinsic				FALSE	(1) these may not be true "standard" enthalpy changes [see p.300 - 301 associated with Reference ID]; (2) it is suggested these correspond to enthalpy changes at 25 degrees Celsius [see Abstract associated with Reference ID]; (3) data quality comments : none which are data point specific	Acetylsalicylic acid				Form_II		water	25	degree Celsius				Avdeef_Journal [document]_year2015_1
RLMR	RLMR_StandardEnthalpy_of_Dissolution_56	temperature dependent solubility measurements [van't Hoff plot]		28	Kilojoule per mole	Intrinsic				FALSE	(1) these may not be true "standard" enthalpy changes [see p.300 - 301 associated with Reference ID]; (2) it is suggested these correspond to enthalpy changes at 25 degrees Celsius [see Abstract associated with Reference ID]; (3) data quality comments : none which are data point specific	Acetylsalicylic acid				Form_IV		water	25	degree Celsius				Avdeef_Journal [document]_year2015_1
RLMR	RLMR_StandardEnthalpy_of_Dissolution_57	temperature dependent solubility measurements [van't Hoff plot]		24	Kilojoule per mole	Intrinsic				FALSE	(1) these may not be true "standard" enthalpy changes [see p.300 - 301 associated with Reference ID]; (2) it is suggested these correspond to enthalpy changes at 25 degrees Celsius [see Abstract associated with Reference ID]; (3) data quality comments : none which are data point specific	Acyclovir						water	25	degree Celsius				Avdeef_Journal [document]_year2015_1
RLMR	RLMR_StandardEnthalpy_of_Dissolution_58	temperature dependent solubility measurements [van't Hoff plot]		24	Kilojoule per mole	Intrinsic				FALSE	(1) these may not be true "standard" enthalpy changes [see p.300 - 301 associated with Reference ID]; (2) it is suggested these correspond to enthalpy changes at 25 degrees Celsius [see Abstract associated with Reference ID]; (3) data quality comments : none which are data point specific	Adenine						water	25	degree Celsius				Avdeef_Journal [document]_year2015_1
RLMR	RLMR_StandardEnthalpy_of_Dissolution_59	direct measurement [calorimetric]		33	Kilojoule per mole	Intrinsic				FALSE	(1) these may not be true "standard" enthalpy changes [see p.300 - 301 associated with Reference ID]; (2) it is suggested these correspond to enthalpy changes at 25 degrees Celsius [see Abstract associated with Reference ID]; (3) data quality comments : none which are data point specific	Adipic acid						water	25	degree Celsius				Avdeef_Journal [document]_year2015_1
RLMR	RLMR_StandardEnthalpy_of_Dissolution_60	temperature dependent solubility measurements [van't Hoff plot]		34	Kilojoule per mole	Intrinsic				FALSE	(1) these may not be true "standard" enthalpy changes [see p.300 - 301 associated with Reference ID]; (2) it is suggested these correspond to enthalpy changes at 25 degrees Celsius [see Abstract associated with Reference ID]; (3) data quality comments : none which are data point specific	Adipic acid						water	25	degree Celsius				Avdeef_Journal [document]_year2015_1
RLMR	RLMR_StandardEnthalpy_of_Dissolution_61	temperature dependent solubility measurements [van't Hoff plot]		36	Kilojoule per mole	Intrinsic				FALSE	(1) these may not be true "standard" enthalpy changes [see p.300 - 301 associated with Reference ID]; (2) it is suggested these correspond to enthalpy changes at 25 degrees Celsius [see Abstract associated with Reference ID]; (3) data quality comments : none which are data point specific	Adipic acid						water	25	degree Celsius				Avdeef_Journal [document]_year2015_1
RLMR	RLMR_StandardEnthalpy_of_Dissolution_62	temperature dependent solubility measurements [van't Hoff plot]		38	Kilojoule per mole	Intrinsic				FALSE	(1) these may not be true "standard" enthalpy changes [see p.300 - 301 associated with Reference ID]; (2) it is suggested these correspond to enthalpy changes at 25 degrees Celsius [see Abstract associated with Reference ID]; (3) data quality comments : none which are data point specific	Adipic acid						water	25	degree Celsius				Avdeef_Journal [document]_year2015_1
RLMR	RLMR_StandardEnthalpy_of_Dissolution_63	temperature dependent solubility measurements [van't Hoff plot]		56	Kilojoule per mole	Intrinsic				FALSE	(1) these may not be true "standard" enthalpy changes [see p.300 - 301 associated with Reference ID]; (2) it is suggested these correspond to enthalpy changes at 25 degrees Celsius [see Abstract associated with Reference ID]; (3) data quality comments : none which are data point specific	Adipic acid, 3-Methyl-						water	25	degree Celsius				Avdeef_Journal [document]_year2015_1
RLMR	RLMR_StandardEnthalpy_of_Dissolution_64	temperature dependent solubility measurements [van't Hoff plot]		8	Kilojoule per mole	Intrinsic				FALSE	(1) these may not be true "standard" enthalpy changes [see p.300 - 301 associated with Reference ID]; (2) it is suggested these correspond to enthalpy changes at 25 degrees Celsius [see Abstract associated with Reference ID]; (3) data quality comments : none which are data point specific	Ajmaline						water	25	degree Celsius				Avdeef_Journal [document]_year2015_1
RLMR	RLMR_StandardEnthalpy_of_Dissolution_65	temperature dependent solubility measurements [van't Hoff plot]		8	Kilojoule per mole	Intrinsic				FALSE	(1) these may not be true "standard" enthalpy changes [see p.300 - 301 associated with Reference ID]; (2) it is suggested these correspond to enthalpy changes at 25 degrees Celsius [see Abstract associated with Reference ID]; (3) data quality comments : none which are data point specific	Alanine, D-						water	25	degree Celsius				Avdeef_Journal [document]_year2015_1
RLMR	RLMR_StandardEnthalpy_of_Dissolution_66	direct measurement [calorimetric]		9	Kilojoule per mole	Intrinsic				FALSE	(1) these may not be true "standard" enthalpy changes [see p.300 - 301 associated with Reference ID]; (2) it is suggested these correspond to enthalpy changes at 25 degrees Celsius [see Abstract associated with Reference ID]; (3) data quality comments : none which are data point specific	Alanine, DL-						water	25	degree Celsius				Avdeef_Journal [document]_year2015_1
RLMR	RLMR_StandardEnthalpy_of_Dissolution_67	temperature dependent solubility measurements [van't Hoff plot]		8	Kilojoule per mole	Intrinsic				FALSE	(1) these may not be true "standard" enthalpy changes [see p.300 - 301 associated with Reference ID]; (2) it is suggested these correspond to enthalpy changes at 25 degrees Celsius [see Abstract associated with Reference ID]; (3) data quality comments : none which are data point specific	Alanine, DL-						water	25	degree Celsius				Avdeef_Journal [document]_year2015_1
RLMR	RLMR_StandardEnthalpy_of_Dissolution_68	temperature dependent solubility measurements [van't Hoff plot]		11	Kilojoule per mole	Intrinsic				FALSE	(1) these may not be true "standard" enthalpy changes [see p.300 - 301 associated with Reference ID]; (2) it is suggested these correspond to enthalpy changes at 25 degrees Celsius [see Abstract associated with Reference ID]; (3) data quality comments : none which are data point specific	Alanine, DL-						water	25	degree Celsius				Avdeef_Journal [document]_year2015_1
RLMR	RLMR_StandardEnthalpy_of_Dissolution_69	temperature dependent solubility measurements [van't Hoff plot]		8	Kilojoule per mole	Intrinsic				FALSE	(1) these may not be true "standard" enthalpy changes [see p.300 - 301 associated with Reference ID]; (2) it is suggested these correspond to enthalpy changes at 25 degrees Celsius [see Abstract associated with Reference ID]; (3) data quality comments : none which are data point specific	Alanine, L-						water	25	degree Celsius				Avdeef_Journal [document]_year2015_1
RLMR	RLMR_StandardEnthalpy_of_Dissolution_70	temperature dependent solubility measurements [van't Hoff plot]		8	Kilojoule per mole	Intrinsic				FALSE	(1) these may not be true "standard" enthalpy changes [see p.300 - 301 associated with Reference ID]; (2) it is suggested these correspond to enthalpy changes at 25 degrees Celsius [see Abstract associated with Reference ID]; (3) data quality comments : none which are data point specific	Alanine, L-						water	25	degree Celsius				Avdeef_Journal [document]_year2015_1
RLMR	RLMR_StandardEnthalpy_of_Dissolution_71	temperature dependent solubility measurements [van't Hoff plot]		5	Kilojoule per mole	Intrinsic				FALSE	(1) these may not be true "standard" enthalpy changes [see p.300 - 301 associated with Reference ID]; (2) it is suggested these correspond to enthalpy changes at 25 degrees Celsius [see Abstract associated with Reference ID]; (3) data quality comments : none which are data point specific	Albuterol_OR[SYNONYM]_Salbutamol						water	25	degree Celsius				Avdeef_Journal [document]_year2015_1
RLMR	RLMR_StandardEnthalpy_of_Dissolution_72	temperature dependent solubility measurements [van't Hoff plot]		15	Kilojoule per mole	Intrinsic				FALSE	(1) these may not be true "standard" enthalpy changes [see p.300 - 301 associated with Reference ID]; (2) it is suggested these correspond to enthalpy changes at 25 degrees Celsius [see Abstract associated with Reference ID]; (3) data quality comments : none which are data point specific	Alclofenac						water	25	degree Celsius				Avdeef_Journal [document]_year2015_1
RLMR	RLMR_StandardEnthalpy_of_Dissolution_73	temperature dependent solubility measurements [van't Hoff plot]		26	Kilojoule per mole	Intrinsic				FALSE	(1) these may not be true "standard" enthalpy changes [see p.300 - 301 associated with Reference ID]; (2) it is suggested these correspond to enthalpy changes at 25 degrees Celsius [see Abstract associated with Reference ID]; (3) data quality comments : none which are data point specific	Allobarbital						water	25	degree Celsius				Avdeef_Journal [document]_year2015_1
RLMR	RLMR_StandardEnthalpy_of_Dissolution_74	temperature dependent solubility measurements [van't Hoff plot]		49	Kilojoule per mole	Intrinsic				FALSE	(1) these may not be true "standard" enthalpy changes [see p.300 - 301 associated with Reference ID]; (2) it is suggested these correspond to enthalpy changes at 25 degrees Celsius [see Abstract associated with Reference ID]; (3) data quality comments : none which are data point specific	Allopurinol						water	25	degree Celsius				Avdeef_Journal [document]_year2015_1
RLMR	RLMR_StandardEnthalpy_of_Dissolution_75	temperature dependent solubility measurements [van't Hoff plot]		4	Kilojoule per mole	Intrinsic				FALSE	(1) these may not be true "standard" enthalpy changes [see p.300 - 301 associated with Reference ID]; (2) it is suggested these correspond to enthalpy changes at 25 degrees Celsius [see Abstract associated with Reference ID]; (3) data quality comments : none which are data point specific	Aminopenicillanic acid, 6-(+)-						water	25	degree Celsius				Avdeef_Journal [document]_year2015_1
RLMR	RLMR_StandardEnthalpy_of_Dissolution_76	temperature dependent solubility measurements [van't Hoff plot]		7	Kilojoule per mole	Intrinsic				FALSE	(1) these may not be true "standard" enthalpy changes [see p.300 - 301 associated with Reference ID]; (2) it is suggested these correspond to enthalpy changes at 25 degrees Celsius [see Abstract associated with Reference ID]; (3) data quality comments : none which are data point specific	Aminopyrine						water	25	degree Celsius				Avdeef_Journal [document]_year2015_1
RLMR	RLMR_StandardEnthalpy_of_Dissolution_77	temperature dependent solubility measurements [van't Hoff plot]		12	Kilojoule per mole	Intrinsic				FALSE	(1) these may not be true "standard" enthalpy changes [see p.300 - 301 associated with Reference ID]; (2) it is suggested these correspond to enthalpy changes at 25 degrees Celsius [see Abstract associated with Reference ID]; (3) data quality comments : none which are data point specific	Aminopyrine				Form A		water	25	degree Celsius				Avdeef_Journal [document]_year2015_1
RLMR	RLMR_StandardEnthalpy_of_Dissolution_78	temperature dependent solubility measurements [van't Hoff plot]		27	Kilojoule per mole	Intrinsic				FALSE	(1) these may not be true "standard" enthalpy changes [see p.300 - 301 associated with Reference ID]; (2) it is suggested these correspond to enthalpy changes at 25 degrees Celsius [see Abstract associated with Reference ID]; (3) data quality comments : none which are data point specific	Amobarbital						water	25	degree Celsius				Avdeef_Journal [document]_year2015_1
RLMR	RLMR_StandardEnthalpy_of_Dissolution_79	temperature dependent solubility measurements [van't Hoff plot]		25	Kilojoule per mole	Intrinsic				FALSE	(1) these may not be true "standard" enthalpy changes [see p.300 - 301 associated with Reference ID]; (2) it is suggested these correspond to enthalpy changes at 25 degrees Celsius [see Abstract associated with Reference ID]; (3) data quality comments : none which are data point specific	Ampicillin						water	25	degree Celsius				Avdeef_Journal [document]_year2015_1
RLMR	RLMR_StandardEnthalpy_of_Dissolution_80	temperature dependent solubility measurements [van't Hoff plot]		7	Kilojoule per mole	Intrinsic				FALSE	(1) these may not be true "standard" enthalpy changes [see p.300 - 301 associated with Reference ID]; (2) it is suggested these correspond to enthalpy changes at 25 degrees Celsius [see Abstract associated with Reference ID]; (3) data quality comments : none which are data point specific	Ampicillin x 3H2O						water	25	degree Celsius				Avdeef_Journal [document]_year2015_1
RLMR	RLMR_StandardEnthalpy_of_Dissolution_81	temperature dependent solubility measurements [van't Hoff plot]		25	Kilojoule per mole	Intrinsic				FALSE	(1) these may not be true "standard" enthalpy changes [see p.300 - 301 associated with Reference ID]; (2) it is suggested these correspond to enthalpy changes at 25 degrees Celsius [see Abstract associated with Reference ID]; (3) data quality comments : none which are data point specific	Andrenosterone						water	25	degree Celsius				Avdeef_Journal [document]_year2015_1
RLMR	RLMR_StandardEnthalpy_of_Dissolution_82	temperature dependent solubility measurements [van't Hoff plot]		25	Kilojoule per mole	Intrinsic				FALSE	(1) these may not be true "standard" enthalpy changes [see p.300 - 301 associated with Reference ID]; (2) it is suggested these correspond to enthalpy changes at 25 degrees Celsius [see Abstract associated with Reference ID]; (3) data quality comments : none which are data point specific	Androsterone						water	25	degree Celsius				Avdeef_Journal [document]_year2015_1
RLMR	RLMR_StandardEnthalpy_of_Dissolution_83	temperature dependent solubility measurements [van't Hoff plot]		36	Kilojoule per mole	Intrinsic				FALSE	(1) these may not be true "standard" enthalpy changes [see p.300 - 301 associated with Reference ID]; (2) it is suggested these correspond to enthalpy changes at 25 degrees Celsius [see Abstract associated with Reference ID]; (3) data quality comments : none which are data point specific	2-nitroaniline_OR[SYNONYM]_Aniline, 2-NO2-						water	25	degree Celsius				Avdeef_Journal [document]_year2015_1
RLMR	RLMR_StandardEnthalpy_of_Dissolution_84	temperature dependent solubility measurements [van't Hoff plot]		35	Kilojoule per mole	Intrinsic				FALSE	(1) these may not be true "standard" enthalpy changes [see p.300 - 301 associated with Reference ID]; (2) it is suggested these correspond to enthalpy changes at 25 degrees Celsius [see Abstract associated with Reference ID]; (3) data quality comments : none which are data point specific	Aniline, 3-NO2-						water	25	degree Celsius				Avdeef_Journal [document]_year2015_1
RLMR	RLMR_StandardEnthalpy_of_Dissolution_85	temperature dependent solubility measurements [van't Hoff plot]		37	Kilojoule per mole	Intrinsic				FALSE	(1) these may not be true "standard" enthalpy changes [see p.300 - 301 associated with Reference ID]; (2) it is suggested these correspond to enthalpy changes at 25 degrees Celsius [see Abstract associated with Reference ID]; (3) data quality comments : none which are data point specific	4-nitroaniline_OR[SYNONYM]_Aniline, 4-NO2-						water	25	degree Celsius				Avdeef_Journal [document]_year2015_1
RLMR	RLMR_StandardEnthalpy_of_Dissolution_86	temperature dependent solubility measurements [van't Hoff plot]		45	Kilojoule per mole	Intrinsic				FALSE	(1) these may not be true "standard" enthalpy changes [see p.300 - 301 associated with Reference ID]; (2) it is suggested these correspond to enthalpy changes at 25 degrees Celsius [see Abstract associated with Reference ID]; (3) data quality comments : none which are data point specific	Anthracene						water	25	degree Celsius				Avdeef_Journal [document]_year2015_1
RLMR	RLMR_StandardEnthalpy_of_Dissolution_87	temperature dependent solubility measurements [van't Hoff plot]		47	Kilojoule per mole	Intrinsic				FALSE	(1) these may not be true "standard" enthalpy changes [see p.300 - 301 associated with Reference ID]; (2) it is suggested these correspond to enthalpy changes at 25 degrees Celsius [see Abstract associated with Reference ID]; (3) data quality comments : none which are data point specific	Anthracene						water	25	degree Celsius				Avdeef_Journal [document]_year2015_1
RLMR	RLMR_StandardEnthalpy_of_Dissolution_88	temperature dependent solubility measurements [van't Hoff plot]		48	Kilojoule per mole	Intrinsic				FALSE	(1) these may not be true "standard" enthalpy changes [see p.300 - 301 associated with Reference ID]; (2) it is suggested these correspond to enthalpy changes at 25 degrees Celsius [see Abstract associated with Reference ID]; (3) data quality comments : none which are data point specific	Anthracene						water	25	degree Celsius				Avdeef_Journal [document]_year2015_1
RLMR	RLMR_StandardEnthalpy_of_Dissolution_89	temperature dependent solubility measurements [van't Hoff plot]		20	Kilojoule per mole	Intrinsic				FALSE	(1) these may not be true "standard" enthalpy changes [see p.300 - 301 associated with Reference ID]; (2) it is suggested these correspond to enthalpy changes at 25 degrees Celsius [see Abstract associated with Reference ID]; (3) data quality comments : none which are data point specific	Antipyrine						water	25	degree Celsius				Avdeef_Journal [document]_year2015_1
RLMR	RLMR_StandardEnthalpy_of_Dissolution_90	temperature dependent solubility measurements [van't Hoff plot]		23	Kilojoule per mole	Intrinsic				FALSE	(1) these may not be true "standard" enthalpy changes [see p.300 - 301 associated with Reference ID]; (2) it is suggested these correspond to enthalpy changes at 25 degrees Celsius [see Abstract associated with Reference ID]; (3) data quality comments : none which are data point specific	Antipyrine						water	25	degree Celsius				Avdeef_Journal [document]_year2015_1
RLMR	RLMR_StandardEnthalpy_of_Dissolution_91	temperature dependent solubility measurements [van't Hoff plot]		25	Kilojoule per mole	Intrinsic				FALSE	(1) these may not be true "standard" enthalpy changes [see p.300 - 301 associated with Reference ID]; (2) it is suggested these correspond to enthalpy changes at 25 degrees Celsius [see Abstract associated with Reference ID]; (3) data quality comments : none which are data point specific	Antipyrine, 4-NH2-						water	25	degree Celsius				Avdeef_Journal [document]_year2015_1
RLMR	RLMR_StandardEnthalpy_of_Dissolution_92	temperature dependent solubility measurements [van't Hoff plot]		29	Kilojoule per mole	Intrinsic				FALSE	(1) these may not be true "standard" enthalpy changes [see p.300 - 301 associated with Reference ID]; (2) it is suggested these correspond to enthalpy changes at 25 degrees Celsius [see Abstract associated with Reference ID]; (3) data quality comments : none which are data point specific	Apigenin						water	25	degree Celsius				Avdeef_Journal [document]_year2015_1
RLMR	RLMR_StandardEnthalpy_of_Dissolution_93	temperature dependent solubility measurements [van't Hoff plot]		21	Kilojoule per mole	Intrinsic				FALSE	(1) these may not be true "standard" enthalpy changes [see p.300 - 301 associated with Reference ID]; (2) it is suggested these correspond to enthalpy changes at 25 degrees Celsius [see Abstract associated with Reference ID]; (3) data quality comments : none which are data point specific	Aprobarbital						water	25	degree Celsius				Avdeef_Journal [document]_year2015_1
RLMR	RLMR_StandardEnthalpy_of_Dissolution_94	direct measurement [calorimetric]		5	Kilojoule per mole	Intrinsic				FALSE	(1) these may not be true "standard" enthalpy changes [see p.300 - 301 associated with Reference ID]; (2) it is suggested these correspond to enthalpy changes at 25 degrees Celsius [see Abstract associated with Reference ID]; (3) data quality comments : none which are data point specific	Arginine, D-						water	25	degree Celsius				Avdeef_Journal [document]_year2015_1
RLMR	RLMR_StandardEnthalpy_of_Dissolution_95	temperature dependent solubility measurements [van't Hoff plot]		18	Kilojoule per mole	Intrinsic				FALSE	(1) these may not be true "standard" enthalpy changes [see p.300 - 301 associated with Reference ID]; (2) it is suggested these correspond to enthalpy changes at 25 degrees Celsius [see Abstract associated with Reference ID]; (3) data quality comments : none which are data point specific	Arginine, DL-						water	25	degree Celsius				Avdeef_Journal [document]_year2015_1
RLMR	RLMR_StandardEnthalpy_of_Dissolution_96	temperature dependent solubility measurements [van't Hoff plot]		19	Kilojoule per mole	Intrinsic				FALSE	(1) these may not be true "standard" enthalpy changes [see p.300 - 301 associated with Reference ID]; (2) it is suggested these correspond to enthalpy changes at 25 degrees Celsius [see Abstract associated with Reference ID]; (3) data quality comments : none which are data point specific	Arginine, L-						water	25	degree Celsius				Avdeef_Journal [document]_year2015_1
RLMR	RLMR_StandardEnthalpy_of_Dissolution_97	temperature dependent solubility measurements [van't Hoff plot]		22	Kilojoule per mole	Intrinsic				FALSE	(1) these may not be true "standard" enthalpy changes [see p.300 - 301 associated with Reference ID]; (2) it is suggested these correspond to enthalpy changes at 25 degrees Celsius [see Abstract associated with Reference ID]; (3) data quality comments : none which are data point specific	Ascorbic acid						water	25	degree Celsius				Avdeef_Journal [document]_year2015_1
RLMR	RLMR_StandardEnthalpy_of_Dissolution_98	temperature dependent solubility measurements [van't Hoff plot]		23	Kilojoule per mole	Intrinsic				FALSE	(1) these may not be true "standard" enthalpy changes [see p.300 - 301 associated with Reference ID]; (2) it is suggested these correspond to enthalpy changes at 25 degrees Celsius [see Abstract associated with Reference ID]; (3) data quality comments : none which are data point specific	Ascorbic acid						water	25	degree Celsius				Avdeef_Journal [document]_year2015_1
RLMR	RLMR_StandardEnthalpy_of_Dissolution_99	direct measurement [calorimetric]		24	Kilojoule per mole	Intrinsic				FALSE	(1) these may not be true "standard" enthalpy changes [see p.300 - 301 associated with Reference ID]; (2) it is suggested these correspond to enthalpy changes at 25 degrees Celsius [see Abstract associated with Reference ID]; (3) data quality comments : none which are data point specific	Asparagine, L-						water	25	degree Celsius				Avdeef_Journal [document]_year2015_1
RLMR	RLMR_StandardEnthalpy_of_Dissolution_100	direct measurement [calorimetric]		29	Kilojoule per mole	Intrinsic				FALSE	(1) these may not be true "standard" enthalpy changes [see p.300 - 301 associated with Reference ID]; (2) it is suggested these correspond to enthalpy changes at 25 degrees Celsius [see Abstract associated with Reference ID]; (3) data quality comments : none which are data point specific	Aspartic acid, DL-						water	25	degree Celsius				Avdeef_Journal [document]_year2015_1
RLMR	RLMR_StandardEnthalpy_of_Dissolution_101	temperature dependent solubility measurements [van't Hoff plot]		31	Kilojoule per mole	Intrinsic				FALSE	(1) these may not be true "standard" enthalpy changes [see p.300 - 301 associated with Reference ID]; (2) it is suggested these correspond to enthalpy changes at 25 degrees Celsius [see Abstract associated with Reference ID]; (3) data quality comments : none which are data point specific	Aspartic acid, DL-						water	25	degree Celsius				Avdeef_Journal [document]_year2015_1
RLMR	RLMR_StandardEnthalpy_of_Dissolution_102	direct measurement [calorimetric]		24	Kilojoule per mole	Intrinsic				FALSE	(1) these may not be true "standard" enthalpy changes [see p.300 - 301 associated with Reference ID]; (2) it is suggested these correspond to enthalpy changes at 25 degrees Celsius [see Abstract associated with Reference ID]; (3) data quality comments : none which are data point specific	Aspartic acid, L-						water	25	degree Celsius				Avdeef_Journal [document]_year2015_1
RLMR	RLMR_StandardEnthalpy_of_Dissolution_103	temperature dependent solubility measurements [van't Hoff plot]		27	Kilojoule per mole	Intrinsic				FALSE	(1) these may not be true "standard" enthalpy changes [see p.300 - 301 associated with Reference ID]; (2) it is suggested these correspond to enthalpy changes at 25 degrees Celsius [see Abstract associated with Reference ID]; (3) data quality comments : none which are data point specific	Aspartic acid, L-						water	25	degree Celsius				Avdeef_Journal [document]_year2015_1
RLMR	RLMR_StandardEnthalpy_of_Dissolution_104	temperature dependent solubility measurements [van't Hoff plot]		8	Kilojoule per mole	Intrinsic				FALSE	(1) these may not be true "standard" enthalpy changes [see p.300 - 301 associated with Reference ID]; (2) it is suggested these correspond to enthalpy changes at 25 degrees Celsius [see Abstract associated with Reference ID]; (3) data quality comments : unreliable data point: excluded from QSPR analysis by study authors [see Reference ID]; one reason for deeming unreliable= enthalpy derived from …	Atovaquone						water	25	degree Celsius				Avdeef_Journal [document]_year2015_1
RLMR	RLMR_StandardEnthalpy_of_Dissolution_105	temperature dependent solubility measurements [van't Hoff plot]		27	Kilojoule per mole	Intrinsic				FALSE	(1) these may not be true "standard" enthalpy changes [see p.300 - 301 associated with Reference ID]; (2) it is suggested these correspond to enthalpy changes at 25 degrees Celsius [see Abstract associated with Reference ID]; (3) data quality comments : none which are data point specific	Atrazine						water	25	degree Celsius				Avdeef_Journal [document]_year2015_1
RLMR	RLMR_StandardEnthalpy_of_Dissolution_106	temperature dependent solubility measurements [van't Hoff plot]		38	Kilojoule per mole	Intrinsic				FALSE	(1) these may not be true "standard" enthalpy changes [see p.300 - 301 associated with Reference ID]; (2) it is suggested these correspond to enthalpy changes at 25 degrees Celsius [see Abstract associated with Reference ID]; (3) data quality comments : none which are data point specific	Azelaic acid						water	25	degree Celsius				Avdeef_Journal [document]_year2015_1
RLMR	RLMR_StandardEnthalpy_of_Dissolution_107	temperature dependent solubility measurements [van't Hoff plot]		39	Kilojoule per mole	Intrinsic				FALSE	(1) these may not be true "standard" enthalpy changes [see p.300 - 301 associated with Reference ID]; (2) it is suggested these correspond to enthalpy changes at 25 degrees Celsius [see Abstract associated with Reference ID]; (3) data quality comments : none which are data point specific	Azelaic acid						water	25	degree Celsius				Avdeef_Journal [document]_year2015_1
RLMR	RLMR_StandardEnthalpy_of_Dissolution_108	temperature dependent solubility measurements [van't Hoff plot]		33	Kilojoule per mole	Intrinsic				FALSE	(1) these may not be true "standard" enthalpy changes [see p.300 - 301 associated with Reference ID]; (2) it is suggested these correspond to enthalpy changes at 25 degrees Celsius [see Abstract associated with Reference ID]; (3) data quality comments : none which are data point specific	Aztreonam						water	25	degree Celsius				Avdeef_Journal [document]_year2015_1
RLMR	RLMR_StandardEnthalpy_of_Dissolution_109	temperature dependent solubility measurements [van't Hoff plot]		19	Kilojoule per mole	Intrinsic				FALSE	(1) these may not be true "standard" enthalpy changes [see p.300 - 301 associated with Reference ID]; (2) it is suggested these correspond to enthalpy changes at 25 degrees Celsius [see Abstract associated with Reference ID]; (3) data quality comments : none which are data point specific	Barbital				Form_I		water	25	degree Celsius				Avdeef_Journal [document]_year2015_1
RLMR	RLMR_StandardEnthalpy_of_Dissolution_110	temperature dependent solubility measurements [van't Hoff plot]		17	Kilojoule per mole	Intrinsic				FALSE	(1) these may not be true "standard" enthalpy changes [see p.300 - 301 associated with Reference ID]; (2) it is suggested these correspond to enthalpy changes at 25 degrees Celsius [see Abstract associated with Reference ID]; (3) data quality comments : none which are data point specific	Barbital				Form_II		water	25	degree Celsius				Avdeef_Journal [document]_year2015_1
RLMR	RLMR_StandardEnthalpy_of_Dissolution_111	temperature dependent solubility measurements [van't Hoff plot]		30	Kilojoule per mole	Intrinsic				FALSE	(1) these may not be true "standard" enthalpy changes [see p.300 - 301 associated with Reference ID]; (2) it is suggested these correspond to enthalpy changes at 25 degrees Celsius [see Abstract associated with Reference ID]; (3) data quality comments : none which are data point specific	Barbital				Form_III		water	25	degree Celsius				Avdeef_Journal [document]_year2015_1
RLMR	RLMR_StandardEnthalpy_of_Dissolution_112	temperature dependent solubility measurements [van't Hoff plot]		24	Kilojoule per mole	Intrinsic				FALSE	(1) these may not be true "standard" enthalpy changes [see p.300 - 301 associated with Reference ID]; (2) it is suggested these correspond to enthalpy changes at 25 degrees Celsius [see Abstract associated with Reference ID]; (3) data quality comments : none which are data point specific	Barbituric acid, 5,5-propyl-2-						water	25	degree Celsius				Avdeef_Journal [document]_year2015_1
RLMR	RLMR_StandardEnthalpy_of_Dissolution_113	temperature dependent solubility measurements [van't Hoff plot]		24	Kilojoule per mole	Intrinsic				FALSE	(1) these may not be true "standard" enthalpy changes [see p.300 - 301 associated with Reference ID]; (2) it is suggested these correspond to enthalpy changes at 25 degrees Celsius [see Abstract associated with Reference ID]; (3) data quality comments : none which are data point specific	Barbituric acid, 5-allyl-5-phenyl-						water	25	degree Celsius				Avdeef_Journal [document]_year2015_1
RLMR	RLMR_StandardEnthalpy_of_Dissolution_114	temperature dependent solubility measurements [van't Hoff plot]		25	Kilojoule per mole	Intrinsic				FALSE	(1) these may not be true "standard" enthalpy changes [see p.300 - 301 associated with Reference ID]; (2) it is suggested these correspond to enthalpy changes at 25 degrees Celsius [see Abstract associated with Reference ID]; (3) data quality comments : none which are data point specific	Barbituric acid, 5-Me-5-phenyl-						water	25	degree Celsius				Avdeef_Journal [document]_year2015_1
RLMR	RLMR_StandardEnthalpy_of_Dissolution_115	temperature dependent solubility measurements [van't Hoff plot]		24	Kilojoule per mole	Intrinsic				FALSE	(1) these may not be true "standard" enthalpy changes [see p.300 - 301 associated with Reference ID]; (2) it is suggested these correspond to enthalpy changes at 25 degrees Celsius [see Abstract associated with Reference ID]; (3) data quality comments : none which are data point specific	Barbituric acid, i-Pr-						water	25	degree Celsius				Avdeef_Journal [document]_year2015_1
RLMR	RLMR_StandardEnthalpy_of_Dissolution_116	temperature dependent solubility measurements [van't Hoff plot]		18	Kilojoule per mole	Intrinsic				FALSE	(1) these may not be true "standard" enthalpy changes [see p.300 - 301 associated with Reference ID]; (2) it is suggested these correspond to enthalpy changes at 25 degrees Celsius [see Abstract associated with Reference ID]; (3) data quality comments : none which are data point specific	Benzamide						water	25	degree Celsius				Avdeef_Journal [document]_year2015_1
RLMR	RLMR_StandardEnthalpy_of_Dissolution_117	temperature dependent solubility measurements [van't Hoff plot]		34	Kilojoule per mole	Intrinsic				FALSE	(1) these may not be true "standard" enthalpy changes [see p.300 - 301 associated with Reference ID]; (2) it is suggested these correspond to enthalpy changes at 25 degrees Celsius [see Abstract associated with Reference ID]; (3) data quality comments : none which are data point specific	Benzenesulfonamide, 2-NH2-						water	25	degree Celsius				Avdeef_Journal [document]_year2015_1
RLMR	RLMR_StandardEnthalpy_of_Dissolution_118	temperature dependent solubility measurements [van't Hoff plot]		39	Kilojoule per mole	Intrinsic				FALSE	(1) these may not be true "standard" enthalpy changes [see p.300 - 301 associated with Reference ID]; (2) it is suggested these correspond to enthalpy changes at 25 degrees Celsius [see Abstract associated with Reference ID]; (3) data quality comments : none which are data point specific	Benzenesulfonamide, 3-NH2-						water	25	degree Celsius				Avdeef_Journal [document]_year2015_1
RLMR	RLMR_StandardEnthalpy_of_Dissolution_119	temperature dependent solubility measurements [van't Hoff plot]		28	Kilojoule per mole	Intrinsic				FALSE	(1) these may not be true "standard" enthalpy changes [see p.300 - 301 associated with Reference ID]; (2) it is suggested these correspond to enthalpy changes at 25 degrees Celsius [see Abstract associated with Reference ID]; (3) data quality comments : none which are data point specific	Benzenesulfonamide, N-(2,3-dichlorophenyl)-_OR[SYNONYM]_N-(2,3-dichlorophenyl)benzenesulfonamide						water	25	degree Celsius				Avdeef_Journal [document]_year2015_1
RLMR	RLMR_StandardEnthalpy_of_Dissolution_120	temperature dependent solubility measurements [van't Hoff plot]		15	Kilojoule per mole	Intrinsic				FALSE	(1) these may not be true "standard" enthalpy changes [see p.300 - 301 associated with Reference ID]; (2) it is suggested these correspond to enthalpy changes at 25 degrees Celsius [see Abstract associated with Reference ID]; (3) data quality comments : none which are data point specific; (4) One of the associated deltaHsol values in Avdeef (2015) could be a typo?	Benzenesulfonamide, N-(2-chlorophenyl)-_OR[SYNONYM]_N-(2-chlorophenyl)benzenesulfonamide						water	25	degree Celsius				Avdeef_Journal [document]_year2015_1
RLMR	RLMR_StandardEnthalpy_of_Dissolution_121	temperature dependent solubility measurements [van't Hoff plot]		38	Kilojoule per mole	Intrinsic				FALSE	(1) these may not be true "standard" enthalpy changes [see p.300 - 301 associated with Reference ID]; (2) it is suggested these correspond to enthalpy changes at 25 degrees Celsius [see Abstract associated with Reference ID]; (3) data quality comments : none which are data point specific; (4) One of the associated deltaHsol values in Avdeef (2015) could be a typo?	Benzenesulfonamide, N-(4-chlorophenyl)-_OR[SYNONYM]_N-(4-chlorophenyl)benzenesulfonamide						water	25	degree Celsius				Avdeef_Journal [document]_year2015_1
RLMR	RLMR_StandardEnthalpy_of_Dissolution_122	temperature dependent solubility measurements [van't Hoff plot]		19	Kilojoule per mole	Intrinsic				FALSE	(1) these may not be true "standard" enthalpy changes [see p.300 - 301 associated with Reference ID]; (2) it is suggested these correspond to enthalpy changes at 25 degrees Celsius [see Abstract associated with Reference ID]; (3) data quality comments : none which are data point specific	Benzenesulfonic acid, 3-NH2- (anhyd.)						water	25	degree Celsius				Avdeef_Journal [document]_year2015_1
RLMR	RLMR_StandardEnthalpy_of_Dissolution_123	temperature dependent solubility measurements [van't Hoff plot]		21	Kilojoule per mole	Intrinsic				FALSE	(1) these may not be true "standard" enthalpy changes [see p.300 - 301 associated with Reference ID]; (2) it is suggested these correspond to enthalpy changes at 25 degrees Celsius [see Abstract associated with Reference ID]; (3) data quality comments : none which are data point specific	Benzenesulfonic acid, 4-NH2-						water	25	degree Celsius				Avdeef_Journal [document]_year2015_1
RLMR	RLMR_StandardEnthalpy_of_Dissolution_124	temperature dependent solubility measurements [van't Hoff plot]		41	Kilojoule per mole	Intrinsic				FALSE	(1) these may not be true "standard" enthalpy changes [see p.300 - 301 associated with Reference ID]; (2) it is suggested these correspond to enthalpy changes at 25 degrees Celsius [see Abstract associated with Reference ID]; (3) data quality comments : none which are data point specific	Benzocaine						water	25	degree Celsius				Avdeef_Journal [document]_year2015_1
RLMR	RLMR_StandardEnthalpy_of_Dissolution_125	temperature dependent solubility measurements [van't Hoff plot]		35	Kilojoule per mole	Intrinsic				FALSE	(1) these may not be true "standard" enthalpy changes [see p.300 - 301 associated with Reference ID]; (2) it is suggested these correspond to enthalpy changes at 25 degrees Celsius [see Abstract associated with Reference ID]; (3) data quality comments : none which are data point specific	Benzocaine						water	25	degree Celsius				Avdeef_Journal [document]_year2015_1
RLMR	RLMR_StandardEnthalpy_of_Dissolution_126	temperature dependent solubility measurements [van't Hoff plot]		26	Kilojoule per mole	Intrinsic				FALSE	(1) these may not be true "standard" enthalpy changes [see p.300 - 301 associated with Reference ID]; (2) it is suggested these correspond to enthalpy changes at 25 degrees Celsius [see Abstract associated with Reference ID]; (3) data quality comments : none which are data point specific	Benzoic acid						water	25	degree Celsius				Avdeef_Journal [document]_year2015_1
RLMR	RLMR_StandardEnthalpy_of_Dissolution_127	temperature dependent solubility measurements [van't Hoff plot]		27	Kilojoule per mole	Intrinsic				FALSE	(1) these may not be true "standard" enthalpy changes [see p.300 - 301 associated with Reference ID]; (2) it is suggested these correspond to enthalpy changes at 25 degrees Celsius [see Abstract associated with Reference ID]; (3) data quality comments : none which are data point specific	Benzoic acid						water	25	degree Celsius				Avdeef_Journal [document]_year2015_1
RLMR	RLMR_StandardEnthalpy_of_Dissolution_128	temperature dependent solubility measurements [van't Hoff plot]		28	Kilojoule per mole	Intrinsic				FALSE	(1) these may not be true "standard" enthalpy changes [see p.300 - 301 associated with Reference ID]; (2) it is suggested these correspond to enthalpy changes at 25 degrees Celsius [see Abstract associated with Reference ID]; (3) data quality comments : none which are data point specific	Benzoic acid						water	25	degree Celsius				Avdeef_Journal [document]_year2015_1
RLMR	RLMR_StandardEnthalpy_of_Dissolution_129	temperature dependent solubility measurements [van't Hoff plot]		35	Kilojoule per mole	Intrinsic				FALSE	(1) these may not be true "standard" enthalpy changes [see p.300 - 301 associated with Reference ID]; (2) it is suggested these correspond to enthalpy changes at 25 degrees Celsius [see Abstract associated with Reference ID]; (3) data quality comments : none which are data point specific	Benzoic acid						water	25	degree Celsius				Avdeef_Journal [document]_year2015_1
RLMR	RLMR_StandardEnthalpy_of_Dissolution_130	temperature dependent solubility measurements [van't Hoff plot]		25	Kilojoule per mole	Intrinsic				FALSE	(1) these may not be true "standard" enthalpy changes [see p.300 - 301 associated with Reference ID]; (2) it is suggested these correspond to enthalpy changes at 25 degrees Celsius [see Abstract associated with Reference ID]; (3) data quality comments : none which are data point specific	Benzoic acid, 2-NO2-						water	25	degree Celsius				Avdeef_Journal [document]_year2015_1
RLMR	RLMR_StandardEnthalpy_of_Dissolution_131	temperature dependent solubility measurements [van't Hoff plot]		39	Kilojoule per mole	Intrinsic				FALSE	(1) these may not be true "standard" enthalpy changes [see p.300 - 301 associated with Reference ID]; (2) it is suggested these correspond to enthalpy changes at 25 degrees Celsius [see Abstract associated with Reference ID]; (3) data quality comments : none which are data point specific	Benzoic acid, 3-Me-6-NO2-						water	25	degree Celsius				Avdeef_Journal [document]_year2015_1
RLMR	RLMR_StandardEnthalpy_of_Dissolution_132	temperature dependent solubility measurements [van't Hoff plot]		31	Kilojoule per mole	Intrinsic				FALSE	(1) these may not be true "standard" enthalpy changes [see p.300 - 301 associated with Reference ID]; (2) it is suggested these correspond to enthalpy changes at 25 degrees Celsius [see Abstract associated with Reference ID]; (3) data quality comments : none which are data point specific	3-nitrobenzoic acid_OR[SYNONYM]_Benzoic acid, 3-NO2-						water	25	degree Celsius				Avdeef_Journal [document]_year2015_1
RLMR	RLMR_StandardEnthalpy_of_Dissolution_133	temperature dependent solubility measurements [van't Hoff plot]		33	Kilojoule per mole	Intrinsic				FALSE	(1) these may not be true "standard" enthalpy changes [see p.300 - 301 associated with Reference ID]; (2) it is suggested these correspond to enthalpy changes at 25 degrees Celsius [see Abstract associated with Reference ID]; (3) data quality comments : none which are data point specific	4-hydroxybenzoic acid_OR[SYNONYM]_Benzoic acid, 4-HO-						water	25	degree Celsius				Avdeef_Journal [document]_year2015_1
RLMR	RLMR_StandardEnthalpy_of_Dissolution_134	temperature dependent solubility measurements [van't Hoff plot]		45	Kilojoule per mole	Intrinsic				FALSE	(1) these may not be true "standard" enthalpy changes [see p.300 - 301 associated with Reference ID]; (2) it is suggested these correspond to enthalpy changes at 25 degrees Celsius [see Abstract associated with Reference ID]; (3) data quality comments : none which are data point specific	Benzophenone, 2,2',4,4'-(HO)4-						water	25	degree Celsius				Avdeef_Journal [document]_year2015_1
RLMR	RLMR_StandardEnthalpy_of_Dissolution_135	temperature dependent solubility measurements [van't Hoff plot]		45	Kilojoule per mole	Intrinsic				FALSE	(1) these may not be true "standard" enthalpy changes [see p.300 - 301 associated with Reference ID]; (2) it is suggested these correspond to enthalpy changes at 25 degrees Celsius [see Abstract associated with Reference ID]; (3) data quality comments : none which are data point specific	Benzophenone, 2,3,4-(HO)3-						water	25	degree Celsius				Avdeef_Journal [document]_year2015_1
RLMR	RLMR_StandardEnthalpy_of_Dissolution_136	temperature dependent solubility measurements [van't Hoff plot]		28	Kilojoule per mole	Intrinsic				FALSE	(1) these may not be true "standard" enthalpy changes [see p.300 - 301 associated with Reference ID]; (2) it is suggested these correspond to enthalpy changes at 25 degrees Celsius [see Abstract associated with Reference ID]; (3) data quality comments : none which are data point specific	Benzophenone, 2,4-(HO)2-						water	25	degree Celsius				Avdeef_Journal [document]_year2015_1
RLMR	RLMR_StandardEnthalpy_of_Dissolution_137	temperature dependent solubility measurements [van't Hoff plot]		21	Kilojoule per mole	Intrinsic				FALSE	(1) these may not be true "standard" enthalpy changes [see p.300 - 301 associated with Reference ID]; (2) it is suggested these correspond to enthalpy changes at 25 degrees Celsius [see Abstract associated with Reference ID]; (3) data quality comments : none which are data point specific	Benzoquinone						water	25	degree Celsius				Avdeef_Journal [document]_year2015_1
RLMR	RLMR_StandardEnthalpy_of_Dissolution_138	temperature dependent solubility measurements [van't Hoff plot]		-9	Kilojoule per mole	Intrinsic				FALSE	(1) these may not be true "standard" enthalpy changes [see p.300 - 301 associated with Reference ID]; (2) it is suggested these correspond to enthalpy changes at 25 degrees Celsius [see Abstract associated with Reference ID]; (3) data quality comments : none which are data point specific	Betamethasone						water	25	degree Celsius				Avdeef_Journal [document]_year2015_1
RLMR	RLMR_StandardEnthalpy_of_Dissolution_139	temperature dependent solubility measurements [van't Hoff plot]		-29	Kilojoule per mole	Intrinsic				FALSE	(1) these may not be true "standard" enthalpy changes [see p.300 - 301 associated with Reference ID]; (2) it is suggested these correspond to enthalpy changes at 25 degrees Celsius [see Abstract associated with Reference ID]; (3) data quality comments : unreliable data point: excluded from QSPR analysis by study authors [see Reference ID]; one reason for deeming unreliable= enthalpy derived from …	Betamethasone-17-valerate						water	25	degree Celsius				Avdeef_Journal [document]_year2015_1
RLMR	RLMR_StandardEnthalpy_of_Dissolution_140	temperature dependent solubility measurements [van't Hoff plot]		0	Kilojoule per mole	Intrinsic				FALSE	(1) these may not be true "standard" enthalpy changes [see p.300 - 301 associated with Reference ID]; (2) it is suggested these correspond to enthalpy changes at 25 degrees Celsius [see Abstract associated with Reference ID]; (3) data quality comments : none which are data point specific	Bupivacaine						water	25	degree Celsius				Avdeef_Journal [document]_year2015_1
RLMR	RLMR_StandardEnthalpy_of_Dissolution_141	temperature dependent solubility measurements [van't Hoff plot]		24	Kilojoule per mole	Intrinsic				FALSE	(1) these may not be true "standard" enthalpy changes [see p.300 - 301 associated with Reference ID]; (2) it is suggested these correspond to enthalpy changes at 25 degrees Celsius [see Abstract associated with Reference ID]; (3) data quality comments : none which are data point specific	Butabarbital						water	25	degree Celsius				Avdeef_Journal [document]_year2015_1
RLMR	RLMR_StandardEnthalpy_of_Dissolution_142	temperature dependent solubility measurements [van't Hoff plot]		27	Kilojoule per mole	Intrinsic				FALSE	(1) these may not be true "standard" enthalpy changes [see p.300 - 301 associated with Reference ID]; (2) it is suggested these correspond to enthalpy changes at 25 degrees Celsius [see Abstract associated with Reference ID]; (3) data quality comments : none which are data point specific	Butamben						water	25	degree Celsius				Avdeef_Journal [document]_year2015_1
RLMR	RLMR_StandardEnthalpy_of_Dissolution_143	temperature dependent solubility measurements [van't Hoff plot]		51	Kilojoule per mole	Intrinsic				FALSE	(1) these may not be true "standard" enthalpy changes [see p.300 - 301 associated with Reference ID]; (2) it is suggested these correspond to enthalpy changes at 25 degrees Celsius [see Abstract associated with Reference ID]; (3) data quality comments : none which are data point specific	Butamben						water	25	degree Celsius				Avdeef_Journal [document]_year2015_1
RLMR	RLMR_StandardEnthalpy_of_Dissolution_144	temperature dependent solubility measurements [van't Hoff plot]		42	Kilojoule per mole	Intrinsic				FALSE	(1) these may not be true "standard" enthalpy changes [see p.300 - 301 associated with Reference ID]; (2) it is suggested these correspond to enthalpy changes at 25 degrees Celsius [see Abstract associated with Reference ID]; (3) data quality comments : none which are data point specific	Caffeic acid						water	25	degree Celsius				Avdeef_Journal [document]_year2015_1
RLMR	RLMR_StandardEnthalpy_of_Dissolution_145	temperature dependent solubility measurements [van't Hoff plot]		36	Kilojoule per mole	Intrinsic				FALSE	(1) these may not be true "standard" enthalpy changes [see p.300 - 301 associated with Reference ID]; (2) it is suggested these correspond to enthalpy changes at 25 degrees Celsius [see Abstract associated with Reference ID]; (3) data quality comments : none which are data point specific	Caffeine						water	25	degree Celsius				Avdeef_Journal [document]_year2015_1
RLMR	RLMR_StandardEnthalpy_of_Dissolution_146	temperature dependent solubility measurements [van't Hoff plot]		39	Kilojoule per mole	Intrinsic				FALSE	(1) these may not be true "standard" enthalpy changes [see p.300 - 301 associated with Reference ID]; (2) it is suggested these correspond to enthalpy changes at 25 degrees Celsius [see Abstract associated with Reference ID]; (3) data quality comments : none which are data point specific	Caffeine						water	25	degree Celsius				Avdeef_Journal [document]_year2015_1
RLMR	RLMR_StandardEnthalpy_of_Dissolution_147	temperature dependent solubility measurements [van't Hoff plot]		52	Kilojoule per mole	Intrinsic				FALSE	(1) these may not be true "standard" enthalpy changes [see p.300 - 301 associated with Reference ID]; (2) it is suggested these correspond to enthalpy changes at 25 degrees Celsius [see Abstract associated with Reference ID]; (3) data quality comments : none which are data point specific	Camptothecin, 10-HO-(lactone)						water	25	degree Celsius				Avdeef_Journal [document]_year2015_1
RLMR	RLMR_StandardEnthalpy_of_Dissolution_148	temperature dependent solubility measurements [van't Hoff plot]		24	Kilojoule per mole	Intrinsic				FALSE	(1) these may not be true "standard" enthalpy changes [see p.300 - 301 associated with Reference ID]; (2) it is suggested these correspond to enthalpy changes at 25 degrees Celsius [see Abstract associated with Reference ID]; (3) data quality comments : none which are data point specific	Carbamazepine						water	25	degree Celsius				Avdeef_Journal [document]_year2015_1
RLMR	RLMR_StandardEnthalpy_of_Dissolution_149	temperature dependent solubility measurements [van't Hoff plot]		20	Kilojoule per mole	Intrinsic				FALSE	(1) these may not be true "standard" enthalpy changes [see p.300 - 301 associated with Reference ID]; (2) it is suggested these correspond to enthalpy changes at 25 degrees Celsius [see Abstract associated with Reference ID]; (3) data quality comments : none which are data point specific	Carbenoxolone						water	25	degree Celsius				Avdeef_Journal [document]_year2015_1
RLMR	RLMR_StandardEnthalpy_of_Dissolution_150	temperature dependent solubility measurements [van't Hoff plot]		-12	Kilojoule per mole	Intrinsic				FALSE	(1) these may not be true "standard" enthalpy changes [see p.300 - 301 associated with Reference ID]; (2) it is suggested these correspond to enthalpy changes at 25 degrees Celsius [see Abstract associated with Reference ID]; (3) data quality comments : none which are data point specific	Carvedilol						water	25	degree Celsius				Avdeef_Journal [document]_year2015_1
RLMR	RLMR_StandardEnthalpy_of_Dissolution_151	temperature dependent solubility measurements [van't Hoff plot]		27	Kilojoule per mole	Intrinsic				FALSE	(1) these may not be true "standard" enthalpy changes [see p.300 - 301 associated with Reference ID]; (2) it is suggested these correspond to enthalpy changes at 25 degrees Celsius [see Abstract associated with Reference ID]; (3) data quality comments : none which are data point specific	Catechol						water	25	degree Celsius				Avdeef_Journal [document]_year2015_1
RLMR	RLMR_StandardEnthalpy_of_Dissolution_152	temperature dependent solubility measurements [van't Hoff plot]		37	Kilojoule per mole	Intrinsic				FALSE	(1) these may not be true "standard" enthalpy changes [see p.300 - 301 associated with Reference ID]; (2) it is suggested these correspond to enthalpy changes at 25 degrees Celsius [see Abstract associated with Reference ID]; (3) data quality comments : none which are data point specific	Catechol, 3-NO2-						water	25	degree Celsius				Avdeef_Journal [document]_year2015_1
RLMR	RLMR_StandardEnthalpy_of_Dissolution_153	temperature dependent solubility measurements [van't Hoff plot]		10	Kilojoule per mole	Intrinsic				FALSE	(1) these may not be true "standard" enthalpy changes [see p.300 - 301 associated with Reference ID]; (2) it is suggested these correspond to enthalpy changes at 25 degrees Celsius [see Abstract associated with Reference ID]; (3) data quality comments : none which are data point specific	Catechol, 4-NO2-						water	25	degree Celsius				Avdeef_Journal [document]_year2015_1
RLMR	RLMR_StandardEnthalpy_of_Dissolution_154	temperature dependent solubility measurements [van't Hoff plot]		8	Kilojoule per mole	Intrinsic				FALSE	(1) these may not be true "standard" enthalpy changes [see p.300 - 301 associated with Reference ID]; (2) it is suggested these correspond to enthalpy changes at 25 degrees Celsius [see Abstract associated with Reference ID]; (3) data quality comments : none which are data point specific	Cefadroxil x H2O						water	25	degree Celsius				Avdeef_Journal [document]_year2015_1
RLMR	RLMR_StandardEnthalpy_of_Dissolution_155	temperature dependent solubility measurements [van't Hoff plot]		18	Kilojoule per mole	Intrinsic				FALSE	(1) these may not be true "standard" enthalpy changes [see p.300 - 301 associated with Reference ID]; (2) it is suggested these correspond to enthalpy changes at 25 degrees Celsius [see Abstract associated with Reference ID]; (3) data quality comments : unreliable data point: excluded from QSPR analysis by study authors [see Reference ID]; one reason for deeming unreliable= enthalpy derived from …	Cefatrizine.propyleneglycolate						water	25	degree Celsius				Avdeef_Journal [document]_year2015_1
RLMR	RLMR_StandardEnthalpy_of_Dissolution_156	temperature dependent solubility measurements [van't Hoff plot]		23	Kilojoule per mole	Intrinsic				FALSE	(1) these may not be true "standard" enthalpy changes [see p.300 - 301 associated with Reference ID]; (2) it is suggested these correspond to enthalpy changes at 25 degrees Celsius [see Abstract associated with Reference ID]; (3) data quality comments : none which are data point specific	Ceftazidime						water	25	degree Celsius				Avdeef_Journal [document]_year2015_1
RLMR	RLMR_StandardEnthalpy_of_Dissolution_157	temperature dependent solubility measurements [van't Hoff plot]		-66	Kilojoule per mole	Intrinsic				FALSE	(1) these may not be true "standard" enthalpy changes [see p.300 - 301 associated with Reference ID]; (2) it is suggested these correspond to enthalpy changes at 25 degrees Celsius [see Abstract associated with Reference ID]; (3) data quality comments : unreliable data point: excluded from QSPR analysis by study authors [see Reference ID]	Celecoxib						water	25	degree Celsius				Avdeef_Journal [document]_year2015_1
RLMR	RLMR_StandardEnthalpy_of_Dissolution_158	temperature dependent solubility measurements [van't Hoff plot]		11	Kilojoule per mole	Intrinsic				FALSE	(1) these may not be true "standard" enthalpy changes [see p.300 - 301 associated with Reference ID]; (2) it is suggested these correspond to enthalpy changes at 25 degrees Celsius [see Abstract associated with Reference ID]; (3) data quality comments : none which are data point specific	Cephalexin x H2O						water	25	degree Celsius				Avdeef_Journal [document]_year2015_1
RLMR	RLMR_StandardEnthalpy_of_Dissolution_159	temperature dependent solubility measurements [van't Hoff plot]		12	Kilojoule per mole	Intrinsic				FALSE	(1) these may not be true "standard" enthalpy changes [see p.300 - 301 associated with Reference ID]; (2) it is suggested these correspond to enthalpy changes at 25 degrees Celsius [see Abstract associated with Reference ID]; (3) data quality comments : none which are data point specific	Cephalosporanic acid, 7-NH2-						water	25	degree Celsius				Avdeef_Journal [document]_year2015_1
RLMR	RLMR_StandardEnthalpy_of_Dissolution_160	temperature dependent solubility measurements [van't Hoff plot]		10	Kilojoule per mole	Intrinsic				FALSE	(1) these may not be true "standard" enthalpy changes [see p.300 - 301 associated with Reference ID]; (2) it is suggested these correspond to enthalpy changes at 25 degrees Celsius [see Abstract associated with Reference ID]; (3) data quality comments : none which are data point specific	Cephradine						water	25	degree Celsius				Avdeef_Journal [document]_year2015_1
RLMR	RLMR_StandardEnthalpy_of_Dissolution_161	temperature dependent solubility measurements [van't Hoff plot]		30	Kilojoule per mole	Intrinsic				FALSE	(1) these may not be true "standard" enthalpy changes [see p.300 - 301 associated with Reference ID]; (2) it is suggested these correspond to enthalpy changes at 25 degrees Celsius [see Abstract associated with Reference ID]; (3) data quality comments : none which are data point specific	Chloral hydrate						water	25	degree Celsius				Avdeef_Journal [document]_year2015_1
RLMR	RLMR_StandardEnthalpy_of_Dissolution_162	temperature dependent solubility measurements [van't Hoff plot]		16	Kilojoule per mole	Intrinsic				FALSE	(1) these may not be true "standard" enthalpy changes [see p.300 - 301 associated with Reference ID]; (2) it is suggested these correspond to enthalpy changes at 25 degrees Celsius [see Abstract associated with Reference ID]; (3) data quality comments : none which are data point specific	Chloramphenicol						water	25	degree Celsius				Avdeef_Journal [document]_year2015_1
RLMR	RLMR_StandardEnthalpy_of_Dissolution_163	temperature dependent solubility measurements [van't Hoff plot]		44	Kilojoule per mole	Intrinsic				FALSE	(1) these may not be true "standard" enthalpy changes [see p.300 - 301 associated with Reference ID]; (2) it is suggested these correspond to enthalpy changes at 25 degrees Celsius [see Abstract associated with Reference ID]; (3) data quality comments : none which are data point specific	Chlorothiazide						water	25	degree Celsius				Avdeef_Journal [document]_year2015_1
RLMR	RLMR_StandardEnthalpy_of_Dissolution_164	temperature dependent solubility measurements [van't Hoff plot]		80	Kilojoule per mole	Intrinsic				FALSE	(1) these may not be true "standard" enthalpy changes [see p.300 - 301 associated with Reference ID]; (2) it is suggested these correspond to enthalpy changes at 25 degrees Celsius [see Abstract associated with Reference ID]; (3) data quality comments : unreliable data point: excluded from QSPR analysis by study authors [see Reference ID]	Chlorpromazine						water	25	degree Celsius				Avdeef_Journal [document]_year2015_1
RLMR	RLMR_StandardEnthalpy_of_Dissolution_165	direct measurement [calorimetric]		44	Kilojoule per mole	Intrinsic				FALSE	(1) these may not be true "standard" enthalpy changes [see p.300 - 301 associated with Reference ID]; (2) it is suggested these correspond to enthalpy changes at 25 degrees Celsius [see Abstract associated with Reference ID]; (3) data quality comments : none which are data point specific	Chlorpropamide						water	25	degree Celsius				Avdeef_Journal [document]_year2015_1
RLMR	RLMR_StandardEnthalpy_of_Dissolution_166	temperature dependent solubility measurements [van't Hoff plot]		16	Kilojoule per mole	Intrinsic				FALSE	(1) these may not be true "standard" enthalpy changes [see p.300 - 301 associated with Reference ID]; (2) it is suggested these correspond to enthalpy changes at 25 degrees Celsius [see Abstract associated with Reference ID]; (3) data quality comments : none which are data point specific	Chlorpropamide						water	25	degree Celsius				Avdeef_Journal [document]_year2015_1
RLMR	RLMR_StandardEnthalpy_of_Dissolution_167	temperature dependent solubility measurements [van't Hoff plot]		24	Kilojoule per mole	Intrinsic				FALSE	(1) these may not be true "standard" enthalpy changes [see p.300 - 301 associated with Reference ID]; (2) it is suggested these correspond to enthalpy changes at 25 degrees Celsius [see Abstract associated with Reference ID]; (3) data quality comments : none which are data point specific	Cholic acid						water	25	degree Celsius				Avdeef_Journal [document]_year2015_1
RLMR	RLMR_StandardEnthalpy_of_Dissolution_168	temperature dependent solubility measurements [van't Hoff plot]		-13	Kilojoule per mole	Intrinsic				FALSE	(1) these may not be true "standard" enthalpy changes [see p.300 - 301 associated with Reference ID]; (2) it is suggested these correspond to enthalpy changes at 25 degrees Celsius [see Abstract associated with Reference ID]; (3) data quality comments : none which are data point specific	Cimetidine						water	25	degree Celsius				Avdeef_Journal [document]_year2015_1
RLMR	RLMR_StandardEnthalpy_of_Dissolution_169	temperature dependent solubility measurements [van't Hoff plot]		31	Kilojoule per mole	Intrinsic				FALSE	(1) these may not be true "standard" enthalpy changes [see p.300 - 301 associated with Reference ID]; (2) it is suggested these correspond to enthalpy changes at 25 degrees Celsius [see Abstract associated with Reference ID]; (3) data quality comments : none which are data point specific	Cinnamic acid, trans-_OR[SYNONYM]_Cinnamic acid					www.commonchemistry.org [09/01/17] structural diagram implies these chemical names are synonyms	water	25	degree Celsius				Avdeef_Journal [document]_year2015_1
RLMR	RLMR_StandardEnthalpy_of_Dissolution_170	temperature dependent solubility measurements [van't Hoff plot]		22	Kilojoule per mole	Intrinsic				FALSE	(1) these may not be true "standard" enthalpy changes [see p.300 - 301 associated with Reference ID]; (2) it is suggested these correspond to enthalpy changes at 25 degrees Celsius [see Abstract associated with Reference ID]; (3) data quality comments : none which are data point specific	Cinnamic acid, cis-				Form_I		water	25	degree Celsius				Avdeef_Journal [document]_year2015_1
RLMR	RLMR_StandardEnthalpy_of_Dissolution_171	temperature dependent solubility measurements [van't Hoff plot]		22	Kilojoule per mole	Intrinsic				FALSE	(1) these may not be true "standard" enthalpy changes [see p.300 - 301 associated with Reference ID]; (2) it is suggested these correspond to enthalpy changes at 25 degrees Celsius [see Abstract associated with Reference ID]; (3) data quality comments : none which are data point specific	Cinnamic acid, cis-				Form_II		water	25	degree Celsius				Avdeef_Journal [document]_year2015_1
RLMR	RLMR_StandardEnthalpy_of_Dissolution_172	temperature dependent solubility measurements [van't Hoff plot]		21	Kilojoule per mole	Intrinsic				FALSE	(1) these may not be true "standard" enthalpy changes [see p.300 - 301 associated with Reference ID]; (2) it is suggested these correspond to enthalpy changes at 25 degrees Celsius [see Abstract associated with Reference ID]; (3) data quality comments : none which are data point specific	Cinnamic acid, cis-				Form_III		water	25	degree Celsius				Avdeef_Journal [document]_year2015_1
RLMR	RLMR_StandardEnthalpy_of_Dissolution_173	temperature dependent solubility measurements [van't Hoff plot]		27	Kilojoule per mole	Intrinsic				FALSE	(1) these may not be true "standard" enthalpy changes [see p.300 - 301 associated with Reference ID]; (2) it is suggested these correspond to enthalpy changes at 25 degrees Celsius [see Abstract associated with Reference ID]; (3) data quality comments : none which are data point specific	Cinnamic acid, trans-_OR[SYNONYM]_Cinnamic acid					www.commonchemistry.org [09/01/17] structural diagram implies these chemical names are synonyms	water	25	degree Celsius				Avdeef_Journal [document]_year2015_1
RLMR	RLMR_StandardEnthalpy_of_Dissolution_174	temperature dependent solubility measurements [van't Hoff plot]		41	Kilojoule per mole	Intrinsic				FALSE	(1) these may not be true "standard" enthalpy changes [see p.300 - 301 associated with Reference ID]; (2) it is suggested these correspond to enthalpy changes at 25 degrees Celsius [see Abstract associated with Reference ID]; (3) data quality comments : none which are data point specific	Ciprofloxacin						water	25	degree Celsius				Avdeef_Journal [document]_year2015_1
RLMR	RLMR_StandardEnthalpy_of_Dissolution_175	temperature dependent solubility measurements [van't Hoff plot]		51	Kilojoule per mole	Intrinsic				FALSE	(1) these may not be true "standard" enthalpy changes [see p.300 - 301 associated with Reference ID]; (2) it is suggested these correspond to enthalpy changes at 25 degrees Celsius [see Abstract associated with Reference ID]; (3) data quality comments : none which are data point specific	Ciprofloxacin						water	25	degree Celsius				Avdeef_Journal [document]_year2015_1
RLMR	RLMR_StandardEnthalpy_of_Dissolution_176	direct measurement [calorimetric]		18	Kilojoule per mole	Intrinsic				FALSE	(1) these may not be true "standard" enthalpy changes [see p.300 - 301 associated with Reference ID]; (2) it is suggested these correspond to enthalpy changes at 25 degrees Celsius [see Abstract associated with Reference ID]; (3) data quality comments : none which are data point specific	Citric acid						water	25	degree Celsius				Avdeef_Journal [document]_year2015_1
RLMR	RLMR_StandardEnthalpy_of_Dissolution_177	direct measurement [calorimetric]		23	Kilojoule per mole	Intrinsic				FALSE	(1) these may not be true "standard" enthalpy changes [see p.300 - 301 associated with Reference ID]; (2) it is suggested these correspond to enthalpy changes at 25 degrees Celsius [see Abstract associated with Reference ID]; (3) data quality comments : none which are data point specific	Citric acid						water	25	degree Celsius				Avdeef_Journal [document]_year2015_1
RLMR	RLMR_StandardEnthalpy_of_Dissolution_178	temperature dependent solubility measurements [van't Hoff plot]		18	Kilojoule per mole	Intrinsic				FALSE	(1) these may not be true "standard" enthalpy changes [see p.300 - 301 associated with Reference ID]; (2) it is suggested these correspond to enthalpy changes at 25 degrees Celsius [see Abstract associated with Reference ID]; (3) data quality comments : none which are data point specific	Citric acid						water	25	degree Celsius				Avdeef_Journal [document]_year2015_1
RLMR	RLMR_StandardEnthalpy_of_Dissolution_179	temperature dependent solubility measurements [van't Hoff plot]		27	Kilojoule per mole	Intrinsic				FALSE	(1) these may not be true "standard" enthalpy changes [see p.300 - 301 associated with Reference ID]; (2) it is suggested these correspond to enthalpy changes at 25 degrees Celsius [see Abstract associated with Reference ID]; (3) data quality comments : none which are data point specific	Citric acid						water	25	degree Celsius				Avdeef_Journal [document]_year2015_1
RLMR	RLMR_StandardEnthalpy_of_Dissolution_180	direct measurement [calorimetric]		29	Kilojoule per mole	Intrinsic				FALSE	(1) these may not be true "standard" enthalpy changes [see p.300 - 301 associated with Reference ID]; (2) it is suggested these correspond to enthalpy changes at 25 degrees Celsius [see Abstract associated with Reference ID]; (3) data quality comments : none which are data point specific	Citric acid x H2O						water	25	degree Celsius				Avdeef_Journal [document]_year2015_1
RLMR	RLMR_StandardEnthalpy_of_Dissolution_181	temperature dependent solubility measurements [van't Hoff plot]		-17	Kilojoule per mole	Intrinsic				FALSE	(1) these may not be true "standard" enthalpy changes [see p.300 - 301 associated with Reference ID]; (2) it is suggested these correspond to enthalpy changes at 25 degrees Celsius [see Abstract associated with Reference ID]; (3) data quality comments : none which are data point specific	Clartihromycin						water	25	degree Celsius				Avdeef_Journal [document]_year2015_1
RLMR	RLMR_StandardEnthalpy_of_Dissolution_182	temperature dependent solubility measurements [van't Hoff plot]		-32	Kilojoule per mole	Intrinsic				FALSE	(1) these may not be true "standard" enthalpy changes [see p.300 - 301 associated with Reference ID]; (2) it is suggested these correspond to enthalpy changes at 25 degrees Celsius [see Abstract associated with Reference ID]; (3) data quality comments : unreliable data point: excluded from QSPR analysis by study authors [see Reference ID]	Clotrimazole						water	25	degree Celsius				Avdeef_Journal [document]_year2015_1
RLMR	RLMR_StandardEnthalpy_of_Dissolution_183	temperature dependent solubility measurements [van't Hoff plot]		27	Kilojoule per mole	Intrinsic				FALSE	(1) these may not be true "standard" enthalpy changes [see p.300 - 301 associated with Reference ID]; (2) it is suggested these correspond to enthalpy changes at 25 degrees Celsius [see Abstract associated with Reference ID]; (3) data quality comments : unreliable data point: excluded from QSPR analysis by study authors [see Reference ID]	Clozapine						water	25	degree Celsius				Avdeef_Journal [document]_year2015_1
RLMR	RLMR_StandardEnthalpy_of_Dissolution_184	temperature dependent solubility measurements [van't Hoff plot]		8	Kilojoule per mole	Intrinsic				FALSE	(1) these may not be true "standard" enthalpy changes [see p.300 - 301 associated with Reference ID]; (2) it is suggested these correspond to enthalpy changes at 25 degrees Celsius [see Abstract associated with Reference ID]; (3) data quality comments : none which are data point specific	Codeine						water	25	degree Celsius				Avdeef_Journal [document]_year2015_1
RLMR	RLMR_StandardEnthalpy_of_Dissolution_185	temperature dependent solubility measurements [van't Hoff plot]		10	Kilojoule per mole	Intrinsic				FALSE	(1) these may not be true "standard" enthalpy changes [see p.300 - 301 associated with Reference ID]; (2) it is suggested these correspond to enthalpy changes at 25 degrees Celsius [see Abstract associated with Reference ID]; (3) data quality comments : none which are data point specific	Corticosterone						water	25	degree Celsius				Avdeef_Journal [document]_year2015_1
RLMR	RLMR_StandardEnthalpy_of_Dissolution_186	temperature dependent solubility measurements [van't Hoff plot]		-8	Kilojoule per mole	Intrinsic				FALSE	(1) these may not be true "standard" enthalpy changes [see p.300 - 301 associated with Reference ID]; (2) it is suggested these correspond to enthalpy changes at 25 degrees Celsius [see Abstract associated with Reference ID]; (3) data quality comments : none which are data point specific	Cortisone						water	25	degree Celsius				Avdeef_Journal [document]_year2015_1
RLMR	RLMR_StandardEnthalpy_of_Dissolution_187	temperature dependent solubility measurements [van't Hoff plot]		33	Kilojoule per mole	Intrinsic				FALSE	(1) these may not be true "standard" enthalpy changes [see p.300 - 301 associated with Reference ID]; (2) it is suggested these correspond to enthalpy changes at 25 degrees Celsius [see Abstract associated with Reference ID]; (3) data quality comments : none which are data point specific	Coumarin						water	25	degree Celsius				Avdeef_Journal [document]_year2015_1
RLMR	RLMR_StandardEnthalpy_of_Dissolution_188	temperature dependent solubility measurements [van't Hoff plot]		79	Kilojoule per mole	Intrinsic				FALSE	(1) these may not be true "standard" enthalpy changes [see p.300 - 301 associated with Reference ID]; (2) it is suggested these correspond to enthalpy changes at 25 degrees Celsius [see Abstract associated with Reference ID]; (3) data quality comments : unreliable data point: excluded from QSPR analysis by study authors [see Reference ID]	Crotonic acid, trans-						water	25	degree Celsius				Avdeef_Journal [document]_year2015_1
RLMR	RLMR_StandardEnthalpy_of_Dissolution_189	temperature dependent solubility measurements [van't Hoff plot]		-18	Kilojoule per mole	Intrinsic				FALSE	(1) these may not be true "standard" enthalpy changes [see p.300 - 301 associated with Reference ID]; (2) it is suggested these correspond to enthalpy changes at 25 degrees Celsius [see Abstract associated with Reference ID]; (3) data quality comments : none which are data point specific	Cyclacillin_OR[SYNONYM]_Cyclacillin (anhyd.)						water	25	degree Celsius				Avdeef_Journal [document]_year2015_1
RLMR	RLMR_StandardEnthalpy_of_Dissolution_190	temperature dependent solubility measurements [van't Hoff plot]		0	Kilojoule per mole	Intrinsic				FALSE	(1) these may not be true "standard" enthalpy changes [see p.300 - 301 associated with Reference ID]; (2) it is suggested these correspond to enthalpy changes at 25 degrees Celsius [see Abstract associated with Reference ID]; (3) data quality comments : unreliable data point: excluded from QSPR analysis by study authors [see Reference ID]; one reason for deeming unreliable= enthalpy derived from …	Cyclacillin_OR[SYNONYM]_Cyclacillin (anhyd.)						water	25	degree Celsius				Avdeef_Journal [document]_year2015_1
RLMR	RLMR_StandardEnthalpy_of_Dissolution_191	temperature dependent solubility measurements [van't Hoff plot]		0	Kilojoule per mole	Intrinsic				FALSE	(1) these may not be true "standard" enthalpy changes [see p.300 - 301 associated with Reference ID]; (2) it is suggested these correspond to enthalpy changes at 25 degrees Celsius [see Abstract associated with Reference ID]; (3) data quality comments : none which are data point specific	Cyclacillin x 2H2O						water	25	degree Celsius				Avdeef_Journal [document]_year2015_1
RLMR	RLMR_StandardEnthalpy_of_Dissolution_192	temperature dependent solubility measurements [van't Hoff plot]		16	Kilojoule per mole	Intrinsic				FALSE	(1) these may not be true "standard" enthalpy changes [see p.300 - 301 associated with Reference ID]; (2) it is suggested these correspond to enthalpy changes at 25 degrees Celsius [see Abstract associated with Reference ID]; (3) data quality comments : none which are data point specific	Cyclobarbital						water	25	degree Celsius				Avdeef_Journal [document]_year2015_1
RLMR	RLMR_StandardEnthalpy_of_Dissolution_193	temperature dependent solubility measurements [van't Hoff plot]		27	Kilojoule per mole	Intrinsic				FALSE	(1) these may not be true "standard" enthalpy changes [see p.300 - 301 associated with Reference ID]; (2) it is suggested these correspond to enthalpy changes at 25 degrees Celsius [see Abstract associated with Reference ID]; (3) data quality comments : none which are data point specific	Cyclobarbital						water	25	degree Celsius				Avdeef_Journal [document]_year2015_1
RLMR	RLMR_StandardEnthalpy_of_Dissolution_194	temperature dependent solubility measurements [van't Hoff plot]		-45	Kilojoule per mole	Intrinsic				FALSE	(1) these may not be true "standard" enthalpy changes [see p.300 - 301 associated with Reference ID]; (2) it is suggested these correspond to enthalpy changes at 25 degrees Celsius [see Abstract associated with Reference ID]; (3) data quality comments : none which are data point specific	Cyclosporine A						water	25	degree Celsius				Avdeef_Journal [document]_year2015_1
RLMR	RLMR_StandardEnthalpy_of_Dissolution_195	temperature dependent solubility measurements [van't Hoff plot]		30	Kilojoule per mole	Intrinsic				FALSE	(1) these may not be true "standard" enthalpy changes [see p.300 - 301 associated with Reference ID]; (2) it is suggested these correspond to enthalpy changes at 25 degrees Celsius [see Abstract associated with Reference ID]; (3) data quality comments : unreliable data point: excluded from QSPR analysis by study authors [see Reference ID]	Cyproheptadine						water	25	degree Celsius				Avdeef_Journal [document]_year2015_1
RLMR	RLMR_StandardEnthalpy_of_Dissolution_196	temperature dependent solubility measurements [van't Hoff plot]		23	Kilojoule per mole	Intrinsic				FALSE	(1) these may not be true "standard" enthalpy changes [see p.300 - 301 associated with Reference ID]; (2) it is suggested these correspond to enthalpy changes at 25 degrees Celsius [see Abstract associated with Reference ID]; (3) data quality comments : none which are data point specific	Cystine, L-						water	25	degree Celsius				Avdeef_Journal [document]_year2015_1
RLMR	RLMR_StandardEnthalpy_of_Dissolution_197	temperature dependent solubility measurements [van't Hoff plot]		66	Kilojoule per mole	Intrinsic				FALSE	(1) these may not be true "standard" enthalpy changes [see p.300 - 301 associated with Reference ID]; (2) it is suggested these correspond to enthalpy changes at 25 degrees Celsius [see Abstract associated with Reference ID]; (3) data quality comments : none which are data point specific	Daidzein						water	25	degree Celsius				Avdeef_Journal [document]_year2015_1
RLMR	RLMR_StandardEnthalpy_of_Dissolution_198	temperature dependent solubility measurements [van't Hoff plot]		-25	Kilojoule per mole	Intrinsic				FALSE	(1) these may not be true "standard" enthalpy changes [see p.300 - 301 associated with Reference ID]; (2) it is suggested these correspond to enthalpy changes at 25 degrees Celsius [see Abstract associated with Reference ID]; (3) data quality comments : none which are data point specific	Danazol						water	25	degree Celsius				Avdeef_Journal [document]_year2015_1
RLMR	RLMR_StandardEnthalpy_of_Dissolution_199	temperature dependent solubility measurements [van't Hoff plot]		35	Kilojoule per mole	Intrinsic				FALSE	(1) these may not be true "standard" enthalpy changes [see p.300 - 301 associated with Reference ID]; (2) it is suggested these correspond to enthalpy changes at 25 degrees Celsius [see Abstract associated with Reference ID]; (3) data quality comments : none which are data point specific	Dapsone						water	25	degree Celsius				Avdeef_Journal [document]_year2015_1
RLMR	RLMR_StandardEnthalpy_of_Dissolution_200	temperature dependent solubility measurements [van't Hoff plot]		24	Kilojoule per mole	Intrinsic				FALSE	(1) these may not be true "standard" enthalpy changes [see p.300 - 301 associated with Reference ID]; (2) it is suggested these correspond to enthalpy changes at 25 degrees Celsius [see Abstract associated with Reference ID]; (3) data quality comments : none which are data point specific	Dehydroisoandrosterone, 5, 6-						water	25	degree Celsius				Avdeef_Journal [document]_year2015_1
RLMR	RLMR_StandardEnthalpy_of_Dissolution_201	temperature dependent solubility measurements [van't Hoff plot]		49	Kilojoule per mole	Intrinsic				FALSE	(1) these may not be true "standard" enthalpy changes [see p.300 - 301 associated with Reference ID]; (2) it is suggested these correspond to enthalpy changes at 25 degrees Celsius [see Abstract associated with Reference ID]; (3) data quality comments : none which are data point specific	Deoxyadenosine, 2'-						water	25	degree Celsius				Avdeef_Journal [document]_year2015_1
RLMR	RLMR_StandardEnthalpy_of_Dissolution_202	temperature dependent solubility measurements [van't Hoff plot]		-28	Kilojoule per mole	Intrinsic				FALSE	(1) these may not be true "standard" enthalpy changes [see p.300 - 301 associated with Reference ID]; (2) it is suggested these correspond to enthalpy changes at 25 degrees Celsius [see Abstract associated with Reference ID]; (3) data quality comments : none which are data point specific	Deoxycorticosterone						water	25	degree Celsius				Avdeef_Journal [document]_year2015_1
RLMR	RLMR_StandardEnthalpy_of_Dissolution_203	temperature dependent solubility measurements [van't Hoff plot]		-11	Kilojoule per mole	Intrinsic				FALSE	(1) these may not be true "standard" enthalpy changes [see p.300 - 301 associated with Reference ID]; (2) it is suggested these correspond to enthalpy changes at 25 degrees Celsius [see Abstract associated with Reference ID]; (3) data quality comments : none which are data point specific	Dexamethasone						water	25	degree Celsius				Avdeef_Journal [document]_year2015_1
RLMR	RLMR_StandardEnthalpy_of_Dissolution_204	temperature dependent solubility measurements [van't Hoff plot]		15	Kilojoule per mole	Intrinsic				FALSE	(1) these may not be true "standard" enthalpy changes [see p.300 - 301 associated with Reference ID]; (2) it is suggested these correspond to enthalpy changes at 25 degrees Celsius [see Abstract associated with Reference ID]; (3) data quality comments : none which are data point specific	Dexamethasone						water	25	degree Celsius				Avdeef_Journal [document]_year2015_1
RLMR	RLMR_StandardEnthalpy_of_Dissolution_205	temperature dependent solubility measurements [van't Hoff plot]		29	Kilojoule per mole	Intrinsic				FALSE	(1) these may not be true "standard" enthalpy changes [see p.300 - 301 associated with Reference ID]; (2) it is suggested these correspond to enthalpy changes at 25 degrees Celsius [see Abstract associated with Reference ID]; (3) data quality comments : none which are data point specific	Dexamethasone						water	25	degree Celsius				Avdeef_Journal [document]_year2015_1
RLMR	RLMR_StandardEnthalpy_of_Dissolution_206	temperature dependent solubility measurements [van't Hoff plot]		11	Kilojoule per mole	Intrinsic				FALSE	(1) these may not be true "standard" enthalpy changes [see p.300 - 301 associated with Reference ID]; (2) it is suggested these correspond to enthalpy changes at 25 degrees Celsius [see Abstract associated with Reference ID]; (3) data quality comments : none which are data point specific	Diatrizoic acid						water	25	degree Celsius				Avdeef_Journal [document]_year2015_1
RLMR	RLMR_StandardEnthalpy_of_Dissolution_207	temperature dependent solubility measurements [van't Hoff plot]		12	Kilojoule per mole	Intrinsic				FALSE	(1) these may not be true "standard" enthalpy changes [see p.300 - 301 associated with Reference ID]; (2) it is suggested these correspond to enthalpy changes at 25 degrees Celsius [see Abstract associated with Reference ID]; (3) data quality comments : none which are data point specific	Diazepam						water	25	degree Celsius				Avdeef_Journal [document]_year2015_1
RLMR	RLMR_StandardEnthalpy_of_Dissolution_208	temperature dependent solubility measurements [van't Hoff plot]		-17	Kilojoule per mole	Intrinsic				FALSE	(1) these may not be true "standard" enthalpy changes [see p.300 - 301 associated with Reference ID]; (2) it is suggested these correspond to enthalpy changes at 25 degrees Celsius [see Abstract associated with Reference ID]; (3) data quality comments : none which are data point specific	Diazinon						water	25	degree Celsius				Avdeef_Journal [document]_year2015_1
RLMR	RLMR_StandardEnthalpy_of_Dissolution_209	temperature dependent solubility measurements [van't Hoff plot]		20	Kilojoule per mole	Intrinsic				FALSE	(1) these may not be true "standard" enthalpy changes [see p.300 - 301 associated with Reference ID]; (2) it is suggested these correspond to enthalpy changes at 25 degrees Celsius [see Abstract associated with Reference ID]; (3) data quality comments : none which are data point specific	Diclofenac						water	25	degree Celsius				Avdeef_Journal [document]_year2015_1
RLMR	RLMR_StandardEnthalpy_of_Dissolution_210	temperature dependent solubility measurements [van't Hoff plot]		0	Kilojoule per mole	Intrinsic				FALSE	(1) these may not be true "standard" enthalpy changes [see p.300 - 301 associated with Reference ID]; (2) it is suggested these correspond to enthalpy changes at 25 degrees Celsius [see Abstract associated with Reference ID]; (3) data quality comments : none which are data point specific	Difloxacin						water	25	degree Celsius				Avdeef_Journal [document]_year2015_1
RLMR	RLMR_StandardEnthalpy_of_Dissolution_211	temperature dependent solubility measurements [van't Hoff plot]		22	Kilojoule per mole	Intrinsic				FALSE	(1) these may not be true "standard" enthalpy changes [see p.300 - 301 associated with Reference ID]; (2) it is suggested these correspond to enthalpy changes at 25 degrees Celsius [see Abstract associated with Reference ID]; (3) data quality comments : none which are data point specific	Diflunisal						water	25	degree Celsius				Avdeef_Journal [document]_year2015_1
RLMR	RLMR_StandardEnthalpy_of_Dissolution_212	temperature dependent solubility measurements [van't Hoff plot]		37	Kilojoule per mole	Intrinsic				FALSE	(1) these may not be true "standard" enthalpy changes [see p.300 - 301 associated with Reference ID]; (2) it is suggested these correspond to enthalpy changes at 25 degrees Celsius [see Abstract associated with Reference ID]; (3) data quality comments : none which are data point specific	Diflunisal						water	25	degree Celsius				Avdeef_Journal [document]_year2015_1
RLMR	RLMR_StandardEnthalpy_of_Dissolution_213	temperature dependent solubility measurements [van't Hoff plot]		-24	Kilojoule per mole	Intrinsic				FALSE	(1) these may not be true "standard" enthalpy changes [see p.300 - 301 associated with Reference ID]; (2) it is suggested these correspond to enthalpy changes at 25 degrees Celsius [see Abstract associated with Reference ID]; (3) data quality comments : none which are data point specific	Digitoxin						water	25	degree Celsius				Avdeef_Journal [document]_year2015_1
RLMR	RLMR_StandardEnthalpy_of_Dissolution_214	temperature dependent solubility measurements [van't Hoff plot]		23	Kilojoule per mole	Intrinsic				FALSE	(1) these may not be true "standard" enthalpy changes [see p.300 - 301 associated with Reference ID]; (2) it is suggested these correspond to enthalpy changes at 25 degrees Celsius [see Abstract associated with Reference ID]; (3) data quality comments : none which are data point specific	Diglycolic acid						water	25	degree Celsius				Avdeef_Journal [document]_year2015_1
RLMR	RLMR_StandardEnthalpy_of_Dissolution_215	temperature dependent solubility measurements [van't Hoff plot]		31	Kilojoule per mole	Intrinsic				FALSE	(1) these may not be true "standard" enthalpy changes [see p.300 - 301 associated with Reference ID]; (2) it is suggested these correspond to enthalpy changes at 25 degrees Celsius [see Abstract associated with Reference ID]; (3) data quality comments : none which are data point specific	Diglycolic acid						water	25	degree Celsius				Avdeef_Journal [document]_year2015_1
RLMR	RLMR_StandardEnthalpy_of_Dissolution_216	temperature dependent solubility measurements [van't Hoff plot]		-34	Kilojoule per mole	Intrinsic				FALSE	(1) these may not be true "standard" enthalpy changes [see p.300 - 301 associated with Reference ID]; (2) it is suggested these correspond to enthalpy changes at 25 degrees Celsius [see Abstract associated with Reference ID]; (3) data quality comments : none which are data point specific	Digoxin						water	25	degree Celsius				Avdeef_Journal [document]_year2015_1
RLMR	RLMR_StandardEnthalpy_of_Dissolution_217	temperature dependent solubility measurements [van't Hoff plot]		33	Kilojoule per mole	Intrinsic				FALSE	(1) these may not be true "standard" enthalpy changes [see p.300 - 301 associated with Reference ID]; (2) it is suggested these correspond to enthalpy changes at 25 degrees Celsius [see Abstract associated with Reference ID]; (3) data quality comments : none which are data point specific	Dimethyloxalate						water	25	degree Celsius				Avdeef_Journal [document]_year2015_1
RLMR	RLMR_StandardEnthalpy_of_Dissolution_218	temperature dependent solubility measurements [van't Hoff plot]		1	Kilojoule per mole	Intrinsic				FALSE	(1) these may not be true "standard" enthalpy changes [see p.300 - 301 associated with Reference ID]; (2) it is suggested these correspond to enthalpy changes at 25 degrees Celsius [see Abstract associated with Reference ID]; (3) data quality comments : none which are data point specific	Diphenylamine						water	25	degree Celsius				Avdeef_Journal [document]_year2015_1
RLMR	RLMR_StandardEnthalpy_of_Dissolution_219	temperature dependent solubility measurements [van't Hoff plot]		0	Kilojoule per mole	Intrinsic				FALSE	(1) these may not be true "standard" enthalpy changes [see p.300 - 301 associated with Reference ID]; (2) it is suggested these correspond to enthalpy changes at 25 degrees Celsius [see Abstract associated with Reference ID]; (3) data quality comments : unreliable data point: excluded from QSPR analysis by study authors [see Reference ID]; one reason for deeming unreliable= enthalpy derived from …	Diphenylamine						water	25	degree Celsius				Avdeef_Journal [document]_year2015_1
RLMR	RLMR_StandardEnthalpy_of_Dissolution_220	temperature dependent solubility measurements [van't Hoff plot]		10	Kilojoule per mole	Intrinsic				FALSE	(1) these may not be true "standard" enthalpy changes [see p.300 - 301 associated with Reference ID]; (2) it is suggested these correspond to enthalpy changes at 25 degrees Celsius [see Abstract associated with Reference ID]; (3) data quality comments : none which are data point specific	Dipyridamole						water	25	degree Celsius				Avdeef_Journal [document]_year2015_1
RLMR	RLMR_StandardEnthalpy_of_Dissolution_221	temperature dependent solubility measurements [van't Hoff plot]		8	Kilojoule per mole	Intrinsic				FALSE	(1) these may not be true "standard" enthalpy changes [see p.300 - 301 associated with Reference ID]; (2) it is suggested these correspond to enthalpy changes at 25 degrees Celsius [see Abstract associated with Reference ID]; (3) data quality comments : none which are data point specific	DOPA, L-						water	25	degree Celsius				Avdeef_Journal [document]_year2015_1
RLMR	RLMR_StandardEnthalpy_of_Dissolution_222	temperature dependent solubility measurements [van't Hoff plot]		-44	Kilojoule per mole	Intrinsic				FALSE	(1) these may not be true "standard" enthalpy changes [see p.300 - 301 associated with Reference ID]; (2) it is suggested these correspond to enthalpy changes at 25 degrees Celsius [see Abstract associated with Reference ID]; (3) data quality comments : unreliable data point: excluded from QSPR analysis by study authors [see Reference ID]; one reason for deeming unreliable= enthalpy derived from …	Droperidol						water	25	degree Celsius				Avdeef_Journal [document]_year2015_1
RLMR	RLMR_StandardEnthalpy_of_Dissolution_223	temperature dependent solubility measurements [van't Hoff plot]		24	Kilojoule per mole	Intrinsic				FALSE	(1) these may not be true "standard" enthalpy changes [see p.300 - 301 associated with Reference ID]; (2) it is suggested these correspond to enthalpy changes at 25 degrees Celsius [see Abstract associated with Reference ID]; (3) data quality comments : none which are data point specific	Enoxacin						water	25	degree Celsius				Avdeef_Journal [document]_year2015_1
RLMR	RLMR_StandardEnthalpy_of_Dissolution_224	temperature dependent solubility measurements [van't Hoff plot]		18	Kilojoule per mole	Intrinsic				FALSE	(1) these may not be true "standard" enthalpy changes [see p.300 - 301 associated with Reference ID]; (2) it is suggested these correspond to enthalpy changes at 25 degrees Celsius [see Abstract associated with Reference ID]; (3) data quality comments : unreliable data point: excluded from QSPR analysis by study authors [see Reference ID]; one reason for deeming unreliable= enthalpy derived from …	Ergotamine						water	25	degree Celsius				Avdeef_Journal [document]_year2015_1
RLMR	RLMR_StandardEnthalpy_of_Dissolution_225	temperature dependent solubility measurements [van't Hoff plot]		-23	Kilojoule per mole	Intrinsic				FALSE	(1) these may not be true "standard" enthalpy changes [see p.300 - 301 associated with Reference ID]; (2) it is suggested these correspond to enthalpy changes at 25 degrees Celsius [see Abstract associated with Reference ID]; (3) data quality comments : none which are data point specific	Erythromycin						water	25	degree Celsius				Avdeef_Journal [document]_year2015_1
RLMR	RLMR_StandardEnthalpy_of_Dissolution_226	temperature dependent solubility measurements [van't Hoff plot]		-18	Kilojoule per mole	Intrinsic				FALSE	(1) these may not be true "standard" enthalpy changes [see p.300 - 301 associated with Reference ID]; (2) it is suggested these correspond to enthalpy changes at 25 degrees Celsius [see Abstract associated with Reference ID]; (3) data quality comments : none which are data point specific	Erythromycin						water	25	degree Celsius				Avdeef_Journal [document]_year2015_1
RLMR	RLMR_StandardEnthalpy_of_Dissolution_227	temperature dependent solubility measurements [van't Hoff plot]		52	Kilojoule per mole	Intrinsic				FALSE	(1) these may not be true "standard" enthalpy changes [see p.300 - 301 associated with Reference ID]; (2) it is suggested these correspond to enthalpy changes at 25 degrees Celsius [see Abstract associated with Reference ID]; (3) data quality comments : none which are data point specific	Estradiol, 17-ß						water	25	degree Celsius				Avdeef_Journal [document]_year2015_1
RLMR	RLMR_StandardEnthalpy_of_Dissolution_228	temperature dependent solubility measurements [van't Hoff plot]		37	Kilojoule per mole	Intrinsic				FALSE	(1) these may not be true "standard" enthalpy changes [see p.300 - 301 associated with Reference ID]; (2) it is suggested these correspond to enthalpy changes at 25 degrees Celsius [see Abstract associated with Reference ID]; (3) data quality comments : none which are data point specific	Estrone						water	25	degree Celsius				Avdeef_Journal [document]_year2015_1
RLMR	RLMR_StandardEnthalpy_of_Dissolution_229	temperature dependent solubility measurements [van't Hoff plot]		37	Kilojoule per mole	Intrinsic				FALSE	(1) these may not be true "standard" enthalpy changes [see p.300 - 301 associated with Reference ID]; (2) it is suggested these correspond to enthalpy changes at 25 degrees Celsius [see Abstract associated with Reference ID]; (3) data quality comments : none which are data point specific	Ethinylestradiol, 17a-						water	25	degree Celsius				Avdeef_Journal [document]_year2015_1
RLMR	RLMR_StandardEnthalpy_of_Dissolution_230	temperature dependent solubility measurements [van't Hoff plot]		28	Kilojoule per mole	Intrinsic				FALSE	(1) these may not be true "standard" enthalpy changes [see p.300 - 301 associated with Reference ID]; (2) it is suggested these correspond to enthalpy changes at 25 degrees Celsius [see Abstract associated with Reference ID]; (3) data quality comments : none which are data point specific	Ethisterone						water	25	degree Celsius				Avdeef_Journal [document]_year2015_1
RLMR	RLMR_StandardEnthalpy_of_Dissolution_231	temperature dependent solubility measurements [van't Hoff plot]		8	Kilojoule per mole	Intrinsic				FALSE	(1) these may not be true "standard" enthalpy changes [see p.300 - 301 associated with Reference ID]; (2) it is suggested these correspond to enthalpy changes at 25 degrees Celsius [see Abstract associated with Reference ID]; (3) data quality comments : none which are data point specific	Ethylmalonic acid						water	25	degree Celsius				Avdeef_Journal [document]_year2015_1
RLMR	RLMR_StandardEnthalpy_of_Dissolution_232	temperature dependent solubility measurements [van't Hoff plot]		13	Kilojoule per mole	Intrinsic				FALSE	(1) these may not be true "standard" enthalpy changes [see p.300 - 301 associated with Reference ID]; (2) it is suggested these correspond to enthalpy changes at 25 degrees Celsius [see Abstract associated with Reference ID]; (3) data quality comments : unreliable data point: excluded from QSPR analysis by study authors [see Reference ID]; one reason for deeming unreliable= enthalpy derived from …	Etoricoxib						water	25	degree Celsius				Avdeef_Journal [document]_year2015_1
RLMR	RLMR_StandardEnthalpy_of_Dissolution_233	temperature dependent solubility measurements [van't Hoff plot]		113	Kilojoule per mole	Intrinsic				FALSE	(1) these may not be true "standard" enthalpy changes [see p.300 - 301 associated with Reference ID]; (2) it is suggested these correspond to enthalpy changes at 25 degrees Celsius [see Abstract associated with Reference ID]; (3) data quality comments : unreliable data point: excluded from QSPR analysis by study authors [see Reference ID]	Etoxadrol						water	25	degree Celsius				Avdeef_Journal [document]_year2015_1
RLMR	RLMR_StandardEnthalpy_of_Dissolution_234	temperature dependent solubility measurements [van't Hoff plot]		-23	Kilojoule per mole	Intrinsic				FALSE	(1) these may not be true "standard" enthalpy changes [see p.300 - 301 associated with Reference ID]; (2) it is suggested these correspond to enthalpy changes at 25 degrees Celsius [see Abstract associated with Reference ID]; (3) data quality comments : none which are data point specific	Eucalyptol						water	25	degree Celsius				Avdeef_Journal [document]_year2015_1
RLMR	RLMR_StandardEnthalpy_of_Dissolution_235	temperature dependent solubility measurements [van't Hoff plot]		-97	Kilojoule per mole	Intrinsic				FALSE	(1) these may not be true "standard" enthalpy changes [see p.300 - 301 associated with Reference ID]; (2) it is suggested these correspond to enthalpy changes at 25 degrees Celsius [see Abstract associated with Reference ID]; (3) data quality comments : unreliable data point: excluded from QSPR analysis by study authors [see Reference ID]	Ezetimibe						water	25	degree Celsius				Avdeef_Journal [document]_year2015_1
RLMR	RLMR_StandardEnthalpy_of_Dissolution_236	temperature dependent solubility measurements [van't Hoff plot]		-60	Kilojoule per mole	Intrinsic				FALSE	(1) these may not be true "standard" enthalpy changes [see p.300 - 301 associated with Reference ID]; (2) it is suggested these correspond to enthalpy changes at 25 degrees Celsius [see Abstract associated with Reference ID]; (3) data quality comments : unreliable data point: excluded from QSPR analysis by study authors [see Reference ID]	Famotidine						water	25	degree Celsius				Avdeef_Journal [document]_year2015_1
RLMR	RLMR_StandardEnthalpy_of_Dissolution_237	temperature dependent solubility measurements [van't Hoff plot]		23	Kilojoule per mole	Intrinsic				FALSE	(1) these may not be true "standard" enthalpy changes [see p.300 - 301 associated with Reference ID]; (2) it is suggested these correspond to enthalpy changes at 25 degrees Celsius [see Abstract associated with Reference ID]; (3) data quality comments : none which are data point specific	Felodipine						water	25	degree Celsius				Avdeef_Journal [document]_year2015_1
RLMR	RLMR_StandardEnthalpy_of_Dissolution_238	temperature dependent solubility measurements [van't Hoff plot]		41	Kilojoule per mole	Intrinsic				FALSE	(1) these may not be true "standard" enthalpy changes [see p.300 - 301 associated with Reference ID]; (2) it is suggested these correspond to enthalpy changes at 25 degrees Celsius [see Abstract associated with Reference ID]; (3) data quality comments : none which are data point specific	Fenbufen						water	25	degree Celsius				Avdeef_Journal [document]_year2015_1
RLMR	RLMR_StandardEnthalpy_of_Dissolution_239	temperature dependent solubility measurements [van't Hoff plot]		-49	Kilojoule per mole	Intrinsic				FALSE	(1) these may not be true "standard" enthalpy changes [see p.300 - 301 associated with Reference ID]; (2) it is suggested these correspond to enthalpy changes at 25 degrees Celsius [see Abstract associated with Reference ID]; (3) data quality comments : unreliable data point: excluded from QSPR analysis by study authors [see Reference ID]	Fenofibrate						water	25	degree Celsius				Avdeef_Journal [document]_year2015_1
RLMR	RLMR_StandardEnthalpy_of_Dissolution_240	temperature dependent solubility measurements [van't Hoff plot]		9	Kilojoule per mole	Intrinsic				FALSE	(1) these may not be true "standard" enthalpy changes [see p.300 - 301 associated with Reference ID]; (2) it is suggested these correspond to enthalpy changes at 25 degrees Celsius [see Abstract associated with Reference ID]; (3) data quality comments : none which are data point specific	Fentiazac						water	25	degree Celsius				Avdeef_Journal [document]_year2015_1
RLMR	RLMR_StandardEnthalpy_of_Dissolution_241	temperature dependent solubility measurements [van't Hoff plot]		36	Kilojoule per mole	Intrinsic				FALSE	(1) these may not be true "standard" enthalpy changes [see p.300 - 301 associated with Reference ID]; (2) it is suggested these correspond to enthalpy changes at 25 degrees Celsius [see Abstract associated with Reference ID]; (3) data quality comments : none which are data point specific	Ferulic acid						water	25	degree Celsius				Avdeef_Journal [document]_year2015_1
RLMR	RLMR_StandardEnthalpy_of_Dissolution_242	temperature dependent solubility measurements [van't Hoff plot]		27	Kilojoule per mole	Intrinsic				FALSE	(1) these may not be true "standard" enthalpy changes [see p.300 - 301 associated with Reference ID]; (2) it is suggested these correspond to enthalpy changes at 25 degrees Celsius [see Abstract associated with Reference ID]; (3) data quality comments : none which are data point specific	Fluconazole						water	25	degree Celsius				Avdeef_Journal [document]_year2015_1
RLMR	RLMR_StandardEnthalpy_of_Dissolution_243	temperature dependent solubility measurements [van't Hoff plot]		29	Kilojoule per mole	Intrinsic				FALSE	(1) these may not be true "standard" enthalpy changes [see p.300 - 301 associated with Reference ID]; (2) it is suggested these correspond to enthalpy changes at 25 degrees Celsius [see Abstract associated with Reference ID]; (3) data quality comments : none which are data point specific	Flufenamic acid						water	25	degree Celsius				Avdeef_Journal [document]_year2015_1
RLMR	RLMR_StandardEnthalpy_of_Dissolution_244	temperature dependent solubility measurements [van't Hoff plot]		4	Kilojoule per mole	Intrinsic				FALSE	(1) these may not be true "standard" enthalpy changes [see p.300 - 301 associated with Reference ID]; (2) it is suggested these correspond to enthalpy changes at 25 degrees Celsius [see Abstract associated with Reference ID]; (3) data quality comments : unreliable data point: excluded from QSPR analysis by study authors [see Reference ID]; one reason for deeming unreliable= enthalpy derived from …	Fluorene						water	25	degree Celsius				Avdeef_Journal [document]_year2015_1
RLMR	RLMR_StandardEnthalpy_of_Dissolution_245	temperature dependent solubility measurements [van't Hoff plot]		1	Kilojoule per mole	Intrinsic				FALSE	(1) these may not be true "standard" enthalpy changes [see p.300 - 301 associated with Reference ID]; (2) it is suggested these correspond to enthalpy changes at 25 degrees Celsius [see Abstract associated with Reference ID]; (3) data quality comments : unreliable data point: excluded from QSPR analysis by study authors [see Reference ID]; one reason for deeming unreliable= enthalpy derived from …	Fluotrimazole						water	25	degree Celsius				Avdeef_Journal [document]_year2015_1
RLMR	RLMR_StandardEnthalpy_of_Dissolution_246	temperature dependent solubility measurements [van't Hoff plot]		5	Kilojoule per mole	Intrinsic				FALSE	(1) these may not be true "standard" enthalpy changes [see p.300 - 301 associated with Reference ID]; (2) it is suggested these correspond to enthalpy changes at 25 degrees Celsius [see Abstract associated with Reference ID]; (3) data quality comments : none which are data point specific	Flurbiprofen						water	25	degree Celsius				Avdeef_Journal [document]_year2015_1
RLMR	RLMR_StandardEnthalpy_of_Dissolution_247	temperature dependent solubility measurements [van't Hoff plot]		43	Kilojoule per mole	Intrinsic				FALSE	(1) these may not be true "standard" enthalpy changes [see p.300 - 301 associated with Reference ID]; (2) it is suggested these correspond to enthalpy changes at 25 degrees Celsius [see Abstract associated with Reference ID]; (3) data quality comments : none which are data point specific	Flurbiprofen						water	25	degree Celsius				Avdeef_Journal [document]_year2015_1
RLMR	RLMR_StandardEnthalpy_of_Dissolution_248	temperature dependent solubility measurements [van't Hoff plot]		76	Kilojoule per mole	Intrinsic				FALSE	(1) these may not be true "standard" enthalpy changes [see p.300 - 301 associated with Reference ID]; (2) it is suggested these correspond to enthalpy changes at 25 degrees Celsius [see Abstract associated with Reference ID]; (3) data quality comments : unreliable data point: excluded from QSPR analysis by study authors [see Reference ID]	Folic acid						water	25	degree Celsius				Avdeef_Journal [document]_year2015_1
RLMR	RLMR_StandardEnthalpy_of_Dissolution_249	temperature dependent solubility measurements [van't Hoff plot]		32	Kilojoule per mole	Intrinsic				FALSE	(1) these may not be true "standard" enthalpy changes [see p.300 - 301 associated with Reference ID]; (2) it is suggested these correspond to enthalpy changes at 25 degrees Celsius [see Abstract associated with Reference ID]; (3) data quality comments : none which are data point specific	Fumaric acid						water	25	degree Celsius				Avdeef_Journal [document]_year2015_1
RLMR	RLMR_StandardEnthalpy_of_Dissolution_250	temperature dependent solubility measurements [van't Hoff plot]		23	Kilojoule per mole	Intrinsic				FALSE	(1) these may not be true "standard" enthalpy changes [see p.300 - 301 associated with Reference ID]; (2) it is suggested these correspond to enthalpy changes at 25 degrees Celsius [see Abstract associated with Reference ID]; (3) data quality comments : none which are data point specific	Furosemide						water	25	degree Celsius				Avdeef_Journal [document]_year2015_1
RLMR	RLMR_StandardEnthalpy_of_Dissolution_251	temperature dependent solubility measurements [van't Hoff plot]		37	Kilojoule per mole	Intrinsic				FALSE	(1) these may not be true "standard" enthalpy changes [see p.300 - 301 associated with Reference ID]; (2) it is suggested these correspond to enthalpy changes at 25 degrees Celsius [see Abstract associated with Reference ID]; (3) data quality comments : none which are data point specific	Furosemide						water	25	degree Celsius				Avdeef_Journal [document]_year2015_1
RLMR	RLMR_StandardEnthalpy_of_Dissolution_252	temperature dependent solubility measurements [van't Hoff plot]		43	Kilojoule per mole	Intrinsic				FALSE	(1) these may not be true "standard" enthalpy changes [see p.300 - 301 associated with Reference ID]; (2) it is suggested these correspond to enthalpy changes at 25 degrees Celsius [see Abstract associated with Reference ID]; (3) data quality comments : none which are data point specific	Gallic acid						water	25	degree Celsius				Avdeef_Journal [document]_year2015_1
RLMR	RLMR_StandardEnthalpy_of_Dissolution_253	temperature dependent solubility measurements [van't Hoff plot]		45	Kilojoule per mole	Intrinsic				FALSE	(1) these may not be true "standard" enthalpy changes [see p.300 - 301 associated with Reference ID]; (2) it is suggested these correspond to enthalpy changes at 25 degrees Celsius [see Abstract associated with Reference ID]; (3) data quality comments : none which are data point specific	Gallic acid						water	25	degree Celsius				Avdeef_Journal [document]_year2015_1
RLMR	RLMR_StandardEnthalpy_of_Dissolution_254	temperature dependent solubility measurements [van't Hoff plot]		35	Kilojoule per mole	Intrinsic				FALSE	(1) these may not be true "standard" enthalpy changes [see p.300 - 301 associated with Reference ID]; (2) it is suggested these correspond to enthalpy changes at 25 degrees Celsius [see Abstract associated with Reference ID]; (3) data quality comments : none which are data point specific	Genistein						water	25	degree Celsius				Avdeef_Journal [document]_year2015_1
RLMR	RLMR_StandardEnthalpy_of_Dissolution_255	temperature dependent solubility measurements [van't Hoff plot]		-40	Kilojoule per mole	Intrinsic				FALSE	(1) these may not be true "standard" enthalpy changes [see p.300 - 301 associated with Reference ID]; (2) it is suggested these correspond to enthalpy changes at 25 degrees Celsius [see Abstract associated with Reference ID]; (3) data quality comments : unreliable data point: excluded from QSPR analysis by study authors [see Reference ID]	Glibenclamide						water	25	degree Celsius				Avdeef_Journal [document]_year2015_1
RLMR	RLMR_StandardEnthalpy_of_Dissolution_256	temperature dependent solubility measurements [van't Hoff plot]		4	Kilojoule per mole	Intrinsic				FALSE	(1) these may not be true "standard" enthalpy changes [see p.300 - 301 associated with Reference ID]; (2) it is suggested these correspond to enthalpy changes at 25 degrees Celsius [see Abstract associated with Reference ID]; (3) data quality comments : none which are data point specific	Gliclazide						water	25	degree Celsius				Avdeef_Journal [document]_year2015_1
RLMR	RLMR_StandardEnthalpy_of_Dissolution_257	temperature dependent solubility measurements [van't Hoff plot]		16	Kilojoule per mole	Intrinsic				FALSE	(1) these may not be true "standard" enthalpy changes [see p.300 - 301 associated with Reference ID]; (2) it is suggested these correspond to enthalpy changes at 25 degrees Celsius [see Abstract associated with Reference ID]; (3) data quality comments : unreliable data point: excluded from QSPR analysis by study authors [see Reference ID]; one reason for deeming unreliable= enthalpy derived from …	Glimepiride						water	25	degree Celsius				Avdeef_Journal [document]_year2015_1
RLMR	RLMR_StandardEnthalpy_of_Dissolution_258	temperature dependent solubility measurements [van't Hoff plot]		-14	Kilojoule per mole	Intrinsic				FALSE	(1) these may not be true "standard" enthalpy changes [see p.300 - 301 associated with Reference ID]; (2) it is suggested these correspond to enthalpy changes at 25 degrees Celsius [see Abstract associated with Reference ID]; (3) data quality comments : none which are data point specific	Glipizide						water	25	degree Celsius				Avdeef_Journal [document]_year2015_1
RLMR	RLMR_StandardEnthalpy_of_Dissolution_259	temperature dependent solubility measurements [van't Hoff plot]		4	Kilojoule per mole	Intrinsic				FALSE	(1) these may not be true "standard" enthalpy changes [see p.300 - 301 associated with Reference ID]; (2) it is suggested these correspond to enthalpy changes at 25 degrees Celsius [see Abstract associated with Reference ID]; (3) data quality comments : none which are data point specific	Glucoside, a-D-Me-						water	25	degree Celsius				Avdeef_Journal [document]_year2015_1
RLMR	RLMR_StandardEnthalpy_of_Dissolution_260	direct measurement [calorimetric]		26	Kilojoule per mole	Intrinsic				FALSE	(1) these may not be true "standard" enthalpy changes [see p.300 - 301 associated with Reference ID]; (2) it is suggested these correspond to enthalpy changes at 25 degrees Celsius [see Abstract associated with Reference ID]; (3) data quality comments : none which are data point specific	Glutamic acid, D-						water	25	degree Celsius				Avdeef_Journal [document]_year2015_1
RLMR	RLMR_StandardEnthalpy_of_Dissolution_261	direct measurement [calorimetric]		26	Kilojoule per mole	Intrinsic				FALSE	(1) these may not be true "standard" enthalpy changes [see p.300 - 301 associated with Reference ID]; (2) it is suggested these correspond to enthalpy changes at 25 degrees Celsius [see Abstract associated with Reference ID]; (3) data quality comments : none which are data point specific	Glutamic acid, DL-						water	25	degree Celsius				Avdeef_Journal [document]_year2015_1
RLMR	RLMR_StandardEnthalpy_of_Dissolution_262	temperature dependent solubility measurements [van't Hoff plot]		27	Kilojoule per mole	Intrinsic				FALSE	(1) these may not be true "standard" enthalpy changes [see p.300 - 301 associated with Reference ID]; (2) it is suggested these correspond to enthalpy changes at 25 degrees Celsius [see Abstract associated with Reference ID]; (3) data quality comments : none which are data point specific	Glutamic acid, DL-						water	25	degree Celsius				Avdeef_Journal [document]_year2015_1
RLMR	RLMR_StandardEnthalpy_of_Dissolution_263	direct measurement [calorimetric]		27	Kilojoule per mole	Intrinsic				FALSE	(1) these may not be true "standard" enthalpy changes [see p.300 - 301 associated with Reference ID]; (2) it is suggested these correspond to enthalpy changes at 25 degrees Celsius [see Abstract associated with Reference ID]; (3) data quality comments : none which are data point specific	Glutamic acid, L-						water	25	degree Celsius				Avdeef_Journal [document]_year2015_1
RLMR	RLMR_StandardEnthalpy_of_Dissolution_264	direct measurement [calorimetric]		30	Kilojoule per mole	Intrinsic				FALSE	(1) these may not be true "standard" enthalpy changes [see p.300 - 301 associated with Reference ID]; (2) it is suggested these correspond to enthalpy changes at 25 degrees Celsius [see Abstract associated with Reference ID]; (3) data quality comments : none which are data point specific	Glutamic acid, L-						water	25	degree Celsius				Avdeef_Journal [document]_year2015_1
RLMR	RLMR_StandardEnthalpy_of_Dissolution_265	direct measurement [calorimetric]		25	Kilojoule per mole	Intrinsic				FALSE	(1) these may not be true "standard" enthalpy changes [see p.300 - 301 associated with Reference ID]; (2) it is suggested these correspond to enthalpy changes at 25 degrees Celsius [see Abstract associated with Reference ID]; (3) data quality comments : none which are data point specific	Glutaric acid						water	25	degree Celsius				Avdeef_Journal [document]_year2015_1
RLMR	RLMR_StandardEnthalpy_of_Dissolution_266	temperature dependent solubility measurements [van't Hoff plot]		26	Kilojoule per mole	Intrinsic				FALSE	(1) these may not be true "standard" enthalpy changes [see p.300 - 301 associated with Reference ID]; (2) it is suggested these correspond to enthalpy changes at 25 degrees Celsius [see Abstract associated with Reference ID]; (3) data quality comments : none which are data point specific	Glutaric acid						water	25	degree Celsius				Avdeef_Journal [document]_year2015_1
RLMR	RLMR_StandardEnthalpy_of_Dissolution_267	temperature dependent solubility measurements [van't Hoff plot]		31	Kilojoule per mole	Intrinsic				FALSE	(1) these may not be true "standard" enthalpy changes [see p.300 - 301 associated with Reference ID]; (2) it is suggested these correspond to enthalpy changes at 25 degrees Celsius [see Abstract associated with Reference ID]; (3) data quality comments : none which are data point specific	Glutaric acid						water	25	degree Celsius				Avdeef_Journal [document]_year2015_1
RLMR	RLMR_StandardEnthalpy_of_Dissolution_268	direct measurement [calorimetric]		41	Kilojoule per mole	Intrinsic				FALSE	(1) these may not be true "standard" enthalpy changes [see p.300 - 301 associated with Reference ID]; (2) it is suggested these correspond to enthalpy changes at 25 degrees Celsius [see Abstract associated with Reference ID]; (3) data quality comments : none which are data point specific	Glutethimide						water	25	degree Celsius				Avdeef_Journal [document]_year2015_1
RLMR	RLMR_StandardEnthalpy_of_Dissolution_269	temperature dependent solubility measurements [van't Hoff plot]		21	Kilojoule per mole	Intrinsic				FALSE	(1) these may not be true "standard" enthalpy changes [see p.300 - 301 associated with Reference ID]; (2) it is suggested these correspond to enthalpy changes at 25 degrees Celsius [see Abstract associated with Reference ID]; (3) data quality comments : none which are data point specific	Glutethimide						water	25	degree Celsius				Avdeef_Journal [document]_year2015_1
RLMR	RLMR_StandardEnthalpy_of_Dissolution_270	direct measurement [calorimetric]		49	Kilojoule per mole	Intrinsic				FALSE	(1) these may not be true "standard" enthalpy changes [see p.300 - 301 associated with Reference ID]; (2) it is suggested these correspond to enthalpy changes at 25 degrees Celsius [see Abstract associated with Reference ID]; (3) data quality comments : none which are data point specific	Glutethimide x H2O						water	25	degree Celsius				Avdeef_Journal [document]_year2015_1
RLMR	RLMR_StandardEnthalpy_of_Dissolution_271	direct measurement [calorimetric]		14	Kilojoule per mole	Intrinsic				FALSE	(1) these may not be true "standard" enthalpy changes [see p.300 - 301 associated with Reference ID]; (2) it is suggested these correspond to enthalpy changes at 25 degrees Celsius [see Abstract associated with Reference ID]; (3) data quality comments : none which are data point specific	Glycine						water	25	degree Celsius				Avdeef_Journal [document]_year2015_1
RLMR	RLMR_StandardEnthalpy_of_Dissolution_272	temperature dependent solubility measurements [van't Hoff plot]		12	Kilojoule per mole	Intrinsic				FALSE	(1) these may not be true "standard" enthalpy changes [see p.300 - 301 associated with Reference ID]; (2) it is suggested these correspond to enthalpy changes at 25 degrees Celsius [see Abstract associated with Reference ID]; (3) data quality comments : none which are data point specific	Glycine						water	25	degree Celsius				Avdeef_Journal [document]_year2015_1
RLMR	RLMR_StandardEnthalpy_of_Dissolution_273	temperature dependent solubility measurements [van't Hoff plot]		18	Kilojoule per mole	Intrinsic				FALSE	(1) these may not be true "standard" enthalpy changes [see p.300 - 301 associated with Reference ID]; (2) it is suggested these correspond to enthalpy changes at 25 degrees Celsius [see Abstract associated with Reference ID]; (3) data quality comments : none which are data point specific	Glycine						water	25	degree Celsius				Avdeef_Journal [document]_year2015_1
RLMR	RLMR_StandardEnthalpy_of_Dissolution_274	temperature dependent solubility measurements [van't Hoff plot]		2	Kilojoule per mole	Intrinsic				FALSE	(1) these may not be true "standard" enthalpy changes [see p.300 - 301 associated with Reference ID]; (2) it is suggested these correspond to enthalpy changes at 25 degrees Celsius [see Abstract associated with Reference ID]; (3) data quality comments : none which are data point specific	Glycolic acid						water	25	degree Celsius				Avdeef_Journal [document]_year2015_1
RLMR	RLMR_StandardEnthalpy_of_Dissolution_275	temperature dependent solubility measurements [van't Hoff plot]		11	Kilojoule per mole	Intrinsic				FALSE	(1) these may not be true "standard" enthalpy changes [see p.300 - 301 associated with Reference ID]; (2) it is suggested these correspond to enthalpy changes at 25 degrees Celsius [see Abstract associated with Reference ID]; (3) data quality comments : none which are data point specific	Glycolic acid						water	25	degree Celsius				Avdeef_Journal [document]_year2015_1
RLMR	RLMR_StandardEnthalpy_of_Dissolution_276	direct measurement [calorimetric]		4	Kilojoule per mole	Intrinsic				FALSE	(1) these may not be true "standard" enthalpy changes [see p.300 - 301 associated with Reference ID]; (2) it is suggested these correspond to enthalpy changes at 25 degrees Celsius [see Abstract associated with Reference ID]; (3) data quality comments : none which are data point specific	Griseofulvin						water	25	degree Celsius				Avdeef_Journal [document]_year2015_1
RLMR	RLMR_StandardEnthalpy_of_Dissolution_277	temperature dependent solubility measurements [van't Hoff plot]		28	Kilojoule per mole	Intrinsic				FALSE	(1) these may not be true "standard" enthalpy changes [see p.300 - 301 associated with Reference ID]; (2) it is suggested these correspond to enthalpy changes at 25 degrees Celsius [see Abstract associated with Reference ID]; (3) data quality comments : none which are data point specific	Griseofulvin						water	25	degree Celsius				Avdeef_Journal [document]_year2015_1
RLMR	RLMR_StandardEnthalpy_of_Dissolution_278	temperature dependent solubility measurements [van't Hoff plot]		35	Kilojoule per mole	Intrinsic				FALSE	(1) these may not be true "standard" enthalpy changes [see p.300 - 301 associated with Reference ID]; (2) it is suggested these correspond to enthalpy changes at 25 degrees Celsius [see Abstract associated with Reference ID]; (3) data quality comments : none which are data point specific	Griseofulvin						water	25	degree Celsius				Avdeef_Journal [document]_year2015_1
RLMR	RLMR_StandardEnthalpy_of_Dissolution_279	temperature dependent solubility measurements [van't Hoff plot]		42	Kilojoule per mole	Intrinsic				FALSE	(1) these may not be true "standard" enthalpy changes [see p.300 - 301 associated with Reference ID]; (2) it is suggested these correspond to enthalpy changes at 25 degrees Celsius [see Abstract associated with Reference ID]; (3) data quality comments : none which are data point specific	Haloperidol						water	25	degree Celsius				Avdeef_Journal [document]_year2015_1
RLMR	RLMR_StandardEnthalpy_of_Dissolution_280	temperature dependent solubility measurements [van't Hoff plot]		44	Kilojoule per mole	Intrinsic				FALSE	(1) these may not be true "standard" enthalpy changes [see p.300 - 301 associated with Reference ID]; (2) it is suggested these correspond to enthalpy changes at 25 degrees Celsius [see Abstract associated with Reference ID]; (3) data quality comments : none which are data point specific	Hemimellitic acid						water	25	degree Celsius				Avdeef_Journal [document]_year2015_1
RLMR	RLMR_StandardEnthalpy_of_Dissolution_281	temperature dependent solubility measurements [van't Hoff plot]		23	Kilojoule per mole	Intrinsic				FALSE	(1) these may not be true "standard" enthalpy changes [see p.300 - 301 associated with Reference ID]; (2) it is suggested these correspond to enthalpy changes at 25 degrees Celsius [see Abstract associated with Reference ID]; (3) data quality comments : none which are data point specific	Heptabarbital						water	25	degree Celsius				Avdeef_Journal [document]_year2015_1
RLMR	RLMR_StandardEnthalpy_of_Dissolution_282	temperature dependent solubility measurements [van't Hoff plot]		16	Kilojoule per mole	Intrinsic				FALSE	(1) these may not be true "standard" enthalpy changes [see p.300 - 301 associated with Reference ID]; (2) it is suggested these correspond to enthalpy changes at 25 degrees Celsius [see Abstract associated with Reference ID]; (3) data quality comments : unreliable data point: excluded from QSPR analysis by study authors [see Reference ID]; one reason for deeming unreliable= enthalpy derived from …	Hexaglycine						water	25	degree Celsius				Avdeef_Journal [document]_year2015_1
RLMR	RLMR_StandardEnthalpy_of_Dissolution_283	temperature dependent solubility measurements [van't Hoff plot]		30	Kilojoule per mole	Intrinsic				FALSE	(1) these may not be true "standard" enthalpy changes [see p.300 - 301 associated with Reference ID]; (2) it is suggested these correspond to enthalpy changes at 25 degrees Celsius [see Abstract associated with Reference ID]; (3) data quality comments : none which are data point specific	Hexobarbital						water	25	degree Celsius				Avdeef_Journal [document]_year2015_1
RLMR	RLMR_StandardEnthalpy_of_Dissolution_284	temperature dependent solubility measurements [van't Hoff plot]		35	Kilojoule per mole	Intrinsic				FALSE	(1) these may not be true "standard" enthalpy changes [see p.300 - 301 associated with Reference ID]; (2) it is suggested these correspond to enthalpy changes at 25 degrees Celsius [see Abstract associated with Reference ID]; (3) data quality comments : none which are data point specific	Hexobarbital						water	25	degree Celsius				Avdeef_Journal [document]_year2015_1
RLMR	RLMR_StandardEnthalpy_of_Dissolution_285	temperature dependent solubility measurements [van't Hoff plot]		30	Kilojoule per mole	Intrinsic				FALSE	(1) these may not be true "standard" enthalpy changes [see p.300 - 301 associated with Reference ID]; (2) it is suggested these correspond to enthalpy changes at 25 degrees Celsius [see Abstract associated with Reference ID]; (3) data quality comments : none which are data point specific	Hippuric acid						water	25	degree Celsius				Avdeef_Journal [document]_year2015_1
RLMR	RLMR_StandardEnthalpy_of_Dissolution_286	direct measurement [calorimetric]		13	Kilojoule per mole	Intrinsic				FALSE	(1) these may not be true "standard" enthalpy changes [see p.300 - 301 associated with Reference ID]; (2) it is suggested these correspond to enthalpy changes at 25 degrees Celsius [see Abstract associated with Reference ID]; (3) data quality comments : none which are data point specific	Histidine, L-						water	25	degree Celsius				Avdeef_Journal [document]_year2015_1
RLMR	RLMR_StandardEnthalpy_of_Dissolution_287	temperature dependent solubility measurements [van't Hoff plot]		2	Kilojoule per mole	Intrinsic				FALSE	(1) these may not be true "standard" enthalpy changes [see p.300 - 301 associated with Reference ID]; (2) it is suggested these correspond to enthalpy changes at 25 degrees Celsius [see Abstract associated with Reference ID]; (3) data quality comments : unreliable data point: excluded from QSPR analysis by study authors [see Reference ID]; one reason for deeming unreliable= enthalpy derived from …	Hydrastine						water	25	degree Celsius				Avdeef_Journal [document]_year2015_1
RLMR	RLMR_StandardEnthalpy_of_Dissolution_288	temperature dependent solubility measurements [van't Hoff plot]		0	Kilojoule per mole	Intrinsic				FALSE	(1) these may not be true "standard" enthalpy changes [see p.300 - 301 associated with Reference ID]; (2) it is suggested these correspond to enthalpy changes at 25 degrees Celsius [see Abstract associated with Reference ID]; (3) data quality comments : unreliable data point: excluded from QSPR analysis by study authors [see Reference ID]; one reason for deeming unreliable= enthalpy derived from …	Hydrobenzoin						water	25	degree Celsius				Avdeef_Journal [document]_year2015_1
RLMR	RLMR_StandardEnthalpy_of_Dissolution_289	temperature dependent solubility measurements [van't Hoff plot]		12	Kilojoule per mole	Intrinsic				FALSE	(1) these may not be true "standard" enthalpy changes [see p.300 - 301 associated with Reference ID]; (2) it is suggested these correspond to enthalpy changes at 25 degrees Celsius [see Abstract associated with Reference ID]; (3) data quality comments : none which are data point specific	Hydrochlorothiazide						water	25	degree Celsius				Avdeef_Journal [document]_year2015_1
RLMR	RLMR_StandardEnthalpy_of_Dissolution_290	temperature dependent solubility measurements [van't Hoff plot]		33	Kilojoule per mole	Intrinsic				FALSE	(1) these may not be true "standard" enthalpy changes [see p.300 - 301 associated with Reference ID]; (2) it is suggested these correspond to enthalpy changes at 25 degrees Celsius [see Abstract associated with Reference ID]; (3) data quality comments : none which are data point specific	Hydrochlorothiazide						water	25	degree Celsius				Avdeef_Journal [document]_year2015_1
RLMR	RLMR_StandardEnthalpy_of_Dissolution_291	temperature dependent solubility measurements [van't Hoff plot]		40	Kilojoule per mole	Intrinsic				FALSE	(1) these may not be true "standard" enthalpy changes [see p.300 - 301 associated with Reference ID]; (2) it is suggested these correspond to enthalpy changes at 25 degrees Celsius [see Abstract associated with Reference ID]; (3) data quality comments : none which are data point specific	Hydrochlorothiazide						water	25	degree Celsius				Avdeef_Journal [document]_year2015_1
RLMR	RLMR_StandardEnthalpy_of_Dissolution_292	temperature dependent solubility measurements [van't Hoff plot]		-6	Kilojoule per mole	Intrinsic				FALSE	(1) these may not be true "standard" enthalpy changes [see p.300 - 301 associated with Reference ID]; (2) it is suggested these correspond to enthalpy changes at 25 degrees Celsius [see Abstract associated with Reference ID]; (3) data quality comments : none which are data point specific	Hydrocortisone						water	25	degree Celsius				Avdeef_Journal [document]_year2015_1
RLMR	RLMR_StandardEnthalpy_of_Dissolution_293	temperature dependent solubility measurements [van't Hoff plot]		20	Kilojoule per mole	Intrinsic				FALSE	(1) these may not be true "standard" enthalpy changes [see p.300 - 301 associated with Reference ID]; (2) it is suggested these correspond to enthalpy changes at 25 degrees Celsius [see Abstract associated with Reference ID]; (3) data quality comments : none which are data point specific	Hydrocortisone						water	25	degree Celsius				Avdeef_Journal [document]_year2015_1
RLMR	RLMR_StandardEnthalpy_of_Dissolution_294	temperature dependent solubility measurements [van't Hoff plot]		20	Kilojoule per mole	Intrinsic				FALSE	(1) these may not be true "standard" enthalpy changes [see p.300 - 301 associated with Reference ID]; (2) it is suggested these correspond to enthalpy changes at 25 degrees Celsius [see Abstract associated with Reference ID]; (3) data quality comments : none which are data point specific	Hydroquinone						water	25	degree Celsius				Avdeef_Journal [document]_year2015_1
RLMR	RLMR_StandardEnthalpy_of_Dissolution_295	temperature dependent solubility measurements [van't Hoff plot]		30	Kilojoule per mole	Intrinsic				FALSE	(1) these may not be true "standard" enthalpy changes [see p.300 - 301 associated with Reference ID]; (2) it is suggested these correspond to enthalpy changes at 25 degrees Celsius [see Abstract associated with Reference ID]; (3) data quality comments : none which are data point specific	Hydroxyprogesterone, 17-a						water	25	degree Celsius				Avdeef_Journal [document]_year2015_1
RLMR	RLMR_StandardEnthalpy_of_Dissolution_296	direct measurement [calorimetric]		6	Kilojoule per mole	Intrinsic				FALSE	(1) these may not be true "standard" enthalpy changes [see p.300 - 301 associated with Reference ID]; (2) it is suggested these correspond to enthalpy changes at 25 degrees Celsius [see Abstract associated with Reference ID]; (3) data quality comments : none which are data point specific	Hydroxyproline, L-						water	25	degree Celsius				Avdeef_Journal [document]_year2015_1
RLMR	RLMR_StandardEnthalpy_of_Dissolution_297	temperature dependent solubility measurements [van't Hoff plot]		14	Kilojoule per mole	Intrinsic				FALSE	(1) these may not be true "standard" enthalpy changes [see p.300 - 301 associated with Reference ID]; (2) it is suggested these correspond to enthalpy changes at 25 degrees Celsius [see Abstract associated with Reference ID]; (3) data quality comments : none which are data point specific	Ibuprofen, (+-)-_OR[SYNONYM]_Ibuprofen						water	25	degree Celsius				Avdeef_Journal [document]_year2015_1
RLMR	RLMR_StandardEnthalpy_of_Dissolution_298	temperature dependent solubility measurements [van't Hoff plot]		24	Kilojoule per mole	Intrinsic				FALSE	(1) these may not be true "standard" enthalpy changes [see p.300 - 301 associated with Reference ID]; (2) it is suggested these correspond to enthalpy changes at 25 degrees Celsius [see Abstract associated with Reference ID]; (3) data quality comments : none which are data point specific	Ibuprofen, (+)-						water	25	degree Celsius				Avdeef_Journal [document]_year2015_1
RLMR	RLMR_StandardEnthalpy_of_Dissolution_299	temperature dependent solubility measurements [van't Hoff plot]		29	Kilojoule per mole	Intrinsic				FALSE	(1) these may not be true "standard" enthalpy changes [see p.300 - 301 associated with Reference ID]; (2) it is suggested these correspond to enthalpy changes at 25 degrees Celsius [see Abstract associated with Reference ID]; (3) data quality comments : none which are data point specific	Ibuprofen, (+-)-_OR[SYNONYM]_Ibuprofen						water	25	degree Celsius				Avdeef_Journal [document]_year2015_1
RLMR	RLMR_StandardEnthalpy_of_Dissolution_300	temperature dependent solubility measurements [van't Hoff plot]		14	Kilojoule per mole	Intrinsic				FALSE	(1) these may not be true "standard" enthalpy changes [see p.300 - 301 associated with Reference ID]; (2) it is suggested these correspond to enthalpy changes at 25 degrees Celsius [see Abstract associated with Reference ID]; (3) data quality comments : none which are data point specific	Indapamide						water	25	degree Celsius				Avdeef_Journal [document]_year2015_1
RLMR	RLMR_StandardEnthalpy_of_Dissolution_301	temperature dependent solubility measurements [van't Hoff plot]		-23	Kilojoule per mole	Intrinsic				FALSE	(1) these may not be true "standard" enthalpy changes [see p.300 - 301 associated with Reference ID]; (2) it is suggested these correspond to enthalpy changes at 25 degrees Celsius [see Abstract associated with Reference ID]; (3) data quality comments : unreliable data point: excluded from QSPR analysis by study authors [see Reference ID]; one reason for deeming unreliable= enthalpy derived from …	Indinavir						water	25	degree Celsius				Avdeef_Journal [document]_year2015_1
RLMR	RLMR_StandardEnthalpy_of_Dissolution_302	temperature dependent solubility measurements [van't Hoff plot]		23	Kilojoule per mole	Intrinsic				FALSE	(1) these may not be true "standard" enthalpy changes [see p.300 - 301 associated with Reference ID]; (2) it is suggested these correspond to enthalpy changes at 25 degrees Celsius [see Abstract associated with Reference ID]; (3) data quality comments : none which are data point specific	Indomethacin						water	25	degree Celsius				Avdeef_Journal [document]_year2015_1
RLMR	RLMR_StandardEnthalpy_of_Dissolution_303	temperature dependent solubility measurements [van't Hoff plot]		-6	Kilojoule per mole	Intrinsic				FALSE	(1) these may not be true "standard" enthalpy changes [see p.300 - 301 associated with Reference ID]; (2) it is suggested these correspond to enthalpy changes at 25 degrees Celsius [see Abstract associated with Reference ID]; (3) data quality comments : unreliable data point: excluded from QSPR analysis by study authors [see Reference ID]; one reason for deeming unreliable= enthalpy derived from …	Isoguanine						water	25	degree Celsius				Avdeef_Journal [document]_year2015_1
RLMR	RLMR_StandardEnthalpy_of_Dissolution_304	temperature dependent solubility measurements [van't Hoff plot]		3	Kilojoule per mole	Intrinsic				FALSE	(1) these may not be true "standard" enthalpy changes [see p.300 - 301 associated with Reference ID]; (2) it is suggested these correspond to enthalpy changes at 25 degrees Celsius [see Abstract associated with Reference ID]; (3) data quality comments : none which are data point specific	Isoleucine, D-						water	25	degree Celsius				Avdeef_Journal [document]_year2015_1
RLMR	RLMR_StandardEnthalpy_of_Dissolution_305	temperature dependent solubility measurements [van't Hoff plot]		8	Kilojoule per mole	Intrinsic				FALSE	(1) these may not be true "standard" enthalpy changes [see p.300 - 301 associated with Reference ID]; (2) it is suggested these correspond to enthalpy changes at 25 degrees Celsius [see Abstract associated with Reference ID]; (3) data quality comments : none which are data point specific	Isoleucine, DL-						water	25	degree Celsius				Avdeef_Journal [document]_year2015_1
RLMR	RLMR_StandardEnthalpy_of_Dissolution_306	temperature dependent solubility measurements [van't Hoff plot]		4	Kilojoule per mole	Intrinsic				FALSE	(1) these may not be true "standard" enthalpy changes [see p.300 - 301 associated with Reference ID]; (2) it is suggested these correspond to enthalpy changes at 25 degrees Celsius [see Abstract associated with Reference ID]; (3) data quality comments : none which are data point specific	Isoleucine, L-						water	25	degree Celsius				Avdeef_Journal [document]_year2015_1
RLMR	RLMR_StandardEnthalpy_of_Dissolution_307	temperature dependent solubility measurements [van't Hoff plot]		0	Kilojoule per mole	Intrinsic				FALSE	(1) these may not be true "standard" enthalpy changes [see p.300 - 301 associated with Reference ID]; (2) it is suggested these correspond to enthalpy changes at 25 degrees Celsius [see Abstract associated with Reference ID]; (3) data quality comments : unreliable data point: excluded from QSPR analysis by study authors [see Reference ID]; one reason for deeming unreliable= enthalpy derived from …	Isoniazid						water	25	degree Celsius				Avdeef_Journal [document]_year2015_1
RLMR	RLMR_StandardEnthalpy_of_Dissolution_308	temperature dependent solubility measurements [van't Hoff plot]		34	Kilojoule per mole	Intrinsic				FALSE	(1) these may not be true "standard" enthalpy changes [see p.300 - 301 associated with Reference ID]; (2) it is suggested these correspond to enthalpy changes at 25 degrees Celsius [see Abstract associated with Reference ID]; (3) data quality comments : none which are data point specific	Isophthalic acid						water	25	degree Celsius				Avdeef_Journal [document]_year2015_1
RLMR	RLMR_StandardEnthalpy_of_Dissolution_309	temperature dependent solubility measurements [van't Hoff plot]		48	Kilojoule per mole	Intrinsic				FALSE	(1) these may not be true "standard" enthalpy changes [see p.300 - 301 associated with Reference ID]; (2) it is suggested these correspond to enthalpy changes at 25 degrees Celsius [see Abstract associated with Reference ID]; (3) data quality comments : none which are data point specific	Isophthalic acid						water	25	degree Celsius				Avdeef_Journal [document]_year2015_1
RLMR	RLMR_StandardEnthalpy_of_Dissolution_310	temperature dependent solubility measurements [van't Hoff plot]		66	Kilojoule per mole	Intrinsic				FALSE	(1) these may not be true "standard" enthalpy changes [see p.300 - 301 associated with Reference ID]; (2) it is suggested these correspond to enthalpy changes at 25 degrees Celsius [see Abstract associated with Reference ID]; (3) data quality comments : none which are data point specific	Isophthalic acid						water	25	degree Celsius				Avdeef_Journal [document]_year2015_1
RLMR	RLMR_StandardEnthalpy_of_Dissolution_311	temperature dependent solubility measurements [van't Hoff plot]		34	Kilojoule per mole	Intrinsic				FALSE	(1) these may not be true "standard" enthalpy changes [see p.300 - 301 associated with Reference ID]; (2) it is suggested these correspond to enthalpy changes at 25 degrees Celsius [see Abstract associated with Reference ID]; (3) data quality comments : none which are data point specific	Itaconic acid						water	25	degree Celsius				Avdeef_Journal [document]_year2015_1
RLMR	RLMR_StandardEnthalpy_of_Dissolution_312	temperature dependent solubility measurements [van't Hoff plot]		-25	Kilojoule per mole	Intrinsic				FALSE	(1) these may not be true "standard" enthalpy changes [see p.300 - 301 associated with Reference ID]; (2) it is suggested these correspond to enthalpy changes at 25 degrees Celsius [see Abstract associated with Reference ID]; (3) data quality comments : none which are data point specific	Ivermectin						water	25	degree Celsius				Avdeef_Journal [document]_year2015_1
RLMR	RLMR_StandardEnthalpy_of_Dissolution_313	temperature dependent solubility measurements [van't Hoff plot]		10	Kilojoule per mole	Intrinsic				FALSE	(1) these may not be true "standard" enthalpy changes [see p.300 - 301 associated with Reference ID]; (2) it is suggested these correspond to enthalpy changes at 25 degrees Celsius [see Abstract associated with Reference ID]; (3) data quality comments : none which are data point specific	Ketoconazole						water	25	degree Celsius				Avdeef_Journal [document]_year2015_1
RLMR	RLMR_StandardEnthalpy_of_Dissolution_314	temperature dependent solubility measurements [van't Hoff plot]		21	Kilojoule per mole	Intrinsic				FALSE	(1) these may not be true "standard" enthalpy changes [see p.300 - 301 associated with Reference ID]; (2) it is suggested these correspond to enthalpy changes at 25 degrees Celsius [see Abstract associated with Reference ID]; (3) data quality comments : none which are data point specific	Ketoprofen						water	25	degree Celsius				Avdeef_Journal [document]_year2015_1
RLMR	RLMR_StandardEnthalpy_of_Dissolution_315	temperature dependent solubility measurements [van't Hoff plot]		34	Kilojoule per mole	Intrinsic				FALSE	(1) these may not be true "standard" enthalpy changes [see p.300 - 301 associated with Reference ID]; (2) it is suggested these correspond to enthalpy changes at 25 degrees Celsius [see Abstract associated with Reference ID]; (3) data quality comments : none which are data point specific	Ketoprofen						water	25	degree Celsius				Avdeef_Journal [document]_year2015_1
RLMR	RLMR_StandardEnthalpy_of_Dissolution_316	direct measurement [calorimetric]		16	Kilojoule per mole	Intrinsic				FALSE	(1) these may not be true "standard" enthalpy changes [see p.300 - 301 associated with Reference ID]; (2) it is suggested these correspond to enthalpy changes at 25 degrees Celsius [see Abstract associated with Reference ID]; (3) data quality comments : none which are data point specific	Lactose						water	25	degree Celsius				Avdeef_Journal [document]_year2015_1
RLMR	RLMR_StandardEnthalpy_of_Dissolution_317	temperature dependent solubility measurements [van't Hoff plot]		66	Kilojoule per mole	Intrinsic				FALSE	(1) these may not be true "standard" enthalpy changes [see p.300 - 301 associated with Reference ID]; (2) it is suggested these correspond to enthalpy changes at 25 degrees Celsius [see Abstract associated with Reference ID]; (3) data quality comments : none which are data point specific	Lamotrigine						water	25	degree Celsius				Avdeef_Journal [document]_year2015_1
RLMR	RLMR_StandardEnthalpy_of_Dissolution_318	temperature dependent solubility measurements [van't Hoff plot]		9	Kilojoule per mole	Intrinsic				FALSE	(1) these may not be true "standard" enthalpy changes [see p.300 - 301 associated with Reference ID]; (2) it is suggested these correspond to enthalpy changes at 25 degrees Celsius [see Abstract associated with Reference ID]; (3) data quality comments : none which are data point specific	Leucine, DL-						water	25	degree Celsius				Avdeef_Journal [document]_year2015_1
RLMR	RLMR_StandardEnthalpy_of_Dissolution_319	temperature dependent solubility measurements [van't Hoff plot]		3	Kilojoule per mole	Intrinsic				FALSE	(1) these may not be true "standard" enthalpy changes [see p.300 - 301 associated with Reference ID]; (2) it is suggested these correspond to enthalpy changes at 25 degrees Celsius [see Abstract associated with Reference ID]; (3) data quality comments : none which are data point specific	Leucine, L-						water	25	degree Celsius				Avdeef_Journal [document]_year2015_1
RLMR	RLMR_StandardEnthalpy_of_Dissolution_320	temperature dependent solubility measurements [van't Hoff plot]		27	Kilojoule per mole	Intrinsic				FALSE	(1) these may not be true "standard" enthalpy changes [see p.300 - 301 associated with Reference ID]; (2) it is suggested these correspond to enthalpy changes at 25 degrees Celsius [see Abstract associated with Reference ID]; (3) data quality comments : none which are data point specific	Levulinic acid						water	25	degree Celsius				Avdeef_Journal [document]_year2015_1
RLMR	RLMR_StandardEnthalpy_of_Dissolution_321	temperature dependent solubility measurements [van't Hoff plot]		43	Kilojoule per mole	Intrinsic				FALSE	(1) these may not be true "standard" enthalpy changes [see p.300 - 301 associated with Reference ID]; (2) it is suggested these correspond to enthalpy changes at 25 degrees Celsius [see Abstract associated with Reference ID]; (3) data quality comments : none which are data point specific	Levulinic acid						water	25	degree Celsius				Avdeef_Journal [document]_year2015_1
RLMR	RLMR_StandardEnthalpy_of_Dissolution_322	temperature dependent solubility measurements [van't Hoff plot]		-9	Kilojoule per mole	Intrinsic				FALSE	(1) these may not be true "standard" enthalpy changes [see p.300 - 301 associated with Reference ID]; (2) it is suggested these correspond to enthalpy changes at 25 degrees Celsius [see Abstract associated with Reference ID]; (3) data quality comments : none which are data point specific	Lidocaine						water	25	degree Celsius				Avdeef_Journal [document]_year2015_1
RLMR	RLMR_StandardEnthalpy_of_Dissolution_323	temperature dependent solubility measurements [van't Hoff plot]		-9	Kilojoule per mole	Intrinsic				FALSE	(1) these may not be true "standard" enthalpy changes [see p.300 - 301 associated with Reference ID]; (2) it is suggested these correspond to enthalpy changes at 25 degrees Celsius [see Abstract associated with Reference ID]; (3) data quality comments : none which are data point specific	Lidocaine						water	25	degree Celsius				Avdeef_Journal [document]_year2015_1
RLMR	RLMR_StandardEnthalpy_of_Dissolution_324	temperature dependent solubility measurements [van't Hoff plot]		-4	Kilojoule per mole	Intrinsic				FALSE	(1) these may not be true "standard" enthalpy changes [see p.300 - 301 associated with Reference ID]; (2) it is suggested these correspond to enthalpy changes at 25 degrees Celsius [see Abstract associated with Reference ID]; (3) data quality comments : none which are data point specific	Lidocaine						water	25	degree Celsius				Avdeef_Journal [document]_year2015_1
RLMR	RLMR_StandardEnthalpy_of_Dissolution_325	temperature dependent solubility measurements [van't Hoff plot]		10	Kilojoule per mole	Intrinsic				FALSE	(1) these may not be true "standard" enthalpy changes [see p.300 - 301 associated with Reference ID]; (2) it is suggested these correspond to enthalpy changes at 25 degrees Celsius [see Abstract associated with Reference ID]; (3) data quality comments : none which are data point specific	Lomefloxacin						water	25	degree Celsius				Avdeef_Journal [document]_year2015_1
RLMR	RLMR_StandardEnthalpy_of_Dissolution_326	temperature dependent solubility measurements [van't Hoff plot]		-29	Kilojoule per mole	Intrinsic				FALSE	(1) these may not be true "standard" enthalpy changes [see p.300 - 301 associated with Reference ID]; (2) it is suggested these correspond to enthalpy changes at 25 degrees Celsius [see Abstract associated with Reference ID]; (3) data quality comments : unreliable data point: excluded from QSPR analysis by study authors [see Reference ID]; one reason for deeming unreliable= enthalpy derived from …	Loratidine						water	25	degree Celsius				Avdeef_Journal [document]_year2015_1
RLMR	RLMR_StandardEnthalpy_of_Dissolution_327	direct measurement [calorimetric]		-15	Kilojoule per mole	Intrinsic				FALSE	(1) these may not be true "standard" enthalpy changes [see p.300 - 301 associated with Reference ID]; (2) it is suggested these correspond to enthalpy changes at 25 degrees Celsius [see Abstract associated with Reference ID]; (3) data quality comments : none which are data point specific	Lysine, D-						water	25	degree Celsius				Avdeef_Journal [document]_year2015_1
RLMR	RLMR_StandardEnthalpy_of_Dissolution_328	temperature dependent solubility measurements [van't Hoff plot]		60	Kilojoule per mole	Intrinsic				FALSE	(1) these may not be true "standard" enthalpy changes [see p.300 - 301 associated with Reference ID]; (2) it is suggested these correspond to enthalpy changes at 25 degrees Celsius [see Abstract associated with Reference ID]; (3) data quality comments : none which are data point specific	Madelic acid, D-						water	25	degree Celsius				Avdeef_Journal [document]_year2015_1
RLMR	RLMR_StandardEnthalpy_of_Dissolution_329	direct measurement [calorimetric]		19	Kilojoule per mole	Intrinsic				FALSE	(1) these may not be true "standard" enthalpy changes [see p.300 - 301 associated with Reference ID]; (2) it is suggested these correspond to enthalpy changes at 25 degrees Celsius [see Abstract associated with Reference ID]; (3) data quality comments : none which are data point specific	Maleic acid						water	25	degree Celsius				Avdeef_Journal [document]_year2015_1
RLMR	RLMR_StandardEnthalpy_of_Dissolution_330	direct measurement [calorimetric]		21	Kilojoule per mole	Intrinsic				FALSE	(1) these may not be true "standard" enthalpy changes [see p.300 - 301 associated with Reference ID]; (2) it is suggested these correspond to enthalpy changes at 25 degrees Celsius [see Abstract associated with Reference ID]; (3) data quality comments : none which are data point specific	Maleic acid						water	25	degree Celsius				Avdeef_Journal [document]_year2015_1
RLMR	RLMR_StandardEnthalpy_of_Dissolution_331	temperature dependent solubility measurements [van't Hoff plot]		24	Kilojoule per mole	Intrinsic				FALSE	(1) these may not be true "standard" enthalpy changes [see p.300 - 301 associated with Reference ID]; (2) it is suggested these correspond to enthalpy changes at 25 degrees Celsius [see Abstract associated with Reference ID]; (3) data quality comments : none which are data point specific	Maleic acid						water	25	degree Celsius				Avdeef_Journal [document]_year2015_1
RLMR	RLMR_StandardEnthalpy_of_Dissolution_332	direct measurement [calorimetric]		22	Kilojoule per mole	Intrinsic				FALSE	(1) these may not be true "standard" enthalpy changes [see p.300 - 301 associated with Reference ID]; (2) it is suggested these correspond to enthalpy changes at 25 degrees Celsius [see Abstract associated with Reference ID]; (3) data quality comments : none which are data point specific	Malic acid						water	25	degree Celsius				Avdeef_Journal [document]_year2015_1
RLMR	RLMR_StandardEnthalpy_of_Dissolution_333	temperature dependent solubility measurements [van't Hoff plot]		12	Kilojoule per mole	Intrinsic				FALSE	(1) these may not be true "standard" enthalpy changes [see p.300 - 301 associated with Reference ID]; (2) it is suggested these correspond to enthalpy changes at 25 degrees Celsius [see Abstract associated with Reference ID]; (3) data quality comments : none which are data point specific	Malic acid						water	25	degree Celsius				Avdeef_Journal [document]_year2015_1
RLMR	RLMR_StandardEnthalpy_of_Dissolution_334	temperature dependent solubility measurements [van't Hoff plot]		13	Kilojoule per mole	Intrinsic				FALSE	(1) these may not be true "standard" enthalpy changes [see p.300 - 301 associated with Reference ID]; (2) it is suggested these correspond to enthalpy changes at 25 degrees Celsius [see Abstract associated with Reference ID]; (3) data quality comments : none which are data point specific	Malic acid						water	25	degree Celsius				Avdeef_Journal [document]_year2015_1
RLMR	RLMR_StandardEnthalpy_of_Dissolution_335	temperature dependent solubility measurements [van't Hoff plot]		4	Kilojoule per mole	Intrinsic				FALSE	(1) these may not be true "standard" enthalpy changes [see p.300 - 301 associated with Reference ID]; (2) it is suggested these correspond to enthalpy changes at 25 degrees Celsius [see Abstract associated with Reference ID]; (3) data quality comments : none which are data point specific	Malonic acid						water	25	degree Celsius				Avdeef_Journal [document]_year2015_1
RLMR	RLMR_StandardEnthalpy_of_Dissolution_336	temperature dependent solubility measurements [van't Hoff plot]		9	Kilojoule per mole	Intrinsic				FALSE	(1) these may not be true "standard" enthalpy changes [see p.300 - 301 associated with Reference ID]; (2) it is suggested these correspond to enthalpy changes at 25 degrees Celsius [see Abstract associated with Reference ID]; (3) data quality comments : none which are data point specific	Malonic acid						water	25	degree Celsius				Avdeef_Journal [document]_year2015_1
RLMR	RLMR_StandardEnthalpy_of_Dissolution_337	temperature dependent solubility measurements [van't Hoff plot]		12	Kilojoule per mole	Intrinsic				FALSE	(1) these may not be true "standard" enthalpy changes [see p.300 - 301 associated with Reference ID]; (2) it is suggested these correspond to enthalpy changes at 25 degrees Celsius [see Abstract associated with Reference ID]; (3) data quality comments : none which are data point specific	Malonic acid						water	25	degree Celsius				Avdeef_Journal [document]_year2015_1
RLMR	RLMR_StandardEnthalpy_of_Dissolution_338	temperature dependent solubility measurements [van't Hoff plot]		21	Kilojoule per mole	Intrinsic				FALSE	(1) these may not be true "standard" enthalpy changes [see p.300 - 301 associated with Reference ID]; (2) it is suggested these correspond to enthalpy changes at 25 degrees Celsius [see Abstract associated with Reference ID]; (3) data quality comments : none which are data point specific	Malonic acid, n-Buthyl-						water	25	degree Celsius				Avdeef_Journal [document]_year2015_1
RLMR	RLMR_StandardEnthalpy_of_Dissolution_339	temperature dependent solubility measurements [van't Hoff plot]		19	Kilojoule per mole	Intrinsic				FALSE	(1) these may not be true "standard" enthalpy changes [see p.300 - 301 associated with Reference ID]; (2) it is suggested these correspond to enthalpy changes at 25 degrees Celsius [see Abstract associated with Reference ID]; (3) data quality comments : none which are data point specific	Mannitol						water	25	degree Celsius				Avdeef_Journal [document]_year2015_1
RLMR	RLMR_StandardEnthalpy_of_Dissolution_340	temperature dependent solubility measurements [van't Hoff plot]		37	Kilojoule per mole	Intrinsic				FALSE	(1) these may not be true "standard" enthalpy changes [see p.300 - 301 associated with Reference ID]; (2) it is suggested these correspond to enthalpy changes at 25 degrees Celsius [see Abstract associated with Reference ID]; (3) data quality comments : unreliable data point: excluded from QSPR analysis by study authors [see Reference ID]; one reason for deeming unreliable= enthalpy derived from …	Mebendazole						water	25	degree Celsius				Avdeef_Journal [document]_year2015_1
RLMR	RLMR_StandardEnthalpy_of_Dissolution_341	temperature dependent solubility measurements [van't Hoff plot]		13	Kilojoule per mole	Intrinsic				FALSE	(1) these may not be true "standard" enthalpy changes [see p.300 - 301 associated with Reference ID]; (2) it is suggested these correspond to enthalpy changes at 25 degrees Celsius [see Abstract associated with Reference ID]; (3) data quality comments : none which are data point specific	Meclofenamic acid						water	25	degree Celsius				Avdeef_Journal [document]_year2015_1
RLMR	RLMR_StandardEnthalpy_of_Dissolution_342	temperature dependent solubility measurements [van't Hoff plot]		48	Kilojoule per mole	Intrinsic				FALSE	(1) these may not be true "standard" enthalpy changes [see p.300 - 301 associated with Reference ID]; (2) it is suggested these correspond to enthalpy changes at 25 degrees Celsius [see Abstract associated with Reference ID]; (3) data quality comments : unreliable data point: excluded from QSPR analysis by study authors [see Reference ID]	Mefenamic acid						water	25	degree Celsius				Avdeef_Journal [document]_year2015_1
RLMR	RLMR_StandardEnthalpy_of_Dissolution_343	temperature dependent solubility measurements [van't Hoff plot]		4	Kilojoule per mole	Intrinsic				FALSE	(1) these may not be true "standard" enthalpy changes [see p.300 - 301 associated with Reference ID]; (2) it is suggested these correspond to enthalpy changes at 25 degrees Celsius [see Abstract associated with Reference ID]; (3) data quality comments : none which are data point specific	Mellitic acid						water	25	degree Celsius				Avdeef_Journal [document]_year2015_1
RLMR	RLMR_StandardEnthalpy_of_Dissolution_344	temperature dependent solubility measurements [van't Hoff plot]		-43	Kilojoule per mole	Intrinsic				FALSE	(1) these may not be true "standard" enthalpy changes [see p.300 - 301 associated with Reference ID]; (2) it is suggested these correspond to enthalpy changes at 25 degrees Celsius [see Abstract associated with Reference ID]; (3) data quality comments : unreliable data point: excluded from QSPR analysis by study authors [see Reference ID]	Meloxicam						water	25	degree Celsius				Avdeef_Journal [document]_year2015_1
RLMR	RLMR_StandardEnthalpy_of_Dissolution_345	direct measurement [calorimetric]		0	Kilojoule per mole	Intrinsic				FALSE	(1) these may not be true "standard" enthalpy changes [see p.300 - 301 associated with Reference ID]; (2) it is suggested these correspond to enthalpy changes at 25 degrees Celsius [see Abstract associated with Reference ID]; (3) data quality comments : none which are data point specific	Menthol						water	25	degree Celsius				Avdeef_Journal [document]_year2015_1
RLMR	RLMR_StandardEnthalpy_of_Dissolution_346	temperature dependent solubility measurements [van't Hoff plot]		-12	Kilojoule per mole	Intrinsic				FALSE	(1) these may not be true "standard" enthalpy changes [see p.300 - 301 associated with Reference ID]; (2) it is suggested these correspond to enthalpy changes at 25 degrees Celsius [see Abstract associated with Reference ID]; (3) data quality comments : none which are data point specific	Mepivacaine, DL-						water	25	degree Celsius				Avdeef_Journal [document]_year2015_1
RLMR	RLMR_StandardEnthalpy_of_Dissolution_347	temperature dependent solubility measurements [van't Hoff plot]		41	Kilojoule per mole	Intrinsic				FALSE	(1) these may not be true "standard" enthalpy changes [see p.300 - 301 associated with Reference ID]; (2) it is suggested these correspond to enthalpy changes at 25 degrees Celsius [see Abstract associated with Reference ID]; (3) data quality comments : none which are data point specific	Meprobamate						water	25	degree Celsius				Avdeef_Journal [document]_year2015_1
RLMR	RLMR_StandardEnthalpy_of_Dissolution_348	temperature dependent solubility measurements [van't Hoff plot]		42	Kilojoule per mole	Intrinsic				FALSE	(1) these may not be true "standard" enthalpy changes [see p.300 - 301 associated with Reference ID]; (2) it is suggested these correspond to enthalpy changes at 25 degrees Celsius [see Abstract associated with Reference ID]; (3) data quality comments : none which are data point specific	Meprobamate						water	25	degree Celsius				Avdeef_Journal [document]_year2015_1
RLMR	RLMR_StandardEnthalpy_of_Dissolution_349	temperature dependent solubility measurements [van't Hoff plot]		18	Kilojoule per mole	Intrinsic				FALSE	(1) these may not be true "standard" enthalpy changes [see p.300 - 301 associated with Reference ID]; (2) it is suggested these correspond to enthalpy changes at 25 degrees Celsius [see Abstract associated with Reference ID]; (3) data quality comments : none which are data point specific	Mesalamine						water	25	degree Celsius				Avdeef_Journal [document]_year2015_1
RLMR	RLMR_StandardEnthalpy_of_Dissolution_350	direct measurement [calorimetric]		18	Kilojoule per mole	Intrinsic				FALSE	(1) these may not be true "standard" enthalpy changes [see p.300 - 301 associated with Reference ID]; (2) it is suggested these correspond to enthalpy changes at 25 degrees Celsius [see Abstract associated with Reference ID]; (3) data quality comments : none which are data point specific	Methionine, DL-						water	25	degree Celsius				Avdeef_Journal [document]_year2015_1
RLMR	RLMR_StandardEnthalpy_of_Dissolution_351	temperature dependent solubility measurements [van't Hoff plot]		12	Kilojoule per mole	Intrinsic				FALSE	(1) these may not be true "standard" enthalpy changes [see p.300 - 301 associated with Reference ID]; (2) it is suggested these correspond to enthalpy changes at 25 degrees Celsius [see Abstract associated with Reference ID]; (3) data quality comments : none which are data point specific	Methionine, L-						water	25	degree Celsius				Avdeef_Journal [document]_year2015_1
RLMR	RLMR_StandardEnthalpy_of_Dissolution_352	temperature dependent solubility measurements [van't Hoff plot]		10	Kilojoule per mole	Intrinsic				FALSE	(1) these may not be true "standard" enthalpy changes [see p.300 - 301 associated with Reference ID]; (2) it is suggested these correspond to enthalpy changes at 25 degrees Celsius [see Abstract associated with Reference ID]; (3) data quality comments : none which are data point specific	Methylmalonic acid						water	25	degree Celsius				Avdeef_Journal [document]_year2015_1
RLMR	RLMR_StandardEnthalpy_of_Dissolution_353	temperature dependent solubility measurements [van't Hoff plot]		21	Kilojoule per mole	Intrinsic				FALSE	(1) these may not be true "standard" enthalpy changes [see p.300 - 301 associated with Reference ID]; (2) it is suggested these correspond to enthalpy changes at 25 degrees Celsius [see Abstract associated with Reference ID]; (3) data quality comments : none which are data point specific	Methylprednisolone				Form II		water	25	degree Celsius				Avdeef_Journal [document]_year2015_1
RLMR	RLMR_StandardEnthalpy_of_Dissolution_354	temperature dependent solubility measurements [van't Hoff plot]		95	Kilojoule per mole	Intrinsic				FALSE	(1) these may not be true "standard" enthalpy changes [see p.300 - 301 associated with Reference ID]; (2) it is suggested these correspond to enthalpy changes at 25 degrees Celsius [see Abstract associated with Reference ID]; (3) data quality comments : unreliable data point: excluded from QSPR analysis by study authors [see Reference ID]	Metiazinic acid						water	25	degree Celsius				Avdeef_Journal [document]_year2015_1
RLMR	RLMR_StandardEnthalpy_of_Dissolution_355	temperature dependent solubility measurements [van't Hoff plot]		30	Kilojoule per mole	Intrinsic				FALSE	(1) these may not be true "standard" enthalpy changes [see p.300 - 301 associated with Reference ID]; (2) it is suggested these correspond to enthalpy changes at 25 degrees Celsius [see Abstract associated with Reference ID]; (3) data quality comments : none which are data point specific	Metolazone						water	25	degree Celsius				Avdeef_Journal [document]_year2015_1
RLMR	RLMR_StandardEnthalpy_of_Dissolution_356	temperature dependent solubility measurements [van't Hoff plot]		6	Kilojoule per mole	Intrinsic				FALSE	(1) these may not be true "standard" enthalpy changes [see p.300 - 301 associated with Reference ID]; (2) it is suggested these correspond to enthalpy changes at 25 degrees Celsius [see Abstract associated with Reference ID]; (3) data quality comments : none which are data point specific	Metronidazole						water	25	degree Celsius				Avdeef_Journal [document]_year2015_1
RLMR	RLMR_StandardEnthalpy_of_Dissolution_357	temperature dependent solubility measurements [van't Hoff plot]		-1	Kilojoule per mole	Intrinsic				FALSE	(1) these may not be true "standard" enthalpy changes [see p.300 - 301 associated with Reference ID]; (2) it is suggested these correspond to enthalpy changes at 25 degrees Celsius [see Abstract associated with Reference ID]; (3) data quality comments : none which are data point specific	Morphine						water	25	degree Celsius				Avdeef_Journal [document]_year2015_1
RLMR	RLMR_StandardEnthalpy_of_Dissolution_358	temperature dependent solubility measurements [van't Hoff plot]		71	Kilojoule per mole	Intrinsic				FALSE	(1) these may not be true "standard" enthalpy changes [see p.300 - 301 associated with Reference ID]; (2) it is suggested these correspond to enthalpy changes at 25 degrees Celsius [see Abstract associated with Reference ID]; (3) data quality comments : unreliable data point: excluded from QSPR analysis by study authors [see Reference ID]	m-toluic acid						water	25	degree Celsius				Avdeef_Journal [document]_year2015_1
RLMR	RLMR_StandardEnthalpy_of_Dissolution_359	temperature dependent solubility measurements [van't Hoff plot]		28	Kilojoule per mole	Intrinsic				FALSE	(1) these may not be true "standard" enthalpy changes [see p.300 - 301 associated with Reference ID]; (2) it is suggested these correspond to enthalpy changes at 25 degrees Celsius [see Abstract associated with Reference ID]; (3) data quality comments : none which are data point specific	Benzenesulfonamide, N-(2,3-dichlorophenyl)-_OR[SYNONYM]_N-(2,3-dichlorophenyl)benzenesulfonamide						water	25	degree Celsius				Avdeef_Journal [document]_year2015_1
RLMR	RLMR_StandardEnthalpy_of_Dissolution_360	temperature dependent solubility measurements [van't Hoff plot]		13	Kilojoule per mole	Intrinsic				FALSE	(1) these may not be true "standard" enthalpy changes [see p.300 - 301 associated with Reference ID]; (2) it is suggested these correspond to enthalpy changes at 25 degrees Celsius [see Abstract associated with Reference ID]; (3) data quality comments : none which are data point specific; (4) One of the associated deltaHsol values in Avdeef (2015) could be a typo?	Benzenesulfonamide, N-(2-chlorophenyl)-_OR[SYNONYM]_N-(2-chlorophenyl)benzenesulfonamide						water	25	degree Celsius				Avdeef_Journal [document]_year2015_1
RLMR	RLMR_StandardEnthalpy_of_Dissolution_361	temperature dependent solubility measurements [van't Hoff plot]		39	Kilojoule per mole	Intrinsic				FALSE	(1) these may not be true "standard" enthalpy changes [see p.300 - 301 associated with Reference ID]; (2) it is suggested these correspond to enthalpy changes at 25 degrees Celsius [see Abstract associated with Reference ID]; (3) data quality comments : none which are data point specific; (4) One of the associated deltaHsol values in Avdeef (2015) could be a typo?	Benzenesulfonamide, N-(4-chlorophenyl)-_OR[SYNONYM]_N-(4-chlorophenyl)benzenesulfonamide						water	25	degree Celsius				Avdeef_Journal [document]_year2015_1
RLMR	RLMR_StandardEnthalpy_of_Dissolution_362	temperature dependent solubility measurements [van't Hoff plot]		-19	Kilojoule per mole	Intrinsic				FALSE	(1) these may not be true "standard" enthalpy changes [see p.300 - 301 associated with Reference ID]; (2) it is suggested these correspond to enthalpy changes at 25 degrees Celsius [see Abstract associated with Reference ID]; (3) data quality comments : none which are data point specific	Nalidixic acid						water	25	degree Celsius				Avdeef_Journal [document]_year2015_1
RLMR	RLMR_StandardEnthalpy_of_Dissolution_363	temperature dependent solubility measurements [van't Hoff plot]		54	Kilojoule per mole	Intrinsic				FALSE	(1) these may not be true "standard" enthalpy changes [see p.300 - 301 associated with Reference ID]; (2) it is suggested these correspond to enthalpy changes at 25 degrees Celsius [see Abstract associated with Reference ID]; (3) data quality comments : none which are data point specific	Naphthoic acid, 2-						water	25	degree Celsius				Avdeef_Journal [document]_year2015_1
RLMR	RLMR_StandardEnthalpy_of_Dissolution_364	temperature dependent solubility measurements [van't Hoff plot]		25	Kilojoule per mole	Intrinsic				FALSE	(1) these may not be true "standard" enthalpy changes [see p.300 - 301 associated with Reference ID]; (2) it is suggested these correspond to enthalpy changes at 25 degrees Celsius [see Abstract associated with Reference ID]; (3) data quality comments : none which are data point specific	Naphthol, 1-						water	25	degree Celsius				Avdeef_Journal [document]_year2015_1
RLMR	RLMR_StandardEnthalpy_of_Dissolution_365	temperature dependent solubility measurements [van't Hoff plot]		26	Kilojoule per mole	Intrinsic				FALSE	(1) these may not be true "standard" enthalpy changes [see p.300 - 301 associated with Reference ID]; (2) it is suggested these correspond to enthalpy changes at 25 degrees Celsius [see Abstract associated with Reference ID]; (3) data quality comments : none which are data point specific	Naphthol, 2-						water	25	degree Celsius				Avdeef_Journal [document]_year2015_1
RLMR	RLMR_StandardEnthalpy_of_Dissolution_366	temperature dependent solubility measurements [van't Hoff plot]		22	Kilojoule per mole	Intrinsic				FALSE	(1) these may not be true "standard" enthalpy changes [see p.300 - 301 associated with Reference ID]; (2) it is suggested these correspond to enthalpy changes at 25 degrees Celsius [see Abstract associated with Reference ID]; (3) data quality comments : none which are data point specific	Naphthylamine-1-sulfonic acid, 2-						water	25	degree Celsius				Avdeef_Journal [document]_year2015_1
RLMR	RLMR_StandardEnthalpy_of_Dissolution_367	temperature dependent solubility measurements [van't Hoff plot]		25	Kilojoule per mole	Intrinsic				FALSE	(1) these may not be true "standard" enthalpy changes [see p.300 - 301 associated with Reference ID]; (2) it is suggested these correspond to enthalpy changes at 25 degrees Celsius [see Abstract associated with Reference ID]; (3) data quality comments : none which are data point specific	Naphthylamine-5-sulfonic acid, 1-						water	25	degree Celsius				Avdeef_Journal [document]_year2015_1
RLMR	RLMR_StandardEnthalpy_of_Dissolution_368	temperature dependent solubility measurements [van't Hoff plot]		28	Kilojoule per mole	Intrinsic				FALSE	(1) these may not be true "standard" enthalpy changes [see p.300 - 301 associated with Reference ID]; (2) it is suggested these correspond to enthalpy changes at 25 degrees Celsius [see Abstract associated with Reference ID]; (3) data quality comments : none which are data point specific	Naproxen						water	25	degree Celsius				Avdeef_Journal [document]_year2015_1
RLMR	RLMR_StandardEnthalpy_of_Dissolution_369	temperature dependent solubility measurements [van't Hoff plot]		26	Kilojoule per mole	Intrinsic				FALSE	(1) these may not be true "standard" enthalpy changes [see p.300 - 301 associated with Reference ID]; (2) it is suggested these correspond to enthalpy changes at 25 degrees Celsius [see Abstract associated with Reference ID]; (3) data quality comments : none which are data point specific	Naringin						water	25	degree Celsius				Avdeef_Journal [document]_year2015_1
RLMR	RLMR_StandardEnthalpy_of_Dissolution_370	direct measurement [calorimetric]		-6	Kilojoule per mole	Intrinsic				FALSE	(1) these may not be true "standard" enthalpy changes [see p.300 - 301 associated with Reference ID]; (2) it is suggested these correspond to enthalpy changes at 25 degrees Celsius [see Abstract associated with Reference ID]; (3) data quality comments : none which are data point specific	Nevirapine						water	25	degree Celsius				Avdeef_Journal [document]_year2015_1
RLMR	RLMR_StandardEnthalpy_of_Dissolution_371	temperature dependent solubility measurements [van't Hoff plot]		14	Kilojoule per mole	Intrinsic				FALSE	(1) these may not be true "standard" enthalpy changes [see p.300 - 301 associated with Reference ID]; (2) it is suggested these correspond to enthalpy changes at 25 degrees Celsius [see Abstract associated with Reference ID]; (3) data quality comments : none which are data point specific	Nicotinic acid						water	25	degree Celsius				Avdeef_Journal [document]_year2015_1
RLMR	RLMR_StandardEnthalpy_of_Dissolution_372	temperature dependent solubility measurements [van't Hoff plot]		20	Kilojoule per mole	Intrinsic				FALSE	(1) these may not be true "standard" enthalpy changes [see p.300 - 301 associated with Reference ID]; (2) it is suggested these correspond to enthalpy changes at 25 degrees Celsius [see Abstract associated with Reference ID]; (3) data quality comments : none which are data point specific	Nicotinic acid						water	25	degree Celsius				Avdeef_Journal [document]_year2015_1
RLMR	RLMR_StandardEnthalpy_of_Dissolution_373	temperature dependent solubility measurements [van't Hoff plot]		42	Kilojoule per mole	Intrinsic				FALSE	(1) these may not be true "standard" enthalpy changes [see p.300 - 301 associated with Reference ID]; (2) it is suggested these correspond to enthalpy changes at 25 degrees Celsius [see Abstract associated with Reference ID]; (3) data quality comments : none which are data point specific	Nifedipine						water	25	degree Celsius				Avdeef_Journal [document]_year2015_1
RLMR	RLMR_StandardEnthalpy_of_Dissolution_374	temperature dependent solubility measurements [van't Hoff plot]		29	Kilojoule per mole	Intrinsic				FALSE	(1) these may not be true "standard" enthalpy changes [see p.300 - 301 associated with Reference ID]; (2) it is suggested these correspond to enthalpy changes at 25 degrees Celsius [see Abstract associated with Reference ID]; (3) data quality comments : none which are data point specific	Niflumic acid						water	25	degree Celsius				Avdeef_Journal [document]_year2015_1
RLMR	RLMR_StandardEnthalpy_of_Dissolution_375	temperature dependent solubility measurements [van't Hoff plot]		45	Kilojoule per mole	Intrinsic				FALSE	(1) these may not be true "standard" enthalpy changes [see p.300 - 301 associated with Reference ID]; (2) it is suggested these correspond to enthalpy changes at 25 degrees Celsius [see Abstract associated with Reference ID]; (3) data quality comments : none which are data point specific	Nitrendipine						water	25	degree Celsius				Avdeef_Journal [document]_year2015_1
RLMR	RLMR_StandardEnthalpy_of_Dissolution_376	temperature dependent solubility measurements [van't Hoff plot]		112	Kilojoule per mole	Intrinsic				FALSE	(1) these may not be true "standard" enthalpy changes [see p.300 - 301 associated with Reference ID]; (2) it is suggested these correspond to enthalpy changes at 25 degrees Celsius [see Abstract associated with Reference ID]; (3) data quality comments : unreliable data point: excluded from QSPR analysis by study authors [see Reference ID]	Nitroaminoguanidine						water	25	degree Celsius				Avdeef_Journal [document]_year2015_1
RLMR	RLMR_StandardEnthalpy_of_Dissolution_377	temperature dependent solubility measurements [van't Hoff plot]		32	Kilojoule per mole	Intrinsic				FALSE	(1) these may not be true "standard" enthalpy changes [see p.300 - 301 associated with Reference ID]; (2) it is suggested these correspond to enthalpy changes at 25 degrees Celsius [see Abstract associated with Reference ID]; (3) data quality comments : none which are data point specific	Nitrofurantoin						water	25	degree Celsius				Avdeef_Journal [document]_year2015_1
RLMR	RLMR_StandardEnthalpy_of_Dissolution_378	temperature dependent solubility measurements [van't Hoff plot]		44	Kilojoule per mole	Intrinsic				FALSE	(1) these may not be true "standard" enthalpy changes [see p.300 - 301 associated with Reference ID]; (2) it is suggested these correspond to enthalpy changes at 25 degrees Celsius [see Abstract associated with Reference ID]; (3) data quality comments : none which are data point specific	Nitrofurantoin						water	25	degree Celsius				Avdeef_Journal [document]_year2015_1
RLMR	RLMR_StandardEnthalpy_of_Dissolution_379	direct measurement [calorimetric]		-13	Kilojoule per mole	Intrinsic				FALSE	(1) these may not be true "standard" enthalpy changes [see p.300 - 301 associated with Reference ID]; (2) it is suggested these correspond to enthalpy changes at 25 degrees Celsius [see Abstract associated with Reference ID]; (3) data quality comments : none which are data point specific	N-methylacetamide						water	25	degree Celsius				Avdeef_Journal [document]_year2015_1
RLMR	RLMR_StandardEnthalpy_of_Dissolution_380	direct measurement [calorimetric]		-4	Kilojoule per mole	Intrinsic				FALSE	(1) these may not be true "standard" enthalpy changes [see p.300 - 301 associated with Reference ID]; (2) it is suggested these correspond to enthalpy changes at 25 degrees Celsius [see Abstract associated with Reference ID]; (3) data quality comments : none which are data point specific	N-methylacetamide						water	25	degree Celsius				Avdeef_Journal [document]_year2015_1
RLMR	RLMR_StandardEnthalpy_of_Dissolution_381	direct measurement [calorimetric]		-6	Kilojoule per mole	Intrinsic				FALSE	(1) these may not be true "standard" enthalpy changes [see p.300 - 301 associated with Reference ID]; (2) it is suggested these correspond to enthalpy changes at 25 degrees Celsius [see Abstract associated with Reference ID]; (3) data quality comments : none which are data point specific	N-methylpivalamide						water	25	degree Celsius				Avdeef_Journal [document]_year2015_1
RLMR	RLMR_StandardEnthalpy_of_Dissolution_382	temperature dependent solubility measurements [van't Hoff plot]		22	Kilojoule per mole	Intrinsic				FALSE	(1) these may not be true "standard" enthalpy changes [see p.300 - 301 associated with Reference ID]; (2) it is suggested these correspond to enthalpy changes at 25 degrees Celsius [see Abstract associated with Reference ID]; (3) data quality comments : none which are data point specific	Norethindone						water	25	degree Celsius				Avdeef_Journal [document]_year2015_1
RLMR	RLMR_StandardEnthalpy_of_Dissolution_383	temperature dependent solubility measurements [van't Hoff plot]		30	Kilojoule per mole	Intrinsic				FALSE	(1) these may not be true "standard" enthalpy changes [see p.300 - 301 associated with Reference ID]; (2) it is suggested these correspond to enthalpy changes at 25 degrees Celsius [see Abstract associated with Reference ID]; (3) data quality comments : none which are data point specific	Norethindone acetate						water	25	degree Celsius				Avdeef_Journal [document]_year2015_1
RLMR	RLMR_StandardEnthalpy_of_Dissolution_384	temperature dependent solubility measurements [van't Hoff plot]		19	Kilojoule per mole	Intrinsic				FALSE	(1) these may not be true "standard" enthalpy changes [see p.300 - 301 associated with Reference ID]; (2) it is suggested these correspond to enthalpy changes at 25 degrees Celsius [see Abstract associated with Reference ID]; (3) data quality comments : none which are data point specific	Norfloxacin						water	25	degree Celsius				Avdeef_Journal [document]_year2015_1
RLMR	RLMR_StandardEnthalpy_of_Dissolution_385	temperature dependent solubility measurements [van't Hoff plot]		26	Kilojoule per mole	Intrinsic				FALSE	(1) these may not be true "standard" enthalpy changes [see p.300 - 301 associated with Reference ID]; (2) it is suggested these correspond to enthalpy changes at 25 degrees Celsius [see Abstract associated with Reference ID]; (3) data quality comments : none which are data point specific	Norfloxacin						water	25	degree Celsius				Avdeef_Journal [document]_year2015_1
RLMR	RLMR_StandardEnthalpy_of_Dissolution_386	temperature dependent solubility measurements [van't Hoff plot]		11	Kilojoule per mole	Intrinsic				FALSE	(1) these may not be true "standard" enthalpy changes [see p.300 - 301 associated with Reference ID]; (2) it is suggested these correspond to enthalpy changes at 25 degrees Celsius [see Abstract associated with Reference ID]; (3) data quality comments : none which are data point specific	Norleucine, DL-						water	25	degree Celsius				Avdeef_Journal [document]_year2015_1
RLMR	RLMR_StandardEnthalpy_of_Dissolution_387	temperature dependent solubility measurements [van't Hoff plot]		44	Kilojoule per mole	Intrinsic				FALSE	(1) these may not be true "standard" enthalpy changes [see p.300 - 301 associated with Reference ID]; (2) it is suggested these correspond to enthalpy changes at 25 degrees Celsius [see Abstract associated with Reference ID]; (3) data quality comments : none which are data point specific	Noscapine						water	25	degree Celsius				Avdeef_Journal [document]_year2015_1
RLMR	RLMR_StandardEnthalpy_of_Dissolution_388	direct measurement [calorimetric]		-3	Kilojoule per mole	Intrinsic				FALSE	(1) these may not be true "standard" enthalpy changes [see p.300 - 301 associated with Reference ID]; (2) it is suggested these correspond to enthalpy changes at 25 degrees Celsius [see Abstract associated with Reference ID]; (3) data quality comments : none which are data point specific	N-tert-butylacetamide						water	25	degree Celsius				Avdeef_Journal [document]_year2015_1
RLMR	RLMR_StandardEnthalpy_of_Dissolution_389	temperature dependent solubility measurements [van't Hoff plot]		4	Kilojoule per mole	Intrinsic				FALSE	(1) these may not be true "standard" enthalpy changes [see p.300 - 301 associated with Reference ID]; (2) it is suggested these correspond to enthalpy changes at 25 degrees Celsius [see Abstract associated with Reference ID]; (3) data quality comments : none which are data point specific	Ofloxacin						water	25	degree Celsius				Avdeef_Journal [document]_year2015_1
RLMR	RLMR_StandardEnthalpy_of_Dissolution_390	temperature dependent solubility measurements [van't Hoff plot]		-60	Kilojoule per mole	Intrinsic				FALSE	(1) these may not be true "standard" enthalpy changes [see p.300 - 301 associated with Reference ID]; (2) it is suggested these correspond to enthalpy changes at 25 degrees Celsius [see Abstract associated with Reference ID]; (3) data quality comments : unreliable data point: excluded from QSPR analysis by study authors [see Reference ID]; one reason for deeming unreliable= enthalpy derived from …	Olmesartan Medoxomil						water	25	degree Celsius				Avdeef_Journal [document]_year2015_1
RLMR	RLMR_StandardEnthalpy_of_Dissolution_391	direct measurement [calorimetric]		9	Kilojoule per mole	Intrinsic				FALSE	(1) these may not be true "standard" enthalpy changes [see p.300 - 301 associated with Reference ID]; (2) it is suggested these correspond to enthalpy changes at 25 degrees Celsius [see Abstract associated with Reference ID]; (3) data quality comments : none which are data point specific	Oxalic acid						water	25	degree Celsius				Avdeef_Journal [document]_year2015_1
RLMR	RLMR_StandardEnthalpy_of_Dissolution_392	temperature dependent solubility measurements [van't Hoff plot]		26	Kilojoule per mole	Intrinsic				FALSE	(1) these may not be true "standard" enthalpy changes [see p.300 - 301 associated with Reference ID]; (2) it is suggested these correspond to enthalpy changes at 25 degrees Celsius [see Abstract associated with Reference ID]; (3) data quality comments : none which are data point specific	Oxalic acid						water	25	degree Celsius				Avdeef_Journal [document]_year2015_1
RLMR	RLMR_StandardEnthalpy_of_Dissolution_393	temperature dependent solubility measurements [van't Hoff plot]		34	Kilojoule per mole	Intrinsic				FALSE	(1) these may not be true "standard" enthalpy changes [see p.300 - 301 associated with Reference ID]; (2) it is suggested these correspond to enthalpy changes at 25 degrees Celsius [see Abstract associated with Reference ID]; (3) data quality comments : none which are data point specific	Oxalic acid						water	25	degree Celsius				Avdeef_Journal [document]_year2015_1
RLMR	RLMR_StandardEnthalpy_of_Dissolution_394	direct measurement [calorimetric]		35	Kilojoule per mole	Intrinsic				FALSE	(1) these may not be true "standard" enthalpy changes [see p.300 - 301 associated with Reference ID]; (2) it is suggested these correspond to enthalpy changes at 25 degrees Celsius [see Abstract associated with Reference ID]; (3) data quality comments : none which are data point specific	Oxalic acid x 2H2O						water	25	degree Celsius				Avdeef_Journal [document]_year2015_1
RLMR	RLMR_StandardEnthalpy_of_Dissolution_395	temperature dependent solubility measurements [van't Hoff plot]		6	Kilojoule per mole	Intrinsic				FALSE	(1) these may not be true "standard" enthalpy changes [see p.300 - 301 associated with Reference ID]; (2) it is suggested these correspond to enthalpy changes at 25 degrees Celsius [see Abstract associated with Reference ID]; (3) data quality comments : none which are data point specific	Oxazepam						water	25	degree Celsius				Avdeef_Journal [document]_year2015_1
RLMR	RLMR_StandardEnthalpy_of_Dissolution_396	temperature dependent solubility measurements [van't Hoff plot]		52	Kilojoule per mole	Intrinsic				FALSE	(1) these may not be true "standard" enthalpy changes [see p.300 - 301 associated with Reference ID]; (2) it is suggested these correspond to enthalpy changes at 25 degrees Celsius [see Abstract associated with Reference ID]; (3) data quality comments : none which are data point specific	Oxyphenbutazone						water	25	degree Celsius				Avdeef_Journal [document]_year2015_1
RLMR	RLMR_StandardEnthalpy_of_Dissolution_397	temperature dependent solubility measurements [van't Hoff plot]		-8	Kilojoule per mole	Intrinsic				FALSE	(1) these may not be true "standard" enthalpy changes [see p.300 - 301 associated with Reference ID]; (2) it is suggested these correspond to enthalpy changes at 25 degrees Celsius [see Abstract associated with Reference ID]; (3) data quality comments : none which are data point specific	Papaverine						water	25	degree Celsius				Avdeef_Journal [document]_year2015_1
RLMR	RLMR_StandardEnthalpy_of_Dissolution_398	temperature dependent solubility measurements [van't Hoff plot]		30	Kilojoule per mole	Intrinsic				FALSE	(1) these may not be true "standard" enthalpy changes [see p.300 - 301 associated with Reference ID]; (2) it is suggested these correspond to enthalpy changes at 25 degrees Celsius [see Abstract associated with Reference ID]; (3) data quality comments : none which are data point specific	Paraben, Buthyl-						water	25	degree Celsius				Avdeef_Journal [document]_year2015_1
RLMR	RLMR_StandardEnthalpy_of_Dissolution_399	temperature dependent solubility measurements [van't Hoff plot]		41	Kilojoule per mole	Intrinsic				FALSE	(1) these may not be true "standard" enthalpy changes [see p.300 - 301 associated with Reference ID]; (2) it is suggested these correspond to enthalpy changes at 25 degrees Celsius [see Abstract associated with Reference ID]; (3) data quality comments : none which are data point specific	Paraben, Buthyl-						water	25	degree Celsius				Avdeef_Journal [document]_year2015_1
RLMR	RLMR_StandardEnthalpy_of_Dissolution_400	temperature dependent solubility measurements [van't Hoff plot]		29	Kilojoule per mole	Intrinsic				FALSE	(1) these may not be true "standard" enthalpy changes [see p.300 - 301 associated with Reference ID]; (2) it is suggested these correspond to enthalpy changes at 25 degrees Celsius [see Abstract associated with Reference ID]; (3) data quality comments : none which are data point specific	Paraben, Ethyl-						water	25	degree Celsius				Avdeef_Journal [document]_year2015_1
RLMR	RLMR_StandardEnthalpy_of_Dissolution_401	temperature dependent solubility measurements [van't Hoff plot]		21	Kilojoule per mole	Intrinsic				FALSE	(1) these may not be true "standard" enthalpy changes [see p.300 - 301 associated with Reference ID]; (2) it is suggested these correspond to enthalpy changes at 25 degrees Celsius [see Abstract associated with Reference ID]; (3) data quality comments : none which are data point specific	Paraben, Methyl-						water	25	degree Celsius				Avdeef_Journal [document]_year2015_1
RLMR	RLMR_StandardEnthalpy_of_Dissolution_402	temperature dependent solubility measurements [van't Hoff plot]		28	Kilojoule per mole	Intrinsic				FALSE	(1) these may not be true "standard" enthalpy changes [see p.300 - 301 associated with Reference ID]; (2) it is suggested these correspond to enthalpy changes at 25 degrees Celsius [see Abstract associated with Reference ID]; (3) data quality comments : none which are data point specific	Paraben, Methyl-						water	25	degree Celsius				Avdeef_Journal [document]_year2015_1
RLMR	RLMR_StandardEnthalpy_of_Dissolution_403	temperature dependent solubility measurements [van't Hoff plot]		34	Kilojoule per mole	Intrinsic				FALSE	(1) these may not be true "standard" enthalpy changes [see p.300 - 301 associated with Reference ID]; (2) it is suggested these correspond to enthalpy changes at 25 degrees Celsius [see Abstract associated with Reference ID]; (3) data quality comments : none which are data point specific	Paraben, Propyl-						water	25	degree Celsius				Avdeef_Journal [document]_year2015_1
RLMR	RLMR_StandardEnthalpy_of_Dissolution_404	temperature dependent solubility measurements [van't Hoff plot]		44	Kilojoule per mole	Intrinsic				FALSE	(1) these may not be true "standard" enthalpy changes [see p.300 - 301 associated with Reference ID]; (2) it is suggested these correspond to enthalpy changes at 25 degrees Celsius [see Abstract associated with Reference ID]; (3) data quality comments : none which are data point specific	Paraben, Propyl-						water	25	degree Celsius				Avdeef_Journal [document]_year2015_1
RLMR	RLMR_StandardEnthalpy_of_Dissolution_405	temperature dependent solubility measurements [van't Hoff plot]		22	Kilojoule per mole	Intrinsic				FALSE	(1) these may not be true "standard" enthalpy changes [see p.300 - 301 associated with Reference ID]; (2) it is suggested these correspond to enthalpy changes at 25 degrees Celsius [see Abstract associated with Reference ID]; (3) data quality comments : none which are data point specific	Pentachlorophenol						water	25	degree Celsius				Avdeef_Journal [document]_year2015_1
RLMR	RLMR_StandardEnthalpy_of_Dissolution_406	temperature dependent solubility measurements [van't Hoff plot]		19	Kilojoule per mole	Intrinsic				FALSE	(1) these may not be true "standard" enthalpy changes [see p.300 - 301 associated with Reference ID]; (2) it is suggested these correspond to enthalpy changes at 25 degrees Celsius [see Abstract associated with Reference ID]; (3) data quality comments : unreliable data point: excluded from QSPR analysis by study authors [see Reference ID]; one reason for deeming unreliable= enthalpy derived from …	Pentazocine						water	25	degree Celsius				Avdeef_Journal [document]_year2015_1
RLMR	RLMR_StandardEnthalpy_of_Dissolution_407	temperature dependent solubility measurements [van't Hoff plot]		23	Kilojoule per mole	Intrinsic				FALSE	(1) these may not be true "standard" enthalpy changes [see p.300 - 301 associated with Reference ID]; (2) it is suggested these correspond to enthalpy changes at 25 degrees Celsius [see Abstract associated with Reference ID]; (3) data quality comments : none which are data point specific	Pentobarbital						water	25	degree Celsius				Avdeef_Journal [document]_year2015_1
RLMR	RLMR_StandardEnthalpy_of_Dissolution_408	temperature dependent solubility measurements [van't Hoff plot]		14	Kilojoule per mole	Intrinsic				FALSE	(1) these may not be true "standard" enthalpy changes [see p.300 - 301 associated with Reference ID]; (2) it is suggested these correspond to enthalpy changes at 25 degrees Celsius [see Abstract associated with Reference ID]; (3) data quality comments : none which are data point specific	Perphenazine						water	25	degree Celsius				Avdeef_Journal [document]_year2015_1
RLMR	RLMR_StandardEnthalpy_of_Dissolution_409	temperature dependent solubility measurements [van't Hoff plot]		28	Kilojoule per mole	Intrinsic				FALSE	(1) these may not be true "standard" enthalpy changes [see p.300 - 301 associated with Reference ID]; (2) it is suggested these correspond to enthalpy changes at 25 degrees Celsius [see Abstract associated with Reference ID]; (3) data quality comments : none which are data point specific	Phenanthroline, 1,10-						water	25	degree Celsius				Avdeef_Journal [document]_year2015_1
RLMR	RLMR_StandardEnthalpy_of_Dissolution_410	temperature dependent solubility measurements [van't Hoff plot]		14	Kilojoule per mole	Intrinsic				FALSE	(1) these may not be true "standard" enthalpy changes [see p.300 - 301 associated with Reference ID]; (2) it is suggested these correspond to enthalpy changes at 25 degrees Celsius [see Abstract associated with Reference ID]; (3) data quality comments : none which are data point specific	Phenazine-1-carboxylic acid						water	25	degree Celsius				Avdeef_Journal [document]_year2015_1
RLMR	RLMR_StandardEnthalpy_of_Dissolution_411	temperature dependent solubility measurements [van't Hoff plot]		37	Kilojoule per mole	Intrinsic				FALSE	(1) these may not be true "standard" enthalpy changes [see p.300 - 301 associated with Reference ID]; (2) it is suggested these correspond to enthalpy changes at 25 degrees Celsius [see Abstract associated with Reference ID]; (3) data quality comments : none which are data point specific	Phenazopyridine						water	25	degree Celsius				Avdeef_Journal [document]_year2015_1
RLMR	RLMR_StandardEnthalpy_of_Dissolution_412	temperature dependent solubility measurements [van't Hoff plot]		18	Kilojoule per mole	Intrinsic				FALSE	(1) these may not be true "standard" enthalpy changes [see p.300 - 301 associated with Reference ID]; (2) it is suggested these correspond to enthalpy changes at 25 degrees Celsius [see Abstract associated with Reference ID]; (3) data quality comments : none which are data point specific	Phenobartibal						water	25	degree Celsius				Avdeef_Journal [document]_year2015_1
RLMR	RLMR_StandardEnthalpy_of_Dissolution_413	temperature dependent solubility measurements [van't Hoff plot]		24	Kilojoule per mole	Intrinsic				FALSE	(1) these may not be true "standard" enthalpy changes [see p.300 - 301 associated with Reference ID]; (2) it is suggested these correspond to enthalpy changes at 25 degrees Celsius [see Abstract associated with Reference ID]; (3) data quality comments : none which are data point specific	Phenobartibal						water	25	degree Celsius				Avdeef_Journal [document]_year2015_1
RLMR	RLMR_StandardEnthalpy_of_Dissolution_414	direct measurement [calorimetric]		11	Kilojoule per mole	Intrinsic				FALSE	(1) these may not be true "standard" enthalpy changes [see p.300 - 301 associated with Reference ID]; (2) it is suggested these correspond to enthalpy changes at 25 degrees Celsius [see Abstract associated with Reference ID]; (3) data quality comments : none which are data point specific	Phenol						water	25	degree Celsius				Avdeef_Journal [document]_year2015_1
RLMR	RLMR_StandardEnthalpy_of_Dissolution_415	direct measurement [calorimetric]		13	Kilojoule per mole	Intrinsic				FALSE	(1) these may not be true "standard" enthalpy changes [see p.300 - 301 associated with Reference ID]; (2) it is suggested these correspond to enthalpy changes at 25 degrees Celsius [see Abstract associated with Reference ID]; (3) data quality comments : none which are data point specific	Phenol						water	25	degree Celsius				Avdeef_Journal [document]_year2015_1
RLMR	RLMR_StandardEnthalpy_of_Dissolution_416	temperature dependent solubility measurements [van't Hoff plot]		6	Kilojoule per mole	Intrinsic				FALSE	(1) these may not be true "standard" enthalpy changes [see p.300 - 301 associated with Reference ID]; (2) it is suggested these correspond to enthalpy changes at 25 degrees Celsius [see Abstract associated with Reference ID]; (3) data quality comments : none which are data point specific	Phenol, 2-NH2-						water	25	degree Celsius				Avdeef_Journal [document]_year2015_1
RLMR	RLMR_StandardEnthalpy_of_Dissolution_417	temperature dependent solubility measurements [van't Hoff plot]		29	Kilojoule per mole	Intrinsic				FALSE	(1) these may not be true "standard" enthalpy changes [see p.300 - 301 associated with Reference ID]; (2) it is suggested these correspond to enthalpy changes at 25 degrees Celsius [see Abstract associated with Reference ID]; (3) data quality comments : none which are data point specific	Phenol, 2-NO2-						water	25	degree Celsius				Avdeef_Journal [document]_year2015_1
RLMR	RLMR_StandardEnthalpy_of_Dissolution_418	temperature dependent solubility measurements [van't Hoff plot]		24	Kilojoule per mole	Intrinsic				FALSE	(1) these may not be true "standard" enthalpy changes [see p.300 - 301 associated with Reference ID]; (2) it is suggested these correspond to enthalpy changes at 25 degrees Celsius [see Abstract associated with Reference ID]; (3) data quality comments : none which are data point specific	Phenol, 3-NH2-						water	25	degree Celsius				Avdeef_Journal [document]_year2015_1
RLMR	RLMR_StandardEnthalpy_of_Dissolution_419	temperature dependent solubility measurements [van't Hoff plot]		17	Kilojoule per mole	Intrinsic				FALSE	(1) these may not be true "standard" enthalpy changes [see p.300 - 301 associated with Reference ID]; (2) it is suggested these correspond to enthalpy changes at 25 degrees Celsius [see Abstract associated with Reference ID]; (3) data quality comments : none which are data point specific	Phenol, 3-NO2-						water	25	degree Celsius				Avdeef_Journal [document]_year2015_1
RLMR	RLMR_StandardEnthalpy_of_Dissolution_420	temperature dependent solubility measurements [van't Hoff plot]		14	Kilojoule per mole	Intrinsic				FALSE	(1) these may not be true "standard" enthalpy changes [see p.300 - 301 associated with Reference ID]; (2) it is suggested these correspond to enthalpy changes at 25 degrees Celsius [see Abstract associated with Reference ID]; (3) data quality comments : none which are data point specific	Phenol, 4-NH2-						water	25	degree Celsius				Avdeef_Journal [document]_year2015_1
RLMR	RLMR_StandardEnthalpy_of_Dissolution_421	temperature dependent solubility measurements [van't Hoff plot]		29	Kilojoule per mole	Intrinsic				FALSE	(1) these may not be true "standard" enthalpy changes [see p.300 - 301 associated with Reference ID]; (2) it is suggested these correspond to enthalpy changes at 25 degrees Celsius [see Abstract associated with Reference ID]; (3) data quality comments : none which are data point specific	Phenol, 4-NO2-						water	25	degree Celsius				Avdeef_Journal [document]_year2015_1
RLMR	RLMR_StandardEnthalpy_of_Dissolution_422	temperature dependent solubility measurements [van't Hoff plot]		24	Kilojoule per mole	Intrinsic				FALSE	(1) these may not be true "standard" enthalpy changes [see p.300 - 301 associated with Reference ID]; (2) it is suggested these correspond to enthalpy changes at 25 degrees Celsius [see Abstract associated with Reference ID]; (3) data quality comments : none which are data point specific	Phenothiazine						water	25	degree Celsius				Avdeef_Journal [document]_year2015_1
RLMR	RLMR_StandardEnthalpy_of_Dissolution_423	temperature dependent solubility measurements [van't Hoff plot]		38	Kilojoule per mole	Intrinsic				FALSE	(1) these may not be true "standard" enthalpy changes [see p.300 - 301 associated with Reference ID]; (2) it is suggested these correspond to enthalpy changes at 25 degrees Celsius [see Abstract associated with Reference ID]; (3) data quality comments : none which are data point specific	Phenothiazine						water	25	degree Celsius				Avdeef_Journal [document]_year2015_1
RLMR	RLMR_StandardEnthalpy_of_Dissolution_424	temperature dependent solubility measurements [van't Hoff plot]		10	Kilojoule per mole	Intrinsic				FALSE	(1) these may not be true "standard" enthalpy changes [see p.300 - 301 associated with Reference ID]; (2) it is suggested these correspond to enthalpy changes at 25 degrees Celsius [see Abstract associated with Reference ID]; (3) data quality comments : unreliable data point: excluded from QSPR analysis by study authors [see Reference ID]; one reason for deeming unreliable= enthalpy derived from …	Phenylacetic acid						water	25	degree Celsius				Avdeef_Journal [document]_year2015_1
RLMR	RLMR_StandardEnthalpy_of_Dissolution_425	temperature dependent solubility measurements [van't Hoff plot]		12	Kilojoule per mole	Intrinsic				FALSE	(1) these may not be true "standard" enthalpy changes [see p.300 - 301 associated with Reference ID]; (2) it is suggested these correspond to enthalpy changes at 25 degrees Celsius [see Abstract associated with Reference ID]; (3) data quality comments : none which are data point specific	Phenylalanine, DL-						water	25	degree Celsius				Avdeef_Journal [document]_year2015_1
RLMR	RLMR_StandardEnthalpy_of_Dissolution_426	temperature dependent solubility measurements [van't Hoff plot]		11	Kilojoule per mole	Intrinsic				FALSE	(1) these may not be true "standard" enthalpy changes [see p.300 - 301 associated with Reference ID]; (2) it is suggested these correspond to enthalpy changes at 25 degrees Celsius [see Abstract associated with Reference ID]; (3) data quality comments : none which are data point specific	Phenylalanine, L-						water	25	degree Celsius				Avdeef_Journal [document]_year2015_1
RLMR	RLMR_StandardEnthalpy_of_Dissolution_427	temperature dependent solubility measurements [van't Hoff plot]		17	Kilojoule per mole	Intrinsic				FALSE	(1) these may not be true "standard" enthalpy changes [see p.300 - 301 associated with Reference ID]; (2) it is suggested these correspond to enthalpy changes at 25 degrees Celsius [see Abstract associated with Reference ID]; (3) data quality comments : none which are data point specific	Phenylalanine, L-						water	25	degree Celsius				Avdeef_Journal [document]_year2015_1
RLMR	RLMR_StandardEnthalpy_of_Dissolution_428	temperature dependent solubility measurements [van't Hoff plot]		18	Kilojoule per mole	Intrinsic				FALSE	(1) these may not be true "standard" enthalpy changes [see p.300 - 301 associated with Reference ID]; (2) it is suggested these correspond to enthalpy changes at 25 degrees Celsius [see Abstract associated with Reference ID]; (3) data quality comments : none which are data point specific	Phenytoin						water	25	degree Celsius				Avdeef_Journal [document]_year2015_1
RLMR	RLMR_StandardEnthalpy_of_Dissolution_429	direct measurement [calorimetric]		20	Kilojoule per mole	Intrinsic				FALSE	(1) these may not be true "standard" enthalpy changes [see p.300 - 301 associated with Reference ID]; (2) it is suggested these correspond to enthalpy changes at 25 degrees Celsius [see Abstract associated with Reference ID]; (3) data quality comments : none which are data point specific	Phthalic acid, 2-						water	25	degree Celsius				Avdeef_Journal [document]_year2015_1
RLMR	RLMR_StandardEnthalpy_of_Dissolution_430	temperature dependent solubility measurements [van't Hoff plot]		32	Kilojoule per mole	Intrinsic				FALSE	(1) these may not be true "standard" enthalpy changes [see p.300 - 301 associated with Reference ID]; (2) it is suggested these correspond to enthalpy changes at 25 degrees Celsius [see Abstract associated with Reference ID]; (3) data quality comments : none which are data point specific	Phthalic acid, 2-						water	25	degree Celsius				Avdeef_Journal [document]_year2015_1
RLMR	RLMR_StandardEnthalpy_of_Dissolution_431	temperature dependent solubility measurements [van't Hoff plot]		32	Kilojoule per mole	Intrinsic				FALSE	(1) these may not be true "standard" enthalpy changes [see p.300 - 301 associated with Reference ID]; (2) it is suggested these correspond to enthalpy changes at 25 degrees Celsius [see Abstract associated with Reference ID]; (3) data quality comments : none which are data point specific	Phthalic acid, 2-						water	25	degree Celsius				Avdeef_Journal [document]_year2015_1
RLMR	RLMR_StandardEnthalpy_of_Dissolution_432	temperature dependent solubility measurements [van't Hoff plot]		35	Kilojoule per mole	Intrinsic				FALSE	(1) these may not be true "standard" enthalpy changes [see p.300 - 301 associated with Reference ID]; (2) it is suggested these correspond to enthalpy changes at 25 degrees Celsius [see Abstract associated with Reference ID]; (3) data quality comments : none which are data point specific	Phthalic acid, 2-						water	25	degree Celsius				Avdeef_Journal [document]_year2015_1
RLMR	RLMR_StandardEnthalpy_of_Dissolution_433	direct measurement [calorimetric]		30	Kilojoule per mole	Intrinsic				FALSE	(1) these may not be true "standard" enthalpy changes [see p.300 - 301 associated with Reference ID]; (2) it is suggested these correspond to enthalpy changes at 25 degrees Celsius [see Abstract associated with Reference ID]; (3) data quality comments : none which are data point specific	Picric acid						water	25	degree Celsius				Avdeef_Journal [document]_year2015_1
RLMR	RLMR_StandardEnthalpy_of_Dissolution_434	temperature dependent solubility measurements [van't Hoff plot]		36	Kilojoule per mole	Intrinsic				FALSE	(1) these may not be true "standard" enthalpy changes [see p.300 - 301 associated with Reference ID]; (2) it is suggested these correspond to enthalpy changes at 25 degrees Celsius [see Abstract associated with Reference ID]; (3) data quality comments : none which are data point specific	Pimelic acid						water	25	degree Celsius				Avdeef_Journal [document]_year2015_1
RLMR	RLMR_StandardEnthalpy_of_Dissolution_435	temperature dependent solubility measurements [van't Hoff plot]		42	Kilojoule per mole	Intrinsic				FALSE	(1) these may not be true "standard" enthalpy changes [see p.300 - 301 associated with Reference ID]; (2) it is suggested these correspond to enthalpy changes at 25 degrees Celsius [see Abstract associated with Reference ID]; (3) data quality comments : none which are data point specific	Pimelic acid						water	25	degree Celsius				Avdeef_Journal [document]_year2015_1
RLMR	RLMR_StandardEnthalpy_of_Dissolution_436	temperature dependent solubility measurements [van't Hoff plot]		5	Kilojoule per mole	Intrinsic				FALSE	(1) these may not be true "standard" enthalpy changes [see p.300 - 301 associated with Reference ID]; (2) it is suggested these correspond to enthalpy changes at 25 degrees Celsius [see Abstract associated with Reference ID]; (3) data quality comments : none which are data point specific	Pipemidic acid						water	25	degree Celsius				Avdeef_Journal [document]_year2015_1
RLMR	RLMR_StandardEnthalpy_of_Dissolution_437	temperature dependent solubility measurements [van't Hoff plot]		23	Kilojoule per mole	Intrinsic				FALSE	(1) these may not be true "standard" enthalpy changes [see p.300 - 301 associated with Reference ID]; (2) it is suggested these correspond to enthalpy changes at 25 degrees Celsius [see Abstract associated with Reference ID]; (3) data quality comments : none which are data point specific	Piroxicam						water	25	degree Celsius				Avdeef_Journal [document]_year2015_1
RLMR	RLMR_StandardEnthalpy_of_Dissolution_438	direct measurement [calorimetric]		17	Kilojoule per mole	Intrinsic				FALSE	(1) these may not be true "standard" enthalpy changes [see p.300 - 301 associated with Reference ID]; (2) it is suggested these correspond to enthalpy changes at 25 degrees Celsius [see Abstract associated with Reference ID]; (3) data quality comments : none which are data point specific	Prednisolone						water	25	degree Celsius				Avdeef_Journal [document]_year2015_1
RLMR	RLMR_StandardEnthalpy_of_Dissolution_439	temperature dependent solubility measurements [van't Hoff plot]		17	Kilojoule per mole	Intrinsic				FALSE	(1) these may not be true "standard" enthalpy changes [see p.300 - 301 associated with Reference ID]; (2) it is suggested these correspond to enthalpy changes at 25 degrees Celsius [see Abstract associated with Reference ID]; (3) data quality comments : none which are data point specific	Prednisolone						water	25	degree Celsius				Avdeef_Journal [document]_year2015_1
RLMR	RLMR_StandardEnthalpy_of_Dissolution_440	temperature dependent solubility measurements [van't Hoff plot]		2	Kilojoule per mole	Intrinsic				FALSE	(1) these may not be true "standard" enthalpy changes [see p.300 - 301 associated with Reference ID]; (2) it is suggested these correspond to enthalpy changes at 25 degrees Celsius [see Abstract associated with Reference ID]; (3) data quality comments : none which are data point specific	Progesterone						water	25	degree Celsius				Avdeef_Journal [document]_year2015_1
RLMR	RLMR_StandardEnthalpy_of_Dissolution_441	temperature dependent solubility measurements [van't Hoff plot]		7	Kilojoule per mole	Intrinsic				FALSE	(1) these may not be true "standard" enthalpy changes [see p.300 - 301 associated with Reference ID]; (2) it is suggested these correspond to enthalpy changes at 25 degrees Celsius [see Abstract associated with Reference ID]; (3) data quality comments : none which are data point specific	Proline, DL-						water	25	degree Celsius				Avdeef_Journal [document]_year2015_1
RLMR	RLMR_StandardEnthalpy_of_Dissolution_442	temperature dependent solubility measurements [van't Hoff plot]		3	Kilojoule per mole	Intrinsic				FALSE	(1) these may not be true "standard" enthalpy changes [see p.300 - 301 associated with Reference ID]; (2) it is suggested these correspond to enthalpy changes at 25 degrees Celsius [see Abstract associated with Reference ID]; (3) data quality comments : none which are data point specific	Proline, L-						water	25	degree Celsius				Avdeef_Journal [document]_year2015_1
RLMR	RLMR_StandardEnthalpy_of_Dissolution_443	temperature dependent solubility measurements [van't Hoff plot]		5	Kilojoule per mole	Intrinsic				FALSE	(1) these may not be true "standard" enthalpy changes [see p.300 - 301 associated with Reference ID]; (2) it is suggested these correspond to enthalpy changes at 25 degrees Celsius [see Abstract associated with Reference ID]; (3) data quality comments : none which are data point specific	Proline, L-						water	25	degree Celsius				Avdeef_Journal [document]_year2015_1
RLMR	RLMR_StandardEnthalpy_of_Dissolution_444	temperature dependent solubility measurements [van't Hoff plot]		23	Kilojoule per mole	Intrinsic				FALSE	(1) these may not be true "standard" enthalpy changes [see p.300 - 301 associated with Reference ID]; (2) it is suggested these correspond to enthalpy changes at 25 degrees Celsius [see Abstract associated with Reference ID]; (3) data quality comments : none which are data point specific	Promazine						water	25	degree Celsius				Avdeef_Journal [document]_year2015_1
RLMR	RLMR_StandardEnthalpy_of_Dissolution_445	temperature dependent solubility measurements [van't Hoff plot]		0	Kilojoule per mole	Intrinsic				FALSE	(1) these may not be true "standard" enthalpy changes [see p.300 - 301 associated with Reference ID]; (2) it is suggested these correspond to enthalpy changes at 25 degrees Celsius [see Abstract associated with Reference ID]; (3) data quality comments : none which are data point specific	Propylphenazone						water	25	degree Celsius				Avdeef_Journal [document]_year2015_1
RLMR	RLMR_StandardEnthalpy_of_Dissolution_446	temperature dependent solubility measurements [van't Hoff plot]		13	Kilojoule per mole	Intrinsic				FALSE	(1) these may not be true "standard" enthalpy changes [see p.300 - 301 associated with Reference ID]; (2) it is suggested these correspond to enthalpy changes at 25 degrees Celsius [see Abstract associated with Reference ID]; (3) data quality comments : none which are data point specific	Prostaglandin E2						water	25	degree Celsius				Avdeef_Journal [document]_year2015_1
RLMR	RLMR_StandardEnthalpy_of_Dissolution_447	temperature dependent solubility measurements [van't Hoff plot]		4	Kilojoule per mole	Intrinsic				FALSE	(1) these may not be true "standard" enthalpy changes [see p.300 - 301 associated with Reference ID]; (2) it is suggested these correspond to enthalpy changes at 25 degrees Celsius [see Abstract associated with Reference ID]; (3) data quality comments : unreliable data point: excluded from QSPR analysis by study authors [see Reference ID]; one reason for deeming unreliable= enthalpy derived from …	Prostaglandin F2a						water	25	degree Celsius				Avdeef_Journal [document]_year2015_1
RLMR	RLMR_StandardEnthalpy_of_Dissolution_448	temperature dependent solubility measurements [van't Hoff plot]		24	Kilojoule per mole	Intrinsic				FALSE	(1) these may not be true "standard" enthalpy changes [see p.300 - 301 associated with Reference ID]; (2) it is suggested these correspond to enthalpy changes at 25 degrees Celsius [see Abstract associated with Reference ID]; (3) data quality comments : none which are data point specific	4-methylbenzoic acid_OR[SYNONYM]_p-toluic acid						water	25	degree Celsius				Avdeef_Journal [document]_year2015_1
RLMR	RLMR_StandardEnthalpy_of_Dissolution_449	temperature dependent solubility measurements [van't Hoff plot]		43	Kilojoule per mole	Intrinsic				FALSE	(1) these may not be true "standard" enthalpy changes [see p.300 - 301 associated with Reference ID]; (2) it is suggested these correspond to enthalpy changes at 25 degrees Celsius [see Abstract associated with Reference ID]; (3) data quality comments : none which are data point specific	4-methylbenzoic acid_OR[SYNONYM]_p-toluic acid						water	25	degree Celsius				Avdeef_Journal [document]_year2015_1
RLMR	RLMR_StandardEnthalpy_of_Dissolution_450	temperature dependent solubility measurements [van't Hoff plot]		22	Kilojoule per mole	Intrinsic				FALSE	(1) these may not be true "standard" enthalpy changes [see p.300 - 301 associated with Reference ID]; (2) it is suggested these correspond to enthalpy changes at 25 degrees Celsius [see Abstract associated with Reference ID]; (3) data quality comments : none which are data point specific	Puararin						water	25	degree Celsius				Avdeef_Journal [document]_year2015_1
RLMR	RLMR_StandardEnthalpy_of_Dissolution_451	temperature dependent solubility measurements [van't Hoff plot]		-11	Kilojoule per mole	Intrinsic				FALSE	(1) these may not be true "standard" enthalpy changes [see p.300 - 301 associated with Reference ID]; (2) it is suggested these correspond to enthalpy changes at 25 degrees Celsius [see Abstract associated with Reference ID]; (3) data quality comments : none which are data point specific	Pyrazinamide						water	25	degree Celsius				Avdeef_Journal [document]_year2015_1
RLMR	RLMR_StandardEnthalpy_of_Dissolution_452	temperature dependent solubility measurements [van't Hoff plot]		42	Kilojoule per mole	Intrinsic				FALSE	(1) these may not be true "standard" enthalpy changes [see p.300 - 301 associated with Reference ID]; (2) it is suggested these correspond to enthalpy changes at 25 degrees Celsius [see Abstract associated with Reference ID]; (3) data quality comments : none which are data point specific	Pyrene						water	25	degree Celsius				Avdeef_Journal [document]_year2015_1
RLMR	RLMR_StandardEnthalpy_of_Dissolution_453	temperature dependent solubility measurements [van't Hoff plot]		50	Kilojoule per mole	Intrinsic				FALSE	(1) these may not be true "standard" enthalpy changes [see p.300 - 301 associated with Reference ID]; (2) it is suggested these correspond to enthalpy changes at 25 degrees Celsius [see Abstract associated with Reference ID]; (3) data quality comments : none which are data point specific	Pyromellitic acid						water	25	degree Celsius				Avdeef_Journal [document]_year2015_1
RLMR	RLMR_StandardEnthalpy_of_Dissolution_454	temperature dependent solubility measurements [van't Hoff plot]		-31	Kilojoule per mole	Intrinsic				FALSE	(1) these may not be true "standard" enthalpy changes [see p.300 - 301 associated with Reference ID]; (2) it is suggested these correspond to enthalpy changes at 25 degrees Celsius [see Abstract associated with Reference ID]; (3) data quality comments : unreliable data point: excluded from QSPR analysis by study authors [see Reference ID]; one reason for deeming unreliable= enthalpy derived from …	Quetiapine						water	25	degree Celsius				Avdeef_Journal [document]_year2015_1
RLMR	RLMR_StandardEnthalpy_of_Dissolution_455	temperature dependent solubility measurements [van't Hoff plot]		27	Kilojoule per mole	Intrinsic				FALSE	(1) these may not be true "standard" enthalpy changes [see p.300 - 301 associated with Reference ID]; (2) it is suggested these correspond to enthalpy changes at 25 degrees Celsius [see Abstract associated with Reference ID]; (3) data quality comments : none which are data point specific	8-hydroxyquinoline_OR[SYNONYM]_Quinoline, 8-HO-						water	25	degree Celsius				Avdeef_Journal [document]_year2015_1
RLMR	RLMR_StandardEnthalpy_of_Dissolution_456	temperature dependent solubility measurements [van't Hoff plot]		10	Kilojoule per mole	Intrinsic				FALSE	(1) these may not be true "standard" enthalpy changes [see p.300 - 301 associated with Reference ID]; (2) it is suggested these correspond to enthalpy changes at 25 degrees Celsius [see Abstract associated with Reference ID]; (3) data quality comments : none which are data point specific	Resorcinol						water	25	degree Celsius				Avdeef_Journal [document]_year2015_1
RLMR	RLMR_StandardEnthalpy_of_Dissolution_457	temperature dependent solubility measurements [van't Hoff plot]		30	Kilojoule per mole	Intrinsic				FALSE	(1) these may not be true "standard" enthalpy changes [see p.300 - 301 associated with Reference ID]; (2) it is suggested these correspond to enthalpy changes at 25 degrees Celsius [see Abstract associated with Reference ID]; (3) data quality comments : none which are data point specific	Resveratrol, trans-						water	25	degree Celsius				Avdeef_Journal [document]_year2015_1
RLMR	RLMR_StandardEnthalpy_of_Dissolution_458	temperature dependent solubility measurements [van't Hoff plot]		31	Kilojoule per mole	Intrinsic				FALSE	(1) these may not be true "standard" enthalpy changes [see p.300 - 301 associated with Reference ID]; (2) it is suggested these correspond to enthalpy changes at 25 degrees Celsius [see Abstract associated with Reference ID]; (3) data quality comments : none which are data point specific	Risocaine						water	25	degree Celsius				Avdeef_Journal [document]_year2015_1
RLMR	RLMR_StandardEnthalpy_of_Dissolution_459	temperature dependent solubility measurements [van't Hoff plot]		18	Kilojoule per mole	Intrinsic				FALSE	(1) these may not be true "standard" enthalpy changes [see p.300 - 301 associated with Reference ID]; (2) it is suggested these correspond to enthalpy changes at 25 degrees Celsius [see Abstract associated with Reference ID]; (3) data quality comments : unreliable data point: excluded from QSPR analysis by study authors [see Reference ID]; one reason for deeming unreliable= enthalpy derived from …	Risocaine						water	25	degree Celsius				Avdeef_Journal [document]_year2015_1
RLMR	RLMR_StandardEnthalpy_of_Dissolution_460	temperature dependent solubility measurements [van't Hoff plot]		-15	Kilojoule per mole	Intrinsic				FALSE	(1) these may not be true "standard" enthalpy changes [see p.300 - 301 associated with Reference ID]; (2) it is suggested these correspond to enthalpy changes at 25 degrees Celsius [see Abstract associated with Reference ID]; (3) data quality comments : none which are data point specific	Rofecoxib						water	25	degree Celsius				Avdeef_Journal [document]_year2015_1
RLMR	RLMR_StandardEnthalpy_of_Dissolution_461	temperature dependent solubility measurements [van't Hoff plot]		80	Kilojoule per mole	Intrinsic				FALSE	(1) these may not be true "standard" enthalpy changes [see p.300 - 301 associated with Reference ID]; (2) it is suggested these correspond to enthalpy changes at 25 degrees Celsius [see Abstract associated with Reference ID]; (3) data quality comments : unreliable data point: excluded from QSPR analysis by study authors [see Reference ID]; one reason for deeming unreliable= enthalpy derived from …	Rosiglitazone						water	25	degree Celsius				Avdeef_Journal [document]_year2015_1
RLMR	RLMR_StandardEnthalpy_of_Dissolution_462	temperature dependent solubility measurements [van't Hoff plot]		0	Kilojoule per mole	Intrinsic				FALSE	(1) these may not be true "standard" enthalpy changes [see p.300 - 301 associated with Reference ID]; (2) it is suggested these correspond to enthalpy changes at 25 degrees Celsius [see Abstract associated with Reference ID]; (3) data quality comments : none which are data point specific	Albuterol_OR[SYNONYM]_Salbutamol						water	25	degree Celsius				Avdeef_Journal [document]_year2015_1
RLMR	RLMR_StandardEnthalpy_of_Dissolution_463	temperature dependent solubility measurements [van't Hoff plot]		37	Kilojoule per mole	Intrinsic				FALSE	(1) these may not be true "standard" enthalpy changes [see p.300 - 301 associated with Reference ID]; (2) it is suggested these correspond to enthalpy changes at 25 degrees Celsius [see Abstract associated with Reference ID]; (3) data quality comments : none which are data point specific	Salicylamide						water	25	degree Celsius				Avdeef_Journal [document]_year2015_1
RLMR	RLMR_StandardEnthalpy_of_Dissolution_464	temperature dependent solubility measurements [van't Hoff plot]		24	Kilojoule per mole	Intrinsic				FALSE	(1) these may not be true "standard" enthalpy changes [see p.300 - 301 associated with Reference ID]; (2) it is suggested these correspond to enthalpy changes at 25 degrees Celsius [see Abstract associated with Reference ID]; (3) data quality comments : none which are data point specific	Salicylic acid						water	25	degree Celsius				Avdeef_Journal [document]_year2015_1
RLMR	RLMR_StandardEnthalpy_of_Dissolution_465	temperature dependent solubility measurements [van't Hoff plot]		25	Kilojoule per mole	Intrinsic				FALSE	(1) these may not be true "standard" enthalpy changes [see p.300 - 301 associated with Reference ID]; (2) it is suggested these correspond to enthalpy changes at 25 degrees Celsius [see Abstract associated with Reference ID]; (3) data quality comments : none which are data point specific	Salicylic acid						water	25	degree Celsius				Avdeef_Journal [document]_year2015_1
RLMR	RLMR_StandardEnthalpy_of_Dissolution_466	temperature dependent solubility measurements [van't Hoff plot]		-22	Kilojoule per mole	Intrinsic				FALSE	(1) these may not be true "standard" enthalpy changes [see p.300 - 301 associated with Reference ID]; (2) it is suggested these correspond to enthalpy changes at 25 degrees Celsius [see Abstract associated with Reference ID]; (3) data quality comments : unreliable data point: excluded from QSPR analysis by study authors [see Reference ID]	Saquinavir						water	25	degree Celsius				Avdeef_Journal [document]_year2015_1
RLMR	RLMR_StandardEnthalpy_of_Dissolution_467	temperature dependent solubility measurements [van't Hoff plot]		0	Kilojoule per mole	Intrinsic				FALSE	(1) these may not be true "standard" enthalpy changes [see p.300 - 301 associated with Reference ID]; (2) it is suggested these correspond to enthalpy changes at 25 degrees Celsius [see Abstract associated with Reference ID]; (3) data quality comments : none which are data point specific	Secbumetone						water	25	degree Celsius				Avdeef_Journal [document]_year2015_1
RLMR	RLMR_StandardEnthalpy_of_Dissolution_468	temperature dependent solubility measurements [van't Hoff plot]		30	Kilojoule per mole	Intrinsic				FALSE	(1) these may not be true "standard" enthalpy changes [see p.300 - 301 associated with Reference ID]; (2) it is suggested these correspond to enthalpy changes at 25 degrees Celsius [see Abstract associated with Reference ID]; (3) data quality comments : none which are data point specific	Secobarbital						water	25	degree Celsius				Avdeef_Journal [document]_year2015_1
RLMR	RLMR_StandardEnthalpy_of_Dissolution_469	temperature dependent solubility measurements [van't Hoff plot]		15	Kilojoule per mole	Intrinsic				FALSE	(1) these may not be true "standard" enthalpy changes [see p.300 - 301 associated with Reference ID]; (2) it is suggested these correspond to enthalpy changes at 25 degrees Celsius [see Abstract associated with Reference ID]; (3) data quality comments : none which are data point specific	Serine, D-						water	25	degree Celsius				Avdeef_Journal [document]_year2015_1
RLMR	RLMR_StandardEnthalpy_of_Dissolution_470	temperature dependent solubility measurements [van't Hoff plot]		21	Kilojoule per mole	Intrinsic				FALSE	(1) these may not be true "standard" enthalpy changes [see p.300 - 301 associated with Reference ID]; (2) it is suggested these correspond to enthalpy changes at 25 degrees Celsius [see Abstract associated with Reference ID]; (3) data quality comments : none which are data point specific	Serine, DL-						water	25	degree Celsius				Avdeef_Journal [document]_year2015_1
RLMR	RLMR_StandardEnthalpy_of_Dissolution_471	temperature dependent solubility measurements [van't Hoff plot]		23	Kilojoule per mole	Intrinsic				FALSE	(1) these may not be true "standard" enthalpy changes [see p.300 - 301 associated with Reference ID]; (2) it is suggested these correspond to enthalpy changes at 25 degrees Celsius [see Abstract associated with Reference ID]; (3) data quality comments : none which are data point specific	Serine, DL-						water	25	degree Celsius				Avdeef_Journal [document]_year2015_1
RLMR	RLMR_StandardEnthalpy_of_Dissolution_472	temperature dependent solubility measurements [van't Hoff plot]		12	Kilojoule per mole	Intrinsic				FALSE	(1) these may not be true "standard" enthalpy changes [see p.300 - 301 associated with Reference ID]; (2) it is suggested these correspond to enthalpy changes at 25 degrees Celsius [see Abstract associated with Reference ID]; (3) data quality comments : none which are data point specific	Serine, L-						water	25	degree Celsius				Avdeef_Journal [document]_year2015_1
RLMR	RLMR_StandardEnthalpy_of_Dissolution_473	temperature dependent solubility measurements [van't Hoff plot]		16	Kilojoule per mole	Intrinsic				FALSE	(1) these may not be true "standard" enthalpy changes [see p.300 - 301 associated with Reference ID]; (2) it is suggested these correspond to enthalpy changes at 25 degrees Celsius [see Abstract associated with Reference ID]; (3) data quality comments : none which are data point specific	Serine, L-						water	25	degree Celsius				Avdeef_Journal [document]_year2015_1
RLMR	RLMR_StandardEnthalpy_of_Dissolution_474	temperature dependent solubility measurements [van't Hoff plot]		38	Kilojoule per mole	Intrinsic				FALSE	(1) these may not be true "standard" enthalpy changes [see p.300 - 301 associated with Reference ID]; (2) it is suggested these correspond to enthalpy changes at 25 degrees Celsius [see Abstract associated with Reference ID]; (3) data quality comments : none which are data point specific	Serine, L-						water	25	degree Celsius				Avdeef_Journal [document]_year2015_1
RLMR	RLMR_StandardEnthalpy_of_Dissolution_475	direct measurement [calorimetric]		16	Kilojoule per mole	Intrinsic				FALSE	(1) these may not be true "standard" enthalpy changes [see p.300 - 301 associated with Reference ID]; (2) it is suggested these correspond to enthalpy changes at 25 degrees Celsius [see Abstract associated with Reference ID]; (3) data quality comments : none which are data point specific	Serine x H2O, L-						water	25	degree Celsius				Avdeef_Journal [document]_year2015_1
RLMR	RLMR_StandardEnthalpy_of_Dissolution_476	temperature dependent solubility measurements [van't Hoff plot]		33	Kilojoule per mole	Intrinsic				FALSE	(1) these may not be true "standard" enthalpy changes [see p.300 - 301 associated with Reference ID]; (2) it is suggested these correspond to enthalpy changes at 25 degrees Celsius [see Abstract associated with Reference ID]; (3) data quality comments : none which are data point specific	Silybin						water	25	degree Celsius				Avdeef_Journal [document]_year2015_1
RLMR	RLMR_StandardEnthalpy_of_Dissolution_477	temperature dependent solubility measurements [van't Hoff plot]		3	Kilojoule per mole	Intrinsic				FALSE	(1) these may not be true "standard" enthalpy changes [see p.300 - 301 associated with Reference ID]; (2) it is suggested these correspond to enthalpy changes at 25 degrees Celsius [see Abstract associated with Reference ID]; (3) data quality comments : none which are data point specific	Spironolactone						water	25	degree Celsius				Avdeef_Journal [document]_year2015_1
RLMR	RLMR_StandardEnthalpy_of_Dissolution_478	temperature dependent solubility measurements [van't Hoff plot]		19	Kilojoule per mole	Intrinsic				FALSE	(1) these may not be true "standard" enthalpy changes [see p.300 - 301 associated with Reference ID]; (2) it is suggested these correspond to enthalpy changes at 25 degrees Celsius [see Abstract associated with Reference ID]; (3) data quality comments : none which are data point specific	Stavudine						water	25	degree Celsius				Avdeef_Journal [document]_year2015_1
RLMR	RLMR_StandardEnthalpy_of_Dissolution_479	temperature dependent solubility measurements [van't Hoff plot]		29	Kilojoule per mole	Intrinsic				FALSE	(1) these may not be true "standard" enthalpy changes [see p.300 - 301 associated with Reference ID]; (2) it is suggested these correspond to enthalpy changes at 25 degrees Celsius [see Abstract associated with Reference ID]; (3) data quality comments : none which are data point specific	Strychnine						water	25	degree Celsius				Avdeef_Journal [document]_year2015_1
RLMR	RLMR_StandardEnthalpy_of_Dissolution_480	temperature dependent solubility measurements [van't Hoff plot]		27	Kilojoule per mole	Intrinsic				FALSE	(1) these may not be true "standard" enthalpy changes [see p.300 - 301 associated with Reference ID]; (2) it is suggested these correspond to enthalpy changes at 25 degrees Celsius [see Abstract associated with Reference ID]; (3) data quality comments : none which are data point specific	Suberic acid						water	25	degree Celsius				Avdeef_Journal [document]_year2015_1
RLMR	RLMR_StandardEnthalpy_of_Dissolution_481	temperature dependent solubility measurements [van't Hoff plot]		35	Kilojoule per mole	Intrinsic				FALSE	(1) these may not be true "standard" enthalpy changes [see p.300 - 301 associated with Reference ID]; (2) it is suggested these correspond to enthalpy changes at 25 degrees Celsius [see Abstract associated with Reference ID]; (3) data quality comments : none which are data point specific	Suberic acid						water	25	degree Celsius				Avdeef_Journal [document]_year2015_1
RLMR	RLMR_StandardEnthalpy_of_Dissolution_482	direct measurement [calorimetric]		29	Kilojoule per mole	Intrinsic				FALSE	(1) these may not be true "standard" enthalpy changes [see p.300 - 301 associated with Reference ID]; (2) it is suggested these correspond to enthalpy changes at 25 degrees Celsius [see Abstract associated with Reference ID]; (3) data quality comments : none which are data point specific	Succinic acid						water	25	degree Celsius				Avdeef_Journal [document]_year2015_1
RLMR	RLMR_StandardEnthalpy_of_Dissolution_483	direct measurement [calorimetric]		29	Kilojoule per mole	Intrinsic				FALSE	(1) these may not be true "standard" enthalpy changes [see p.300 - 301 associated with Reference ID]; (2) it is suggested these correspond to enthalpy changes at 25 degrees Celsius [see Abstract associated with Reference ID]; (3) data quality comments : none which are data point specific	Succinic acid						water	25	degree Celsius				Avdeef_Journal [document]_year2015_1
RLMR	RLMR_StandardEnthalpy_of_Dissolution_484	temperature dependent solubility measurements [van't Hoff plot]		29	Kilojoule per mole	Intrinsic				FALSE	(1) these may not be true "standard" enthalpy changes [see p.300 - 301 associated with Reference ID]; (2) it is suggested these correspond to enthalpy changes at 25 degrees Celsius [see Abstract associated with Reference ID]; (3) data quality comments : none which are data point specific	Succinic acid						water	25	degree Celsius				Avdeef_Journal [document]_year2015_1
RLMR	RLMR_StandardEnthalpy_of_Dissolution_485	temperature dependent solubility measurements [van't Hoff plot]		29	Kilojoule per mole	Intrinsic				FALSE	(1) these may not be true "standard" enthalpy changes [see p.300 - 301 associated with Reference ID]; (2) it is suggested these correspond to enthalpy changes at 25 degrees Celsius [see Abstract associated with Reference ID]; (3) data quality comments : none which are data point specific	Succinic acid						water	25	degree Celsius				Avdeef_Journal [document]_year2015_1
RLMR	RLMR_StandardEnthalpy_of_Dissolution_486	temperature dependent solubility measurements [van't Hoff plot]		30	Kilojoule per mole	Intrinsic				FALSE	(1) these may not be true "standard" enthalpy changes [see p.300 - 301 associated with Reference ID]; (2) it is suggested these correspond to enthalpy changes at 25 degrees Celsius [see Abstract associated with Reference ID]; (3) data quality comments : none which are data point specific	Succinimide						water	25	degree Celsius				Avdeef_Journal [document]_year2015_1
RLMR	RLMR_StandardEnthalpy_of_Dissolution_487	direct measurement [calorimetric]		14	Kilojoule per mole	Intrinsic				FALSE	(1) these may not be true "standard" enthalpy changes [see p.300 - 301 associated with Reference ID]; (2) it is suggested these correspond to enthalpy changes at 25 degrees Celsius [see Abstract associated with Reference ID]; (3) data quality comments : none which are data point specific	Succinyl_sulfathiazole						water	25	degree Celsius				Avdeef_Journal [document]_year2015_1
RLMR	RLMR_StandardEnthalpy_of_Dissolution_488	direct measurement [calorimetric]		50	Kilojoule per mole	Intrinsic				FALSE	(1) these may not be true "standard" enthalpy changes [see p.300 - 301 associated with Reference ID]; (2) it is suggested these correspond to enthalpy changes at 25 degrees Celsius [see Abstract associated with Reference ID]; (3) data quality comments : none which are data point specific	Succinyl_sulfathiazole.H2O(I)						water	25	degree Celsius				Avdeef_Journal [document]_year2015_1
RLMR	RLMR_StandardEnthalpy_of_Dissolution_489	direct measurement [calorimetric]		46	Kilojoule per mole	Intrinsic				FALSE	(1) these may not be true "standard" enthalpy changes [see p.300 - 301 associated with Reference ID]; (2) it is suggested these correspond to enthalpy changes at 25 degrees Celsius [see Abstract associated with Reference ID]; (3) data quality comments : none which are data point specific	Succinyl_sulfathiazole.H2O(II)						water	25	degree Celsius				Avdeef_Journal [document]_year2015_1
RLMR	RLMR_StandardEnthalpy_of_Dissolution_490	direct measurement [calorimetric]		6	Kilojoule per mole	Intrinsic				FALSE	(1) these may not be true "standard" enthalpy changes [see p.300 - 301 associated with Reference ID]; (2) it is suggested these correspond to enthalpy changes at 25 degrees Celsius [see Abstract associated with Reference ID]; (3) data quality comments : none which are data point specific	Sucrose						water	25	degree Celsius				Avdeef_Journal [document]_year2015_1
RLMR	RLMR_StandardEnthalpy_of_Dissolution_491	temperature dependent solubility measurements [van't Hoff plot]		1	Kilojoule per mole	Intrinsic				FALSE	(1) these may not be true "standard" enthalpy changes [see p.300 - 301 associated with Reference ID]; (2) it is suggested these correspond to enthalpy changes at 25 degrees Celsius [see Abstract associated with Reference ID]; (3) data quality comments : none which are data point specific	Sucrose						water	25	degree Celsius				Avdeef_Journal [document]_year2015_1
RLMR	RLMR_StandardEnthalpy_of_Dissolution_492	temperature dependent solubility measurements [van't Hoff plot]		38	Kilojoule per mole	Intrinsic				FALSE	(1) these may not be true "standard" enthalpy changes [see p.300 - 301 associated with Reference ID]; (2) it is suggested these correspond to enthalpy changes at 25 degrees Celsius [see Abstract associated with Reference ID]; (3) data quality comments : none which are data point specific	Sulfadiazine						water	25	degree Celsius				Avdeef_Journal [document]_year2015_1
RLMR	RLMR_StandardEnthalpy_of_Dissolution_493	temperature dependent solubility measurements [van't Hoff plot]		-56	Kilojoule per mole	Intrinsic				FALSE	(1) these may not be true "standard" enthalpy changes [see p.300 - 301 associated with Reference ID]; (2) it is suggested these correspond to enthalpy changes at 25 degrees Celsius [see Abstract associated with Reference ID]; (3) data quality comments : unreliable data point: excluded from QSPR analysis by study authors [see Reference ID]	Sulfadimethoxine						water	25	degree Celsius				Avdeef_Journal [document]_year2015_1
RLMR	RLMR_StandardEnthalpy_of_Dissolution_494	temperature dependent solubility measurements [van't Hoff plot]		41	Kilojoule per mole	Intrinsic				FALSE	(1) these may not be true "standard" enthalpy changes [see p.300 - 301 associated with Reference ID]; (2) it is suggested these correspond to enthalpy changes at 25 degrees Celsius [see Abstract associated with Reference ID]; (3) data quality comments : none which are data point specific	Sulfamerazine						water	25	degree Celsius				Avdeef_Journal [document]_year2015_1
RLMR	RLMR_StandardEnthalpy_of_Dissolution_495	temperature dependent solubility measurements [van't Hoff plot]		48	Kilojoule per mole	Intrinsic				FALSE	(1) these may not be true "standard" enthalpy changes [see p.300 - 301 associated with Reference ID]; (2) it is suggested these correspond to enthalpy changes at 25 degrees Celsius [see Abstract associated with Reference ID]; (3) data quality comments : none which are data point specific	Sulfamethazine						water	25	degree Celsius				Avdeef_Journal [document]_year2015_1
RLMR	RLMR_StandardEnthalpy_of_Dissolution_496	temperature dependent solubility measurements [van't Hoff plot]		27	Kilojoule per mole	Intrinsic				FALSE	(1) these may not be true "standard" enthalpy changes [see p.300 - 301 associated with Reference ID]; (2) it is suggested these correspond to enthalpy changes at 25 degrees Celsius [see Abstract associated with Reference ID]; (3) data quality comments : none which are data point specific	Sulfamethizole						water	25	degree Celsius				Avdeef_Journal [document]_year2015_1
RLMR	RLMR_StandardEnthalpy_of_Dissolution_497	temperature dependent solubility measurements [van't Hoff plot]		27	Kilojoule per mole	Intrinsic				FALSE	(1) these may not be true "standard" enthalpy changes [see p.300 - 301 associated with Reference ID]; (2) it is suggested these correspond to enthalpy changes at 25 degrees Celsius [see Abstract associated with Reference ID]; (3) data quality comments : none which are data point specific	Sulfamethoxazole						water	25	degree Celsius				Avdeef_Journal [document]_year2015_1
RLMR	RLMR_StandardEnthalpy_of_Dissolution_498	temperature dependent solubility measurements [van't Hoff plot]		12	Kilojoule per mole	Intrinsic				FALSE	(1) these may not be true "standard" enthalpy changes [see p.300 - 301 associated with Reference ID]; (2) it is suggested these correspond to enthalpy changes at 25 degrees Celsius [see Abstract associated with Reference ID]; (3) data quality comments : none which are data point specific	Sulfanilacetamide						water	25	degree Celsius				Avdeef_Journal [document]_year2015_1
RLMR	RLMR_StandardEnthalpy_of_Dissolution_499	temperature dependent solubility measurements [van't Hoff plot]		44	Kilojoule per mole	Intrinsic				FALSE	(1) these may not be true "standard" enthalpy changes [see p.300 - 301 associated with Reference ID]; (2) it is suggested these correspond to enthalpy changes at 25 degrees Celsius [see Abstract associated with Reference ID]; (3) data quality comments : none which are data point specific	Sulfanilamide						water	25	degree Celsius				Avdeef_Journal [document]_year2015_1
RLMR	RLMR_StandardEnthalpy_of_Dissolution_500	temperature dependent solubility measurements [van't Hoff plot]		45	Kilojoule per mole	Intrinsic				FALSE	(1) these may not be true "standard" enthalpy changes [see p.300 - 301 associated with Reference ID]; (2) it is suggested these correspond to enthalpy changes at 25 degrees Celsius [see Abstract associated with Reference ID]; (3) data quality comments : none which are data point specific	Sulfanilamide x H2O						water	25	degree Celsius				Avdeef_Journal [document]_year2015_1
RLMR	RLMR_StandardEnthalpy_of_Dissolution_501	temperature dependent solubility measurements [van't Hoff plot]		38	Kilojoule per mole	Intrinsic				FALSE	(1) these may not be true "standard" enthalpy changes [see p.300 - 301 associated with Reference ID]; (2) it is suggested these correspond to enthalpy changes at 25 degrees Celsius [see Abstract associated with Reference ID]; (3) data quality comments : unreliable data point: excluded from QSPR analysis by study authors [see Reference ID]	Sulfapyridine						water	25	degree Celsius				Avdeef_Journal [document]_year2015_1
RLMR	RLMR_StandardEnthalpy_of_Dissolution_502	temperature dependent solubility measurements [van't Hoff plot]		10	Kilojoule per mole	Intrinsic				FALSE	(1) these may not be true "standard" enthalpy changes [see p.300 - 301 associated with Reference ID]; (2) it is suggested these correspond to enthalpy changes at 25 degrees Celsius [see Abstract associated with Reference ID]; (3) data quality comments : none which are data point specific	Sulfasalazine						water	25	degree Celsius				Avdeef_Journal [document]_year2015_1
RLMR	RLMR_StandardEnthalpy_of_Dissolution_503	temperature dependent solubility measurements [van't Hoff plot]		18	Kilojoule per mole	Intrinsic				FALSE	(1) these may not be true "standard" enthalpy changes [see p.300 - 301 associated with Reference ID]; (2) it is suggested these correspond to enthalpy changes at 25 degrees Celsius [see Abstract associated with Reference ID]; (3) data quality comments : none which are data point specific	Sulfathiazole						water	25	degree Celsius				Avdeef_Journal [document]_year2015_1
RLMR	RLMR_StandardEnthalpy_of_Dissolution_504	temperature dependent solubility measurements [van't Hoff plot]		42	Kilojoule per mole	Intrinsic				FALSE	(1) these may not be true "standard" enthalpy changes [see p.300 - 301 associated with Reference ID]; (2) it is suggested these correspond to enthalpy changes at 25 degrees Celsius [see Abstract associated with Reference ID]; (3) data quality comments : none which are data point specific	Sulfathiazole				Form a		water	25	degree Celsius				Avdeef_Journal [document]_year2015_1
RLMR	RLMR_StandardEnthalpy_of_Dissolution_505	temperature dependent solubility measurements [van't Hoff plot]		36	Kilojoule per mole	Intrinsic				FALSE	(1) these may not be true "standard" enthalpy changes [see p.300 - 301 associated with Reference ID]; (2) it is suggested these correspond to enthalpy changes at 25 degrees Celsius [see Abstract associated with Reference ID]; (3) data quality comments : none which are data point specific	Sulfathiazole				Form ß		water	25	degree Celsius				Avdeef_Journal [document]_year2015_1
RLMR	RLMR_StandardEnthalpy_of_Dissolution_506	temperature dependent solubility measurements [van't Hoff plot]		13	Kilojoule per mole	Intrinsic				FALSE	(1) these may not be true "standard" enthalpy changes [see p.300 - 301 associated with Reference ID]; (2) it is suggested these correspond to enthalpy changes at 25 degrees Celsius [see Abstract associated with Reference ID]; (3) data quality comments : none which are data point specific	Sulfisomidine						water	25	degree Celsius				Avdeef_Journal [document]_year2015_1
RLMR	RLMR_StandardEnthalpy_of_Dissolution_507	temperature dependent solubility measurements [van't Hoff plot]		39	Kilojoule per mole	Intrinsic				FALSE	(1) these may not be true "standard" enthalpy changes [see p.300 - 301 associated with Reference ID]; (2) it is suggested these correspond to enthalpy changes at 25 degrees Celsius [see Abstract associated with Reference ID]; (3) data quality comments : none which are data point specific	Sulindac						water	25	degree Celsius				Avdeef_Journal [document]_year2015_1
RLMR	RLMR_StandardEnthalpy_of_Dissolution_508	direct measurement [calorimetric]		16	Kilojoule per mole	Intrinsic				FALSE	(1) these may not be true "standard" enthalpy changes [see p.300 - 301 associated with Reference ID]; (2) it is suggested these correspond to enthalpy changes at 25 degrees Celsius [see Abstract associated with Reference ID]; (3) data quality comments : none which are data point specific	Tartaric acid						water	25	degree Celsius				Avdeef_Journal [document]_year2015_1
RLMR	RLMR_StandardEnthalpy_of_Dissolution_509	temperature dependent solubility measurements [van't Hoff plot]		7	Kilojoule per mole	Intrinsic				FALSE	(1) these may not be true "standard" enthalpy changes [see p.300 - 301 associated with Reference ID]; (2) it is suggested these correspond to enthalpy changes at 25 degrees Celsius [see Abstract associated with Reference ID]; (3) data quality comments : none which are data point specific	Tartaric acid						water	25	degree Celsius				Avdeef_Journal [document]_year2015_1
RLMR	RLMR_StandardEnthalpy_of_Dissolution_510	temperature dependent solubility measurements [van't Hoff plot]		10	Kilojoule per mole	Intrinsic				FALSE	(1) these may not be true "standard" enthalpy changes [see p.300 - 301 associated with Reference ID]; (2) it is suggested these correspond to enthalpy changes at 25 degrees Celsius [see Abstract associated with Reference ID]; (3) data quality comments : none which are data point specific	Tartaric acid						water	25	degree Celsius				Avdeef_Journal [document]_year2015_1
RLMR	RLMR_StandardEnthalpy_of_Dissolution_511	direct measurement [calorimetric]		25	Kilojoule per mole	Intrinsic				FALSE	(1) these may not be true "standard" enthalpy changes [see p.300 - 301 associated with Reference ID]; (2) it is suggested these correspond to enthalpy changes at 25 degrees Celsius [see Abstract associated with Reference ID]; (3) data quality comments : none which are data point specific	Taurine						water	25	degree Celsius				Avdeef_Journal [document]_year2015_1
RLMR	RLMR_StandardEnthalpy_of_Dissolution_512	temperature dependent solubility measurements [van't Hoff plot]		22	Kilojoule per mole	Intrinsic				FALSE	(1) these may not be true "standard" enthalpy changes [see p.300 - 301 associated with Reference ID]; (2) it is suggested these correspond to enthalpy changes at 25 degrees Celsius [see Abstract associated with Reference ID]; (3) data quality comments : none which are data point specific	Taurine						water	25	degree Celsius				Avdeef_Journal [document]_year2015_1
RLMR	RLMR_StandardEnthalpy_of_Dissolution_513	direct measurement [calorimetric]		4	Kilojoule per mole	Intrinsic				FALSE	(1) these may not be true "standard" enthalpy changes [see p.300 - 301 associated with Reference ID]; (2) it is suggested these correspond to enthalpy changes at 25 degrees Celsius [see Abstract associated with Reference ID]; (3) data quality comments : none which are data point specific	t-butanol						water	25	degree Celsius				Avdeef_Journal [document]_year2015_1
RLMR	RLMR_StandardEnthalpy_of_Dissolution_514	temperature dependent solubility measurements [van't Hoff plot]		-7	Kilojoule per mole	Intrinsic				FALSE	(1) these may not be true "standard" enthalpy changes [see p.300 - 301 associated with Reference ID]; (2) it is suggested these correspond to enthalpy changes at 25 degrees Celsius [see Abstract associated with Reference ID]; (3) data quality comments : none which are data point specific	Terephthalic acid						water	25	degree Celsius				Avdeef_Journal [document]_year2015_1
RLMR	RLMR_StandardEnthalpy_of_Dissolution_515	temperature dependent solubility measurements [van't Hoff plot]		1	Kilojoule per mole	Intrinsic				FALSE	(1) these may not be true "standard" enthalpy changes [see p.300 - 301 associated with Reference ID]; (2) it is suggested these correspond to enthalpy changes at 25 degrees Celsius [see Abstract associated with Reference ID]; (3) data quality comments : none which are data point specific	Terephthalic acid						water	25	degree Celsius				Avdeef_Journal [document]_year2015_1
RLMR	RLMR_StandardEnthalpy_of_Dissolution_516	temperature dependent solubility measurements [van't Hoff plot]		8	Kilojoule per mole	Intrinsic				FALSE	(1) these may not be true "standard" enthalpy changes [see p.300 - 301 associated with Reference ID]; (2) it is suggested these correspond to enthalpy changes at 25 degrees Celsius [see Abstract associated with Reference ID]; (3) data quality comments : none which are data point specific	Testosterone						water	25	degree Celsius				Avdeef_Journal [document]_year2015_1
RLMR	RLMR_StandardEnthalpy_of_Dissolution_517	temperature dependent solubility measurements [van't Hoff plot]		23	Kilojoule per mole	Intrinsic				FALSE	(1) these may not be true "standard" enthalpy changes [see p.300 - 301 associated with Reference ID]; (2) it is suggested these correspond to enthalpy changes at 25 degrees Celsius [see Abstract associated with Reference ID]; (3) data quality comments : none which are data point specific	Testosterone						water	25	degree Celsius				Avdeef_Journal [document]_year2015_1
RLMR	RLMR_StandardEnthalpy_of_Dissolution_518	temperature dependent solubility measurements [van't Hoff plot]		15	Kilojoule per mole	Intrinsic				FALSE	(1) these may not be true "standard" enthalpy changes [see p.300 - 301 associated with Reference ID]; (2) it is suggested these correspond to enthalpy changes at 25 degrees Celsius [see Abstract associated with Reference ID]; (3) data quality comments : unreliable data point: excluded from QSPR analysis by study authors [see Reference ID]; one reason for deeming unreliable= enthalpy derived from …	Testosterone Propionate						water	25	degree Celsius				Avdeef_Journal [document]_year2015_1
RLMR	RLMR_StandardEnthalpy_of_Dissolution_519	temperature dependent solubility measurements [van't Hoff plot]		18	Kilojoule per mole	Intrinsic				FALSE	(1) these may not be true "standard" enthalpy changes [see p.300 - 301 associated with Reference ID]; (2) it is suggested these correspond to enthalpy changes at 25 degrees Celsius [see Abstract associated with Reference ID]; (3) data quality comments : none which are data point specific	Thalidomide						water	25	degree Celsius				Avdeef_Journal [document]_year2015_1
RLMR	RLMR_StandardEnthalpy_of_Dissolution_520	temperature dependent solubility measurements [van't Hoff plot]		32	Kilojoule per mole	Intrinsic				FALSE	(1) these may not be true "standard" enthalpy changes [see p.300 - 301 associated with Reference ID]; (2) it is suggested these correspond to enthalpy changes at 25 degrees Celsius [see Abstract associated with Reference ID]; (3) data quality comments : none which are data point specific	Thalidomide, N-Me-						water	25	degree Celsius				Avdeef_Journal [document]_year2015_1
RLMR	RLMR_StandardEnthalpy_of_Dissolution_521	temperature dependent solubility measurements [van't Hoff plot]		35	Kilojoule per mole	Intrinsic				FALSE	(1) these may not be true "standard" enthalpy changes [see p.300 - 301 associated with Reference ID]; (2) it is suggested these correspond to enthalpy changes at 25 degrees Celsius [see Abstract associated with Reference ID]; (3) data quality comments : none which are data point specific	Thalidomide, N-Pn-						water	25	degree Celsius				Avdeef_Journal [document]_year2015_1
RLMR	RLMR_StandardEnthalpy_of_Dissolution_522	temperature dependent solubility measurements [van't Hoff plot]		4	Kilojoule per mole	Intrinsic				FALSE	(1) these may not be true "standard" enthalpy changes [see p.300 - 301 associated with Reference ID]; (2) it is suggested these correspond to enthalpy changes at 25 degrees Celsius [see Abstract associated with Reference ID]; (3) data quality comments : none which are data point specific	Thalidomide, N-Pr-						water	25	degree Celsius				Avdeef_Journal [document]_year2015_1
RLMR	RLMR_StandardEnthalpy_of_Dissolution_523	direct measurement [calorimetric]		31	Kilojoule per mole	Intrinsic				FALSE	(1) these may not be true "standard" enthalpy changes [see p.300 - 301 associated with Reference ID]; (2) it is suggested these correspond to enthalpy changes at 25 degrees Celsius [see Abstract associated with Reference ID]; (3) data quality comments : none which are data point specific	Theophylline						water	25	degree Celsius				Avdeef_Journal [document]_year2015_1
RLMR	RLMR_StandardEnthalpy_of_Dissolution_524	temperature dependent solubility measurements [van't Hoff plot]		13	Kilojoule per mole	Intrinsic				FALSE	(1) these may not be true "standard" enthalpy changes [see p.300 - 301 associated with Reference ID]; (2) it is suggested these correspond to enthalpy changes at 25 degrees Celsius [see Abstract associated with Reference ID]; (3) data quality comments : none which are data point specific	Theophylline						water	25	degree Celsius				Avdeef_Journal [document]_year2015_1
RLMR	RLMR_StandardEnthalpy_of_Dissolution_525	direct measurement [calorimetric]		45	Kilojoule per mole	Intrinsic				FALSE	(1) these may not be true "standard" enthalpy changes [see p.300 - 301 associated with Reference ID]; (2) it is suggested these correspond to enthalpy changes at 25 degrees Celsius [see Abstract associated with Reference ID]; (3) data quality comments : none which are data point specific	Theophylline x H2O						water	25	degree Celsius				Avdeef_Journal [document]_year2015_1
RLMR	RLMR_StandardEnthalpy_of_Dissolution_526	temperature dependent solubility measurements [van't Hoff plot]		36	Kilojoule per mole	Intrinsic				FALSE	(1) these may not be true "standard" enthalpy changes [see p.300 - 301 associated with Reference ID]; (2) it is suggested these correspond to enthalpy changes at 25 degrees Celsius [see Abstract associated with Reference ID]; (3) data quality comments : none which are data point specific	Thiopental						water	25	degree Celsius				Avdeef_Journal [document]_year2015_1
RLMR	RLMR_StandardEnthalpy_of_Dissolution_527	temperature dependent solubility measurements [van't Hoff plot]		10	Kilojoule per mole	Intrinsic				FALSE	(1) these may not be true "standard" enthalpy changes [see p.300 - 301 associated with Reference ID]; (2) it is suggested these correspond to enthalpy changes at 25 degrees Celsius [see Abstract associated with Reference ID]; (3) data quality comments : none which are data point specific	Threonine, L-						water	25	degree Celsius				Avdeef_Journal [document]_year2015_1
RLMR	RLMR_StandardEnthalpy_of_Dissolution_528	temperature dependent solubility measurements [van't Hoff plot]		12	Kilojoule per mole	Intrinsic				FALSE	(1) these may not be true "standard" enthalpy changes [see p.300 - 301 associated with Reference ID]; (2) it is suggested these correspond to enthalpy changes at 25 degrees Celsius [see Abstract associated with Reference ID]; (3) data quality comments : none which are data point specific	Threonine, L-						water	25	degree Celsius				Avdeef_Journal [document]_year2015_1
RLMR	RLMR_StandardEnthalpy_of_Dissolution_529	temperature dependent solubility measurements [van't Hoff plot]		16	Kilojoule per mole	Intrinsic				FALSE	(1) these may not be true "standard" enthalpy changes [see p.300 - 301 associated with Reference ID]; (2) it is suggested these correspond to enthalpy changes at 25 degrees Celsius [see Abstract associated with Reference ID]; (3) data quality comments : none which are data point specific	Thymol						water	25	degree Celsius				Avdeef_Journal [document]_year2015_1
RLMR	RLMR_StandardEnthalpy_of_Dissolution_530	temperature dependent solubility measurements [van't Hoff plot]		10	Kilojoule per mole	Intrinsic				FALSE	(1) these may not be true "standard" enthalpy changes [see p.300 - 301 associated with Reference ID]; (2) it is suggested these correspond to enthalpy changes at 25 degrees Celsius [see Abstract associated with Reference ID]; (3) data quality comments : unreliable data point: excluded from QSPR analysis by study authors [see Reference ID]; one reason for deeming unreliable= enthalpy derived from …	Thymol						water	25	degree Celsius				Avdeef_Journal [document]_year2015_1
RLMR	RLMR_StandardEnthalpy_of_Dissolution_531	temperature dependent solubility measurements [van't Hoff plot]		17	Kilojoule per mole	Intrinsic				FALSE	(1) these may not be true "standard" enthalpy changes [see p.300 - 301 associated with Reference ID]; (2) it is suggested these correspond to enthalpy changes at 25 degrees Celsius [see Abstract associated with Reference ID]; (3) data quality comments : none which are data point specific	Tolbutamide						water	25	degree Celsius				Avdeef_Journal [document]_year2015_1
RLMR	RLMR_StandardEnthalpy_of_Dissolution_532	temperature dependent solubility measurements [van't Hoff plot]		5	Kilojoule per mole	Intrinsic				FALSE	(1) these may not be true "standard" enthalpy changes [see p.300 - 301 associated with Reference ID]; (2) it is suggested these correspond to enthalpy changes at 25 degrees Celsius [see Abstract associated with Reference ID]; (3) data quality comments : none which are data point specific	Toluenesulfonic acid, 4-, x H2O						water	25	degree Celsius				Avdeef_Journal [document]_year2015_1
RLMR	RLMR_StandardEnthalpy_of_Dissolution_533	temperature dependent solubility measurements [van't Hoff plot]		20	Kilojoule per mole	Intrinsic				FALSE	(1) these may not be true "standard" enthalpy changes [see p.300 - 301 associated with Reference ID]; (2) it is suggested these correspond to enthalpy changes at 25 degrees Celsius [see Abstract associated with Reference ID]; (3) data quality comments : none which are data point specific	Triamcinolone						water	25	degree Celsius				Avdeef_Journal [document]_year2015_1
RLMR	RLMR_StandardEnthalpy_of_Dissolution_534	temperature dependent solubility measurements [van't Hoff plot]		15	Kilojoule per mole	Intrinsic				FALSE	(1) these may not be true "standard" enthalpy changes [see p.300 - 301 associated with Reference ID]; (2) it is suggested these correspond to enthalpy changes at 25 degrees Celsius [see Abstract associated with Reference ID]; (3) data quality comments : none which are data point specific	Triamcinolone acetonide						water	25	degree Celsius				Avdeef_Journal [document]_year2015_1
RLMR	RLMR_StandardEnthalpy_of_Dissolution_535	temperature dependent solubility measurements [van't Hoff plot]		16	Kilojoule per mole	Intrinsic				FALSE	(1) these may not be true "standard" enthalpy changes [see p.300 - 301 associated with Reference ID]; (2) it is suggested these correspond to enthalpy changes at 25 degrees Celsius [see Abstract associated with Reference ID]; (3) data quality comments : none which are data point specific	Triamterene						water	25	degree Celsius				Avdeef_Journal [document]_year2015_1
RLMR	RLMR_StandardEnthalpy_of_Dissolution_536	temperature dependent solubility measurements [van't Hoff plot]		34	Kilojoule per mole	Intrinsic				FALSE	(1) these may not be true "standard" enthalpy changes [see p.300 - 301 associated with Reference ID]; (2) it is suggested these correspond to enthalpy changes at 25 degrees Celsius [see Abstract associated with Reference ID]; (3) data quality comments : none which are data point specific	Trimellitic acid						water	25	degree Celsius				Avdeef_Journal [document]_year2015_1
RLMR	RLMR_StandardEnthalpy_of_Dissolution_537	temperature dependent solubility measurements [van't Hoff plot]		46	Kilojoule per mole	Intrinsic				FALSE	(1) these may not be true "standard" enthalpy changes [see p.300 - 301 associated with Reference ID]; (2) it is suggested these correspond to enthalpy changes at 25 degrees Celsius [see Abstract associated with Reference ID]; (3) data quality comments : none which are data point specific	Trimesic acid						water	25	degree Celsius				Avdeef_Journal [document]_year2015_1
RLMR	RLMR_StandardEnthalpy_of_Dissolution_538	temperature dependent solubility measurements [van't Hoff plot]		17	Kilojoule per mole	Intrinsic				FALSE	(1) these may not be true "standard" enthalpy changes [see p.300 - 301 associated with Reference ID]; (2) it is suggested these correspond to enthalpy changes at 25 degrees Celsius [see Abstract associated with Reference ID]; (3) data quality comments : none which are data point specific	Tris(hydroxymethyl)aminomethane						water	25	degree Celsius				Avdeef_Journal [document]_year2015_1
RLMR	RLMR_StandardEnthalpy_of_Dissolution_539	temperature dependent solubility measurements [van't Hoff plot]		12	Kilojoule per mole	Intrinsic				FALSE	(1) these may not be true "standard" enthalpy changes [see p.300 - 301 associated with Reference ID]; (2) it is suggested these correspond to enthalpy changes at 25 degrees Celsius [see Abstract associated with Reference ID]; (3) data quality comments : none which are data point specific	Tryptophan, (S)-(-)-_OR[SYNONYM]_Tryptophan, L-						water	25	degree Celsius				Avdeef_Journal [document]_year2015_1
RLMR	RLMR_StandardEnthalpy_of_Dissolution_540	temperature dependent solubility measurements [van't Hoff plot]		18	Kilojoule per mole	Intrinsic				FALSE	(1) these may not be true "standard" enthalpy changes [see p.300 - 301 associated with Reference ID]; (2) it is suggested these correspond to enthalpy changes at 25 degrees Celsius [see Abstract associated with Reference ID]; (3) data quality comments : none which are data point specific	Tryptophan, DL-						water	25	degree Celsius				Avdeef_Journal [document]_year2015_1
RLMR	RLMR_StandardEnthalpy_of_Dissolution_541	temperature dependent solubility measurements [van't Hoff plot]		11	Kilojoule per mole	Intrinsic				FALSE	(1) these may not be true "standard" enthalpy changes [see p.300 - 301 associated with Reference ID]; (2) it is suggested these correspond to enthalpy changes at 25 degrees Celsius [see Abstract associated with Reference ID]; (3) data quality comments : none which are data point specific	Tryptophan, (S)-(-)-_OR[SYNONYM]_Tryptophan, L-						water	25	degree Celsius				Avdeef_Journal [document]_year2015_1
RLMR	RLMR_StandardEnthalpy_of_Dissolution_542	temperature dependent solubility measurements [van't Hoff plot]		19	Kilojoule per mole	Intrinsic				FALSE	(1) these may not be true "standard" enthalpy changes [see p.300 - 301 associated with Reference ID]; (2) it is suggested these correspond to enthalpy changes at 25 degrees Celsius [see Abstract associated with Reference ID]; (3) data quality comments : none which are data point specific	Tyrosine_OR[SYNONYM]_Tyrosine, L-						water	25	degree Celsius				Avdeef_Journal [document]_year2015_1
RLMR	RLMR_StandardEnthalpy_of_Dissolution_543	temperature dependent solubility measurements [van't Hoff plot]		27	Kilojoule per mole	Intrinsic				FALSE	(1) these may not be true "standard" enthalpy changes [see p.300 - 301 associated with Reference ID]; (2) it is suggested these correspond to enthalpy changes at 25 degrees Celsius [see Abstract associated with Reference ID]; (3) data quality comments : none which are data point specific	Tyrosine, D-						water	25	degree Celsius				Avdeef_Journal [document]_year2015_1
RLMR	RLMR_StandardEnthalpy_of_Dissolution_544	temperature dependent solubility measurements [van't Hoff plot]		25	Kilojoule per mole	Intrinsic				FALSE	(1) these may not be true "standard" enthalpy changes [see p.300 - 301 associated with Reference ID]; (2) it is suggested these correspond to enthalpy changes at 25 degrees Celsius [see Abstract associated with Reference ID]; (3) data quality comments : none which are data point specific	Tyrosine, DL-						water	25	degree Celsius				Avdeef_Journal [document]_year2015_1
RLMR	RLMR_StandardEnthalpy_of_Dissolution_545	temperature dependent solubility measurements [van't Hoff plot]		26	Kilojoule per mole	Intrinsic				FALSE	(1) these may not be true "standard" enthalpy changes [see p.300 - 301 associated with Reference ID]; (2) it is suggested these correspond to enthalpy changes at 25 degrees Celsius [see Abstract associated with Reference ID]; (3) data quality comments : none which are data point specific	Tyrosine, DL-						water	25	degree Celsius				Avdeef_Journal [document]_year2015_1
RLMR	RLMR_StandardEnthalpy_of_Dissolution_546	temperature dependent solubility measurements [van't Hoff plot]		28	Kilojoule per mole	Intrinsic				FALSE	(1) these may not be true "standard" enthalpy changes [see p.300 - 301 associated with Reference ID]; (2) it is suggested these correspond to enthalpy changes at 25 degrees Celsius [see Abstract associated with Reference ID]; (3) data quality comments : none which are data point specific	Tyrosine, DL-						water	25	degree Celsius				Avdeef_Journal [document]_year2015_1
RLMR	RLMR_StandardEnthalpy_of_Dissolution_547	temperature dependent solubility measurements [van't Hoff plot]		23	Kilojoule per mole	Intrinsic				FALSE	(1) these may not be true "standard" enthalpy changes [see p.300 - 301 associated with Reference ID]; (2) it is suggested these correspond to enthalpy changes at 25 degrees Celsius [see Abstract associated with Reference ID]; (3) data quality comments : none which are data point specific	Tyrosine_OR[SYNONYM]_Tyrosine, L-						water	25	degree Celsius				Avdeef_Journal [document]_year2015_1
RLMR	RLMR_StandardEnthalpy_of_Dissolution_548	temperature dependent solubility measurements [van't Hoff plot]		25	Kilojoule per mole	Intrinsic				FALSE	(1) these may not be true "standard" enthalpy changes [see p.300 - 301 associated with Reference ID]; (2) it is suggested these correspond to enthalpy changes at 25 degrees Celsius [see Abstract associated with Reference ID]; (3) data quality comments : none which are data point specific	Tyrosine_OR[SYNONYM]_Tyrosine, L-						water	25	degree Celsius				Avdeef_Journal [document]_year2015_1
RLMR	RLMR_StandardEnthalpy_of_Dissolution_549	direct measurement [calorimetric]		12	Kilojoule per mole	Intrinsic				FALSE	(1) these may not be true "standard" enthalpy changes [see p.300 - 301 associated with Reference ID]; (2) it is suggested these correspond to enthalpy changes at 25 degrees Celsius [see Abstract associated with Reference ID]; (3) data quality comments : none which are data point specific	Urea						water	25	degree Celsius				Avdeef_Journal [document]_year2015_1
RLMR	RLMR_StandardEnthalpy_of_Dissolution_550	direct measurement [calorimetric]		15	Kilojoule per mole	Intrinsic				FALSE	(1) these may not be true "standard" enthalpy changes [see p.300 - 301 associated with Reference ID]; (2) it is suggested these correspond to enthalpy changes at 25 degrees Celsius [see Abstract associated with Reference ID]; (3) data quality comments : none which are data point specific	Urea						water	25	degree Celsius				Avdeef_Journal [document]_year2015_1
RLMR	RLMR_StandardEnthalpy_of_Dissolution_551	temperature dependent solubility measurements [van't Hoff plot]		27	Kilojoule per mole	Intrinsic				FALSE	(1) these may not be true "standard" enthalpy changes [see p.300 - 301 associated with Reference ID]; (2) it is suggested these correspond to enthalpy changes at 25 degrees Celsius [see Abstract associated with Reference ID]; (3) data quality comments : none which are data point specific	Uric acid						water	25	degree Celsius				Avdeef_Journal [document]_year2015_1
RLMR	RLMR_StandardEnthalpy_of_Dissolution_552	temperature dependent solubility measurements [van't Hoff plot]		42	Kilojoule per mole	Intrinsic				FALSE	(1) these may not be true "standard" enthalpy changes [see p.300 - 301 associated with Reference ID]; (2) it is suggested these correspond to enthalpy changes at 25 degrees Celsius [see Abstract associated with Reference ID]; (3) data quality comments : none which are data point specific	Uric acid x 2H2O						water	25	degree Celsius				Avdeef_Journal [document]_year2015_1
RLMR	RLMR_StandardEnthalpy_of_Dissolution_553	temperature dependent solubility measurements [van't Hoff plot]		2	Kilojoule per mole	Intrinsic				FALSE	(1) these may not be true "standard" enthalpy changes [see p.300 - 301 associated with Reference ID]; (2) it is suggested these correspond to enthalpy changes at 25 degrees Celsius [see Abstract associated with Reference ID]; (3) data quality comments : none which are data point specific	Valine, D-						water	25	degree Celsius				Avdeef_Journal [document]_year2015_1
RLMR	RLMR_StandardEnthalpy_of_Dissolution_554	direct measurement [calorimetric]		7	Kilojoule per mole	Intrinsic				FALSE	(1) these may not be true "standard" enthalpy changes [see p.300 - 301 associated with Reference ID]; (2) it is suggested these correspond to enthalpy changes at 25 degrees Celsius [see Abstract associated with Reference ID]; (3) data quality comments : none which are data point specific	Valine, DL-						water	25	degree Celsius				Avdeef_Journal [document]_year2015_1
RLMR	RLMR_StandardEnthalpy_of_Dissolution_555	temperature dependent solubility measurements [van't Hoff plot]		4	Kilojoule per mole	Intrinsic				FALSE	(1) these may not be true "standard" enthalpy changes [see p.300 - 301 associated with Reference ID]; (2) it is suggested these correspond to enthalpy changes at 25 degrees Celsius [see Abstract associated with Reference ID]; (3) data quality comments : none which are data point specific	Valine, L-						water	25	degree Celsius				Avdeef_Journal [document]_year2015_1
RLMR	RLMR_StandardEnthalpy_of_Dissolution_556	direct measurement [calorimetric]		22	Kilojoule per mole	Intrinsic				FALSE	(1) these may not be true "standard" enthalpy changes [see p.300 - 301 associated with Reference ID]; (2) it is suggested these correspond to enthalpy changes at 25 degrees Celsius [see Abstract associated with Reference ID]; (3) data quality comments : none which are data point specific	Vanillin						water	25	degree Celsius				Avdeef_Journal [document]_year2015_1
RLMR	RLMR_StandardEnthalpy_of_Dissolution_557	temperature dependent solubility measurements [van't Hoff plot]		43	Kilojoule per mole	Intrinsic				FALSE	(1) these may not be true "standard" enthalpy changes [see p.300 - 301 associated with Reference ID]; (2) it is suggested these correspond to enthalpy changes at 25 degrees Celsius [see Abstract associated with Reference ID]; (3) data quality comments : none which are data point specific	Vidarabine						water	25	degree Celsius				Avdeef_Journal [document]_year2015_1
RLMR	RLMR_StandardEnthalpy_of_Dissolution_558	temperature dependent solubility measurements [van't Hoff plot]		47	Kilojoule per mole	Intrinsic				FALSE	(1) these may not be true "standard" enthalpy changes [see p.300 - 301 associated with Reference ID]; (2) it is suggested these correspond to enthalpy changes at 25 degrees Celsius [see Abstract associated with Reference ID]; (3) data quality comments : none which are data point specific	Xanthine						water	25	degree Celsius				Avdeef_Journal [document]_year2015_1

## Sheet: MeltingPoint
Curator ID	Data Point ID	Endpoint: MeltingPoint: Value	Endpoint: MeltingPoint: Unit	Endpoint: MeltingPoint: Error: Value	Endpoint: MeltingPoint: Error: Unit	Endpoint: MeltingPoint: Error: Type	Endpoint: MeltingPoint: Graph extraction	Endpoint: MeltingPoint: Comment	Solute: Name	Solute: CAS Number	Solute: Purity: Value	Solute: Purity: Unit	Solute: Bulk Crystal Structure (Polymorph): Description	Solute: Comment	Sample Processing: Comment	Reference ID
RLMR	RLMR_MeltingPoint_1	156	degree Celsius				FALSE		(2-naphthoxy)acetic acid							Avdeef_Journal [document]_year2015_1
RLMR	RLMR_MeltingPoint_2	123	degree Celsius				FALSE		[4-(benzyloxy)phenyl]acetic acid							Avdeef_Journal [document]_year2015_1
RLMR	RLMR_MeltingPoint_3	27	degree Celsius				FALSE		1,4-diaminobutane							Avdeef_Journal [document]_year2015_1
RLMR	RLMR_MeltingPoint_4	164	degree Celsius				FALSE		17a-methyltestosterone							Avdeef_Journal [document]_year2015_1
RLMR	RLMR_MeltingPoint_5	108	degree Celsius				FALSE		1-butyltheobromine							Avdeef_Journal [document]_year2015_1
RLMR	RLMR_MeltingPoint_6	49	degree Celsius				FALSE		1-naphthylamine							Avdeef_Journal [document]_year2015_1
RLMR	RLMR_MeltingPoint_7	78	degree Celsius				FALSE		2-benzoyloxy ethanol							Avdeef_Journal [document]_year2015_1
RLMR	RLMR_MeltingPoint_8	67	degree Celsius				FALSE		2,4,6-trichlorophenol							Avdeef_Journal [document]_year2015_1
RLMR	RLMR_MeltingPoint_9	58	degree Celsius				FALSE		2-aminopyridine							Avdeef_Journal [document]_year2015_1
RLMR	RLMR_MeltingPoint_10	126	degree Celsius				FALSE		2-aminopyrimidine							Avdeef_Journal [document]_year2015_1
RLMR	RLMR_MeltingPoint_11	134	degree Celsius				FALSE		2-furoic acid							Avdeef_Journal [document]_year2015_1
RLMR	RLMR_MeltingPoint_12	134	degree Celsius				FALSE		2-furoic acid							Avdeef_Journal [document]_year2015_1
RLMR	RLMR_MeltingPoint_13	99	degree Celsius				FALSE		2-methoxybenzoic acid							Avdeef_Journal [document]_year2015_1
RLMR	RLMR_MeltingPoint_14	206	degree Celsius				FALSE		2-methylanthracene							Avdeef_Journal [document]_year2015_1
RLMR	RLMR_MeltingPoint_15	206	degree Celsius				FALSE		2-methylanthracene							Avdeef_Journal [document]_year2015_1
RLMR	RLMR_MeltingPoint_16	72	degree Celsius				FALSE		2-nitroaniline_OR[SYNONYM]_Aniline, 2-NO2-							Avdeef_Journal [document]_year2015_1
RLMR	RLMR_MeltingPoint_17	213	degree Celsius				FALSE		3,5-diiodo-DL-tyrosine							Avdeef_Journal [document]_year2015_1
RLMR	RLMR_MeltingPoint_18	200	degree Celsius				FALSE		3,5-diiodo-L-tyrosine_OR[SYNONYM]_3,5-diodo-L-tyrosine							Avdeef_Journal [document]_year2015_1
RLMR	RLMR_MeltingPoint_19	200	degree Celsius				FALSE		3,5-diiodo-L-tyrosine_OR[SYNONYM]_3,5-diodo-L-tyrosine							Avdeef_Journal [document]_year2015_1
RLMR	RLMR_MeltingPoint_20	61	degree Celsius				FALSE		3-aminopyridine							Avdeef_Journal [document]_year2015_1
RLMR	RLMR_MeltingPoint_21	203	degree Celsius				FALSE		3-hydroxybenzoic acid							Avdeef_Journal [document]_year2015_1
RLMR	RLMR_MeltingPoint_22	203	degree Celsius				FALSE		3-hydroxybenzoic acid							Avdeef_Journal [document]_year2015_1
RLMR	RLMR_MeltingPoint_23	142	degree Celsius				FALSE		3-nitrobenzoic acid_OR[SYNONYM]_Benzoic acid, 3-NO2-							Avdeef_Journal [document]_year2015_1
RLMR	RLMR_MeltingPoint_24	142	degree Celsius				FALSE		3-nitrobenzoic acid_OR[SYNONYM]_Benzoic acid, 3-NO2-							Avdeef_Journal [document]_year2015_1
RLMR	RLMR_MeltingPoint_25	372	degree Celsius				FALSE		4-(dimethylamino)benzoic acid, methyl ester							Avdeef_Journal [document]_year2015_1
RLMR	RLMR_MeltingPoint_26	112	degree Celsius				FALSE		4-aminobenzoic acid, Methyl ester							Avdeef_Journal [document]_year2015_1
RLMR	RLMR_MeltingPoint_27	112	degree Celsius				FALSE		4-aminomethylbenzoate							Avdeef_Journal [document]_year2015_1
RLMR	RLMR_MeltingPoint_28	159	degree Celsius				FALSE		4-aminopyridine							Avdeef_Journal [document]_year2015_1
RLMR	RLMR_MeltingPoint_29	112	degree Celsius				FALSE		4-dimethylaminopyridine							Avdeef_Journal [document]_year2015_1
RLMR	RLMR_MeltingPoint_30	215	degree Celsius				FALSE		4-hydroxybenzoic acid_OR[SYNONYM]_Benzoic acid, 4-HO-							Avdeef_Journal [document]_year2015_1
RLMR	RLMR_MeltingPoint_31	150	degree Celsius				FALSE		4-hydroxyphenylacetic acid							Avdeef_Journal [document]_year2015_1
RLMR	RLMR_MeltingPoint_32	184	degree Celsius				FALSE		4-methoxybenzoic acid							Avdeef_Journal [document]_year2015_1
RLMR	RLMR_MeltingPoint_33	44	degree Celsius				FALSE		4-methylaniline							Avdeef_Journal [document]_year2015_1
RLMR	RLMR_MeltingPoint_34	180	degree Celsius				FALSE		4-methylbenzoic acid_OR[SYNONYM]_p-toluic acid							Avdeef_Journal [document]_year2015_1
RLMR	RLMR_MeltingPoint_35	34	degree Celsius				FALSE		4-methylphenol							Avdeef_Journal [document]_year2015_1
RLMR	RLMR_MeltingPoint_36	147	degree Celsius				FALSE		4-nitroaniline_OR[SYNONYM]_Aniline, 4-NO2-							Avdeef_Journal [document]_year2015_1
RLMR	RLMR_MeltingPoint_37	76	degree Celsius				FALSE		8-hydroxyquinoline_OR[SYNONYM]_Quinoline, 8-HO-							Avdeef_Journal [document]_year2015_1
RLMR	RLMR_MeltingPoint_38	182	degree Celsius				FALSE		9,10-dimethylanthracene							Avdeef_Journal [document]_year2015_1
RLMR	RLMR_MeltingPoint_39	75	degree Celsius				FALSE		9-methylanthracene							Avdeef_Journal [document]_year2015_1
RLMR	RLMR_MeltingPoint_40	81	degree Celsius				FALSE		Acetamide							Avdeef_Journal [document]_year2015_1
RLMR	RLMR_MeltingPoint_41	222	degree Celsius				FALSE		Acetamide							Avdeef_Journal [document]_year2015_1
RLMR	RLMR_MeltingPoint_42	170	degree Celsius				FALSE		Acetaminophen							Avdeef_Journal [document]_year2015_1
RLMR	RLMR_MeltingPoint_43	170	degree Celsius				FALSE		Acetaminophen							Avdeef_Journal [document]_year2015_1
RLMR	RLMR_MeltingPoint_44	170	degree Celsius				FALSE		Acetaminophen							Avdeef_Journal [document]_year2015_1
RLMR	RLMR_MeltingPoint_45	170	degree Celsius				FALSE		Acetaminophen							Avdeef_Journal [document]_year2015_1
RLMR	RLMR_MeltingPoint_46	400	degree Celsius				FALSE		Acetanalide, 4-methoxy-							Avdeef_Journal [document]_year2015_1
RLMR	RLMR_MeltingPoint_47	114	degree Celsius				FALSE		Acetanilide							Avdeef_Journal [document]_year2015_1
RLMR	RLMR_MeltingPoint_48	114	degree Celsius				FALSE		Acetanilide							Avdeef_Journal [document]_year2015_1
RLMR	RLMR_MeltingPoint_49	135	degree Celsius				FALSE		Acetanilide, 2-NH2-							Avdeef_Journal [document]_year2015_1
RLMR	RLMR_MeltingPoint_50	260	degree Celsius				FALSE		Acetazolamide							Avdeef_Journal [document]_year2015_1
RLMR	RLMR_MeltingPoint_51	110	degree Celsius				FALSE		Acetophenone, 4-HO-							Avdeef_Journal [document]_year2015_1
RLMR	RLMR_MeltingPoint_52	142	degree Celsius				FALSE		Acetylsalicylic acid							Avdeef_Journal [document]_year2015_1
RLMR	RLMR_MeltingPoint_53	142	degree Celsius				FALSE		Acetylsalicylic acid							Avdeef_Journal [document]_year2015_1
RLMR	RLMR_MeltingPoint_54	135	degree Celsius				FALSE		Acetylsalicylic acid				Form_I			Avdeef_Journal [document]_year2015_1
RLMR	RLMR_MeltingPoint_55	135	degree Celsius				FALSE		Acetylsalicylic acid				Form_II			Avdeef_Journal [document]_year2015_1
RLMR	RLMR_MeltingPoint_56	135	degree Celsius				FALSE		Acetylsalicylic acid				Form_IV			Avdeef_Journal [document]_year2015_1
RLMR	RLMR_MeltingPoint_57	255	degree Celsius				FALSE		Acyclovir							Avdeef_Journal [document]_year2015_1
RLMR	RLMR_MeltingPoint_58	363	degree Celsius				FALSE		Adenine							Avdeef_Journal [document]_year2015_1
RLMR	RLMR_MeltingPoint_59	153	degree Celsius				FALSE		Adipic acid							Avdeef_Journal [document]_year2015_1
RLMR	RLMR_MeltingPoint_60	153	degree Celsius				FALSE		Adipic acid							Avdeef_Journal [document]_year2015_1
RLMR	RLMR_MeltingPoint_61	153	degree Celsius				FALSE		Adipic acid							Avdeef_Journal [document]_year2015_1
RLMR	RLMR_MeltingPoint_62	153	degree Celsius				FALSE		Adipic acid							Avdeef_Journal [document]_year2015_1
RLMR	RLMR_MeltingPoint_63	101	degree Celsius				FALSE		Adipic acid, 3-Methyl-							Avdeef_Journal [document]_year2015_1
RLMR	RLMR_MeltingPoint_64	206	degree Celsius				FALSE		Ajmaline							Avdeef_Journal [document]_year2015_1
RLMR	RLMR_MeltingPoint_65	291	degree Celsius				FALSE		Alanine, D-							Avdeef_Journal [document]_year2015_1
RLMR	RLMR_MeltingPoint_66	264	degree Celsius				FALSE		Alanine, DL-							Avdeef_Journal [document]_year2015_1
RLMR	RLMR_MeltingPoint_67	245	degree Celsius				FALSE		Alanine, DL-							Avdeef_Journal [document]_year2015_1
RLMR	RLMR_MeltingPoint_68	315	degree Celsius				FALSE		Alanine, L-							Avdeef_Journal [document]_year2015_1
RLMR	RLMR_MeltingPoint_69	291	degree Celsius				FALSE		Alanine, L-							Avdeef_Journal [document]_year2015_1
RLMR	RLMR_MeltingPoint_70	151	degree Celsius				FALSE		Albuterol_OR[SYNONYM]_Salbutamol							Avdeef_Journal [document]_year2015_1
RLMR	RLMR_MeltingPoint_71	92	degree Celsius				FALSE		Alclofenac							Avdeef_Journal [document]_year2015_1
RLMR	RLMR_MeltingPoint_72	171	degree Celsius				FALSE		Allobarbital							Avdeef_Journal [document]_year2015_1
RLMR	RLMR_MeltingPoint_73	350	degree Celsius				FALSE		Allopurinol							Avdeef_Journal [document]_year2015_1
RLMR	RLMR_MeltingPoint_74	202	degree Celsius				FALSE		Aminopenicillanic acid, 6-(+)-							Avdeef_Journal [document]_year2015_1
RLMR	RLMR_MeltingPoint_75	135	degree Celsius				FALSE		Aminopyrine							Avdeef_Journal [document]_year2015_1
RLMR	RLMR_MeltingPoint_76	135	degree Celsius				FALSE		Aminopyrine				Form A			Avdeef_Journal [document]_year2015_1
RLMR	RLMR_MeltingPoint_77	157	degree Celsius				FALSE		Amobarbital							Avdeef_Journal [document]_year2015_1
RLMR	RLMR_MeltingPoint_78	204	degree Celsius				FALSE		Ampicillin							Avdeef_Journal [document]_year2015_1
RLMR	RLMR_MeltingPoint_79	198	degree Celsius				FALSE		Ampicillin x 3H2O							Avdeef_Journal [document]_year2015_1
RLMR	RLMR_MeltingPoint_80	220	degree Celsius				FALSE		Andrenosterone							Avdeef_Journal [document]_year2015_1
RLMR	RLMR_MeltingPoint_81	185	degree Celsius				FALSE		Androsterone							Avdeef_Journal [document]_year2015_1
RLMR	RLMR_MeltingPoint_82	72	degree Celsius				FALSE		2-nitroaniline_OR[SYNONYM]_Aniline, 2-NO2-							Avdeef_Journal [document]_year2015_1
RLMR	RLMR_MeltingPoint_83	72	degree Celsius				FALSE		Aniline, 3-NO2-							Avdeef_Journal [document]_year2015_1
RLMR	RLMR_MeltingPoint_84	72	degree Celsius				FALSE		4-nitroaniline_OR[SYNONYM]_Aniline, 4-NO2-							Avdeef_Journal [document]_year2015_1
RLMR	RLMR_MeltingPoint_85	216	degree Celsius				FALSE		Anthracene							Avdeef_Journal [document]_year2015_1
RLMR	RLMR_MeltingPoint_86	216	degree Celsius				FALSE		Anthracene							Avdeef_Journal [document]_year2015_1
RLMR	RLMR_MeltingPoint_87	216	degree Celsius				FALSE		Anthracene							Avdeef_Journal [document]_year2015_1
RLMR	RLMR_MeltingPoint_88	114	degree Celsius				FALSE		Antipyrine							Avdeef_Journal [document]_year2015_1
RLMR	RLMR_MeltingPoint_89	112	degree Celsius				FALSE		Antipyrine							Avdeef_Journal [document]_year2015_1
RLMR	RLMR_MeltingPoint_90	109	degree Celsius				FALSE		Antipyrine, 4-NH2-							Avdeef_Journal [document]_year2015_1
RLMR	RLMR_MeltingPoint_91	348	degree Celsius				FALSE		Apigenin							Avdeef_Journal [document]_year2015_1
RLMR	RLMR_MeltingPoint_92	141	degree Celsius				FALSE		Aprobarbital							Avdeef_Journal [document]_year2015_1
RLMR	RLMR_MeltingPoint_93	235	degree Celsius				FALSE		Arginine, D-							Avdeef_Journal [document]_year2015_1
RLMR	RLMR_MeltingPoint_94	230	degree Celsius				FALSE		Arginine, DL-							Avdeef_Journal [document]_year2015_1
RLMR	RLMR_MeltingPoint_95	244	degree Celsius				FALSE		Arginine, L-							Avdeef_Journal [document]_year2015_1
RLMR	RLMR_MeltingPoint_96	187	degree Celsius				FALSE		Ascorbic acid							Avdeef_Journal [document]_year2015_1
RLMR	RLMR_MeltingPoint_97	187	degree Celsius				FALSE		Ascorbic acid							Avdeef_Journal [document]_year2015_1
RLMR	RLMR_MeltingPoint_98	235	degree Celsius				FALSE		Asparagine, L-							Avdeef_Journal [document]_year2015_1
RLMR	RLMR_MeltingPoint_99	270	degree Celsius				FALSE		Aspartic acid, DL-							Avdeef_Journal [document]_year2015_1
RLMR	RLMR_MeltingPoint_100	270	degree Celsius				FALSE		Aspartic acid, DL-							Avdeef_Journal [document]_year2015_1
RLMR	RLMR_MeltingPoint_101	230	degree Celsius				FALSE		Aspartic acid, L-							Avdeef_Journal [document]_year2015_1
RLMR	RLMR_MeltingPoint_102	230	degree Celsius				FALSE		Aspartic acid, L-							Avdeef_Journal [document]_year2015_1
RLMR	RLMR_MeltingPoint_103	224	degree Celsius				FALSE		Atovaquone							Avdeef_Journal [document]_year2015_1
RLMR	RLMR_MeltingPoint_104	173	degree Celsius				FALSE		Atrazine							Avdeef_Journal [document]_year2015_1
RLMR	RLMR_MeltingPoint_105	104	degree Celsius				FALSE		Azelaic acid							Avdeef_Journal [document]_year2015_1
RLMR	RLMR_MeltingPoint_106	104	degree Celsius				FALSE		Azelaic acid							Avdeef_Journal [document]_year2015_1
RLMR	RLMR_MeltingPoint_107	227	degree Celsius				FALSE		Aztreonam							Avdeef_Journal [document]_year2015_1
RLMR	RLMR_MeltingPoint_108	190	degree Celsius				FALSE		Barbital				Form_I			Avdeef_Journal [document]_year2015_1
RLMR	RLMR_MeltingPoint_109	190	degree Celsius				FALSE		Barbital				Form_II			Avdeef_Journal [document]_year2015_1
RLMR	RLMR_MeltingPoint_110	190	degree Celsius				FALSE		Barbital				Form_III			Avdeef_Journal [document]_year2015_1
RLMR	RLMR_MeltingPoint_111	146	degree Celsius				FALSE		Barbituric acid, 5,5-propyl-2-							Avdeef_Journal [document]_year2015_1
RLMR	RLMR_MeltingPoint_112	157	degree Celsius				FALSE		Barbituric acid, 5-allyl-5-phenyl-							Avdeef_Journal [document]_year2015_1
RLMR	RLMR_MeltingPoint_113	226	degree Celsius				FALSE		Barbituric acid, 5-Me-5-phenyl-							Avdeef_Journal [document]_year2015_1
RLMR	RLMR_MeltingPoint_114	215	degree Celsius				FALSE		Barbituric acid, i-Pr-							Avdeef_Journal [document]_year2015_1
RLMR	RLMR_MeltingPoint_115	130	degree Celsius				FALSE		Benzamide							Avdeef_Journal [document]_year2015_1
RLMR	RLMR_MeltingPoint_116	155	degree Celsius				FALSE		Benzenesulfonamide, 2-NH2-							Avdeef_Journal [document]_year2015_1
RLMR	RLMR_MeltingPoint_117	141	degree Celsius				FALSE		Benzenesulfonamide, 3-NH2-							Avdeef_Journal [document]_year2015_1
RLMR	RLMR_MeltingPoint_118	114	degree Celsius				FALSE		Benzenesulfonamide, N-(2,3-dichlorophenyl)-_OR[SYNONYM]_N-(2,3-dichlorophenyl)benzenesulfonamide							Avdeef_Journal [document]_year2015_1
RLMR	RLMR_MeltingPoint_119	125	degree Celsius				FALSE		Benzenesulfonamide, N-(2-chlorophenyl)-_OR[SYNONYM]_N-(2-chlorophenyl)benzenesulfonamide							Avdeef_Journal [document]_year2015_1
RLMR	RLMR_MeltingPoint_120	122	degree Celsius				FALSE		Benzenesulfonamide, N-(4-chlorophenyl)-_OR[SYNONYM]_N-(4-chlorophenyl)benzenesulfonamide							Avdeef_Journal [document]_year2015_1
RLMR	RLMR_MeltingPoint_121	300	degree Celsius				FALSE		Benzenesulfonic acid, 3-NH2- (anhyd.)							Avdeef_Journal [document]_year2015_1
RLMR	RLMR_MeltingPoint_122	122	degree Celsius				FALSE		Benzenesulfonic acid, 4-NH2-							Avdeef_Journal [document]_year2015_1
RLMR	RLMR_MeltingPoint_123	89	degree Celsius				FALSE		Benzocaine							Avdeef_Journal [document]_year2015_1
RLMR	RLMR_MeltingPoint_124	91	degree Celsius				FALSE		Benzocaine							Avdeef_Journal [document]_year2015_1
RLMR	RLMR_MeltingPoint_125	122	degree Celsius				FALSE		Benzoic acid							Avdeef_Journal [document]_year2015_1
RLMR	RLMR_MeltingPoint_126	122	degree Celsius				FALSE		Benzoic acid							Avdeef_Journal [document]_year2015_1
RLMR	RLMR_MeltingPoint_127	122	degree Celsius				FALSE		Benzoic acid							Avdeef_Journal [document]_year2015_1
RLMR	RLMR_MeltingPoint_128	122	degree Celsius				FALSE		Benzoic acid							Avdeef_Journal [document]_year2015_1
RLMR	RLMR_MeltingPoint_129	146	degree Celsius				FALSE		Benzoic acid, 2-NO2-							Avdeef_Journal [document]_year2015_1
RLMR	RLMR_MeltingPoint_130	135	degree Celsius				FALSE		Benzoic acid, 3-Me-6-NO2-							Avdeef_Journal [document]_year2015_1
RLMR	RLMR_MeltingPoint_131	141	degree Celsius				FALSE		3-nitrobenzoic acid_OR[SYNONYM]_Benzoic acid, 3-NO2-							Avdeef_Journal [document]_year2015_1
RLMR	RLMR_MeltingPoint_132	216	degree Celsius				FALSE		4-hydroxybenzoic acid_OR[SYNONYM]_Benzoic acid, 4-HO-							Avdeef_Journal [document]_year2015_1
RLMR	RLMR_MeltingPoint_133	201	degree Celsius				FALSE		Benzophenone, 2,2',4,4'-(HO)4-							Avdeef_Journal [document]_year2015_1
RLMR	RLMR_MeltingPoint_134	141	degree Celsius				FALSE		Benzophenone, 2,3,4-(HO)3-							Avdeef_Journal [document]_year2015_1
RLMR	RLMR_MeltingPoint_135	145	degree Celsius				FALSE		Benzophenone, 2,4-(HO)2-							Avdeef_Journal [document]_year2015_1
RLMR	RLMR_MeltingPoint_136	116	degree Celsius				FALSE		Benzoquinone							Avdeef_Journal [document]_year2015_1
RLMR	RLMR_MeltingPoint_137	232	degree Celsius				FALSE		Betamethasone							Avdeef_Journal [document]_year2015_1
RLMR	RLMR_MeltingPoint_138	184	degree Celsius				FALSE		Betamethasone-17-valerate							Avdeef_Journal [document]_year2015_1
RLMR	RLMR_MeltingPoint_139	107	degree Celsius				FALSE		Bupivacaine							Avdeef_Journal [document]_year2015_1
RLMR	RLMR_MeltingPoint_140	127	degree Celsius				FALSE		Butabarbital							Avdeef_Journal [document]_year2015_1
RLMR	RLMR_MeltingPoint_141	56	degree Celsius				FALSE		Butamben							Avdeef_Journal [document]_year2015_1
RLMR	RLMR_MeltingPoint_142	58	degree Celsius				FALSE		Butamben							Avdeef_Journal [document]_year2015_1
RLMR	RLMR_MeltingPoint_143	196	degree Celsius				FALSE		Caffeic acid							Avdeef_Journal [document]_year2015_1
RLMR	RLMR_MeltingPoint_144	238	degree Celsius				FALSE		Caffeine							Avdeef_Journal [document]_year2015_1
RLMR	RLMR_MeltingPoint_145	238	degree Celsius				FALSE		Caffeine							Avdeef_Journal [document]_year2015_1
RLMR	RLMR_MeltingPoint_146	268	degree Celsius				FALSE		Camptothecin, 10-HO-(lactone)							Avdeef_Journal [document]_year2015_1
RLMR	RLMR_MeltingPoint_147	192	degree Celsius				FALSE		Carbamazepine							Avdeef_Journal [document]_year2015_1
RLMR	RLMR_MeltingPoint_148	293	degree Celsius				FALSE		Carbenoxolone							Avdeef_Journal [document]_year2015_1
RLMR	RLMR_MeltingPoint_149	115	degree Celsius				FALSE		Carvedilol							Avdeef_Journal [document]_year2015_1
RLMR	RLMR_MeltingPoint_150	105	degree Celsius				FALSE		Catechol							Avdeef_Journal [document]_year2015_1
RLMR	RLMR_MeltingPoint_151	86	degree Celsius				FALSE		Catechol, 3-NO2-							Avdeef_Journal [document]_year2015_1
RLMR	RLMR_MeltingPoint_152	176	degree Celsius				FALSE		Catechol, 4-NO2-							Avdeef_Journal [document]_year2015_1
RLMR	RLMR_MeltingPoint_153	197	degree Celsius				FALSE		Cefadroxil x H2O							Avdeef_Journal [document]_year2015_1
RLMR	RLMR_MeltingPoint_154	204	degree Celsius				FALSE		Cefatrizine.propyleneglycolate							Avdeef_Journal [document]_year2015_1
RLMR	RLMR_MeltingPoint_155	136	degree Celsius				FALSE		Ceftazidime							Avdeef_Journal [document]_year2015_1
RLMR	RLMR_MeltingPoint_156	158	degree Celsius				FALSE		Celecoxib							Avdeef_Journal [document]_year2015_1
RLMR	RLMR_MeltingPoint_157	327	degree Celsius				FALSE		Cephalexin x H2O							Avdeef_Journal [document]_year2015_1
RLMR	RLMR_MeltingPoint_158	300	degree Celsius				FALSE		Cephalosporanic acid, 7-NH2-							Avdeef_Journal [document]_year2015_1
RLMR	RLMR_MeltingPoint_159	140	degree Celsius				FALSE		Cephradine							Avdeef_Journal [document]_year2015_1
RLMR	RLMR_MeltingPoint_160	57	degree Celsius				FALSE		Chloral hydrate							Avdeef_Journal [document]_year2015_1
RLMR	RLMR_MeltingPoint_161	151	degree Celsius				FALSE		Chloramphenicol							Avdeef_Journal [document]_year2015_1
RLMR	RLMR_MeltingPoint_162	350	degree Celsius				FALSE		Chlorothiazide							Avdeef_Journal [document]_year2015_1
RLMR	RLMR_MeltingPoint_163	57	degree Celsius				FALSE		Chlorpromazine							Avdeef_Journal [document]_year2015_1
RLMR	RLMR_MeltingPoint_164	128	degree Celsius				FALSE		Chlorpropamide							Avdeef_Journal [document]_year2015_1
RLMR	RLMR_MeltingPoint_165	128	degree Celsius				FALSE		Chlorpropamide							Avdeef_Journal [document]_year2015_1
RLMR	RLMR_MeltingPoint_166	200	degree Celsius				FALSE		Cholic acid							Avdeef_Journal [document]_year2015_1
RLMR	RLMR_MeltingPoint_167	142	degree Celsius				FALSE		Cimetidine							Avdeef_Journal [document]_year2015_1
RLMR	RLMR_MeltingPoint_168	133	degree Celsius				FALSE		Cinnamic acid, trans-_OR[SYNONYM]_Cinnamic acid							Avdeef_Journal [document]_year2015_1
RLMR	RLMR_MeltingPoint_169	42	degree Celsius				FALSE		Cinnamic acid, cis-				Form_I			Avdeef_Journal [document]_year2015_1
RLMR	RLMR_MeltingPoint_170	58	degree Celsius				FALSE		Cinnamic acid, cis-				Form_II			Avdeef_Journal [document]_year2015_1
RLMR	RLMR_MeltingPoint_171	68	degree Celsius				FALSE		Cinnamic acid, cis-				Form_III			Avdeef_Journal [document]_year2015_1
RLMR	RLMR_MeltingPoint_172	133	degree Celsius				FALSE		Cinnamic acid, trans-_OR[SYNONYM]_Cinnamic acid							Avdeef_Journal [document]_year2015_1
RLMR	RLMR_MeltingPoint_173	268	degree Celsius				FALSE		Ciprofloxacin							Avdeef_Journal [document]_year2015_1
RLMR	RLMR_MeltingPoint_174	266	degree Celsius				FALSE		Ciprofloxacin							Avdeef_Journal [document]_year2015_1
RLMR	RLMR_MeltingPoint_175	153	degree Celsius				FALSE		Citric acid							Avdeef_Journal [document]_year2015_1
RLMR	RLMR_MeltingPoint_176	153	degree Celsius				FALSE		Citric acid							Avdeef_Journal [document]_year2015_1
RLMR	RLMR_MeltingPoint_177	153	degree Celsius				FALSE		Citric acid							Avdeef_Journal [document]_year2015_1
RLMR	RLMR_MeltingPoint_178	153	degree Celsius				FALSE		Citric acid							Avdeef_Journal [document]_year2015_1
RLMR	RLMR_MeltingPoint_179	174	degree Celsius				FALSE		Citric acid x H2O							Avdeef_Journal [document]_year2015_1
RLMR	RLMR_MeltingPoint_180	218	degree Celsius				FALSE		Clartihromycin							Avdeef_Journal [document]_year2015_1
RLMR	RLMR_MeltingPoint_181	148	degree Celsius				FALSE		Clotrimazole							Avdeef_Journal [document]_year2015_1
RLMR	RLMR_MeltingPoint_182	184	degree Celsius				FALSE		Clozapine							Avdeef_Journal [document]_year2015_1
RLMR	RLMR_MeltingPoint_183	155	degree Celsius				FALSE		Codeine							Avdeef_Journal [document]_year2015_1
RLMR	RLMR_MeltingPoint_184	182	degree Celsius				FALSE		Corticosterone							Avdeef_Journal [document]_year2015_1
RLMR	RLMR_MeltingPoint_185	222	degree Celsius				FALSE		Cortisone							Avdeef_Journal [document]_year2015_1
RLMR	RLMR_MeltingPoint_186	70	degree Celsius				FALSE		Coumarin							Avdeef_Journal [document]_year2015_1
RLMR	RLMR_MeltingPoint_187	72	degree Celsius				FALSE		Crotonic acid, trans-							Avdeef_Journal [document]_year2015_1
RLMR	RLMR_MeltingPoint_188	183	degree Celsius				FALSE		Cyclacillin_OR[SYNONYM]_Cyclacillin (anhyd.)							Avdeef_Journal [document]_year2015_1
RLMR	RLMR_MeltingPoint_189	183	degree Celsius				FALSE		Cyclacillin_OR[SYNONYM]_Cyclacillin (anhyd.)							Avdeef_Journal [document]_year2015_1
RLMR	RLMR_MeltingPoint_190	203	degree Celsius				FALSE		Cyclacillin x 2H2O							Avdeef_Journal [document]_year2015_1
RLMR	RLMR_MeltingPoint_191	173	degree Celsius				FALSE		Cyclobarbital							Avdeef_Journal [document]_year2015_1
RLMR	RLMR_MeltingPoint_192	193	degree Celsius				FALSE		Cyclobarbital							Avdeef_Journal [document]_year2015_1
RLMR	RLMR_MeltingPoint_193	151	degree Celsius				FALSE		Cyclosporine A							Avdeef_Journal [document]_year2015_1
RLMR	RLMR_MeltingPoint_194	113	degree Celsius				FALSE		Cyproheptadine							Avdeef_Journal [document]_year2015_1
RLMR	RLMR_MeltingPoint_195	260	degree Celsius				FALSE		Cystine, L-							Avdeef_Journal [document]_year2015_1
RLMR	RLMR_MeltingPoint_196	330	degree Celsius				FALSE		Daidzein							Avdeef_Journal [document]_year2015_1
RLMR	RLMR_MeltingPoint_197	226	degree Celsius				FALSE		Danazol							Avdeef_Journal [document]_year2015_1
RLMR	RLMR_MeltingPoint_198	176	degree Celsius				FALSE		Dapsone							Avdeef_Journal [document]_year2015_1
RLMR	RLMR_MeltingPoint_199	141	degree Celsius				FALSE		Dehydroisoandrosterone, 5, 6-							Avdeef_Journal [document]_year2015_1
RLMR	RLMR_MeltingPoint_200	189	degree Celsius				FALSE		Deoxyadenosine, 2'-							Avdeef_Journal [document]_year2015_1
RLMR	RLMR_MeltingPoint_201	142	degree Celsius				FALSE		Deoxycorticosterone							Avdeef_Journal [document]_year2015_1
RLMR	RLMR_MeltingPoint_202	262	degree Celsius				FALSE		Dexamethasone							Avdeef_Journal [document]_year2015_1
RLMR	RLMR_MeltingPoint_203	263	degree Celsius				FALSE		Dexamethasone							Avdeef_Journal [document]_year2015_1
RLMR	RLMR_MeltingPoint_204	263	degree Celsius				FALSE		Dexamethasone							Avdeef_Journal [document]_year2015_1
RLMR	RLMR_MeltingPoint_205	300	degree Celsius				FALSE		Diatrizoic acid							Avdeef_Journal [document]_year2015_1
RLMR	RLMR_MeltingPoint_206	132	degree Celsius				FALSE		Diazepam							Avdeef_Journal [document]_year2015_1
RLMR	RLMR_MeltingPoint_207	120	degree Celsius				FALSE		Diazinon							Avdeef_Journal [document]_year2015_1
RLMR	RLMR_MeltingPoint_208	168	degree Celsius				FALSE		Diclofenac							Avdeef_Journal [document]_year2015_1
RLMR	RLMR_MeltingPoint_209	211	degree Celsius				FALSE		Difloxacin							Avdeef_Journal [document]_year2015_1
RLMR	RLMR_MeltingPoint_210	214	degree Celsius				FALSE		Diflunisal							Avdeef_Journal [document]_year2015_1
RLMR	RLMR_MeltingPoint_211	214	degree Celsius				FALSE		Diflunisal							Avdeef_Journal [document]_year2015_1
RLMR	RLMR_MeltingPoint_212	256	degree Celsius				FALSE		Digitoxin							Avdeef_Journal [document]_year2015_1
RLMR	RLMR_MeltingPoint_213	143	degree Celsius				FALSE		Diglycolic acid							Avdeef_Journal [document]_year2015_1
RLMR	RLMR_MeltingPoint_214	143	degree Celsius				FALSE		Diglycolic acid							Avdeef_Journal [document]_year2015_1
RLMR	RLMR_MeltingPoint_215	249	degree Celsius				FALSE		Digoxin							Avdeef_Journal [document]_year2015_1
RLMR	RLMR_MeltingPoint_216	54	degree Celsius				FALSE		Dimethyloxalate							Avdeef_Journal [document]_year2015_1
RLMR	RLMR_MeltingPoint_217	54	degree Celsius				FALSE		Diphenylamine							Avdeef_Journal [document]_year2015_1
RLMR	RLMR_MeltingPoint_218	53	degree Celsius				FALSE		Diphenylamine							Avdeef_Journal [document]_year2015_1
RLMR	RLMR_MeltingPoint_219	165	degree Celsius				FALSE		Dipyridamole							Avdeef_Journal [document]_year2015_1
RLMR	RLMR_MeltingPoint_220	277	degree Celsius				FALSE		DOPA, L-							Avdeef_Journal [document]_year2015_1
RLMR	RLMR_MeltingPoint_221	146	degree Celsius				FALSE		Droperidol							Avdeef_Journal [document]_year2015_1
RLMR	RLMR_MeltingPoint_222	222	degree Celsius				FALSE		Enoxacin							Avdeef_Journal [document]_year2015_1
RLMR	RLMR_MeltingPoint_223	213	degree Celsius				FALSE		Ergotamine							Avdeef_Journal [document]_year2015_1
RLMR	RLMR_MeltingPoint_224	191	degree Celsius				FALSE		Erythromycin							Avdeef_Journal [document]_year2015_1
RLMR	RLMR_MeltingPoint_225	191	degree Celsius				FALSE		Erythromycin							Avdeef_Journal [document]_year2015_1
RLMR	RLMR_MeltingPoint_226	176	degree Celsius				FALSE		Estradiol, 17-ß							Avdeef_Journal [document]_year2015_1
RLMR	RLMR_MeltingPoint_227	255	degree Celsius				FALSE		Estrone							Avdeef_Journal [document]_year2015_1
RLMR	RLMR_MeltingPoint_228	144	degree Celsius				FALSE		Ethinylestradiol, 17a-							Avdeef_Journal [document]_year2015_1
RLMR	RLMR_MeltingPoint_229	269	degree Celsius				FALSE		Ethisterone							Avdeef_Journal [document]_year2015_1
RLMR	RLMR_MeltingPoint_230	114	degree Celsius				FALSE		Ethylmalonic acid							Avdeef_Journal [document]_year2015_1
RLMR	RLMR_MeltingPoint_231	128	degree Celsius				FALSE		Etoricoxib							Avdeef_Journal [document]_year2015_1
RLMR	RLMR_MeltingPoint_232	124	degree Celsius				FALSE		Etoxadrol							Avdeef_Journal [document]_year2015_1
RLMR	RLMR_MeltingPoint_233	37	degree Celsius				FALSE		Eucalyptol							Avdeef_Journal [document]_year2015_1
RLMR	RLMR_MeltingPoint_234	165	degree Celsius				FALSE		Ezetimibe							Avdeef_Journal [document]_year2015_1
RLMR	RLMR_MeltingPoint_235	164	degree Celsius				FALSE		Famotidine							Avdeef_Journal [document]_year2015_1
RLMR	RLMR_MeltingPoint_236	145	degree Celsius				FALSE		Felodipine							Avdeef_Journal [document]_year2015_1
RLMR	RLMR_MeltingPoint_237	186	degree Celsius				FALSE		Fenbufen							Avdeef_Journal [document]_year2015_1
RLMR	RLMR_MeltingPoint_238	81	degree Celsius				FALSE		Fenofibrate							Avdeef_Journal [document]_year2015_1
RLMR	RLMR_MeltingPoint_239	161	degree Celsius				FALSE		Fentiazac							Avdeef_Journal [document]_year2015_1
RLMR	RLMR_MeltingPoint_240	169	degree Celsius				FALSE		Ferulic acid							Avdeef_Journal [document]_year2015_1
RLMR	RLMR_MeltingPoint_241	139	degree Celsius				FALSE		Fluconazole							Avdeef_Journal [document]_year2015_1
RLMR	RLMR_MeltingPoint_242	125	degree Celsius				FALSE		Flufenamic acid							Avdeef_Journal [document]_year2015_1
RLMR	RLMR_MeltingPoint_243	117	degree Celsius				FALSE		Fluorene							Avdeef_Journal [document]_year2015_1
RLMR	RLMR_MeltingPoint_244	132	degree Celsius				FALSE		Fluotrimazole							Avdeef_Journal [document]_year2015_1
RLMR	RLMR_MeltingPoint_245	111	degree Celsius				FALSE		Flurbiprofen							Avdeef_Journal [document]_year2015_1
RLMR	RLMR_MeltingPoint_246	111	degree Celsius				FALSE		Flurbiprofen							Avdeef_Journal [document]_year2015_1
RLMR	RLMR_MeltingPoint_247	250	degree Celsius				FALSE		Folic acid							Avdeef_Journal [document]_year2015_1
RLMR	RLMR_MeltingPoint_248	287	degree Celsius				FALSE		Fumaric acid							Avdeef_Journal [document]_year2015_1
RLMR	RLMR_MeltingPoint_249	238	degree Celsius				FALSE		Furosemide							Avdeef_Journal [document]_year2015_1
RLMR	RLMR_MeltingPoint_250	238	degree Celsius				FALSE		Furosemide							Avdeef_Journal [document]_year2015_1
RLMR	RLMR_MeltingPoint_251	251	degree Celsius				FALSE		Gallic acid							Avdeef_Journal [document]_year2015_1
RLMR	RLMR_MeltingPoint_252	251	degree Celsius				FALSE		Gallic acid							Avdeef_Journal [document]_year2015_1
RLMR	RLMR_MeltingPoint_253	302	degree Celsius				FALSE		Genistein							Avdeef_Journal [document]_year2015_1
RLMR	RLMR_MeltingPoint_254	170	degree Celsius				FALSE		Glibenclamide							Avdeef_Journal [document]_year2015_1
RLMR	RLMR_MeltingPoint_255	181	degree Celsius				FALSE		Gliclazide							Avdeef_Journal [document]_year2015_1
RLMR	RLMR_MeltingPoint_256	207	degree Celsius				FALSE		Glimepiride							Avdeef_Journal [document]_year2015_1
RLMR	RLMR_MeltingPoint_257	209	degree Celsius				FALSE		Glipizide							Avdeef_Journal [document]_year2015_1
RLMR	RLMR_MeltingPoint_258	168	degree Celsius				FALSE		Glucoside, a-D-Me-							Avdeef_Journal [document]_year2015_1
RLMR	RLMR_MeltingPoint_259	199	degree Celsius				FALSE		Glutamic acid, D-							Avdeef_Journal [document]_year2015_1
RLMR	RLMR_MeltingPoint_260	201	degree Celsius				FALSE		Glutamic acid, DL-							Avdeef_Journal [document]_year2015_1
RLMR	RLMR_MeltingPoint_261	201	degree Celsius				FALSE		Glutamic acid, DL-							Avdeef_Journal [document]_year2015_1
RLMR	RLMR_MeltingPoint_262	201	degree Celsius				FALSE		Glutamic acid, L-							Avdeef_Journal [document]_year2015_1
RLMR	RLMR_MeltingPoint_263	201	degree Celsius				FALSE		Glutamic acid, L-							Avdeef_Journal [document]_year2015_1
RLMR	RLMR_MeltingPoint_264	97	degree Celsius				FALSE		Glutaric acid							Avdeef_Journal [document]_year2015_1
RLMR	RLMR_MeltingPoint_265	97	degree Celsius				FALSE		Glutaric acid							Avdeef_Journal [document]_year2015_1
RLMR	RLMR_MeltingPoint_266	97	degree Celsius				FALSE		Glutaric acid							Avdeef_Journal [document]_year2015_1
RLMR	RLMR_MeltingPoint_267	84	degree Celsius				FALSE		Glutethimide							Avdeef_Journal [document]_year2015_1
RLMR	RLMR_MeltingPoint_268	84	degree Celsius				FALSE		Glutethimide							Avdeef_Journal [document]_year2015_1
RLMR	RLMR_MeltingPoint_269	84	degree Celsius				FALSE		Glutethimide x H2O							Avdeef_Journal [document]_year2015_1
RLMR	RLMR_MeltingPoint_270	240	degree Celsius				FALSE		Glycine							Avdeef_Journal [document]_year2015_1
RLMR	RLMR_MeltingPoint_271	245	degree Celsius				FALSE		Glycine							Avdeef_Journal [document]_year2015_1
RLMR	RLMR_MeltingPoint_272	262	degree Celsius				FALSE		Glycine							Avdeef_Journal [document]_year2015_1
RLMR	RLMR_MeltingPoint_273	77	degree Celsius				FALSE		Glycolic acid							Avdeef_Journal [document]_year2015_1
RLMR	RLMR_MeltingPoint_274	77	degree Celsius				FALSE		Glycolic acid							Avdeef_Journal [document]_year2015_1
RLMR	RLMR_MeltingPoint_275	220	degree Celsius				FALSE		Griseofulvin							Avdeef_Journal [document]_year2015_1
RLMR	RLMR_MeltingPoint_276	220	degree Celsius				FALSE		Griseofulvin							Avdeef_Journal [document]_year2015_1
RLMR	RLMR_MeltingPoint_277	220	degree Celsius				FALSE		Griseofulvin							Avdeef_Journal [document]_year2015_1
RLMR	RLMR_MeltingPoint_278	149	degree Celsius				FALSE		Haloperidol							Avdeef_Journal [document]_year2015_1
RLMR	RLMR_MeltingPoint_279	200	degree Celsius				FALSE		Hemimellitic acid							Avdeef_Journal [document]_year2015_1
RLMR	RLMR_MeltingPoint_280	174	degree Celsius				FALSE		Heptabarbital							Avdeef_Journal [document]_year2015_1
RLMR	RLMR_MeltingPoint_281	141	degree Celsius				FALSE		Hexaglycine							Avdeef_Journal [document]_year2015_1
RLMR	RLMR_MeltingPoint_282	147	degree Celsius				FALSE		Hexobarbital							Avdeef_Journal [document]_year2015_1
RLMR	RLMR_MeltingPoint_283	146	degree Celsius				FALSE		Hexobarbital							Avdeef_Journal [document]_year2015_1
RLMR	RLMR_MeltingPoint_284	187	degree Celsius				FALSE		Hippuric acid							Avdeef_Journal [document]_year2015_1
RLMR	RLMR_MeltingPoint_285	282	degree Celsius				FALSE		Histidine, L-							Avdeef_Journal [document]_year2015_1
RLMR	RLMR_MeltingPoint_286	132	degree Celsius				FALSE		Hydrastine							Avdeef_Journal [document]_year2015_1
RLMR	RLMR_MeltingPoint_287	138	degree Celsius				FALSE		Hydrobenzoin							Avdeef_Journal [document]_year2015_1
RLMR	RLMR_MeltingPoint_288	274	degree Celsius				FALSE		Hydrochlorothiazide							Avdeef_Journal [document]_year2015_1
RLMR	RLMR_MeltingPoint_289	274	degree Celsius				FALSE		Hydrochlorothiazide							Avdeef_Journal [document]_year2015_1
RLMR	RLMR_MeltingPoint_290	274	degree Celsius				FALSE		Hydrochlorothiazide							Avdeef_Journal [document]_year2015_1
RLMR	RLMR_MeltingPoint_291	219	degree Celsius				FALSE		Hydrocortisone							Avdeef_Journal [document]_year2015_1
RLMR	RLMR_MeltingPoint_292	219	degree Celsius				FALSE		Hydrocortisone							Avdeef_Journal [document]_year2015_1
RLMR	RLMR_MeltingPoint_293	174	degree Celsius				FALSE		Hydroquinone							Avdeef_Journal [document]_year2015_1
RLMR	RLMR_MeltingPoint_294	222	degree Celsius				FALSE		Hydroxyprogesterone, 17-a							Avdeef_Journal [document]_year2015_1
RLMR	RLMR_MeltingPoint_295	272	degree Celsius				FALSE		Hydroxyproline, L-							Avdeef_Journal [document]_year2015_1
RLMR	RLMR_MeltingPoint_296	76	degree Celsius				FALSE		Ibuprofen, (+-)-_OR[SYNONYM]_Ibuprofen							Avdeef_Journal [document]_year2015_1
RLMR	RLMR_MeltingPoint_297	76	degree Celsius				FALSE		Ibuprofen, (+)-							Avdeef_Journal [document]_year2015_1
RLMR	RLMR_MeltingPoint_298	76	degree Celsius				FALSE		Ibuprofen, (+-)-_OR[SYNONYM]_Ibuprofen							Avdeef_Journal [document]_year2015_1
RLMR	RLMR_MeltingPoint_299	161	degree Celsius				FALSE		Indapamide							Avdeef_Journal [document]_year2015_1
RLMR	RLMR_MeltingPoint_300	168	degree Celsius				FALSE		Indinavir							Avdeef_Journal [document]_year2015_1
RLMR	RLMR_MeltingPoint_301	159	degree Celsius				FALSE		Indomethacin							Avdeef_Journal [document]_year2015_1
RLMR	RLMR_MeltingPoint_302	360	degree Celsius				FALSE		Isoguanine							Avdeef_Journal [document]_year2015_1
RLMR	RLMR_MeltingPoint_303	265	degree Celsius				FALSE		Isoleucine, D-							Avdeef_Journal [document]_year2015_1
RLMR	RLMR_MeltingPoint_304	280	degree Celsius				FALSE		Isoleucine, DL-							Avdeef_Journal [document]_year2015_1
RLMR	RLMR_MeltingPoint_305	280	degree Celsius				FALSE		Isoleucine, L-							Avdeef_Journal [document]_year2015_1
RLMR	RLMR_MeltingPoint_306	171	degree Celsius				FALSE		Isoniazid							Avdeef_Journal [document]_year2015_1
RLMR	RLMR_MeltingPoint_307	347	degree Celsius				FALSE		Isophthalic acid							Avdeef_Journal [document]_year2015_1
RLMR	RLMR_MeltingPoint_308	345	degree Celsius				FALSE		Isophthalic acid							Avdeef_Journal [document]_year2015_1
RLMR	RLMR_MeltingPoint_309	347	degree Celsius				FALSE		Isophthalic acid							Avdeef_Journal [document]_year2015_1
RLMR	RLMR_MeltingPoint_310	175	degree Celsius				FALSE		Itaconic acid							Avdeef_Journal [document]_year2015_1
RLMR	RLMR_MeltingPoint_311	140	degree Celsius				FALSE		Ivermectin							Avdeef_Journal [document]_year2015_1
RLMR	RLMR_MeltingPoint_312	146	degree Celsius				FALSE		Ketoconazole							Avdeef_Journal [document]_year2015_1
RLMR	RLMR_MeltingPoint_313	94	degree Celsius				FALSE		Ketoprofen							Avdeef_Journal [document]_year2015_1
RLMR	RLMR_MeltingPoint_314	94	degree Celsius				FALSE		Ketoprofen							Avdeef_Journal [document]_year2015_1
RLMR	RLMR_MeltingPoint_315	202	degree Celsius				FALSE		Lactose							Avdeef_Journal [document]_year2015_1
RLMR	RLMR_MeltingPoint_316	217	degree Celsius				FALSE		Lamotrigine							Avdeef_Journal [document]_year2015_1
RLMR	RLMR_MeltingPoint_317	293	degree Celsius				FALSE		Leucine, DL-							Avdeef_Journal [document]_year2015_1
RLMR	RLMR_MeltingPoint_318	293	degree Celsius				FALSE		Leucine, L-							Avdeef_Journal [document]_year2015_1
RLMR	RLMR_MeltingPoint_319	31	degree Celsius				FALSE		Levulinic acid							Avdeef_Journal [document]_year2015_1
RLMR	RLMR_MeltingPoint_320	31	degree Celsius				FALSE		Levulinic acid							Avdeef_Journal [document]_year2015_1
RLMR	RLMR_MeltingPoint_321	69	degree Celsius				FALSE		Lidocaine							Avdeef_Journal [document]_year2015_1
RLMR	RLMR_MeltingPoint_322	69	degree Celsius				FALSE		Lidocaine							Avdeef_Journal [document]_year2015_1
RLMR	RLMR_MeltingPoint_323	69	degree Celsius				FALSE		Lidocaine							Avdeef_Journal [document]_year2015_1
RLMR	RLMR_MeltingPoint_324	240	degree Celsius				FALSE		Lomefloxacin							Avdeef_Journal [document]_year2015_1
RLMR	RLMR_MeltingPoint_325	135	degree Celsius				FALSE		Loratidine							Avdeef_Journal [document]_year2015_1
RLMR	RLMR_MeltingPoint_326	217	degree Celsius				FALSE		Lysine, D-							Avdeef_Journal [document]_year2015_1
RLMR	RLMR_MeltingPoint_327	132	degree Celsius				FALSE		Madelic acid, D-							Avdeef_Journal [document]_year2015_1
RLMR	RLMR_MeltingPoint_328	134	degree Celsius				FALSE		Maleic acid							Avdeef_Journal [document]_year2015_1
RLMR	RLMR_MeltingPoint_329	134	degree Celsius				FALSE		Maleic acid							Avdeef_Journal [document]_year2015_1
RLMR	RLMR_MeltingPoint_330	134	degree Celsius				FALSE		Maleic acid							Avdeef_Journal [document]_year2015_1
RLMR	RLMR_MeltingPoint_331	131	degree Celsius				FALSE		Malic acid							Avdeef_Journal [document]_year2015_1
RLMR	RLMR_MeltingPoint_332	131	degree Celsius				FALSE		Malic acid							Avdeef_Journal [document]_year2015_1
RLMR	RLMR_MeltingPoint_333	131	degree Celsius				FALSE		Malic acid							Avdeef_Journal [document]_year2015_1
RLMR	RLMR_MeltingPoint_334	135	degree Celsius				FALSE		Malonic acid							Avdeef_Journal [document]_year2015_1
RLMR	RLMR_MeltingPoint_335	136	degree Celsius				FALSE		Malonic acid							Avdeef_Journal [document]_year2015_1
RLMR	RLMR_MeltingPoint_336	136	degree Celsius				FALSE		Malonic acid							Avdeef_Journal [document]_year2015_1
RLMR	RLMR_MeltingPoint_337	102	degree Celsius				FALSE		Malonic acid, n-Buthyl-							Avdeef_Journal [document]_year2015_1
RLMR	RLMR_MeltingPoint_338	167	degree Celsius				FALSE		Mannitol							Avdeef_Journal [document]_year2015_1
RLMR	RLMR_MeltingPoint_339	289	degree Celsius				FALSE		Mebendazole							Avdeef_Journal [document]_year2015_1
RLMR	RLMR_MeltingPoint_340	257	degree Celsius				FALSE		Meclofenamic acid							Avdeef_Journal [document]_year2015_1
RLMR	RLMR_MeltingPoint_341	231	degree Celsius				FALSE		Mefenamic acid							Avdeef_Journal [document]_year2015_1
RLMR	RLMR_MeltingPoint_342	287	degree Celsius				FALSE		Mellitic acid							Avdeef_Journal [document]_year2015_1
RLMR	RLMR_MeltingPoint_343	254	degree Celsius				FALSE		Meloxicam							Avdeef_Journal [document]_year2015_1
RLMR	RLMR_MeltingPoint_344	43	degree Celsius				FALSE		Menthol							Avdeef_Journal [document]_year2015_1
RLMR	RLMR_MeltingPoint_345	150	degree Celsius				FALSE		Mepivacaine, DL-							Avdeef_Journal [document]_year2015_1
RLMR	RLMR_MeltingPoint_346	104	degree Celsius				FALSE		Meprobamate							Avdeef_Journal [document]_year2015_1
RLMR	RLMR_MeltingPoint_347	104	degree Celsius				FALSE		Meprobamate							Avdeef_Journal [document]_year2015_1
RLMR	RLMR_MeltingPoint_348	280	degree Celsius				FALSE		Mesalamine							Avdeef_Journal [document]_year2015_1
RLMR	RLMR_MeltingPoint_349	281	degree Celsius				FALSE		Methionine, DL-							Avdeef_Journal [document]_year2015_1
RLMR	RLMR_MeltingPoint_350	278	degree Celsius				FALSE		Methionine, L-							Avdeef_Journal [document]_year2015_1
RLMR	RLMR_MeltingPoint_351	130	degree Celsius				FALSE		Methylmalonic acid							Avdeef_Journal [document]_year2015_1
RLMR	RLMR_MeltingPoint_352	233	degree Celsius				FALSE		Methylprednisolone				Form II			Avdeef_Journal [document]_year2015_1
RLMR	RLMR_MeltingPoint_353	144	degree Celsius				FALSE		Metiazinic acid							Avdeef_Journal [document]_year2015_1
RLMR	RLMR_MeltingPoint_354	256	degree Celsius				FALSE		Metolazone							Avdeef_Journal [document]_year2015_1
RLMR	RLMR_MeltingPoint_355	159	degree Celsius				FALSE		Metronidazole							Avdeef_Journal [document]_year2015_1
RLMR	RLMR_MeltingPoint_356	254	degree Celsius				FALSE		Morphine							Avdeef_Journal [document]_year2015_1
RLMR	RLMR_MeltingPoint_357	110	degree Celsius				FALSE		m-toluic acid							Avdeef_Journal [document]_year2015_1
RLMR	RLMR_MeltingPoint_358	114	degree Celsius				FALSE		Benzenesulfonamide, N-(2,3-dichlorophenyl)-_OR[SYNONYM]_N-(2,3-dichlorophenyl)benzenesulfonamide							Avdeef_Journal [document]_year2015_1
RLMR	RLMR_MeltingPoint_359	125	degree Celsius				FALSE		Benzenesulfonamide, N-(2-chlorophenyl)-_OR[SYNONYM]_N-(2-chlorophenyl)benzenesulfonamide							Avdeef_Journal [document]_year2015_1
RLMR	RLMR_MeltingPoint_360	122	degree Celsius				FALSE		Benzenesulfonamide, N-(4-chlorophenyl)-_OR[SYNONYM]_N-(4-chlorophenyl)benzenesulfonamide							Avdeef_Journal [document]_year2015_1
RLMR	RLMR_MeltingPoint_361	230	degree Celsius				FALSE		Nalidixic acid							Avdeef_Journal [document]_year2015_1
RLMR	RLMR_MeltingPoint_362	185	degree Celsius				FALSE		Naphthoic acid, 2-							Avdeef_Journal [document]_year2015_1
RLMR	RLMR_MeltingPoint_363	96	degree Celsius				FALSE		Naphthol, 1-							Avdeef_Journal [document]_year2015_1
RLMR	RLMR_MeltingPoint_364	121	degree Celsius				FALSE		Naphthol, 2-							Avdeef_Journal [document]_year2015_1
RLMR	RLMR_MeltingPoint_365	180	degree Celsius				FALSE		Naphthylamine-1-sulfonic acid, 2-							Avdeef_Journal [document]_year2015_1
RLMR	RLMR_MeltingPoint_366	300	degree Celsius				FALSE		Naphthylamine-5-sulfonic acid, 1-							Avdeef_Journal [document]_year2015_1
RLMR	RLMR_MeltingPoint_367	153	degree Celsius				FALSE		Naproxen							Avdeef_Journal [document]_year2015_1
RLMR	RLMR_MeltingPoint_368	83	degree Celsius				FALSE		Naringin							Avdeef_Journal [document]_year2015_1
RLMR	RLMR_MeltingPoint_369	248	degree Celsius				FALSE		Nevirapine							Avdeef_Journal [document]_year2015_1
RLMR	RLMR_MeltingPoint_370	237	degree Celsius				FALSE		Nicotinic acid							Avdeef_Journal [document]_year2015_1
RLMR	RLMR_MeltingPoint_371	237	degree Celsius				FALSE		Nicotinic acid							Avdeef_Journal [document]_year2015_1
RLMR	RLMR_MeltingPoint_372	173	degree Celsius				FALSE		Nifedipine							Avdeef_Journal [document]_year2015_1
RLMR	RLMR_MeltingPoint_373	204	degree Celsius				FALSE		Niflumic acid							Avdeef_Journal [document]_year2015_1
RLMR	RLMR_MeltingPoint_374	158	degree Celsius				FALSE		Nitrendipine							Avdeef_Journal [document]_year2015_1
RLMR	RLMR_MeltingPoint_375	185	degree Celsius				FALSE		Nitroaminoguanidine							Avdeef_Journal [document]_year2015_1
RLMR	RLMR_MeltingPoint_376	268	degree Celsius				FALSE		Nitrofurantoin							Avdeef_Journal [document]_year2015_1
RLMR	RLMR_MeltingPoint_377	268	degree Celsius				FALSE		Nitrofurantoin							Avdeef_Journal [document]_year2015_1
RLMR	RLMR_MeltingPoint_378	28	degree Celsius				FALSE		N-methylacetamide							Avdeef_Journal [document]_year2015_1
RLMR	RLMR_MeltingPoint_379	28	degree Celsius				FALSE		N-methylacetamide							Avdeef_Journal [document]_year2015_1
RLMR	RLMR_MeltingPoint_380	91	degree Celsius				FALSE		N-methylpivalamide							Avdeef_Journal [document]_year2015_1
RLMR	RLMR_MeltingPoint_381	203	degree Celsius				FALSE		Norethindone							Avdeef_Journal [document]_year2015_1
RLMR	RLMR_MeltingPoint_382	161	degree Celsius				FALSE		Norethindone acetate							Avdeef_Journal [document]_year2015_1
RLMR	RLMR_MeltingPoint_383	221	degree Celsius				FALSE		Norfloxacin							Avdeef_Journal [document]_year2015_1
RLMR	RLMR_MeltingPoint_384	215	degree Celsius				FALSE		Norfloxacin							Avdeef_Journal [document]_year2015_1
RLMR	RLMR_MeltingPoint_385	299	degree Celsius				FALSE		Norleucine, DL-							Avdeef_Journal [document]_year2015_1
RLMR	RLMR_MeltingPoint_386	176	degree Celsius				FALSE		Noscapine							Avdeef_Journal [document]_year2015_1
RLMR	RLMR_MeltingPoint_387	97	degree Celsius				FALSE		N-tert-butylacetamide							Avdeef_Journal [document]_year2015_1
RLMR	RLMR_MeltingPoint_388	254	degree Celsius				FALSE		Ofloxacin							Avdeef_Journal [document]_year2015_1
RLMR	RLMR_MeltingPoint_389	181	degree Celsius				FALSE		Olmesartan Medoxomil							Avdeef_Journal [document]_year2015_1
RLMR	RLMR_MeltingPoint_390	190	degree Celsius				FALSE		Oxalic acid							Avdeef_Journal [document]_year2015_1
RLMR	RLMR_MeltingPoint_391	190	degree Celsius				FALSE		Oxalic acid							Avdeef_Journal [document]_year2015_1
RLMR	RLMR_MeltingPoint_392	190	degree Celsius				FALSE		Oxalic acid							Avdeef_Journal [document]_year2015_1
RLMR	RLMR_MeltingPoint_393	102	degree Celsius				FALSE		Oxalic acid x 2H2O							Avdeef_Journal [document]_year2015_1
RLMR	RLMR_MeltingPoint_394	206	degree Celsius				FALSE		Oxazepam							Avdeef_Journal [document]_year2015_1
RLMR	RLMR_MeltingPoint_395	96	degree Celsius				FALSE		Oxyphenbutazone							Avdeef_Journal [document]_year2015_1
RLMR	RLMR_MeltingPoint_396	147	degree Celsius				FALSE		Papaverine							Avdeef_Journal [document]_year2015_1
RLMR	RLMR_MeltingPoint_397	69	degree Celsius				FALSE		Paraben, Buthyl-							Avdeef_Journal [document]_year2015_1
RLMR	RLMR_MeltingPoint_398	69	degree Celsius				FALSE		Paraben, Buthyl-							Avdeef_Journal [document]_year2015_1
RLMR	RLMR_MeltingPoint_399	117	degree Celsius				FALSE		Paraben, Ethyl-							Avdeef_Journal [document]_year2015_1
RLMR	RLMR_MeltingPoint_400	131	degree Celsius				FALSE		Paraben, Methyl-							Avdeef_Journal [document]_year2015_1
RLMR	RLMR_MeltingPoint_401	131	degree Celsius				FALSE		Paraben, Methyl-							Avdeef_Journal [document]_year2015_1
RLMR	RLMR_MeltingPoint_402	97	degree Celsius				FALSE		Paraben, Propyl-							Avdeef_Journal [document]_year2015_1
RLMR	RLMR_MeltingPoint_403	97	degree Celsius				FALSE		Paraben, Propyl-							Avdeef_Journal [document]_year2015_1
RLMR	RLMR_MeltingPoint_404	179	degree Celsius				FALSE		Pentachlorophenol							Avdeef_Journal [document]_year2015_1
RLMR	RLMR_MeltingPoint_405	146	degree Celsius				FALSE		Pentazocine							Avdeef_Journal [document]_year2015_1
RLMR	RLMR_MeltingPoint_406	130	degree Celsius				FALSE		Pentobarbital							Avdeef_Journal [document]_year2015_1
RLMR	RLMR_MeltingPoint_407	97	degree Celsius				FALSE		Perphenazine							Avdeef_Journal [document]_year2015_1
RLMR	RLMR_MeltingPoint_408	115	degree Celsius				FALSE		Phenanthroline, 1,10-							Avdeef_Journal [document]_year2015_1
RLMR	RLMR_MeltingPoint_409	239	degree Celsius				FALSE		Phenazine-1-carboxylic acid							Avdeef_Journal [document]_year2015_1
RLMR	RLMR_MeltingPoint_410	139	degree Celsius				FALSE		Phenazopyridine							Avdeef_Journal [document]_year2015_1
RLMR	RLMR_MeltingPoint_411	176	degree Celsius				FALSE		Phenobartibal							Avdeef_Journal [document]_year2015_1
RLMR	RLMR_MeltingPoint_412	176	degree Celsius				FALSE		Phenobartibal							Avdeef_Journal [document]_year2015_1
RLMR	RLMR_MeltingPoint_413	41	degree Celsius				FALSE		Phenol							Avdeef_Journal [document]_year2015_1
RLMR	RLMR_MeltingPoint_414	41	degree Celsius				FALSE		Phenol							Avdeef_Journal [document]_year2015_1
RLMR	RLMR_MeltingPoint_415	172	degree Celsius				FALSE		Phenol, 2-NH2-							Avdeef_Journal [document]_year2015_1
RLMR	RLMR_MeltingPoint_416	44	degree Celsius				FALSE		Phenol, 2-NO2-							Avdeef_Journal [document]_year2015_1
RLMR	RLMR_MeltingPoint_417	125	degree Celsius				FALSE		Phenol, 3-NH2-							Avdeef_Journal [document]_year2015_1
RLMR	RLMR_MeltingPoint_418	97	degree Celsius				FALSE		Phenol, 3-NO2-							Avdeef_Journal [document]_year2015_1
RLMR	RLMR_MeltingPoint_419	190	degree Celsius				FALSE		Phenol, 4-NH2-							Avdeef_Journal [document]_year2015_1
RLMR	RLMR_MeltingPoint_420	113	degree Celsius				FALSE		Phenol, 4-NO2-							Avdeef_Journal [document]_year2015_1
RLMR	RLMR_MeltingPoint_421	185	degree Celsius				FALSE		Phenothiazine							Avdeef_Journal [document]_year2015_1
RLMR	RLMR_MeltingPoint_422	185	degree Celsius				FALSE		Phenothiazine							Avdeef_Journal [document]_year2015_1
RLMR	RLMR_MeltingPoint_423	77	degree Celsius				FALSE		Phenylacetic acid							Avdeef_Journal [document]_year2015_1
RLMR	RLMR_MeltingPoint_424	186	degree Celsius				FALSE		Phenylalanine, DL-							Avdeef_Journal [document]_year2015_1
RLMR	RLMR_MeltingPoint_425	186	degree Celsius				FALSE		Phenylalanine, L-							Avdeef_Journal [document]_year2015_1
RLMR	RLMR_MeltingPoint_426	186	degree Celsius				FALSE		Phenylalanine, L-							Avdeef_Journal [document]_year2015_1
RLMR	RLMR_MeltingPoint_427	297	degree Celsius				FALSE		Phenytoin							Avdeef_Journal [document]_year2015_1
RLMR	RLMR_MeltingPoint_428	210	degree Celsius				FALSE		Phthalic acid, 2-							Avdeef_Journal [document]_year2015_1
RLMR	RLMR_MeltingPoint_429	230	degree Celsius				FALSE		Phthalic acid, 2-							Avdeef_Journal [document]_year2015_1
RLMR	RLMR_MeltingPoint_430	210	degree Celsius				FALSE		Phthalic acid, 2-							Avdeef_Journal [document]_year2015_1
RLMR	RLMR_MeltingPoint_431	210	degree Celsius				FALSE		Phthalic acid, 2-							Avdeef_Journal [document]_year2015_1
RLMR	RLMR_MeltingPoint_432	122	degree Celsius				FALSE		Picric acid							Avdeef_Journal [document]_year2015_1
RLMR	RLMR_MeltingPoint_433	105	degree Celsius				FALSE		Pimelic acid							Avdeef_Journal [document]_year2015_1
RLMR	RLMR_MeltingPoint_434	105	degree Celsius				FALSE		Pimelic acid							Avdeef_Journal [document]_year2015_1
RLMR	RLMR_MeltingPoint_435	254	degree Celsius				FALSE		Pipemidic acid							Avdeef_Journal [document]_year2015_1
RLMR	RLMR_MeltingPoint_436	199	degree Celsius				FALSE		Piroxicam							Avdeef_Journal [document]_year2015_1
RLMR	RLMR_MeltingPoint_437	239	degree Celsius				FALSE		Prednisolone							Avdeef_Journal [document]_year2015_1
RLMR	RLMR_MeltingPoint_438	239	degree Celsius				FALSE		Prednisolone							Avdeef_Journal [document]_year2015_1
RLMR	RLMR_MeltingPoint_439	126	degree Celsius				FALSE		Progesterone							Avdeef_Journal [document]_year2015_1
RLMR	RLMR_MeltingPoint_440	208	degree Celsius				FALSE		Proline, DL-							Avdeef_Journal [document]_year2015_1
RLMR	RLMR_MeltingPoint_441	228	degree Celsius				FALSE		Proline, L-							Avdeef_Journal [document]_year2015_1
RLMR	RLMR_MeltingPoint_442	221	degree Celsius				FALSE		Proline, L-							Avdeef_Journal [document]_year2015_1
RLMR	RLMR_MeltingPoint_443	33	degree Celsius				FALSE		Promazine							Avdeef_Journal [document]_year2015_1
RLMR	RLMR_MeltingPoint_444	103	degree Celsius				FALSE		Propylphenazone							Avdeef_Journal [document]_year2015_1
RLMR	RLMR_MeltingPoint_445	67	degree Celsius				FALSE		Prostaglandin E2							Avdeef_Journal [document]_year2015_1
RLMR	RLMR_MeltingPoint_446	30	degree Celsius				FALSE		Prostaglandin F2a							Avdeef_Journal [document]_year2015_1
RLMR	RLMR_MeltingPoint_447	184	degree Celsius				FALSE		4-methylbenzoic acid_OR[SYNONYM]_p-toluic acid							Avdeef_Journal [document]_year2015_1
RLMR	RLMR_MeltingPoint_448	184	degree Celsius				FALSE		4-methylbenzoic acid_OR[SYNONYM]_p-toluic acid							Avdeef_Journal [document]_year2015_1
RLMR	RLMR_MeltingPoint_449	189	degree Celsius				FALSE		Puararin							Avdeef_Journal [document]_year2015_1
RLMR	RLMR_MeltingPoint_450	190	degree Celsius				FALSE		Pyrazinamide							Avdeef_Journal [document]_year2015_1
RLMR	RLMR_MeltingPoint_451	152	degree Celsius				FALSE		Pyrene							Avdeef_Journal [document]_year2015_1
RLMR	RLMR_MeltingPoint_452	278	degree Celsius				FALSE		Pyromellitic acid							Avdeef_Journal [document]_year2015_1
RLMR	RLMR_MeltingPoint_453	163	degree Celsius				FALSE		Quetiapine							Avdeef_Journal [document]_year2015_1
RLMR	RLMR_MeltingPoint_454	76	degree Celsius				FALSE		8-hydroxyquinoline_OR[SYNONYM]_Quinoline, 8-HO-							Avdeef_Journal [document]_year2015_1
RLMR	RLMR_MeltingPoint_455	110	degree Celsius				FALSE		Resorcinol							Avdeef_Journal [document]_year2015_1
RLMR	RLMR_MeltingPoint_456	254	degree Celsius				FALSE		Resveratrol, trans-							Avdeef_Journal [document]_year2015_1
RLMR	RLMR_MeltingPoint_457	76	degree Celsius				FALSE		Risocaine							Avdeef_Journal [document]_year2015_1
RLMR	RLMR_MeltingPoint_458	74	degree Celsius				FALSE		Risocaine							Avdeef_Journal [document]_year2015_1
RLMR	RLMR_MeltingPoint_459	207	degree Celsius				FALSE		Rofecoxib							Avdeef_Journal [document]_year2015_1
RLMR	RLMR_MeltingPoint_460	123	degree Celsius				FALSE		Rosiglitazone							Avdeef_Journal [document]_year2015_1
RLMR	RLMR_MeltingPoint_461	151	degree Celsius				FALSE		Albuterol_OR[SYNONYM]_Salbutamol							Avdeef_Journal [document]_year2015_1
RLMR	RLMR_MeltingPoint_462	140	degree Celsius				FALSE		Salicylamide							Avdeef_Journal [document]_year2015_1
RLMR	RLMR_MeltingPoint_463	158	degree Celsius				FALSE		Salicylic acid							Avdeef_Journal [document]_year2015_1
RLMR	RLMR_MeltingPoint_464	158	degree Celsius				FALSE		Salicylic acid							Avdeef_Journal [document]_year2015_1
RLMR	RLMR_MeltingPoint_465	350	degree Celsius				FALSE		Saquinavir							Avdeef_Journal [document]_year2015_1
RLMR	RLMR_MeltingPoint_466	86	degree Celsius				FALSE		Secbumetone							Avdeef_Journal [document]_year2015_1
RLMR	RLMR_MeltingPoint_467	98	degree Celsius				FALSE		Secobarbital							Avdeef_Journal [document]_year2015_1
RLMR	RLMR_MeltingPoint_468	220	degree Celsius				FALSE		Serine, D-							Avdeef_Journal [document]_year2015_1
RLMR	RLMR_MeltingPoint_469	240	degree Celsius				FALSE		Serine, DL-							Avdeef_Journal [document]_year2015_1
RLMR	RLMR_MeltingPoint_470	240	degree Celsius				FALSE		Serine, DL-							Avdeef_Journal [document]_year2015_1
RLMR	RLMR_MeltingPoint_471	222	degree Celsius				FALSE		Serine, L-							Avdeef_Journal [document]_year2015_1
RLMR	RLMR_MeltingPoint_472	246	degree Celsius				FALSE		Serine, L-							Avdeef_Journal [document]_year2015_1
RLMR	RLMR_MeltingPoint_473	220	degree Celsius				FALSE		Serine, L-							Avdeef_Journal [document]_year2015_1
RLMR	RLMR_MeltingPoint_474	222	degree Celsius				FALSE		Serine x H2O, L-							Avdeef_Journal [document]_year2015_1
RLMR	RLMR_MeltingPoint_475	174	degree Celsius				FALSE		Silybin							Avdeef_Journal [document]_year2015_1
RLMR	RLMR_MeltingPoint_476	135	degree Celsius				FALSE		Spironolactone							Avdeef_Journal [document]_year2015_1
RLMR	RLMR_MeltingPoint_477	160	degree Celsius				FALSE		Stavudine							Avdeef_Journal [document]_year2015_1
RLMR	RLMR_MeltingPoint_478	275	degree Celsius				FALSE		Strychnine							Avdeef_Journal [document]_year2015_1
RLMR	RLMR_MeltingPoint_479	142	degree Celsius				FALSE		Suberic acid							Avdeef_Journal [document]_year2015_1
RLMR	RLMR_MeltingPoint_480	142	degree Celsius				FALSE		Suberic acid							Avdeef_Journal [document]_year2015_1
RLMR	RLMR_MeltingPoint_481	187	degree Celsius				FALSE		Succinic acid							Avdeef_Journal [document]_year2015_1
RLMR	RLMR_MeltingPoint_482	187	degree Celsius				FALSE		Succinic acid							Avdeef_Journal [document]_year2015_1
RLMR	RLMR_MeltingPoint_483	187	degree Celsius				FALSE		Succinic acid							Avdeef_Journal [document]_year2015_1
RLMR	RLMR_MeltingPoint_484	187	degree Celsius				FALSE		Succinic acid							Avdeef_Journal [document]_year2015_1
RLMR	RLMR_MeltingPoint_485	126	degree Celsius				FALSE		Succinimide							Avdeef_Journal [document]_year2015_1
RLMR	RLMR_MeltingPoint_486	194	degree Celsius				FALSE		Succinyl_sulfathiazole							Avdeef_Journal [document]_year2015_1
RLMR	RLMR_MeltingPoint_487	194	degree Celsius				FALSE		Succinyl_sulfathiazole.H2O(I)							Avdeef_Journal [document]_year2015_1
RLMR	RLMR_MeltingPoint_488	194	degree Celsius				FALSE		Succinyl_sulfathiazole.H2O(II)							Avdeef_Journal [document]_year2015_1
RLMR	RLMR_MeltingPoint_489	188	degree Celsius				FALSE		Sucrose							Avdeef_Journal [document]_year2015_1
RLMR	RLMR_MeltingPoint_490	191	degree Celsius				FALSE		Sucrose							Avdeef_Journal [document]_year2015_1
RLMR	RLMR_MeltingPoint_491	253	degree Celsius				FALSE		Sulfadiazine							Avdeef_Journal [document]_year2015_1
RLMR	RLMR_MeltingPoint_492	204	degree Celsius				FALSE		Sulfadimethoxine							Avdeef_Journal [document]_year2015_1
RLMR	RLMR_MeltingPoint_493	237	degree Celsius				FALSE		Sulfamerazine							Avdeef_Journal [document]_year2015_1
RLMR	RLMR_MeltingPoint_494	176	degree Celsius				FALSE		Sulfamethazine							Avdeef_Journal [document]_year2015_1
RLMR	RLMR_MeltingPoint_495	208	degree Celsius				FALSE		Sulfamethizole							Avdeef_Journal [document]_year2015_1
RLMR	RLMR_MeltingPoint_496	167	degree Celsius				FALSE		Sulfamethoxazole							Avdeef_Journal [document]_year2015_1
RLMR	RLMR_MeltingPoint_497	183	degree Celsius				FALSE		Sulfanilacetamide							Avdeef_Journal [document]_year2015_1
RLMR	RLMR_MeltingPoint_498	165	degree Celsius				FALSE		Sulfanilamide							Avdeef_Journal [document]_year2015_1
RLMR	RLMR_MeltingPoint_499	185	degree Celsius				FALSE		Sulfanilamide x H2O							Avdeef_Journal [document]_year2015_1
RLMR	RLMR_MeltingPoint_500	192	degree Celsius				FALSE		Sulfapyridine							Avdeef_Journal [document]_year2015_1
RLMR	RLMR_MeltingPoint_501	220	degree Celsius				FALSE		Sulfasalazine							Avdeef_Journal [document]_year2015_1
RLMR	RLMR_MeltingPoint_502	202	degree Celsius				FALSE		Sulfathiazole							Avdeef_Journal [document]_year2015_1
RLMR	RLMR_MeltingPoint_503	202	degree Celsius				FALSE		Sulfathiazole				Form a			Avdeef_Journal [document]_year2015_1
RLMR	RLMR_MeltingPoint_504	202	degree Celsius				FALSE		Sulfathiazole				Form ß			Avdeef_Journal [document]_year2015_1
RLMR	RLMR_MeltingPoint_505	243	degree Celsius				FALSE		Sulfisomidine							Avdeef_Journal [document]_year2015_1
RLMR	RLMR_MeltingPoint_506	184	degree Celsius				FALSE		Sulindac							Avdeef_Journal [document]_year2015_1
RLMR	RLMR_MeltingPoint_507	175	degree Celsius				FALSE		Tartaric acid							Avdeef_Journal [document]_year2015_1
RLMR	RLMR_MeltingPoint_508	175	degree Celsius				FALSE		Tartaric acid							Avdeef_Journal [document]_year2015_1
RLMR	RLMR_MeltingPoint_509	175	degree Celsius				FALSE		Tartaric acid							Avdeef_Journal [document]_year2015_1
RLMR	RLMR_MeltingPoint_510	300	degree Celsius				FALSE		Taurine							Avdeef_Journal [document]_year2015_1
RLMR	RLMR_MeltingPoint_511	328	degree Celsius				FALSE		Taurine							Avdeef_Journal [document]_year2015_1
RLMR	RLMR_MeltingPoint_512	26	degree Celsius				FALSE		t-butanol							Avdeef_Journal [document]_year2015_1
RLMR	RLMR_MeltingPoint_513	300	degree Celsius				FALSE		Terephthalic acid							Avdeef_Journal [document]_year2015_1
RLMR	RLMR_MeltingPoint_514	300	degree Celsius				FALSE		Terephthalic acid							Avdeef_Journal [document]_year2015_1
RLMR	RLMR_MeltingPoint_515	154	degree Celsius				FALSE		Testosterone							Avdeef_Journal [document]_year2015_1
RLMR	RLMR_MeltingPoint_516	155	degree Celsius				FALSE		Testosterone							Avdeef_Journal [document]_year2015_1
RLMR	RLMR_MeltingPoint_517	120	degree Celsius				FALSE		Testosterone Propionate							Avdeef_Journal [document]_year2015_1
RLMR	RLMR_MeltingPoint_518	275	degree Celsius				FALSE		Thalidomide							Avdeef_Journal [document]_year2015_1
RLMR	RLMR_MeltingPoint_519	159	degree Celsius				FALSE		Thalidomide, N-Me-							Avdeef_Journal [document]_year2015_1
RLMR	RLMR_MeltingPoint_520	105	degree Celsius				FALSE		Thalidomide, N-Pn-							Avdeef_Journal [document]_year2015_1
RLMR	RLMR_MeltingPoint_521	136	degree Celsius				FALSE		Thalidomide, N-Pr-							Avdeef_Journal [document]_year2015_1
RLMR	RLMR_MeltingPoint_522	272	degree Celsius				FALSE		Theophylline							Avdeef_Journal [document]_year2015_1
RLMR	RLMR_MeltingPoint_523	273	degree Celsius				FALSE		Theophylline							Avdeef_Journal [document]_year2015_1
RLMR	RLMR_MeltingPoint_524	272	degree Celsius				FALSE		Theophylline x H2O							Avdeef_Journal [document]_year2015_1
RLMR	RLMR_MeltingPoint_525	158	degree Celsius				FALSE		Thiopental							Avdeef_Journal [document]_year2015_1
RLMR	RLMR_MeltingPoint_526	270	degree Celsius				FALSE		Threonine, L-							Avdeef_Journal [document]_year2015_1
RLMR	RLMR_MeltingPoint_527	256	degree Celsius				FALSE		Threonine, L-							Avdeef_Journal [document]_year2015_1
RLMR	RLMR_MeltingPoint_528	50	degree Celsius				FALSE		Thymol							Avdeef_Journal [document]_year2015_1
RLMR	RLMR_MeltingPoint_529	52	degree Celsius				FALSE		Thymol							Avdeef_Journal [document]_year2015_1
RLMR	RLMR_MeltingPoint_530	129	degree Celsius				FALSE		Tolbutamide							Avdeef_Journal [document]_year2015_1
RLMR	RLMR_MeltingPoint_531	125	degree Celsius				FALSE		Toluenesulfonic acid, 4-, x H2O							Avdeef_Journal [document]_year2015_1
RLMR	RLMR_MeltingPoint_532	270	degree Celsius				FALSE		Triamcinolone							Avdeef_Journal [document]_year2015_1
RLMR	RLMR_MeltingPoint_533	293	degree Celsius				FALSE		Triamcinolone acetonide							Avdeef_Journal [document]_year2015_1
RLMR	RLMR_MeltingPoint_534	313	degree Celsius				FALSE		Triamterene							Avdeef_Journal [document]_year2015_1
RLMR	RLMR_MeltingPoint_535	219	degree Celsius				FALSE		Trimellitic acid							Avdeef_Journal [document]_year2015_1
RLMR	RLMR_MeltingPoint_536	375	degree Celsius				FALSE		Trimesic acid							Avdeef_Journal [document]_year2015_1
RLMR	RLMR_MeltingPoint_537	172	degree Celsius				FALSE		Tris(hydroxymethyl)aminomethane							Avdeef_Journal [document]_year2015_1
RLMR	RLMR_MeltingPoint_538	283	degree Celsius				FALSE		Tryptophan, (S)-(-)-_OR[SYNONYM]_Tryptophan, L-							Avdeef_Journal [document]_year2015_1
RLMR	RLMR_MeltingPoint_539	289	degree Celsius				FALSE		Tryptophan, DL-							Avdeef_Journal [document]_year2015_1
RLMR	RLMR_MeltingPoint_540	283	degree Celsius				FALSE		Tryptophan, (S)-(-)-_OR[SYNONYM]_Tryptophan, L-							Avdeef_Journal [document]_year2015_1
RLMR	RLMR_MeltingPoint_541	343	degree Celsius				FALSE		Tyrosine_OR[SYNONYM]_Tyrosine, L-							Avdeef_Journal [document]_year2015_1
RLMR	RLMR_MeltingPoint_542	312	degree Celsius				FALSE		Tyrosine, D-							Avdeef_Journal [document]_year2015_1
RLMR	RLMR_MeltingPoint_543	325	degree Celsius				FALSE		Tyrosine, DL-							Avdeef_Journal [document]_year2015_1
RLMR	RLMR_MeltingPoint_544	325	degree Celsius				FALSE		Tyrosine, DL-							Avdeef_Journal [document]_year2015_1
RLMR	RLMR_MeltingPoint_545	325	degree Celsius				FALSE		Tyrosine, DL-							Avdeef_Journal [document]_year2015_1
RLMR	RLMR_MeltingPoint_546	319	degree Celsius				FALSE		Tyrosine_OR[SYNONYM]_Tyrosine, L-							Avdeef_Journal [document]_year2015_1
RLMR	RLMR_MeltingPoint_547	319	degree Celsius				FALSE		Tyrosine_OR[SYNONYM]_Tyrosine, L-							Avdeef_Journal [document]_year2015_1
RLMR	RLMR_MeltingPoint_548	133	degree Celsius				FALSE		Urea							Avdeef_Journal [document]_year2015_1
RLMR	RLMR_MeltingPoint_549	133	degree Celsius				FALSE		Urea							Avdeef_Journal [document]_year2015_1
RLMR	RLMR_MeltingPoint_550	300	degree Celsius				FALSE		Uric acid							Avdeef_Journal [document]_year2015_1
RLMR	RLMR_MeltingPoint_551	320	degree Celsius				FALSE		Uric acid x 2H2O							Avdeef_Journal [document]_year2015_1
RLMR	RLMR_MeltingPoint_552	295	degree Celsius				FALSE		Valine, D-							Avdeef_Journal [document]_year2015_1
RLMR	RLMR_MeltingPoint_553	296	degree Celsius				FALSE		Valine, DL-							Avdeef_Journal [document]_year2015_1
RLMR	RLMR_MeltingPoint_554	311	degree Celsius				FALSE		Valine, L-							Avdeef_Journal [document]_year2015_1
RLMR	RLMR_MeltingPoint_555	82	degree Celsius				FALSE		Vanillin							Avdeef_Journal [document]_year2015_1
RLMR	RLMR_MeltingPoint_556	234	degree Celsius				FALSE		Vidarabine							Avdeef_Journal [document]_year2015_1
RLMR	RLMR_MeltingPoint_557	300	degree Celsius				FALSE		Xanthine							Avdeef_Journal [document]_year2015_1

## Sheet: SMILES
Name	CAS Number	SMILES	Stereochemistry?	Comment	Reference ID	Reference (free text)
Lactose		[H][C@@](O[C@@H]1O[C@H](CO)[C@H](O)[C@H](O)[C@H]1O)([C@H](O)CO)[C@H](O)[C@@H](O)C=O		The 'Name' field entry was taken verbatim from Avdeef 2015 [doi: 10.5599/admet.3.4.259]. This name was used to retrieve the SMILES: Lactose		http://www.commonchemistry.org/ChemicalDetail.aspx?ref=63-42-3&terms=Lactose (accessed 17-08-16)
Estradiol, 17-ß		[H][C@@]12CC[C@H](O)[C@@]1(C)CC[C@]1([H])C3=C(CC[C@@]21[H])C=C(O)C=C3		The 'Name' field entry was taken verbatim from Avdeef 2015 [doi: 10.5599/admet.3.4.259]. This name was used to retrieve the SMILES: Estradiol, 17-ß		Cardoso et al. Org. Process Res. Dev., 2016, 20 (2), pp 306–311 [doi: 10.1021/acs.oprd.5b00394]
Nitrofurantoin		[O-][N+](=O)c1oc(cc1)/C=N/N2CC(=O)NC2=O		The 'Name' field entry was taken verbatim from Avdeef 2015 [doi: 10.5599/admet.3.4.259]. This name was used to retrieve the SMILES: Nitrofurantoin		Chemical Identifier Resolver (Lookup) (retrieved on 02-08-2016)
Ascorbic acid		C([C@@H]([C@@H]1C(=C(C(=O)O1)O)O)O)O		The 'Name' field entry was taken verbatim from Avdeef 2015 [doi: 10.5599/admet.3.4.259]. This name was used to retrieve the SMILES: Ascorbic acid		ChemSpider API (retrieved on 02-08-2016)
Crotonic acid, trans-		C/C=C/C(=O)O		The 'Name' field entry was taken verbatim from Avdeef 2015 [doi: 10.5599/admet.3.4.259]. This name was used to retrieve the SMILES: Crotonic acid, trans-		ChemSpider API (retrieved on 02-08-2016)
Ibuprofen, (+)-		C[C@@H](c1ccc(cc1)CC(C)C)[C](=O)O		The 'Name' field entry was taken verbatim from Avdeef 2015 [doi: 10.5599/admet.3.4.259]. Structure confirmed via searching www.commonchemistry.org and visualising the SMILES using www.chemicalize.org. This name was used to retrieve the SMILES: Ibuprofen, (+)-		ChemSpider API (retrieved on 02-08-2016); [14C] -> [C] manually
Naproxen		C[C@@H](c1ccc2cc(ccc2c1)OC)C(=O)O		The 'Name' field entry was taken verbatim from Avdeef 2015 [doi: 10.5599/admet.3.4.259]. Structure confirmed via searching www.commonchemistry.org and visualising the SMILES using www.chemicalize.org. This name was used to retrieve the SMILES: Naproxen		ChemSpider API (retrieved on 02-08-2016)
Alanine, D-		C[C@@H](N)C(O)=O		The 'Name' field entry was taken verbatim from Avdeef 2015 [doi: 10.5599/admet.3.4.259]. This name was used to retrieve the SMILES: Alanine, D-		Chemical Identifier Resolver (OPSIN) (retrieved on 02-08-2016)
Threonine, L-		C[C@@H](O)[C@H](N)C(O)=O		The 'Name' field entry was taken verbatim from Avdeef 2015 [doi: 10.5599/admet.3.4.259]. Structure confirmed via searching www.commonchemistry.org and visualising the SMILES using www.chemicalize.org. This name was used to retrieve the SMILES: Threonine, L-		Chemical Identifier Resolver (OPSIN) (retrieved on 02-08-2016)
Pentazocine		C[C@@H]1[C@@H]2Cc3ccc(O)cc3[C@]1(C)CCN2CC=C(C)C		The 'Name' field entry was taken verbatim from Avdeef 2015 [doi: 10.5599/admet.3.4.259]. I AM NOT SURE ABOUT HOW I'VE ARRANGED THE STEREOCENTRES IN THE SMILES!. This name was used to retrieve the SMILES: Pentazocine		http://www.commonchemistry.org/ChemicalDetail.aspx?ref=359-83-1&terms=Pentazocine (accessed 11-08-16)
Digitoxin		C[C@@H]1[C@H]([C@H](C[C@@H](O1)O[C@@H]2[C@H](O[C@H](C[C@@H]2O)O[C@@H]3[C@H](O[C@H](C[C@@H]3O)O[C@H]4CC[C@]5([C@@H](C4)CC[C@@H]6[C@@H]5CC[C@]7([C@@]6(CC[C@@H]7C8=CC(=O)OC8)O)C)C)C)C)O)O		The 'Name' field entry was taken verbatim from Avdeef 2015 [doi: 10.5599/admet.3.4.259]. Structure confirmed via searching www.commonchemistry.org and visualising the SMILES using www.chemicalize.org. This name was used to retrieve the SMILES: Digitoxin		ChemSpider API (retrieved on 02-08-2016)
Dexamethasone		C[C@@H]1C[C@H]2[C@@H]3CCC4=CC(=O)C=C[C@]4(C)[C@@]3(F)[C@@H](O)C[C@]2(C)[C@@]1(O)C(=O)CO		The 'Name' field entry was taken verbatim from Avdeef 2015 [doi: 10.5599/admet.3.4.259]. This name was used to retrieve the SMILES: Dexamethasone		Chemical Identifier Resolver (Lookup) (retrieved on 02-08-2016)
Griseofulvin		C[C@@H]1CC(=O)C=C([C@]12C(=O)c3c(cc(c(c3O2)Cl)OC)OC)OC		The 'Name' field entry was taken verbatim from Avdeef 2015 [doi: 10.5599/admet.3.4.259]. Structure confirmed via searching www.commonchemistry.org and visualising the SMILES using www.chemicalize.org. This name was used to retrieve the SMILES: Griseofulvin		ChemSpider API (retrieved on 02-08-2016)
Naringin		C[C@@H]1O[C@@H](O[C@@H]2[C@@H](O)[C@H](O)[C@@H](CO)O[C@H]2Oc3cc(O)c4C(=O)C[C@H](Oc4c3)c5ccc(O)cc5)[C@H](O)[C@H](O)[C@H]1O		The 'Name' field entry was taken verbatim from Avdeef 2015 [doi: 10.5599/admet.3.4.259]. Structure confirmed via searching www.commonchemistry.org and visualising the SMILES using www.chemicalize.org. This name was used to retrieve the SMILES: Naringin		Chemical Identifier Resolver (Lookup) (retrieved on 02-08-2016)
Triamcinolone		C[C@]12C[C@H](O)[C@@]3(F)[C@@H](CCC4=CC(=O)C=C[C@]34C)[C@@H]1C[C@@H](O)[C@]2(O)C(=O)CO		The 'Name' field entry was taken verbatim from Avdeef 2015 [doi: 10.5599/admet.3.4.259]. This name was used to retrieve the SMILES: Triamcinolone		Chemical Identifier Resolver (Lookup) (retrieved on 02-08-2016)
Prednisolone		C[C@]12C[C@H](O)[C@H]3[C@@H](CCC4=CC(=O)C=C[C@]34C)[C@@H]1CC[C@]2(O)C(=O)CO		The 'Name' field entry was taken verbatim from Avdeef 2015 [doi: 10.5599/admet.3.4.259]. This name was used to retrieve the SMILES: Prednisolone		Chemical Identifier Resolver (Lookup) (retrieved on 02-08-2016)
Corticosterone		C[C@]12C[C@H](O)[C@H]3[C@@H](CCC4=CC(=O)CC[C@]34C)[C@@H]1CC[C@@H]2C(=O)CO		The 'Name' field entry was taken verbatim from Avdeef 2015 [doi: 10.5599/admet.3.4.259]. This name was used to retrieve the SMILES: Corticosterone		Chemical Identifier Resolver (Lookup) (retrieved on 02-08-2016)
Androsterone		C[C@]12CC[C@@H](O)C[C@@H]1CC[C@@H]3[C@@H]2CC[C@@]4(C)[C@H]3CCC4=O		The 'Name' field entry was taken verbatim from Avdeef 2015 [doi: 10.5599/admet.3.4.259]. This name was used to retrieve the SMILES: Androsterone		Chemical Identifier Resolver (Lookup) (retrieved on 02-08-2016)
Ethinylestradiol, 17a-		C[C@]12CC[C@@H]3c4ccc(cc4CC[C@H]3[C@@H]1CC[C@]2(C#C)O)O		The 'Name' field entry was taken verbatim from Avdeef 2015 [doi: 10.5599/admet.3.4.259]. Structure confirmed via http://www.sigmaaldrich.com/catalog/product/sigma/e4876?lang=en&region=GB. This name was used to retrieve the SMILES: Ethinylestradiol, 17a-		ChemSpider API (retrieved on 02-08-2016)
Carbenoxolone		C[C@]12CC[C@](C[C@H]1C3=CC(=O)[C@@H]4[C@]5(CC[C@@H](C([C@@H]5CC[C@]4([C@@]3(CC2)C)C)(C)C)OC(=O)CCC(=O)O)C)(C)C(=O)O		The 'Name' field entry was taken verbatim from Avdeef 2015 [doi: 10.5599/admet.3.4.259]. Confirmed via checking J. Blanchard, J.O. Boyle, S. van Wagenen, J. Pharm. Sci. 77 (1988) 548-552.. This name was used to retrieve the SMILES: Carbenoxolone		ChemSpider API (retrieved on 02-08-2016)
Deoxycorticosterone		C[C@]12CC[C@H]3[C@@H](CCC4=CC(=O)CC[C@]34C)[C@@H]1CC[C@@H]2C(=O)CO		The 'Name' field entry was taken verbatim from Avdeef 2015 [doi: 10.5599/admet.3.4.259]. This name was used to retrieve the SMILES: Deoxycorticosterone		Chemical Identifier Resolver (Lookup) (retrieved on 02-08-2016)
Testosterone		C[C@]12CC[C@H]3[C@@H](CCC4=CC(=O)CC[C@]34C)[C@@H]1CC[C@@H]2O		The 'Name' field entry was taken verbatim from Avdeef 2015 [doi: 10.5599/admet.3.4.259]. This name was used to retrieve the SMILES: Testosterone		Chemical Identifier Resolver (Lookup) (retrieved on 02-08-2016)
Norethindone		C[C@]12CC[C@H]3[C@@H](CCC4=CC(=O)CC[C@H]34)[C@@H]1CC[C@@]2(O)C#C		The 'Name' field entry was taken verbatim from Avdeef 2015 [doi: 10.5599/admet.3.4.259]. This name was used to retrieve the SMILES: norethindrone		Chemical Identifier Resolver (Lookup) (retrieved on 02-08-2016)
Estrone		C[C@]12CC[C@H]3[C@@H](CCc4cc(O)ccc34)[C@@H]1CCC2=O		The 'Name' field entry was taken verbatim from Avdeef 2015 [doi: 10.5599/admet.3.4.259]. This name was used to retrieve the SMILES: Estrone		Chemical Identifier Resolver (Lookup) (retrieved on 02-08-2016)
Dehydroisoandrosterone, 5, 6-		C[C@]12CC[C@H]3[C@H]([C@@H]1CCC2=O)CC=C4[C@@]3(CC[C@@H](C4)O)C		The 'Name' field entry was taken verbatim from Avdeef 2015 [doi: 10.5599/admet.3.4.259]. Structure confirmed via searching www.commonchemistry.org and visualising the SMILES using www.chemicalize.org. This name was used to retrieve the SMILES: Dehydroisoandrosterone, 5, 6-		ChemSpider API (retrieved on 02-08-2016)
Danazol		C[C@]12Cc3cnoc3C=C1CC[C@@H]4[C@@H]2CC[C@@]5(C)[C@H]4CC[C@@]5(O)C#C		The 'Name' field entry was taken verbatim from Avdeef 2015 [doi: 10.5599/admet.3.4.259]. This name was used to retrieve the SMILES: Danazol		Chemical Identifier Resolver (Lookup) (retrieved on 02-08-2016)
Andrenosterone		C[C@]12CCC(=O)C=C1CC[C@@H]3[C@@H]2C(=O)C[C@]4([C@H]3CCC4=O)C		The 'Name' field entry was taken verbatim from Avdeef 2015 [doi: 10.5599/admet.3.4.259]. This name was used to retrieve the SMILES: Andrenosterone		PubChem API (retrieved on 02-08-2016)
Ethisterone		O=C1CC[C@@]2(C(=C1)CC[C@H]1[C@H]2CC[C@@]2([C@@H]1CC[C@]2(O)C#C)C)C				Cambridge Structural Database (CSD) refcode POSJAI. CSD refcode structure exported from Mercury 3.8 GUI [CSD 5.37] as mol2 and new SMILES generated via Open Babel 2.3.2.
17a-methyltestosterone		C[C@]12CCC(=O)C=C1CC[C@@H]3[C@@H]2CC[C@]4([C@H]3CC[C@]4(C)O)C		The 'Name' field entry was taken verbatim from Avdeef 2015 [doi: 10.5599/admet.3.4.259]. This name was used to retrieve the SMILES: 17a-methyltestosterone		ChemSpider API (retrieved on 02-08-2016)
Hydrocortisone		C[C@]12CCC(=O)C=C1CC[C@H]3[C@@H]4CC[C@](O)(C(=O)CO)[C@@]4(C)C[C@H](O)[C@H]23		The 'Name' field entry was taken verbatim from Avdeef 2015 [doi: 10.5599/admet.3.4.259]. This name was used to retrieve the SMILES: Hydrocortisone		Chemical Identifier Resolver (Lookup) (retrieved on 02-08-2016)
Cortisone		C[C@]12CCC(=O)C=C1CC[C@H]3[C@@H]4CC[C@](O)(C(=O)CO)[C@@]4(C)CC(=O)[C@H]23		The 'Name' field entry was taken verbatim from Avdeef 2015 [doi: 10.5599/admet.3.4.259]. This name was used to retrieve the SMILES: Cortisone		Chemical Identifier Resolver (Lookup) (retrieved on 02-08-2016)
Cholic acid		C[C@H](CCC(O)=O)[C@H]1CC[C@H]2[C@@H]3[C@H](O)C[C@@H]4C[C@H](O)CC[C@]4(C)[C@H]3C[C@H](O)[C@]12C		The 'Name' field entry was taken verbatim from Avdeef 2015 [doi: 10.5599/admet.3.4.259]. This name was used to retrieve the SMILES: Cholic acid		Chemical Identifier Resolver (Lookup) (retrieved on 02-08-2016)
Alanine, L-		C[C@H](N)C(O)=O		The 'Name' field entry was taken verbatim from Avdeef 2015 [doi: 10.5599/admet.3.4.259]. Structure confirmed via searching www.commonchemistry.org and visualising the SMILES using www.chemicalize.org. This name was used to retrieve the SMILES: Alanine, L-		Chemical Identifier Resolver (OPSIN) (retrieved on 02-08-2016)
Aztreonam		C[C@H]1[C@H](NC(=O)C(=N/OC(C)(C)C(O)=O)\c2csc(N)n2)C(=O)N1S(O)(=O)=O		The 'Name' field entry was taken verbatim from Avdeef 2015 [doi: 10.5599/admet.3.4.259]. This name was used to retrieve the SMILES: Aztreonam		http://www.commonchemistry.org/ChemicalDetail.aspx?ref=78110-38-0&terms=Aztreonam (accessed 18-08-16)
Methylprednisolone		C[C@H]1C[C@H]2[C@@H]3CC[C@](O)(C(=O)CO)[C@@]3(C)C[C@H](O)[C@@H]2[C@@]4(C)C=CC(=O)C=C14		The 'Name' field entry was taken verbatim from Avdeef 2015 [doi: 10.5599/admet.3.4.259]. This name was used to retrieve the SMILES: Methylprednisolone		Chemical Identifier Resolver (Lookup) (retrieved on 02-08-2016)
Betamethasone		C[C@H]1C[C@H]2[C@@H]3CCC4=CC(=O)C=C[C@]4(C)[C@@]3(F)[C@@H](O)C[C@]2(C)[C@@]1(O)C(=O)CO		The 'Name' field entry was taken verbatim from Avdeef 2015 [doi: 10.5599/admet.3.4.259]. This name was used to retrieve the SMILES: Betamethasone		Chemical Identifier Resolver (Lookup) (retrieved on 02-08-2016)
Digoxin		C[C@H]1O[C@H](C[C@H](O)[C@@H]1O)O[C@H]2[C@@H](O)C[C@@H](O[C@@H]2C)O[C@H]3[C@@H](O)C[C@@H](O[C@@H]3C)O[C@H]4CC[C@@]5(C)[C@H](CC[C@@H]6[C@@H]5C[C@@H](O)[C@]7(C)[C@H](CC[C@]67O)C8=CC(=O)OC8)C4		The 'Name' field entry was taken verbatim from Avdeef 2015 [doi: 10.5599/admet.3.4.259]. This name was used to retrieve the SMILES: Digoxin		Chemical Identifier Resolver (Lookup) (retrieved on 02-08-2016)
Rofecoxib		C[S](=O)(=O)c1ccc(cc1)C2=C(C(=O)OC2)c3ccccc3		The 'Name' field entry was taken verbatim from Avdeef 2015 [doi: 10.5599/admet.3.4.259]. This name was used to retrieve the SMILES: Rofecoxib		Chemical Identifier Resolver (Lookup) (retrieved on 02-08-2016)
Barbituric acid, 5-allyl-5-phenyl-		C=CCC1(C(=O)NC(=O)NC1=O)c2ccccc2		The 'Name' field entry was taken verbatim from Avdeef 2015 [doi: 10.5599/admet.3.4.259]. This name was used to retrieve the SMILES: Barbituric acid, 5-allyl-5-phenyl-		Chemical Identifier Resolver (OPSIN) (retrieved on 02-08-2016)
Allobarbital		C=CCC1(CC=C)C(=O)NC(=O)NC1=O		The 'Name' field entry was taken verbatim from Avdeef 2015 [doi: 10.5599/admet.3.4.259]. This name was used to retrieve the SMILES: Allobarbital		Chemical Identifier Resolver (Lookup) (retrieved on 02-08-2016)
Atovaquone		C1[C@@H](CC[C@H](C1)C2=C(C(=O)C3=CC=CC=C3C2=O)O)C4=CC=C(C=C4)Cl		The 'Name' field entry was taken verbatim from Avdeef 2015 [doi: 10.5599/admet.3.4.259]. Structure confirmed via consulting http://www.sigmaaldrich.com/catalog/product/sigma/a7986?lang=en&region=GB. This name was used to retrieve the SMILES: Atovaquone		ChemSpider API (retrieved on 02-08-2016)
Sulfasalazine		n1c(cccc1)NS(=O)(=O)c1ccc(cc1)/N=N/c1ccc(c(c1)C(=O)O)O				Cambridge Structural Database (CSD) refcode QIJZOY.CSD refcode structure exported from Mercury 3.8 GUI [CSD 5.37] as mol2 and new SMILES generated via Open Babel 2.3.2.
Phenanthroline, 1,10-		C1=CC2=C(N=C1)C1=NC=CC=C1C=C2		The 'Name' field entry was taken verbatim from Avdeef 2015 [doi: 10.5599/admet.3.4.259]. This name was used to retrieve the SMILES: Phenanthroline, 1,10-		http://www.commonchemistry.org/ChemicalDetail.aspx?ref=66-71-7&terms=Phenanthroline%2c+1%2c10- (accessed 18-08-16)
Fluorene		C1c2ccccc2c3ccccc13		The 'Name' field entry was taken verbatim from Avdeef 2015 [doi: 10.5599/admet.3.4.259]. This name was used to retrieve the SMILES: Fluorene		Chemical Identifier Resolver (OPSIN) (retrieved on 02-08-2016)
Caffeic acid		c1cc(c(cc1/C=C/C(=O)O)O)O		The 'Name' field entry was taken verbatim from Avdeef 2015 [doi: 10.5599/admet.3.4.259]. Structure confirmed via searching www.commonchemistry.org and visualising the SMILES using www.chemicalize.org. This name was used to retrieve the SMILES: Caffeic acid		ChemSpider API (retrieved on 02-08-2016)
Puararin		c1cc(ccc1c2coc3c(c2=O)ccc(c3O[C@H]4[C@@H]([C@H]([C@@H]([C@H](O4)CO)O)O)O)O)O		The 'Name' field entry was taken verbatim from Avdeef 2015 [doi: 10.5599/admet.3.4.259]. This name was used to retrieve the SMILES: Puararin		ChemSpider API (retrieved on 02-08-2016)
Sulfanilamide x H2O		c1cc(ccc1N)S(=O)(=O)N.O		The 'Name' field entry was taken verbatim from Avdeef 2015 [doi: 10.5599/admet.3.4.259]. Sulfanilamide structure confirmed via www.commonchemistry.org. This name was used to retrieve the SMILES: Sulfanilamide x H2O		Sulfanilamide structure: ChemSpider API (retrieved on 02-08-2016); OH2 added manually
Succinyl_sulfathiazole		c1cc(ccc1NC(=O)CCC(=O)O)S(=O)(=O)Nc2nccs2		The 'Name' field entry was taken verbatim from Avdeef 2015 [doi: 10.5599/admet.3.4.259]. This name was used to retrieve the SMILES: Succinyl_sulfathiazole		ChemSpider API (retrieved on 02-08-2016)
Pyrene		c1cc2ccc3cccc4ccc(c1)c2c34		The 'Name' field entry was taken verbatim from Avdeef 2015 [doi: 10.5599/admet.3.4.259]. This name was used to retrieve the SMILES: Pyrene		Chemical Identifier Resolver (OPSIN) (retrieved on 02-08-2016)
Strychnine		c1ccc2c(c1)[C@]34CCN5[C@H]3C[C@@H]6[C@@H]7[C@@H]4N2C(=O)C[C@@H]7OCC=C6C5		The 'Name' field entry was taken verbatim from Avdeef 2015 [doi: 10.5599/admet.3.4.259]. Structure confirmed via searching www.commonchemistry.org and visualising the SMILES using www.chemicalize.org; only discrepancy was the N stereo-centre, but I'm not sure this would be preserved?. This name was used to retrieve the SMILES: Strychnine		ChemSpider API (retrieved on 02-08-2016)
Naphthylamine-1-sulfonic acid, 2-		c1ccc2c(c1)ccc(c2S(=O)(=O)O)N		The 'Name' field entry was taken verbatim from Avdeef 2015 [doi: 10.5599/admet.3.4.259]. Confirmed via http://www.sigmaaldrich.com/catalog/product/aldrich/291137?lang=en&region=GB. This name was used to retrieve the SMILES: Naphthylamine-1-sulfonic acid, 2-		ChemSpider API (retrieved on 02-08-2016)
Anthracene		c1ccc2cc3ccccc3cc2c1		The 'Name' field entry was taken verbatim from Avdeef 2015 [doi: 10.5599/admet.3.4.259]. This name was used to retrieve the SMILES: Anthracene		Chemical Identifier Resolver (OPSIN) (retrieved on 02-08-2016)
Vidarabine		c1nc(c2c(n1)n(cn2)[C@H]3[C@H]([C@@H]([C@H](O3)CO)O)O)N		The 'Name' field entry was taken verbatim from Avdeef 2015 [doi: 10.5599/admet.3.4.259]. Structure confirmed via searching www.commonchemistry.org and visualising the SMILES using www.chemicalize.org. This name was used to retrieve the SMILES: Vidarabine		ChemSpider API (retrieved on 02-08-2016)
Hydroxyprogesterone, 17-a		CC(=O)[C@@]1(O)CC[C@H]2C3CCC4=CC(=O)CC[C@]4(C)C3CC[C@]12C		The 'Name' field entry was taken verbatim from Avdeef 2015 [doi: 10.5599/admet.3.4.259]. This name was used to retrieve the SMILES: Hydroxyprogesterone, 17-a		Schweiger-Madeleine et al. Tetrahedron Letters, Volume 38, Issue 35, 1 September 1997, Pages 6127–6130 [doi:10.1016/S0040-4039(97)01389-0]
Progesterone		CC(=O)[C@H]1CC[C@H]2[C@@H]3CCC4=CC(=O)CC[C@]4(C)[C@H]3CC[C@]12C		The 'Name' field entry was taken verbatim from Avdeef 2015 [doi: 10.5599/admet.3.4.259]. This name was used to retrieve the SMILES: Progesterone		Chemical Identifier Resolver (Lookup) (retrieved on 02-08-2016)
Acetophenone, 4-HO-		CC(=O)C1=CC=C(O)C=C1		The 'Name' field entry was taken verbatim from Avdeef 2015 [doi: 10.5599/admet.3.4.259]. This name was used to retrieve the SMILES: Acetophenone, 4-hydroxy-		http://www.commonchemistry.org/ChemicalDetail.aspx?ref=99-93-4&terms=Acetophenone,%204-hydroxy- (accessed 19-08-16)
Levulinic acid		CC(=O)CCC(O)=O		The 'Name' field entry was taken verbatim from Avdeef 2015 [doi: 10.5599/admet.3.4.259]. This name was used to retrieve the SMILES: Levulinic acid		Chemical Identifier Resolver (OPSIN) (retrieved on 02-08-2016)
Sulfanilacetamide		CC(=O)N[S](=O)(=O)c1ccc(N)cc1		The 'Name' field entry was taken verbatim from Avdeef 2015 [doi: 10.5599/admet.3.4.259]. This name was used to retrieve the SMILES: Sulfanilacetamide		Chemical Identifier Resolver (Lookup) (retrieved on 02-08-2016)
Ketoconazole		CC(=O)N1CCN(CC1)c2ccc(OC[C@H]3CO[C@@](Cn4ccnc4)(O3)c5ccc(Cl)cc5Cl)cc2		The 'Name' field entry was taken verbatim from Avdeef 2015 [doi: 10.5599/admet.3.4.259]. Structure confirmed via searching www.commonchemistry.org and visualising the SMILES using www.chemicalize.org; BUT, the stereochemistry is relative i.e. it is a racemate for which the SMILES corresponds to one enantiomer!. This name was used to retrieve the SMILES: Ketoconazole		Chemical Identifier Resolver (Lookup) (retrieved on 02-08-2016)
N-tert-butylacetamide		CC(=O)NC(C)(C)C		The 'Name' field entry was taken verbatim from Avdeef 2015 [doi: 10.5599/admet.3.4.259]. This name was used to retrieve the SMILES: N-tert-butylacetamide		Chemical Identifier Resolver (OPSIN) (retrieved on 02-08-2016)
Diatrizoic acid		CC(=O)Nc1c(I)c(NC(C)=O)c(I)c(C(O)=O)c1I		The 'Name' field entry was taken verbatim from Avdeef 2015 [doi: 10.5599/admet.3.4.259]. This name was used to retrieve the SMILES: Diatrizoic acid		Chemical Identifier Resolver (Lookup) (retrieved on 02-08-2016)
Acetaminophen		CC(=O)Nc1ccc(O)cc1		The 'Name' field entry was taken verbatim from Avdeef 2015 [doi: 10.5599/admet.3.4.259]. This name was used to retrieve the SMILES: Acetaminophen		Chemical Identifier Resolver (Lookup) (retrieved on 02-08-2016)
Acetanilide		CC(=O)Nc1ccccc1		The 'Name' field entry was taken verbatim from Avdeef 2015 [doi: 10.5599/admet.3.4.259]. This name was used to retrieve the SMILES: Acetanilide		Chemical Identifier Resolver (OPSIN) (retrieved on 02-08-2016)
Acetazolamide		CC(=O)Nc1sc(nn1)[S](N)(=O)=O		The 'Name' field entry was taken verbatim from Avdeef 2015 [doi: 10.5599/admet.3.4.259]. This name was used to retrieve the SMILES: Acetazolamide		Chemical Identifier Resolver (Lookup) (retrieved on 02-08-2016)
Norethindone acetate		CC(=O)O[C@]1(CCC2C3CCC4=CC(=O)CCC4C3CCC12C)C#C		The 'Name' field entry was taken verbatim from Avdeef 2015 [doi: 10.5599/admet.3.4.259]. Since Avdeef 2015 [doi: 10.5599/admet.3.4.259] cited the reference for the enthalpy data point, and "Norethindone acetate" does not appear and "Norethindrone acetate" does, the structure of "Norethindrone acetate" was drawn from the cited reference.. This name was used to retrieve the SMILES: Norethindone ace…		G.A. Lewis, R.P. Enever, Int. J. Pharm. 3 (1979) 319-333 [doi: 10.1016/0378-5173(79)90124-8]
Acetylsalicylic acid		CC(=O)Oc1ccccc1C(O)=O		The 'Name' field entry was taken verbatim from Avdeef 2015 [doi: 10.5599/admet.3.4.259]. This name was used to retrieve the SMILES: Acetylsalicylic acid		Chemical Identifier Resolver (OPSIN) (retrieved on 02-08-2016)
Cephalosporanic acid, 7-NH2-		CC(=O)OCC1=C(N2[C@@H]([C@@H](C2=O)N)SC1)C(=O)O		The 'Name' field entry was taken verbatim from Avdeef 2015 [doi: 10.5599/admet.3.4.259]. This name was used to retrieve the SMILES: Cephalosporanic acid, 7-amino-		ChemSpider API (retrieved on 02-08-2016)
Spironolactone		CC(=O)S[C@@H]1CC2=CC(=O)CC[C@]2(C)[C@H]3CC[C@@]4(C)[C@@H](CC[C@@]45CCC(=O)O5)[C@H]13		The 'Name' field entry was taken verbatim from Avdeef 2015 [doi: 10.5599/admet.3.4.259]. This name was used to retrieve the SMILES: Spironolactone		Chemical Identifier Resolver (Lookup) (retrieved on 02-08-2016)
Methylmalonic acid		CC(C(O)=O)C(O)=O		The 'Name' field entry was taken verbatim from Avdeef 2015 [doi: 10.5599/admet.3.4.259]. This name was used to retrieve the SMILES: Methylmalonic acid		Chemical Identifier Resolver (OPSIN) (retrieved on 02-08-2016)
Flurbiprofen		CC(C(O)=O)c1ccc(c(F)c1)c2ccccc2		The 'Name' field entry was taken verbatim from Avdeef 2015 [doi: 10.5599/admet.3.4.259]. Structure confirmed via searching www.commonchemistry.org and visualising the SMILES using www.chemicalize.org. This name was used to retrieve the SMILES: Flurbiprofen		Chemical Identifier Resolver (Lookup) (retrieved on 02-08-2016)
Ketoprofen		CC(C(O)=O)c1cccc(c1)C(=O)c2ccccc2		The 'Name' field entry was taken verbatim from Avdeef 2015 [doi: 10.5599/admet.3.4.259]. This name was used to retrieve the SMILES: Ketoprofen		Chemical Identifier Resolver (Lookup) (retrieved on 02-08-2016)
Saquinavir		CC(C)(C)NC(=O)[C@@H]1C[C@@H]2CCCC[C@@H]2CN1C[C@@H](O)[C@H](Cc3ccccc3)NC(=O)[C@H](CC(N)=O)NC(=O)c4ccc5ccccc5n4		The 'Name' field entry was taken verbatim from Avdeef 2015 [doi: 10.5599/admet.3.4.259]. This name was used to retrieve the SMILES: Saquinavir		Chemical Identifier Resolver (Lookup) (retrieved on 02-08-2016)
Indinavir		CC(C)(C)NC(=O)[C@@H]1CN(CCN1C[C@@H](O)C[C@@H](Cc2ccccc2)C(=O)N[C@@H]3[C@H](O)Cc4ccccc34)Cc5cccnc5		The 'Name' field entry was taken verbatim from Avdeef 2015 [doi: 10.5599/admet.3.4.259]. This name was used to retrieve the SMILES: Indinavir		Chemical Identifier Resolver (Lookup) (retrieved on 02-08-2016)
Albuterol_OR[SYNONYM]_Salbutamol		CC(C)(C)NCC(O)c1ccc(O)c(CO)c1		The 'Name' field entry was taken verbatim from Avdeef 2015 [doi: 10.5599/admet.3.4.259]. This name was used to retrieve the SMILES: Salbutamol		Chemical Identifier Resolver (Lookup) (retrieved on 02-08-2016)
t-butanol		CC(C)(C)O		The 'Name' field entry was taken verbatim from Avdeef 2015 [doi: 10.5599/admet.3.4.259]. This name was used to retrieve the SMILES: t-butanol		Chemical Identifier Resolver (OPSIN) (retrieved on 02-08-2016)
Ceftazidime		CC(C)(O/N=C(C(=O)N[C@H]1[C@H]2SCC(=C(N2C1=O)C([O-])=O)C[n+]3ccccc3)/c4csc(N)n4)C(O)=O		The 'Name' field entry was taken verbatim from Avdeef 2015 [doi: 10.5599/admet.3.4.259]. Structure confirmed via searching www.commonchemistry.org and visualising the SMILES using www.chemicalize.org. This name was used to retrieve the SMILES: Ceftazidime		Chemical Identifier Resolver (Lookup) (retrieved on 02-08-2016)
Valine, D-		CC(C)[C@@H](N)C(O)=O		The 'Name' field entry was taken verbatim from Avdeef 2015 [doi: 10.5599/admet.3.4.259]. Structure confirmed via searching www.commonchemistry.org and visualising the SMILES using www.chemicalize.org. This name was used to retrieve the SMILES: Valine, D-		Chemical Identifier Resolver (OPSIN) (retrieved on 02-08-2016)
Menthol		CC(C)[C@@H]1CC[C@@H](C)C[C@H]1O		The 'Name' field entry was taken verbatim from Avdeef 2015 [doi: 10.5599/admet.3.4.259]. Structure confirmed via searching www.commonchemistry.org and visualising the SMILES using www.chemicalize.org. This name was used to retrieve the SMILES: Menthol		Chemical Identifier Resolver (Lookup) (retrieved on 02-08-2016)
Valine, L-		CC(C)[C@H](N)C(O)=O		The 'Name' field entry was taken verbatim from Avdeef 2015 [doi: 10.5599/admet.3.4.259]. Structure confirmed via searching www.commonchemistry.org and visualising the SMILES using www.chemicalize.org. This name was used to retrieve the SMILES: Valine, L-		Chemical Identifier Resolver (OPSIN) (retrieved on 02-08-2016)
Valine, DL-		CC(C)C(N)C(O)=O		The 'Name' field entry was taken verbatim from Avdeef 2015 [doi: 10.5599/admet.3.4.259]. Structure confirmed via searching www.commonchemistry.org and visualising the SMILES using www.chemicalize.org. This name was used to retrieve the SMILES: Valine, DL-		Chemical Identifier Resolver (OPSIN) (retrieved on 02-08-2016)
Leucine, L-		CC(C)C[C@H](N)C(O)=O		The 'Name' field entry was taken verbatim from Avdeef 2015 [doi: 10.5599/admet.3.4.259]. Structure confirmed via searching www.commonchemistry.org and visualising the SMILES using www.chemicalize.org. This name was used to retrieve the SMILES: Leucine, L-		Chemical Identifier Resolver (OPSIN) (retrieved on 02-08-2016)
Aprobarbital		CC(C)C1(CC=C)C(=O)NC(=O)NC1=O		The 'Name' field entry was taken verbatim from Avdeef 2015 [doi: 10.5599/admet.3.4.259]. This name was used to retrieve the SMILES: Aprobarbital		Chemical Identifier Resolver (Lookup) (retrieved on 02-08-2016)
Propylphenazone		CC(C)C1=C(C)N(C)N(C1=O)C1=CC=CC=C1		The 'Name' field entry was taken verbatim from Avdeef 2015 [doi: 10.5599/admet.3.4.259]. This indicated "Propylphenazone" and "Propyphenazone" are synonyms: http://www.ncbi.nlm.nih.gov/pubmed/4001144. This name was used to retrieve the SMILES: Propylphenazone		http://www.sigmaaldrich.com/catalog/product/sial/phr1389?lang=en&region=GB (acessed 17-08-16)
Thymol		CC(C)c1ccc(C)cc1O		The 'Name' field entry was taken verbatim from Avdeef 2015 [doi: 10.5599/admet.3.4.259]. This name was used to retrieve the SMILES: Thymol		Chemical Identifier Resolver (Lookup) (retrieved on 02-08-2016)
Leucine, DL-		CC(C)CC(N)C(O)=O		The 'Name' field entry was taken verbatim from Avdeef 2015 [doi: 10.5599/admet.3.4.259]. This name was used to retrieve the SMILES: Leucine, DL-		Chemical Identifier Resolver (OPSIN) (retrieved on 02-08-2016)
Ibuprofen, (+-)-_OR[SYNONYM]_Ibuprofen		CC(C)Cc1ccc(cc1)C(C)C(O)=O		The 'Name' field entry was taken verbatim from Avdeef 2015 [doi: 10.5599/admet.3.4.259]. Structure confirmed via searching www.commonchemistry.org and visualising the SMILES using www.chemicalize.org. This name was used to retrieve the SMILES: Ibuprofen		Chemical Identifier Resolver (Lookup) (retrieved on 02-08-2016)
Barbituric acid, i-Pr-		CC(C)N1C(=O)CC(=O)NC1=O		The 'Name' field entry was taken verbatim from Avdeef 2015 [doi: 10.5599/admet.3.4.259]. This name was used to retrieve the SMILES: Barbituric acid, isopropyl-		Chemical Identifier Resolver (OPSIN) (retrieved on 02-08-2016)
Fenofibrate		CC(C)OC(=O)C(C)(C)Oc1ccc(cc1)C(=O)c2ccc(Cl)cc2		The 'Name' field entry was taken verbatim from Avdeef 2015 [doi: 10.5599/admet.3.4.259]. Structure confirmed via searching www.commonchemistry.org and visualising the SMILES using www.chemicalize.org. This name was used to retrieve the SMILES: Fenofibrate		Chemical Identifier Resolver (Lookup) (retrieved on 02-08-2016)
Adipic acid, 3-Methyl-		CC(CCC(O)=O)CC(O)=O		The 'Name' field entry was taken verbatim from Avdeef 2015 [doi: 10.5599/admet.3.4.259]. This name was used to retrieve the SMILES: Adipic acid, 3-Methyl-		http://www.sigmaaldrich.com/catalog/product/aldrich/m27409?lang=en&region=GB (acessed 16-08-16)
Acetamide		CC(N)=O		The 'Name' field entry was taken verbatim from Avdeef 2015 [doi: 10.5599/admet.3.4.259]. This name was used to retrieve the SMILES: Acetamide		Chemical Identifier Resolver (OPSIN) (retrieved on 02-08-2016)
Alanine, DL-		CC(N)C(O)=O		The 'Name' field entry was taken verbatim from Avdeef 2015 [doi: 10.5599/admet.3.4.259]. This name was used to retrieve the SMILES: Alanine, DL-		Chemical Identifier Resolver (OPSIN) (retrieved on 02-08-2016)
Cefatrizine.propyleneglycolate		CC(O)CO.NC(C(=O)NC1C2SCC(CSC3=CN=NN3)=C(N2C1=O)C(O)=O)C1=CC=C(O)C=C1		The 'Name' field entry was taken verbatim from Avdeef 2015 [doi: 10.5599/admet.3.4.259]. How confident can I be in this structure, given there were obvious typos?. This name was used to retrieve the SMILES: Cefatrizine propyleneglycolate		Process for the prepartion of cefatrizine 1,2-propylene glycolate, Patent US 4965355 A. http://www.google.co.uk/patents/US4965355 (accessed 15-08-16)
Etoxadrol		CC[C@@]1(OC[C@@H](O1)[C@@H]2CCCCN2)c3ccccc3		The 'Name' field entry was taken verbatim from Avdeef 2015 [doi: 10.5599/admet.3.4.259]. Structure confirmed via consulting Aepkers & Wunsch, Bioorg. Med. Chem. Volume 13, Issue 24, 15 December 2005, Pages 6836–6849 [doi: 10.1016/j.bmc.2005.07.030]. This name was used to retrieve the SMILES: Etoxadrol		ChemSpider API (retrieved on 02-08-2016)
Isoleucine, D-		CC[C@@H](C)[C@@H](N)C(O)=O		The 'Name' field entry was taken verbatim from Avdeef 2015 [doi: 10.5599/admet.3.4.259]. This name was used to retrieve the SMILES: Isoleucine, D-		Chemical Identifier Resolver (OPSIN) (retrieved on 02-08-2016)
Isoleucine, L-		CC[C@H](C)[C@H](N)C(O)=O		The 'Name' field entry was taken verbatim from Avdeef 2015 [doi: 10.5599/admet.3.4.259]. This name was used to retrieve the SMILES: Isoleucine, L-		Chemical Identifier Resolver (OPSIN) (retrieved on 02-08-2016)
Ivermectin		CC[C@H](C)[C@H]1O[C@]2(CC[C@@H]1C)C[C@@H]1C[C@@H](C\C=C(C)\[C@@H](O[C@H]3C[C@H](OC)[C@@H](O[C@H]4C[C@H](OC)[C@@H](O)[C@H](C)O4)[C@H](C)O3)[C@@H](C)\C=C\C=C3/CO[C@@H]4[C@H](O)C(C)=C[C@@H](C(=O)O1)[C@]34O)O2		The 'Name' field entry was taken verbatim from Avdeef 2015 [doi: 10.5599/admet.3.4.259]. This name was used to retrieve the SMILES: Ivermectin		http://www.sigmaaldrich.com/catalog/product/sigma/i8898?lang=en&region=GB (accessed 18-08-16)
Ajmaline		CC[C@H]1[C@H]5C[C@@H]4N([C@@H]1O)[C@H]6C[C@]3(c2ccccc2N(C)[C@H]34)[C@H](O)C56		The 'Name' field entry was taken verbatim from Avdeef 2015 [doi: 10.5599/admet.3.4.259]. Structure confirmed via searching www.commonchemistry.org and visualising the SMILES using www.chemicalize.org (but, with so many complicated fused rings and stereocentres, it is difficult to be certain of whether the 2D image from the SMILES is correct?). This name was used to retrieve the SMILES: Ajmaline		ChemSpider API (retrieved on 02-08-2016)
Cyclosporine A		CC[C@H]1NC(=O)[C@H]([C@H](O)[C@H](C)C\C=C\C)N(C)C(=O)[C@H](C(C)C)N(C)C(=O)[C@H](CC(C)C)N(C)C(=O)[C@H](CC(C)C)N(C)C(=O)[C@@H](C)NC(=O)[C@H](C)NC(=O)[C@H](CC(C)C)N(C)C(=O)[C@@H](NC(=O)[C@H](CC(C)C)N(C)C(=O)CN(C)C1=O)C(C)C		The 'Name' field entry was taken verbatim from Avdeef 2015 [doi: 10.5599/admet.3.4.259]. I AM NOT SURE ABOUT HOW I'VE ARRANGED THE STEREOCENTRES IN THE SMILES!. This name was used to retrieve the SMILES: Cyclosporine A		http://www.rcsb.org/pdb/explore/explore.do?structureId=2X7K (accessed 19-08-16)
Clartihromycin		CC[C@H]1OC(=O)[C@H](C)[C@@H](O[C@H]2C[C@@](C)(OC)[C@@H](O)[C@H](C)O2)[C@H](C)[C@@H](O[C@@H]3O[C@H](C)C[C@@H]([C@H]3O)N(C)C)[C@@](C)(C[C@@H](C)C(=O)[C@H](C)[C@@H](O)[C@]1(C)O)OC		The 'Name' field entry was taken verbatim from Avdeef 2015 [doi: 10.5599/admet.3.4.259]. This name was used to retrieve the SMILES: Clarithromycin		Chemical Identifier Resolver (Lookup) (retrieved on 02-08-2016)
[truncated: 320 more rows]

## Sheet: CrystalStructures
Name	CAS Number	Crystal Structure (Polymorph): Description	CSD Refcode	CIF file URL	CIF file name [local]	Comment	Reference ID	Reference (free text)
[truncated: 184 more rows]

## Sheet: CrystalStructures_Precursor
Name	CAS Number	Crystal Structure (Polymorph): Description	CSD Refcode	CIF file URL	CIF file name [local]	Comment	Reference ID	Reference (free text)	Chemical_ID	CSD_plus_Chemical_ID	CSD Refcode Priority	CSD Refcode Lattice Energy: Value	CSD Refcode Lattice Energy: Comment
[truncated: 612 more rows]

[truncated: 5 more sheets: NoteOnSynonyms, ReportedCalculations, References, Curators, GeneralOpts]
