# Supplementary material for: The influence of solid state information and descriptor selection on statistical models of temperature dependent aqueous solubility
Source: J Cheminform. 2018 Aug 29;10:44. doi: 10.1186/s13321-018-0298-3 (PMC6115327; doi:10.1186/s13321-018-0298-3)
Supplement: Supplementary file 8 — Additional file 8. The curated temperature dependent solubility and enthalpy of solution datasets, including the calculated lattice energies, and the SUB-48 dataset. [file 13321_2018_298_MOESM8_ESM.zip › curated_datasets/enthalpy_of_solution/README.txt]

As is indicated in some of the comments in this dataset, some SMILES are missing stereochemistry information.

However, in only one case was this even *potentially* relevant to the results generated in our publication, since 3D (CPSA) descriptors were computed for this entry:
For one entry in the Avdeef_ExDPs_CS_True dataset (Carvedilol), the originally curated SMILES did not contain any stereochemical information and the conformer generator created a 3D structure for the opposite enantiomer to that retrieved from the crystal structure (CSD refcode GIVJUQ). However, CPSA descriptors are identical for enantiomers, as long as the internal distances are unchanged.
