# Supplementary material for: The influence of solid state information and descriptor selection on statistical models of temperature dependent aqueous solubility
Source: J Cheminform. 2018 Aug 29;10:44. doi: 10.1186/s13321-018-0298-3 (PMC6115327; doi:10.1186/s13321-018-0298-3)
Supplement: Supplementary file 8 — Additional file 8. The curated temperature dependent solubility and enthalpy of solution datasets, including the calculated lattice energies, and the SUB-48 dataset. [file 13321_2018_298_MOESM8_ESM.zip › curated_datasets/solubility/ADDoPT_Data_Template_2.9.16_Klimenko2016_rev.5.xlsx]

## Sheet: Solubility
Curator ID	Data Point ID	Endpoint: Solubility: Value	Endpoint: Solubility: Unit	Endpoint: Solubility: Type: pH dependence	Endpoint: Solubility: Type: Equilibration status	Endpoint: Solubility: Error: Value	Endpoint: Solubility: Error: Unit	Endpoint: Solubility: Error: Type	Endpoint: Solubility: Graph extraction	Endpoint: Solubility: Comment	Solute: Name	Solute: CAS Number	Solute: Purity: Value	Solute: Purity: Unit	Solute: Bulk Crystal Structure (Polymorph): Description	Solute: Comment	Solvent: Description	Temperature: Value	Temperature: Unit	Temperature: Non-numeric description	pH	Sample Processing: Comment	Endpoint: Solubility: Measurement Technique	Endpoint: Solubility: Quality Code Value	Endpoint: Solubility: Quality Code Type	Reference ID
RLMR	RLMR_Solubility_1	-3.01	log10[molar]									100-00-5					water	10	degree Celsius							Klimenko_Journal [document]_year2016_1
RLMR	RLMR_Solubility_2	-2.88	log10[molar]									100-00-5					water	20	degree Celsius							Klimenko_Journal [document]_year2016_1
RLMR	RLMR_Solubility_3	-2.76	log10[molar]									100-00-5					water	30	degree Celsius							Klimenko_Journal [document]_year2016_1
RLMR	RLMR_Solubility_4	-2.63	log10[molar]									100-00-5					water	40	degree Celsius							Klimenko_Journal [document]_year2016_1
RLMR	RLMR_Solubility_5	-2.55	log10[molar]									100-01-6					water	20	degree Celsius							Klimenko_Journal [document]_year2016_1
RLMR	RLMR_Solubility_6	-1.14	log10[molar]									100-02-7					water	15	degree Celsius							Klimenko_Journal [document]_year2016_1
RLMR	RLMR_Solubility_7	-0.95	log10[molar]									100-02-7					water	25	degree Celsius							Klimenko_Journal [document]_year2016_1
RLMR	RLMR_Solubility_8	-0.85	log10[molar]									100-02-7					water	30	degree Celsius							Klimenko_Journal [document]_year2016_1
RLMR	RLMR_Solubility_9	-0.71	log10[molar]									100-02-7					water	35	degree Celsius							Klimenko_Journal [document]_year2016_1
RLMR	RLMR_Solubility_10	-0.07	log10[molar]								3-Hydroxy-5-methyl isoxazole	10004-44-1				Solute:Name was retrieved for the corresponding Solute:CAS Number via consulting the Handbook of Aqueous Solubility Data (2nd edition), Yalkowsky et al. 2010.	water	25	degree Celsius							Klimenko_Journal [document]_year2016_1
RLMR	RLMR_Solubility_11	-3.03	log10[molar]									100-09-4					water	5	degree Celsius							Klimenko_Journal [document]_year2016_1
RLMR	RLMR_Solubility_12	-2.97	log10[molar]									100-09-4					water	10	degree Celsius							Klimenko_Journal [document]_year2016_1
RLMR	RLMR_Solubility_13	-2.9	log10[molar]									100-09-4					water	15	degree Celsius							Klimenko_Journal [document]_year2016_1
RLMR	RLMR_Solubility_14	-2.69	log10[molar]									100-09-4					water	30	degree Celsius							Klimenko_Journal [document]_year2016_1
RLMR	RLMR_Solubility_15	-2.51	log10[molar]									100-09-4					water	40	degree Celsius							Klimenko_Journal [document]_year2016_1
RLMR	RLMR_Solubility_16	-2.41	log10[molar]									100-09-4					water	45	degree Celsius							Klimenko_Journal [document]_year2016_1
RLMR	RLMR_Solubility_17	-2.29	log10[molar]									100-09-4					water	50	degree Celsius							Klimenko_Journal [document]_year2016_1
RLMR	RLMR_Solubility_18	-2.21	log10[molar]									100-09-4					water	55	degree Celsius							Klimenko_Journal [document]_year2016_1
RLMR	RLMR_Solubility_19	-2.09	log10[molar]									100-09-4					water	60	degree Celsius							Klimenko_Journal [document]_year2016_1
RLMR	RLMR_Solubility_20	-2.05	log10[molar]									100-09-4					water	65	degree Celsius							Klimenko_Journal [document]_year2016_1
RLMR	RLMR_Solubility_21	-1.84	log10[molar]									100-09-4					water	70	degree Celsius							Klimenko_Journal [document]_year2016_1
RLMR	RLMR_Solubility_22	-3.43	log10[molar]									100-25-4					water	25	degree Celsius							Klimenko_Journal [document]_year2016_1
RLMR	RLMR_Solubility_23	-3.21	log10[molar]									100-25-4					water	35	degree Celsius							Klimenko_Journal [document]_year2016_1
RLMR	RLMR_Solubility_24	-1.61	log10[molar]									101-42-8					water	25	degree Celsius							Klimenko_Journal [document]_year2016_1
RLMR	RLMR_Solubility_25	-0.9	log10[molar]									103-82-2					water	25	degree Celsius							Klimenko_Journal [document]_year2016_1
RLMR	RLMR_Solubility_26	-0.84	log10[molar]									103-82-2					water	30	degree Celsius							Klimenko_Journal [document]_year2016_1
RLMR	RLMR_Solubility_27	-0.67	log10[molar]									103-82-2					water	40	degree Celsius							Klimenko_Journal [document]_year2016_1
RLMR	RLMR_Solubility_28	-1.49	log10[molar]									103-84-4					water	10	degree Celsius							Klimenko_Journal [document]_year2016_1
RLMR	RLMR_Solubility_29	-1.38	log10[molar]									103-84-4					water	20	degree Celsius							Klimenko_Journal [document]_year2016_1
RLMR	RLMR_Solubility_30	-1.33	log10[molar]									103-84-4					water	25	degree Celsius							Klimenko_Journal [document]_year2016_1
RLMR	RLMR_Solubility_31	-1.27	log10[molar]									103-84-4					water	30	degree Celsius							Klimenko_Journal [document]_year2016_1
RLMR	RLMR_Solubility_32	-1.15	log10[molar]									103-84-4					water	40	degree Celsius							Klimenko_Journal [document]_year2016_1
RLMR	RLMR_Solubility_33	-1.01	log10[molar]									103-84-4					water	50	degree Celsius							Klimenko_Journal [document]_year2016_1
RLMR	RLMR_Solubility_34	-0.87	log10[molar]									103-84-4					water	60	degree Celsius							Klimenko_Journal [document]_year2016_1
RLMR	RLMR_Solubility_35	-0.71	log10[molar]									103-84-4					water	70	degree Celsius							Klimenko_Journal [document]_year2016_1
RLMR	RLMR_Solubility_36	-0.48	log10[molar]									103-84-4					water	80	degree Celsius							Klimenko_Journal [document]_year2016_1
RLMR	RLMR_Solubility_37	-1.01	log10[molar]									103-90-2					water	25	degree Celsius							Klimenko_Journal [document]_year2016_1
RLMR	RLMR_Solubility_38	0.58	log10[molar]									105-60-2					water	5	degree Celsius							Klimenko_Journal [document]_year2016_1
RLMR	RLMR_Solubility_39	0.59	log10[molar]									105-60-2					water	10	degree Celsius							Klimenko_Journal [document]_year2016_1
RLMR	RLMR_Solubility_40	-1.19	log10[molar]									105-67-9					water	25	degree Celsius							Klimenko_Journal [document]_year2016_1
RLMR	RLMR_Solubility_41	-1.72	log10[molar]									106231-50-9					water	20	degree Celsius							Klimenko_Journal [document]_year2016_1
RLMR	RLMR_Solubility_42	-2.54	log10[molar]									106231-51-0					water	20	degree Celsius							Klimenko_Journal [document]_year2016_1
RLMR	RLMR_Solubility_43	-1.5	log10[molar]									106231-53-2					water	20	degree Celsius							Klimenko_Journal [document]_year2016_1
RLMR	RLMR_Solubility_44	-1.37	log10[molar]									106231-54-3					water	20	degree Celsius							Klimenko_Journal [document]_year2016_1
RLMR	RLMR_Solubility_45	-3.56	log10[molar]									106231-57-6					water	20	degree Celsius							Klimenko_Journal [document]_year2016_1
RLMR	RLMR_Solubility_46	-1.09	log10[molar]									106231-59-8					water	20	degree Celsius							Klimenko_Journal [document]_year2016_1
RLMR	RLMR_Solubility_47	0.43	log10[molar]									106231-61-2					water	20	degree Celsius							Klimenko_Journal [document]_year2016_1
RLMR	RLMR_Solubility_48	-0.92	log10[molar]									106231-62-3					water	20	degree Celsius							Klimenko_Journal [document]_year2016_1
RLMR	RLMR_Solubility_49	-1.67	log10[molar]									106231-63-4					water	20	degree Celsius							Klimenko_Journal [document]_year2016_1
RLMR	RLMR_Solubility_50	-2.25	log10[molar]									106231-64-5					water	20	degree Celsius							Klimenko_Journal [document]_year2016_1
RLMR	RLMR_Solubility_51	-2.5	log10[molar]									106231-67-8					water	20	degree Celsius							Klimenko_Journal [document]_year2016_1
RLMR	RLMR_Solubility_52	-1.77	log10[molar]									106231-68-9					water	20	degree Celsius							Klimenko_Journal [document]_year2016_1
RLMR	RLMR_Solubility_53	-4.07	log10[molar]									106-37-6					water	25	degree Celsius							Klimenko_Journal [document]_year2016_1
RLMR	RLMR_Solubility_54	-3.95	log10[molar]									106-37-6					water	35	degree Celsius							Klimenko_Journal [document]_year2016_1
RLMR	RLMR_Solubility_55	-3.33	log10[molar]									106-46-7					water	20	degree Celsius							Klimenko_Journal [document]_year2016_1
RLMR	RLMR_Solubility_56	-3.3	log10[molar]									106-46-7					water	25	degree Celsius							Klimenko_Journal [document]_year2016_1
RLMR	RLMR_Solubility_57	-3.2	log10[molar]									106-46-7					water	30	degree Celsius							Klimenko_Journal [document]_year2016_1
RLMR	RLMR_Solubility_58	-3.25	log10[molar]									106-46-7					water	35	degree Celsius							Klimenko_Journal [document]_year2016_1
RLMR	RLMR_Solubility_59	-3.16	log10[molar]									106-46-7					water	40	degree Celsius							Klimenko_Journal [document]_year2016_1
RLMR	RLMR_Solubility_60	-3.08	log10[molar]									106-46-7					water	45	degree Celsius							Klimenko_Journal [document]_year2016_1
RLMR	RLMR_Solubility_61	-0.34	log10[molar]									107-35-7					water	10	degree Celsius							Klimenko_Journal [document]_year2016_1
RLMR	RLMR_Solubility_62	-0.19	log10[molar]									107-35-7					water	20	degree Celsius							Klimenko_Journal [document]_year2016_1
RLMR	RLMR_Solubility_63	-0.12	log10[molar]									107-35-7					water	25	degree Celsius							Klimenko_Journal [document]_year2016_1
RLMR	RLMR_Solubility_64	-0.05	log10[molar]									107-35-7					water	30	degree Celsius							Klimenko_Journal [document]_year2016_1
RLMR	RLMR_Solubility_65	0.06	log10[molar]									107-35-7					water	40	degree Celsius							Klimenko_Journal [document]_year2016_1
RLMR	RLMR_Solubility_66	0.24	log10[molar]									107-35-7					water	60	degree Celsius							Klimenko_Journal [document]_year2016_1
RLMR	RLMR_Solubility_67	0.32	log10[molar]									107-35-7					water	75	degree Celsius							Klimenko_Journal [document]_year2016_1
RLMR	RLMR_Solubility_68	0.35	log10[molar]									107-35-7					water	80	degree Celsius							Klimenko_Journal [document]_year2016_1
RLMR	RLMR_Solubility_69	0.62	log10[molar]									108-46-3					water	10	degree Celsius							Klimenko_Journal [document]_year2016_1
RLMR	RLMR_Solubility_70	0.7	log10[molar]									108-46-3					water	20	degree Celsius							Klimenko_Journal [document]_year2016_1
RLMR	RLMR_Solubility_71	0.76	log10[molar]									108-46-3					water	30	degree Celsius							Klimenko_Journal [document]_year2016_1
RLMR	RLMR_Solubility_72	0.8	log10[molar]									108-46-3					water	40	degree Celsius							Klimenko_Journal [document]_year2016_1
RLMR	RLMR_Solubility_73	-0.13	log10[molar]									108-95-2					water	10	degree Celsius							Klimenko_Journal [document]_year2016_1
RLMR	RLMR_Solubility_74	-0.11	log10[molar]									108-95-2					water	20	degree Celsius							Klimenko_Journal [document]_year2016_1
RLMR	RLMR_Solubility_75	-0.07	log10[molar]									108-95-2					water	25	degree Celsius							Klimenko_Journal [document]_year2016_1
RLMR	RLMR_Solubility_76	-0.05	log10[molar]									108-95-2					water	30	degree Celsius							Klimenko_Journal [document]_year2016_1
RLMR	RLMR_Solubility_77	-0.02	log10[molar]									108-95-2					water	35	degree Celsius							Klimenko_Journal [document]_year2016_1
RLMR	RLMR_Solubility_78	-0.41	log10[molar]									110-15-6					water	10	degree Celsius							Klimenko_Journal [document]_year2016_1
RLMR	RLMR_Solubility_79	-0.39	log10[molar]									110-15-6					water	15	degree Celsius							Klimenko_Journal [document]_year2016_1
RLMR	RLMR_Solubility_80	-0.3	log10[molar]									110-15-6					water	20	degree Celsius							Klimenko_Journal [document]_year2016_1
RLMR	RLMR_Solubility_81	-0.22	log10[molar]									110-15-6					water	25	degree Celsius							Klimenko_Journal [document]_year2016_1
RLMR	RLMR_Solubility_82	-0.05	log10[molar]									110-15-6					water	35	degree Celsius							Klimenko_Journal [document]_year2016_1
RLMR	RLMR_Solubility_83	0.18	log10[molar]									110-15-6					water	50	degree Celsius							Klimenko_Journal [document]_year2016_1
RLMR	RLMR_Solubility_84	0.38	log10[molar]									110-15-6					water	65	degree Celsius							Klimenko_Journal [document]_year2016_1
RLMR	RLMR_Solubility_85	0.46	log10[molar]								Maleic acid	110-16-7				Solute:Name was retrieved for the corresponding Solute:CAS Number via consulting the Handbook of Aqueous Solubility Data (2nd edition), Yalkowsky et al. 2010.	water	10	degree Celsius							Klimenko_Journal [document]_year2016_1
RLMR	RLMR_Solubility_86	0.55	log10[molar]								Maleic acid	110-16-7				Solute:Name was retrieved for the corresponding Solute:CAS Number via consulting the Handbook of Aqueous Solubility Data (2nd edition), Yalkowsky et al. 2010.	water	20	degree Celsius							Klimenko_Journal [document]_year2016_1
RLMR	RLMR_Solubility_87	0.58	log10[molar]								Maleic acid	110-16-7				Solute:Name was retrieved for the corresponding Solute:CAS Number via consulting the Handbook of Aqueous Solubility Data (2nd edition), Yalkowsky et al. 2010.	water	25	degree Celsius							Klimenko_Journal [document]_year2016_1
RLMR	RLMR_Solubility_88	0.61	log10[molar]								Maleic acid	110-16-7				Solute:Name was retrieved for the corresponding Solute:CAS Number via consulting the Handbook of Aqueous Solubility Data (2nd edition), Yalkowsky et al. 2010.	water	30	degree Celsius							Klimenko_Journal [document]_year2016_1
RLMR	RLMR_Solubility_89	0.66	log10[molar]								Maleic acid	110-16-7				Solute:Name was retrieved for the corresponding Solute:CAS Number via consulting the Handbook of Aqueous Solubility Data (2nd edition), Yalkowsky et al. 2010.	water	40	degree Celsius							Klimenko_Journal [document]_year2016_1
RLMR	RLMR_Solubility_90	0.71	log10[molar]								Maleic acid	110-16-7				Solute:Name was retrieved for the corresponding Solute:CAS Number via consulting the Handbook of Aqueous Solubility Data (2nd edition), Yalkowsky et al. 2010.	water	60	degree Celsius							Klimenko_Journal [document]_year2016_1
RLMR	RLMR_Solubility_91	0.8	log10[molar]								Maleic acid	110-16-7				Solute:Name was retrieved for the corresponding Solute:CAS Number via consulting the Handbook of Aqueous Solubility Data (2nd edition), Yalkowsky et al. 2010.	water	80	degree Celsius							Klimenko_Journal [document]_year2016_1
RLMR	RLMR_Solubility_92	-1.22	log10[molar]									110-17-8					water	25	degree Celsius							Klimenko_Journal [document]_year2016_1
RLMR	RLMR_Solubility_93	-1.21	log10[molar]									110-17-8					water	30	degree Celsius							Klimenko_Journal [document]_year2016_1
RLMR	RLMR_Solubility_94	-1.04	log10[molar]									110-17-8					water	40	degree Celsius							Klimenko_Journal [document]_year2016_1
RLMR	RLMR_Solubility_95	-0.69	log10[molar]									110-17-8					water	60	degree Celsius							Klimenko_Journal [document]_year2016_1
RLMR	RLMR_Solubility_96	-0.37	log10[molar]									110-17-8					water	80	degree Celsius							Klimenko_Journal [document]_year2016_1
RLMR	RLMR_Solubility_97	-3.01	log10[molar]									110-82-7					water	5	degree Celsius							Klimenko_Journal [document]_year2016_1
RLMR	RLMR_Solubility_98	0.65	log10[molar]									110-94-1					water	15	degree Celsius							Klimenko_Journal [document]_year2016_1
RLMR	RLMR_Solubility_99	0.69	log10[molar]									110-94-1					water	20	degree Celsius							Klimenko_Journal [document]_year2016_1
RLMR	RLMR_Solubility_100	0.78	log10[molar]									110-94-1					water	35	degree Celsius							Klimenko_Journal [document]_year2016_1
RLMR	RLMR_Solubility_101	0.86	log10[molar]									110-94-1					water	50	degree Celsius							Klimenko_Journal [document]_year2016_1
RLMR	RLMR_Solubility_102	0.93	log10[molar]									110-94-1					water	65	degree Celsius							Klimenko_Journal [document]_year2016_1
RLMR	RLMR_Solubility_103	-1.18	log10[molar]									115178-63-7					water	20	degree Celsius							Klimenko_Journal [document]_year2016_1
RLMR	RLMR_Solubility_104	-1.57	log10[molar]									115178-64-8					water	20	degree Celsius							Klimenko_Journal [document]_year2016_1
RLMR	RLMR_Solubility_105	-1.61	log10[molar]									115178-66-0					water	20	degree Celsius							Klimenko_Journal [document]_year2016_1
RLMR	RLMR_Solubility_106	-2.72	log10[molar]									115178-69-3					water	20	degree Celsius							Klimenko_Journal [document]_year2016_1
RLMR	RLMR_Solubility_107	-3.26	log10[molar]									115178-70-6					water	20	degree Celsius							Klimenko_Journal [document]_year2016_1
RLMR	RLMR_Solubility_108	-1.35	log10[molar]									115178-71-7					water	20	degree Celsius							Klimenko_Journal [document]_year2016_1
RLMR	RLMR_Solubility_109	-2.14	log10[molar]									115178-74-0					water	20	degree Celsius							Klimenko_Journal [document]_year2016_1
RLMR	RLMR_Solubility_110	-1.59	log10[molar]								l-Proline, 1-[(benzoyloxy)acetyl]-	115178-75-1				Solute:Name was retrieved for the corresponding Solute:CAS Number via consulting the Handbook of Aqueous Solubility Data (2nd edition), Yalkowsky et al. 2010.	water	20	degree Celsius							Klimenko_Journal [document]_year2016_1
RLMR	RLMR_Solubility_111	-1.23	log10[molar]									115178-78-4					water	20	degree Celsius							Klimenko_Journal [document]_year2016_1
RLMR	RLMR_Solubility_112	-2.28	log10[molar]									115178-79-5					water	20	degree Celsius							Klimenko_Journal [document]_year2016_1
RLMR	RLMR_Solubility_113	-2.73	log10[molar]									115193-27-6					water	20	degree Celsius							Klimenko_Journal [document]_year2016_1
RLMR	RLMR_Solubility_114	-2.76	log10[molar]									115193-28-7					water	20	degree Celsius							Klimenko_Journal [document]_year2016_1
RLMR	RLMR_Solubility_115	-3.9	log10[molar]									115193-29-8					water	20	degree Celsius							Klimenko_Journal [document]_year2016_1
RLMR	RLMR_Solubility_116	-2.72	log10[molar]									115193-30-1					water	20	degree Celsius							Klimenko_Journal [document]_year2016_1
RLMR	RLMR_Solubility_117	-1.27	log10[molar]									115193-31-2					water	20	degree Celsius							Klimenko_Journal [document]_year2016_1
RLMR	RLMR_Solubility_118	-3.56	log10[molar]									115193-33-4					water	20	degree Celsius							Klimenko_Journal [document]_year2016_1
RLMR	RLMR_Solubility_119	-2.35	log10[molar]									115-43-5					water	20	degree Celsius							Klimenko_Journal [document]_year2016_1
RLMR	RLMR_Solubility_120	-2.11	log10[molar]									115-43-5					water	35	degree Celsius							Klimenko_Journal [document]_year2016_1
RLMR	RLMR_Solubility_121	-0.46	log10[molar]									115-77-5					water	10	degree Celsius							Klimenko_Journal [document]_year2016_1
RLMR	RLMR_Solubility_122	-0.38	log10[molar]									115-77-5					water	20	degree Celsius							Klimenko_Journal [document]_year2016_1
RLMR	RLMR_Solubility_123	-0.26	log10[molar]									115-77-5					water	30	degree Celsius							Klimenko_Journal [document]_year2016_1
RLMR	RLMR_Solubility_124	-0.07	log10[molar]									115-77-5					water	40	degree Celsius							Klimenko_Journal [document]_year2016_1
RLMR	RLMR_Solubility_125	0.12	log10[molar]									115-77-5					water	60	degree Celsius							Klimenko_Journal [document]_year2016_1
RLMR	RLMR_Solubility_126	0.32	log10[molar]									115-77-5					water	80	degree Celsius							Klimenko_Journal [document]_year2016_1
RLMR	RLMR_Solubility_127	-2.26	log10[molar]								2-Pyrrolidinecarboxamide, 1-[(benzoyloxy)acetyl]-	116482-82-7				Solute:Name was retrieved for the corresponding Solute:CAS Number via consulting the Handbook of Aqueous Solubility Data (2nd edition), Yalkowsky et al. 2010.	water	20	degree Celsius							Klimenko_Journal [document]_year2016_1
RLMR	RLMR_Solubility_128	-4.52	log10[molar]									117-89-5					water	25	degree Celsius							Klimenko_Journal [document]_year2016_1
RLMR	RLMR_Solubility_129	-1.66	log10[molar]									118-92-3					water	10	degree Celsius							Klimenko_Journal [document]_year2016_1
RLMR	RLMR_Solubility_130	-1.59	log10[molar]									118-92-3					water	20	degree Celsius							Klimenko_Journal [document]_year2016_1
RLMR	RLMR_Solubility_131	-1.36	log10[molar]									118-92-3					water	30	degree Celsius							Klimenko_Journal [document]_year2016_1
RLMR	RLMR_Solubility_132	-1.19	log10[molar]									118-92-3					water	40	degree Celsius							Klimenko_Journal [document]_year2016_1
RLMR	RLMR_Solubility_133	-3.3	log10[molar]									118-96-7					water	5	degree Celsius							Klimenko_Journal [document]_year2016_1
RLMR	RLMR_Solubility_134	-3.28	log10[molar]									118-96-7					water	20	degree Celsius							Klimenko_Journal [document]_year2016_1
RLMR	RLMR_Solubility_135	-3.05	log10[molar]									118-96-7					water	35	degree Celsius							Klimenko_Journal [document]_year2016_1
RLMR	RLMR_Solubility_136	-2.63	log10[molar]									118-96-7					water	55	degree Celsius							Klimenko_Journal [document]_year2016_1
RLMR	RLMR_Solubility_137	-2.37	log10[molar]									118-96-7					water	75	degree Celsius							Klimenko_Journal [document]_year2016_1
RLMR	RLMR_Solubility_138	-6.16	log10[molar]									120-12-7					water	35	degree Celsius							Klimenko_Journal [document]_year2016_1
RLMR	RLMR_Solubility_139	-6.07	log10[molar]									120-12-7					water	40	degree Celsius							Klimenko_Journal [document]_year2016_1
RLMR	RLMR_Solubility_140	-5.93	log10[molar]									120-12-7					water	45	degree Celsius							Klimenko_Journal [document]_year2016_1
RLMR	RLMR_Solubility_141	-5.77	log10[molar]									120-12-7					water	50	degree Celsius							Klimenko_Journal [document]_year2016_1
RLMR	RLMR_Solubility_142	-5.65	log10[molar]									120-12-7					water	55	degree Celsius							Klimenko_Journal [document]_year2016_1
RLMR	RLMR_Solubility_143	-5.55	log10[molar]									120-12-7					water	60	degree Celsius							Klimenko_Journal [document]_year2016_1
RLMR	RLMR_Solubility_144	-5.43	log10[molar]									120-12-7					water	65	degree Celsius							Klimenko_Journal [document]_year2016_1
RLMR	RLMR_Solubility_145	-5.28	log10[molar]									120-12-7					water	70	degree Celsius							Klimenko_Journal [document]_year2016_1
RLMR	RLMR_Solubility_146	-5.17	log10[molar]									120-12-7					water	75	degree Celsius							Klimenko_Journal [document]_year2016_1
RLMR	RLMR_Solubility_147	-3.47	log10[molar]									1202-25-1					water	15	degree Celsius							Klimenko_Journal [document]_year2016_1
RLMR	RLMR_Solubility_148	-3.3	log10[molar]									1202-25-1					water	25	degree Celsius							Klimenko_Journal [document]_year2016_1
RLMR	RLMR_Solubility_149	-3.08	log10[molar]									1202-25-1					water	40	degree Celsius							Klimenko_Journal [document]_year2016_1
RLMR	RLMR_Solubility_150	-2.95	log10[molar]									1202-25-1					water	50	degree Celsius							Klimenko_Journal [document]_year2016_1
RLMR	RLMR_Solubility_151	-2.31	log10[molar]									120-47-8					water	20	degree Celsius							Klimenko_Journal [document]_year2016_1
RLMR	RLMR_Solubility_152	-1.52	log10[molar]									120-72-9					water	25	degree Celsius							Klimenko_Journal [document]_year2016_1
RLMR	RLMR_Solubility_153	0.45	log10[molar]									120-80-9					water	20	degree Celsius							Klimenko_Journal [document]_year2016_1
RLMR	RLMR_Solubility_154	0.62	log10[molar]									120-80-9					water	25	degree Celsius							Klimenko_Journal [document]_year2016_1
RLMR	RLMR_Solubility_155	0.76	log10[molar]									120-80-9					water	40	degree Celsius							Klimenko_Journal [document]_year2016_1
RLMR	RLMR_Solubility_156	0.86	log10[molar]									120-80-9					water	60	degree Celsius							Klimenko_Journal [document]_year2016_1
RLMR	RLMR_Solubility_157	-2.83	log10[molar]									121-14-2					water	20	degree Celsius							Klimenko_Journal [document]_year2016_1
RLMR	RLMR_Solubility_158	-1.19	log10[molar]									121-57-3					water	20	degree Celsius							Klimenko_Journal [document]_year2016_1
RLMR	RLMR_Solubility_159	-0.77	log10[molar]									121-57-3					water	60	degree Celsius							Klimenko_Journal [document]_year2016_1
RLMR	RLMR_Solubility_160	-0.6	log10[molar]									121-57-3					water	80	degree Celsius							Klimenko_Journal [document]_year2016_1
RLMR	RLMR_Solubility_161	-2.41	log10[molar]								Methyl-4-methoxybenzoate	121-98-2				Solute:Name was retrieved for the corresponding Solute:CAS Number via consulting the Handbook of Aqueous Solubility Data (2nd edition), Yalkowsky et al. 2010.	water	20	degree Celsius							Klimenko_Journal [document]_year2016_1
RLMR	RLMR_Solubility_162	-3.5	log10[molar]									122-39-4					water	20	degree Celsius							Klimenko_Journal [document]_year2016_1
RLMR	RLMR_Solubility_163	-2.29	log10[molar]									122-88-3					water	25	degree Celsius							Klimenko_Journal [document]_year2016_1
RLMR	RLMR_Solubility_164	-0.93	log10[molar]									123-30-8					water	10	degree Celsius							Klimenko_Journal [document]_year2016_1
RLMR	RLMR_Solubility_165	-0.84	log10[molar]									123-30-8					water	20	degree Celsius							Klimenko_Journal [document]_year2016_1
RLMR	RLMR_Solubility_166	-0.77	log10[molar]									123-30-8					water	30	degree Celsius							Klimenko_Journal [document]_year2016_1
RLMR	RLMR_Solubility_167	-0.69	log10[molar]									123-30-8					water	40	degree Celsius							Klimenko_Journal [document]_year2016_1
RLMR	RLMR_Solubility_168	-0.57	log10[molar]									123-30-8					water	60	degree Celsius							Klimenko_Journal [document]_year2016_1
RLMR	RLMR_Solubility_169	-0.08	log10[molar]									123-30-8					water	85	degree Celsius							Klimenko_Journal [document]_year2016_1
RLMR	RLMR_Solubility_170	-0.33	log10[molar]									123-31-9					water	10	degree Celsius							Klimenko_Journal [document]_year2016_1
RLMR	RLMR_Solubility_171	-0.21	log10[molar]									123-31-9					water	20	degree Celsius							Klimenko_Journal [document]_year2016_1
RLMR	RLMR_Solubility_172	-0.18	log10[molar]									123-31-9					water	25	degree Celsius							Klimenko_Journal [document]_year2016_1
RLMR	RLMR_Solubility_173	-0.1	log10[molar]									123-31-9					water	30	degree Celsius							Klimenko_Journal [document]_year2016_1
RLMR	RLMR_Solubility_174	0.02	log10[molar]									123-31-9					water	40	degree Celsius							Klimenko_Journal [document]_year2016_1
RLMR	RLMR_Solubility_175	0.37	log10[molar]									123-31-9					water	60	degree Celsius							Klimenko_Journal [document]_year2016_1
RLMR	RLMR_Solubility_176	0.14	log10[molar]									123-56-8					water	10	degree Celsius							Klimenko_Journal [document]_year2016_1
RLMR	RLMR_Solubility_177	0.32	log10[molar]									123-56-8					water	20	degree Celsius							Klimenko_Journal [document]_year2016_1
RLMR	RLMR_Solubility_178	0.52	log10[molar]									123-56-8					water	30	degree Celsius							Klimenko_Journal [document]_year2016_1
RLMR	RLMR_Solubility_179	0.66	log10[molar]									123-56-8					water	40	degree Celsius							Klimenko_Journal [document]_year2016_1
RLMR	RLMR_Solubility_180	0.77	log10[molar]									123-56-8					water	60	degree Celsius							Klimenko_Journal [document]_year2016_1
RLMR	RLMR_Solubility_181	0.84	log10[molar]									123-56-8					water	80	degree Celsius							Klimenko_Journal [document]_year2016_1
RLMR	RLMR_Solubility_182	-1.17	log10[molar]									124-04-9					water	10	degree Celsius							Klimenko_Journal [document]_year2016_1
RLMR	RLMR_Solubility_183	-0.89	log10[molar]									124-04-9					water	20	degree Celsius							Klimenko_Journal [document]_year2016_1
RLMR	RLMR_Solubility_184	-0.7	log10[molar]									124-04-9					water	30	degree Celsius							Klimenko_Journal [document]_year2016_1
RLMR	RLMR_Solubility_185	-0.49	log10[molar]									124-04-9					water	40	degree Celsius							Klimenko_Journal [document]_year2016_1
RLMR	RLMR_Solubility_186	0.02	log10[molar]									124-04-9					water	60	degree Celsius							Klimenko_Journal [document]_year2016_1
RLMR	RLMR_Solubility_187	0.45	log10[molar]									124-04-9					water	80	degree Celsius							Klimenko_Journal [document]_year2016_1
RLMR	RLMR_Solubility_188	-4.61	log10[molar]								Grifulvin	126-07-8				Solute:Name was retrieved for the corresponding Solute:CAS Number via consulting the Handbook of Aqueous Solubility Data (2nd edition), Yalkowsky et al. 2010.	water	25	degree Celsius							Klimenko_Journal [document]_year2016_1
RLMR	RLMR_Solubility_189	-3.62	log10[molar]								Fludrocortisone	127-31-1				Solute:Name was retrieved for the corresponding Solute:CAS Number via consulting the Handbook of Aqueous Solubility Data (2nd edition), Yalkowsky et al. 2010.	water	35	degree Celsius							Klimenko_Journal [document]_year2016_1
RLMR	RLMR_Solubility_190	-6.61	log10[molar]									129-00-0					water	5	degree Celsius							Klimenko_Journal [document]_year2016_1
RLMR	RLMR_Solubility_191	-6.54	log10[molar]									129-00-0					water	10	degree Celsius							Klimenko_Journal [document]_year2016_1
RLMR	RLMR_Solubility_192	-6.45	log10[molar]									129-00-0					water	15	degree Celsius							Klimenko_Journal [document]_year2016_1
RLMR	RLMR_Solubility_193	-6.34	log10[molar]									129-00-0					water	20	degree Celsius							Klimenko_Journal [document]_year2016_1
RLMR	RLMR_Solubility_194	-6.1	log10[molar]									129-00-0					water	29	degree Celsius							Klimenko_Journal [document]_year2016_1
RLMR	RLMR_Solubility_195	-5.7	log10[molar]									129-00-0					water	45	degree Celsius							Klimenko_Journal [document]_year2016_1
RLMR	RLMR_Solubility_196	-5.55	log10[molar]									129-00-0					water	50	degree Celsius							Klimenko_Journal [document]_year2016_1
RLMR	RLMR_Solubility_197	-5.42	log10[molar]									129-00-0					water	55	degree Celsius							Klimenko_Journal [document]_year2016_1
RLMR	RLMR_Solubility_198	-5.33	log10[molar]									129-00-0					water	60	degree Celsius							Klimenko_Journal [document]_year2016_1
RLMR	RLMR_Solubility_199	-4.96	log10[molar]									129-00-0					water	75	degree Celsius							Klimenko_Journal [document]_year2016_1
RLMR	RLMR_Solubility_200	-0.14	log10[molar]								dl-Tartaric acid	133-37-9				Solute:Name was retrieved for the corresponding Solute:CAS Number via consulting the Handbook of Aqueous Solubility Data (2nd edition), Yalkowsky et al. 2010.	water	10	degree Celsius							Klimenko_Journal [document]_year2016_1
RLMR	RLMR_Solubility_201	0.01	log10[molar]								dl-Tartaric acid	133-37-9				Solute:Name was retrieved for the corresponding Solute:CAS Number via consulting the Handbook of Aqueous Solubility Data (2nd edition), Yalkowsky et al. 2010.	water	20	degree Celsius							Klimenko_Journal [document]_year2016_1
RLMR	RLMR_Solubility_202	0.13	log10[molar]								dl-Tartaric acid	133-37-9				Solute:Name was retrieved for the corresponding Solute:CAS Number via consulting the Handbook of Aqueous Solubility Data (2nd edition), Yalkowsky et al. 2010.	water	30	degree Celsius							Klimenko_Journal [document]_year2016_1
RLMR	RLMR_Solubility_203	0.26	log10[molar]								dl-Tartaric acid	133-37-9				Solute:Name was retrieved for the corresponding Solute:CAS Number via consulting the Handbook of Aqueous Solubility Data (2nd edition), Yalkowsky et al. 2010.	water	40	degree Celsius							Klimenko_Journal [document]_year2016_1
RLMR	RLMR_Solubility_204	0.42	log10[molar]								dl-Tartaric acid	133-37-9				Solute:Name was retrieved for the corresponding Solute:CAS Number via consulting the Handbook of Aqueous Solubility Data (2nd edition), Yalkowsky et al. 2010.	water	60	degree Celsius							Klimenko_Journal [document]_year2016_1
RLMR	RLMR_Solubility_205	0.52	log10[molar]								dl-Tartaric acid	133-37-9				Solute:Name was retrieved for the corresponding Solute:CAS Number via consulting the Handbook of Aqueous Solubility Data (2nd edition), Yalkowsky et al. 2010.	water	80	degree Celsius							Klimenko_Journal [document]_year2016_1
RLMR	RLMR_Solubility_206	-5.48	log10[molar]									13684-63-4					water	20	degree Celsius							Klimenko_Journal [document]_year2016_1
RLMR	RLMR_Solubility_207	-1.78	log10[molar]									137-58-6					water	25	degree Celsius							Klimenko_Journal [document]_year2016_1
RLMR	RLMR_Solubility_208	-4.64	log10[molar]									139-40-2					water	20	degree Celsius							Klimenko_Journal [document]_year2016_1
RLMR	RLMR_Solubility_209	-2.43	log10[molar]								trans-Cinnamic acid	140-10-3				Solute:Name was retrieved for the corresponding Solute:CAS Number via consulting the Handbook of Aqueous Solubility Data (2nd edition), Yalkowsky et al. 2010.	water	25	degree Celsius							Klimenko_Journal [document]_year2016_1
RLMR	RLMR_Solubility_210	0.73	log10[molar]									141-82-2					water	10	degree Celsius							Klimenko_Journal [document]_year2016_1
RLMR	RLMR_Solubility_211	0.75	log10[molar]									141-82-2					water	15	degree Celsius							Klimenko_Journal [document]_year2016_1
RLMR	RLMR_Solubility_212	0.76	log10[molar]									141-82-2					water	20	degree Celsius							Klimenko_Journal [document]_year2016_1
RLMR	RLMR_Solubility_213	0.78	log10[molar]									141-82-2					water	25	degree Celsius							Klimenko_Journal [document]_year2016_1
RLMR	RLMR_Solubility_214	0.79	log10[molar]									141-82-2					water	30	degree Celsius							Klimenko_Journal [document]_year2016_1
RLMR	RLMR_Solubility_215	0.82	log10[molar]									141-82-2					water	40	degree Celsius							Klimenko_Journal [document]_year2016_1
RLMR	RLMR_Solubility_216	0.84	log10[molar]									141-82-2					water	50	degree Celsius							Klimenko_Journal [document]_year2016_1
RLMR	RLMR_Solubility_217	0.86	log10[molar]									141-82-2					water	60	degree Celsius							Klimenko_Journal [document]_year2016_1
RLMR	RLMR_Solubility_218	0.9	log10[molar]									141-82-2					water	80	degree Celsius							Klimenko_Journal [document]_year2016_1
RLMR	RLMR_Solubility_219	-2.26	log10[molar]									141-90-2					water	25	degree Celsius							Klimenko_Journal [document]_year2016_1
RLMR	RLMR_Solubility_220	-4.41	log10[molar]									143-07-7					water	40	degree Celsius							Klimenko_Journal [document]_year2016_1
RLMR	RLMR_Solubility_221	-0.13	log10[molar]									144-62-7					water	15	degree Celsius							Klimenko_Journal [document]_year2016_1
RLMR	RLMR_Solubility_222	-0.03	log10[molar]									144-62-7					water	20	degree Celsius							Klimenko_Journal [document]_year2016_1
RLMR	RLMR_Solubility_223	0.04	log10[molar]									144-62-7					water	25	degree Celsius							Klimenko_Journal [document]_year2016_1
RLMR	RLMR_Solubility_224	0.15	log10[molar]									144-62-7					water	30	degree Celsius							Klimenko_Journal [document]_year2016_1
RLMR	RLMR_Solubility_225	0.3	log10[molar]									144-62-7					water	40	degree Celsius							Klimenko_Journal [document]_year2016_1
RLMR	RLMR_Solubility_226	0.45	log10[molar]									144-62-7					water	50	degree Celsius							Klimenko_Journal [document]_year2016_1
RLMR	RLMR_Solubility_227	0.53	log10[molar]									144-62-7					water	60	degree Celsius							Klimenko_Journal [document]_year2016_1
RLMR	RLMR_Solubility_228	0.71	log10[molar]									144-62-7					water	80	degree Celsius							Klimenko_Journal [document]_year2016_1
RLMR	RLMR_Solubility_229	-2.48	log10[molar]									144-82-1					water	35	degree Celsius							Klimenko_Journal [document]_year2016_1
RLMR	RLMR_Solubility_230	0.57	log10[molar]									147-71-7					water	10	degree Celsius							Klimenko_Journal [document]_year2016_1
RLMR	RLMR_Solubility_231	0.59	log10[molar]									147-71-7					water	20	degree Celsius							Klimenko_Journal [document]_year2016_1
RLMR	RLMR_Solubility_232	0.61	log10[molar]									147-71-7					water	30	degree Celsius							Klimenko_Journal [document]_year2016_1
RLMR	RLMR_Solubility_233	0.63	log10[molar]									147-71-7					water	40	degree Celsius							Klimenko_Journal [document]_year2016_1
RLMR	RLMR_Solubility_234	0.66	log10[molar]									147-71-7					water	60	degree Celsius							Klimenko_Journal [document]_year2016_1
RLMR	RLMR_Solubility_235	0.69	log10[molar]									147-71-7					water	80	degree Celsius							Klimenko_Journal [document]_year2016_1
RLMR	RLMR_Solubility_236	-2.42	log10[molar]									148-24-3					water	20	degree Celsius							Klimenko_Journal [document]_year2016_1
RLMR	RLMR_Solubility_237	-2.35	log10[molar]									148-24-3					water	25	degree Celsius							Klimenko_Journal [document]_year2016_1
RLMR	RLMR_Solubility_238	-2.27	log10[molar]									148-24-3					water	30	degree Celsius							Klimenko_Journal [document]_year2016_1
RLMR	RLMR_Solubility_239	-1.44	log10[molar]									150-13-0					water	20	degree Celsius							Klimenko_Journal [document]_year2016_1
RLMR	RLMR_Solubility_240	-1.41	log10[molar]									150-13-0					water	25	degree Celsius							Klimenko_Journal [document]_year2016_1
RLMR	RLMR_Solubility_241	-1.35	log10[molar]									150-13-0					water	30	degree Celsius							Klimenko_Journal [document]_year2016_1
RLMR	RLMR_Solubility_242	-1.07	log10[molar]									150-30-1					water	25	degree Celsius							Klimenko_Journal [document]_year2016_1
RLMR	RLMR_Solubility_243	-0.88	log10[molar]									150-30-1					water	50	degree Celsius							Klimenko_Journal [document]_year2016_1
RLMR	RLMR_Solubility_244	-0.67	log10[molar]									150-30-1					water	75	degree Celsius							Klimenko_Journal [document]_year2016_1
RLMR	RLMR_Solubility_245	-2.88	log10[molar]									150-68-5					water	25	degree Celsius							Klimenko_Journal [document]_year2016_1
RLMR	RLMR_Solubility_246	-3.9	log10[molar]									152-58-9					water	35	degree Celsius							Klimenko_Journal [document]_year2016_1
RLMR	RLMR_Solubility_247	-2.84	log10[molar]									1563-66-2					water	20	degree Celsius							Klimenko_Journal [document]_year2016_1
RLMR	RLMR_Solubility_248	-6.2	log10[molar]									15862-07-4					water	25	degree Celsius							Klimenko_Journal [document]_year2016_1
RLMR	RLMR_Solubility_249	-3.87	log10[molar]									1689-83-4					water	20	degree Celsius							Klimenko_Journal [document]_year2016_1
RLMR	RLMR_Solubility_250	-3.33	log10[molar]									1689-84-5					water	25	degree Celsius							Klimenko_Journal [document]_year2016_1
RLMR	RLMR_Solubility_251	-5.22	log10[molar]									1730-37-6					water	25	degree Celsius							Klimenko_Journal [document]_year2016_1
RLMR	RLMR_Solubility_252	-7.77	log10[molar]									18259-05-7					water	25	degree Celsius							Klimenko_Journal [document]_year2016_1
RLMR	RLMR_Solubility_253	-9.33	log10[molar]									191-07-1					water	25	degree Celsius							Klimenko_Journal [document]_year2016_1
RLMR	RLMR_Solubility_254	-9.03	log10[molar]									191-24-2					water	25	degree Celsius							Klimenko_Journal [document]_year2016_1
RLMR	RLMR_Solubility_255	-1.71	log10[molar]									19167-57-8					water	20	degree Celsius							Klimenko_Journal [document]_year2016_1
RLMR	RLMR_Solubility_256	-3.31	log10[molar]									1984-59-4					water	25	degree Celsius							Klimenko_Journal [document]_year2016_1
RLMR	RLMR_Solubility_257	-3.1	log10[molar]									1984-65-2					water	25	degree Celsius							Klimenko_Journal [document]_year2016_1
RLMR	RLMR_Solubility_258	-8.8	log10[molar]									198-55-0					water	25	degree Celsius							Klimenko_Journal [document]_year2016_1
RLMR	RLMR_Solubility_259	-11.89	log10[molar]									2051-24-3					water	25	degree Celsius							Klimenko_Journal [document]_year2016_1
RLMR	RLMR_Solubility_260	-10.77	log10[molar]									2051-24-3					water	60	degree Celsius							Klimenko_Journal [document]_year2016_1
RLMR	RLMR_Solubility_261	-10.45	log10[molar]									2051-24-3					water	70	degree Celsius							Klimenko_Journal [document]_year2016_1
RLMR	RLMR_Solubility_262	-10	log10[molar]									2051-24-3					water	80	degree Celsius							Klimenko_Journal [document]_year2016_1
RLMR	RLMR_Solubility_263	-4.57	log10[molar]									2051-60-7					water	25	degree Celsius							Klimenko_Journal [document]_year2016_1
RLMR	RLMR_Solubility_264	-6.39	log10[molar]									206-44-0					water	10	degree Celsius							Klimenko_Journal [document]_year2016_1
RLMR	RLMR_Solubility_265	-6.28	log10[molar]									206-44-0					water	15	degree Celsius							Klimenko_Journal [document]_year2016_1
RLMR	RLMR_Solubility_266	-6.13	log10[molar]									206-44-0					water	20	degree Celsius							Klimenko_Journal [document]_year2016_1
RLMR	RLMR_Solubility_267	-6	log10[molar]									206-44-0					water	25	degree Celsius							Klimenko_Journal [document]_year2016_1
RLMR	RLMR_Solubility_268	-5.88	log10[molar]									206-44-0					water	30	degree Celsius							Klimenko_Journal [document]_year2016_1
RLMR	RLMR_Solubility_269	-7.78	log10[molar]								2,2ʹ,3,3ʹ,6,6ʹ-Hexachlorobiphenyl	207004-30-6				Solute:Name was retrieved for the corresponding Solute:CAS Number via consulting the Handbook of Aqueous Solubility Data (2nd edition), Yalkowsky et al. 2010.	water	25	degree Celsius							Klimenko_Journal [document]_year2016_1
RLMR	RLMR_Solubility_270	-8.36	log10[molar]									207-08-9					water	25	degree Celsius							Klimenko_Journal [document]_year2016_1
RLMR	RLMR_Solubility_271	-6.09	log10[molar]									2104-96-3					water	20	degree Celsius							Klimenko_Journal [document]_year2016_1
RLMR	RLMR_Solubility_272	-4.92	log10[molar]									2131-41-1					water	25	degree Celsius							Klimenko_Journal [document]_year2016_1
RLMR	RLMR_Solubility_273	-9.04	log10[molar]									2136-99-4					water	25	degree Celsius							Klimenko_Journal [document]_year2016_1
RLMR	RLMR_Solubility_274	-7.93	log10[molar]									217-59-4					water	10	degree Celsius							Klimenko_Journal [document]_year2016_1
RLMR	RLMR_Solubility_275	-7.83	log10[molar]									217-59-4					water	15	degree Celsius							Klimenko_Journal [document]_year2016_1
RLMR	RLMR_Solubility_276	-7.67	log10[molar]									217-59-4					water	20	degree Celsius							Klimenko_Journal [document]_year2016_1
RLMR	RLMR_Solubility_277	-7.54	log10[molar]									217-59-4					water	25	degree Celsius							Klimenko_Journal [document]_year2016_1
RLMR	RLMR_Solubility_278	-8.51	log10[molar]									218-01-9					water	5	degree Celsius							Klimenko_Journal [document]_year2016_1
RLMR	RLMR_Solubility_279	-8.46	log10[molar]									218-01-9					water	10	degree Celsius							Klimenko_Journal [document]_year2016_1
RLMR	RLMR_Solubility_280	-8.21	log10[molar]									218-01-9					water	20	degree Celsius							Klimenko_Journal [document]_year2016_1
RLMR	RLMR_Solubility_281	-8.02	log10[molar]									218-01-9					water	30	degree Celsius							Klimenko_Journal [document]_year2016_1
RLMR	RLMR_Solubility_282	-2.53	log10[molar]									2217-08-5					water	20	degree Celsius							Klimenko_Journal [document]_year2016_1
RLMR	RLMR_Solubility_283	-2.45	log10[molar]									2312-15-4					water	25	degree Celsius							Klimenko_Journal [document]_year2016_1
RLMR	RLMR_Solubility_284	-2.72	log10[molar]								N-Acetyl-l-tryptophan ethyl ester	2382-80-1				Solute:Name was retrieved for the corresponding Solute:CAS Number via consulting the Handbook of Aqueous Solubility Data (2nd edition), Yalkowsky et al. 2010.	water	5	degree Celsius							Klimenko_Journal [document]_year2016_1
RLMR	RLMR_Solubility_285	-2.27	log10[molar]								N-Acetyl-l-tryptophan ethyl ester	2382-80-1				Solute:Name was retrieved for the corresponding Solute:CAS Number via consulting the Handbook of Aqueous Solubility Data (2nd edition), Yalkowsky et al. 2010.	water	30	degree Celsius							Klimenko_Journal [document]_year2016_1
RLMR	RLMR_Solubility_286	-6.68	log10[molar]									238-84-6					water	25	degree Celsius							Klimenko_Journal [document]_year2016_1
RLMR	RLMR_Solubility_287	-7.41	log10[molar]									239-64-5					water	25	degree Celsius							Klimenko_Journal [document]_year2016_1
RLMR	RLMR_Solubility_288	-8.03	log10[molar]									243-17-4					water	25	degree Celsius							Klimenko_Journal [document]_year2016_1
RLMR	RLMR_Solubility_289	-2.06	log10[molar]									25366-23-8					water	20	degree Celsius							Klimenko_Journal [document]_year2016_1
RLMR	RLMR_Solubility_290	-2.51	log10[molar]								2-sec-Butylamino-4-ethylamino-6-methoxy-s-triazine	26259-45-0				Solute:Name was retrieved for the corresponding Solute:CAS Number via consulting the Handbook of Aqueous Solubility Data (2nd edition), Yalkowsky et al. 2010.	water	20	degree Celsius							Klimenko_Journal [document]_year2016_1
RLMR	RLMR_Solubility_291	-5.68	log10[molar]									2921-88-2					water	20	degree Celsius							Klimenko_Journal [document]_year2016_1
RLMR	RLMR_Solubility_292	-3.84	log10[molar]									298-00-0					water	20	degree Celsius							Klimenko_Journal [document]_year2016_1
RLMR	RLMR_Solubility_293	-4.23	log10[molar]									298-04-4					water	20	degree Celsius							Klimenko_Journal [document]_year2016_1
RLMR	RLMR_Solubility_294	-5.73	log10[molar]									299-84-3					water	20	degree Celsius							Klimenko_Journal [document]_year2016_1
RLMR	RLMR_Solubility_295	-1.93	log10[molar]								3,4-Dichlorosulfolane	3001-57-8				Solute:Name was retrieved for the corresponding Solute:CAS Number via consulting the Handbook of Aqueous Solubility Data (2nd edition), Yalkowsky et al. 2010.	water	20	degree Celsius							Klimenko_Journal [document]_year2016_1
RLMR	RLMR_Solubility_296	0.18	log10[molar]									302-72-7					water	20	degree Celsius							Klimenko_Journal [document]_year2016_1
RLMR	RLMR_Solubility_297	0.2	log10[molar]									302-72-7					water	25	degree Celsius							Klimenko_Journal [document]_year2016_1
RLMR	RLMR_Solubility_298	0.33	log10[molar]									302-72-7					water	50	degree Celsius							Klimenko_Journal [document]_year2016_1
RLMR	RLMR_Solubility_299	0.44	log10[molar]									302-72-7					water	75	degree Celsius							Klimenko_Journal [document]_year2016_1
RLMR	RLMR_Solubility_300	-1.12	log10[molar]								4-Methoxypteridine	30564-38-6				Solute:Name was retrieved for the corresponding Solute:CAS Number via consulting the Handbook of Aqueous Solubility Data (2nd edition), Yalkowsky et al. 2010.	water	20	degree Celsius							Klimenko_Journal [document]_year2016_1
RLMR	RLMR_Solubility_301	-8.45	log10[molar]								1,2,3,4-Tetrachlorodibenzo-p-dioxin	30746-58-8				Solute:Name was retrieved for the corresponding Solute:CAS Number via consulting the Handbook of Aqueous Solubility Data (2nd edition), Yalkowsky et al. 2010.	water	35	degree Celsius							Klimenko_Journal [document]_year2016_1
RLMR	RLMR_Solubility_302	-8.44	log10[molar]								1,2,3,4-Tetrachlorodibenzo-p-dioxin	30746-58-8				Solute:Name was retrieved for the corresponding Solute:CAS Number via consulting the Handbook of Aqueous Solubility Data (2nd edition), Yalkowsky et al. 2010.	water	40	degree Celsius							Klimenko_Journal [document]_year2016_1
RLMR	RLMR_Solubility_303	-10.4	log10[molar]								1,2,3,4-Tetrachlorodibenzo-p-dioxin	30746-58-8				Solute:Name was retrieved for the corresponding Solute:CAS Number via consulting the Handbook of Aqueous Solubility Data (2nd edition), Yalkowsky et al. 2010.	water	5	degree Celsius							Klimenko_Journal [document]_year2016_1
RLMR	RLMR_Solubility_304	-8.85	log10[molar]								1,2,3,4-Tetrachlorodibenzo-p-dioxin	30746-58-8				Solute:Name was retrieved for the corresponding Solute:CAS Number via consulting the Handbook of Aqueous Solubility Data (2nd edition), Yalkowsky et al. 2010.	water	15	degree Celsius							Klimenko_Journal [document]_year2016_1
RLMR	RLMR_Solubility_305	-8.71	log10[molar]								1,2,3,4-Tetrachlorodibenzo-p-dioxin	30746-58-8				Solute:Name was retrieved for the corresponding Solute:CAS Number via consulting the Handbook of Aqueous Solubility Data (2nd edition), Yalkowsky et al. 2010.	water	25	degree Celsius							Klimenko_Journal [document]_year2016_1
RLMR	RLMR_Solubility_306	-2.6	log10[molar]									315-30-0					water	15	degree Celsius							Klimenko_Journal [document]_year2016_1
RLMR	RLMR_Solubility_307	-2.38	log10[molar]									315-30-0					water	25	degree Celsius							Klimenko_Journal [document]_year2016_1
RLMR	RLMR_Solubility_308	-2.19	log10[molar]									315-30-0					water	30	degree Celsius							Klimenko_Journal [document]_year2016_1
RLMR	RLMR_Solubility_309	-2.1	log10[molar]									315-30-0					water	40	degree Celsius							Klimenko_Journal [document]_year2016_1
RLMR	RLMR_Solubility_310	-8.83	log10[molar]									32598-13-3					water	20	degree Celsius							Klimenko_Journal [document]_year2016_1
RLMR	RLMR_Solubility_311	-8.71	log10[molar]									32598-13-3					water	25	degree Celsius							Klimenko_Journal [document]_year2016_1
RLMR	RLMR_Solubility_312	-8.39	log10[molar]									32598-13-3					water	30	degree Celsius							Klimenko_Journal [document]_year2016_1
RLMR	RLMR_Solubility_313	-9.3	log10[molar]									32598-13-3					water	5	degree Celsius							Klimenko_Journal [document]_year2016_1
RLMR	RLMR_Solubility_314	-0.91	log10[molar]									327-57-1					water	25	degree Celsius							Klimenko_Journal [document]_year2016_1
RLMR	RLMR_Solubility_315	-1.05	log10[molar]									328-39-2					water	25	degree Celsius							Klimenko_Journal [document]_year2016_1
RLMR	RLMR_Solubility_316	-0.88	log10[molar]									328-39-2					water	50	degree Celsius							Klimenko_Journal [document]_year2016_1
RLMR	RLMR_Solubility_317	-0.68	log10[molar]									328-39-2					water	75	degree Celsius							Klimenko_Journal [document]_year2016_1
RLMR	RLMR_Solubility_318	-5.21	log10[molar]									33146-45-1					water	25	degree Celsius							Klimenko_Journal [document]_year2016_1
RLMR	RLMR_Solubility_319	-7.14	log10[molar]									33284-53-6					water	25	degree Celsius							Klimenko_Journal [document]_year2016_1
RLMR	RLMR_Solubility_320	-3.65	log10[molar]									333-41-5					water	20	degree Celsius							Klimenko_Journal [document]_year2016_1
RLMR	RLMR_Solubility_321	-1.44	log10[molar]									33376-25-9					water	25	degree Celsius							Klimenko_Journal [document]_year2016_1
RLMR	RLMR_Solubility_322	-3.02	log10[molar]									334-48-5					water	20	degree Celsius							Klimenko_Journal [document]_year2016_1
RLMR	RLMR_Solubility_323	-2.95	log10[molar]									334-48-5					water	30	degree Celsius							Klimenko_Journal [document]_year2016_1
RLMR	RLMR_Solubility_324	-8.95	log10[molar]									33979-03-2					water	25	degree Celsius							Klimenko_Journal [document]_year2016_1
RLMR	RLMR_Solubility_325	-6.06	log10[molar]									35693-92-6					water	25	degree Celsius							Klimenko_Journal [document]_year2016_1
RLMR	RLMR_Solubility_326	-7.73	log10[molar]									37680-73-2					water	5	degree Celsius							Klimenko_Journal [document]_year2016_1
RLMR	RLMR_Solubility_327	-7.43	log10[molar]									37680-73-2					water	20	degree Celsius							Klimenko_Journal [document]_year2016_1
RLMR	RLMR_Solubility_328	-7.23	log10[molar]									37680-73-2					water	25	degree Celsius							Klimenko_Journal [document]_year2016_1
RLMR	RLMR_Solubility_329	-7.17	log10[molar]									37680-73-2					water	30	degree Celsius							Klimenko_Journal [document]_year2016_1
RLMR	RLMR_Solubility_330	-9.11	log10[molar]									38380-07-3					water	25	degree Celsius							Klimenko_Journal [document]_year2016_1
RLMR	RLMR_Solubility_331	-9.85	log10[molar]									40186-72-9					water	40	degree Celsius							Klimenko_Journal [document]_year2016_1
RLMR	RLMR_Solubility_332	-5.66	log10[molar]								17α-Ethynyl testosterone	434-03-7				Solute:Name was retrieved for the corresponding Solute:CAS Number via consulting the Handbook of Aqueous Solubility Data (2nd edition), Yalkowsky et al. 2010.	water	25	degree Celsius							Klimenko_Journal [document]_year2016_1
RLMR	RLMR_Solubility_333	-5.49	log10[molar]								17α-Ethynyl testosterone	434-03-7				Solute:Name was retrieved for the corresponding Solute:CAS Number via consulting the Handbook of Aqueous Solubility Data (2nd edition), Yalkowsky et al. 2010.	water	35	degree Celsius							Klimenko_Journal [document]_year2016_1
RLMR	RLMR_Solubility_334	-5.46	log10[molar]								17α-Ethynyl testosterone	434-03-7				Solute:Name was retrieved for the corresponding Solute:CAS Number via consulting the Handbook of Aqueous Solubility Data (2nd edition), Yalkowsky et al. 2010.	water	40	degree Celsius							Klimenko_Journal [document]_year2016_1
RLMR	RLMR_Solubility_335	-5.38	log10[molar]								17α-Ethynyl testosterone	434-03-7				Solute:Name was retrieved for the corresponding Solute:CAS Number via consulting the Handbook of Aqueous Solubility Data (2nd edition), Yalkowsky et al. 2010.	water	50	degree Celsius							Klimenko_Journal [document]_year2016_1
RLMR	RLMR_Solubility_336	-5.8	log10[molar]								17α-Ethynyl testosterone	434-03-7				Solute:Name was retrieved for the corresponding Solute:CAS Number via consulting the Handbook of Aqueous Solubility Data (2nd edition), Yalkowsky et al. 2010.	water	20	degree Celsius							Klimenko_Journal [document]_year2016_1
RLMR	RLMR_Solubility_337	-3.75	log10[molar]									439-14-5					water	25	degree Celsius							Klimenko_Journal [document]_year2016_1
RLMR	RLMR_Solubility_338	-0.65	log10[molar]									461-58-5					water	10	degree Celsius							Klimenko_Journal [document]_year2016_1
RLMR	RLMR_Solubility_339	0.1	log10[molar]									461-58-5					water	50	degree Celsius							Klimenko_Journal [document]_year2016_1
RLMR	RLMR_Solubility_340	-0.43	log10[molar]									461-58-5					water	20	degree Celsius							Klimenko_Journal [document]_year2016_1
RLMR	RLMR_Solubility_341	0.27	log10[molar]									461-58-5					water	60	degree Celsius							Klimenko_Journal [document]_year2016_1
RLMR	RLMR_Solubility_342	-0.33	log10[molar]									461-58-5					water	25	degree Celsius							Klimenko_Journal [document]_year2016_1
RLMR	RLMR_Solubility_343	0.47	log10[molar]									461-58-5					water	75	degree Celsius							Klimenko_Journal [document]_year2016_1
RLMR	RLMR_Solubility_344	-0.25	log10[molar]									461-58-5					water	30	degree Celsius							Klimenko_Journal [document]_year2016_1
RLMR	RLMR_Solubility_345	0.52	log10[molar]									461-58-5					water	80	degree Celsius							Klimenko_Journal [document]_year2016_1
RLMR	RLMR_Solubility_346	-0.07	log10[molar]									461-58-5					water	40	degree Celsius							Klimenko_Journal [document]_year2016_1
RLMR	RLMR_Solubility_347	-5.28	log10[molar]									474-86-2					water	25	degree Celsius							Klimenko_Journal [document]_year2016_1
RLMR	RLMR_Solubility_348	-3.59	log10[molar]									479-45-8					water	20	degree Celsius							Klimenko_Journal [document]_year2016_1
RLMR	RLMR_Solubility_349	-3.16	log10[molar]									479-45-8					water	50	degree Celsius							Klimenko_Journal [document]_year2016_1
RLMR	RLMR_Solubility_350	-2.25	log10[molar]									479-45-8					water	95	degree Celsius							Klimenko_Journal [document]_year2016_1
RLMR	RLMR_Solubility_351	-3.53	log10[molar]									479-45-8					water	30	degree Celsius							Klimenko_Journal [document]_year2016_1
RLMR	RLMR_Solubility_352	-2.91	log10[molar]									479-45-8					water	60	degree Celsius							Klimenko_Journal [document]_year2016_1
RLMR	RLMR_Solubility_353	-3.48	log10[molar]									479-45-8					water	35	degree Celsius							Klimenko_Journal [document]_year2016_1
RLMR	RLMR_Solubility_354	-2.81	log10[molar]									479-45-8					water	65	degree Celsius							Klimenko_Journal [document]_year2016_1
RLMR	RLMR_Solubility_355	-3.62	log10[molar]									479-45-8					water	10	degree Celsius							Klimenko_Journal [document]_year2016_1
RLMR	RLMR_Solubility_356	-3.43	log10[molar]									479-45-8					water	40	degree Celsius							Klimenko_Journal [document]_year2016_1
RLMR	RLMR_Solubility_357	-2.73	log10[molar]									479-45-8					water	70	degree Celsius							Klimenko_Journal [document]_year2016_1
RLMR	RLMR_Solubility_358	-3.61	log10[molar]									479-45-8					water	15	degree Celsius							Klimenko_Journal [document]_year2016_1
RLMR	RLMR_Solubility_359	-3.33	log10[molar]									479-45-8					water	45	degree Celsius							Klimenko_Journal [document]_year2016_1
RLMR	RLMR_Solubility_360	-2.48	log10[molar]									479-45-8					water	85	degree Celsius							Klimenko_Journal [document]_year2016_1
RLMR	RLMR_Solubility_361	0.32	log10[molar]									492-62-6					water	20	degree Celsius							Klimenko_Journal [document]_year2016_1
RLMR	RLMR_Solubility_362	0.34	log10[molar]									492-62-6					water	30	degree Celsius							Klimenko_Journal [document]_year2016_1
RLMR	RLMR_Solubility_363	0.35	log10[molar]									492-62-6					water	40	degree Celsius							Klimenko_Journal [document]_year2016_1
RLMR	RLMR_Solubility_364	0.36	log10[molar]									492-62-6					water	50	degree Celsius							Klimenko_Journal [document]_year2016_1
RLMR	RLMR_Solubility_365	0.31	log10[molar]									492-62-6					water	10	degree Celsius							Klimenko_Journal [document]_year2016_1
RLMR	RLMR_Solubility_366	0.37	log10[molar]									492-62-6					water	60	degree Celsius							Klimenko_Journal [document]_year2016_1
RLMR	RLMR_Solubility_367	-1.68	log10[molar]								Benzoylaminoacetic acid	495-69-2				Solute:Name was retrieved for the corresponding Solute:CAS Number via consulting the Handbook of Aqueous Solubility Data (2nd edition), Yalkowsky et al. 2010.	water	25	degree Celsius							Klimenko_Journal [document]_year2016_1
RLMR	RLMR_Solubility_368	-3.55	log10[molar]									50-02-2					water	25	degree Celsius							Klimenko_Journal [document]_year2016_1
RLMR	RLMR_Solubility_369	-2.26	log10[molar]									50-06-6			form II	Polymorphic form description metadata were retrieved via cross-referencing the CAS number, temperature and molar solubility value, from Klimenko et al. (2016) [doi: 10.1002/jcc.24424], against the Handbook of Aqueous Solubility Data (2010).	water	25	degree Celsius							Klimenko_Journal [document]_year2016_1
RLMR	RLMR_Solubility_370	-2.19	log10[molar]									50-06-6			form II	Polymorphic form description metadata were retrieved via cross-referencing the CAS number, temperature and molar solubility value, from Klimenko et al. (2016) [doi: 10.1002/jcc.24424], against the Handbook of Aqueous Solubility Data (2010).	water	30	degree Celsius							Klimenko_Journal [document]_year2016_1
RLMR	RLMR_Solubility_371	-2.11	log10[molar]									50-06-6					water	35	degree Celsius							Klimenko_Journal [document]_year2016_1
RLMR	RLMR_Solubility_372	-2.34	log10[molar]									50-06-6			form II	Polymorphic form description metadata were retrieved via cross-referencing the CAS number, temperature and molar solubility value, from Klimenko et al. (2016) [doi: 10.1002/jcc.24424], against the Handbook of Aqueous Solubility Data (2010).	water	20	degree Celsius							Klimenko_Journal [document]_year2016_1
RLMR	RLMR_Solubility_373	-1.94	log10[molar]									50-11-3					water	25	degree Celsius							Klimenko_Journal [document]_year2016_1
RLMR	RLMR_Solubility_374	-2.97	log10[molar]									50-23-7					water	35	degree Celsius							Klimenko_Journal [document]_year2016_1
RLMR	RLMR_Solubility_375	-4.89	log10[molar]									502-55-6					water	20	degree Celsius							Klimenko_Journal [document]_year2016_1
RLMR	RLMR_Solubility_376	-4.88	log10[molar]									50-28-2					water	25	degree Celsius							Klimenko_Journal [document]_year2016_1
RLMR	RLMR_Solubility_377	-4.69	log10[molar]									50-28-2					water	35	degree Celsius							Klimenko_Journal [document]_year2016_1
RLMR	RLMR_Solubility_378	-4.55	log10[molar]									50-28-2					water	42	degree Celsius							Klimenko_Journal [document]_year2016_1
RLMR	RLMR_Solubility_379	-4.45	log10[molar]									50-28-2					water	50	degree Celsius							Klimenko_Journal [document]_year2016_1
RLMR	RLMR_Solubility_380	-4.78	log10[molar]									50-28-2					water	20	degree Celsius							Klimenko_Journal [document]_year2016_1
RLMR	RLMR_Solubility_381	-1.43	log10[molar]									50-31-7					water	20	degree Celsius							Klimenko_Journal [document]_year2016_1
RLMR	RLMR_Solubility_382	-7.82	log10[molar]									50-32-8					water	25	degree Celsius							Klimenko_Journal [document]_year2016_1
RLMR	RLMR_Solubility_383	-1.25	log10[molar]									505-48-6					water	50	degree Celsius							Klimenko_Journal [document]_year2016_1
RLMR	RLMR_Solubility_384	-0.89	log10[molar]									505-48-6					water	65	degree Celsius							Klimenko_Journal [document]_year2016_1
RLMR	RLMR_Solubility_385	-2.13	log10[molar]									505-48-6					water	15	degree Celsius							Klimenko_Journal [document]_year2016_1
RLMR	RLMR_Solubility_386	-2.04	log10[molar]									505-48-6					water	20	degree Celsius							Klimenko_Journal [document]_year2016_1
RLMR	RLMR_Solubility_387	-1.59	log10[molar]									505-48-6					water	35	degree Celsius							Klimenko_Journal [document]_year2016_1
RLMR	RLMR_Solubility_388	0.61	log10[molar]								d-Sorbitol	50-70-4				Solute:Name was retrieved for the corresponding Solute:CAS Number via consulting the Handbook of Aqueous Solubility Data (2nd edition), Yalkowsky et al. 2010.	water	30	degree Celsius							Klimenko_Journal [document]_year2016_1
RLMR	RLMR_Solubility_389	0.61	log10[molar]								d-Sorbitol	50-70-4				Solute:Name was retrieved for the corresponding Solute:CAS Number via consulting the Handbook of Aqueous Solubility Data (2nd edition), Yalkowsky et al. 2010.	water	40	degree Celsius							Klimenko_Journal [document]_year2016_1
RLMR	RLMR_Solubility_390	0.55	log10[molar]								d-Sorbitol	50-70-4				Solute:Name was retrieved for the corresponding Solute:CAS Number via consulting the Handbook of Aqueous Solubility Data (2nd edition), Yalkowsky et al. 2010.	water	10	degree Celsius							Klimenko_Journal [document]_year2016_1
RLMR	RLMR_Solubility_391	0.58	log10[molar]								d-Sorbitol	50-70-4				Solute:Name was retrieved for the corresponding Solute:CAS Number via consulting the Handbook of Aqueous Solubility Data (2nd edition), Yalkowsky et al. 2010.	water	20	degree Celsius							Klimenko_Journal [document]_year2016_1
RLMR	RLMR_Solubility_392	-1.77	log10[molar]							Minor rounding error fixed based on cross-referencing Handbook of Aqueous Solubility Data (2nd edition)		50-78-2					water	15	degree Celsius							Klimenko_Journal [document]_year2016_1
RLMR	RLMR_Solubility_393	-1.55	log10[molar]							Minor rounding error fixed based on cross-referencing Handbook of Aqueous Solubility Data (2nd edition)		50-78-2					water	30	degree Celsius							Klimenko_Journal [document]_year2016_1
RLMR	RLMR_Solubility_394	-4.4	log10[molar]									510-15-6					water	20	degree Celsius							Klimenko_Journal [document]_year2016_1
RLMR	RLMR_Solubility_395	-1.02	log10[molar]									51-21-8					water	20	degree Celsius							Klimenko_Journal [document]_year2016_1
RLMR	RLMR_Solubility_396	-2.13	log10[molar]									51-28-5					water	55	degree Celsius							Klimenko_Journal [document]_year2016_1
RLMR	RLMR_Solubility_397	-1.18	log10[molar]									51-28-5					water	95	degree Celsius							Klimenko_Journal [document]_year2016_1
RLMR	RLMR_Solubility_398	-1.92	log10[molar]									51-28-5					water	65	degree Celsius							Klimenko_Journal [document]_year2016_1
RLMR	RLMR_Solubility_399	-1.79	log10[molar]									51-28-5					water	75	degree Celsius							Klimenko_Journal [document]_year2016_1
RLMR	RLMR_Solubility_400	-2.65	log10[molar]									51-28-5					water	15	degree Celsius							Klimenko_Journal [document]_year2016_1
RLMR	RLMR_Solubility_401	-1.5	log10[molar]									51-28-5					water	85	degree Celsius							Klimenko_Journal [document]_year2016_1
RLMR	RLMR_Solubility_402	-2.43	log10[molar]									51-28-5					water	25	degree Celsius							Klimenko_Journal [document]_year2016_1
RLMR	RLMR_Solubility_403	-1.31	log10[molar]									51-28-5					water	90	degree Celsius							Klimenko_Journal [document]_year2016_1
RLMR	RLMR_Solubility_404	0.7	log10[molar]									516-05-2					water	15	degree Celsius							Klimenko_Journal [document]_year2016_1
RLMR	RLMR_Solubility_405	0.76	log10[molar]									516-05-2					water	25	degree Celsius							Klimenko_Journal [document]_year2016_1
RLMR	RLMR_Solubility_406	0.89	log10[molar]									516-05-2					water	50	degree Celsius							Klimenko_Journal [document]_year2016_1
RLMR	RLMR_Solubility_407	-0.13	log10[molar]									516-06-3					water	50	degree Celsius							Klimenko_Journal [document]_year2016_1
RLMR	RLMR_Solubility_408	0.01	log10[molar]									516-06-3					water	75	degree Celsius							Klimenko_Journal [document]_year2016_1
RLMR	RLMR_Solubility_409	-0.23	log10[molar]									516-06-3					water	25	degree Celsius							Klimenko_Journal [document]_year2016_1
RLMR	RLMR_Solubility_410	-1.49	log10[molar]								Acetamide, N-(4-methoxyphenyl)-	51-66-1				Solute:Name was retrieved for the corresponding Solute:CAS Number via consulting the Handbook of Aqueous Solubility Data (2nd edition), Yalkowsky et al. 2010.	water	60	degree Celsius							Klimenko_Journal [document]_year2016_1
RLMR	RLMR_Solubility_411	-2.05	log10[molar]								Acetamide, N-(4-methoxyphenyl)-	51-66-1				Solute:Name was retrieved for the corresponding Solute:CAS Number via consulting the Handbook of Aqueous Solubility Data (2nd edition), Yalkowsky et al. 2010.	water	15	degree Celsius							Klimenko_Journal [document]_year2016_1
RLMR	RLMR_Solubility_412	-1.87	log10[molar]								Acetamide, N-(4-methoxyphenyl)-	51-66-1				Solute:Name was retrieved for the corresponding Solute:CAS Number via consulting the Handbook of Aqueous Solubility Data (2nd edition), Yalkowsky et al. 2010.	water	25	degree Celsius							Klimenko_Journal [document]_year2016_1
RLMR	RLMR_Solubility_413	-1.67	log10[molar]								Acetamide, N-(4-methoxyphenyl)-	51-66-1				Solute:Name was retrieved for the corresponding Solute:CAS Number via consulting the Handbook of Aqueous Solubility Data (2nd edition), Yalkowsky et al. 2010.	water	40	degree Celsius							Klimenko_Journal [document]_year2016_1
RLMR	RLMR_Solubility_414	-4.32	log10[molar]									52-01-7					water	25	degree Celsius							Klimenko_Journal [document]_year2016_1
RLMR	RLMR_Solubility_415	-2.16	log10[molar]									52-31-3					water	20	degree Celsius							Klimenko_Journal [document]_year2016_1
RLMR	RLMR_Solubility_416	-2.02	log10[molar]									52-31-3					water	35	degree Celsius							Klimenko_Journal [document]_year2016_1
RLMR	RLMR_Solubility_417	-2.22	log10[molar]									52-43-7					water	20	degree Celsius							Klimenko_Journal [document]_year2016_1
RLMR	RLMR_Solubility_418	-1.91	log10[molar]									52-43-7					water	35	degree Celsius							Klimenko_Journal [document]_year2016_1
RLMR	RLMR_Solubility_419	-10.41	log10[molar]									52663-77-1					water	25	degree Celsius							Klimenko_Journal [document]_year2016_1
RLMR	RLMR_Solubility_420	-3.1	log10[molar]									528-29-0					water	25	degree Celsius							Klimenko_Journal [document]_year2016_1
RLMR	RLMR_Solubility_421	-5.53	log10[molar]									53-16-7					water	25	degree Celsius							Klimenko_Journal [document]_year2016_1
RLMR	RLMR_Solubility_422	-8.74	log10[molar]									53-70-3					water	25	degree Celsius							Klimenko_Journal [document]_year2016_1
RLMR	RLMR_Solubility_423	-4.29	log10[molar]									54135-80-7					water	25	degree Celsius							Klimenko_Journal [document]_year2016_1
RLMR	RLMR_Solubility_424	-0.3	log10[molar]									543-28-2					water	35	degree Celsius							Klimenko_Journal [document]_year2016_1
RLMR	RLMR_Solubility_425	-0.89	log10[molar]									55-21-0					water	40	degree Celsius							Klimenko_Journal [document]_year2016_1
RLMR	RLMR_Solubility_426	-0.4	log10[molar]									55-21-0					water	60	degree Celsius							Klimenko_Journal [document]_year2016_1
RLMR	RLMR_Solubility_427	-1.31	log10[molar]									55-21-0					water	10	degree Celsius							Klimenko_Journal [document]_year2016_1
RLMR	RLMR_Solubility_428	-0.26	log10[molar]									55-21-0					water	80	degree Celsius							Klimenko_Journal [document]_year2016_1
RLMR	RLMR_Solubility_429	-1.09	log10[molar]									55-21-0					water	20	degree Celsius							Klimenko_Journal [document]_year2016_1
RLMR	RLMR_Solubility_430	-0.97	log10[molar]									55-21-0					water	30	degree Celsius							Klimenko_Journal [document]_year2016_1
RLMR	RLMR_Solubility_431	-7.8	log10[molar]									55215-18-4					water	20	degree Celsius							Klimenko_Journal [document]_year2016_1
RLMR	RLMR_Solubility_432	-1.36	log10[molar]									552-16-9					water	25	degree Celsius							Klimenko_Journal [document]_year2016_1
RLMR	RLMR_Solubility_433	-1.41	log10[molar]									552-16-9					water	20	degree Celsius							Klimenko_Journal [document]_year2016_1
RLMR	RLMR_Solubility_434	0.47	log10[molar]									553-90-2					water	45	degree Celsius							Klimenko_Journal [document]_year2016_1
RLMR	RLMR_Solubility_435	-0.16	log10[molar]									553-90-2					water	10	degree Celsius							Klimenko_Journal [document]_year2016_1
RLMR	RLMR_Solubility_436	0.56	log10[molar]									553-90-2					water	50	degree Celsius							Klimenko_Journal [document]_year2016_1
RLMR	RLMR_Solubility_437	0.01	log10[molar]									553-90-2					water	20	degree Celsius							Klimenko_Journal [document]_year2016_1
RLMR	RLMR_Solubility_438	0.17	log10[molar]									553-90-2					water	25	degree Celsius							Klimenko_Journal [document]_year2016_1
RLMR	RLMR_Solubility_439	0.27	log10[molar]									553-90-2					water	30	degree Celsius							Klimenko_Journal [document]_year2016_1
RLMR	RLMR_Solubility_440	-1.08	log10[molar]									554-84-7					water	20	degree Celsius							Klimenko_Journal [document]_year2016_1
RLMR	RLMR_Solubility_441	-0.92	log10[molar]									554-84-7					water	30	degree Celsius							Klimenko_Journal [document]_year2016_1
RLMR	RLMR_Solubility_442	-0.86	log10[molar]									554-84-7					water	35	degree Celsius							Klimenko_Journal [document]_year2016_1
RLMR	RLMR_Solubility_443	-1.29	log10[molar]									554-84-7					water	10	degree Celsius							Klimenko_Journal [document]_year2016_1
RLMR	RLMR_Solubility_444	0.15	log10[molar]								Diglycine	556-50-3				Solute:Name was retrieved for the corresponding Solute:CAS Number via consulting the Handbook of Aqueous Solubility Data (2nd edition), Yalkowsky et al. 2010.	water	25	degree Celsius							Klimenko_Journal [document]_year2016_1
RLMR	RLMR_Solubility_445	-0.98	log10[molar]									556-61-6					water	20	degree Celsius							Klimenko_Journal [document]_year2016_1
RLMR	RLMR_Solubility_446	-1.59	log10[molar]									556-88-7					water	20	degree Celsius							Klimenko_Journal [document]_year2016_1
RLMR	RLMR_Solubility_447	-0.95	log10[molar]									556-88-7					water	50	degree Celsius							Klimenko_Journal [document]_year2016_1
RLMR	RLMR_Solubility_448	-3.14	log10[molar]									558-13-4					water	30	degree Celsius							Klimenko_Journal [document]_year2016_1
RLMR	RLMR_Solubility_449	-2.43	log10[molar]									56-04-2					water	25	degree Celsius							Klimenko_Journal [document]_year2016_1
RLMR	RLMR_Solubility_450	-2.91	log10[molar]								5-(1-Cyclohexenyl)-1,5-dimethylbarbituric acid	56-29-1				Solute:Name was retrieved for the corresponding Solute:CAS Number via consulting the Handbook of Aqueous Solubility Data (2nd edition), Yalkowsky et al. 2010.	water	20	degree Celsius							Klimenko_Journal [document]_year2016_1
RLMR	RLMR_Solubility_451	0.45	log10[molar]									56-40-6					water	30	degree Celsius							Klimenko_Journal [document]_year2016_1
RLMR	RLMR_Solubility_452	0.52	log10[molar]									56-40-6					water	40	degree Celsius							Klimenko_Journal [document]_year2016_1
RLMR	RLMR_Solubility_453	0.62	log10[molar]									56-40-6					water	60	degree Celsius							Klimenko_Journal [document]_year2016_1
RLMR	RLMR_Solubility_454	0.31	log10[molar]									56-40-6					water	10	degree Celsius							Klimenko_Journal [document]_year2016_1
RLMR	RLMR_Solubility_455	0.68	log10[molar]									56-40-6					water	80	degree Celsius							Klimenko_Journal [document]_year2016_1
RLMR	RLMR_Solubility_456	0.39	log10[molar]									56-40-6					water	20	degree Celsius							Klimenko_Journal [document]_year2016_1
RLMR	RLMR_Solubility_457	0.27	log10[molar]									56-41-7					water	25	degree Celsius							Klimenko_Journal [document]_year2016_1
RLMR	RLMR_Solubility_458	0.29	log10[molar]									56-41-7					water	30	degree Celsius							Klimenko_Journal [document]_year2016_1
RLMR	RLMR_Solubility_459	0.25	log10[molar]									56-41-7					water	20	degree Celsius							Klimenko_Journal [document]_year2016_1
RLMR	RLMR_Solubility_460	-0.34	log10[molar]								Serine	56-45-1				Solute:Name was retrieved for the corresponding Solute:CAS Number via consulting the Handbook of Aqueous Solubility Data (2nd edition), Yalkowsky et al. 2010.	water	15	degree Celsius							Klimenko_Journal [document]_year2016_1
RLMR	RLMR_Solubility_461	-0.33	log10[molar]								Serine	56-45-1				Solute:Name was retrieved for the corresponding Solute:CAS Number via consulting the Handbook of Aqueous Solubility Data (2nd edition), Yalkowsky et al. 2010.	water	25	degree Celsius							Klimenko_Journal [document]_year2016_1
RLMR	RLMR_Solubility_462	-7.96	log10[molar]									56-49-5					water	25	degree Celsius							Klimenko_Journal [document]_year2016_1
RLMR	RLMR_Solubility_463	-7.27	log10[molar]									56-55-3					water	30	degree Celsius							Klimenko_Journal [document]_year2016_1
RLMR	RLMR_Solubility_464	-7.78	log10[molar]									56-55-3					water	10	degree Celsius							Klimenko_Journal [document]_year2016_1
RLMR	RLMR_Solubility_465	-7.88	log10[molar]									56-55-3					water	5	degree Celsius							Klimenko_Journal [document]_year2016_1
RLMR	RLMR_Solubility_466	-7.68	log10[molar]									56-55-3					water	15	degree Celsius							Klimenko_Journal [document]_year2016_1
RLMR	RLMR_Solubility_467	-7.56	log10[molar]									56-55-3					water	20	degree Celsius							Klimenko_Journal [document]_year2016_1
RLMR	RLMR_Solubility_468	-7.21	log10[molar]									56-55-3					water	25	degree Celsius							Klimenko_Journal [document]_year2016_1
RLMR	RLMR_Solubility_469	-7.02	log10[molar]								9,10-Dimethyl-1,2-benzanthracene	56-56-4				Solute:Name was retrieved for the corresponding Solute:CAS Number via consulting the Handbook of Aqueous Solubility Data (2nd edition), Yalkowsky et al. 2010.	water	25	degree Celsius							Klimenko_Journal [document]_year2016_1
RLMR	RLMR_Solubility_470	0.78	log10[molar]									56-81-5					water	5	degree Celsius							Klimenko_Journal [document]_year2016_1
RLMR	RLMR_Solubility_471	-1.5	log10[molar]								l-Aspartic acid	56-84-8				Solute:Name was retrieved for the corresponding Solute:CAS Number via consulting the Handbook of Aqueous Solubility Data (2nd edition), Yalkowsky et al. 2010.	water	20	degree Celsius							Klimenko_Journal [document]_year2016_1
RLMR	RLMR_Solubility_472	-1.12	log10[molar]								l-Aspartic acid	56-84-8				Solute:Name was retrieved for the corresponding Solute:CAS Number via consulting the Handbook of Aqueous Solubility Data (2nd edition), Yalkowsky et al. 2010.	water	45	degree Celsius							Klimenko_Journal [document]_year2016_1
RLMR	RLMR_Solubility_473	-0.84	log10[molar]								l-Aspartic acid	56-84-8				Solute:Name was retrieved for the corresponding Solute:CAS Number via consulting the Handbook of Aqueous Solubility Data (2nd edition), Yalkowsky et al. 2010.	water	65	degree Celsius							Klimenko_Journal [document]_year2016_1
RLMR	RLMR_Solubility_474	-1.43	log10[molar]								l-Aspartic acid	56-84-8				Solute:Name was retrieved for the corresponding Solute:CAS Number via consulting the Handbook of Aqueous Solubility Data (2nd edition), Yalkowsky et al. 2010.	water	25	degree Celsius							Klimenko_Journal [document]_year2016_1
RLMR	RLMR_Solubility_475	-1.75	log10[molar]								l-Aspartic acid	56-84-8				Solute:Name was retrieved for the corresponding Solute:CAS Number via consulting the Handbook of Aqueous Solubility Data (2nd edition), Yalkowsky et al. 2010.	water	5	degree Celsius							Klimenko_Journal [document]_year2016_1
RLMR	RLMR_Solubility_476	-0.76	log10[molar]								l-Aspartic acid	56-84-8				Solute:Name was retrieved for the corresponding Solute:CAS Number via consulting the Handbook of Aqueous Solubility Data (2nd edition), Yalkowsky et al. 2010.	water	70	degree Celsius							Klimenko_Journal [document]_year2016_1
RLMR	RLMR_Solubility_477	-1.34	log10[molar]								l-Aspartic acid	56-84-8				Solute:Name was retrieved for the corresponding Solute:CAS Number via consulting the Handbook of Aqueous Solubility Data (2nd edition), Yalkowsky et al. 2010.	water	30	degree Celsius							Klimenko_Journal [document]_year2016_1
RLMR	RLMR_Solubility_478	-1.04	log10[molar]								l-Aspartic acid	56-84-8				Solute:Name was retrieved for the corresponding Solute:CAS Number via consulting the Handbook of Aqueous Solubility Data (2nd edition), Yalkowsky et al. 2010.	water	50	degree Celsius							Klimenko_Journal [document]_year2016_1
RLMR	RLMR_Solubility_479	-1.66	log10[molar]								l-Aspartic acid	56-84-8				Solute:Name was retrieved for the corresponding Solute:CAS Number via consulting the Handbook of Aqueous Solubility Data (2nd edition), Yalkowsky et al. 2010.	water	10	degree Celsius							Klimenko_Journal [document]_year2016_1
RLMR	RLMR_Solubility_480	-1.27	log10[molar]								l-Aspartic acid	56-84-8				Solute:Name was retrieved for the corresponding Solute:CAS Number via consulting the Handbook of Aqueous Solubility Data (2nd edition), Yalkowsky et al. 2010.	water	35	degree Celsius							Klimenko_Journal [document]_year2016_1
RLMR	RLMR_Solubility_481	-0.99	log10[molar]								l-Aspartic acid	56-84-8				Solute:Name was retrieved for the corresponding Solute:CAS Number via consulting the Handbook of Aqueous Solubility Data (2nd edition), Yalkowsky et al. 2010.	water	55	degree Celsius							Klimenko_Journal [document]_year2016_1
RLMR	RLMR_Solubility_482	-1.59	log10[molar]								l-Aspartic acid	56-84-8				Solute:Name was retrieved for the corresponding Solute:CAS Number via consulting the Handbook of Aqueous Solubility Data (2nd edition), Yalkowsky et al. 2010.	water	15	degree Celsius							Klimenko_Journal [document]_year2016_1
RLMR	RLMR_Solubility_483	-1.19	log10[molar]								l-Aspartic acid	56-84-8				Solute:Name was retrieved for the corresponding Solute:CAS Number via consulting the Handbook of Aqueous Solubility Data (2nd edition), Yalkowsky et al. 2010.	water	40	degree Celsius							Klimenko_Journal [document]_year2016_1
RLMR	RLMR_Solubility_484	-0.88	log10[molar]								l-Aspartic acid	56-84-8				Solute:Name was retrieved for the corresponding Solute:CAS Number via consulting the Handbook of Aqueous Solubility Data (2nd edition), Yalkowsky et al. 2010.	water	60	degree Celsius							Klimenko_Journal [document]_year2016_1
RLMR	RLMR_Solubility_485	-0.61	log10[molar]									56-85-9					water	20	degree Celsius							Klimenko_Journal [document]_year2016_1
RLMR	RLMR_Solubility_486	-0.55	log10[molar]									56-85-9					water	25	degree Celsius							Klimenko_Journal [document]_year2016_1
RLMR	RLMR_Solubility_487	-0.48	log10[molar]									56-85-9					water	30	degree Celsius							Klimenko_Journal [document]_year2016_1
RLMR	RLMR_Solubility_488	0.98	log10[molar]									57-13-6					water	30	degree Celsius							Klimenko_Journal [document]_year2016_1
RLMR	RLMR_Solubility_489	1.1	log10[molar]									57-13-6					water	70	degree Celsius							Klimenko_Journal [document]_year2016_1
RLMR	RLMR_Solubility_490	1.02	log10[molar]									57-13-6					water	40	degree Celsius							Klimenko_Journal [document]_year2016_1
RLMR	RLMR_Solubility_491	0.86	log10[molar]									57-13-6					water	5	degree Celsius							Klimenko_Journal [document]_year2016_1
RLMR	RLMR_Solubility_492	0.88	log10[molar]									57-13-6					water	10	degree Celsius							Klimenko_Journal [document]_year2016_1
RLMR	RLMR_Solubility_493	1.05	log10[molar]									57-13-6					water	50	degree Celsius							Klimenko_Journal [document]_year2016_1
RLMR	RLMR_Solubility_494	0.93	log10[molar]									57-13-6					water	20	degree Celsius							Klimenko_Journal [document]_year2016_1
RLMR	RLMR_Solubility_495	1.07	log10[molar]									57-13-6					water	60	degree Celsius							Klimenko_Journal [document]_year2016_1
RLMR	RLMR_Solubility_496	-4.67	log10[molar]									571-61-9					water	25	degree Celsius							Klimenko_Journal [document]_year2016_1
RLMR	RLMR_Solubility_497	-2.55	log10[molar]									57-43-2					water	20	degree Celsius							Klimenko_Journal [document]_year2016_1
RLMR	RLMR_Solubility_498	-2.36	log10[molar]									57-43-2					water	37	degree Celsius							Klimenko_Journal [document]_year2016_1
RLMR	RLMR_Solubility_499	-1.59	log10[molar]								Barbital	57-44-3			form I	Polymorphic form description metadata were retrieved via cross-referencing the CAS number, temperature and molar solubility value, from Klimenko et al. (2016) [doi: 10.1002/jcc.24424], against the Handbook of Aqueous Solubility Data (2010). The name was also retrieved via cross-referencing the CAS number against the Handbook of Aqueous Solubility Data (2010).	water	10	degree Celsius							Klimenko_Journal [document]_year2016_1
RLMR	RLMR_Solubility_500	-1.47	log10[molar]								Barbital	57-44-3			form I	Polymorphic form description metadata were retrieved via cross-referencing the CAS number, temperature and molar solubility value, from Klimenko et al. (2016) [doi: 10.1002/jcc.24424], against the Handbook of Aqueous Solubility Data (2010). The name was also retrieved via cross-referencing the CAS number against the Handbook of Aqueous Solubility Data (2010).	water	20	degree Celsius							Klimenko_Journal [document]_year2016_1
RLMR	RLMR_Solubility_501	-1.35	log10[molar]								Barbital	57-44-3			form I	Polymorphic form description metadata were retrieved via cross-referencing the CAS number, temperature and molar solubility value, from Klimenko et al. (2016) [doi: 10.1002/jcc.24424], against the Handbook of Aqueous Solubility Data (2010). The name was also retrieved via cross-referencing the CAS number against the Handbook of Aqueous Solubility Data (2010).	water	30	degree Celsius							Klimenko_Journal [document]_year2016_1
RLMR	RLMR_Solubility_502	-1.29	log10[molar]								Barbital	57-44-3			form I	Polymorphic form description metadata were retrieved via cross-referencing the CAS number, temperature and molar solubility value, from Klimenko et al. (2016) [doi: 10.1002/jcc.24424], against the Handbook of Aqueous Solubility Data (2010). The name was also retrieved via cross-referencing the CAS number against the Handbook of Aqueous Solubility Data (2010).	water	35	degree Celsius							Klimenko_Journal [document]_year2016_1
RLMR	RLMR_Solubility_503	0.41	log10[molar]								d-Fructose	57-48-7				Solute:Name was retrieved for the corresponding Solute:CAS Number via consulting the Handbook of Aqueous Solubility Data (2nd edition), Yalkowsky et al. 2010.	water	40	degree Celsius							Klimenko_Journal [document]_year2016_1
RLMR	RLMR_Solubility_504	0.42	log10[molar]								d-Fructose	57-48-7				Solute:Name was retrieved for the corresponding Solute:CAS Number via consulting the Handbook of Aqueous Solubility Data (2nd edition), Yalkowsky et al. 2010.	water	60	degree Celsius							Klimenko_Journal [document]_year2016_1
RLMR	RLMR_Solubility_505	0.39	log10[molar]								d-Fructose	57-48-7				Solute:Name was retrieved for the corresponding Solute:CAS Number via consulting the Handbook of Aqueous Solubility Data (2nd edition), Yalkowsky et al. 2010.	water	20	degree Celsius							Klimenko_Journal [document]_year2016_1
RLMR	RLMR_Solubility_506	0.31	log10[molar]									57-50-1					water	40	degree Celsius							Klimenko_Journal [document]_year2016_1
RLMR	RLMR_Solubility_507	0.37	log10[molar]									57-50-1					water	85	degree Celsius							Klimenko_Journal [document]_year2016_1
RLMR	RLMR_Solubility_508	0.34	log10[molar]									57-50-1					water	60	degree Celsius							Klimenko_Journal [document]_year2016_1
RLMR	RLMR_Solubility_509	0.37	log10[molar]									57-50-1					water	90	degree Celsius							Klimenko_Journal [document]_year2016_1
RLMR	RLMR_Solubility_510	0.28	log10[molar]									57-50-1					water	10	degree Celsius							Klimenko_Journal [document]_year2016_1
RLMR	RLMR_Solubility_511	0.35	log10[molar]									57-50-1					water	70	degree Celsius							Klimenko_Journal [document]_year2016_1
RLMR	RLMR_Solubility_512	0.29	log10[molar]									57-50-1					water	20	degree Celsius							Klimenko_Journal [document]_year2016_1
RLMR	RLMR_Solubility_513	0.36	log10[molar]									57-50-1					water	75	degree Celsius							Klimenko_Journal [document]_year2016_1
RLMR	RLMR_Solubility_514	0.3	log10[molar]									57-50-1					water	30	degree Celsius							Klimenko_Journal [document]_year2016_1
RLMR	RLMR_Solubility_515	0.36	log10[molar]									57-50-1					water	80	degree Celsius							Klimenko_Journal [document]_year2016_1
RLMR	RLMR_Solubility_516	-2.38	log10[molar]									57-67-0					water	20	degree Celsius							Klimenko_Journal [document]_year2016_1
RLMR	RLMR_Solubility_517	-2.05	log10[molar]									57-67-0					water	35	degree Celsius							Klimenko_Journal [document]_year2016_1
RLMR	RLMR_Solubility_518	-4.49	log10[molar]									57-83-0					water	20	degree Celsius							Klimenko_Journal [document]_year2016_1
RLMR	RLMR_Solubility_519	-4.42	log10[molar]							Minor rounding error fixed based on cross-referencing against Handbook of Aqueous Solubility (2nd edition)		57-83-0					water	25	degree Celsius							Klimenko_Journal [document]_year2016_1
RLMR	RLMR_Solubility_520	-4.37	log10[molar]									57-83-0					water	35	degree Celsius							Klimenko_Journal [document]_year2016_1
RLMR	RLMR_Solubility_521	-4.31	log10[molar]									57-83-0					water	50	degree Celsius							Klimenko_Journal [document]_year2016_1
RLMR	RLMR_Solubility_522	-2.54	log10[molar]								5-Hydroxyquinoline	578-67-6				Solute:Name was retrieved for the corresponding Solute:CAS Number via consulting the Handbook of Aqueous Solubility Data (2nd edition), Yalkowsky et al. 2010.	water	20	degree Celsius							Klimenko_Journal [document]_year2016_1
RLMR	RLMR_Solubility_523	-1.56	log10[molar]								2-Methoxybenzoic acid	579-75-9				Solute:Name was retrieved for the corresponding Solute:CAS Number via consulting the Handbook of Aqueous Solubility Data (2nd edition), Yalkowsky et al. 2010.	water	30	degree Celsius							Klimenko_Journal [document]_year2016_1
RLMR	RLMR_Solubility_524	-1.16	log10[molar]								2-Methoxybenzoic acid	579-75-9				Solute:Name was retrieved for the corresponding Solute:CAS Number via consulting the Handbook of Aqueous Solubility Data (2nd edition), Yalkowsky et al. 2010.	water	55	degree Celsius							Klimenko_Journal [document]_year2016_1
RLMR	RLMR_Solubility_525	-1.91	log10[molar]								2-Methoxybenzoic acid	579-75-9				Solute:Name was retrieved for the corresponding Solute:CAS Number via consulting the Handbook of Aqueous Solubility Data (2nd edition), Yalkowsky et al. 2010.	water	10	degree Celsius							Klimenko_Journal [document]_year2016_1
RLMR	RLMR_Solubility_526	-1.51	log10[molar]								2-Methoxybenzoic acid	579-75-9				Solute:Name was retrieved for the corresponding Solute:CAS Number via consulting the Handbook of Aqueous Solubility Data (2nd edition), Yalkowsky et al. 2010.	water	35	degree Celsius							Klimenko_Journal [document]_year2016_1
RLMR	RLMR_Solubility_527	-0.77	log10[molar]								2-Methoxybenzoic acid	579-75-9				Solute:Name was retrieved for the corresponding Solute:CAS Number via consulting the Handbook of Aqueous Solubility Data (2nd edition), Yalkowsky et al. 2010.	water	65	degree Celsius							Klimenko_Journal [document]_year2016_1
RLMR	RLMR_Solubility_528	-1.85	log10[molar]								2-Methoxybenzoic acid	579-75-9				Solute:Name was retrieved for the corresponding Solute:CAS Number via consulting the Handbook of Aqueous Solubility Data (2nd edition), Yalkowsky et al. 2010.	water	15	degree Celsius							Klimenko_Journal [document]_year2016_1
RLMR	RLMR_Solubility_529	-1.43	log10[molar]								2-Methoxybenzoic acid	579-75-9				Solute:Name was retrieved for the corresponding Solute:CAS Number via consulting the Handbook of Aqueous Solubility Data (2nd edition), Yalkowsky et al. 2010.	water	40	degree Celsius							Klimenko_Journal [document]_year2016_1
RLMR	RLMR_Solubility_530	-0.58	log10[molar]								2-Methoxybenzoic acid	579-75-9				Solute:Name was retrieved for the corresponding Solute:CAS Number via consulting the Handbook of Aqueous Solubility Data (2nd edition), Yalkowsky et al. 2010.	water	70	degree Celsius							Klimenko_Journal [document]_year2016_1
RLMR	RLMR_Solubility_531	-1.77	log10[molar]								2-Methoxybenzoic acid	579-75-9				Solute:Name was retrieved for the corresponding Solute:CAS Number via consulting the Handbook of Aqueous Solubility Data (2nd edition), Yalkowsky et al. 2010.	water	20	degree Celsius							Klimenko_Journal [document]_year2016_1
RLMR	RLMR_Solubility_532	-1.32	log10[molar]								2-Methoxybenzoic acid	579-75-9				Solute:Name was retrieved for the corresponding Solute:CAS Number via consulting the Handbook of Aqueous Solubility Data (2nd edition), Yalkowsky et al. 2010.	water	45	degree Celsius							Klimenko_Journal [document]_year2016_1
RLMR	RLMR_Solubility_533	-1.61	log10[molar]								2-Methoxybenzoic acid	579-75-9				Solute:Name was retrieved for the corresponding Solute:CAS Number via consulting the Handbook of Aqueous Solubility Data (2nd edition), Yalkowsky et al. 2010.	water	25	degree Celsius							Klimenko_Journal [document]_year2016_1
RLMR	RLMR_Solubility_534	-1.99	log10[molar]								2-Methoxybenzoic acid	579-75-9				Solute:Name was retrieved for the corresponding Solute:CAS Number via consulting the Handbook of Aqueous Solubility Data (2nd edition), Yalkowsky et al. 2010.	water	5	degree Celsius							Klimenko_Journal [document]_year2016_1
RLMR	RLMR_Solubility_535	-0.87	log10[molar]									58-08-2					water	30	degree Celsius							Klimenko_Journal [document]_year2016_1
RLMR	RLMR_Solubility_536	-1.18	log10[molar]									58-08-2					water	15	degree Celsius							Klimenko_Journal [document]_year2016_1
RLMR	RLMR_Solubility_537	-4.72	log10[molar]									581-40-8					water	25	degree Celsius							Klimenko_Journal [document]_year2016_1
RLMR	RLMR_Solubility_538	-3.98	log10[molar]									58-18-4					water	25	degree Celsius							Klimenko_Journal [document]_year2016_1
RLMR	RLMR_Solubility_539	-4.4	log10[molar]									58-38-8					water	25	degree Celsius							Klimenko_Journal [document]_year2016_1
RLMR	RLMR_Solubility_540	-4.15	log10[molar]									58-39-9					water	25	degree Celsius							Klimenko_Journal [document]_year2016_1
RLMR	RLMR_Solubility_541	-1.39	log10[molar]									58-55-9					water	25	degree Celsius							Klimenko_Journal [document]_year2016_1
RLMR	RLMR_Solubility_542	-1.54	log10[molar]									58-55-9					water	20	degree Celsius							Klimenko_Journal [document]_year2016_1
RLMR	RLMR_Solubility_543	-1.16	log10[molar]								4-Methylbenzyl alcohol	589-18-4				Solute:Name was retrieved for the corresponding Solute:CAS Number via consulting the Handbook of Aqueous Solubility Data (2nd edition), Yalkowsky et al. 2010.	water	20	degree Celsius							Klimenko_Journal [document]_year2016_1
RLMR	RLMR_Solubility_544	-3.02	log10[molar]									58-94-6					water	25	degree Celsius							Klimenko_Journal [document]_year2016_1
RLMR	RLMR_Solubility_545	-0.17	log10[molar]									591-27-5					water	50	degree Celsius							Klimenko_Journal [document]_year2016_1
RLMR	RLMR_Solubility_546	0.57	log10[molar]									591-27-5					water	75	degree Celsius							Klimenko_Journal [document]_year2016_1
RLMR	RLMR_Solubility_547	-0.74	log10[molar]									591-27-5					water	10	degree Celsius							Klimenko_Journal [document]_year2016_1
RLMR	RLMR_Solubility_548	-0.05	log10[molar]									591-27-5					water	55	degree Celsius							Klimenko_Journal [document]_year2016_1
RLMR	RLMR_Solubility_549	-0.62	log10[molar]									591-27-5					water	20	degree Celsius							Klimenko_Journal [document]_year2016_1
RLMR	RLMR_Solubility_550	0.2	log10[molar]									591-27-5					water	60	degree Celsius							Klimenko_Journal [document]_year2016_1
RLMR	RLMR_Solubility_551	-0.47	log10[molar]									591-27-5					water	30	degree Celsius							Klimenko_Journal [document]_year2016_1
RLMR	RLMR_Solubility_552	0.33	log10[molar]									591-27-5					water	65	degree Celsius							Klimenko_Journal [document]_year2016_1
RLMR	RLMR_Solubility_553	-0.31	log10[molar]									591-27-5					water	40	degree Celsius							Klimenko_Journal [document]_year2016_1
RLMR	RLMR_Solubility_554	0.47	log10[molar]									591-27-5					water	70	degree Celsius							Klimenko_Journal [document]_year2016_1
RLMR	RLMR_Solubility_555	-0.66	log10[molar]								Butyl carbamate	592-35-8				Solute:Name was retrieved for the corresponding Solute:CAS Number via consulting the Handbook of Aqueous Solubility Data (2nd edition), Yalkowsky et al. 2010.	water	35	degree Celsius							Klimenko_Journal [document]_year2016_1
RLMR	RLMR_Solubility_556	-2.57	log10[molar]									59-66-5					water	15	degree Celsius							Klimenko_Journal [document]_year2016_1
RLMR	RLMR_Solubility_557	-2.36	log10[molar]									59-66-5					water	30	degree Celsius							Klimenko_Journal [document]_year2016_1
RLMR	RLMR_Solubility_558	-2.29	log10[molar]									59-66-5					water	40	degree Celsius							Klimenko_Journal [document]_year2016_1
RLMR	RLMR_Solubility_559	-0.84	log10[molar]									59-67-6					water	20	degree Celsius							Klimenko_Journal [document]_year2016_1
RLMR	RLMR_Solubility_560	-0.59	log10[molar]									59-67-6					water	40	degree Celsius							Klimenko_Journal [document]_year2016_1
RLMR	RLMR_Solubility_561	-0.43	log10[molar]									59-67-6					water	60	degree Celsius							Klimenko_Journal [document]_year2016_1
RLMR	RLMR_Solubility_562	-0.25	log10[molar]									59-67-6					water	80	degree Celsius							Klimenko_Journal [document]_year2016_1
RLMR	RLMR_Solubility_563	-0.17	log10[molar]									59-67-6					water	90	degree Celsius							Klimenko_Journal [document]_year2016_1
RLMR	RLMR_Solubility_564	0.68	log10[molar]								Ethylmalonic acid	601-75-2				Solute:Name was retrieved for the corresponding Solute:CAS Number via consulting the Handbook of Aqueous Solubility Data (2nd edition), Yalkowsky et al. 2010.	water	15	degree Celsius							Klimenko_Journal [document]_year2016_1
RLMR	RLMR_Solubility_565	0.73	log10[molar]								Ethylmalonic acid	601-75-2				Solute:Name was retrieved for the corresponding Solute:CAS Number via consulting the Handbook of Aqueous Solubility Data (2nd edition), Yalkowsky et al. 2010.	water	25	degree Celsius							Klimenko_Journal [document]_year2016_1
RLMR	RLMR_Solubility_566	0.84	log10[molar]								Ethylmalonic acid	601-75-2				Solute:Name was retrieved for the corresponding Solute:CAS Number via consulting the Handbook of Aqueous Solubility Data (2nd edition), Yalkowsky et al. 2010.	water	50	degree Celsius							Klimenko_Journal [document]_year2016_1
RLMR	RLMR_Solubility_567	-2.42	log10[molar]								l-Tyrosine	60-18-4				Solute:Name was retrieved for the corresponding Solute:CAS Number via consulting the Handbook of Aqueous Solubility Data (2nd edition), Yalkowsky et al. 2010.	water	35	degree Celsius							Klimenko_Journal [document]_year2016_1
RLMR	RLMR_Solubility_568	-2.3	log10[molar]								l-Tyrosine	60-18-4				Solute:Name was retrieved for the corresponding Solute:CAS Number via consulting the Handbook of Aqueous Solubility Data (2nd edition), Yalkowsky et al. 2010.	water	45	degree Celsius							Klimenko_Journal [document]_year2016_1
RLMR	RLMR_Solubility_569	-2.22	log10[molar]								l-Tyrosine	60-18-4				Solute:Name was retrieved for the corresponding Solute:CAS Number via consulting the Handbook of Aqueous Solubility Data (2nd edition), Yalkowsky et al. 2010.	water	50	degree Celsius							Klimenko_Journal [document]_year2016_1
RLMR	RLMR_Solubility_570	-2.58	log10[molar]								l-Tyrosine	60-18-4				Solute:Name was retrieved for the corresponding Solute:CAS Number via consulting the Handbook of Aqueous Solubility Data (2nd edition), Yalkowsky et al. 2010.	water	25	degree Celsius							Klimenko_Journal [document]_year2016_1
RLMR	RLMR_Solubility_571	1.03	log10[molar]									60-35-5					water	10	degree Celsius							Klimenko_Journal [document]_year2016_1
RLMR	RLMR_Solubility_572	1.07	log10[molar]									60-35-5					water	20	degree Celsius							Klimenko_Journal [document]_year2016_1
RLMR	RLMR_Solubility_573	1.11	log10[molar]									60-35-5					water	30	degree Celsius							Klimenko_Journal [document]_year2016_1
RLMR	RLMR_Solubility_574	1.14	log10[molar]									60-35-5					water	40	degree Celsius							Klimenko_Journal [document]_year2016_1
RLMR	RLMR_Solubility_575	1.18	log10[molar]									60-35-5					water	60	degree Celsius							Klimenko_Journal [document]_year2016_1
RLMR	RLMR_Solubility_576	-6	log10[molar]									608-93-5					water	20	degree Celsius							Klimenko_Journal [document]_year2016_1
RLMR	RLMR_Solubility_577	-5.48	log10[molar]									608-93-5					water	25	degree Celsius							Klimenko_Journal [document]_year2016_1
RLMR	RLMR_Solubility_578	-4.74	log10[molar]								Mepazine	60-89-9				Solute:Name was retrieved for the corresponding Solute:CAS Number via consulting the Handbook of Aqueous Solubility Data (2nd edition), Yalkowsky et al. 2010.	water	25	degree Celsius							Klimenko_Journal [document]_year2016_1
RLMR	RLMR_Solubility_579	-7.36	log10[molar]									613-12-7					water	10	degree Celsius							Klimenko_Journal [document]_year2016_1
RLMR	RLMR_Solubility_580	-7.43	log10[molar]									613-12-7					water	5	degree Celsius							Klimenko_Journal [document]_year2016_1
RLMR	RLMR_Solubility_581	-7.24	log10[molar]									613-12-7					water	15	degree Celsius							Klimenko_Journal [document]_year2016_1
RLMR	RLMR_Solubility_582	-7	log10[molar]									613-12-7					water	20	degree Celsius							Klimenko_Journal [document]_year2016_1
RLMR	RLMR_Solubility_583	-6.95	log10[molar]									613-12-7					water	25	degree Celsius							Klimenko_Journal [document]_year2016_1
RLMR	RLMR_Solubility_584	-6.78	log10[molar]									613-12-7					water	30	degree Celsius							Klimenko_Journal [document]_year2016_1
RLMR	RLMR_Solubility_585	-6.02	log10[molar]									613-33-2					water	25	degree Celsius							Klimenko_Journal [document]_year2016_1
RLMR	RLMR_Solubility_586	-5.62	log10[molar]									613-33-2					water	40	degree Celsius							Klimenko_Journal [document]_year2016_1
RLMR	RLMR_Solubility_587	-6.42	log10[molar]									613-33-2					water	5	degree Celsius							Klimenko_Journal [document]_year2016_1
RLMR	RLMR_Solubility_588	-1.05	log10[molar]									616-06-8					water	25	degree Celsius							Klimenko_Journal [document]_year2016_1
RLMR	RLMR_Solubility_589	-0.87	log10[molar]									616-06-8					water	50	degree Celsius							Klimenko_Journal [document]_year2016_1
RLMR	RLMR_Solubility_590	-0.67	log10[molar]									616-06-8					water	75	degree Celsius							Klimenko_Journal [document]_year2016_1
RLMR	RLMR_Solubility_591	-1.31	log10[molar]									617-65-2					water	5	degree Celsius							Klimenko_Journal [document]_year2016_1
RLMR	RLMR_Solubility_592	-0.25	log10[molar]									617-65-2					water	70	degree Celsius							Klimenko_Journal [document]_year2016_1
RLMR	RLMR_Solubility_593	-1.03	log10[molar]									617-65-2					water	25	degree Celsius							Klimenko_Journal [document]_year2016_1
RLMR	RLMR_Solubility_594	-0.57	log10[molar]									617-65-2					water	50	degree Celsius							Klimenko_Journal [document]_year2016_1
RLMR	RLMR_Solubility_595	-0.14	log10[molar]									617-65-2					water	75	degree Celsius							Klimenko_Journal [document]_year2016_1
RLMR	RLMR_Solubility_596	-0.97	log10[molar]									617-65-2					water	30	degree Celsius							Klimenko_Journal [document]_year2016_1
RLMR	RLMR_Solubility_597	-0.85	log10[molar]									617-65-2					water	35	degree Celsius							Klimenko_Journal [document]_year2016_1
RLMR	RLMR_Solubility_598	-0.46	log10[molar]									617-65-2					water	55	degree Celsius							Klimenko_Journal [document]_year2016_1
RLMR	RLMR_Solubility_599	-1.22	log10[molar]									617-65-2					water	10	degree Celsius							Klimenko_Journal [document]_year2016_1
RLMR	RLMR_Solubility_600	-0.77	log10[molar]									617-65-2					water	40	degree Celsius							Klimenko_Journal [document]_year2016_1
RLMR	RLMR_Solubility_601	-0.4	log10[molar]									617-65-2					water	60	degree Celsius							Klimenko_Journal [document]_year2016_1
RLMR	RLMR_Solubility_602	-1.2	log10[molar]									617-65-2					water	15	degree Celsius							Klimenko_Journal [document]_year2016_1
RLMR	RLMR_Solubility_603	-0.7	log10[molar]									617-65-2					water	45	degree Celsius							Klimenko_Journal [document]_year2016_1
RLMR	RLMR_Solubility_604	-0.32	log10[molar]									617-65-2					water	65	degree Celsius							Klimenko_Journal [document]_year2016_1
RLMR	RLMR_Solubility_605	-1.05	log10[molar]									617-65-2					water	20	degree Celsius							Klimenko_Journal [document]_year2016_1
RLMR	RLMR_Solubility_606	-0.8	log10[molar]								l-Leucine	61-90-5				Solute:Name was retrieved for the corresponding Solute:CAS Number via consulting the Handbook of Aqueous Solubility Data (2nd edition), Yalkowsky et al. 2010.	water	20	degree Celsius							Klimenko_Journal [document]_year2016_1
RLMR	RLMR_Solubility_607	-0.78	log10[molar]								l-Leucine	61-90-5				Solute:Name was retrieved for the corresponding Solute:CAS Number via consulting the Handbook of Aqueous Solubility Data (2nd edition), Yalkowsky et al. 2010.	water	25	degree Celsius							Klimenko_Journal [document]_year2016_1
RLMR	RLMR_Solubility_608	-0.77	log10[molar]								l-Leucine	61-90-5				Solute:Name was retrieved for the corresponding Solute:CAS Number via consulting the Handbook of Aqueous Solubility Data (2nd edition), Yalkowsky et al. 2010.	water	30	degree Celsius							Klimenko_Journal [document]_year2016_1
RLMR	RLMR_Solubility_609	-2.78	log10[molar]									62-23-7					water	25	degree Celsius							Klimenko_Journal [document]_year2016_1
RLMR	RLMR_Solubility_610	-2.46	log10[molar]									62-23-7					water	37	degree Celsius							Klimenko_Journal [document]_year2016_1
RLMR	RLMR_Solubility_611	-2.1	log10[molar]									62-44-2					water	50	degree Celsius							Klimenko_Journal [document]_year2016_1
RLMR	RLMR_Solubility_612	-2.58	log10[molar]									62-44-2					water	15	degree Celsius							Klimenko_Journal [document]_year2016_1
RLMR	RLMR_Solubility_613	-2.55	log10[molar]									62-44-2					water	25	degree Celsius							Klimenko_Journal [document]_year2016_1
RLMR	RLMR_Solubility_614	-2.26	log10[molar]									62-44-2					water	40	degree Celsius							Klimenko_Journal [document]_year2016_1
RLMR	RLMR_Solubility_615	0.74	log10[molar]								Thiourea	62-56-6				Solute:Name was retrieved for the corresponding Solute:CAS Number via consulting the Handbook of Aqueous Solubility Data (2nd edition), Yalkowsky et al. 2010.	water	60	degree Celsius							Klimenko_Journal [document]_year2016_1
RLMR	RLMR_Solubility_616	-0.01	log10[molar]								Thiourea	62-56-6				Solute:Name was retrieved for the corresponding Solute:CAS Number via consulting the Handbook of Aqueous Solubility Data (2nd edition), Yalkowsky et al. 2010.	water	10	degree Celsius							Klimenko_Journal [document]_year2016_1
RLMR	RLMR_Solubility_617	0.88	log10[molar]								Thiourea	62-56-6				Solute:Name was retrieved for the corresponding Solute:CAS Number via consulting the Handbook of Aqueous Solubility Data (2nd edition), Yalkowsky et al. 2010.	water	80	degree Celsius							Klimenko_Journal [document]_year2016_1
RLMR	RLMR_Solubility_618	0.2	log10[molar]								Thiourea	62-56-6				Solute:Name was retrieved for the corresponding Solute:CAS Number via consulting the Handbook of Aqueous Solubility Data (2nd edition), Yalkowsky et al. 2010.	water	20	degree Celsius							Klimenko_Journal [document]_year2016_1
RLMR	RLMR_Solubility_619	0.34	log10[molar]								Thiourea	62-56-6				Solute:Name was retrieved for the corresponding Solute:CAS Number via consulting the Handbook of Aqueous Solubility Data (2nd edition), Yalkowsky et al. 2010.	water	30	degree Celsius							Klimenko_Journal [document]_year2016_1
RLMR	RLMR_Solubility_620	0.49	log10[molar]								Thiourea	62-56-6				Solute:Name was retrieved for the corresponding Solute:CAS Number via consulting the Handbook of Aqueous Solubility Data (2nd edition), Yalkowsky et al. 2010.	water	40	degree Celsius							Klimenko_Journal [document]_year2016_1
RLMR	RLMR_Solubility_621	-0.23	log10[molar]								Lactose	63-42-3				Solute:Name was retrieved for the corresponding Solute:CAS Number via consulting the Handbook of Aqueous Solubility Data (2nd edition), Yalkowsky et al. 2010.	water	30	degree Celsius							Klimenko_Journal [document]_year2016_1
RLMR	RLMR_Solubility_622	-0.14	log10[molar]								Lactose	63-42-3				Solute:Name was retrieved for the corresponding Solute:CAS Number via consulting the Handbook of Aqueous Solubility Data (2nd edition), Yalkowsky et al. 2010.	water	40	degree Celsius							Klimenko_Journal [document]_year2016_1
RLMR	RLMR_Solubility_623	0.03	log10[molar]								Lactose	63-42-3				Solute:Name was retrieved for the corresponding Solute:CAS Number via consulting the Handbook of Aqueous Solubility Data (2nd edition), Yalkowsky et al. 2010.	water	60	degree Celsius							Klimenko_Journal [document]_year2016_1
RLMR	RLMR_Solubility_624	-0.42	log10[molar]								Lactose	63-42-3				Solute:Name was retrieved for the corresponding Solute:CAS Number via consulting the Handbook of Aqueous Solubility Data (2nd edition), Yalkowsky et al. 2010.	water	10	degree Celsius							Klimenko_Journal [document]_year2016_1
RLMR	RLMR_Solubility_625	0.17	log10[molar]								Lactose	63-42-3				Solute:Name was retrieved for the corresponding Solute:CAS Number via consulting the Handbook of Aqueous Solubility Data (2nd edition), Yalkowsky et al. 2010.	water	80	degree Celsius							Klimenko_Journal [document]_year2016_1
RLMR	RLMR_Solubility_626	-0.32	log10[molar]								Lactose	63-42-3				Solute:Name was retrieved for the corresponding Solute:CAS Number via consulting the Handbook of Aqueous Solubility Data (2nd edition), Yalkowsky et al. 2010.	water	20	degree Celsius							Klimenko_Journal [document]_year2016_1
RLMR	RLMR_Solubility_627	-0.42	log10[molar]								Methionine	63-68-3				Solute:Name was retrieved for the corresponding Solute:CAS Number via consulting the Handbook of Aqueous Solubility Data (2nd edition), Yalkowsky et al. 2010.	water	25	degree Celsius							Klimenko_Journal [document]_year2016_1
RLMR	RLMR_Solubility_628	-0.39	log10[molar]								Methionine	63-68-3				Solute:Name was retrieved for the corresponding Solute:CAS Number via consulting the Handbook of Aqueous Solubility Data (2nd edition), Yalkowsky et al. 2010.	water	30	degree Celsius							Klimenko_Journal [document]_year2016_1
RLMR	RLMR_Solubility_629	-0.45	log10[molar]								Methionine	63-68-3				Solute:Name was retrieved for the corresponding Solute:CAS Number via consulting the Handbook of Aqueous Solubility Data (2nd edition), Yalkowsky et al. 2010.	water	20	degree Celsius							Klimenko_Journal [document]_year2016_1
RLMR	RLMR_Solubility_630	-1.46	log10[molar]									63-74-1					water	25	degree Celsius							Klimenko_Journal [document]_year2016_1
RLMR	RLMR_Solubility_631	-0.82	log10[molar]									63-74-1					water	50	degree Celsius							Klimenko_Journal [document]_year2016_1
RLMR	RLMR_Solubility_632	-1.32	log10[molar]									63-74-1					water	30	degree Celsius							Klimenko_Journal [document]_year2016_1
RLMR	RLMR_Solubility_633	-1.84	log10[molar]									63-74-1					water	10	degree Celsius							Klimenko_Journal [document]_year2016_1
RLMR	RLMR_Solubility_634	-1.71	log10[molar]									63-74-1					water	15	degree Celsius							Klimenko_Journal [document]_year2016_1
RLMR	RLMR_Solubility_635	-1.57	log10[molar]									63-74-1					water	20	degree Celsius							Klimenko_Journal [document]_year2016_1
RLMR	RLMR_Solubility_636	-0.82	log10[molar]								(S)-Phenylalanine	63-91-2				Solute:Name was retrieved for the corresponding Solute:CAS Number via consulting the Handbook of Aqueous Solubility Data (2nd edition), Yalkowsky et al. 2010.	water	20	degree Celsius							Klimenko_Journal [document]_year2016_1
RLMR	RLMR_Solubility_637	-0.79	log10[molar]								(S)-Phenylalanine	63-91-2				Solute:Name was retrieved for the corresponding Solute:CAS Number via consulting the Handbook of Aqueous Solubility Data (2nd edition), Yalkowsky et al. 2010.	water	25	degree Celsius							Klimenko_Journal [document]_year2016_1
RLMR	RLMR_Solubility_638	-0.75	log10[molar]								(S)-Phenylalanine	63-91-2				Solute:Name was retrieved for the corresponding Solute:CAS Number via consulting the Handbook of Aqueous Solubility Data (2nd edition), Yalkowsky et al. 2010.	water	30	degree Celsius							Klimenko_Journal [document]_year2016_1
RLMR	RLMR_Solubility_639	-2.37	log10[molar]									64124-14-7					water	25	degree Celsius							Klimenko_Journal [document]_year2016_1
RLMR	RLMR_Solubility_640	-4.62	log10[molar]									644-08-6					water	25	degree Celsius							Klimenko_Journal [document]_year2016_1
RLMR	RLMR_Solubility_641	-4.38	log10[molar]									644-08-6					water	40	degree Celsius							Klimenko_Journal [document]_year2016_1
RLMR	RLMR_Solubility_642	-4.96	log10[molar]									644-08-6					water	5	degree Celsius							Klimenko_Journal [document]_year2016_1
RLMR	RLMR_Solubility_643	-1.64	log10[molar]									64649-43-0					water	20	degree Celsius							Klimenko_Journal [document]_year2016_1
RLMR	RLMR_Solubility_644	-3.75	log10[molar]									64649-57-6					water	20	degree Celsius							Klimenko_Journal [document]_year2016_1
RLMR	RLMR_Solubility_645	-2.07	log10[molar]									64649-63-4					water	20	degree Celsius							Klimenko_Journal [document]_year2016_1
RLMR	RLMR_Solubility_646	-1.37	log10[molar]									65-45-2					water	45	degree Celsius							Klimenko_Journal [document]_year2016_1
RLMR	RLMR_Solubility_647	-1.97	log10[molar]									65-45-2					water	15	degree Celsius							Klimenko_Journal [document]_year2016_1
RLMR	RLMR_Solubility_648	-1.79	log10[molar]									65-45-2					water	25	degree Celsius							Klimenko_Journal [document]_year2016_1
RLMR	RLMR_Solubility_649	-1.54	log10[molar]									65-45-2					water	35	degree Celsius							Klimenko_Journal [document]_year2016_1
RLMR	RLMR_Solubility_650	-1.66	log10[molar]									65-71-4					water	20	degree Celsius							Klimenko_Journal [document]_year2016_1
RLMR	RLMR_Solubility_651	-1.56	log10[molar]									65-71-4					water	25	degree Celsius							Klimenko_Journal [document]_year2016_1
RLMR	RLMR_Solubility_652	-1.46	log10[molar]									65-71-4					water	30	degree Celsius							Klimenko_Journal [document]_year2016_1
RLMR	RLMR_Solubility_653	-1.63	log10[molar]									65-85-0					water	20	degree Celsius							Klimenko_Journal [document]_year2016_1
RLMR	RLMR_Solubility_654	-1.2	log10[molar]									65-85-0					water	50	degree Celsius							Klimenko_Journal [document]_year2016_1
RLMR	RLMR_Solubility_655	-1.56	log10[molar]									65-85-0					water	25	degree Celsius							Klimenko_Journal [document]_year2016_1
RLMR	RLMR_Solubility_656	-1.03	log10[molar]									65-85-0					water	60	degree Celsius							Klimenko_Journal [document]_year2016_1
RLMR	RLMR_Solubility_657	-1.49	log10[molar]									65-85-0					water	30	degree Celsius							Klimenko_Journal [document]_year2016_1
RLMR	RLMR_Solubility_658	-0.78	log10[molar]									65-85-0					water	75	degree Celsius							Klimenko_Journal [document]_year2016_1
RLMR	RLMR_Solubility_659	-1.43	log10[molar]									65-85-0					water	35	degree Celsius							Klimenko_Journal [document]_year2016_1
RLMR	RLMR_Solubility_660	-0.66	log10[molar]									65-85-0					water	80	degree Celsius							Klimenko_Journal [document]_year2016_1
RLMR	RLMR_Solubility_661	-1.79	log10[molar]									65-85-0					water	10	degree Celsius							Klimenko_Journal [document]_year2016_1
RLMR	RLMR_Solubility_662	-1.34	log10[molar]									65-85-0					water	40	degree Celsius							Klimenko_Journal [document]_year2016_1
RLMR	RLMR_Solubility_663	-0.28	log10[molar]									65-85-0					water	95	degree Celsius							Klimenko_Journal [document]_year2016_1
RLMR	RLMR_Solubility_664	-2.4	log10[molar]									68659-48-3					water	20	degree Celsius							Klimenko_Journal [document]_year2016_1
RLMR	RLMR_Solubility_665	-1	log10[molar]								d-Glutamic acid	6893-26-1				Solute:Name was retrieved for the corresponding Solute:CAS Number via consulting the Handbook of Aqueous Solubility Data (2nd edition), Yalkowsky et al. 2010.	water	40	degree Celsius							Klimenko_Journal [document]_year2016_1
RLMR	RLMR_Solubility_666	-1.47	log10[molar]								d-Glutamic acid	6893-26-1				Solute:Name was retrieved for the corresponding Solute:CAS Number via consulting the Handbook of Aqueous Solubility Data (2nd edition), Yalkowsky et al. 2010.	water	10	degree Celsius							Klimenko_Journal [document]_year2016_1
RLMR	RLMR_Solubility_667	-0.83	log10[molar]								d-Glutamic acid	6893-26-1				Solute:Name was retrieved for the corresponding Solute:CAS Number via consulting the Handbook of Aqueous Solubility Data (2nd edition), Yalkowsky et al. 2010.	water	50	degree Celsius							Klimenko_Journal [document]_year2016_1
RLMR	RLMR_Solubility_668	-1.31	log10[molar]								d-Glutamic acid	6893-26-1				Solute:Name was retrieved for the corresponding Solute:CAS Number via consulting the Handbook of Aqueous Solubility Data (2nd edition), Yalkowsky et al. 2010.	water	20	degree Celsius							Klimenko_Journal [document]_year2016_1
RLMR	RLMR_Solubility_669	-0.68	log10[molar]								d-Glutamic acid	6893-26-1				Solute:Name was retrieved for the corresponding Solute:CAS Number via consulting the Handbook of Aqueous Solubility Data (2nd edition), Yalkowsky et al. 2010.	water	60	degree Celsius							Klimenko_Journal [document]_year2016_1
RLMR	RLMR_Solubility_670	-1.22	log10[molar]								d-Glutamic acid	6893-26-1				Solute:Name was retrieved for the corresponding Solute:CAS Number via consulting the Handbook of Aqueous Solubility Data (2nd edition), Yalkowsky et al. 2010.	water	25	degree Celsius							Klimenko_Journal [document]_year2016_1
RLMR	RLMR_Solubility_671	-0.38	log10[molar]								d-Glutamic acid	6893-26-1				Solute:Name was retrieved for the corresponding Solute:CAS Number via consulting the Handbook of Aqueous Solubility Data (2nd edition), Yalkowsky et al. 2010.	water	80	degree Celsius							Klimenko_Journal [document]_year2016_1
RLMR	RLMR_Solubility_672	-1.17	log10[molar]								d-Glutamic acid	6893-26-1				Solute:Name was retrieved for the corresponding Solute:CAS Number via consulting the Handbook of Aqueous Solubility Data (2nd edition), Yalkowsky et al. 2010.	water	30	degree Celsius							Klimenko_Journal [document]_year2016_1
RLMR	RLMR_Solubility_673	-4.71	log10[molar]									68-96-2					water	25	degree Celsius							Klimenko_Journal [document]_year2016_1
RLMR	RLMR_Solubility_674	-4.56	log10[molar]									68-96-2					water	35	degree Celsius							Klimenko_Journal [document]_year2016_1
RLMR	RLMR_Solubility_675	-4.45	log10[molar]									68-96-2					water	42	degree Celsius							Klimenko_Journal [document]_year2016_1
RLMR	RLMR_Solubility_676	-4.37	log10[molar]									68-96-2					water	50	degree Celsius							Klimenko_Journal [document]_year2016_1
RLMR	RLMR_Solubility_677	-4.81	log10[molar]									68-96-2					water	20	degree Celsius							Klimenko_Journal [document]_year2016_1
RLMR	RLMR_Solubility_678	0.58	log10[molar]									6915-15-7					water	10	degree Celsius							Klimenko_Journal [document]_year2016_1
RLMR	RLMR_Solubility_679	0.79	log10[molar]									6915-15-7					water	80	degree Celsius							Klimenko_Journal [document]_year2016_1
RLMR	RLMR_Solubility_680	0.62	log10[molar]									6915-15-7					water	20	degree Celsius							Klimenko_Journal [document]_year2016_1
RLMR	RLMR_Solubility_681	0.65	log10[molar]									6915-15-7					water	30	degree Celsius							Klimenko_Journal [document]_year2016_1
RLMR	RLMR_Solubility_682	0.68	log10[molar]									6915-15-7					water	40	degree Celsius							Klimenko_Journal [document]_year2016_1
RLMR	RLMR_Solubility_683	0.74	log10[molar]									6915-15-7					water	60	degree Celsius							Klimenko_Journal [document]_year2016_1
RLMR	RLMR_Solubility_684	-1.79	log10[molar]									69-72-7					water	25	degree Celsius							Klimenko_Journal [document]_year2016_1
RLMR	RLMR_Solubility_685	-1.21	log10[molar]									69-72-7					water	60	degree Celsius							Klimenko_Journal [document]_year2016_1
RLMR	RLMR_Solubility_686	-1.69	log10[molar]									69-72-7					water	30	degree Celsius							Klimenko_Journal [document]_year2016_1
RLMR	RLMR_Solubility_687	-0.8	log10[molar]									69-72-7					water	80	degree Celsius							Klimenko_Journal [document]_year2016_1
RLMR	RLMR_Solubility_688	-1.96	log10[molar]									69-72-7					water	10	degree Celsius							Klimenko_Journal [document]_year2016_1
RLMR	RLMR_Solubility_689	-1.64	log10[molar]									69-72-7					water	35	degree Celsius							Klimenko_Journal [document]_year2016_1
RLMR	RLMR_Solubility_690	-1.99	log10[molar]									69-72-7					water	15	degree Celsius							Klimenko_Journal [document]_year2016_1
RLMR	RLMR_Solubility_691	-1.54	log10[molar]									69-72-7					water	40	degree Celsius							Klimenko_Journal [document]_year2016_1
RLMR	RLMR_Solubility_692	-1.84	log10[molar]									69-72-7					water	20	degree Celsius							Klimenko_Journal [document]_year2016_1
RLMR	RLMR_Solubility_693	-1.37	log10[molar]									69-72-7					water	50	degree Celsius							Klimenko_Journal [document]_year2016_1
RLMR	RLMR_Solubility_694	0.19	log10[molar]								Maltose	69-79-4				Solute:Name was retrieved for the corresponding Solute:CAS Number via consulting the Handbook of Aqueous Solubility Data (2nd edition), Yalkowsky et al. 2010.	water	40	degree Celsius							Klimenko_Journal [document]_year2016_1
RLMR	RLMR_Solubility_695	0.27	log10[molar]								Maltose	69-79-4				Solute:Name was retrieved for the corresponding Solute:CAS Number via consulting the Handbook of Aqueous Solubility Data (2nd edition), Yalkowsky et al. 2010.	water	60	degree Celsius							Klimenko_Journal [document]_year2016_1
RLMR	RLMR_Solubility_696	0.06	log10[molar]								Maltose	69-79-4				Solute:Name was retrieved for the corresponding Solute:CAS Number via consulting the Handbook of Aqueous Solubility Data (2nd edition), Yalkowsky et al. 2010.	water	10	degree Celsius							Klimenko_Journal [document]_year2016_1
RLMR	RLMR_Solubility_697	0.34	log10[molar]								Maltose	69-79-4				Solute:Name was retrieved for the corresponding Solute:CAS Number via consulting the Handbook of Aqueous Solubility Data (2nd edition), Yalkowsky et al. 2010.	water	80	degree Celsius							Klimenko_Journal [document]_year2016_1
RLMR	RLMR_Solubility_698	0.11	log10[molar]								Maltose	69-79-4				Solute:Name was retrieved for the corresponding Solute:CAS Number via consulting the Handbook of Aqueous Solubility Data (2nd edition), Yalkowsky et al. 2010.	water	20	degree Celsius							Klimenko_Journal [document]_year2016_1
RLMR	RLMR_Solubility_699	0.15	log10[molar]								Maltose	69-79-4				Solute:Name was retrieved for the corresponding Solute:CAS Number via consulting the Handbook of Aqueous Solubility Data (2nd edition), Yalkowsky et al. 2010.	water	30	degree Celsius							Klimenko_Journal [document]_year2016_1
RLMR	RLMR_Solubility_700	-7.25	log10[molar]									70362-47-9					water	25	degree Celsius							Klimenko_Journal [document]_year2016_1
RLMR	RLMR_Solubility_701	-0.65	log10[molar]								l-Asparagine	70-47-3				Solute:Name was retrieved for the corresponding Solute:CAS Number via consulting the Handbook of Aqueous Solubility Data (2nd edition), Yalkowsky et al. 2010.	water	25	degree Celsius							Klimenko_Journal [document]_year2016_1
RLMR	RLMR_Solubility_702	-1.93	log10[molar]									70-55-3					water	15	degree Celsius							Klimenko_Journal [document]_year2016_1
RLMR	RLMR_Solubility_703	-0.59	log10[molar]								l-Histidine	71-00-1				Solute:Name was retrieved for the corresponding Solute:CAS Number via consulting the Handbook of Aqueous Solubility Data (2nd edition), Yalkowsky et al. 2010.	water	15	degree Celsius							Klimenko_Journal [document]_year2016_1
RLMR	RLMR_Solubility_704	-0.58	log10[molar]								l-Histidine	71-00-1				Solute:Name was retrieved for the corresponding Solute:CAS Number via consulting the Handbook of Aqueous Solubility Data (2nd edition), Yalkowsky et al. 2010.	water	20	degree Celsius							Klimenko_Journal [document]_year2016_1
RLMR	RLMR_Solubility_705	-0.56	log10[molar]								l-Histidine	71-00-1				Solute:Name was retrieved for the corresponding Solute:CAS Number via consulting the Handbook of Aqueous Solubility Data (2nd edition), Yalkowsky et al. 2010.	water	25	degree Celsius							Klimenko_Journal [document]_year2016_1
RLMR	RLMR_Solubility_706	-2.61	log10[molar]									72-14-0			form II	Polymorphic form description metadata were retrieved via cross-referencing the CAS number, temperature and molar solubility value, from Klimenko et al. (2016) [doi: 10.1002/jcc.24424], against the Handbook of Aqueous Solubility Data (2010).	water	20	degree Celsius							Klimenko_Journal [document]_year2016_1
RLMR	RLMR_Solubility_707	-0.12	log10[molar]								l-Threonine	72-19-5				Solute:Name was retrieved for the corresponding Solute:CAS Number via consulting the Handbook of Aqueous Solubility Data (2nd edition), Yalkowsky et al. 2010.	water	25	degree Celsius							Klimenko_Journal [document]_year2016_1
RLMR	RLMR_Solubility_708	-1.81	log10[molar]									73-24-5					water	40	degree Celsius							Klimenko_Journal [document]_year2016_1
RLMR	RLMR_Solubility_709	-1.73	log10[molar]									73-24-5					water	45	degree Celsius							Klimenko_Journal [document]_year2016_1
RLMR	RLMR_Solubility_710	-2.13	log10[molar]									73-24-5					water	20	degree Celsius							Klimenko_Journal [document]_year2016_1
RLMR	RLMR_Solubility_711	-2.12	log10[molar]									73-24-5					water	25	degree Celsius							Klimenko_Journal [document]_year2016_1
RLMR	RLMR_Solubility_712	-0.6	log10[molar]								2-Isopropyl-4-nitroimidazole	73-32-5				Solute:Name was retrieved for the corresponding Solute:CAS Number via consulting the Handbook of Aqueous Solubility Data (2nd edition), Yalkowsky et al. 2010.	water	20	degree Celsius							Klimenko_Journal [document]_year2016_1
RLMR	RLMR_Solubility_713	-0.58	log10[molar]								2-Isopropyl-4-nitroimidazole	73-32-5				Solute:Name was retrieved for the corresponding Solute:CAS Number via consulting the Handbook of Aqueous Solubility Data (2nd edition), Yalkowsky et al. 2010.	water	25	degree Celsius							Klimenko_Journal [document]_year2016_1
RLMR	RLMR_Solubility_714	-0.57	log10[molar]								2-Isopropyl-4-nitroimidazole	73-32-5				Solute:Name was retrieved for the corresponding Solute:CAS Number via consulting the Handbook of Aqueous Solubility Data (2nd edition), Yalkowsky et al. 2010.	water	30	degree Celsius							Klimenko_Journal [document]_year2016_1
RLMR	RLMR_Solubility_715	-0.07	log10[molar]								l-Arginine	74-79-3				Solute:Name was retrieved for the corresponding Solute:CAS Number via consulting the Handbook of Aqueous Solubility Data (2nd edition), Yalkowsky et al. 2010.	water	20	degree Celsius							Klimenko_Journal [document]_year2016_1
RLMR	RLMR_Solubility_716	0.02	log10[molar]								l-Arginine	74-79-3				Solute:Name was retrieved for the corresponding Solute:CAS Number via consulting the Handbook of Aqueous Solubility Data (2nd edition), Yalkowsky et al. 2010.	water	25	degree Celsius							Klimenko_Journal [document]_year2016_1
RLMR	RLMR_Solubility_717	0.09	log10[molar]								l-Arginine	74-79-3				Solute:Name was retrieved for the corresponding Solute:CAS Number via consulting the Handbook of Aqueous Solubility Data (2nd edition), Yalkowsky et al. 2010.	water	30	degree Celsius							Klimenko_Journal [document]_year2016_1
RLMR	RLMR_Solubility_718	-0.7	log10[molar]									75410-16-1					water	20	degree Celsius							Klimenko_Journal [document]_year2016_1
RLMR	RLMR_Solubility_719	-0.42	log10[molar]									75-84-3					water	25	degree Celsius							Klimenko_Journal [document]_year2016_1
RLMR	RLMR_Solubility_720	-0.44	log10[molar]									75-84-3					water	30	degree Celsius							Klimenko_Journal [document]_year2016_1
RLMR	RLMR_Solubility_721	-0.39	log10[molar]									75-84-3					water	20	degree Celsius							Klimenko_Journal [document]_year2016_1
RLMR	RLMR_Solubility_722	-1.43	log10[molar]									76-57-3					water	40	degree Celsius							Klimenko_Journal [document]_year2016_1
RLMR	RLMR_Solubility_723	-1.1	log10[molar]									76-57-3					water	90	degree Celsius							Klimenko_Journal [document]_year2016_1
RLMR	RLMR_Solubility_724	-1.36	log10[molar]									76-57-3					water	50	degree Celsius							Klimenko_Journal [document]_year2016_1
RLMR	RLMR_Solubility_725	-1.3	log10[molar]									76-57-3					water	60	degree Celsius							Klimenko_Journal [document]_year2016_1
RLMR	RLMR_Solubility_726	-1.22	log10[molar]									76-57-3					water	70	degree Celsius							Klimenko_Journal [document]_year2016_1
RLMR	RLMR_Solubility_727	-1.48	log10[molar]									76-57-3					water	30	degree Celsius							Klimenko_Journal [document]_year2016_1
RLMR	RLMR_Solubility_728	-1.2	log10[molar]									76-57-3					water	80	degree Celsius							Klimenko_Journal [document]_year2016_1
RLMR	RLMR_Solubility_729	-2.21	log10[molar]									76-93-7					water	25	degree Celsius							Klimenko_Journal [document]_year2016_1
RLMR	RLMR_Solubility_730	-1.79	log10[molar]									77-02-1					water	20	degree Celsius							Klimenko_Journal [document]_year2016_1
RLMR	RLMR_Solubility_731	-1.57	log10[molar]									77-02-1					water	35	degree Celsius							Klimenko_Journal [document]_year2016_1
RLMR	RLMR_Solubility_732	-1.64	log10[molar]								5-Butyl-5-ethylbarbituric acid	77-28-1				Solute:Name was retrieved for the corresponding Solute:CAS Number via consulting the Handbook of Aqueous Solubility Data (2nd edition), Yalkowsky et al. 2010.	water	37	degree Celsius							Klimenko_Journal [document]_year2016_1
RLMR	RLMR_Solubility_733	-1.83	log10[molar]								5-Butyl-5-ethylbarbituric acid	77-28-1				Solute:Name was retrieved for the corresponding Solute:CAS Number via consulting the Handbook of Aqueous Solubility Data (2nd edition), Yalkowsky et al. 2010.	water	20	degree Celsius							Klimenko_Journal [document]_year2016_1
RLMR	RLMR_Solubility_734	-1.64	log10[molar]								5-Butyl-5-ethylbarbituric acid	77-28-1				Solute:Name was retrieved for the corresponding Solute:CAS Number via consulting the Handbook of Aqueous Solubility Data (2nd edition), Yalkowsky et al. 2010.	water	25	degree Celsius							Klimenko_Journal [document]_year2016_1
RLMR	RLMR_Solubility_735	-5.88	log10[molar]									779-02-2					water	25	degree Celsius							Klimenko_Journal [document]_year2016_1
RLMR	RLMR_Solubility_736	0.32	log10[molar]									77-92-9					water	35	degree Celsius							Klimenko_Journal [document]_year2016_1
RLMR	RLMR_Solubility_737	0.33	log10[molar]									77-92-9					water	40	degree Celsius							Klimenko_Journal [document]_year2016_1
RLMR	RLMR_Solubility_738	0.26	log10[molar]									77-92-9					water	10	degree Celsius							Klimenko_Journal [document]_year2016_1
RLMR	RLMR_Solubility_739	0.3	log10[molar]									77-92-9					water	25	degree Celsius							Klimenko_Journal [document]_year2016_1
RLMR	RLMR_Solubility_740	-6.57	log10[molar]									781-43-1					water	25	degree Celsius							Klimenko_Journal [document]_year2016_1
RLMR	RLMR_Solubility_741	-6.12	log10[molar]									832-69-9					water	15	degree Celsius							Klimenko_Journal [document]_year2016_1
RLMR	RLMR_Solubility_742	-6	log10[molar]									832-69-9					water	20	degree Celsius							Klimenko_Journal [document]_year2016_1
RLMR	RLMR_Solubility_743	-5.85	log10[molar]									832-69-9					water	25	degree Celsius							Klimenko_Journal [document]_year2016_1
RLMR	RLMR_Solubility_744	-5.73	log10[molar]									832-69-9					water	30	degree Celsius							Klimenko_Journal [document]_year2016_1
RLMR	RLMR_Solubility_745	-6.23	log10[molar]									832-69-9					water	10	degree Celsius							Klimenko_Journal [document]_year2016_1
RLMR	RLMR_Solubility_746	-6.3	log10[molar]									832-69-9					water	5	degree Celsius							Klimenko_Journal [document]_year2016_1
RLMR	RLMR_Solubility_747	-4.63	log10[molar]									83-32-9					water	20	degree Celsius							Klimenko_Journal [document]_year2016_1
RLMR	RLMR_Solubility_748	-4.09	log10[molar]									83-32-9					water	50	degree Celsius							Klimenko_Journal [document]_year2016_1
RLMR	RLMR_Solubility_749	-4.59	log10[molar]									83-32-9					water	25	degree Celsius							Klimenko_Journal [document]_year2016_1
RLMR	RLMR_Solubility_750	-3.98	log10[molar]									83-32-9					water	55	degree Celsius							Klimenko_Journal [document]_year2016_1
RLMR	RLMR_Solubility_751	-4.52	log10[molar]									83-32-9					water	30	degree Celsius							Klimenko_Journal [document]_year2016_1
RLMR	RLMR_Solubility_752	-3.76	log10[molar]									83-32-9					water	65	degree Celsius							Klimenko_Journal [document]_year2016_1
RLMR	RLMR_Solubility_753	-4.34	log10[molar]									83-32-9					water	40	degree Celsius							Klimenko_Journal [document]_year2016_1
RLMR	RLMR_Solubility_754	-3.67	log10[molar]									83-32-9					water	70	degree Celsius							Klimenko_Journal [document]_year2016_1
RLMR	RLMR_Solubility_755	-4.22	log10[molar]									83-32-9					water	45	degree Celsius							Klimenko_Journal [document]_year2016_1
RLMR	RLMR_Solubility_756	-3.59	log10[molar]									83-32-9					water	75	degree Celsius							Klimenko_Journal [document]_year2016_1
RLMR	RLMR_Solubility_757	-5.36	log10[molar]									83-53-4					water	25	degree Celsius							Klimenko_Journal [document]_year2016_1
RLMR	RLMR_Solubility_758	-4.95	log10[molar]									83-53-4					water	40	degree Celsius							Klimenko_Journal [document]_year2016_1
RLMR	RLMR_Solubility_759	-5.87	log10[molar]									83-53-4					water	5	degree Celsius							Klimenko_Journal [document]_year2016_1
RLMR	RLMR_Solubility_760	-2.62	log10[molar]									83-67-0					water	20	degree Celsius							Klimenko_Journal [document]_year2016_1
RLMR	RLMR_Solubility_761	-5.27	log10[molar]									84-15-1					water	25	degree Celsius							Klimenko_Journal [document]_year2016_1
RLMR	RLMR_Solubility_762	-4.66	log10[molar]									85-01-8					water	45	degree Celsius							Klimenko_Journal [document]_year2016_1
RLMR	RLMR_Solubility_763	-4.07	log10[molar]									85-01-8					water	75	degree Celsius							Klimenko_Journal [document]_year2016_1
RLMR	RLMR_Solubility_764	-4.5	log10[molar]									85-01-8					water	55	degree Celsius							Klimenko_Journal [document]_year2016_1
RLMR	RLMR_Solubility_765	-5.2	log10[molar]									85-01-8					water	25	degree Celsius							Klimenko_Journal [document]_year2016_1
RLMR	RLMR_Solubility_766	-4.39	log10[molar]									85-01-8					water	60	degree Celsius							Klimenko_Journal [document]_year2016_1
RLMR	RLMR_Solubility_767	-5.08	log10[molar]									85-01-8					water	30	degree Celsius							Klimenko_Journal [document]_year2016_1
RLMR	RLMR_Solubility_768	-4.26	log10[molar]									85-01-8					water	65	degree Celsius							Klimenko_Journal [document]_year2016_1
RLMR	RLMR_Solubility_769	-4.89	log10[molar]									85-01-8					water	40	degree Celsius							Klimenko_Journal [document]_year2016_1
RLMR	RLMR_Solubility_770	-4.15	log10[molar]									85-01-8					water	70	degree Celsius							Klimenko_Journal [document]_year2016_1
RLMR	RLMR_Solubility_771	-1.38	log10[molar]									85-44-9					water	25	degree Celsius							Klimenko_Journal [document]_year2016_1
RLMR	RLMR_Solubility_772	-4.88	log10[molar]									86-73-7					water	30	degree Celsius							Klimenko_Journal [document]_year2016_1
RLMR	RLMR_Solubility_773	-4.07	log10[molar]									86-73-7					water	65	degree Celsius							Klimenko_Journal [document]_year2016_1
RLMR	RLMR_Solubility_774	-4.63	log10[molar]									86-73-7					water	40	degree Celsius							Klimenko_Journal [document]_year2016_1
RLMR	RLMR_Solubility_775	-3.95	log10[molar]									86-73-7					water	70	degree Celsius							Klimenko_Journal [document]_year2016_1
RLMR	RLMR_Solubility_776	-4.47	log10[molar]									86-73-7					water	45	degree Celsius							Klimenko_Journal [document]_year2016_1
RLMR	RLMR_Solubility_777	-3.89	log10[molar]									86-73-7					water	75	degree Celsius							Klimenko_Journal [document]_year2016_1
RLMR	RLMR_Solubility_778	-4.41	log10[molar]									86-73-7					water	50	degree Celsius							Klimenko_Journal [document]_year2016_1
RLMR	RLMR_Solubility_779	-4.94	log10[molar]									86-73-7					water	25	degree Celsius							Klimenko_Journal [document]_year2016_1
RLMR	RLMR_Solubility_780	-4.2	log10[molar]									86-73-7					water	60	degree Celsius							Klimenko_Journal [document]_year2016_1
RLMR	RLMR_Solubility_781	-5.14	log10[molar]									86-74-8					water	25	degree Celsius							Klimenko_Journal [document]_year2016_1
RLMR	RLMR_Solubility_782	-4.2	log10[molar]									87-40-1					water	25	degree Celsius							Klimenko_Journal [document]_year2016_1
RLMR	RLMR_Solubility_783	-4.09	log10[molar]									87-86-5					water	25	degree Celsius							Klimenko_Journal [document]_year2016_1
RLMR	RLMR_Solubility_784	-2.46	log10[molar]									87-86-5					water	30	degree Celsius							Klimenko_Journal [document]_year2016_1
RLMR	RLMR_Solubility_785	-1.73	log10[molar]									88-19-7					water	15	degree Celsius							Klimenko_Journal [document]_year2016_1
RLMR	RLMR_Solubility_786	-2.84	log10[molar]									88-73-3					water	10	degree Celsius							Klimenko_Journal [document]_year2016_1
RLMR	RLMR_Solubility_787	-2.67	log10[molar]									88-73-3					water	20	degree Celsius							Klimenko_Journal [document]_year2016_1
RLMR	RLMR_Solubility_788	-2.49	log10[molar]									88-73-3					water	30	degree Celsius							Klimenko_Journal [document]_year2016_1
RLMR	RLMR_Solubility_789	-2.11	log10[molar]									88-75-5					water	15	degree Celsius							Klimenko_Journal [document]_year2016_1
RLMR	RLMR_Solubility_790	-1.91	log10[molar]									88-75-5					water	25	degree Celsius							Klimenko_Journal [document]_year2016_1
RLMR	RLMR_Solubility_791	-1.84	log10[molar]									88-75-5					water	30	degree Celsius							Klimenko_Journal [document]_year2016_1
RLMR	RLMR_Solubility_792	-1.68	log10[molar]									88-75-5					water	35	degree Celsius							Klimenko_Journal [document]_year2016_1
RLMR	RLMR_Solubility_793	-1.32	log10[molar]									88-89-1					water	10	degree Celsius							Klimenko_Journal [document]_year2016_1
RLMR	RLMR_Solubility_794	-0.72	log10[molar]									88-89-1					water	80	degree Celsius							Klimenko_Journal [document]_year2016_1
RLMR	RLMR_Solubility_795	-1.29	log10[molar]									88-89-1					water	20	degree Celsius							Klimenko_Journal [document]_year2016_1
RLMR	RLMR_Solubility_796	-1.19	log10[molar]									88-89-1					water	30	degree Celsius							Klimenko_Journal [document]_year2016_1
RLMR	RLMR_Solubility_797	-1.09	log10[molar]									88-89-1					water	40	degree Celsius							Klimenko_Journal [document]_year2016_1
RLMR	RLMR_Solubility_798	-0.88	log10[molar]									88-89-1					water	60	degree Celsius							Klimenko_Journal [document]_year2016_1
RLMR	RLMR_Solubility_799	-1.15	log10[molar]									88-99-3					water	40	degree Celsius							Klimenko_Journal [document]_year2016_1
RLMR	RLMR_Solubility_800	-0.45	log10[molar]									88-99-3					water	80	degree Celsius							Klimenko_Journal [document]_year2016_1
RLMR	RLMR_Solubility_801	-1.67	log10[molar]									88-99-3					water	10	degree Celsius							Klimenko_Journal [document]_year2016_1
RLMR	RLMR_Solubility_802	-1.07	log10[molar]									88-99-3					water	45	degree Celsius							Klimenko_Journal [document]_year2016_1
RLMR	RLMR_Solubility_803	-0.37	log10[molar]									88-99-3					water	85	degree Celsius							Klimenko_Journal [document]_year2016_1
RLMR	RLMR_Solubility_804	-1.47	log10[molar]									88-99-3					water	20	degree Celsius							Klimenko_Journal [document]_year2016_1
RLMR	RLMR_Solubility_805	-0.89	log10[molar]									88-99-3					water	55	degree Celsius							Klimenko_Journal [document]_year2016_1
RLMR	RLMR_Solubility_806	-1.38	log10[molar]									88-99-3					water	25	degree Celsius							Klimenko_Journal [document]_year2016_1
RLMR	RLMR_Solubility_807	-0.72	log10[molar]									88-99-3					water	65	degree Celsius							Klimenko_Journal [document]_year2016_1
RLMR	RLMR_Solubility_808	-1.22	log10[molar]									88-99-3					water	35	degree Celsius							Klimenko_Journal [document]_year2016_1
RLMR	RLMR_Solubility_809	0.45	log10[molar]									88-99-3					water	75	degree Celsius							Klimenko_Journal [document]_year2016_1
RLMR	RLMR_Solubility_810	-2.53	log10[molar]								Menthol	89-78-1				Solute:Name was retrieved for the corresponding Solute:CAS Number via consulting the Handbook of Aqueous Solubility Data (2nd edition), Yalkowsky et al. 2010.	water	25	degree Celsius							Klimenko_Journal [document]_year2016_1
RLMR	RLMR_Solubility_811	-4.36	log10[molar]									90-11-9					water	5	degree Celsius							Klimenko_Journal [document]_year2016_1
RLMR	RLMR_Solubility_812	-3.88	log10[molar]									91-20-3					water	10	degree Celsius							Klimenko_Journal [document]_year2016_1
RLMR	RLMR_Solubility_813	-3.29	log10[molar]									91-20-3					water	45	degree Celsius							Klimenko_Journal [document]_year2016_1
RLMR	RLMR_Solubility_814	-3.77	log10[molar]									91-20-3					water	15	degree Celsius							Klimenko_Journal [document]_year2016_1
RLMR	RLMR_Solubility_815	-3.21	log10[molar]									91-20-3					water	50	degree Celsius							Klimenko_Journal [document]_year2016_1
RLMR	RLMR_Solubility_816	-3.61	log10[molar]									91-20-3					water	25	degree Celsius							Klimenko_Journal [document]_year2016_1
RLMR	RLMR_Solubility_817	-3.08	log10[molar]									91-20-3					water	55	degree Celsius							Klimenko_Journal [document]_year2016_1
RLMR	RLMR_Solubility_818	-3.53	log10[molar]									91-20-3					water	30	degree Celsius							Klimenko_Journal [document]_year2016_1
RLMR	RLMR_Solubility_819	-2.91	log10[molar]									91-20-3					water	65	degree Celsius							Klimenko_Journal [document]_year2016_1
RLMR	RLMR_Solubility_820	-3.37	log10[molar]									91-20-3					water	40	degree Celsius							Klimenko_Journal [document]_year2016_1
RLMR	RLMR_Solubility_821	-2.72	log10[molar]									91-20-3					water	75	degree Celsius							Klimenko_Journal [document]_year2016_1
RLMR	RLMR_Solubility_822	-3.74	log10[molar]									91-57-6					water	25	degree Celsius							Klimenko_Journal [document]_year2016_1
RLMR	RLMR_Solubility_823	-5.18	log10[molar]									92-06-8					water	25	degree Celsius							Klimenko_Journal [document]_year2016_1
RLMR	RLMR_Solubility_824	-8.6	log10[molar]									92-24-0					water	25	degree Celsius							Klimenko_Journal [document]_year2016_1
RLMR	RLMR_Solubility_825	-4.36	log10[molar]									92-52-4					water	25	degree Celsius							Klimenko_Journal [document]_year2016_1
RLMR	RLMR_Solubility_826	-3.53	log10[molar]									92-52-4					water	65	degree Celsius							Klimenko_Journal [document]_year2016_1
RLMR	RLMR_Solubility_827	-4.26	log10[molar]									92-52-4					water	30	degree Celsius							Klimenko_Journal [document]_year2016_1
RLMR	RLMR_Solubility_828	-4.06	log10[molar]									92-52-4					water	40	degree Celsius							Klimenko_Journal [document]_year2016_1
RLMR	RLMR_Solubility_829	-3.86	log10[molar]									92-52-4					water	50	degree Celsius							Klimenko_Journal [document]_year2016_1
RLMR	RLMR_Solubility_830	-4.42	log10[molar]									92-52-4					water	20	degree Celsius							Klimenko_Journal [document]_year2016_1
RLMR	RLMR_Solubility_831	-3.58	log10[molar]									92-52-4					water	60	degree Celsius							Klimenko_Journal [document]_year2016_1
RLMR	RLMR_Solubility_832	-3.48	log10[molar]									92-69-3					water	25	degree Celsius							Klimenko_Journal [document]_year2016_1
RLMR	RLMR_Solubility_833	-7.11	log10[molar]									92-94-4					water	25	degree Celsius							Klimenko_Journal [document]_year2016_1
RLMR	RLMR_Solubility_834	-1.94	log10[molar]									93-37-8					water	25	degree Celsius							Klimenko_Journal [document]_year2016_1
RLMR	RLMR_Solubility_835	-2.98	log10[molar]									93-76-5					water	25	degree Celsius							Klimenko_Journal [document]_year2016_1
RLMR	RLMR_Solubility_836	-5.26	log10[molar]									938-86-3					water	25	degree Celsius							Klimenko_Journal [document]_year2016_1
RLMR	RLMR_Solubility_837	-2.37	log10[molar]									94-09-7					water	15	degree Celsius							Klimenko_Journal [document]_year2016_1
RLMR	RLMR_Solubility_838	-2.19	log10[molar]									94-09-7					water	25	degree Celsius							Klimenko_Journal [document]_year2016_1
RLMR	RLMR_Solubility_839	-1.93	log10[molar]									94-09-7					water	40	degree Celsius							Klimenko_Journal [document]_year2016_1
RLMR	RLMR_Solubility_840	-1.77	log10[molar]									94-09-7					water	50	degree Celsius							Klimenko_Journal [document]_year2016_1
RLMR	RLMR_Solubility_841	-2.33	log10[molar]									94-12-2					water	40	degree Celsius							Klimenko_Journal [document]_year2016_1
RLMR	RLMR_Solubility_842	-2.15	log10[molar]									94-12-2					water	50	degree Celsius							Klimenko_Journal [document]_year2016_1
RLMR	RLMR_Solubility_843	-2.78	log10[molar]									94-12-2					water	15	degree Celsius							Klimenko_Journal [document]_year2016_1
RLMR	RLMR_Solubility_844	-2.92	log10[molar]									94-25-7					water	30	degree Celsius							Klimenko_Journal [document]_year2016_1
RLMR	RLMR_Solubility_845	-2.76	log10[molar]									94-25-7					water	35	degree Celsius							Klimenko_Journal [document]_year2016_1
RLMR	RLMR_Solubility_846	-2.97	log10[molar]									94-26-8					water	25	degree Celsius							Klimenko_Journal [document]_year2016_1
RLMR	RLMR_Solubility_847	-0.62	log10[molar]									95-55-6					water	60	degree Celsius							Klimenko_Journal [document]_year2016_1
RLMR	RLMR_Solubility_848	-0.77	log10[molar]									95-55-6					water	10	degree Celsius							Klimenko_Journal [document]_year2016_1
RLMR	RLMR_Solubility_849	-0.57	log10[molar]									95-55-6					water	80	degree Celsius							Klimenko_Journal [document]_year2016_1
RLMR	RLMR_Solubility_850	-0.74	log10[molar]									95-55-6					water	20	degree Celsius							Klimenko_Journal [document]_year2016_1
RLMR	RLMR_Solubility_851	-0.57	log10[molar]									95-55-6					water	90	degree Celsius							Klimenko_Journal [document]_year2016_1
RLMR	RLMR_Solubility_852	-0.7	log10[molar]									95-55-6					water	30	degree Celsius							Klimenko_Journal [document]_year2016_1
RLMR	RLMR_Solubility_853	-0.67	log10[molar]									95-55-6					water	40	degree Celsius							Klimenko_Journal [document]_year2016_1
RLMR	RLMR_Solubility_854	-4.59	log10[molar]									95-93-2					water	25	degree Celsius							Klimenko_Journal [document]_year2016_1
RLMR	RLMR_Solubility_855	-5.9	log10[molar]								5-Norbornene-2,3-dimethanol, 1,4,5,6,7,7-hexachloro-, cyclic sulfite, endo-	959-98-8				Solute:Name was retrieved for the corresponding Solute:CAS Number via consulting the Handbook of Aqueous Solubility Data (2nd edition), Yalkowsky et al. 2010.	water	20	degree Celsius							Klimenko_Journal [document]_year2016_1
RLMR	RLMR_Solubility_856	-5.27	log10[molar]								Pregna-4,6-diene-3,20-dione, 6,17-dimethyl-	977-79-7				Solute:Name was retrieved for the corresponding Solute:CAS Number via consulting the Handbook of Aqueous Solubility Data (2nd edition), Yalkowsky et al. 2010.	water	25	degree Celsius							Klimenko_Journal [document]_year2016_1
RLMR	RLMR_Solubility_857	-1.4	log10[molar]								3-Hydroxybenzoic acid	99-06-9				Solute:Name was retrieved for the corresponding Solute:CAS Number via consulting the Handbook of Aqueous Solubility Data (2nd edition), Yalkowsky et al. 2010.	water	10	degree Celsius							Klimenko_Journal [document]_year2016_1
RLMR	RLMR_Solubility_858	-0.51	log10[molar]								3-Hydroxybenzoic acid	99-06-9				Solute:Name was retrieved for the corresponding Solute:CAS Number via consulting the Handbook of Aqueous Solubility Data (2nd edition), Yalkowsky et al. 2010.	water	60	degree Celsius							Klimenko_Journal [document]_year2016_1
RLMR	RLMR_Solubility_859	-1.35	log10[molar]								3-Hydroxybenzoic acid	99-06-9				Solute:Name was retrieved for the corresponding Solute:CAS Number via consulting the Handbook of Aqueous Solubility Data (2nd edition), Yalkowsky et al. 2010.	water	15	degree Celsius							Klimenko_Journal [document]_year2016_1
RLMR	RLMR_Solubility_860	-0.1	log10[molar]								3-Hydroxybenzoic acid	99-06-9				Solute:Name was retrieved for the corresponding Solute:CAS Number via consulting the Handbook of Aqueous Solubility Data (2nd edition), Yalkowsky et al. 2010.	water	80	degree Celsius							Klimenko_Journal [document]_year2016_1
RLMR	RLMR_Solubility_861	-1.21	log10[molar]								3-Hydroxybenzoic acid	99-06-9				Solute:Name was retrieved for the corresponding Solute:CAS Number via consulting the Handbook of Aqueous Solubility Data (2nd edition), Yalkowsky et al. 2010.	water	20	degree Celsius							Klimenko_Journal [document]_year2016_1
RLMR	RLMR_Solubility_862	-1.03	log10[molar]								3-Hydroxybenzoic acid	99-06-9				Solute:Name was retrieved for the corresponding Solute:CAS Number via consulting the Handbook of Aqueous Solubility Data (2nd edition), Yalkowsky et al. 2010.	water	30	degree Celsius							Klimenko_Journal [document]_year2016_1
RLMR	RLMR_Solubility_863	-0.85	log10[molar]								3-Hydroxybenzoic acid	99-06-9				Solute:Name was retrieved for the corresponding Solute:CAS Number via consulting the Handbook of Aqueous Solubility Data (2nd edition), Yalkowsky et al. 2010.	water	40	degree Celsius							Klimenko_Journal [document]_year2016_1
RLMR	RLMR_Solubility_864	-2.48	log10[molar]									99-08-1					water	10	degree Celsius							Klimenko_Journal [document]_year2016_1
RLMR	RLMR_Solubility_865	-2.5	log10[molar]									99-65-0					water	25	degree Celsius							Klimenko_Journal [document]_year2016_1
RLMR	RLMR_Solubility_866	-2.41	log10[molar]									99-65-0					water	30	degree Celsius							Klimenko_Journal [document]_year2016_1
RLMR	RLMR_Solubility_867	-2.33	log10[molar]									99-65-0					water	35	degree Celsius							Klimenko_Journal [document]_year2016_1
RLMR	RLMR_Solubility_868	-1.86	log10[molar]									99-76-3					water	25	degree Celsius							Klimenko_Journal [document]_year2016_1
RLMR	RLMR_Solubility_869	-1.74	log10[molar]									99-76-3					water	30	degree Celsius							Klimenko_Journal [document]_year2016_1
RLMR	RLMR_Solubility_870	-1.99	log10[molar]									99-76-3					water	15	degree Celsius							Klimenko_Journal [document]_year2016_1
RLMR	RLMR_Solubility_871	-1.48	log10[molar]									99-96-7					water	25	degree Celsius							Klimenko_Journal [document]_year2016_1
RLMR	RLMR_Solubility_872	-0.06	log10[molar]									99-96-7					water	80	degree Celsius							Klimenko_Journal [document]_year2016_1
RLMR	RLMR_Solubility_873	-1.24	log10[molar]									99-96-7					water	30	degree Celsius							Klimenko_Journal [document]_year2016_1
RLMR	RLMR_Solubility_874	-1.6	log10[molar]									99-96-7					water	10	degree Celsius							Klimenko_Journal [document]_year2016_1
RLMR	RLMR_Solubility_875	-1.58	log10[molar]									99-96-7					water	15	degree Celsius							Klimenko_Journal [document]_year2016_1
RLMR	RLMR_Solubility_876	-1.05	log10[molar]									99-96-7					water	40	degree Celsius							Klimenko_Journal [document]_year2016_1
RLMR	RLMR_Solubility_877	-0.53	log10[molar]									99-96-7					water	60	degree Celsius							Klimenko_Journal [document]_year2016_1
RLMR	RLMR_Solubility_878	-2.88	log10[molar]									99-99-0					water	10	degree Celsius							Klimenko_Journal [document]_year2016_1
RLMR	RLMR_Solubility_879	-2.75	log10[molar]									99-99-0					water	20	degree Celsius							Klimenko_Journal [document]_year2016_1
RLMR	RLMR_Solubility_880	-2.63	log10[molar]									99-99-0					water	30	degree Celsius							Klimenko_Journal [document]_year2016_1
RLMR	RLMR_Solubility_881	-2.52	log10[molar]									99-99-0					water	40	degree Celsius							Klimenko_Journal [document]_year2016_1
RLMR	RLMR_Solubility_882	-1.29	log10[molar]								Barbital	57-44-3			form II	(1) Polymorphic form description metadata were retrieved via cross-referencing the CAS number, temperature and molar solubility value, from Klimenko et al. (2016) [doi: 10.1002/jcc.24424], against the Handbook of Aqueous Solubility Data (2010).(2) Different polymorphic forms were matched to this combination of CAS number, solubility value and temperature, based on consulting the Handbook of Aqueo…	water	35	degree Celsius							Klimenko_Journal [document]_year2016_1

## Sheet: MeltingPoint
Curator ID	Data Point ID	Endpoint: MeltingPoint: Value	Endpoint: MeltingPoint: Unit	Endpoint: MeltingPoint: Error: Value	Endpoint: MeltingPoint: Error: Unit	Endpoint: MeltingPoint: Error: Type	Endpoint: MeltingPoint: Graph extraction	Endpoint: MeltingPoint: Comment	Solute: Name	Solute: CAS Number	Solute: Purity: Value	Solute: Purity: Unit	Solute: Bulk Crystal Structure (Polymorph): Description	Solute: Comment	Sample Processing: Comment	Reference ID
RLMR	RLMR_MeltingPoint_1	107	degree Celsius					lower limit recorded if a range of values was reported; in all cases, the melting point information associated with the CAS number in the Handbook of Aqueous Solubility Data (2nd edition) was curated, i.e. this may not correspond to a specific polymorph		206-44-0						Yalkowsky_Book_year2010_2
RLMR	RLMR_MeltingPoint_2	202	degree Celsius					lower limit recorded if a range of values was reported; in all cases, the melting point information associated with the CAS number in the Handbook of Aqueous Solubility Data (2nd edition) was curated, i.e. this may not correspond to a specific polymorph		72-14-0						Yalkowsky_Book_year2010_2
RLMR	RLMR_MeltingPoint_3	88	degree Celsius					lower limit recorded if a range of values was reported; in all cases, the melting point information associated with the CAS number in the Handbook of Aqueous Solubility Data (2nd edition) was curated, i.e. this may not correspond to a specific polymorph		938-86-3						Yalkowsky_Book_year2010_2
RLMR	RLMR_MeltingPoint_4	114	degree Celsius					lower limit recorded if a range of values was reported; in all cases, the melting point information associated with the CAS number in the Handbook of Aqueous Solubility Data (2nd edition) was curated, i.e. this may not correspond to a specific polymorph		103-84-4						Yalkowsky_Book_year2010_2
RLMR	RLMR_MeltingPoint_5	173.5	degree Celsius					lower limit recorded if a range of values was reported; in all cases, the melting point information associated with the CAS number in the Handbook of Aqueous Solubility Data (2nd edition) was curated, i.e. this may not correspond to a specific polymorph		123-31-9						Yalkowsky_Book_year2010_2
RLMR	RLMR_MeltingPoint_6	130	degree Celsius					lower limit recorded if a range of values was reported; in all cases, the melting point information associated with the CAS number in the Handbook of Aqueous Solubility Data (2nd edition) was curated, i.e. this may not correspond to a specific polymorph		55-21-0						Yalkowsky_Book_year2010_2
RLMR	RLMR_MeltingPoint_7	110	degree Celsius					lower limit recorded if a range of values was reported; in all cases, the melting point information associated with the CAS number in the Handbook of Aqueous Solubility Data (2nd edition) was curated, i.e. this may not correspond to a specific polymorph	d-Sorbitol	50-70-4						Yalkowsky_Book_year2010_2
RLMR	RLMR_MeltingPoint_8	156	degree Celsius					lower limit recorded if a range of values was reported; in all cases, the melting point information associated with the CAS number in the Handbook of Aqueous Solubility Data (2nd edition) was curated, i.e. this may not correspond to a specific polymorph		129-00-0						Yalkowsky_Book_year2010_2
RLMR	RLMR_MeltingPoint_9	88	degree Celsius					lower limit recorded if a range of values was reported; in all cases, the melting point information associated with the CAS number in the Handbook of Aqueous Solubility Data (2nd edition) was curated, i.e. this may not correspond to a specific polymorph		106231-67-8						Yalkowsky_Book_year2010_2
RLMR	RLMR_MeltingPoint_10	160.5	degree Celsius					lower limit recorded if a range of values was reported; in all cases, the melting point information associated with the CAS number in the Handbook of Aqueous Solubility Data (2nd edition) was curated, i.e. this may not correspond to a specific polymorph		106231-64-5						Yalkowsky_Book_year2010_2
RLMR	RLMR_MeltingPoint_11	130.8	degree Celsius					lower limit recorded if a range of values was reported; in all cases, the melting point information associated with the CAS number in the Handbook of Aqueous Solubility Data (2nd edition) was curated, i.e. this may not correspond to a specific polymorph		85-44-9						Yalkowsky_Book_year2010_2
RLMR	RLMR_MeltingPoint_12	342	degree Celsius					lower limit recorded if a range of values was reported; in all cases, the melting point information associated with the CAS number in the Handbook of Aqueous Solubility Data (2nd edition) was curated, i.e. this may not correspond to a specific polymorph		58-94-6						Yalkowsky_Book_year2010_2
RLMR	RLMR_MeltingPoint_13	41.5	degree Celsius					lower limit recorded if a range of values was reported; in all cases, the melting point information associated with the CAS number in the Handbook of Aqueous Solubility Data (2nd edition) was curated, i.e. this may not correspond to a specific polymorph		2921-88-2						Yalkowsky_Book_year2010_2
RLMR	RLMR_MeltingPoint_14	185	degree Celsius					lower limit recorded if a range of values was reported; in all cases, the melting point information associated with the CAS number in the Handbook of Aqueous Solubility Data (2nd edition) was curated, i.e. this may not correspond to a specific polymorph		110-15-6						Yalkowsky_Book_year2010_2
RLMR	RLMR_MeltingPoint_15	138	degree Celsius					lower limit recorded if a range of values was reported; in all cases, the melting point information associated with the CAS number in the Handbook of Aqueous Solubility Data (2nd edition) was curated, i.e. this may not correspond to a specific polymorph	Maleic acid	110-16-7						Yalkowsky_Book_year2010_2
RLMR	RLMR_MeltingPoint_16	69.5	degree Celsius					lower limit recorded if a range of values was reported; in all cases, the melting point information associated with the CAS number in the Handbook of Aqueous Solubility Data (2nd edition) was curated, i.e. this may not correspond to a specific polymorph		115193-28-7						Yalkowsky_Book_year2010_2
RLMR	RLMR_MeltingPoint_17	213	degree Celsius					lower limit recorded if a range of values was reported; in all cases, the melting point information associated with the CAS number in the Handbook of Aqueous Solubility Data (2nd edition) was curated, i.e. this may not correspond to a specific polymorph		92-94-4						Yalkowsky_Book_year2010_2
RLMR	RLMR_MeltingPoint_18	269	degree Celsius					lower limit recorded if a range of values was reported; in all cases, the melting point information associated with the CAS number in the Handbook of Aqueous Solubility Data (2nd edition) was curated, i.e. this may not correspond to a specific polymorph	17α-Ethynyl testosterone	434-03-7						Yalkowsky_Book_year2010_2
RLMR	RLMR_MeltingPoint_19	51	degree Celsius					lower limit recorded if a range of values was reported; in all cases, the melting point information associated with the CAS number in the Handbook of Aqueous Solubility Data (2nd edition) was curated, i.e. this may not correspond to a specific polymorph	Butyl carbamate	592-35-8						Yalkowsky_Book_year2010_2
RLMR	RLMR_MeltingPoint_20	129.5	degree Celsius					lower limit recorded if a range of values was reported; in all cases, the melting point information associated with the CAS number in the Handbook of Aqueous Solubility Data (2nd edition) was curated, i.e. this may not correspond to a specific polymorph		115193-27-6						Yalkowsky_Book_year2010_2
RLMR	RLMR_MeltingPoint_21	260	degree Celsius					lower limit recorded if a range of values was reported; in all cases, the melting point information associated with the CAS number in the Handbook of Aqueous Solubility Data (2nd edition) was curated, i.e. this may not correspond to a specific polymorph	Fludrocortisone	127-31-1						Yalkowsky_Book_year2010_2
RLMR	RLMR_MeltingPoint_22	131	degree Celsius					lower limit recorded if a range of values was reported; in all cases, the melting point information associated with the CAS number in the Handbook of Aqueous Solubility Data (2nd edition) was curated, i.e. this may not correspond to a specific polymorph		99-76-3						Yalkowsky_Book_year2010_2
RLMR	RLMR_MeltingPoint_23	70	degree Celsius					lower limit recorded if a range of values was reported; in all cases, the melting point information associated with the CAS number in the Handbook of Aqueous Solubility Data (2nd edition) was curated, i.e. this may not correspond to a specific polymorph		54135-80-7						Yalkowsky_Book_year2010_2
RLMR	RLMR_MeltingPoint_24	81	degree Celsius					lower limit recorded if a range of values was reported; in all cases, the melting point information associated with the CAS number in the Handbook of Aqueous Solubility Data (2nd edition) was curated, i.e. this may not correspond to a specific polymorph		571-61-9						Yalkowsky_Book_year2010_2
RLMR	RLMR_MeltingPoint_25	154.5	degree Celsius					lower limit recorded if a range of values was reported; in all cases, the melting point information associated with the CAS number in the Handbook of Aqueous Solubility Data (2nd edition) was curated, i.e. this may not correspond to a specific polymorph		492-62-6						Yalkowsky_Book_year2010_2
RLMR	RLMR_MeltingPoint_26	144	degree Celsius					lower limit recorded if a range of values was reported; in all cases, the melting point information associated with the CAS number in the Handbook of Aqueous Solubility Data (2nd edition) was curated, i.e. this may not correspond to a specific polymorph	Pregna-4,6-diene-3,20-dione, 6,17-dimethyl-	977-79-7						Yalkowsky_Book_year2010_2
RLMR	RLMR_MeltingPoint_27	286	degree Celsius					lower limit recorded if a range of values was reported; in all cases, the melting point information associated with the CAS number in the Handbook of Aqueous Solubility Data (2nd edition) was curated, i.e. this may not correspond to a specific polymorph	l-Leucine	61-90-5						Yalkowsky_Book_year2010_2
RLMR	RLMR_MeltingPoint_28	134	degree Celsius					lower limit recorded if a range of values was reported; in all cases, the melting point information associated with the CAS number in the Handbook of Aqueous Solubility Data (2nd edition) was curated, i.e. this may not correspond to a specific polymorph		52-01-7						Yalkowsky_Book_year2010_2
RLMR	RLMR_MeltingPoint_29	208	degree Celsius					lower limit recorded if a range of values was reported; in all cases, the melting point information associated with the CAS number in the Handbook of Aqueous Solubility Data (2nd edition) was curated, i.e. this may not correspond to a specific polymorph		144-82-1						Yalkowsky_Book_year2010_2
RLMR	RLMR_MeltingPoint_30	118	degree Celsius					lower limit recorded if a range of values was reported; in all cases, the melting point information associated with the CAS number in the Handbook of Aqueous Solubility Data (2nd edition) was curated, i.e. this may not correspond to a specific polymorph		832-69-9						Yalkowsky_Book_year2010_2
RLMR	RLMR_MeltingPoint_31	235	degree Celsius					lower limit recorded if a range of values was reported; in all cases, the melting point information associated with the CAS number in the Handbook of Aqueous Solubility Data (2nd edition) was curated, i.e. this may not correspond to a specific polymorph	l-Asparagine	70-47-3						Yalkowsky_Book_year2010_2
RLMR	RLMR_MeltingPoint_32	363	degree Celsius					lower limit recorded if a range of values was reported; in all cases, the melting point information associated with the CAS number in the Handbook of Aqueous Solubility Data (2nd edition) was curated, i.e. this may not correspond to a specific polymorph		73-24-5						Yalkowsky_Book_year2010_2
RLMR	RLMR_MeltingPoint_33	61	degree Celsius					lower limit recorded if a range of values was reported; in all cases, the melting point information associated with the CAS number in the Handbook of Aqueous Solubility Data (2nd edition) was curated, i.e. this may not correspond to a specific polymorph		87-40-1						Yalkowsky_Book_year2010_2
RLMR	RLMR_MeltingPoint_34	350	degree Celsius					lower limit recorded if a range of values was reported; in all cases, the melting point information associated with the CAS number in the Handbook of Aqueous Solubility Data (2nd edition) was curated, i.e. this may not correspond to a specific polymorph		315-30-0						Yalkowsky_Book_year2010_2
RLMR	RLMR_MeltingPoint_35	150	degree Celsius					lower limit recorded if a range of values was reported; in all cases, the melting point information associated with the CAS number in the Handbook of Aqueous Solubility Data (2nd edition) was curated, i.e. this may not correspond to a specific polymorph		76-93-7						Yalkowsky_Book_year2010_2
RLMR	RLMR_MeltingPoint_36	95	degree Celsius					lower limit recorded if a range of values was reported; in all cases, the melting point information associated with the CAS number in the Handbook of Aqueous Solubility Data (2nd edition) was curated, i.e. this may not correspond to a specific polymorph		2312-15-4						Yalkowsky_Book_year2010_2
RLMR	RLMR_MeltingPoint_37	135	degree Celsius					lower limit recorded if a range of values was reported; in all cases, the melting point information associated with the CAS number in the Handbook of Aqueous Solubility Data (2nd edition) was curated, i.e. this may not correspond to a specific polymorph		141-82-2						Yalkowsky_Book_year2010_2
RLMR	RLMR_MeltingPoint_38	156	degree Celsius					lower limit recorded if a range of values was reported; in all cases, the melting point information associated with the CAS number in the Handbook of Aqueous Solubility Data (2nd edition) was curated, i.e. this may not correspond to a specific polymorph		93-76-5						Yalkowsky_Book_year2010_2
RLMR	RLMR_MeltingPoint_39	122	degree Celsius					lower limit recorded if a range of values was reported; in all cases, the melting point information associated with the CAS number in the Handbook of Aqueous Solubility Data (2nd edition) was curated, i.e. this may not correspond to a specific polymorph		65-85-0						Yalkowsky_Book_year2010_2
RLMR	RLMR_MeltingPoint_40	76.5	degree Celsius					lower limit recorded if a range of values was reported; in all cases, the melting point information associated with the CAS number in the Handbook of Aqueous Solubility Data (2nd edition) was curated, i.e. this may not correspond to a specific polymorph		103-82-2						Yalkowsky_Book_year2010_2
RLMR	RLMR_MeltingPoint_41	86	degree Celsius					lower limit recorded if a range of values was reported; in all cases, the melting point information associated with the CAS number in the Handbook of Aqueous Solubility Data (2nd edition) was curated, i.e. this may not correspond to a specific polymorph	2-sec-Butylamino-4-ethylamino-6-methoxy-s-triazine	26259-45-0						Yalkowsky_Book_year2010_2
RLMR	RLMR_MeltingPoint_42	131	degree Celsius					lower limit recorded if a range of values was reported; in all cases, the melting point information associated with the CAS number in the Handbook of Aqueous Solubility Data (2nd edition) was curated, i.e. this may not correspond to a specific polymorph		479-45-8						Yalkowsky_Book_year2010_2
RLMR	RLMR_MeltingPoint_43	184	degree Celsius					lower limit recorded if a range of values was reported; in all cases, the melting point information associated with the CAS number in the Handbook of Aqueous Solubility Data (2nd edition) was curated, i.e. this may not correspond to a specific polymorph		100-09-4						Yalkowsky_Book_year2010_2
RLMR	RLMR_MeltingPoint_44	171	degree Celsius					lower limit recorded if a range of values was reported; in all cases, the melting point information associated with the CAS number in the Handbook of Aqueous Solubility Data (2nd edition) was curated, i.e. this may not correspond to a specific polymorph		52-43-7						Yalkowsky_Book_year2010_2
RLMR	RLMR_MeltingPoint_45	26	degree Celsius					lower limit recorded if a range of values was reported; in all cases, the melting point information associated with the CAS number in the Handbook of Aqueous Solubility Data (2nd edition) was curated, i.e. this may not correspond to a specific polymorph		105-67-9						Yalkowsky_Book_year2010_2
RLMR	RLMR_MeltingPoint_46	146	degree Celsius					lower limit recorded if a range of values was reported; in all cases, the melting point information associated with the CAS number in the Handbook of Aqueous Solubility Data (2nd edition) was curated, i.e. this may not correspond to a specific polymorph		100-01-6						Yalkowsky_Book_year2010_2
RLMR	RLMR_MeltingPoint_47	140	degree Celsius					lower limit recorded if a range of values was reported; in all cases, the melting point information associated with the CAS number in the Handbook of Aqueous Solubility Data (2nd edition) was curated, i.e. this may not correspond to a specific polymorph		65-45-2						Yalkowsky_Book_year2010_2
RLMR	RLMR_MeltingPoint_48	190	degree Celsius					lower limit recorded if a range of values was reported; in all cases, the melting point information associated with the CAS number in the Handbook of Aqueous Solubility Data (2nd edition) was curated, i.e. this may not correspond to a specific polymorph		1689-84-5						Yalkowsky_Book_year2010_2
RLMR	RLMR_MeltingPoint_49	42	degree Celsius					lower limit recorded if a range of values was reported; in all cases, the melting point information associated with the CAS number in the Handbook of Aqueous Solubility Data (2nd edition) was curated, i.e. this may not correspond to a specific polymorph	Menthol	89-78-1						Yalkowsky_Book_year2010_2
RLMR	RLMR_MeltingPoint_50	194.5	degree Celsius					lower limit recorded if a range of values was reported; in all cases, the melting point information associated with the CAS number in the Handbook of Aqueous Solubility Data (2nd edition) was curated, i.e. this may not correspond to a specific polymorph	2-Pyrrolidinecarboxamide, 1-[(benzoyloxy)acetyl]-	116482-82-7						Yalkowsky_Book_year2010_2
RLMR	RLMR_MeltingPoint_51	295	degree Celsius					lower limit recorded if a range of values was reported; in all cases, the melting point information associated with the CAS number in the Handbook of Aqueous Solubility Data (2nd edition) was curated, i.e. this may not correspond to a specific polymorph		328-39-2						Yalkowsky_Book_year2010_2
RLMR	RLMR_MeltingPoint_52	242.4	degree Celsius					lower limit recorded if a range of values was reported; in all cases, the melting point information associated with the CAS number in the Handbook of Aqueous Solubility Data (2nd edition) was curated, i.e. this may not correspond to a specific polymorph		62-23-7						Yalkowsky_Book_year2010_2
RLMR	RLMR_MeltingPoint_53	287	degree Celsius					lower limit recorded if a range of values was reported; in all cases, the melting point information associated with the CAS number in the Handbook of Aqueous Solubility Data (2nd edition) was curated, i.e. this may not correspond to a specific polymorph	l-Histidine	71-00-1						Yalkowsky_Book_year2010_2
RLMR	RLMR_MeltingPoint_54	174	degree Celsius					lower limit recorded if a range of values was reported; in all cases, the melting point information associated with the CAS number in the Handbook of Aqueous Solubility Data (2nd edition) was curated, i.e. this may not correspond to a specific polymorph		87-86-5						Yalkowsky_Book_year2010_2
RLMR	RLMR_MeltingPoint_55	165	degree Celsius					lower limit recorded if a range of values was reported; in all cases, the melting point information associated with the CAS number in the Handbook of Aqueous Solubility Data (2nd edition) was curated, i.e. this may not correspond to a specific polymorph		63-74-1						Yalkowsky_Book_year2010_2
RLMR	RLMR_MeltingPoint_56	214.5	degree Celsius					lower limit recorded if a range of values was reported; in all cases, the melting point information associated with the CAS number in the Handbook of Aqueous Solubility Data (2nd edition) was curated, i.e. this may not correspond to a specific polymorph		99-96-7						Yalkowsky_Book_year2010_2
RLMR	RLMR_MeltingPoint_57	70	degree Celsius					lower limit recorded if a range of values was reported; in all cases, the melting point information associated with the CAS number in the Handbook of Aqueous Solubility Data (2nd edition) was curated, i.e. this may not correspond to a specific polymorph		105-60-2						Yalkowsky_Book_year2010_2
RLMR	RLMR_MeltingPoint_58	189	degree Celsius					lower limit recorded if a range of values was reported; in all cases, the melting point information associated with the CAS number in the Handbook of Aqueous Solubility Data (2nd edition) was curated, i.e. this may not correspond to a specific polymorph		144-62-7						Yalkowsky_Book_year2010_2
RLMR	RLMR_MeltingPoint_59	57.5	degree Celsius					lower limit recorded if a range of values was reported; in all cases, the melting point information associated with the CAS number in the Handbook of Aqueous Solubility Data (2nd edition) was curated, i.e. this may not correspond to a specific polymorph		115178-64-8						Yalkowsky_Book_year2010_2
RLMR	RLMR_MeltingPoint_60	161	degree Celsius					lower limit recorded if a range of values was reported; in all cases, the melting point information associated with the CAS number in the Handbook of Aqueous Solubility Data (2nd edition) was curated, i.e. this may not correspond to a specific polymorph		2136-99-4						Yalkowsky_Book_year2010_2
RLMR	RLMR_MeltingPoint_61	273	degree Celsius					lower limit recorded if a range of values was reported; in all cases, the melting point information associated with the CAS number in the Handbook of Aqueous Solubility Data (2nd edition) was curated, i.e. this may not correspond to a specific polymorph		198-55-0						Yalkowsky_Book_year2010_2
RLMR	RLMR_MeltingPoint_62	54.5	degree Celsius					lower limit recorded if a range of values was reported; in all cases, the melting point information associated with the CAS number in the Handbook of Aqueous Solubility Data (2nd edition) was curated, i.e. this may not correspond to a specific polymorph		115178-69-3						Yalkowsky_Book_year2010_2
RLMR	RLMR_MeltingPoint_63	314.5	degree Celsius					lower limit recorded if a range of values was reported; in all cases, the melting point information associated with the CAS number in the Handbook of Aqueous Solubility Data (2nd edition) was curated, i.e. this may not correspond to a specific polymorph		56-41-7						Yalkowsky_Book_year2010_2
RLMR	RLMR_MeltingPoint_64	179	degree Celsius					lower limit recorded if a range of values was reported; in all cases, the melting point information associated with the CAS number in the Handbook of Aqueous Solubility Data (2nd edition) was curated, i.e. this may not correspond to a specific polymorph		50-32-8						Yalkowsky_Book_year2010_2
RLMR	RLMR_MeltingPoint_65	209	degree Celsius					lower limit recorded if a range of values was reported; in all cases, the melting point information associated with the CAS number in the Handbook of Aqueous Solubility Data (2nd edition) was curated, i.e. this may not correspond to a specific polymorph		243-17-4						Yalkowsky_Book_year2010_2
RLMR	RLMR_MeltingPoint_66	254	degree Celsius					lower limit recorded if a range of values was reported; in all cases, the melting point information associated with the CAS number in the Handbook of Aqueous Solubility Data (2nd edition) was curated, i.e. this may not correspond to a specific polymorph		218-01-9						Yalkowsky_Book_year2010_2
RLMR	RLMR_MeltingPoint_67	153	degree Celsius					lower limit recorded if a range of values was reported; in all cases, the melting point information associated with the CAS number in the Handbook of Aqueous Solubility Data (2nd edition) was curated, i.e. this may not correspond to a specific polymorph		77-92-9						Yalkowsky_Book_year2010_2
RLMR	RLMR_MeltingPoint_68	87	degree Celsius					lower limit recorded if a range of values was reported; in all cases, the melting point information associated with the CAS number in the Handbook of Aqueous Solubility Data (2nd edition) was curated, i.e. this may not correspond to a specific polymorph		1730-37-6						Yalkowsky_Book_year2010_2
RLMR	RLMR_MeltingPoint_69	113	degree Celsius					lower limit recorded if a range of values was reported; in all cases, the melting point information associated with the CAS number in the Handbook of Aqueous Solubility Data (2nd edition) was curated, i.e. this may not correspond to a specific polymorph		100-02-7						Yalkowsky_Book_year2010_2
RLMR	RLMR_MeltingPoint_70	113	degree Celsius					lower limit recorded if a range of values was reported; in all cases, the melting point information associated with the CAS number in the Handbook of Aqueous Solubility Data (2nd edition) was curated, i.e. this may not correspond to a specific polymorph		75410-16-1						Yalkowsky_Book_year2010_2
RLMR	RLMR_MeltingPoint_71	80	degree Celsius					lower limit recorded if a range of values was reported; in all cases, the melting point information associated with the CAS number in the Handbook of Aqueous Solubility Data (2nd edition) was curated, i.e. this may not correspond to a specific polymorph		95-93-2						Yalkowsky_Book_year2010_2
RLMR	RLMR_MeltingPoint_72	130.5	degree Celsius					lower limit recorded if a range of values was reported; in all cases, the melting point information associated with the CAS number in the Handbook of Aqueous Solubility Data (2nd edition) was curated, i.e. this may not correspond to a specific polymorph		115193-29-8						Yalkowsky_Book_year2010_2
RLMR	RLMR_MeltingPoint_73	53.1	degree Celsius					lower limit recorded if a range of values was reported; in all cases, the melting point information associated with the CAS number in the Handbook of Aqueous Solubility Data (2nd edition) was curated, i.e. this may not correspond to a specific polymorph		106-46-7						Yalkowsky_Book_year2010_2
RLMR	RLMR_MeltingPoint_74	122	degree Celsius					lower limit recorded if a range of values was reported; in all cases, the melting point information associated with the CAS number in the Handbook of Aqueous Solubility Data (2nd edition) was curated, i.e. this may not correspond to a specific polymorph		121-57-3						Yalkowsky_Book_year2010_2
RLMR	RLMR_MeltingPoint_75	134.5	degree Celsius					lower limit recorded if a range of values was reported; in all cases, the melting point information associated with the CAS number in the Handbook of Aqueous Solubility Data (2nd edition) was curated, i.e. this may not correspond to a specific polymorph		62-44-2						Yalkowsky_Book_year2010_2
RLMR	RLMR_MeltingPoint_76	111	degree Celsius					lower limit recorded if a range of values was reported; in all cases, the melting point information associated with the CAS number in the Handbook of Aqueous Solubility Data (2nd edition) was curated, i.e. this may not correspond to a specific polymorph		106231-50-9						Yalkowsky_Book_year2010_2
RLMR	RLMR_MeltingPoint_77	74.5	degree Celsius					lower limit recorded if a range of values was reported; in all cases, the melting point information associated with the CAS number in the Handbook of Aqueous Solubility Data (2nd edition) was curated, i.e. this may not correspond to a specific polymorph		115178-66-0						Yalkowsky_Book_year2010_2
RLMR	RLMR_MeltingPoint_78	133	degree Celsius					lower limit recorded if a range of values was reported; in all cases, the melting point information associated with the CAS number in the Handbook of Aqueous Solubility Data (2nd edition) was curated, i.e. this may not correspond to a specific polymorph		101-42-8						Yalkowsky_Book_year2010_2
RLMR	RLMR_MeltingPoint_79	400.3	degree Celsius					lower limit recorded if a range of values was reported; in all cases, the melting point information associated with the CAS number in the Handbook of Aqueous Solubility Data (2nd edition) was curated, i.e. this may not correspond to a specific polymorph	Acetamide, N-(4-methoxyphenyl)-	51-66-1						Yalkowsky_Book_year2010_2
RLMR	RLMR_MeltingPoint_80	58	degree Celsius					lower limit recorded if a range of values was reported; in all cases, the melting point information associated with the CAS number in the Handbook of Aqueous Solubility Data (2nd edition) was curated, i.e. this may not correspond to a specific polymorph		2131-41-1						Yalkowsky_Book_year2010_2
RLMR	RLMR_MeltingPoint_81	155	degree Celsius					lower limit recorded if a range of values was reported; in all cases, the melting point information associated with the CAS number in the Handbook of Aqueous Solubility Data (2nd edition) was curated, i.e. this may not correspond to a specific polymorph		76-57-3						Yalkowsky_Book_year2010_2
RLMR	RLMR_MeltingPoint_82	82	degree Celsius					lower limit recorded if a range of values was reported; in all cases, the melting point information associated with the CAS number in the Handbook of Aqueous Solubility Data (2nd edition) was curated, i.e. this may not correspond to a specific polymorph		100-00-5						Yalkowsky_Book_year2010_2
RLMR	RLMR_MeltingPoint_83	101	degree Celsius					lower limit recorded if a range of values was reported; in all cases, the melting point information associated with the CAS number in the Handbook of Aqueous Solubility Data (2nd edition) was curated, i.e. this may not correspond to a specific polymorph		55215-18-4						Yalkowsky_Book_year2010_2
RLMR	RLMR_MeltingPoint_84	213	degree Celsius					lower limit recorded if a range of values was reported; in all cases, the melting point information associated with the CAS number in the Handbook of Aqueous Solubility Data (2nd edition) was curated, i.e. this may not correspond to a specific polymorph		139-40-2						Yalkowsky_Book_year2010_2
RLMR	RLMR_MeltingPoint_85	158	degree Celsius					lower limit recorded if a range of values was reported; in all cases, the melting point information associated with the CAS number in the Handbook of Aqueous Solubility Data (2nd edition) was curated, i.e. this may not correspond to a specific polymorph		69-72-7						Yalkowsky_Book_year2010_2
RLMR	RLMR_MeltingPoint_86	173	degree Celsius					lower limit recorded if a range of values was reported; in all cases, the melting point information associated with the CAS number in the Handbook of Aqueous Solubility Data (2nd edition) was curated, i.e. this may not correspond to a specific polymorph		100-25-4						Yalkowsky_Book_year2010_2
RLMR	RLMR_MeltingPoint_87	125	degree Celsius					lower limit recorded if a range of values was reported; in all cases, the melting point information associated with the CAS number in the Handbook of Aqueous Solubility Data (2nd edition) was curated, i.e. this may not correspond to a specific polymorph		50-31-7						Yalkowsky_Book_year2010_2
RLMR	RLMR_MeltingPoint_88	146	degree Celsius					lower limit recorded if a range of values was reported; in all cases, the melting point information associated with the CAS number in the Handbook of Aqueous Solubility Data (2nd edition) was curated, i.e. this may not correspond to a specific polymorph	5-(1-Cyclohexenyl)-1,5-dimethylbarbituric acid	56-29-1						Yalkowsky_Book_year2010_2
RLMR	RLMR_MeltingPoint_89	28	degree Celsius					lower limit recorded if a range of values was reported; in all cases, the melting point information associated with the CAS number in the Handbook of Aqueous Solubility Data (2nd edition) was curated, i.e. this may not correspond to a specific polymorph		502-55-6						Yalkowsky_Book_year2010_2
RLMR	RLMR_MeltingPoint_90	49	degree Celsius					lower limit recorded if a range of values was reported; in all cases, the melting point information associated with the CAS number in the Handbook of Aqueous Solubility Data (2nd edition) was curated, i.e. this may not correspond to a specific polymorph	Methyl-4-methoxybenzoate	121-98-2						Yalkowsky_Book_year2010_2
RLMR	RLMR_MeltingPoint_91	102.5	degree Celsius					lower limit recorded if a range of values was reported; in all cases, the melting point information associated with the CAS number in the Handbook of Aqueous Solubility Data (2nd edition) was curated, i.e. this may not correspond to a specific polymorph	Maltose	69-79-4						Yalkowsky_Book_year2010_2
RLMR	RLMR_MeltingPoint_92	152	degree Celsius					lower limit recorded if a range of values was reported; in all cases, the melting point information associated with the CAS number in the Handbook of Aqueous Solubility Data (2nd edition) was curated, i.e. this may not correspond to a specific polymorph		124-04-9						Yalkowsky_Book_year2010_2
RLMR	RLMR_MeltingPoint_93	52	degree Celsius					lower limit recorded if a range of values was reported; in all cases, the melting point information associated with the CAS number in the Handbook of Aqueous Solubility Data (2nd edition) was curated, i.e. this may not correspond to a specific polymorph		120-72-9						Yalkowsky_Book_year2010_2
RLMR	RLMR_MeltingPoint_94	170.5	degree Celsius					lower limit recorded if a range of values was reported; in all cases, the melting point information associated with the CAS number in the Handbook of Aqueous Solubility Data (2nd edition) was curated, i.e. this may not correspond to a specific polymorph		150-68-5						Yalkowsky_Book_year2010_2
RLMR	RLMR_MeltingPoint_95	330	degree Celsius					lower limit recorded if a range of values was reported; in all cases, the melting point information associated with the CAS number in the Handbook of Aqueous Solubility Data (2nd edition) was curated, i.e. this may not correspond to a specific polymorph		56-04-2						Yalkowsky_Book_year2010_2
RLMR	RLMR_MeltingPoint_96	199	degree Celsius					lower limit recorded if a range of values was reported; in all cases, the melting point information associated with the CAS number in the Handbook of Aqueous Solubility Data (2nd edition) was curated, i.e. this may not correspond to a specific polymorph		217-59-4						Yalkowsky_Book_year2010_2
RLMR	RLMR_MeltingPoint_97	157	degree Celsius					lower limit recorded if a range of values was reported; in all cases, the melting point information associated with the CAS number in the Handbook of Aqueous Solubility Data (2nd edition) was curated, i.e. this may not correspond to a specific polymorph		122-88-3						Yalkowsky_Book_year2010_2
RLMR	RLMR_MeltingPoint_98	125	degree Celsius					lower limit recorded if a range of values was reported; in all cases, the melting point information associated with the CAS number in the Handbook of Aqueous Solubility Data (2nd edition) was curated, i.e. this may not correspond to a specific polymorph		613-33-2						Yalkowsky_Book_year2010_2
RLMR	RLMR_MeltingPoint_99	204	degree Celsius					lower limit recorded if a range of values was reported; in all cases, the melting point information associated with the CAS number in the Handbook of Aqueous Solubility Data (2nd edition) was curated, i.e. this may not correspond to a specific polymorph		613-12-7						Yalkowsky_Book_year2010_2
RLMR	RLMR_MeltingPoint_100	342	degree Celsius					lower limit recorded if a range of values was reported; in all cases, the melting point information associated with the CAS number in the Handbook of Aqueous Solubility Data (2nd edition) was curated, i.e. this may not correspond to a specific polymorph	l-Tyrosine	60-18-4						Yalkowsky_Book_year2010_2
RLMR	RLMR_MeltingPoint_101	244	degree Celsius					lower limit recorded if a range of values was reported; in all cases, the melting point information associated with the CAS number in the Handbook of Aqueous Solubility Data (2nd edition) was curated, i.e. this may not correspond to a specific polymorph	l-Arginine	74-79-3						Yalkowsky_Book_year2010_2
RLMR	RLMR_MeltingPoint_102	156.5	degree Celsius					lower limit recorded if a range of values was reported; in all cases, the melting point information associated with the CAS number in the Handbook of Aqueous Solubility Data (2nd edition) was curated, i.e. this may not correspond to a specific polymorph		115-43-5						Yalkowsky_Book_year2010_2
RLMR	RLMR_MeltingPoint_103	281	degree Celsius					lower limit recorded if a range of values was reported; in all cases, the melting point information associated with the CAS number in the Handbook of Aqueous Solubility Data (2nd edition) was curated, i.e. this may not correspond to a specific polymorph		51-21-8						Yalkowsky_Book_year2010_2
RLMR	RLMR_MeltingPoint_104	208	degree Celsius					lower limit recorded if a range of values was reported; in all cases, the melting point information associated with the CAS number in the Handbook of Aqueous Solubility Data (2nd edition) was curated, i.e. this may not correspond to a specific polymorph		152-58-9						Yalkowsky_Book_year2010_2
RLMR	RLMR_MeltingPoint_105	77	degree Celsius					lower limit recorded if a range of values was reported; in all cases, the melting point information associated with the CAS number in the Handbook of Aqueous Solubility Data (2nd edition) was curated, i.e. this may not correspond to a specific polymorph		37680-73-2						Yalkowsky_Book_year2010_2
RLMR	RLMR_MeltingPoint_106	327	degree Celsius					lower limit recorded if a range of values was reported; in all cases, the melting point information associated with the CAS number in the Handbook of Aqueous Solubility Data (2nd edition) was curated, i.e. this may not correspond to a specific polymorph		327-57-1						Yalkowsky_Book_year2010_2
RLMR	RLMR_MeltingPoint_107	220	degree Celsius					lower limit recorded if a range of values was reported; in all cases, the melting point information associated with the CAS number in the Handbook of Aqueous Solubility Data (2nd edition) was curated, i.e. this may not correspond to a specific polymorph	Serine	56-45-1						Yalkowsky_Book_year2010_2
RLMR	RLMR_MeltingPoint_108	81.5	degree Celsius					lower limit recorded if a range of values was reported; in all cases, the melting point information associated with the CAS number in the Handbook of Aqueous Solubility Data (2nd edition) was curated, i.e. this may not correspond to a specific polymorph		106231-54-3						Yalkowsky_Book_year2010_2
RLMR	RLMR_MeltingPoint_109	206	degree Celsius					lower limit recorded if a range of values was reported; in all cases, the melting point information associated with the CAS number in the Handbook of Aqueous Solubility Data (2nd edition) was curated, i.e. this may not correspond to a specific polymorph	dl-Tartaric acid	133-37-9						Yalkowsky_Book_year2010_2
RLMR	RLMR_MeltingPoint_110	35	degree Celsius					lower limit recorded if a range of values was reported; in all cases, the melting point information associated with the CAS number in the Handbook of Aqueous Solubility Data (2nd edition) was curated, i.e. this may not correspond to a specific polymorph		33146-45-1						Yalkowsky_Book_year2010_2
RLMR	RLMR_MeltingPoint_111	371.7	degree Celsius					lower limit recorded if a range of values was reported; in all cases, the melting point information associated with the CAS number in the Handbook of Aqueous Solubility Data (2nd edition) was curated, i.e. this may not correspond to a specific polymorph		1202-25-1						Yalkowsky_Book_year2010_2
RLMR	RLMR_MeltingPoint_112	341	degree Celsius					lower limit recorded if a range of values was reported; in all cases, the melting point information associated with the CAS number in the Handbook of Aqueous Solubility Data (2nd edition) was curated, i.e. this may not correspond to a specific polymorph		92-24-0						Yalkowsky_Book_year2010_2
RLMR	RLMR_MeltingPoint_113	35	degree Celsius					lower limit recorded if a range of values was reported; in all cases, the melting point information associated with the CAS number in the Handbook of Aqueous Solubility Data (2nd edition) was curated, i.e. this may not correspond to a specific polymorph		556-61-6						Yalkowsky_Book_year2010_2
RLMR	RLMR_MeltingPoint_114	215	degree Celsius					lower limit recorded if a range of values was reported; in all cases, the melting point information associated with the CAS number in the Handbook of Aqueous Solubility Data (2nd edition) was curated, i.e. this may not correspond to a specific polymorph	Diglycine	556-50-3						Yalkowsky_Book_year2010_2
RLMR	RLMR_MeltingPoint_115	155	degree Celsius					lower limit recorded if a range of values was reported; in all cases, the melting point information associated with the CAS number in the Handbook of Aqueous Solubility Data (2nd edition) was curated, i.e. this may not correspond to a specific polymorph		50-11-3						Yalkowsky_Book_year2010_2
RLMR	RLMR_MeltingPoint_116	35	degree Celsius					lower limit recorded if a range of values was reported; in all cases, the melting point information associated with the CAS number in the Handbook of Aqueous Solubility Data (2nd edition) was curated, i.e. this may not correspond to a specific polymorph		91-57-6						Yalkowsky_Book_year2010_2
RLMR	RLMR_MeltingPoint_117	151.5	degree Celsius					lower limit recorded if a range of values was reported; in all cases, the melting point information associated with the CAS number in the Handbook of Aqueous Solubility Data (2nd edition) was curated, i.e. this may not correspond to a specific polymorph		106231-53-2						Yalkowsky_Book_year2010_2
RLMR	RLMR_MeltingPoint_118	179	degree Celsius					lower limit recorded if a range of values was reported; in all cases, the melting point information associated with the CAS number in the Handbook of Aqueous Solubility Data (2nd edition) was curated, i.e. this may not correspond to a specific polymorph		56-49-5						Yalkowsky_Book_year2010_2
RLMR	RLMR_MeltingPoint_119	212	degree Celsius					lower limit recorded if a range of values was reported; in all cases, the melting point information associated with the CAS number in the Handbook of Aqueous Solubility Data (2nd edition) was curated, i.e. this may not correspond to a specific polymorph		1689-83-4						Yalkowsky_Book_year2010_2
RLMR	RLMR_MeltingPoint_120	245	degree Celsius					lower limit recorded if a range of values was reported; in all cases, the melting point information associated with the CAS number in the Handbook of Aqueous Solubility Data (2nd edition) was curated, i.e. this may not correspond to a specific polymorph		56-40-6						Yalkowsky_Book_year2010_2
RLMR	RLMR_MeltingPoint_121	95	degree Celsius					lower limit recorded if a range of values was reported; in all cases, the melting point information associated with the CAS number in the Handbook of Aqueous Solubility Data (2nd edition) was curated, i.e. this may not correspond to a specific polymorph		83-32-9						Yalkowsky_Book_year2010_2
RLMR	RLMR_MeltingPoint_122	100	degree Celsius					lower limit recorded if a range of values was reported; in all cases, the melting point information associated with the CAS number in the Handbook of Aqueous Solubility Data (2nd edition) was curated, i.e. this may not correspond to a specific polymorph		85-01-8						Yalkowsky_Book_year2010_2
RLMR	RLMR_MeltingPoint_123	191	degree Celsius					lower limit recorded if a range of values was reported; in all cases, the melting point information associated with the CAS number in the Handbook of Aqueous Solubility Data (2nd edition) was curated, i.e. this may not correspond to a specific polymorph		57-50-1						Yalkowsky_Book_year2010_2
RLMR	RLMR_MeltingPoint_124	89	degree Celsius					lower limit recorded if a range of values was reported; in all cases, the melting point information associated with the CAS number in the Handbook of Aqueous Solubility Data (2nd edition) was curated, i.e. this may not correspond to a specific polymorph		92-06-8						Yalkowsky_Book_year2010_2
RLMR	RLMR_MeltingPoint_125	40.85	degree Celsius					lower limit recorded if a range of values was reported; in all cases, the melting point information associated with the CAS number in the Handbook of Aqueous Solubility Data (2nd edition) was curated, i.e. this may not correspond to a specific polymorph		108-95-2						Yalkowsky_Book_year2010_2
RLMR	RLMR_MeltingPoint_126	142	degree Celsius					lower limit recorded if a range of values was reported; in all cases, the melting point information associated with the CAS number in the Handbook of Aqueous Solubility Data (2nd edition) was curated, i.e. this may not correspond to a specific polymorph		505-48-6						Yalkowsky_Book_year2010_2
RLMR	RLMR_MeltingPoint_127	106	degree Celsius					lower limit recorded if a range of values was reported; in all cases, the melting point information associated with the CAS number in the Handbook of Aqueous Solubility Data (2nd edition) was curated, i.e. this may not correspond to a specific polymorph		64649-57-6						Yalkowsky_Book_year2010_2
RLMR	RLMR_MeltingPoint_128	31	degree Celsius					lower limit recorded if a range of values was reported; in all cases, the melting point information associated with the CAS number in the Handbook of Aqueous Solubility Data (2nd edition) was curated, i.e. this may not correspond to a specific polymorph		1984-65-2						Yalkowsky_Book_year2010_2
RLMR	RLMR_MeltingPoint_129	125	degree Celsius					lower limit recorded if a range of values was reported; in all cases, the melting point information associated with the CAS number in the Handbook of Aqueous Solubility Data (2nd edition) was curated, i.e. this may not correspond to a specific polymorph		439-14-5						Yalkowsky_Book_year2010_2
RLMR	RLMR_MeltingPoint_130	187	degree Celsius					lower limit recorded if a range of values was reported; in all cases, the melting point information associated with the CAS number in the Handbook of Aqueous Solubility Data (2nd edition) was curated, i.e. this may not correspond to a specific polymorph		150-13-0						Yalkowsky_Book_year2010_2
RLMR	RLMR_MeltingPoint_131	86	degree Celsius					lower limit recorded if a range of values was reported; in all cases, the melting point information associated with the CAS number in the Handbook of Aqueous Solubility Data (2nd edition) was curated, i.e. this may not correspond to a specific polymorph	3-Hydroxy-5-methyl isoxazole	10004-44-1						Yalkowsky_Book_year2010_2
RLMR	RLMR_MeltingPoint_132	132.7	degree Celsius					lower limit recorded if a range of values was reported; in all cases, the melting point information associated with the CAS number in the Handbook of Aqueous Solubility Data (2nd edition) was curated, i.e. this may not correspond to a specific polymorph		57-13-6						Yalkowsky_Book_year2010_2
RLMR	RLMR_MeltingPoint_133	161	degree Celsius					lower limit recorded if a range of values was reported; in all cases, the melting point information associated with the CAS number in the Handbook of Aqueous Solubility Data (2nd edition) was curated, i.e. this may not correspond to a specific polymorph		58-18-4						Yalkowsky_Book_year2010_2
RLMR	RLMR_MeltingPoint_134	288	degree Celsius					lower limit recorded if a range of values was reported; in all cases, the melting point information associated with the CAS number in the Handbook of Aqueous Solubility Data (2nd edition) was curated, i.e. this may not correspond to a specific polymorph	2-Isopropyl-4-nitroimidazole	73-32-5						Yalkowsky_Book_year2010_2
RLMR	RLMR_MeltingPoint_135	7	degree Celsius					lower limit recorded if a range of values was reported; in all cases, the melting point information associated with the CAS number in the Handbook of Aqueous Solubility Data (2nd edition) was curated, i.e. this may not correspond to a specific polymorph		110-82-7						Yalkowsky_Book_year2010_2
RLMR	RLMR_MeltingPoint_136	31.4	degree Celsius					lower limit recorded if a range of values was reported; in all cases, the melting point information associated with the CAS number in the Handbook of Aqueous Solubility Data (2nd edition) was curated, i.e. this may not correspond to a specific polymorph		334-48-5						Yalkowsky_Book_year2010_2
RLMR	RLMR_MeltingPoint_137	283	degree Celsius					lower limit recorded if a range of values was reported; in all cases, the melting point information associated with the CAS number in the Handbook of Aqueous Solubility Data (2nd edition) was curated, i.e. this may not correspond to a specific polymorph	(S)-Phenylalanine	63-91-2						Yalkowsky_Book_year2010_2
RLMR	RLMR_MeltingPoint_138	54	degree Celsius					lower limit recorded if a range of values was reported; in all cases, the melting point information associated with the CAS number in the Handbook of Aqueous Solubility Data (2nd edition) was curated, i.e. this may not correspond to a specific polymorph		553-90-2						Yalkowsky_Book_year2010_2
RLMR	RLMR_MeltingPoint_139	77	degree Celsius					lower limit recorded if a range of values was reported; in all cases, the melting point information associated with the CAS number in the Handbook of Aqueous Solubility Data (2nd edition) was curated, i.e. this may not correspond to a specific polymorph		15862-07-4						Yalkowsky_Book_year2010_2
RLMR	RLMR_MeltingPoint_140	176	degree Celsius					lower limit recorded if a range of values was reported; in all cases, the melting point information associated with the CAS number in the Handbook of Aqueous Solubility Data (2nd edition) was curated, i.e. this may not correspond to a specific polymorph	Thiourea	62-56-6						Yalkowsky_Book_year2010_2
RLMR	RLMR_MeltingPoint_141	79	degree Celsius					lower limit recorded if a range of values was reported; in all cases, the melting point information associated with the CAS number in the Handbook of Aqueous Solubility Data (2nd edition) was curated, i.e. this may not correspond to a specific polymorph		106231-59-8						Yalkowsky_Book_year2010_2
RLMR	RLMR_MeltingPoint_142	141	degree Celsius					lower limit recorded if a range of values was reported; in all cases, the melting point information associated with the CAS number in the Handbook of Aqueous Solubility Data (2nd edition) was curated, i.e. this may not correspond to a specific polymorph		77-02-1						Yalkowsky_Book_year2010_2
RLMR	RLMR_MeltingPoint_143	101	degree Celsius					lower limit recorded if a range of values was reported; in all cases, the melting point information associated with the CAS number in the Handbook of Aqueous Solubility Data (2nd edition) was curated, i.e. this may not correspond to a specific polymorph	2-Methoxybenzoic acid	579-75-9						Yalkowsky_Book_year2010_2
RLMR	RLMR_MeltingPoint_144	201	degree Celsius					lower limit recorded if a range of values was reported; in all cases, the melting point information associated with the CAS number in the Handbook of Aqueous Solubility Data (2nd edition) was curated, i.e. this may not correspond to a specific polymorph	d-Glutamic acid	6893-26-1						Yalkowsky_Book_year2010_2
RLMR	RLMR_MeltingPoint_145	32	degree Celsius					lower limit recorded if a range of values was reported; in all cases, the melting point information associated with the CAS number in the Handbook of Aqueous Solubility Data (2nd edition) was curated, i.e. this may not correspond to a specific polymorph		1984-59-4						Yalkowsky_Book_year2010_2
RLMR	RLMR_MeltingPoint_146	89.5	degree Celsius					lower limit recorded if a range of values was reported; in all cases, the melting point information associated with the CAS number in the Handbook of Aqueous Solubility Data (2nd edition) was curated, i.e. this may not correspond to a specific polymorph		106231-51-0						Yalkowsky_Book_year2010_2
RLMR	RLMR_MeltingPoint_147	167	degree Celsius					lower limit recorded if a range of values was reported; in all cases, the melting point information associated with the CAS number in the Handbook of Aqueous Solubility Data (2nd edition) was curated, i.e. this may not correspond to a specific polymorph		103-90-2						Yalkowsky_Book_year2010_2
RLMR	RLMR_MeltingPoint_148	138	degree Celsius					lower limit recorded if a range of values was reported; in all cases, the melting point information associated with the CAS number in the Handbook of Aqueous Solubility Data (2nd edition) was curated, i.e. this may not correspond to a specific polymorph		70-55-3						Yalkowsky_Book_year2010_2
RLMR	RLMR_MeltingPoint_149	118	degree Celsius					lower limit recorded if a range of values was reported; in all cases, the melting point information associated with the CAS number in the Handbook of Aqueous Solubility Data (2nd edition) was curated, i.e. this may not correspond to a specific polymorph		115178-70-6						Yalkowsky_Book_year2010_2
RLMR	RLMR_MeltingPoint_150	89	degree Celsius					lower limit recorded if a range of values was reported; in all cases, the melting point information associated with the CAS number in the Handbook of Aqueous Solubility Data (2nd edition) was curated, i.e. this may not correspond to a specific polymorph		558-13-4						Yalkowsky_Book_year2010_2
RLMR	RLMR_MeltingPoint_151	266	degree Celsius					lower limit recorded if a range of values was reported; in all cases, the melting point information associated with the CAS number in the Handbook of Aqueous Solubility Data (2nd edition) was curated, i.e. this may not correspond to a specific polymorph		53-70-3						Yalkowsky_Book_year2010_2
RLMR	RLMR_MeltingPoint_152	202	degree Celsius					lower limit recorded if a range of values was reported; in all cases, the melting point information associated with the CAS number in the Handbook of Aqueous Solubility Data (2nd edition) was curated, i.e. this may not correspond to a specific polymorph	3-Hydroxybenzoic acid	99-06-9						Yalkowsky_Book_year2010_2
RLMR	RLMR_MeltingPoint_153	218	degree Celsius					lower limit recorded if a range of values was reported; in all cases, the melting point information associated with the CAS number in the Handbook of Aqueous Solubility Data (2nd edition) was curated, i.e. this may not correspond to a specific polymorph		120-12-7						Yalkowsky_Book_year2010_2
RLMR	RLMR_MeltingPoint_154	185	degree Celsius					lower limit recorded if a range of values was reported; in all cases, the melting point information associated with the CAS number in the Handbook of Aqueous Solubility Data (2nd edition) was curated, i.e. this may not correspond to a specific polymorph		56-85-9						Yalkowsky_Book_year2010_2
RLMR	RLMR_MeltingPoint_155	72.5	degree Celsius					lower limit recorded if a range of values was reported; in all cases, the melting point information associated with the CAS number in the Handbook of Aqueous Solubility Data (2nd edition) was curated, i.e. this may not correspond to a specific polymorph		64649-63-4						Yalkowsky_Book_year2010_2
RLMR	RLMR_MeltingPoint_156	49.5	degree Celsius					lower limit recorded if a range of values was reported; in all cases, the melting point information associated with the CAS number in the Handbook of Aqueous Solubility Data (2nd edition) was curated, i.e. this may not correspond to a specific polymorph		644-08-6						Yalkowsky_Book_year2010_2
RLMR	RLMR_MeltingPoint_157	195	degree Celsius					lower limit recorded if a range of values was reported; in all cases, the melting point information associated with the CAS number in the Handbook of Aqueous Solubility Data (2nd edition) was curated, i.e. this may not correspond to a specific polymorph	4-Methoxypteridine	30564-38-6						Yalkowsky_Book_year2010_2
RLMR	RLMR_MeltingPoint_158	20	degree Celsius					lower limit recorded if a range of values was reported; in all cases, the melting point information associated with the CAS number in the Handbook of Aqueous Solubility Data (2nd edition) was curated, i.e. this may not correspond to a specific polymorph		56-81-5						Yalkowsky_Book_year2010_2
RLMR	RLMR_MeltingPoint_159	35	degree Celsius					lower limit recorded if a range of values was reported; in all cases, the melting point information associated with the CAS number in the Handbook of Aqueous Solubility Data (2nd edition) was curated, i.e. this may not correspond to a specific polymorph		299-84-3						Yalkowsky_Book_year2010_2
RLMR	RLMR_MeltingPoint_160	16	degree Celsius					lower limit recorded if a range of values was reported; in all cases, the melting point information associated with the CAS number in the Handbook of Aqueous Solubility Data (2nd edition) was curated, i.e. this may not correspond to a specific polymorph		99-08-1						Yalkowsky_Book_year2010_2
RLMR	RLMR_MeltingPoint_161	252.5	degree Celsius					lower limit recorded if a range of values was reported; in all cases, the melting point information associated with the CAS number in the Handbook of Aqueous Solubility Data (2nd edition) was curated, i.e. this may not correspond to a specific polymorph		53-16-7						Yalkowsky_Book_year2010_2
RLMR	RLMR_MeltingPoint_162	87.3	degree Celsius					lower limit recorded if a range of values was reported; in all cases, the melting point information associated with the CAS number in the Handbook of Aqueous Solubility Data (2nd edition) was curated, i.e. this may not correspond to a specific polymorph		106-37-6						Yalkowsky_Book_year2010_2
RLMR	RLMR_MeltingPoint_163	182	degree Celsius					lower limit recorded if a range of values was reported; in all cases, the melting point information associated with the CAS number in the Handbook of Aqueous Solubility Data (2nd edition) was curated, i.e. this may not correspond to a specific polymorph		781-43-1						Yalkowsky_Book_year2010_2
RLMR	RLMR_MeltingPoint_164	44	degree Celsius					lower limit recorded if a range of values was reported; in all cases, the melting point information associated with the CAS number in the Handbook of Aqueous Solubility Data (2nd edition) was curated, i.e. this may not correspond to a specific polymorph		143-07-7						Yalkowsky_Book_year2010_2
RLMR	RLMR_MeltingPoint_165	127	degree Celsius					lower limit recorded if a range of values was reported; in all cases, the melting point information associated with the CAS number in the Handbook of Aqueous Solubility Data (2nd edition) was curated, i.e. this may not correspond to a specific polymorph	5-Butyl-5-ethylbarbituric acid	77-28-1						Yalkowsky_Book_year2010_2
RLMR	RLMR_MeltingPoint_166	232	degree Celsius					lower limit recorded if a range of values was reported; in all cases, the melting point information associated with the CAS number in the Handbook of Aqueous Solubility Data (2nd edition) was curated, i.e. this may not correspond to a specific polymorph		117-89-5						Yalkowsky_Book_year2010_2
RLMR	RLMR_MeltingPoint_167	75.5	degree Celsius					lower limit recorded if a range of values was reported; in all cases, the melting point information associated with the CAS number in the Handbook of Aqueous Solubility Data (2nd edition) was curated, i.e. this may not correspond to a specific polymorph		94-12-2						Yalkowsky_Book_year2010_2
RLMR	RLMR_MeltingPoint_168	230	degree Celsius					lower limit recorded if a range of values was reported; in all cases, the melting point information associated with the CAS number in the Handbook of Aqueous Solubility Data (2nd edition) was curated, i.e. this may not correspond to a specific polymorph		88-99-3						Yalkowsky_Book_year2010_2
RLMR	RLMR_MeltingPoint_169	152	degree Celsius					lower limit recorded if a range of values was reported; in all cases, the melting point information associated with the CAS number in the Handbook of Aqueous Solubility Data (2nd edition) was curated, i.e. this may not correspond to a specific polymorph		1563-66-2						Yalkowsky_Book_year2010_2
RLMR	RLMR_MeltingPoint_170	44	degree Celsius					lower limit recorded if a range of values was reported; in all cases, the melting point information associated with the CAS number in the Handbook of Aqueous Solubility Data (2nd edition) was curated, i.e. this may not correspond to a specific polymorph		88-75-5						Yalkowsky_Book_year2010_2
RLMR	RLMR_MeltingPoint_171	143	degree Celsius					lower limit recorded if a range of values was reported; in all cases, the melting point information associated with the CAS number in the Handbook of Aqueous Solubility Data (2nd edition) was curated, i.e. this may not correspond to a specific polymorph		13684-63-4						Yalkowsky_Book_year2010_2
RLMR	RLMR_MeltingPoint_172	107.5	degree Celsius					lower limit recorded if a range of values was reported; in all cases, the melting point information associated with the CAS number in the Handbook of Aqueous Solubility Data (2nd edition) was curated, i.e. this may not correspond to a specific polymorph		51-28-5						Yalkowsky_Book_year2010_2
RLMR	RLMR_MeltingPoint_173	63.9	degree Celsius					lower limit recorded if a range of values was reported; in all cases, the melting point information associated with the CAS number in the Handbook of Aqueous Solubility Data (2nd edition) was curated, i.e. this may not correspond to a specific polymorph		70362-47-9						Yalkowsky_Book_year2010_2
RLMR	RLMR_MeltingPoint_174	201.5	degree Celsius					lower limit recorded if a range of values was reported; in all cases, the melting point information associated with the CAS number in the Handbook of Aqueous Solubility Data (2nd edition) was curated, i.e. this may not correspond to a specific polymorph		115193-30-1						Yalkowsky_Book_year2010_2
RLMR	RLMR_MeltingPoint_175	114	degree Celsius					lower limit recorded if a range of values was reported; in all cases, the melting point information associated with the CAS number in the Handbook of Aqueous Solubility Data (2nd edition) was curated, i.e. this may not correspond to a specific polymorph	2,2ʹ,3,3ʹ,6,6ʹ-Hexachlorobiphenyl	207004-30-6						Yalkowsky_Book_year2010_2
RLMR	RLMR_MeltingPoint_176	79	degree Celsius					lower limit recorded if a range of values was reported; in all cases, the melting point information associated with the CAS number in the Handbook of Aqueous Solubility Data (2nd edition) was curated, i.e. this may not correspond to a specific polymorph		779-02-2						Yalkowsky_Book_year2010_2
RLMR	RLMR_MeltingPoint_177	97	degree Celsius					lower limit recorded if a range of values was reported; in all cases, the melting point information associated with the CAS number in the Handbook of Aqueous Solubility Data (2nd edition) was curated, i.e. this may not correspond to a specific polymorph		58-39-9						Yalkowsky_Book_year2010_2
RLMR	RLMR_MeltingPoint_178	258	degree Celsius					lower limit recorded if a range of values was reported; in all cases, the melting point information associated with the CAS number in the Handbook of Aqueous Solubility Data (2nd edition) was curated, i.e. this may not correspond to a specific polymorph		59-66-5						Yalkowsky_Book_year2010_2
RLMR	RLMR_MeltingPoint_179	187	degree Celsius					lower limit recorded if a range of values was reported; in all cases, the melting point information associated with the CAS number in the Handbook of Aqueous Solubility Data (2nd edition) was curated, i.e. this may not correspond to a specific polymorph		238-84-6						Yalkowsky_Book_year2010_2
RLMR	RLMR_MeltingPoint_180	68	degree Celsius					lower limit recorded if a range of values was reported; in all cases, the melting point information associated with the CAS number in the Handbook of Aqueous Solubility Data (2nd edition) was curated, i.e. this may not correspond to a specific polymorph		137-58-6						Yalkowsky_Book_year2010_2
RLMR	RLMR_MeltingPoint_181	44.5	degree Celsius					lower limit recorded if a range of values was reported; in all cases, the melting point information associated with the CAS number in the Handbook of Aqueous Solubility Data (2nd edition) was curated, i.e. this may not correspond to a specific polymorph		115193-33-4						Yalkowsky_Book_year2010_2
RLMR	RLMR_MeltingPoint_182	109	degree Celsius					lower limit recorded if a range of values was reported; in all cases, the melting point information associated with the CAS number in the Handbook of Aqueous Solubility Data (2nd edition) was curated, i.e. this may not correspond to a specific polymorph	5-Norbornene-2,3-dimethanol, 1,4,5,6,7,7-hexachloro-, cyclic sulfite, endo-	959-98-8						Yalkowsky_Book_year2010_2
RLMR	RLMR_MeltingPoint_183	6.2	degree Celsius					lower limit recorded if a range of values was reported; in all cases, the melting point information associated with the CAS number in the Handbook of Aqueous Solubility Data (2nd edition) was curated, i.e. this may not correspond to a specific polymorph		90-11-9						Yalkowsky_Book_year2010_2
RLMR	RLMR_MeltingPoint_184	51	degree Celsius					lower limit recorded if a range of values was reported; in all cases, the melting point information associated with the CAS number in the Handbook of Aqueous Solubility Data (2nd edition) was curated, i.e. this may not correspond to a specific polymorph		2104-96-3						Yalkowsky_Book_year2010_2
RLMR	RLMR_MeltingPoint_185	235	degree Celsius					lower limit recorded if a range of values was reported; in all cases, the melting point information associated with the CAS number in the Handbook of Aqueous Solubility Data (2nd edition) was curated, i.e. this may not correspond to a specific polymorph		556-88-7						Yalkowsky_Book_year2010_2
RLMR	RLMR_MeltingPoint_186	89	degree Celsius					lower limit recorded if a range of values was reported; in all cases, the melting point information associated with the CAS number in the Handbook of Aqueous Solubility Data (2nd edition) was curated, i.e. this may not correspond to a specific polymorph		94-09-7						Yalkowsky_Book_year2010_2
RLMR	RLMR_MeltingPoint_187	76	degree Celsius					lower limit recorded if a range of values was reported; in all cases, the melting point information associated with the CAS number in the Handbook of Aqueous Solubility Data (2nd edition) was curated, i.e. this may not correspond to a specific polymorph		148-24-3						Yalkowsky_Book_year2010_2
RLMR	RLMR_MeltingPoint_188	270.5	degree Celsius					lower limit recorded if a range of values was reported; in all cases, the melting point information associated with the CAS number in the Handbook of Aqueous Solubility Data (2nd edition) was curated, i.e. this may not correspond to a specific polymorph	l-Aspartic acid	56-84-8						Yalkowsky_Book_year2010_2
RLMR	RLMR_MeltingPoint_189	172	degree Celsius					lower limit recorded if a range of values was reported; in all cases, the melting point information associated with the CAS number in the Handbook of Aqueous Solubility Data (2nd edition) was curated, i.e. this may not correspond to a specific polymorph		95-55-6						Yalkowsky_Book_year2010_2
RLMR	RLMR_MeltingPoint_190	92	degree Celsius					lower limit recorded if a range of values was reported; in all cases, the melting point information associated with the CAS number in the Handbook of Aqueous Solubility Data (2nd edition) was curated, i.e. this may not correspond to a specific polymorph		33284-53-6						Yalkowsky_Book_year2010_2
RLMR	RLMR_MeltingPoint_191	220	degree Celsius					lower limit recorded if a range of values was reported; in all cases, the melting point information associated with the CAS number in the Handbook of Aqueous Solubility Data (2nd edition) was curated, i.e. this may not correspond to a specific polymorph		239-64-5						Yalkowsky_Book_year2010_2
RLMR	RLMR_MeltingPoint_192	164.5	degree Celsius					lower limit recorded if a range of values was reported; in all cases, the melting point information associated with the CAS number in the Handbook of Aqueous Solubility Data (2nd edition) was curated, i.e. this may not correspond to a specific polymorph		92-69-3						Yalkowsky_Book_year2010_2
RLMR	RLMR_MeltingPoint_193	130	degree Celsius					lower limit recorded if a range of values was reported; in all cases, the melting point information associated with the CAS number in the Handbook of Aqueous Solubility Data (2nd edition) was curated, i.e. this may not correspond to a specific polymorph	3,4-Dichlorosulfolane	3001-57-8						Yalkowsky_Book_year2010_2
RLMR	RLMR_MeltingPoint_194	147.5	degree Celsius					lower limit recorded if a range of values was reported; in all cases, the melting point information associated with the CAS number in the Handbook of Aqueous Solubility Data (2nd edition) was curated, i.e. this may not correspond to a specific polymorph		552-16-9						Yalkowsky_Book_year2010_2
RLMR	RLMR_MeltingPoint_195	110	degree Celsius					lower limit recorded if a range of values was reported; in all cases, the melting point information associated with the CAS number in the Handbook of Aqueous Solubility Data (2nd edition) was curated, i.e. this may not correspond to a specific polymorph		108-46-3						Yalkowsky_Book_year2010_2
RLMR	RLMR_MeltingPoint_196	149.5	degree Celsius					lower limit recorded if a range of values was reported; in all cases, the melting point information associated with the CAS number in the Handbook of Aqueous Solubility Data (2nd edition) was curated, i.e. this may not correspond to a specific polymorph		115178-74-0						Yalkowsky_Book_year2010_2
RLMR	RLMR_MeltingPoint_197	156	degree Celsius					lower limit recorded if a range of values was reported; in all cases, the melting point information associated with the CAS number in the Handbook of Aqueous Solubility Data (2nd edition) was curated, i.e. this may not correspond to a specific polymorph		88-19-7						Yalkowsky_Book_year2010_2
RLMR	RLMR_MeltingPoint_198	116	degree Celsius					lower limit recorded if a range of values was reported; in all cases, the melting point information associated with the CAS number in the Handbook of Aqueous Solubility Data (2nd edition) was curated, i.e. this may not correspond to a specific polymorph		86-73-7						Yalkowsky_Book_year2010_2
RLMR	RLMR_MeltingPoint_199	146	degree Celsius					lower limit recorded if a range of values was reported; in all cases, the melting point information associated with the CAS number in the Handbook of Aqueous Solubility Data (2nd edition) was curated, i.e. this may not correspond to a specific polymorph		2217-08-5						Yalkowsky_Book_year2010_2
RLMR	RLMR_MeltingPoint_200	166.5	degree Celsius					lower limit recorded if a range of values was reported; in all cases, the melting point information associated with the CAS number in the Handbook of Aqueous Solubility Data (2nd edition) was curated, i.e. this may not correspond to a specific polymorph		150-30-1						Yalkowsky_Book_year2010_2
RLMR	RLMR_MeltingPoint_201	103	degree Celsius					lower limit recorded if a range of values was reported; in all cases, the melting point information associated with the CAS number in the Handbook of Aqueous Solubility Data (2nd edition) was curated, i.e. this may not correspond to a specific polymorph		581-40-8						Yalkowsky_Book_year2010_2
RLMR	RLMR_MeltingPoint_202	438	degree Celsius					lower limit recorded if a range of values was reported; in all cases, the melting point information associated with the CAS number in the Handbook of Aqueous Solubility Data (2nd edition) was curated, i.e. this may not correspond to a specific polymorph		191-07-1						Yalkowsky_Book_year2010_2
RLMR	RLMR_MeltingPoint_203	133	degree Celsius					lower limit recorded if a range of values was reported; in all cases, the melting point information associated with the CAS number in the Handbook of Aqueous Solubility Data (2nd edition) was curated, i.e. this may not correspond to a specific polymorph	trans-Cinnamic acid	140-10-3						Yalkowsky_Book_year2010_2
RLMR	RLMR_MeltingPoint_204	89.5	degree Celsius					lower limit recorded if a range of values was reported; in all cases, the melting point information associated with the CAS number in the Handbook of Aqueous Solubility Data (2nd edition) was curated, i.e. this may not correspond to a specific polymorph		99-65-0						Yalkowsky_Book_year2010_2
RLMR	RLMR_MeltingPoint_205	32	degree Celsius					lower limit recorded if a range of values was reported; in all cases, the melting point information associated with the CAS number in the Handbook of Aqueous Solubility Data (2nd edition) was curated, i.e. this may not correspond to a specific polymorph		88-73-3						Yalkowsky_Book_year2010_2
RLMR	RLMR_MeltingPoint_206	280	degree Celsius					lower limit recorded if a range of values was reported; in all cases, the melting point information associated with the CAS number in the Handbook of Aqueous Solubility Data (2nd edition) was curated, i.e. this may not correspond to a specific polymorph	Methionine	63-68-3						Yalkowsky_Book_year2010_2
RLMR	RLMR_MeltingPoint_207	62.5	degree Celsius					lower limit recorded if a range of values was reported; in all cases, the melting point information associated with the CAS number in the Handbook of Aqueous Solubility Data (2nd edition) was curated, i.e. this may not correspond to a specific polymorph		35693-92-6						Yalkowsky_Book_year2010_2
RLMR	RLMR_MeltingPoint_208	220	degree Celsius					lower limit recorded if a range of values was reported; in all cases, the melting point information associated with the CAS number in the Handbook of Aqueous Solubility Data (2nd edition) was curated, i.e. this may not correspond to a specific polymorph	Grifulvin	126-07-8						Yalkowsky_Book_year2010_2
RLMR	RLMR_MeltingPoint_209	40.5	degree Celsius					lower limit recorded if a range of values was reported; in all cases, the melting point information associated with the CAS number in the Handbook of Aqueous Solubility Data (2nd edition) was curated, i.e. this may not correspond to a specific polymorph		115178-78-4						Yalkowsky_Book_year2010_2
RLMR	RLMR_MeltingPoint_210	270	degree Celsius					lower limit recorded if a range of values was reported; in all cases, the melting point information associated with the CAS number in the Handbook of Aqueous Solubility Data (2nd edition) was curated, i.e. this may not correspond to a specific polymorph	l-Threonine	72-19-5						Yalkowsky_Book_year2010_2
RLMR	RLMR_MeltingPoint_211	131.5	degree Celsius					lower limit recorded if a range of values was reported; in all cases, the melting point information associated with the CAS number in the Handbook of Aqueous Solubility Data (2nd edition) was curated, i.e. this may not correspond to a specific polymorph		6915-15-7						Yalkowsky_Book_year2010_2
RLMR	RLMR_MeltingPoint_212	36	degree Celsius					lower limit recorded if a range of values was reported; in all cases, the melting point information associated with the CAS number in the Handbook of Aqueous Solubility Data (2nd edition) was curated, i.e. this may not correspond to a specific polymorph		510-15-6						Yalkowsky_Book_year2010_2
RLMR	RLMR_MeltingPoint_213	121.5	degree Celsius					lower limit recorded if a range of values was reported; in all cases, the melting point information associated with the CAS number in the Handbook of Aqueous Solubility Data (2nd edition) was curated, i.e. this may not correspond to a specific polymorph		115178-71-7						Yalkowsky_Book_year2010_2
RLMR	RLMR_MeltingPoint_214	201	degree Celsius					lower limit recorded if a range of values was reported; in all cases, the melting point information associated with the CAS number in the Handbook of Aqueous Solubility Data (2nd edition) was curated, i.e. this may not correspond to a specific polymorph	Lactose	63-42-3						Yalkowsky_Book_year2010_2
RLMR	RLMR_MeltingPoint_215	245	degree Celsius					lower limit recorded if a range of values was reported; in all cases, the melting point information associated with the CAS number in the Handbook of Aqueous Solubility Data (2nd edition) was curated, i.e. this may not correspond to a specific polymorph		86-74-8						Yalkowsky_Book_year2010_2
RLMR	RLMR_MeltingPoint_216	60	degree Celsius					lower limit recorded if a range of values was reported; in all cases, the melting point information associated with the CAS number in the Handbook of Aqueous Solubility Data (2nd edition) was curated, i.e. this may not correspond to a specific polymorph	4-Methylbenzyl alcohol	589-18-4						Yalkowsky_Book_year2010_2
RLMR	RLMR_MeltingPoint_217	96.5	degree Celsius					lower limit recorded if a range of values was reported; in all cases, the melting point information associated with the CAS number in the Handbook of Aqueous Solubility Data (2nd edition) was curated, i.e. this may not correspond to a specific polymorph		110-94-1						Yalkowsky_Book_year2010_2
RLMR	RLMR_MeltingPoint_218	222	degree Celsius					lower limit recorded if a range of values was reported; in all cases, the melting point information associated with the CAS number in the Handbook of Aqueous Solubility Data (2nd edition) was curated, i.e. this may not correspond to a specific polymorph		68-96-2						Yalkowsky_Book_year2010_2
RLMR	RLMR_MeltingPoint_219	126.5	degree Celsius					lower limit recorded if a range of values was reported; in all cases, the melting point information associated with the CAS number in the Handbook of Aqueous Solubility Data (2nd edition) was curated, i.e. this may not correspond to a specific polymorph		115193-31-2						Yalkowsky_Book_year2010_2
RLMR	RLMR_MeltingPoint_220	121	degree Celsius					lower limit recorded if a range of values was reported; in all cases, the melting point information associated with the CAS number in the Handbook of Aqueous Solubility Data (2nd edition) was curated, i.e. this may not correspond to a specific polymorph		64649-43-0						Yalkowsky_Book_year2010_2
RLMR	RLMR_MeltingPoint_221	236	degree Celsius					lower limit recorded if a range of values was reported; in all cases, the melting point information associated with the CAS number in the Handbook of Aqueous Solubility Data (2nd edition) was curated, i.e. this may not correspond to a specific polymorph		59-67-6						Yalkowsky_Book_year2010_2
RLMR	RLMR_MeltingPoint_222	228	degree Celsius					lower limit recorded if a range of values was reported; in all cases, the melting point information associated with the CAS number in the Handbook of Aqueous Solubility Data (2nd edition) was curated, i.e. this may not correspond to a specific polymorph		58-38-8						Yalkowsky_Book_year2010_2
RLMR	RLMR_MeltingPoint_223	136.5	degree Celsius					lower limit recorded if a range of values was reported; in all cases, the melting point information associated with the CAS number in the Handbook of Aqueous Solubility Data (2nd edition) was curated, i.e. this may not correspond to a specific polymorph		25366-23-8						Yalkowsky_Book_year2010_2
RLMR	RLMR_MeltingPoint_224	82	degree Celsius					lower limit recorded if a range of values was reported; in all cases, the melting point information associated with the CAS number in the Handbook of Aqueous Solubility Data (2nd edition) was curated, i.e. this may not correspond to a specific polymorph		608-93-5						Yalkowsky_Book_year2010_2
RLMR	RLMR_MeltingPoint_225	126	degree Celsius					lower limit recorded if a range of values was reported; in all cases, the melting point information associated with the CAS number in the Handbook of Aqueous Solubility Data (2nd edition) was curated, i.e. this may not correspond to a specific polymorph		123-56-8						Yalkowsky_Book_year2010_2
RLMR	RLMR_MeltingPoint_226	104.5	degree Celsius					lower limit recorded if a range of values was reported; in all cases, the melting point information associated with the CAS number in the Handbook of Aqueous Solubility Data (2nd edition) was curated, i.e. this may not correspond to a specific polymorph		68659-48-3						Yalkowsky_Book_year2010_2
RLMR	RLMR_MeltingPoint_227	219	degree Celsius					lower limit recorded if a range of values was reported; in all cases, the melting point information associated with the CAS number in the Handbook of Aqueous Solubility Data (2nd edition) was curated, i.e. this may not correspond to a specific polymorph		19167-57-8						Yalkowsky_Book_year2010_2
RLMR	RLMR_MeltingPoint_228	210	degree Celsius					lower limit recorded if a range of values was reported; in all cases, the melting point information associated with the CAS number in the Handbook of Aqueous Solubility Data (2nd edition) was curated, i.e. this may not correspond to a specific polymorph		461-58-5						Yalkowsky_Book_year2010_2
RLMR	RLMR_MeltingPoint_229	173	degree Celsius					lower limit recorded if a range of values was reported; in all cases, the melting point information associated with the CAS number in the Handbook of Aqueous Solubility Data (2nd edition) was curated, i.e. this may not correspond to a specific polymorph		52-31-3						Yalkowsky_Book_year2010_2
RLMR	RLMR_MeltingPoint_230	190	degree Celsius					lower limit recorded if a range of values was reported; in all cases, the melting point information associated with the CAS number in the Handbook of Aqueous Solubility Data (2nd edition) was curated, i.e. this may not correspond to a specific polymorph	Barbital	57-44-3						Yalkowsky_Book_year2010_2
RLMR	RLMR_MeltingPoint_231	114	degree Celsius					lower limit recorded if a range of values was reported; in all cases, the melting point information associated with the CAS number in the Handbook of Aqueous Solubility Data (2nd edition) was curated, i.e. this may not correspond to a specific polymorph	Ethylmalonic acid	601-75-2						Yalkowsky_Book_year2010_2
RLMR	RLMR_MeltingPoint_232	121	degree Celsius					lower limit recorded if a range of values was reported; in all cases, the melting point information associated with the CAS number in the Handbook of Aqueous Solubility Data (2nd edition) was curated, i.e. this may not correspond to a specific polymorph		57-83-0						Yalkowsky_Book_year2010_2
RLMR	RLMR_MeltingPoint_233	296	degree Celsius					lower limit recorded if a range of values was reported; in all cases, the melting point information associated with the CAS number in the Handbook of Aqueous Solubility Data (2nd edition) was curated, i.e. this may not correspond to a specific polymorph		516-06-3						Yalkowsky_Book_year2010_2
RLMR	RLMR_MeltingPoint_234	187	degree Celsius					lower limit recorded if a range of values was reported; in all cases, the melting point information associated with the CAS number in the Handbook of Aqueous Solubility Data (2nd edition) was curated, i.e. this may not correspond to a specific polymorph	Benzoylaminoacetic acid	495-69-2						Yalkowsky_Book_year2010_2
RLMR	RLMR_MeltingPoint_235	120	degree Celsius					lower limit recorded if a range of values was reported; in all cases, the melting point information associated with the CAS number in the Handbook of Aqueous Solubility Data (2nd edition) was curated, i.e. this may not correspond to a specific polymorph		333-41-5						Yalkowsky_Book_year2010_2
RLMR	RLMR_MeltingPoint_236	80	degree Celsius					lower limit recorded if a range of values was reported; in all cases, the melting point information associated with the CAS number in the Handbook of Aqueous Solubility Data (2nd edition) was curated, i.e. this may not correspond to a specific polymorph	Mepazine	60-89-9						Yalkowsky_Book_year2010_2
RLMR	RLMR_MeltingPoint_237	108	degree Celsius					lower limit recorded if a range of values was reported; in all cases, the melting point information associated with the CAS number in the Handbook of Aqueous Solubility Data (2nd edition) was curated, i.e. this may not correspond to a specific polymorph		298-04-4						Yalkowsky_Book_year2010_2
RLMR	RLMR_MeltingPoint_238	112.5	degree Celsius					lower limit recorded if a range of values was reported; in all cases, the melting point information associated with the CAS number in the Handbook of Aqueous Solubility Data (2nd edition) was curated, i.e. this may not correspond to a specific polymorph		33979-03-2						Yalkowsky_Book_year2010_2
RLMR	RLMR_MeltingPoint_239	190	degree Celsius					lower limit recorded if a range of values was reported; in all cases, the melting point information associated with the CAS number in the Handbook of Aqueous Solubility Data (2nd edition) was curated, i.e. this may not correspond to a specific polymorph		57-67-0						Yalkowsky_Book_year2010_2
RLMR	RLMR_MeltingPoint_240	122	degree Celsius					lower limit recorded if a range of values was reported; in all cases, the melting point information associated with the CAS number in the Handbook of Aqueous Solubility Data (2nd edition) was curated, i.e. this may not correspond to a specific polymorph	9,10-Dimethyl-1,2-benzanthracene	56-56-4						Yalkowsky_Book_year2010_2
RLMR	RLMR_MeltingPoint_241	53.5	degree Celsius					lower limit recorded if a range of values was reported; in all cases, the melting point information associated with the CAS number in the Handbook of Aqueous Solubility Data (2nd edition) was curated, i.e. this may not correspond to a specific polymorph		115178-79-5						Yalkowsky_Book_year2010_2
RLMR	RLMR_MeltingPoint_242	316	degree Celsius					lower limit recorded if a range of values was reported; in all cases, the melting point information associated with the CAS number in the Handbook of Aqueous Solubility Data (2nd edition) was curated, i.e. this may not correspond to a specific polymorph		65-71-4						Yalkowsky_Book_year2010_2
RLMR	RLMR_MeltingPoint_243	129.5	degree Celsius					lower limit recorded if a range of values was reported; in all cases, the melting point information associated with the CAS number in the Handbook of Aqueous Solubility Data (2nd edition) was curated, i.e. this may not correspond to a specific polymorph		516-05-2						Yalkowsky_Book_year2010_2
RLMR	RLMR_MeltingPoint_244	289	degree Celsius					lower limit recorded if a range of values was reported; in all cases, the melting point information associated with the CAS number in the Handbook of Aqueous Solubility Data (2nd edition) was curated, i.e. this may not correspond to a specific polymorph		302-72-7						Yalkowsky_Book_year2010_2
RLMR	RLMR_MeltingPoint_245	157	degree Celsius					lower limit recorded if a range of values was reported; in all cases, the melting point information associated with the CAS number in the Handbook of Aqueous Solubility Data (2nd edition) was curated, i.e. this may not correspond to a specific polymorph		57-43-2						Yalkowsky_Book_year2010_2
RLMR	RLMR_MeltingPoint_246	305	degree Celsius					lower limit recorded if a range of values was reported; in all cases, the melting point information associated with the CAS number in the Handbook of Aqueous Solubility Data (2nd edition) was curated, i.e. this may not correspond to a specific polymorph		2051-24-3						Yalkowsky_Book_year2010_2
RLMR	RLMR_MeltingPoint_247	36	degree Celsius					lower limit recorded if a range of values was reported; in all cases, the melting point information associated with the CAS number in the Handbook of Aqueous Solubility Data (2nd edition) was curated, i.e. this may not correspond to a specific polymorph		298-00-0						Yalkowsky_Book_year2010_2
RLMR	RLMR_MeltingPoint_248	123	degree Celsius					lower limit recorded if a range of values was reported; in all cases, the melting point information associated with the CAS number in the Handbook of Aqueous Solubility Data (2nd edition) was curated, i.e. this may not correspond to a specific polymorph		18259-05-7						Yalkowsky_Book_year2010_2
RLMR	RLMR_MeltingPoint_249	272	degree Celsius					lower limit recorded if a range of values was reported; in all cases, the melting point information associated with the CAS number in the Handbook of Aqueous Solubility Data (2nd edition) was curated, i.e. this may not correspond to a specific polymorph		58-55-9						Yalkowsky_Book_year2010_2
RLMR	RLMR_MeltingPoint_250	80.1	degree Celsius					lower limit recorded if a range of values was reported; in all cases, the melting point information associated with the CAS number in the Handbook of Aqueous Solubility Data (2nd edition) was curated, i.e. this may not correspond to a specific polymorph		118-96-7						Yalkowsky_Book_year2010_2
RLMR	RLMR_MeltingPoint_251	155	degree Celsius					lower limit recorded if a range of values was reported; in all cases, the melting point information associated with the CAS number in the Handbook of Aqueous Solubility Data (2nd edition) was curated, i.e. this may not correspond to a specific polymorph		56-55-3						Yalkowsky_Book_year2010_2
RLMR	RLMR_MeltingPoint_252	72.5	degree Celsius					lower limit recorded if a range of values was reported; in all cases, the melting point information associated with the CAS number in the Handbook of Aqueous Solubility Data (2nd edition) was curated, i.e. this may not correspond to a specific polymorph	l-Proline, 1-[(benzoyloxy)acetyl]-	115178-75-1						Yalkowsky_Book_year2010_2
RLMR	RLMR_MeltingPoint_253	216	degree Celsius					lower limit recorded if a range of values was reported; in all cases, the melting point information associated with the CAS number in the Handbook of Aqueous Solubility Data (2nd edition) was curated, i.e. this may not correspond to a specific polymorph		207-08-9						Yalkowsky_Book_year2010_2
RLMR	RLMR_MeltingPoint_254	67	degree Celsius					lower limit recorded if a range of values was reported; in all cases, the melting point information associated with the CAS number in the Handbook of Aqueous Solubility Data (2nd edition) was curated, i.e. this may not correspond to a specific polymorph		543-28-2						Yalkowsky_Book_year2010_2
RLMR	RLMR_MeltingPoint_255	176	degree Celsius					lower limit recorded if a range of values was reported; in all cases, the melting point information associated with the CAS number in the Handbook of Aqueous Solubility Data (2nd edition) was curated, i.e. this may not correspond to a specific polymorph		50-06-6						Yalkowsky_Book_year2010_2
RLMR	RLMR_MeltingPoint_256	81	degree Celsius					lower limit recorded if a range of values was reported; in all cases, the melting point information associated with the CAS number in the Handbook of Aqueous Solubility Data (2nd edition) was curated, i.e. this may not correspond to a specific polymorph		60-35-5						Yalkowsky_Book_year2010_2
RLMR	RLMR_MeltingPoint_257	146.5	degree Celsius					lower limit recorded if a range of values was reported; in all cases, the melting point information associated with the CAS number in the Handbook of Aqueous Solubility Data (2nd edition) was curated, i.e. this may not correspond to a specific polymorph		33376-25-9						Yalkowsky_Book_year2010_2
RLMR	RLMR_MeltingPoint_258	176	degree Celsius					lower limit recorded if a range of values was reported; in all cases, the melting point information associated with the CAS number in the Handbook of Aqueous Solubility Data (2nd edition) was curated, i.e. this may not correspond to a specific polymorph		50-28-2						Yalkowsky_Book_year2010_2
RLMR	RLMR_MeltingPoint_259	145	degree Celsius					lower limit recorded if a range of values was reported; in all cases, the melting point information associated with the CAS number in the Handbook of Aqueous Solubility Data (2nd edition) was curated, i.e. this may not correspond to a specific polymorph		118-92-3						Yalkowsky_Book_year2010_2
RLMR	RLMR_MeltingPoint_260	262	degree Celsius					lower limit recorded if a range of values was reported; in all cases, the melting point information associated with the CAS number in the Handbook of Aqueous Solubility Data (2nd edition) was curated, i.e. this may not correspond to a specific polymorph		50-02-2						Yalkowsky_Book_year2010_2
RLMR	RLMR_MeltingPoint_261	105	degree Celsius					lower limit recorded if a range of values was reported; in all cases, the melting point information associated with the CAS number in the Handbook of Aqueous Solubility Data (2nd edition) was curated, i.e. this may not correspond to a specific polymorph		120-80-9						Yalkowsky_Book_year2010_2
RLMR	RLMR_MeltingPoint_262	240	degree Celsius					lower limit recorded if a range of values was reported; in all cases, the melting point information associated with the CAS number in the Handbook of Aqueous Solubility Data (2nd edition) was curated, i.e. this may not correspond to a specific polymorph		141-90-2						Yalkowsky_Book_year2010_2
RLMR	RLMR_MeltingPoint_263	129	degree Celsius					lower limit recorded if a range of values was reported; in all cases, the melting point information associated with the CAS number in the Handbook of Aqueous Solubility Data (2nd edition) was curated, i.e. this may not correspond to a specific polymorph	d-Fructose	57-48-7						Yalkowsky_Book_year2010_2
RLMR	RLMR_MeltingPoint_264	173	degree Celsius					lower limit recorded if a range of values was reported; in all cases, the melting point information associated with the CAS number in the Handbook of Aqueous Solubility Data (2nd edition) was curated, i.e. this may not correspond to a specific polymorph		147-71-7						Yalkowsky_Book_year2010_2
RLMR	RLMR_MeltingPoint_265	218.5	degree Celsius					lower limit recorded if a range of values was reported; in all cases, the melting point information associated with the CAS number in the Handbook of Aqueous Solubility Data (2nd edition) was curated, i.e. this may not correspond to a specific polymorph		50-23-7						Yalkowsky_Book_year2010_2
RLMR	RLMR_MeltingPoint_266	101.5	degree Celsius					lower limit recorded if a range of values was reported; in all cases, the melting point information associated with the CAS number in the Handbook of Aqueous Solubility Data (2nd edition) was curated, i.e. this may not correspond to a specific polymorph		106231-62-3						Yalkowsky_Book_year2010_2
RLMR	RLMR_MeltingPoint_267	58	degree Celsius					lower limit recorded if a range of values was reported; in all cases, the melting point information associated with the CAS number in the Handbook of Aqueous Solubility Data (2nd edition) was curated, i.e. this may not correspond to a specific polymorph		84-15-1						Yalkowsky_Book_year2010_2
RLMR	RLMR_MeltingPoint_268	300	degree Celsius					lower limit recorded if a range of values was reported; in all cases, the melting point information associated with the CAS number in the Handbook of Aqueous Solubility Data (2nd edition) was curated, i.e. this may not correspond to a specific polymorph		616-06-8						Yalkowsky_Book_year2010_2
RLMR	RLMR_MeltingPoint_269	55	degree Celsius					lower limit recorded if a range of values was reported; in all cases, the melting point information associated with the CAS number in the Handbook of Aqueous Solubility Data (2nd edition) was curated, i.e. this may not correspond to a specific polymorph		99-99-0						Yalkowsky_Book_year2010_2
RLMR	RLMR_MeltingPoint_270	110	degree Celsius					lower limit recorded if a range of values was reported; in all cases, the melting point information associated with the CAS number in the Handbook of Aqueous Solubility Data (2nd edition) was curated, i.e. this may not correspond to a specific polymorph		64124-14-7						Yalkowsky_Book_year2010_2
RLMR	RLMR_MeltingPoint_271	118	degree Celsius					lower limit recorded if a range of values was reported; in all cases, the melting point information associated with the CAS number in the Handbook of Aqueous Solubility Data (2nd edition) was curated, i.e. this may not correspond to a specific polymorph		528-29-0						Yalkowsky_Book_year2010_2
RLMR	RLMR_MeltingPoint_272	81	degree Celsius					lower limit recorded if a range of values was reported; in all cases, the melting point information associated with the CAS number in the Handbook of Aqueous Solubility Data (2nd edition) was curated, i.e. this may not correspond to a specific polymorph		106231-61-2						Yalkowsky_Book_year2010_2
RLMR	RLMR_MeltingPoint_273	80	degree Celsius					lower limit recorded if a range of values was reported; in all cases, the melting point information associated with the CAS number in the Handbook of Aqueous Solubility Data (2nd edition) was curated, i.e. this may not correspond to a specific polymorph		83-53-4						Yalkowsky_Book_year2010_2
RLMR	RLMR_MeltingPoint_274	190	degree Celsius					lower limit recorded if a range of values was reported; in all cases, the melting point information associated with the CAS number in the Handbook of Aqueous Solubility Data (2nd edition) was curated, i.e. this may not correspond to a specific polymorph		123-30-8						Yalkowsky_Book_year2010_2
RLMR	RLMR_MeltingPoint_275	287	degree Celsius					lower limit recorded if a range of values was reported; in all cases, the melting point information associated with the CAS number in the Handbook of Aqueous Solubility Data (2nd edition) was curated, i.e. this may not correspond to a specific polymorph		110-17-8						Yalkowsky_Book_year2010_2
RLMR	RLMR_MeltingPoint_276	238	degree Celsius					lower limit recorded if a range of values was reported; in all cases, the melting point information associated with the CAS number in the Handbook of Aqueous Solubility Data (2nd edition) was curated, i.e. this may not correspond to a specific polymorph		474-86-2						Yalkowsky_Book_year2010_2
RLMR	RLMR_MeltingPoint_277	58	degree Celsius					lower limit recorded if a range of values was reported; in all cases, the melting point information associated with the CAS number in the Handbook of Aqueous Solubility Data (2nd edition) was curated, i.e. this may not correspond to a specific polymorph		94-25-7						Yalkowsky_Book_year2010_2
RLMR	RLMR_MeltingPoint_278	150	degree Celsius					lower limit recorded if a range of values was reported; in all cases, the melting point information associated with the CAS number in the Handbook of Aqueous Solubility Data (2nd edition) was curated, i.e. this may not correspond to a specific polymorph		38380-07-3						Yalkowsky_Book_year2010_2
RLMR	RLMR_MeltingPoint_279	279	degree Celsius					lower limit recorded if a range of values was reported; in all cases, the melting point information associated with the CAS number in the Handbook of Aqueous Solubility Data (2nd edition) was curated, i.e. this may not correspond to a specific polymorph		191-24-2						Yalkowsky_Book_year2010_2
RLMR	RLMR_MeltingPoint_280	328	degree Celsius					lower limit recorded if a range of values was reported; in all cases, the melting point information associated with the CAS number in the Handbook of Aqueous Solubility Data (2nd edition) was curated, i.e. this may not correspond to a specific polymorph		107-35-7						Yalkowsky_Book_year2010_2
RLMR	RLMR_MeltingPoint_281	223	degree Celsius					lower limit recorded if a range of values was reported; in all cases, the melting point information associated with the CAS number in the Handbook of Aqueous Solubility Data (2nd edition) was curated, i.e. this may not correspond to a specific polymorph	5-Hydroxyquinoline	578-67-6						Yalkowsky_Book_year2010_2
RLMR	RLMR_MeltingPoint_282	204.5	degree Celsius					lower limit recorded if a range of values was reported; in all cases, the melting point information associated with the CAS number in the Handbook of Aqueous Solubility Data (2nd edition) was curated, i.e. this may not correspond to a specific polymorph		40186-72-9						Yalkowsky_Book_year2010_2
RLMR	RLMR_MeltingPoint_283	183	degree Celsius					lower limit recorded if a range of values was reported; in all cases, the melting point information associated with the CAS number in the Handbook of Aqueous Solubility Data (2nd edition) was curated, i.e. this may not correspond to a specific polymorph		32598-13-3						Yalkowsky_Book_year2010_2
RLMR	RLMR_MeltingPoint_284	97	degree Celsius					lower limit recorded if a range of values was reported; in all cases, the melting point information associated with the CAS number in the Handbook of Aqueous Solubility Data (2nd edition) was curated, i.e. this may not correspond to a specific polymorph		554-84-7						Yalkowsky_Book_year2010_2
RLMR	RLMR_MeltingPoint_285	116	degree Celsius					lower limit recorded if a range of values was reported; in all cases, the melting point information associated with the CAS number in the Handbook of Aqueous Solubility Data (2nd edition) was curated, i.e. this may not correspond to a specific polymorph		120-47-8						Yalkowsky_Book_year2010_2
RLMR	RLMR_MeltingPoint_286	194	degree Celsius					lower limit recorded if a range of values was reported; in all cases, the melting point information associated with the CAS number in the Handbook of Aqueous Solubility Data (2nd edition) was curated, i.e. this may not correspond to a specific polymorph		617-65-2						Yalkowsky_Book_year2010_2
RLMR	RLMR_MeltingPoint_287	184	degree Celsius					lower limit recorded if a range of values was reported; in all cases, the melting point information associated with the CAS number in the Handbook of Aqueous Solubility Data (2nd edition) was curated, i.e. this may not correspond to a specific polymorph	1,2,3,4-Tetrachlorodibenzo-p-dioxin	30746-58-8						Yalkowsky_Book_year2010_2
RLMR	RLMR_MeltingPoint_288	80.2	degree Celsius					lower limit recorded if a range of values was reported; in all cases, the melting point information associated with the CAS number in the Handbook of Aqueous Solubility Data (2nd edition) was curated, i.e. this may not correspond to a specific polymorph		91-20-3						Yalkowsky_Book_year2010_2
RLMR	RLMR_MeltingPoint_289	238	degree Celsius					lower limit recorded if a range of values was reported; in all cases, the melting point information associated with the CAS number in the Handbook of Aqueous Solubility Data (2nd edition) was curated, i.e. this may not correspond to a specific polymorph		58-08-2						Yalkowsky_Book_year2010_2
RLMR	RLMR_MeltingPoint_290	122.5	degree Celsius					lower limit recorded if a range of values was reported; in all cases, the melting point information associated with the CAS number in the Handbook of Aqueous Solubility Data (2nd edition) was curated, i.e. this may not correspond to a specific polymorph		88-89-1						Yalkowsky_Book_year2010_2
RLMR	RLMR_MeltingPoint_291	103.5	degree Celsius					lower limit recorded if a range of values was reported; in all cases, the melting point information associated with the CAS number in the Handbook of Aqueous Solubility Data (2nd edition) was curated, i.e. this may not correspond to a specific polymorph		106231-68-9						Yalkowsky_Book_year2010_2
RLMR	RLMR_MeltingPoint_292	68.5	degree Celsius					lower limit recorded if a range of values was reported; in all cases, the melting point information associated with the CAS number in the Handbook of Aqueous Solubility Data (2nd edition) was curated, i.e. this may not correspond to a specific polymorph		94-26-8						Yalkowsky_Book_year2010_2
RLMR	RLMR_MeltingPoint_293	106	degree Celsius					lower limit recorded if a range of values was reported; in all cases, the melting point information associated with the CAS number in the Handbook of Aqueous Solubility Data (2nd edition) was curated, i.e. this may not correspond to a specific polymorph	N-Acetyl-l-tryptophan ethyl ester	2382-80-1						Yalkowsky_Book_year2010_2
RLMR	RLMR_MeltingPoint_294	260	degree Celsius					lower limit recorded if a range of values was reported; in all cases, the melting point information associated with the CAS number in the Handbook of Aqueous Solubility Data (2nd edition) was curated, i.e. this may not correspond to a specific polymorph		115-77-5						Yalkowsky_Book_year2010_2
RLMR	RLMR_MeltingPoint_295	25	degree Celsius					lower limit recorded if a range of values was reported; in all cases, the melting point information associated with the CAS number in the Handbook of Aqueous Solubility Data (2nd edition) was curated, i.e. this may not correspond to a specific polymorph		106231-57-6						Yalkowsky_Book_year2010_2
RLMR	RLMR_MeltingPoint_296	182	degree Celsius					lower limit recorded if a range of values was reported; in all cases, the melting point information associated with the CAS number in the Handbook of Aqueous Solubility Data (2nd edition) was curated, i.e. this may not correspond to a specific polymorph		52663-77-1						Yalkowsky_Book_year2010_2
RLMR	RLMR_MeltingPoint_297	69.1	degree Celsius					lower limit recorded if a range of values was reported; in all cases, the melting point information associated with the CAS number in the Handbook of Aqueous Solubility Data (2nd edition) was curated, i.e. this may not correspond to a specific polymorph		92-52-4						Yalkowsky_Book_year2010_2
RLMR	RLMR_MeltingPoint_298	53.5	degree Celsius					lower limit recorded if a range of values was reported; in all cases, the melting point information associated with the CAS number in the Handbook of Aqueous Solubility Data (2nd edition) was curated, i.e. this may not correspond to a specific polymorph		122-39-4						Yalkowsky_Book_year2010_2
RLMR	RLMR_MeltingPoint_299	57.5	degree Celsius					lower limit recorded if a range of values was reported; in all cases, the melting point information associated with the CAS number in the Handbook of Aqueous Solubility Data (2nd edition) was curated, i.e. this may not correspond to a specific polymorph		115178-63-7						Yalkowsky_Book_year2010_2
RLMR	RLMR_MeltingPoint_300	125	degree Celsius					lower limit recorded if a range of values was reported; in all cases, the melting point information associated with the CAS number in the Handbook of Aqueous Solubility Data (2nd edition) was curated, i.e. this may not correspond to a specific polymorph		591-27-5						Yalkowsky_Book_year2010_2
RLMR	RLMR_MeltingPoint_301	71	degree Celsius					lower limit recorded if a range of values was reported; in all cases, the melting point information associated with the CAS number in the Handbook of Aqueous Solubility Data (2nd edition) was curated, i.e. this may not correspond to a specific polymorph		121-14-2						Yalkowsky_Book_year2010_2
RLMR	RLMR_MeltingPoint_302	357	degree Celsius					lower limit recorded if a range of values was reported; in all cases, the melting point information associated with the CAS number in the Handbook of Aqueous Solubility Data (2nd edition) was curated, i.e. this may not correspond to a specific polymorph		83-67-0						Yalkowsky_Book_year2010_2
RLMR	RLMR_MeltingPoint_303	39.5	degree Celsius					lower limit recorded if a range of values was reported; in all cases, the melting point information associated with the CAS number in the Handbook of Aqueous Solubility Data (2nd edition) was curated, i.e. this may not correspond to a specific polymorph		106231-63-4						Yalkowsky_Book_year2010_2
RLMR	RLMR_MeltingPoint_304	32	degree Celsius					lower limit recorded if a range of values was reported; in all cases, the melting point information associated with the CAS number in the Handbook of Aqueous Solubility Data (2nd edition) was curated, i.e. this may not correspond to a specific polymorph		2051-60-7						Yalkowsky_Book_year2010_2
RLMR	RLMR_MeltingPoint_305	53	degree Celsius					lower limit recorded if a range of values was reported; in all cases, the melting point information associated with the CAS number in the Handbook of Aqueous Solubility Data (2nd edition) was curated, i.e. this may not correspond to a specific polymorph		75-84-3						Yalkowsky_Book_year2010_2
RLMR	RLMR_MeltingPoint_306	58	degree Celsius					lower limit recorded if a range of values was reported; in all cases, the melting point information associated with the CAS number in the Handbook of Aqueous Solubility Data (2nd edition) was curated, i.e. this may not correspond to a specific polymorph		93-37-8						Yalkowsky_Book_year2010_2
RLMR	RLMR_MeltingPoint_307	135	degree Celsius					lower limit recorded if a range of values was reported; in all cases, the melting point information associated with the CAS number in the Handbook of Aqueous Solubility Data (2nd edition) was curated, i.e. this may not correspond to a specific polymorph		50-78-2						Yalkowsky_Book_year2010_2

## Sheet: SMILES
Name	CAS Number	SMILES	Stereochemistry?	Comment	Reference ID	Reference (free text)
2,2ʹ,3,3ʹ,6,6ʹ-Hexachlorobiphenyl	207004-30-6	Clc1ccc(Cl)c(c1Cl)c2c(Cl)ccc(Cl)c2Cl				Chemical Identifier Resolver (OPSIN) (retrieved on 17-10-2016)
Maltose	69-79-4	[H][C@@]1(O[C@@]2([H])[C@H](O)[C@@H](O)C(O)O[C@@H]2CO)O[C@H](CO)[C@@H](O)[C@H](O)[C@H]1O		p.341 in this same book [reference] implies closed ring form dominates in solution and probably solid state form as well? However, name search against http://www.commonchemistry.org (Handbook of Aqueous Solubility Data (2nd edition), Yalkowsky et al. 2010. checked for CAS no. in case of multiple entries) implies one of the rings should be open?		Clayden, Greeves, Warren, Wothers, Organic Chemistry, Oxford University Press (2001), p.347
	239-64-5	[nH]1c2c3ccccc3ccc2c4ccc5ccccc5c14				Chemical Identifier Resolver (Lookup) (retrieved on 06-09-2016)
	86-74-8	[nH]1c2ccccc2c3ccccc13				Chemical Identifier Resolver (Lookup) (retrieved on 06-09-2016)
	120-72-9	[nH]1ccc2ccccc12				Chemical Identifier Resolver (Lookup) (retrieved on 06-09-2016)
	100-25-4	[O-][N+](=O)c1ccc(cc1)[N+]([O-])=O				Chemical Identifier Resolver (Lookup) (retrieved on 06-09-2016)
	100-00-5	[O-][N+](=O)c1ccc(Cl)cc1				Chemical Identifier Resolver (Lookup) (retrieved on 06-09-2016)
	99-65-0	[O-][N+](=O)c1cccc(c1)[N+]([O-])=O				Chemical Identifier Resolver (Lookup) (retrieved on 06-09-2016)
	528-29-0	[O-][N+](=O)c1ccccc1[N+]([O-])=O				Chemical Identifier Resolver (Lookup) (retrieved on 06-09-2016)
	88-73-3	[O-][N+](=O)c1ccccc1Cl				Chemical Identifier Resolver (Lookup) (retrieved on 06-09-2016)
5-Norbornene-2,3-dimethanol, 1,4,5,6,7,7-hexachloro-, cyclic sulfite, endo-	959-98-8	[O-][S@@+]1OC[C@H]2[C@@H](CO1)[C@@]1(Cl)C(Cl)=C(Cl)[C@]2(Cl)C1(Cl)Cl	Relative			http://www.commonchemistry.org/ChemicalDetail.aspx?ref=959-98-8 [26/10/16]
	558-13-4	BrC(Br)(Br)Br				Chemical Identifier Resolver (Lookup) (retrieved on 06-09-2016)
	83-53-4	Brc1ccc(Br)c2ccccc12				Chemical Identifier Resolver (Lookup) (retrieved on 06-09-2016)
	106-37-6	Brc1ccc(Br)cc1				Chemical Identifier Resolver (Lookup) (retrieved on 06-09-2016)
	90-11-9	Brc1cccc2ccccc12				Chemical Identifier Resolver (Lookup) (retrieved on 06-09-2016)
Lactose	63-42-3	C([C@@H]1[C@@H]([C@@H]([C@H]([C@@H](O1)O[C@@H]2[C@H](OC([C@@H]([C@H]2O)O)O)CO)O)O)O)O		http://www.sigmaaldrich.com/catalog/substance/lactose342306342311?lang=en&region=GB confirms this structure. However, name search against http://www.commonchemistry.org (Handbook of Aqueous Solubility Data (2nd edition), Yalkowsky et al. 2010. checked for CAS no. in case of multiple entries) implies the ring should be open?		ChemSpider API (retrieved on 17-10-2016)
l-Threonine	72-19-5	C[C@@H](O)[C@H](N)C(O)=O		Name search against http://www.commonchemistry.org. (Handbook of Aqueous Solubility Data (2nd edition), Yalkowsky et al. 2010. checked for CAS no. in case of multiple entries.) Correct SMILES confirmed via http://cdkdepict-openchem.rhcloud.com/depict.html		Chemical Identifier Resolver (OPSIN) (retrieved on 17-10-2016)
	50-02-2	C[C@@H]1C[C@H]2[C@@H]3CCC4=CC(=O)C=C[C@]4(C)[C@@]3(F)[C@@H](O)C[C@]2(C)[C@@]1(O)C(=O)CO				Chemical Identifier Resolver (Lookup) (retrieved on 06-09-2016)
	58-18-4	C[C@]1(O)CC[C@H]2[C@@H]3CCC4=CC(=O)CC[C@]4(C)[C@H]3CC[C@]12C				Chemical Identifier Resolver (Lookup) (retrieved on 06-09-2016)
Fludrocortisone	127-31-1	C[C@]12C[C@H](O)[C@@]3(F)[C@@H](CCC4=CC(=O)CC[C@]34C)[C@@H]1CC[C@]2(O)C(=O)CO				Chemical Identifier Resolver (Lookup) (retrieved on 17-10-2016)
17α-Ethynyl testosterone	434-03-7	C[C@]12CC[C@H]3[C@@H](CCC4=CC(=O)CC[C@]34C)[C@@H]1CC[C@@]2(O)C#C				http://www.sigmaaldrich.com/catalog/product/sial/46272?lang=en&region=GB [accessed 26/10/16]
	50-28-2	C[C@]12CC[C@H]3[C@@H](CCc4cc(O)ccc34)[C@@H]1CC[C@@H]2O				Chemical Identifier Resolver (Lookup) (retrieved on 06-09-2016)
	53-16-7	C[C@]12CC[C@H]3[C@@H](CCc4cc(O)ccc34)[C@@H]1CCC2=O				Chemical Identifier Resolver (Lookup) (retrieved on 06-09-2016)
	474-86-2	C[C@]12CC[C@H]3C(=CCc4cc(O)ccc34)[C@@H]1CCC2=O				Chemical Identifier Resolver (Lookup) (retrieved on 06-09-2016)
	152-58-9	C[C@]12CCC(=O)C=C1CC[C@@H]3[C@@H]2CC[C@@]4(C)[C@H]3CC[C@]4(O)C(=O)CO				Chemical Identifier Resolver (Lookup) (retrieved on 06-09-2016)
	50-23-7	C[C@]12CCC(=O)C=C1CC[C@H]3[C@@H]4CC[C@](O)(C(=O)CO)[C@@]4(C)C[C@H](O)[C@H]23				Chemical Identifier Resolver (Lookup) (retrieved on 06-09-2016)
	115-43-5	C=CCC1(C(=O)NC(=O)NC1=O)c2ccccc2				Chemical Identifier Resolver (Lookup) (retrieved on 06-09-2016)
	52-43-7	C=CCC1(CC=C)C(=O)NC(=O)NC1=O				Chemical Identifier Resolver (Lookup) (retrieved on 06-09-2016)
	106231-61-2	C1=CC=C(C=C1)C(=O)OCC(=O)N(CCO)CCO				ChemSpider API (retrieved on 06-09-2016)
	115193-31-2	C1=CC=C(C=C1)C(=O)OCC(=O)NC(CO)(CO)CO				ChemSpider API (retrieved on 06-09-2016)
	243-17-4	C1c2ccccc2c3cc4ccccc4cc13				Chemical Identifier Resolver (Lookup) (retrieved on 06-09-2016)
	238-84-6	C1c2ccccc2c3ccc4ccccc4c13				Chemical Identifier Resolver (Lookup) (retrieved on 06-09-2016)
	86-73-7	C1c2ccccc2c3ccccc13				Chemical Identifier Resolver (Lookup) (retrieved on 06-09-2016)
	191-07-1	c1cc2ccc3ccc4ccc5ccc6ccc1c7c2c3c4c5c67				Chemical Identifier Resolver (Lookup) (retrieved on 06-09-2016)
	191-24-2	c1cc2ccc3ccc4ccc5cccc6c(c1)c2c3c4c56				Chemical Identifier Resolver (Lookup) (retrieved on 06-09-2016)
	129-00-0	c1cc2ccc3cccc4ccc(c1)c2c34				Chemical Identifier Resolver (Lookup) (retrieved on 06-09-2016)
	198-55-0	c1cc2cccc3c4cccc5cccc(c(c1)c23)c45				Chemical Identifier Resolver (Lookup) (retrieved on 06-09-2016)
	83-32-9	C1Cc2cccc3cccc1c23				Chemical Identifier Resolver (Lookup) (retrieved on 06-09-2016)
	64649-43-0	c1ccc(cc1)C(=O)OCC(=O)N				ChemSpider API (retrieved on 06-09-2016)
	115178-66-0	c1ccc(cc1)C(=O)OCC(=O)N2CCC2				ChemSpider API (retrieved on 06-09-2016)
2-Pyrrolidinecarboxamide, 1-[(benzoyloxy)acetyl]-	116482-82-7	c1ccc(cc1)C(=O)OCC(=O)NC(=O)[C@@H]2CCCN2		Handbook of Aqueous Solubility Data (2nd edition), Yalkowsky et al. 2010. solubility data checked against original reference to identify the structure. Correct SMILES confirmed via http://cdkdepict-openchem.rhcloud.com/depict.html. Original reference: Bundgaard, H. and N.M. Nielsen, Esters of N,N-disubstituted 2-hydroxyacetamides as a novel highly biolabile prodrug type for carboxylic acid agents…		ChemSpider API (retrieved on 17-10-2016)
	106231-53-2	c1ccc(cc1)C(=O)OCC(=O)NCC(=O)N				ChemSpider API (retrieved on 06-09-2016)
	92-94-4	c1ccc(cc1)c2ccc(cc2)c3ccccc3				Chemical Identifier Resolver (Lookup) (retrieved on 06-09-2016)
	92-06-8	c1ccc(cc1)c2cccc(c2)c3ccccc3				Chemical Identifier Resolver (Lookup) (retrieved on 06-09-2016)
	92-52-4	c1ccc(cc1)c2ccccc2				Chemical Identifier Resolver (Lookup) (retrieved on 06-09-2016)
	84-15-1	c1ccc(cc1)c2ccccc2c3ccccc3				Chemical Identifier Resolver (Lookup) (retrieved on 06-09-2016)
	206-44-0	c1ccc2c(c1)c3cccc4cccc2c34				Chemical Identifier Resolver (Lookup) (retrieved on 06-09-2016)
	217-59-4	c1ccc2c(c1)c3ccccc3c4ccccc24				Chemical Identifier Resolver (Lookup) (retrieved on 06-09-2016)
	50-32-8	c1ccc2c(c1)cc3ccc4cccc5ccc2c3c45				Chemical Identifier Resolver (Lookup) (retrieved on 06-09-2016)
	218-01-9	c1ccc2c(c1)ccc3c4ccccc4ccc23				Chemical Identifier Resolver (Lookup) (retrieved on 06-09-2016)
	53-70-3	c1ccc2c(c1)ccc3cc4c(ccc5ccccc45)cc23				Chemical Identifier Resolver (Lookup) (retrieved on 06-09-2016)
	85-01-8	c1ccc2c(c1)ccc3ccccc23				Chemical Identifier Resolver (Lookup) (retrieved on 06-09-2016)
	56-55-3	c1ccc2cc3c(ccc4ccccc34)cc2c1				Chemical Identifier Resolver (Lookup) (retrieved on 06-09-2016)
	207-08-9	c1ccc2cc3c4cccc5cccc(c3cc2c1)c45				Chemical Identifier Resolver (Lookup) (retrieved on 06-09-2016)
	92-24-0	c1ccc2cc3cc4ccccc4cc3cc2c1				Chemical Identifier Resolver (Lookup) (retrieved on 06-09-2016)
	120-12-7	c1ccc2cc3ccccc3cc2c1				Chemical Identifier Resolver (Lookup) (retrieved on 06-09-2016)
	91-20-3	c1ccc2ccccc2c1				Chemical Identifier Resolver (Lookup) (retrieved on 06-09-2016)
	110-82-7	C1CCCCC1				Chemical Identifier Resolver (Lookup) (retrieved on 06-09-2016)
	106231-67-8	C1CCN(CC1)C(=O)COC(=O)C2=CC=CC=C2				ChemSpider API (retrieved on 06-09-2016)
	115178-74-0	C1CN(C1C(=O)O)C(=O)COC(=O)C2=CC=CC=C2				ChemSpider API (retrieved on 06-09-2016)
	115178-71-7	C1CN(CCC1O)C(=O)COC(=O)C2=CC=CC=C2				ChemSpider API (retrieved on 06-09-2016)
	106231-68-9	C1COCCN1C(=O)COC(=O)C2=CC=CC=C2				ChemSpider API (retrieved on 06-09-2016)
Pregna-4,6-diene-3,20-dione, 6,17-dimethyl-	977-79-7	CC(=O)[C@@]1(C)CC[C@H]2[C@@H]3C=C(C)C4=CC(=O)CC[C@]4(C)[C@H]3CC[C@]12C		pybel [using OpenBabel version 2.3.2] calculated molecular weight from this SMILES matches the Handbook of Aqueous Solubility Data (2nd edition), Yalkowsky et al. 2010.'s value (within 0.02); but, so do the PubChem & Chemical Identifier Resolver (Lookup) SMILES! Structure confirmed via http://glixxlabs.com/chemical-products/bioactive-screen-leads-p6/GLXC-08528 (29-01-2018)		Chemical Identifier Resolver (OPSIN) (retrieved on 17-10-2016)
	68-96-2	CC(=O)[C@@]1(O)CC[C@H]2[C@@H]3CCC4=CC(=O)CC[C@]4(C)[C@H]3CC[C@]12C				Chemical Identifier Resolver (Lookup) (retrieved on 06-09-2016)
	57-83-0	CC(=O)[C@H]1CC[C@H]2[C@@H]3CCC4=CC(=O)CC[C@]4(C)[C@H]3CC[C@]12C				Chemical Identifier Resolver (Lookup) (retrieved on 06-09-2016)
	68659-48-3	CC(=O)NC(=O)COC(=O)c1ccccc1				ChemSpider API (retrieved on 06-09-2016)
	103-90-2	CC(=O)Nc1ccc(O)cc1				Chemical Identifier Resolver (Lookup) (retrieved on 06-09-2016)
	103-84-4	CC(=O)Nc1ccccc1				Chemical Identifier Resolver (Lookup) (retrieved on 06-09-2016)
	59-66-5	CC(=O)Nc1sc(nn1)[S](N)(=O)=O				Chemical Identifier Resolver (Lookup) (retrieved on 06-09-2016)
	50-78-2	CC(=O)Oc1ccccc1C(O)=O				Chemical Identifier Resolver (Lookup) (retrieved on 06-09-2016)
	52-01-7	CC(=O)S[C@@H]1CC2=CC(=O)CC[C@]2(C)[C@H]3CC[C@@]4(C)[C@@H](CC[C@@]45CCC(=O)O5)[C@H]13				Chemical Identifier Resolver (Lookup) (retrieved on 06-09-2016)
	115193-30-1	CC(C(=O)N)NC(=O)COC(=O)C1=CC=CC=C1				ChemSpider API (retrieved on 06-09-2016)
	516-05-2	CC(C(O)=O)C(O)=O				Chemical Identifier Resolver (Lookup) (retrieved on 06-09-2016)
	75-84-3	CC(C)(C)CO				Chemical Identifier Resolver (Lookup) (retrieved on 06-09-2016)
Menthol	89-78-1	CC(C)[C@@H]1CC[C@@H](C)C[C@H]1O		Name search against http://www.commonchemistry.org. (Handbook of Aqueous Solubility Data (2nd edition), Yalkowsky et al. 2010. checked for CAS no. in case of multiple entries.) Correct SMILES confirmed via http://cdkdepict-openchem.rhcloud.com/depict.html		Chemical Identifier Resolver (Lookup) (retrieved on 17-10-2016)
	516-06-3	CC(C)C(N)C(O)=O				Chemical Identifier Resolver (Lookup) (retrieved on 06-09-2016)
l-Leucine	61-90-5	CC(C)C[C@H](N)C(O)=O		Name search against http://www.commonchemistry.org. (Handbook of Aqueous Solubility Data (2nd edition), Yalkowsky et al. 2010. checked for CAS no. in case of multiple entries.) Correct SMILES confirmed via http://cdkdepict-openchem.rhcloud.com/depict.html		Chemical Identifier Resolver (OPSIN) (retrieved on 17-10-2016)
	77-02-1	CC(C)C1(CC=C)C(=O)NC(=O)NC1=O				Chemical Identifier Resolver (Lookup) (retrieved on 06-09-2016)
2-Isopropyl-4-nitroimidazole	73-32-5	CC(C)c1[nH]cc(n1)[N+]([O-])=O				Chemical Identifier Resolver (OPSIN) (retrieved on 17-10-2016)
	328-39-2	CC(C)CC(N)C(O)=O				Chemical Identifier Resolver (Lookup) (retrieved on 06-09-2016)
	115193-33-4	CC(C)CN(CC(C)C)C(=O)COC(=O)C1=CC=CC=C1				ChemSpider API (retrieved on 06-09-2016)
	543-28-2	CC(C)COC(N)=O				Chemical Identifier Resolver (Lookup) (retrieved on 06-09-2016)
	115193-27-6	CC(C)NC(=O)COC(=O)c1ccccc1				ChemSpider API (retrieved on 06-09-2016)
	139-40-2	CC(C)Nc1nc(Cl)nc(NC(C)C)n1				Chemical Identifier Resolver (Lookup) (retrieved on 06-09-2016)
	115178-63-7	CC(CN(CC(C)O)C(=O)COC(=O)C1=CC=CC=C1)O				ChemSpider API (retrieved on 06-09-2016)
	60-35-5	CC(N)=O				Chemical Identifier Resolver (Lookup) (retrieved on 06-09-2016)
	302-72-7	CC(N)C(O)=O		confirmed via http://www.commonchemistry.org/ChemicalDetail.aspx?ref=302-72-7 [01/11/16]		Chemical Identifier Resolver (Lookup) (retrieved on 06-09-2016)
	56-41-7	C[C@H](N)C(O)=O				http://www.commonchemistry.org/ChemicalDetail.aspx?ref=56-41-7 [01/11/16]
	56-04-2	CC1=CC(=O)NC(=S)N1				Chemical Identifier Resolver (Lookup) (retrieved on 06-09-2016)
	65-71-4	CC1=CNC(=O)NC1=O				Chemical Identifier Resolver (Lookup) (retrieved on 06-09-2016)
	118-96-7	Cc1c(cc(cc1[N+]([O-])=O)[N+]([O-])=O)[N+]([O-])=O				Chemical Identifier Resolver (Lookup) (retrieved on 06-09-2016)
9,10-Dimethyl-1,2-benzanthracene	56-56-4	Cc1c2ccccc2c(C)c3c4ccccc4ccc13				Chemical Identifier Resolver (Lookup) (retrieved on 17-10-2016)
	781-43-1	Cc1c2ccccc2c(C)c3ccccc13				Chemical Identifier Resolver (Lookup) (retrieved on 06-09-2016)
	779-02-2	Cc1c2ccccc2cc3ccccc13				Chemical Identifier Resolver (Lookup) (retrieved on 06-09-2016)
	95-93-2	Cc1cc(C)c(C)cc1C				Chemical Identifier Resolver (Lookup) (retrieved on 06-09-2016)
	581-40-8	Cc1cc2ccccc2cc1C				Chemical Identifier Resolver (Lookup) (retrieved on 06-09-2016)
	2131-41-1	Cc1ccc(C)c2c(C)cccc12				Chemical Identifier Resolver (Lookup) (retrieved on 06-09-2016)
	99-99-0	Cc1ccc(cc1)[N+]([O-])=O				Chemical Identifier Resolver (Lookup) (retrieved on 06-09-2016)
	70-55-3	Cc1ccc(cc1)[S](N)(=O)=O				Chemical Identifier Resolver (Lookup) (retrieved on 06-09-2016)
	613-33-2	Cc1ccc(cc1)c2ccc(C)cc2				Chemical Identifier Resolver (Lookup) (retrieved on 06-09-2016)
	644-08-6	Cc1ccc(cc1)c2ccccc2				Chemical Identifier Resolver (Lookup) (retrieved on 06-09-2016)
	121-14-2	Cc1ccc(cc1[N+]([O-])=O)[N+]([O-])=O		http://www.commonchemistry.org/ChemicalDetail.aspx?ref=121-14-2 [01/11/16]		Chemical Identifier Resolver (Lookup) (retrieved on 06-09-2016)
4-Methylbenzyl alcohol	589-18-4	Cc1ccc(CO)cc1				Chemical Identifier Resolver (OPSIN) (retrieved on 17-10-2016)
	105-67-9	Cc1ccc(O)c(C)c1				Chemical Identifier Resolver (Lookup) (retrieved on 06-09-2016)
	56-49-5	Cc1ccc2cc3c(ccc4ccccc34)c5CCc1c25				Chemical Identifier Resolver (Lookup) (retrieved on 06-09-2016)
	613-12-7	Cc1ccc2cc3ccccc3cc2c1				Chemical Identifier Resolver (Lookup) (retrieved on 06-09-2016)
	93-37-8	Cc1ccc2ccc(C)nc2c1				Chemical Identifier Resolver (Lookup) (retrieved on 06-09-2016)
	91-57-6	Cc1ccc2ccccc2c1				Chemical Identifier Resolver (Lookup) (retrieved on 06-09-2016)
	99-08-1	Cc1cccc(c1)[N+]([O-])=O				Chemical Identifier Resolver (Lookup) (retrieved on 06-09-2016)
	115178-70-6	CC1CCCC(N1C(=O)COC(=O)C2=CC=CC=C2)C				ChemSpider API (retrieved on 06-09-2016)
	571-61-9	Cc1cccc2c(C)cccc12				Chemical Identifier Resolver (Lookup) (retrieved on 06-09-2016)
	1730-37-6	Cc1cccc2c1Cc3ccccc23				Chemical Identifier Resolver (Lookup) (retrieved on 06-09-2016)
	832-69-9	Cc1cccc2c1ccc3ccccc23				Chemical Identifier Resolver (Lookup) (retrieved on 06-09-2016)
	88-19-7	Cc1ccccc1[S](N)(=O)=O				Chemical Identifier Resolver (Lookup) (retrieved on 06-09-2016)
3-Hydroxy-5-methyl isoxazole	10004-44-1	Cc1onc(O)c1		http://www.sigmaaldrich.com/catalog/product/aldrich/h3275?lang=en&region=GB		Chemical Identifier Resolver (OPSIN) (retrieved on 17-10-2016)
	144-82-1	Cc1sc(N[S](=O)(=O)c2ccc(N)cc2)nn1				Chemical Identifier Resolver (Lookup) (retrieved on 06-09-2016)
	75410-16-1	CCC(=O)N1C(=O)NC=C(F)C1=O				Chemical Identifier Resolver (Lookup) (retrieved on 06-09-2016)
Ethylmalonic acid	601-75-2	CCC(C(O)=O)C(O)=O				Chemical Identifier Resolver (OPSIN) (retrieved on 17-10-2016)
	52-31-3	CCC1(C(=O)NC(=O)NC1=O)C2=CCCCC2				Chemical Identifier Resolver (Lookup) (retrieved on 06-09-2016)
	50-06-6	CCC1(C(=O)NC(=O)NC1=O)c2ccccc2				Chemical Identifier Resolver (Lookup) (retrieved on 06-09-2016)
	50-11-3	CCC1(CC)C(=O)NC(=O)N(C)C1=O				Chemical Identifier Resolver (Lookup) (retrieved on 06-09-2016)
Barbital	57-44-3	CCC1(CC)C(=O)NC(=O)NC1=O				Chemical Identifier Resolver (Lookup) (retrieved on 06-09-2016)
	57-43-2	CCC1(CCC(C)C)C(=O)NC(=O)NC1=O				Chemical Identifier Resolver (Lookup) (retrieved on 06-09-2016)
	115178-69-3	CCC1CCCCN1C(=O)COC(=O)C2=CC=CC=C2				ChemSpider API (retrieved on 06-09-2016)
	327-57-1	CCCC[C@H](N)C(O)=O				Chemical Identifier Resolver (Lookup) (retrieved on 06-09-2016)
	33376-25-9	CCCC1(C(=O)NC(=O)NC1=O)CC				ChemSpider API (retrieved on 06-09-2016)
	616-06-8	CCCCC(N)C(O)=O				Chemical Identifier Resolver (Lookup) (retrieved on 06-09-2016)
5-Butyl-5-ethylbarbituric acid	77-28-1	CCCCC1(CC)C(=O)NC(=O)NC1=O				Chemical Identifier Resolver (OPSIN) (retrieved on 17-10-2016)
	334-48-5	CCCCCCCCCC(O)=O				Chemical Identifier Resolver (Lookup) (retrieved on 06-09-2016)
	143-07-7	CCCCCCCCCCCC(O)=O				Chemical Identifier Resolver (Lookup) (retrieved on 06-09-2016)
	2312-15-4	CCCCCCCCCCCCOc1ccc(cc1)C(O)=O				Chemical Identifier Resolver (Lookup) (retrieved on 06-09-2016)
	115193-29-8	CCCCCCNC(=O)COC(=O)C1=CC=CC=C1				ChemSpider API (retrieved on 06-09-2016)
	106231-57-6	CCCCN(CCCC)C(=O)COC(=O)C1=CC=CC=C1				ChemSpider API (retrieved on 06-09-2016)
	115193-28-7	CCCCNC(=O)COC(=O)C1=CC=CC=C1				ChemSpider API (retrieved on 06-09-2016)
	94-25-7	CCCCOC(=O)c1ccc(N)cc1				Chemical Identifier Resolver (Lookup) (retrieved on 06-09-2016)
	94-26-8	CCCCOC(=O)c1ccc(O)cc1				Chemical Identifier Resolver (Lookup) (retrieved on 06-09-2016)
Butyl carbamate	592-35-8	CCCCOC(N)=O				Chemical Identifier Resolver (OPSIN) (retrieved on 17-10-2016)
	106231-51-0	CCCNC(=O)COC(=O)c1ccccc1				ChemSpider API (retrieved on 06-09-2016)
	94-12-2	CCCOC(=O)c1ccc(N)cc1				Chemical Identifier Resolver (Lookup) (retrieved on 06-09-2016)
	115178-79-5	CCN(CC)C(=O)C(C)OC(=O)C1=CC=CC=C1				ChemSpider API (retrieved on 06-09-2016)
	64649-63-4	CCN(CC)C(=O)COC(=O)c1ccccc1				ChemSpider API (retrieved on 06-09-2016)
	137-58-6	CCN(CC)CC(=O)Nc1c(C)cccc1C				Chemical Identifier Resolver (Lookup) (retrieved on 06-09-2016)
	64649-57-6	CCNC(=O)COC(=O)c1ccccc1				ChemSpider API (retrieved on 06-09-2016)
2-sec-Butylamino-4-ethylamino-6-methoxy-s-triazine	26259-45-0	CCNc1nc(NC(C)CC)nc(OC)n1				Chemical Identifier Resolver (OPSIN) (retrieved on 17-10-2016)
	333-41-5	CCO[P](=S)(OCC)Oc1cc(C)nc(n1)C(C)C				Chemical Identifier Resolver (Lookup) (retrieved on 06-09-2016)
	2921-88-2	CCO[P](=S)(OCC)Oc1nc(Cl)c(Cl)cc1Cl				Chemical Identifier Resolver (Lookup) (retrieved on 06-09-2016)
	298-04-4	CCO[P](=S)(OCC)SCCSCC				Chemical Identifier Resolver (Lookup) (retrieved on 06-09-2016)
N-Acetyl-l-tryptophan ethyl ester	2382-80-1	CCOC(=O)[C@H](Cc1c[nH]c2ccccc12)NC(C)=O		http://www.sigmaaldrich.com/catalog/product/aldrich/857726?lang=en&region=GB		Chemical Identifier Resolver (OPSIN) (retrieved on 17-10-2016)
	510-15-6	CCOC(=O)C(O)(c1ccc(Cl)cc1)c2ccc(Cl)cc2				Chemical Identifier Resolver (Lookup) (retrieved on 06-09-2016)
	94-09-7	CCOC(=O)c1ccc(N)cc1				Chemical Identifier Resolver (Lookup) (retrieved on 06-09-2016)
	120-47-8	CCOC(=O)c1ccc(O)cc1				Chemical Identifier Resolver (Lookup) (retrieved on 06-09-2016)
	106231-63-4	CCOC(=O)CN(C)C(=O)COC(=O)C1=CC=CC=C1				ChemSpider API (retrieved on 06-09-2016)
	502-55-6	CCOC(=S)SSC(=S)OCC				Chemical Identifier Resolver (Lookup) (retrieved on 06-09-2016)
	62-44-2	CCOc1ccc(NC(C)=O)cc1				Chemical Identifier Resolver (Lookup) (retrieved on 06-09-2016)
	2051-24-3	Clc1c(Cl)c(Cl)c(c(Cl)c1Cl)c2c(Cl)c(Cl)c(Cl)c(Cl)c2Cl				Chemical Identifier Resolver (Lookup) (retrieved on 06-09-2016)
	18259-05-7	Clc1c(Cl)c(Cl)c(c2ccccc2)c(Cl)c1Cl				Chemical Identifier Resolver (Lookup) (retrieved on 06-09-2016)
1,2,3,4-Tetrachlorodibenzo-p-dioxin	30746-58-8	Clc1c(Cl)c(Cl)c2Oc3ccccc3Oc2c1Cl				Chemical Identifier Resolver (OPSIN) (retrieved on 17-10-2016)
3,4-Dichlorosulfolane	3001-57-8	ClC1C[S](=O)(=O)CC1Cl		http://www.sigmaaldrich.com/catalog/product/aldrich/404691?lang=en&region=GB		Chemical Identifier Resolver (OPSIN) (retrieved on 17-10-2016)
	40186-72-9	Clc1cc(c(Cl)c(Cl)c1Cl)c2c(Cl)c(Cl)c(Cl)c(Cl)c2Cl				Chemical Identifier Resolver (Lookup) (retrieved on 06-09-2016)
	33284-53-6	Clc1cc(c2ccccc2)c(Cl)c(Cl)c1Cl				Chemical Identifier Resolver (Lookup) (retrieved on 06-09-2016)
	33979-03-2	Clc1cc(Cl)c(c(Cl)c1)c2c(Cl)cc(Cl)cc2Cl				Chemical Identifier Resolver (Lookup) (retrieved on 06-09-2016)
	35693-92-6	Clc1cc(Cl)c(c(Cl)c1)c2ccccc2				Chemical Identifier Resolver (Lookup) (retrieved on 06-09-2016)
	15862-07-4	Clc1cc(Cl)c(cc1Cl)c2ccccc2				Chemical Identifier Resolver (Lookup) (retrieved on 06-09-2016)
	52663-77-1	Clc1cc(Cl)c(Cl)c(c1Cl)c2c(Cl)c(Cl)c(Cl)c(Cl)c2Cl				Chemical Identifier Resolver (Lookup) (retrieved on 06-09-2016)
	2136-99-4	Clc1cc(Cl)c(Cl)c(c1Cl)c2c(Cl)c(Cl)cc(Cl)c2Cl				Chemical Identifier Resolver (Lookup) (retrieved on 06-09-2016)
	608-93-5	Clc1cc(Cl)c(Cl)c(Cl)c1Cl				Chemical Identifier Resolver (Lookup) (retrieved on 06-09-2016)
	38380-07-3	Clc1ccc(c(Cl)c1Cl)c2ccc(Cl)c(Cl)c2Cl				Chemical Identifier Resolver (Lookup) (retrieved on 06-09-2016)
	32598-13-3	Clc1ccc(cc1Cl)c2ccc(Cl)c(Cl)c2				Chemical Identifier Resolver (Lookup) (retrieved on 06-09-2016)
	37680-73-2	Clc1ccc(Cl)c(c1)c2cc(Cl)c(Cl)cc2Cl				Chemical Identifier Resolver (Lookup) (retrieved on 06-09-2016)
	106-46-7	Clc1ccc(Cl)cc1				Chemical Identifier Resolver (Lookup) (retrieved on 06-09-2016)
	55215-18-4	Clc1cccc(c1Cl)c2cc(Cl)c(Cl)c(Cl)c2Cl				Chemical Identifier Resolver (Lookup) (retrieved on 06-09-2016)
	33146-45-1	Clc1cccc(Cl)c1c2ccccc2				Chemical Identifier Resolver (Lookup) (retrieved on 06-09-2016)
	70362-47-9	Clc1ccccc1c2cc(Cl)c(Cl)cc2Cl				Chemical Identifier Resolver (Lookup) (retrieved on 06-09-2016)
	2051-60-7	Clc1ccccc1c2ccccc2				Chemical Identifier Resolver (Lookup) (retrieved on 06-09-2016)
	115178-78-4	CN(C)C(=O)CCCOC(=O)c1ccccc1				ChemSpider API (retrieved on 06-09-2016)
	106231-54-3	CN(C)C(=O)COC(=O)c1ccccc1				ChemSpider API (retrieved on 06-09-2016)
	150-68-5	CN(C)C(=O)Nc1ccc(Cl)cc1				Chemical Identifier Resolver (Lookup) (retrieved on 06-09-2016)
	101-42-8	CN(C)C(=O)Nc1ccccc1				Chemical Identifier Resolver (Lookup) (retrieved on 06-09-2016)
	64124-14-7	CN(C)c1nc(nc(n1)N(C)O)N(C)C				ChemSpider API (retrieved on 06-09-2016)
	479-45-8	CN(c1c(cc(cc1[N+]([O-])=O)[N+]([O-])=O)[N+]([O-])=O)[N+]([O-])=O				Chemical Identifier Resolver (Lookup) (retrieved on 06-09-2016)
	106231-62-3	CN(CC(=O)N)C(=O)COC(=O)C1=CC=CC=C1				ChemSpider API (retrieved on 06-09-2016)
	106231-64-5	CN(CC(=O)O)C(=O)COC(=O)C1=CC=CC=C1				ChemSpider API (retrieved on 06-09-2016)
	106231-59-8	CN(CCO)C(=O)COC(=O)c1ccccc1				ChemSpider API (retrieved on 06-09-2016)
	556-61-6	CN=C=S				Chemical Identifier Resolver (Lookup) (retrieved on 06-09-2016)
	439-14-5	CN1C(=O)CN=C(c2ccccc2)c3cc(Cl)ccc13				Chemical Identifier Resolver (Lookup) (retrieved on 06-09-2016)
	58-55-9	CN1C(=O)N(C)c2nc[nH]c2C1=O				Chemical Identifier Resolver (Lookup) (retrieved on 06-09-2016)
5-(1-Cyclohexenyl)-1,5-dimethylbarbituric acid	56-29-1	CN1C(=O)NC(=O)C(C)(C1=O)C2=CCCCC2				Chemical Identifier Resolver (OPSIN) (retrieved on 17-10-2016)
	2217-08-5	N1C(=O)C(C(=O)NC1=O)(CCC)CCC				https://www.sigmaaldrich.com/catalog/search?interface=CAS+No.&term=2217-08-5&N=0+260000323&mode=match+partialmax&focus=buildingblocks&lang=en&region=GB (last accessed 27-01-2018)
Mepazine	60-89-9	CN1CCCC(C1)CN2c3ccccc3Sc4ccccc24				Chemical Identifier Resolver (Lookup) (retrieved on 17-10-2016)
	117-89-5	CN1CCN(CCCN2c3ccccc3Sc4ccc(cc24)C(F)(F)F)CC1				Chemical Identifier Resolver (Lookup) (retrieved on 06-09-2016)
	58-38-8	CN1CCN(CCCN2c3ccccc3Sc4ccc(Cl)cc24)CC1				Chemical Identifier Resolver (Lookup) (retrieved on 06-09-2016)
	58-08-2	Cn1cnc2N(C)C(=O)N(C)C(=O)c12				Chemical Identifier Resolver (Lookup) (retrieved on 06-09-2016)
	83-67-0	Cn1cnc2N(C)C(=O)NC(=O)c12				Chemical Identifier Resolver (Lookup) (retrieved on 06-09-2016)
	106231-50-9	CNC(=O)COC(=O)c1ccccc1				ChemSpider API (retrieved on 06-09-2016)
	25366-23-8	CNC(=O)N(C)c1sc(nn1)C(F)(F)F				Chemical Identifier Resolver (Lookup) (retrieved on 06-09-2016)
	1563-66-2	CNC(=O)Oc1cccc2CC(C)(C)Oc12				Chemical Identifier Resolver (Lookup) (retrieved on 06-09-2016)
	19167-57-8	CNC1=NC2=NC=CN=C2C=N1				PubChem API (retrieved on 06-09-2016)
	2104-96-3	CO[P](=S)(OC)Oc1cc(Cl)c(Br)cc1Cl				Chemical Identifier Resolver (Lookup) (retrieved on 06-09-2016)
	299-84-3	CO[P](=S)(OC)Oc1cc(Cl)c(Cl)cc1Cl				Chemical Identifier Resolver (Lookup) (retrieved on 06-09-2016)
	298-00-0	CO[P](=S)(OC)Oc1ccc(cc1)[N+]([O-])=O				Chemical Identifier Resolver (Lookup) (retrieved on 06-09-2016)
	553-90-2	COC(=O)C(=O)OC				Chemical Identifier Resolver (Lookup) (retrieved on 06-09-2016)
	1202-25-1	COC(=O)c1ccc(cc1)N(C)C				Chemical Identifier Resolver (Lookup) (retrieved on 06-09-2016)
	99-76-3	COC(=O)c1ccc(O)cc1				Chemical Identifier Resolver (Lookup) (retrieved on 06-09-2016)
Methyl-4-methoxybenzoate	121-98-2	COC(=O)c1ccc(OC)cc1		http://www.sigmaaldrich.com/catalog/product/aldrich/w267902?lang=en&region=GB		Chemical Identifier Resolver (OPSIN) (retrieved on 17-10-2016)
	13684-63-4	COC(=O)Nc1cccc(OC(=O)Nc2cccc(C)c2)c1				Chemical Identifier Resolver (Lookup) (retrieved on 06-09-2016)
	87-40-1	COc1c(Cl)cc(Cl)cc1Cl				Chemical Identifier Resolver (Lookup) (retrieved on 06-09-2016)
	1984-65-2	COc1c(Cl)cccc1Cl				Chemical Identifier Resolver (Lookup) (retrieved on 06-09-2016)
	938-86-3	COc1cc(Cl)c(Cl)c(Cl)c1Cl				Chemical Identifier Resolver (Lookup) (retrieved on 06-09-2016)
Grifulvin	126-07-8	COc1cc(OC)c2C(=O)[C@]3(Oc2c1Cl)[C@H](C)CC(=O)C=C3OC				Chemical Identifier Resolver (Lookup) (retrieved on 17-10-2016)
	100-09-4	COc1ccc(cc1)C(O)=O				Chemical Identifier Resolver (Lookup) (retrieved on 06-09-2016)
	54135-80-7	COc1ccc(Cl)c(Cl)c1Cl				Chemical Identifier Resolver (Lookup) (retrieved on 06-09-2016)
Acetamide, N-(4-methoxyphenyl)-	51-66-1	COc1ccc(NC(C)=O)cc1				Chemical Identifier Resolver (OPSIN) (retrieved on 17-10-2016)
	76-57-3	COc1ccc2C[C@@H]3[C@@H]4C=C[C@H](O)[C@@H]5Oc1c2[C@]45CCN3C				Chemical Identifier Resolver (Lookup) (retrieved on 06-09-2016)
	1984-59-4	COc1cccc(Cl)c1Cl				Chemical Identifier Resolver (Lookup) (retrieved on 06-09-2016)
2-Methoxybenzoic acid	579-75-9	COc1ccccc1C(O)=O				Chemical Identifier Resolver (OPSIN) (retrieved on 17-10-2016)
4-Methoxypteridine	30564-38-6	COc1ncnc2nccnc12		Rytting et al., The AAPS Journal 2005; 7 (1) Article 10 (http://www.aapsj.org)		Chemical Identifier Resolver (Lookup) (retrieved on 17-10-2016)
	115178-64-8	COCCN(CCOC)C(=O)COC(=O)C1=CC=CC=C1				ChemSpider API (retrieved on 06-09-2016)
Methionine	63-68-3	CSCC[C@H](N)C(O)=O		Name search against http://www.commonchemistry.org. (Handbook of Aqueous Solubility Data (2nd edition), Yalkowsky et al. 2010. checked for CAS no. in case of multiple entries.) Correct SMILES confirmed via http://cdkdepict-openchem.rhcloud.com/depict.html		Chemical Identifier Resolver (OPSIN) (retrieved on 17-10-2016)
	51-21-8	FC1=CNC(=O)NC1=O				Chemical Identifier Resolver (Lookup) (retrieved on 06-09-2016)
	122-39-4	N(c1ccccc1)c2ccccc2				Chemical Identifier Resolver (Lookup) (retrieved on 06-09-2016)
l-Asparagine	70-47-3	N[C@@H](CC(N)=O)C(O)=O		Name search against http://www.commonchemistry.org. (Handbook of Aqueous Solubility Data (2nd edition), Yalkowsky et al. 2010. checked for CAS no. in case of multiple entries.) Correct SMILES confirmed via http://cdkdepict-openchem.rhcloud.com/depict.html		Chemical Identifier Resolver (Lookup) (retrieved on 17-10-2016)
l-Aspartic acid	56-84-8	N[C@@H](CC(O)=O)C(O)=O				Chemical Identifier Resolver (OPSIN) (retrieved on 17-10-2016)
l-Histidine	71-00-1	N[C@@H](Cc1c[nH]cn1)C(O)=O		Name search against http://www.commonchemistry.org. (Handbook of Aqueous Solubility Data (2nd edition), Yalkowsky et al. 2010. checked for CAS no. in case of multiple entries.) Correct SMILES confirmed via http://cdkdepict-openchem.rhcloud.com/depict.html		Chemical Identifier Resolver (OPSIN) (retrieved on 17-10-2016)
l-Tyrosine	60-18-4	N[C@@H](Cc1ccc(O)cc1)C(O)=O		Name search against http://www.commonchemistry.org. (Handbook of Aqueous Solubility Data (2nd edition), Yalkowsky et al. 2010. checked for CAS no. in case of multiple entries.) Correct SMILES confirmed via http://cdkdepict-openchem.rhcloud.com/depict.html		Chemical Identifier Resolver (OPSIN) (retrieved on 17-10-2016)
(S)-Phenylalanine	63-91-2	N[C@@H](Cc1ccccc1)C(O)=O		Name search against http://www.commonchemistry.org. (Handbook of Aqueous Solubility Data (2nd edition), Yalkowsky et al. 2010. checked for CAS no. in case of multiple entries.) Correct SMILES confirmed via http://cdkdepict-openchem.rhcloud.com/depict.html		Chemical Identifier Resolver (OPSIN) (retrieved on 17-10-2016)
	56-85-9	N[C@@H](CCC(N)=O)C(O)=O				Chemical Identifier Resolver (Lookup) (retrieved on 06-09-2016)
l-Arginine	74-79-3	N[C@@H](CCCNC(N)=N)C(O)=O		Name search against http://www.commonchemistry.org. (Handbook of Aqueous Solubility Data (2nd edition), Yalkowsky et al. 2010. checked for CAS no. in case of multiple entries.) Correct SMILES confirmed via http://cdkdepict-openchem.rhcloud.com/depict.html		Chemical Identifier Resolver (OPSIN) (retrieved on 17-10-2016)
Serine	56-45-1	N[C@@H](CO)C(O)=O		Name search against http://www.commonchemistry.org. (Handbook of Aqueous Solubility Data (2nd edition), Yalkowsky et al. 2010. checked for CAS no. in case of multiple entries.) Correct SMILES confirmed via http://cdkdepict-openchem.rhcloud.com/depict.html		Chemical Identifier Resolver (OPSIN) (retrieved on 17-10-2016)
d-Glutamic acid	6893-26-1	N[C@H](CCC(O)=O)C(O)=O		Name search against http://www.commonchemistry.org. (Handbook of Aqueous Solubility Data (2nd edition), Yalkowsky et al. 2010. checked for CAS no. in case of multiple entries.) Correct SMILES confirmed via http://cdkdepict-openchem.rhcloud.com/depict.html		Chemical Identifier Resolver (OPSIN) (retrieved on 17-10-2016)
	58-94-6	N[S](=O)(=O)c1cc2c(NC=N[S]2(=O)=O)cc1Cl				Chemical Identifier Resolver (Lookup) (retrieved on 06-09-2016)
	55-21-0	NC(=O)c1ccccc1				Chemical Identifier Resolver (Lookup) (retrieved on 06-09-2016)
	65-45-2	NC(=O)c1ccccc1O				Chemical Identifier Resolver (Lookup) (retrieved on 06-09-2016)
	150-30-1	NC(Cc1ccccc1)C(O)=O				Chemical Identifier Resolver (Lookup) (retrieved on 06-09-2016)
	617-65-2	NC(CCC(O)=O)C(O)=O				Chemical Identifier Resolver (Lookup) (retrieved on 06-09-2016)
	556-88-7	NC(N)=N[N+]([O-])=O				Chemical Identifier Resolver (Lookup) (retrieved on 06-09-2016)
	57-67-0	NC(N)=N[S](=O)(=O)c1ccc(N)cc1				Chemical Identifier Resolver (Lookup) (retrieved on 06-09-2016)
	461-58-5	NC(N)=NC#N				Chemical Identifier Resolver (Lookup) (retrieved on 06-09-2016)
	57-13-6	NC(N)=O				Chemical Identifier Resolver (Lookup) (retrieved on 06-09-2016)
Thiourea	62-56-6	NC(N)=S				Chemical Identifier Resolver (OPSIN) (retrieved on 17-10-2016)
	100-01-6	Nc1ccc(cc1)[N+]([O-])=O				Chemical Identifier Resolver (Lookup) (retrieved on 06-09-2016)
	72-14-0	Nc1ccc(cc1)[S](=O)(=O)Nc2sccn2				Chemical Identifier Resolver (Lookup) (retrieved on 06-09-2016)
	63-74-1	Nc1ccc(cc1)[S](N)(=O)=O				Chemical Identifier Resolver (Lookup) (retrieved on 06-09-2016)
	121-57-3	Nc1ccc(cc1)[S](O)(=O)=O				Chemical Identifier Resolver (Lookup) (retrieved on 06-09-2016)
	150-13-0	Nc1ccc(cc1)C(O)=O				Chemical Identifier Resolver (Lookup) (retrieved on 06-09-2016)
	123-30-8	Nc1ccc(O)cc1				Chemical Identifier Resolver (Lookup) (retrieved on 06-09-2016)
	591-27-5	Nc1cccc(O)c1				Chemical Identifier Resolver (Lookup) (retrieved on 06-09-2016)
	118-92-3	Nc1ccccc1C(O)=O				Chemical Identifier Resolver (Lookup) (retrieved on 06-09-2016)
	95-55-6	Nc1ccccc1O				Chemical Identifier Resolver (Lookup) (retrieved on 06-09-2016)
	73-24-5	Nc1ncnc2nc[nH]c12				Chemical Identifier Resolver (Lookup) (retrieved on 06-09-2016)
Diglycine	556-50-3	NCC(=O)NCC(O)=O		Name search against http://www.commonchemistry.org. (Handbook of Aqueous Solubility Data (2nd edition), Yalkowsky et al. 2010. checked for CAS no. in case of multiple entries.) Correct SMILES confirmed via http://cdkdepict-openchem.rhcloud.com/depict.html		Chemical Identifier Resolver (Lookup) (retrieved on 17-10-2016)
	56-40-6	NCC(O)=O				Chemical Identifier Resolver (Lookup) (retrieved on 06-09-2016)
	107-35-7	NCC[S](O)(=O)=O				Chemical Identifier Resolver (Lookup) (retrieved on 06-09-2016)
	147-71-7	O[C@@H]([C@H](O)C(O)=O)C(O)=O				Chemical Identifier Resolver (Lookup) (retrieved on 06-09-2016)
	123-56-8	O=C1CCC(=O)N1				Chemical Identifier Resolver (Lookup) (retrieved on 06-09-2016)
	105-60-2	O=C1CCCCCN1				Chemical Identifier Resolver (Lookup) (retrieved on 06-09-2016)
	315-30-0	O=C1N=CN=C2NNC=C12				Chemical Identifier Resolver (Lookup) (retrieved on 06-09-2016)
	141-90-2	O=C1NC(=S)NC=C1				Chemical Identifier Resolver (Lookup) (retrieved on 06-09-2016)
	85-44-9	O=C1OC(=O)c2ccccc12				Chemical Identifier Resolver (Lookup) (retrieved on 06-09-2016)
l-Proline, 1-[(benzoyloxy)acetyl]-	115178-75-1	OC(=O)[C@@H]1CCCN1C(=O)COC(=O)c2ccccc2		Handbook of Aqueous Solubility Data (2nd edition), Yalkowsky et al. 2010. solubility data checked against original reference to identify the structure. Correct SMILES confirmed via http://cdkdepict-openchem.rhcloud.com/depict.html. Original reference: Nielsen, N.M. and H. Bundgaard, Gycolamide esters as biolabile prodrugs of carboxylic acid agents: synthesis, stability, bioconversion, and physico…		Chemical Identifier Resolver (OPSIN) (retrieved on 17-10-2016)
Maleic acid	110-16-7	OC(=O)\C=C/C(O)=O		Name search against http://www.commonchemistry.org. (Handbook of Aqueous Solubility Data (2nd edition), Yalkowsky et al. 2010. checked for CAS no. in case of multiple entries.) Correct SMILES confirmed via http://cdkdepict-openchem.rhcloud.com/depict.html		Chemical Identifier Resolver (OPSIN) (retrieved on 17-10-2016)
	110-17-8	OC(=O)\C=C\C(O)=O				Chemical Identifier Resolver (Lookup) (retrieved on 06-09-2016)
trans-Cinnamic acid	140-10-3	OC(=O)\C=C\c1ccccc1				Chemical Identifier Resolver (OPSIN) (retrieved on 17-10-2016)
	76-93-7	OC(=O)C(O)(c1ccccc1)c2ccccc2				Chemical Identifier Resolver (Lookup) (retrieved on 06-09-2016)
	144-62-7	OC(=O)C(O)=O				Chemical Identifier Resolver (Lookup) (retrieved on 06-09-2016)
	50-31-7	OC(=O)c1c(Cl)ccc(Cl)c1Cl				Chemical Identifier Resolver (Lookup) (retrieved on 06-09-2016)
	62-23-7	OC(=O)c1ccc(cc1)[N+]([O-])=O				Chemical Identifier Resolver (Lookup) (retrieved on 06-09-2016)
	99-96-7	OC(=O)c1ccc(O)cc1				Chemical Identifier Resolver (Lookup) (retrieved on 06-09-2016)
3-Hydroxybenzoic acid	99-06-9	OC(=O)c1cccc(O)c1				Chemical Identifier Resolver (OPSIN) (retrieved on 17-10-2016)
	65-85-0	OC(=O)c1ccccc1				Chemical Identifier Resolver (Lookup) (retrieved on 06-09-2016)
	552-16-9	OC(=O)c1ccccc1[N+]([O-])=O				Chemical Identifier Resolver (Lookup) (retrieved on 06-09-2016)
	88-99-3	OC(=O)c1ccccc1C(O)=O				Chemical Identifier Resolver (Lookup) (retrieved on 06-09-2016)
	69-72-7	OC(=O)c1ccccc1O				Chemical Identifier Resolver (Lookup) (retrieved on 06-09-2016)
	59-67-6	OC(=O)c1cccnc1				Chemical Identifier Resolver (Lookup) (retrieved on 06-09-2016)
	77-92-9	OC(=O)CC(O)(CC(O)=O)C(O)=O				Chemical Identifier Resolver (Lookup) (retrieved on 06-09-2016)
	141-82-2	OC(=O)CC(O)=O				Chemical Identifier Resolver (Lookup) (retrieved on 06-09-2016)
	103-82-2	OC(=O)Cc1ccccc1				Chemical Identifier Resolver (Lookup) (retrieved on 06-09-2016)
	110-15-6	OC(=O)CCC(O)=O				Chemical Identifier Resolver (Lookup) (retrieved on 06-09-2016)
	110-94-1	OC(=O)CCCC(O)=O				Chemical Identifier Resolver (Lookup) (retrieved on 06-09-2016)
	124-04-9	OC(=O)CCCCC(O)=O				Chemical Identifier Resolver (Lookup) (retrieved on 06-09-2016)
	505-48-6	OC(=O)CCCCCCC(O)=O				Chemical Identifier Resolver (Lookup) (retrieved on 06-09-2016)
Benzoylaminoacetic acid	495-69-2	OC(=O)CNC(=O)c1ccccc1				Chemical Identifier Resolver (OPSIN) (retrieved on 17-10-2016)
	93-76-5	OC(=O)COc1cc(Cl)c(Cl)cc1Cl				Chemical Identifier Resolver (Lookup) (retrieved on 06-09-2016)
	122-88-3	OC(=O)COc1ccc(Cl)cc1				Chemical Identifier Resolver (Lookup) (retrieved on 06-09-2016)
dl-Tartaric acid	133-37-9	OC(C(O)C(O)=O)C(O)=O				Chemical Identifier Resolver (Lookup) (retrieved on 17-10-2016)
	6915-15-7	OC(CC(O)=O)C(O)=O				Chemical Identifier Resolver (Lookup) (retrieved on 06-09-2016)
d-Sorbitol	50-70-4	OC[C@H](O)[C@@H](O)[C@H](O)[C@H](O)CO		Name search against http://www.commonchemistry.org. (Handbook of Aqueous Solubility Data (2nd edition), Yalkowsky et al. 2010. checked for CAS no. in case of multiple entries.) Correct SMILES confirmed via http://cdkdepict-openchem.rhcloud.com/depict.html		Chemical Identifier Resolver (OPSIN) (retrieved on 17-10-2016)
d-Fructose	57-48-7	OC[C@H]1O[C@](O)(CO)[C@@H](O)[C@@H]1O		Cited reference refers to synonym of "Fructose". However, name search against http://www.commonchemistry.org (Handbook of Aqueous Solubility Data (2nd edition), Yalkowsky et al. 2010. checked for CAS no. in case of multiple entries) implies the ring should be open?		Clayden, Greeves, Warren, Wothers, Organic Chemistry, Oxford University Press (2001), p.1361
	492-62-6	OC[C@H]1O[C@H](O)[C@H](O)[C@@H](O)[C@@H]1O				Chemical Identifier Resolver (Lookup) (retrieved on 06-09-2016)
	57-50-1	OC[C@H]1O[C@H](O[C@]2(CO)O[C@H](CO)[C@@H](O)[C@@H]2O)[C@H](O)[C@@H](O)[C@@H]1O				Chemical Identifier Resolver (Lookup) (retrieved on 06-09-2016)
	1689-84-5	Oc1c(Br)cc(cc1Br)C#N				Chemical Identifier Resolver (Lookup) (retrieved on 06-09-2016)
	88-89-1	Oc1c(cc(cc1[N+]([O-])=O)[N+]([O-])=O)[N+]([O-])=O				Chemical Identifier Resolver (Lookup) (retrieved on 06-09-2016)
	87-86-5	Oc1c(Cl)c(Cl)c(Cl)c(Cl)c1Cl				Chemical Identifier Resolver (Lookup) (retrieved on 06-09-2016)
	1689-83-4	Oc1c(I)cc(cc1I)C#N				Chemical Identifier Resolver (Lookup) (retrieved on 06-09-2016)
	100-02-7	Oc1ccc(cc1)[N+]([O-])=O				Chemical Identifier Resolver (Lookup) (retrieved on 06-09-2016)
	92-69-3	Oc1ccc(cc1)c2ccccc2				Chemical Identifier Resolver (Lookup) (retrieved on 06-09-2016)
	51-28-5	Oc1ccc(cc1[N+]([O-])=O)[N+]([O-])=O				Chemical Identifier Resolver (Lookup) (retrieved on 06-09-2016)
	123-31-9	Oc1ccc(O)cc1				Chemical Identifier Resolver (Lookup) (retrieved on 06-09-2016)
	554-84-7	Oc1cccc(c1)[N+]([O-])=O				Chemical Identifier Resolver (Lookup) (retrieved on 06-09-2016)
	108-46-3	Oc1cccc(O)c1				Chemical Identifier Resolver (Lookup) (retrieved on 06-09-2016)
	148-24-3	Oc1cccc2cccnc12				Chemical Identifier Resolver (Lookup) (retrieved on 06-09-2016)
5-Hydroxyquinoline	578-67-6	Oc1cccc2ncccc12		https://www.fishersci.com/shop/products/5-hydroxyquinoline-99-acros-organics-2/p-3778837		Chemical Identifier Resolver (OPSIN) (retrieved on 17-10-2016)
	108-95-2	Oc1ccccc1				Chemical Identifier Resolver (Lookup) (retrieved on 06-09-2016)
	88-75-5	Oc1ccccc1[N+]([O-])=O				Chemical Identifier Resolver (Lookup) (retrieved on 06-09-2016)
	120-80-9	Oc1ccccc1O				Chemical Identifier Resolver (Lookup) (retrieved on 06-09-2016)
	115-77-5	OCC(CO)(CO)CO				Chemical Identifier Resolver (Lookup) (retrieved on 06-09-2016)
	56-81-5	OCC(O)CO				Chemical Identifier Resolver (Lookup) (retrieved on 06-09-2016)
	58-39-9	OCCN1CCN(CCCN2c3ccccc3Sc4ccc(Cl)cc24)CC1				Chemical Identifier Resolver (Lookup) (retrieved on 06-09-2016)

## Sheet: CrystalStructures
Name	CAS Number	Crystal Structure (Polymorph): Description	CSD Refcode	CIF file URL	CIF file name [local]	Comment	Reference ID	Reference (free text)
	72-14-0	form II	SUTHAZ30			Calculated InChIs match but dataset names (Name and CAS Number) and CSD names (entry chemical_name and synonyms) do not overlap. CSD polymorph entry metadata DETERMINED to correspond to the same polymorph: polymorph II.		Cambridge Structural Database (CSD) version 5.37.
Maleic acid	110-16-7		MALIAC13			Dataset names (Name and CAS Number) and CSD names (entry chemical_name and synonyms) overlap, AND calculated InChIs match.		Cambridge Structural Database (CSD) version 5.37.
3-Hydroxybenzoic acid	99-06-9		BIDLOP02			Dataset names (Name and CAS Number) and CSD names (entry chemical_name and synonyms) overlap, AND calculated InChIs match.		Cambridge Structural Database (CSD) version 5.37.
l-Tyrosine	60-18-4		LTYROS11			Dataset names (Name and CAS Number) and CSD names (entry chemical_name and synonyms) overlap, AND calculated InChIs match.		Cambridge Structural Database (CSD) version 5.37.
l-Histidine	71-00-1		LHISTD04			Dataset names (Name and CAS Number) and CSD names (entry chemical_name and synonyms) overlap, AND calculated InChIs match.		Cambridge Structural Database (CSD) version 5.37.
Barbital	57-44-3	form I	DETBAA01			Calculated InChIs match but dataset names (Name and CAS Number) and CSD names (entry chemical_name and synonyms) do not overlap. Zencici et al. 2014 [dx.doi.org/10.1021/mp400515f] used to determine that "form I" (dataset) and "trigonal polymorph i" (CSD) were probably the same for Barbital.		Cambridge Structural Database (CSD) version 5.37.
	108-46-3		RESORA03			Calculated InChIs match but dataset names (Name and CAS Number) and CSD names (entry chemical_name and synonyms) do not overlap. No dataset polymorph metadata to indicate refcode match is wrong.		Cambridge Structural Database (CSD) version 5.37.
	95-55-6		AMPHOM11			Calculated InChIs match but dataset names (Name and CAS Number) and CSD names (entry chemical_name and synonyms) do not overlap. No dataset polymorph metadata to indicate refcode match is wrong.		Cambridge Structural Database (CSD) version 5.37.
	107-35-7		TAURIN05			Calculated InChIs match but dataset names (Name and CAS Number) and CSD names (entry chemical_name and synonyms) do not overlap. No dataset polymorph metadata to indicate refcode match is wrong.		Cambridge Structural Database (CSD) version 5.37.
	62-44-2		PYRAZB21			Calculated InChIs match but dataset names (Name and CAS Number) and CSD names (entry chemical_name and synonyms) do not overlap. No dataset polymorph metadata to indicate refcode match is wrong.		Cambridge Structural Database (CSD) version 5.37.
	62-23-7		NBZOAC02			Calculated InChIs match but dataset names (Name and CAS Number) and CSD names (entry chemical_name and synonyms) do not overlap. No dataset polymorph metadata to indicate refcode match is wrong.		Cambridge Structural Database (CSD) version 5.37.
	461-58-5		CYAMPD03			Calculated InChIs match but dataset names (Name and CAS Number) and CSD names (entry chemical_name and synonyms) do not overlap. No dataset polymorph metadata to indicate refcode match is wrong.		Cambridge Structural Database (CSD) version 5.37.
	99-76-3		CEBGOF04			Calculated InChIs match but dataset names (Name and CAS Number) and CSD names (entry chemical_name and synonyms) do not overlap. No dataset polymorph metadata to indicate refcode match is wrong.		Cambridge Structural Database (CSD) version 5.37.
	148-24-3		HXQUIN14			Calculated InChIs match but dataset names (Name and CAS Number) and CSD names (entry chemical_name and synonyms) do not overlap. No dataset polymorph metadata to indicate refcode match is wrong.		Cambridge Structural Database (CSD) version 5.37.
Benzoylaminoacetic acid	495-69-2		HIPPAC05			Calculated InChIs match but dataset names (Name and CAS Number) and CSD names (entry chemical_name and synonyms) do not overlap. No dataset polymorph metadata to indicate refcode match is wrong.		Cambridge Structural Database (CSD) version 5.37.
Diglycine	556-50-3		GLYGLY04			Calculated InChIs match but dataset names (Name and CAS Number) and CSD names (entry chemical_name and synonyms) do not overlap. No dataset polymorph metadata to indicate refcode match is wrong.		Cambridge Structural Database (CSD) version 5.37.
	110-94-1		GLURAC04			Calculated InChIs match but dataset names (Name and CAS Number) and CSD names (entry chemical_name and synonyms) do not overlap. No dataset polymorph metadata to indicate refcode match is wrong.		Cambridge Structural Database (CSD) version 5.37.
2-Methoxybenzoic acid	579-75-9		FUFBOX			Calculated InChIs match but dataset names (Name and CAS Number) and CSD names (entry chemical_name and synonyms) do not overlap. No dataset polymorph metadata to indicate refcode match is wrong.		Cambridge Structural Database (CSD) version 5.37.
	57-83-0		PROGST13			Calculated InChIs match but dataset names (Name and CAS Number) and CSD names (entry chemical_name and synonyms) do not overlap. No dataset polymorph metadata to indicate refcode match is wrong.		Cambridge Structural Database (CSD) version 5.37.
	77-92-9		CITRAC11			Calculated InChIs match but dataset names (Name and CAS Number) and CSD names (entry chemical_name and synonyms) do not overlap. No dataset polymorph metadata to indicate refcode match is wrong.		Cambridge Structural Database (CSD) version 5.37.
	69-72-7		SALIAC18			Calculated InChIs match but dataset names (Name and CAS Number) and CSD names (entry chemical_name and synonyms) do not overlap. No dataset polymorph metadata to indicate refcode match is wrong.		Cambridge Structural Database (CSD) version 5.37.
	553-90-2		DMEOXA05			Calculated InChIs match but dataset names (Name and CAS Number) and CSD names (entry chemical_name and synonyms) do not overlap. No dataset polymorph metadata to indicate refcode match is wrong.		Cambridge Structural Database (CSD) version 5.37.
	505-48-6		SUBRAC01			Calculated InChIs match but dataset names (Name and CAS Number) and CSD names (entry chemical_name and synonyms) do not overlap. No dataset polymorph metadata to indicate refcode match is wrong.		Cambridge Structural Database (CSD) version 5.37.
Serine	56-45-1		LSERIN10			Calculated InChIs match but dataset names (Name and CAS Number) and CSD names (entry chemical_name and synonyms) do not overlap. No dataset polymorph metadata to indicate refcode match is wrong.		Cambridge Structural Database (CSD) version 5.37.
	94-09-7		QQQAXG04			Calculated InChIs match but dataset names (Name and CAS Number) and CSD names (entry chemical_name and synonyms) do not overlap. No dataset polymorph metadata to indicate refcode match is wrong.		Cambridge Structural Database (CSD) version 5.37.
	439-14-5		DIZPAM10			Calculated InChIs match but dataset names (Name and CAS Number) and CSD names (entry chemical_name and synonyms) do not overlap. No dataset polymorph metadata to indicate refcode match is wrong.		Cambridge Structural Database (CSD) version 5.37.
	55-21-0		BZAMID12			Calculated InChIs match but dataset names (Name and CAS Number) and CSD names (entry chemical_name and synonyms) do not overlap. No dataset polymorph metadata to indicate refcode match is wrong.		Cambridge Structural Database (CSD) version 5.37.
	124-04-9		ADIPAC11			Calculated InChIs match but dataset names (Name and CAS Number) and CSD names (entry chemical_name and synonyms) do not overlap. No dataset polymorph metadata to indicate refcode match is wrong.		Cambridge Structural Database (CSD) version 5.37.
	198-55-0		PERLEN04			Calculated InChIs match but dataset names (Name and CAS Number) and CSD names (entry chemical_name and synonyms) do not overlap. No dataset polymorph metadata to indicate refcode match is wrong.		Cambridge Structural Database (CSD) version 5.37.
l-Aspartic acid	56-84-8		LASPRT03			Dataset names (Name and CAS Number) and CSD names (entry chemical_name and synonyms) overlap, AND calculated InChIs match.		Cambridge Structural Database (CSD) version 5.37.
trans-Cinnamic acid	140-10-3		CINMAC03			Dataset names (Name and CAS Number) and CSD names (entry chemical_name and synonyms) overlap, AND calculated InChIs match.		Cambridge Structural Database (CSD) version 5.37.
Grifulvin	126-07-8		GRISFL			Dataset names (Name and CAS Number) and CSD names (entry chemical_name and synonyms) overlap, AND calculated InChIs match.		Cambridge Structural Database (CSD) version 5.37.
	100-09-4		ANISIC04			Calculated InChIs match but dataset names (Name and CAS Number) and CSD names (entry chemical_name and synonyms) do not overlap. No dataset polymorph metadata to indicate refcode match is wrong.		Cambridge Structural Database (CSD) version 5.37.
	554-84-7		MNPHOL21			Calculated InChIs match but dataset names (Name and CAS Number) and CSD names (entry chemical_name and synonyms) do not overlap. No dataset polymorph metadata to indicate refcode match is wrong.		Cambridge Structural Database (CSD) version 5.37.
	86-74-8		CRBZOL11			Calculated InChIs match but dataset names (Name and CAS Number) and CSD names (entry chemical_name and synonyms) do not overlap. No dataset polymorph metadata to indicate refcode match is wrong.		Cambridge Structural Database (CSD) version 5.37.
	120-80-9		CATCOL13			Calculated InChIs match but dataset names (Name and CAS Number) and CSD names (entry chemical_name and synonyms) do not overlap. No dataset polymorph metadata to indicate refcode match is wrong.		Cambridge Structural Database (CSD) version 5.37.
	556-88-7		NTRGUA02			Calculated InChIs match but dataset names (Name and CAS Number) and CSD names (entry chemical_name and synonyms) do not overlap. No dataset polymorph metadata to indicate refcode match is wrong.		Cambridge Structural Database (CSD) version 5.37.
	141-90-2		TURCIL02			Calculated InChIs match but dataset names (Name and CAS Number) and CSD names (entry chemical_name and synonyms) do not overlap. No dataset polymorph metadata to indicate refcode match is wrong.		Cambridge Structural Database (CSD) version 5.37.
	56-40-6		GLYCIN30			Calculated InChIs match but dataset names (Name and CAS Number) and CSD names (entry chemical_name and synonyms) do not overlap. No dataset polymorph metadata to indicate refcode match is wrong.		Cambridge Structural Database (CSD) version 5.37.
	106-46-7		DCLBEN03			Calculated InChIs match but dataset names (Name and CAS Number) and CSD names (entry chemical_name and synonyms) do not overlap. No dataset polymorph metadata to indicate refcode match is wrong.		Cambridge Structural Database (CSD) version 5.37.
	217-59-4		TRIPHE13			Calculated InChIs match but dataset names (Name and CAS Number) and CSD names (entry chemical_name and synonyms) do not overlap. No dataset polymorph metadata to indicate refcode match is wrong.		Cambridge Structural Database (CSD) version 5.37.
	51-28-5		DNOPHL02			Calculated InChIs match but dataset names (Name and CAS Number) and CSD names (entry chemical_name and synonyms) do not overlap. No dataset polymorph metadata to indicate refcode match is wrong.		Cambridge Structural Database (CSD) version 5.37.
	147-71-7		TARTAC			Calculated InChIs match but dataset names (Name and CAS Number) and CSD names (entry chemical_name and synonyms) do not overlap. No dataset polymorph metadata to indicate refcode match is wrong.		Cambridge Structural Database (CSD) version 5.37.
	76-57-3		ZZZTSE03			Calculated InChIs match but dataset names (Name and CAS Number) and CSD names (entry chemical_name and synonyms) do not overlap. No dataset polymorph metadata to indicate refcode match is wrong.		Cambridge Structural Database (CSD) version 5.37.
	121-57-3		AFAZEM			Calculated InChIs match but dataset names (Name and CAS Number) and CSD names (entry chemical_name and synonyms) do not overlap. No dataset polymorph metadata to indicate refcode match is wrong.		Cambridge Structural Database (CSD) version 5.37.
	53-16-7		ESTRON13			Calculated InChIs match but dataset names (Name and CAS Number) and CSD names (entry chemical_name and synonyms) do not overlap. No dataset polymorph metadata to indicate refcode match is wrong.		Cambridge Structural Database (CSD) version 5.37.
	100-25-4		DNITBZ11			Calculated InChIs match but dataset names (Name and CAS Number) and CSD names (entry chemical_name and synonyms) do not overlap. No dataset polymorph metadata to indicate refcode match is wrong.		Cambridge Structural Database (CSD) version 5.37.
	118-92-3		AMBACO06			Calculated InChIs match but dataset names (Name and CAS Number) and CSD names (entry chemical_name and synonyms) do not overlap. No dataset polymorph metadata to indicate refcode match is wrong.		Cambridge Structural Database (CSD) version 5.37.
	63-74-1		SULAMD07			Calculated InChIs match but dataset names (Name and CAS Number) and CSD names (entry chemical_name and synonyms) do not overlap. No dataset polymorph metadata to indicate refcode match is wrong.		Cambridge Structural Database (CSD) version 5.37.
	56-85-9		GLUTAM02			Calculated InChIs match but dataset names (Name and CAS Number) and CSD names (entry chemical_name and synonyms) do not overlap. No dataset polymorph metadata to indicate refcode match is wrong.		Cambridge Structural Database (CSD) version 5.37.
	58-94-6		QQQAUG15			Calculated InChIs match but dataset names (Name and CAS Number) and CSD names (entry chemical_name and synonyms) do not overlap. No dataset polymorph metadata to indicate refcode match is wrong.		Cambridge Structural Database (CSD) version 5.37.
	88-99-3		PHTHAC06			Calculated InChIs match but dataset names (Name and CAS Number) and CSD names (entry chemical_name and synonyms) do not overlap. No dataset polymorph metadata to indicate refcode match is wrong.		Cambridge Structural Database (CSD) version 5.37.
	144-62-7		OXALAC08			Calculated InChIs match but dataset names (Name and CAS Number) and CSD names (entry chemical_name and synonyms) do not overlap. No dataset polymorph metadata to indicate refcode match is wrong.		Cambridge Structural Database (CSD) version 5.37.
	60-35-5		ACEMID02			Calculated InChIs match but dataset names (Name and CAS Number) and CSD names (entry chemical_name and synonyms) do not overlap. No dataset polymorph metadata to indicate refcode match is wrong.		Cambridge Structural Database (CSD) version 5.37.
	65-45-2		SALMID07			Calculated InChIs match but dataset names (Name and CAS Number) and CSD names (entry chemical_name and synonyms) do not overlap. No dataset polymorph metadata to indicate refcode match is wrong.		Cambridge Structural Database (CSD) version 5.37.
	123-56-8		SUCCIN05			Calculated InChIs match but dataset names (Name and CAS Number) and CSD names (entry chemical_name and synonyms) do not overlap. No dataset polymorph metadata to indicate refcode match is wrong.		Cambridge Structural Database (CSD) version 5.37.
	100-02-7		NITPOL02			Calculated InChIs match but dataset names (Name and CAS Number) and CSD names (entry chemical_name and synonyms) do not overlap. No dataset polymorph metadata to indicate refcode match is wrong.		Cambridge Structural Database (CSD) version 5.37.
	50-78-2		ACSALA19			Calculated InChIs match but dataset names (Name and CAS Number) and CSD names (entry chemical_name and synonyms) do not overlap. No dataset polymorph metadata to indicate refcode match is wrong.		Cambridge Structural Database (CSD) version 5.37.
	103-84-4		ACANIL02			Calculated InChIs match but dataset names (Name and CAS Number) and CSD names (entry chemical_name and synonyms) do not overlap. No dataset polymorph metadata to indicate refcode match is wrong.		Cambridge Structural Database (CSD) version 5.37.
	120-12-7		ANTCEN19			Calculated InChIs match but dataset names (Name and CAS Number) and CSD names (entry chemical_name and synonyms) do not overlap. No dataset polymorph metadata to indicate refcode match is wrong.		Cambridge Structural Database (CSD) version 5.37.
	103-90-2		HXACAN32			Calculated InChIs match but dataset names (Name and CAS Number) and CSD names (entry chemical_name and synonyms) do not overlap. No dataset polymorph metadata to indicate refcode match is wrong.		Cambridge Structural Database (CSD) version 5.37.
	91-20-3		NAPHTA18			Calculated InChIs match but dataset names (Name and CAS Number) and CSD names (entry chemical_name and synonyms) do not overlap. No dataset polymorph metadata to indicate refcode match is wrong.		Cambridge Structural Database (CSD) version 5.37.
	115-77-5		PERYTO12			Calculated InChIs match but dataset names (Name and CAS Number) and CSD names (entry chemical_name and synonyms) do not overlap. No dataset polymorph metadata to indicate refcode match is wrong.		Cambridge Structural Database (CSD) version 5.37.
	56-41-7		LALNIN03			Calculated InChIs match but dataset names (Name and CAS Number) and CSD names (entry chemical_name and synonyms) do not overlap. No dataset polymorph metadata to indicate refcode match is wrong.		Cambridge Structural Database (CSD) version 5.37.
Thiourea	62-56-6		THIOUR13			Dataset names (Name and CAS Number) and CSD names (entry chemical_name and synonyms) overlap, AND calculated InChIs match.		Cambridge Structural Database (CSD) version 5.37.
	110-15-6		SUCACB16			Calculated InChIs match but dataset names (Name and CAS Number) and CSD names (entry chemical_name and synonyms) do not overlap. No dataset polymorph metadata to indicate refcode match is wrong.		Cambridge Structural Database (CSD) version 5.37.
	141-82-2		MALNAC12			Calculated InChIs match but dataset names (Name and CAS Number) and CSD names (entry chemical_name and synonyms) do not overlap. No dataset polymorph metadata to indicate refcode match is wrong.		Cambridge Structural Database (CSD) version 5.37.
	100-01-6		NANILI23			Calculated InChIs match but dataset names (Name and CAS Number) and CSD names (entry chemical_name and synonyms) do not overlap. No dataset polymorph metadata to indicate refcode match is wrong.		Cambridge Structural Database (CSD) version 5.37.
	129-00-0		GUQPOZ			Calculated InChIs match but dataset names (Name and CAS Number) and CSD names (entry chemical_name and synonyms) do not overlap. No dataset polymorph metadata to indicate refcode match is wrong.		Cambridge Structural Database (CSD) version 5.37.
	59-66-5		ATDZSA03			Calculated InChIs match but dataset names (Name and CAS Number) and CSD names (entry chemical_name and synonyms) do not overlap. No dataset polymorph metadata to indicate refcode match is wrong.		Cambridge Structural Database (CSD) version 5.37.
	56-04-2		ZZZGEO04			Calculated InChIs match but dataset names (Name and CAS Number) and CSD names (entry chemical_name and synonyms) do not overlap. No dataset polymorph metadata to indicate refcode match is wrong.		Cambridge Structural Database (CSD) version 5.37.
	492-62-6		GLUCSA15			Calculated InChIs match but dataset names (Name and CAS Number) and CSD names (entry chemical_name and synonyms) do not overlap. No dataset polymorph metadata to indicate refcode match is wrong.		Cambridge Structural Database (CSD) version 5.37.
	57-13-6		UREAXX23			Calculated InChIs match but dataset names (Name and CAS Number) and CSD names (entry chemical_name and synonyms) do not overlap. No dataset polymorph metadata to indicate refcode match is wrong.		Cambridge Structural Database (CSD) version 5.37.
	57-50-1		SUCROS41			Calculated InChIs match but dataset names (Name and CAS Number) and CSD names (entry chemical_name and synonyms) do not overlap. No dataset polymorph metadata to indicate refcode match is wrong.		Cambridge Structural Database (CSD) version 5.37.
Fludrocortisone	127-31-1		FPRTOD10			Dataset names (Name and CAS Number) and CSD names (entry chemical_name and synonyms) overlap, AND calculated InChIs match.		Cambridge Structural Database (CSD) version 5.37.
1,2,3,4-Tetrachlorodibenzo-p-dioxin	30746-58-8		FELSEU			Dataset names (Name and CAS Number) and CSD names (entry chemical_name and synonyms) overlap, AND calculated InChIs match.		Cambridge Structural Database (CSD) version 5.37.
l-Threonine	72-19-5		LTHREO03			Dataset names (Name and CAS Number) and CSD names (entry chemical_name and synonyms) overlap, AND calculated InChIs match.		Cambridge Structural Database (CSD) version 5.37.
l-Asparagine	70-47-3		VIKKEG			Dataset names (Name and CAS Number) and CSD names (entry chemical_name and synonyms) overlap, AND calculated InChIs match.		Cambridge Structural Database (CSD) version 5.37.
	123-31-9		HYQUIN08			Calculated InChIs match but dataset names (Name and CAS Number) and CSD names (entry chemical_name and synonyms) do not overlap. No dataset polymorph metadata to indicate refcode match is wrong.		Cambridge Structural Database (CSD) version 5.37.
Acetamide, N-(4-methoxyphenyl)-	51-66-1		ACACTA01			Calculated InChIs match but dataset names (Name and CAS Number) and CSD names (entry chemical_name and synonyms) do not overlap. No dataset polymorph metadata to indicate refcode match is wrong.		Cambridge Structural Database (CSD) version 5.37.
	85-44-9		PHTHAO			Calculated InChIs match but dataset names (Name and CAS Number) and CSD names (entry chemical_name and synonyms) do not overlap. No dataset polymorph metadata to indicate refcode match is wrong.		Cambridge Structural Database (CSD) version 5.37.
	315-30-0		ALOPUR			Calculated InChIs match but dataset names (Name and CAS Number) and CSD names (entry chemical_name and synonyms) do not overlap. No dataset polymorph metadata to indicate refcode match is wrong.		Cambridge Structural Database (CSD) version 5.37.
	92-69-3		BOPSAA10			Calculated InChIs match but dataset names (Name and CAS Number) and CSD names (entry chemical_name and synonyms) do not overlap. No dataset polymorph metadata to indicate refcode match is wrong.		Cambridge Structural Database (CSD) version 5.37.
	608-93-5		PNCLBZ			Calculated InChIs match but dataset names (Name and CAS Number) and CSD names (entry chemical_name and synonyms) do not overlap. No dataset polymorph metadata to indicate refcode match is wrong.		Cambridge Structural Database (CSD) version 5.37.
	479-45-8		MTNANL			Calculated InChIs match but dataset names (Name and CAS Number) and CSD names (entry chemical_name and synonyms) do not overlap. No dataset polymorph metadata to indicate refcode match is wrong.		Cambridge Structural Database (CSD) version 5.37.
	781-43-1		DMANTR01			Calculated InChIs match but dataset names (Name and CAS Number) and CSD names (entry chemical_name and synonyms) do not overlap. No dataset polymorph metadata to indicate refcode match is wrong.		Cambridge Structural Database (CSD) version 5.37.
	32598-13-3		FUHDAN01			Calculated InChIs match but dataset names (Name and CAS Number) and CSD names (entry chemical_name and synonyms) do not overlap. No dataset polymorph metadata to indicate refcode match is wrong.		Cambridge Structural Database (CSD) version 5.37.
	552-16-9		NBZOAO04			Calculated InChIs match but dataset names (Name and CAS Number) and CSD names (entry chemical_name and synonyms) do not overlap. No dataset polymorph metadata to indicate refcode match is wrong.		Cambridge Structural Database (CSD) version 5.37.
	56-81-5		GLCROL01			Calculated InChIs match but dataset names (Name and CAS Number) and CSD names (entry chemical_name and synonyms) do not overlap. No dataset polymorph metadata to indicate refcode match is wrong.		Cambridge Structural Database (CSD) version 5.37.
	85-01-8		PHENAN08			Calculated InChIs match but dataset names (Name and CAS Number) and CSD names (entry chemical_name and synonyms) do not overlap. No dataset polymorph metadata to indicate refcode match is wrong.		Cambridge Structural Database (CSD) version 5.37.
d-Sorbitol	50-70-4		GLUCIT			Calculated InChIs match but dataset names (Name and CAS Number) and CSD names (entry chemical_name and synonyms) do not overlap. No dataset polymorph metadata to indicate refcode match is wrong.		Cambridge Structural Database (CSD) version 5.37.
5-Hydroxyquinoline	578-67-6		QEWHOR			Calculated InChIs match but dataset names (Name and CAS Number) and CSD names (entry chemical_name and synonyms) do not overlap. No dataset polymorph metadata to indicate refcode match is wrong.		Cambridge Structural Database (CSD) version 5.37.
	86-73-7		FLUREN02			Calculated InChIs match but dataset names (Name and CAS Number) and CSD names (entry chemical_name and synonyms) do not overlap. No dataset polymorph metadata to indicate refcode match is wrong.		Cambridge Structural Database (CSD) version 5.37.
	571-61-9		DIMNAP01			Calculated InChIs match but dataset names (Name and CAS Number) and CSD names (entry chemical_name and synonyms) do not overlap. No dataset polymorph metadata to indicate refcode match is wrong.		Cambridge Structural Database (CSD) version 5.37.
	68-96-2		HPRGDO			Calculated InChIs match but dataset names (Name and CAS Number) and CSD names (entry chemical_name and synonyms) do not overlap. No dataset polymorph metadata to indicate refcode match is wrong.		Cambridge Structural Database (CSD) version 5.37.
	298-00-0		MPARAT01			Calculated InChIs match but dataset names (Name and CAS Number) and CSD names (entry chemical_name and synonyms) do not overlap. No dataset polymorph metadata to indicate refcode match is wrong.		Cambridge Structural Database (CSD) version 5.37.
3-Hydroxy-5-methyl isoxazole	10004-44-1		NEZNAH			Calculated InChIs match but dataset names (Name and CAS Number) and CSD names (entry chemical_name and synonyms) do not overlap. No dataset polymorph metadata to indicate refcode match is wrong.		Cambridge Structural Database (CSD) version 5.37.
17a-Ethynyl testosterone	434-03-7		KEFCED			Calculated InChIs match but dataset names (Name and CAS Number) and CSD names (entry chemical_name and synonyms) do not overlap. No dataset polymorph metadata to indicate refcode match is wrong.		Cambridge Structural Database (CSD) version 5.37.
	99-99-0		NITOLU01			Calculated InChIs match but dataset names (Name and CAS Number) and CSD names (entry chemical_name and synonyms) do not overlap. No dataset polymorph metadata to indicate refcode match is wrong.		Cambridge Structural Database (CSD) version 5.37.
l-Leucine	61-90-5		LEUCIN03			Calculated InChIs match but dataset names (Name and CAS Number) and CSD names (entry chemical_name and synonyms) do not overlap. No dataset polymorph metadata to indicate refcode match is wrong.		Cambridge Structural Database (CSD) version 5.37.
	591-27-5		MAMPOL			Calculated InChIs match but dataset names (Name and CAS Number) and CSD names (entry chemical_name and synonyms) do not overlap. No dataset polymorph metadata to indicate refcode match is wrong.		Cambridge Structural Database (CSD) version 5.37.
	70-55-3		KUSVEZ02			Calculated InChIs match but dataset names (Name and CAS Number) and CSD names (entry chemical_name and synonyms) do not overlap. No dataset polymorph metadata to indicate refcode match is wrong.		Cambridge Structural Database (CSD) version 5.37.
	99-65-0		DNBENZ11			Calculated InChIs match but dataset names (Name and CAS Number) and CSD names (entry chemical_name and synonyms) do not overlap. No dataset polymorph metadata to indicate refcode match is wrong.		Cambridge Structural Database (CSD) version 5.37.
	105-60-2		CAPLAC			Calculated InChIs match but dataset names (Name and CAS Number) and CSD names (entry chemical_name and synonyms) do not overlap. No dataset polymorph metadata to indicate refcode match is wrong.		Cambridge Structural Database (CSD) version 5.37.
5-Butyl-5-ethylbarbituric acid	77-28-1		ETBBAR02			Calculated InChIs match but dataset names (Name and CAS Number) and CSD names (entry chemical_name and synonyms) do not overlap. No dataset polymorph metadata to indicate refcode match is wrong.		Cambridge Structural Database (CSD) version 5.37.
	87-86-5		PCPHOL01			Calculated InChIs match but dataset names (Name and CAS Number) and CSD names (entry chemical_name and synonyms) do not overlap. No dataset polymorph metadata to indicate refcode match is wrong.		Cambridge Structural Database (CSD) version 5.37.
	2051-24-3		DCLBPH			Calculated InChIs match but dataset names (Name and CAS Number) and CSD names (entry chemical_name and synonyms) do not overlap. No dataset polymorph metadata to indicate refcode match is wrong.		Cambridge Structural Database (CSD) version 5.37.
	103-82-2		ZZZMLY01			Calculated InChIs match but dataset names (Name and CAS Number) and CSD names (entry chemical_name and synonyms) do not overlap. No dataset polymorph metadata to indicate refcode match is wrong.		Cambridge Structural Database (CSD) version 5.37.
	87-40-1		GISXEM			Calculated InChIs match but dataset names (Name and CAS Number) and CSD names (entry chemical_name and synonyms) do not overlap. No dataset polymorph metadata to indicate refcode match is wrong.		Cambridge Structural Database (CSD) version 5.37.
9,10-Dimethyl-1,2-benzanthracene	56-56-4		BENANT03			Calculated InChIs match but dataset names (Name and CAS Number) and CSD names (entry chemical_name and synonyms) do not overlap. No dataset polymorph metadata to indicate refcode match is wrong.		Cambridge Structural Database (CSD) version 5.37.
	65-85-0		BENZAC12			Calculated InChIs match but dataset names (Name and CAS Number) and CSD names (entry chemical_name and synonyms) do not overlap. No dataset polymorph metadata to indicate refcode match is wrong.		Cambridge Structural Database (CSD) version 5.37.
	58-39-9		PERPAZ			Calculated InChIs match but dataset names (Name and CAS Number) and CSD names (entry chemical_name and synonyms) do not overlap. No dataset polymorph metadata to indicate refcode match is wrong.		Cambridge Structural Database (CSD) version 5.37.
	528-29-0		ZZZFYW02			Calculated InChIs match but dataset names (Name and CAS Number) and CSD names (entry chemical_name and synonyms) do not overlap. No dataset polymorph metadata to indicate refcode match is wrong.		Cambridge Structural Database (CSD) version 5.37.
	50-06-6		PHBARB09			Calculated InChIs match but dataset names (Name and CAS Number) and CSD names (entry chemical_name and synonyms) do not overlap. No dataset polymorph metadata to indicate refcode match is wrong.		Cambridge Structural Database (CSD) version 5.37.
	101-42-8		JODTOL			Calculated InChIs match but dataset names (Name and CAS Number) and CSD names (entry chemical_name and synonyms) do not overlap. No dataset polymorph metadata to indicate refcode match is wrong.		Cambridge Structural Database (CSD) version 5.37.
	115-43-5		FUFSOP			Calculated InChIs match but dataset names (Name and CAS Number) and CSD names (entry chemical_name and synonyms) do not overlap. No dataset polymorph metadata to indicate refcode match is wrong.		Cambridge Structural Database (CSD) version 5.37.
	15862-07-4		ABESIK			Calculated InChIs match but dataset names (Name and CAS Number) and CSD names (entry chemical_name and synonyms) do not overlap. No dataset polymorph metadata to indicate refcode match is wrong.		Cambridge Structural Database (CSD) version 5.37.
	144-82-1		FOLHAP			Calculated InChIs match but dataset names (Name and CAS Number) and CSD names (entry chemical_name and synonyms) do not overlap. No dataset polymorph metadata to indicate refcode match is wrong.		Cambridge Structural Database (CSD) version 5.37.
	123-30-8		AMPHOL01			Calculated InChIs match but dataset names (Name and CAS Number) and CSD names (entry chemical_name and synonyms) do not overlap. No dataset polymorph metadata to indicate refcode match is wrong.		Cambridge Structural Database (CSD) version 5.37.
	65-71-4		THYMIN01			Calculated InChIs match but dataset names (Name and CAS Number) and CSD names (entry chemical_name and synonyms) do not overlap. No dataset polymorph metadata to indicate refcode match is wrong.		Cambridge Structural Database (CSD) version 5.37.
	52-31-3		ETCYBA01			Calculated InChIs match but dataset names (Name and CAS Number) and CSD names (entry chemical_name and synonyms) do not overlap. No dataset polymorph metadata to indicate refcode match is wrong.		Cambridge Structural Database (CSD) version 5.37.
	50-23-7		ZZZPNG03			Calculated InChIs match but dataset names (Name and CAS Number) and CSD names (entry chemical_name and synonyms) do not overlap. No dataset polymorph metadata to indicate refcode match is wrong.		Cambridge Structural Database (CSD) version 5.37.
	58-55-9		BAPLOT06			Calculated InChIs match but dataset names (Name and CAS Number) and CSD names (entry chemical_name and synonyms) do not overlap. No dataset polymorph metadata to indicate refcode match is wrong.		Cambridge Structural Database (CSD) version 5.37.
	52-01-7		ATPRCL01			Calculated InChIs match but dataset names (Name and CAS Number) and CSD names (entry chemical_name and synonyms) do not overlap. No dataset polymorph metadata to indicate refcode match is wrong.		Cambridge Structural Database (CSD) version 5.37.
	150-13-0		AMBNAC04			Calculated InChIs match but dataset names (Name and CAS Number) and CSD names (entry chemical_name and synonyms) do not overlap. No dataset polymorph metadata to indicate refcode match is wrong.		Cambridge Structural Database (CSD) version 5.37.
	53-70-3		DBNTHR02			Calculated InChIs match but dataset names (Name and CAS Number) and CSD names (entry chemical_name and synonyms) do not overlap. No dataset polymorph metadata to indicate refcode match is wrong.		Cambridge Structural Database (CSD) version 5.37.
	2104-96-3		BROPOS			Calculated InChIs match but dataset names (Name and CAS Number) and CSD names (entry chemical_name and synonyms) do not overlap. No dataset polymorph metadata to indicate refcode match is wrong.		Cambridge Structural Database (CSD) version 5.37.
	122-88-3		CLPOAC			Calculated InChIs match but dataset names (Name and CAS Number) and CSD names (entry chemical_name and synonyms) do not overlap. No dataset polymorph metadata to indicate refcode match is wrong.		Cambridge Structural Database (CSD) version 5.37.
Pregna-4,6-diene-3,20-dione, 6,17-dimethyl-	977-79-7		TUTDOD			Calculated InChIs match but dataset names (Name and CAS Number) and CSD names (entry chemical_name and synonyms) do not overlap. No dataset polymorph metadata to indicate refcode match is wrong.		Cambridge Structural Database (CSD) version 5.37.

## Sheet: CrystalStructures_Precursor
Name	CAS Number	Crystal Structure (Polymorph): Description	CSD Refcode	CIF file URL	CIF file name [local]	Comment	Reference ID	Reference (free text)	Chemical_ID	CSD_plus_Chemical_ID	CSD Refcode Priority	CSD Refcode Lattice Energy: Value	CSD Refcode Lattice Energy: Comment
Thiourea	62-56-6		THIOUR14			Dataset names (Name and CAS Number) and CSD names (entry chemical_name and synonyms) overlap, but calculated InChIs did not match. However, the SMILES derived from CSD Python API version 1.0.0 SDF, obtained via ccdc.io.EntryReader('CSD').entry(refcode).molecule.to_string('sdf'), using rdkit version 2016.03.1, clearly presents multiple copies of the same molecular structure represented by the SMIL…		Cambridge Structural Database (CSD) version 5.37.	Name_Thiourea_CAS_62-56-6_Polymorph_.	THIOUR14_Name_Thiourea_CAS_62-56-6_Polymorph_.	#N/A	#N/A	Unit: kCal/mole Calculation protocol: The refcode was used to extract a .cif file from the CSD (version 5.37) using the CSD Python API (version 1.0.0). These .cif files, without any modifications, were then used to calculate lattice energies using Materials Studio (version 17.1.0.48) via running a Perl script as a Script Job from the GUI.
l-Aspartic acid	56-84-8		LASPRT04			Dataset names (Name and CAS Number) and CSD names (entry chemical_name and synonyms) overlap, AND calculated InChIs match.		Cambridge Structural Database (CSD) version 5.37.	Name_l-Aspartic acid_CAS_56-84-8_Polymorph_.	LASPRT04_Name_l-Aspartic acid_CAS_56-84-8_Polymorph_.	2	-30.4013	Unit: kCal/mole Calculation protocol: The refcode was used to extract a .cif file from the CSD (version 5.37) using the CSD Python API (version 1.0.0). These .cif files, without any modifications, were then used to calculate lattice energies using Materials Studio (version 17.1.0.48) via running a Perl script as a Script Job from the GUI.
Maleic acid	110-16-7		MALIAC13			Dataset names (Name and CAS Number) and CSD names (entry chemical_name and synonyms) overlap, AND calculated InChIs match.		Cambridge Structural Database (CSD) version 5.37.	Name_Maleic acid_CAS_110-16-7_Polymorph_.	MALIAC13_Name_Maleic acid_CAS_110-16-7_Polymorph_.	1	-32.5975	Unit: kCal/mole Calculation protocol: The refcode was used to extract a .cif file from the CSD (version 5.37) using the CSD Python API (version 1.0.0). These .cif files, without any modifications, were then used to calculate lattice energies using Materials Studio (version 17.1.0.48) via running a Perl script as a Script Job from the GUI.
3-Hydroxybenzoic acid	99-06-9		BIDLOP02			Dataset names (Name and CAS Number) and CSD names (entry chemical_name and synonyms) overlap, AND calculated InChIs match.		Cambridge Structural Database (CSD) version 5.37.	Name_3-Hydroxybenzoic acid_CAS_99-06-9_Polymorph_.	BIDLOP02_Name_3-Hydroxybenzoic acid_CAS_99-06-9_Polymorph_.	1	-26.471	Unit: kCal/mole Calculation protocol: The refcode was used to extract a .cif file from the CSD (version 5.37) using the CSD Python API (version 1.0.0). These .cif files, without any modifications, were then used to calculate lattice energies using Materials Studio (version 17.1.0.48) via running a Perl script as a Script Job from the GUI.
Grifulvin	126-07-8		GRISFL03			Dataset names (Name and CAS Number) and CSD names (entry chemical_name and synonyms) overlap, AND calculated InChIs match.		Cambridge Structural Database (CSD) version 5.37.	Name_Grifulvin_CAS_126-07-8_Polymorph_.	GRISFL03_Name_Grifulvin_CAS_126-07-8_Polymorph_.	2	-37.3353	Unit: kCal/mole Calculation protocol: The refcode was used to extract a .cif file from the CSD (version 5.37) using the CSD Python API (version 1.0.0). These .cif files, without any modifications, were then used to calculate lattice energies using Materials Studio (version 17.1.0.48) via running a Perl script as a Script Job from the GUI.
l-Tyrosine	60-18-4		LTYROS11			Dataset names (Name and CAS Number) and CSD names (entry chemical_name and synonyms) overlap, AND calculated InChIs match.		Cambridge Structural Database (CSD) version 5.37.	Name_l-Tyrosine_CAS_60-18-4_Polymorph_.	LTYROS11_Name_l-Tyrosine_CAS_60-18-4_Polymorph_.	1	-33.5367	Unit: kCal/mole Calculation protocol: The refcode was used to extract a .cif file from the CSD (version 5.37) using the CSD Python API (version 1.0.0). These .cif files, without any modifications, were then used to calculate lattice energies using Materials Studio (version 17.1.0.48) via running a Perl script as a Script Job from the GUI.
l-Histidine	71-00-1		LHISTD04			Dataset names (Name and CAS Number) and CSD names (entry chemical_name and synonyms) overlap, AND calculated InChIs match.		Cambridge Structural Database (CSD) version 5.37.	Name_l-Histidine_CAS_71-00-1_Polymorph_.	LHISTD04_Name_l-Histidine_CAS_71-00-1_Polymorph_.	1	-40.15	Unit: kCal/mole Calculation protocol: The refcode was used to extract a .cif file from the CSD (version 5.37) using the CSD Python API (version 1.0.0). These .cif files, without any modifications, were then used to calculate lattice energies using Materials Studio (version 17.1.0.48) via running a Perl script as a Script Job from the GUI.
l-Cystine	56-89-3		LCYSTI15			Dataset names (Name and CAS Number) and CSD names (entry chemical_name and synonyms) overlap, AND calculated InChIs match.		Cambridge Structural Database (CSD) version 5.37.	Name_l-Cystine_CAS_56-89-3_Polymorph_.	LCYSTI15_Name_l-Cystine_CAS_56-89-3_Polymorph_.	1	-83.2278	Unit: kCal/mole Calculation protocol: The refcode was used to extract a .cif file from the CSD (version 5.37) using the CSD Python API (version 1.0.0). These .cif files, without any modifications, were then used to calculate lattice energies using Materials Studio (version 17.1.0.48) via running a Perl script as a Script Job from the GUI.
Barbital	57-44-3	form I	DETBAA01			Calculated InChIs match but dataset names (Name and CAS Number) and CSD names (entry chemical_name and synonyms) do not overlap. Zencici et al. 2014 [dx.doi.org/10.1021/mp400515f] used to determine that "form I" (dataset) and "trigonal polymorph i" (CSD) were probably the same for Barbital.		Cambridge Structural Database (CSD) version 5.37.	Name_Barbital_CAS_57-44-3_Polymorph_form I.	DETBAA01_Name_Barbital_CAS_57-44-3_Polymorph_form I.	1	-32.2329	Unit: kCal/mole Calculation protocol: The refcode was used to extract a .cif file from the CSD (version 5.37) using the CSD Python API (version 1.0.0). These .cif files, without any modifications, were then used to calculate lattice energies using Materials Studio (version 17.1.0.48) via running a Perl script as a Script Job from the GUI.
	72-14-0	form II	SUTHAZ24			Calculated InChIs match but dataset names (Name and CAS Number) and CSD names (entry chemical_name and synonyms) do not overlap. CSD polymorph entry metadata DETERMINED to correspond to the same polymorph: polymorph II.		Cambridge Structural Database (CSD) version 5.37.	Name__CAS_72-14-0_Polymorph_form II.	SUTHAZ24_Name__CAS_72-14-0_Polymorph_form II.	3	-43.9785	Unit: kCal/mole Calculation protocol: The refcode was used to extract a .cif file from the CSD (version 5.37) using the CSD Python API (version 1.0.0). These .cif files, without any modifications, were then used to calculate lattice energies using Materials Studio (version 17.1.0.48) via running a Perl script as a Script Job from the GUI.
	108-46-3		RESORA03			Calculated InChIs match but dataset names (Name and CAS Number) and CSD names (entry chemical_name and synonyms) do not overlap. No dataset polymorph metadata to indicate refcode match is wrong.		Cambridge Structural Database (CSD) version 5.37.	Name__CAS_108-46-3_Polymorph_.	RESORA03_Name__CAS_108-46-3_Polymorph_.	1	-22.9402	Unit: kCal/mole Calculation protocol: The refcode was used to extract a .cif file from the CSD (version 5.37) using the CSD Python API (version 1.0.0). These .cif files, without any modifications, were then used to calculate lattice energies using Materials Studio (version 17.1.0.48) via running a Perl script as a Script Job from the GUI.
	100-09-4		ANISIC03			Calculated InChIs match but dataset names (Name and CAS Number) and CSD names (entry chemical_name and synonyms) do not overlap. No dataset polymorph metadata to indicate refcode match is wrong.		Cambridge Structural Database (CSD) version 5.37.	Name__CAS_100-09-4_Polymorph_.	ANISIC03_Name__CAS_100-09-4_Polymorph_.	2	-25.139	Unit: kCal/mole Calculation protocol: The refcode was used to extract a .cif file from the CSD (version 5.37) using the CSD Python API (version 1.0.0). These .cif files, without any modifications, were then used to calculate lattice energies using Materials Studio (version 17.1.0.48) via running a Perl script as a Script Job from the GUI.
	95-55-6		AMPHOM11			Calculated InChIs match but dataset names (Name and CAS Number) and CSD names (entry chemical_name and synonyms) do not overlap. No dataset polymorph metadata to indicate refcode match is wrong.		Cambridge Structural Database (CSD) version 5.37.	Name__CAS_95-55-6_Polymorph_.	AMPHOM11_Name__CAS_95-55-6_Polymorph_.	1	-24.4364	Unit: kCal/mole Calculation protocol: The refcode was used to extract a .cif file from the CSD (version 5.37) using the CSD Python API (version 1.0.0). These .cif files, without any modifications, were then used to calculate lattice energies using Materials Studio (version 17.1.0.48) via running a Perl script as a Script Job from the GUI.
	108-78-1		MELAMI05			Calculated InChIs match but dataset names (Name and CAS Number) and CSD names (entry chemical_name and synonyms) do not overlap. No dataset polymorph metadata to indicate refcode match is wrong.		Cambridge Structural Database (CSD) version 5.37.	Name__CAS_108-78-1_Polymorph_.	MELAMI05_Name__CAS_108-78-1_Polymorph_.	1	-31.4945	Unit: kCal/mole Calculation protocol: The refcode was used to extract a .cif file from the CSD (version 5.37) using the CSD Python API (version 1.0.0). These .cif files, without any modifications, were then used to calculate lattice energies using Materials Studio (version 17.1.0.48) via running a Perl script as a Script Job from the GUI.
	107-35-7		TAURIN05			Calculated InChIs match but dataset names (Name and CAS Number) and CSD names (entry chemical_name and synonyms) do not overlap. No dataset polymorph metadata to indicate refcode match is wrong.		Cambridge Structural Database (CSD) version 5.37.	Name__CAS_107-35-7_Polymorph_.	TAURIN05_Name__CAS_107-35-7_Polymorph_.	1	-32.7405	Unit: kCal/mole Calculation protocol: The refcode was used to extract a .cif file from the CSD (version 5.37) using the CSD Python API (version 1.0.0). These .cif files, without any modifications, were then used to calculate lattice energies using Materials Studio (version 17.1.0.48) via running a Perl script as a Script Job from the GUI.
	103-90-2		HXACAN07			Calculated InChIs match but dataset names (Name and CAS Number) and CSD names (entry chemical_name and synonyms) do not overlap. No dataset polymorph metadata to indicate refcode match is wrong.		Cambridge Structural Database (CSD) version 5.37.	Name__CAS_103-90-2_Polymorph_.	HXACAN07_Name__CAS_103-90-2_Polymorph_.	8	-32.992	Unit: kCal/mole Calculation protocol: The refcode was used to extract a .cif file from the CSD (version 5.37) using the CSD Python API (version 1.0.0). These .cif files, without any modifications, were then used to calculate lattice energies using Materials Studio (version 17.1.0.48) via running a Perl script as a Script Job from the GUI.
	554-84-7		MNPHOL24			Calculated InChIs match but dataset names (Name and CAS Number) and CSD names (entry chemical_name and synonyms) do not overlap. No dataset polymorph metadata to indicate refcode match is wrong.		Cambridge Structural Database (CSD) version 5.37.	Name__CAS_554-84-7_Polymorph_.	MNPHOL24_Name__CAS_554-84-7_Polymorph_.	3	-23.2901	Unit: kCal/mole Calculation protocol: The refcode was used to extract a .cif file from the CSD (version 5.37) using the CSD Python API (version 1.0.0). These .cif files, without any modifications, were then used to calculate lattice energies using Materials Studio (version 17.1.0.48) via running a Perl script as a Script Job from the GUI.
	62-44-2		PYRAZB21			Calculated InChIs match but dataset names (Name and CAS Number) and CSD names (entry chemical_name and synonyms) do not overlap. No dataset polymorph metadata to indicate refcode match is wrong.		Cambridge Structural Database (CSD) version 5.37.	Name__CAS_62-44-2_Polymorph_.	PYRAZB21_Name__CAS_62-44-2_Polymorph_.	1	-32.7909	Unit: kCal/mole Calculation protocol: The refcode was used to extract a .cif file from the CSD (version 5.37) using the CSD Python API (version 1.0.0). These .cif files, without any modifications, were then used to calculate lattice energies using Materials Studio (version 17.1.0.48) via running a Perl script as a Script Job from the GUI.
	100-25-4		DNITBZ03			Calculated InChIs match but dataset names (Name and CAS Number) and CSD names (entry chemical_name and synonyms) do not overlap. No dataset polymorph metadata to indicate refcode match is wrong.		Cambridge Structural Database (CSD) version 5.37.	Name__CAS_100-25-4_Polymorph_.	DNITBZ03_Name__CAS_100-25-4_Polymorph_.	3	-25.1018	Unit: kCal/mole Calculation protocol: The refcode was used to extract a .cif file from the CSD (version 5.37) using the CSD Python API (version 1.0.0). These .cif files, without any modifications, were then used to calculate lattice energies using Materials Studio (version 17.1.0.48) via running a Perl script as a Script Job from the GUI.
	62-23-7		NBZOAC02			Calculated InChIs match but dataset names (Name and CAS Number) and CSD names (entry chemical_name and synonyms) do not overlap. No dataset polymorph metadata to indicate refcode match is wrong.		Cambridge Structural Database (CSD) version 5.37.	Name__CAS_62-23-7_Polymorph_.	NBZOAC02_Name__CAS_62-23-7_Polymorph_.	1	-26.7802	Unit: kCal/mole Calculation protocol: The refcode was used to extract a .cif file from the CSD (version 5.37) using the CSD Python API (version 1.0.0). These .cif files, without any modifications, were then used to calculate lattice energies using Materials Studio (version 17.1.0.48) via running a Perl script as a Script Job from the GUI.
	461-58-5		CYAMPD03			Calculated InChIs match but dataset names (Name and CAS Number) and CSD names (entry chemical_name and synonyms) do not overlap. No dataset polymorph metadata to indicate refcode match is wrong.		Cambridge Structural Database (CSD) version 5.37.	Name__CAS_461-58-5_Polymorph_.	CYAMPD03_Name__CAS_461-58-5_Polymorph_.	1	-23.9906	Unit: kCal/mole Calculation protocol: The refcode was used to extract a .cif file from the CSD (version 5.37) using the CSD Python API (version 1.0.0). These .cif files, without any modifications, were then used to calculate lattice energies using Materials Studio (version 17.1.0.48) via running a Perl script as a Script Job from the GUI.
	86-74-8		CRBZOL03			Calculated InChIs match but dataset names (Name and CAS Number) and CSD names (entry chemical_name and synonyms) do not overlap. No dataset polymorph metadata to indicate refcode match is wrong.		Cambridge Structural Database (CSD) version 5.37.	Name__CAS_86-74-8_Polymorph_.	CRBZOL03_Name__CAS_86-74-8_Polymorph_.	3	-26.6439	Unit: kCal/mole Calculation protocol: The refcode was used to extract a .cif file from the CSD (version 5.37) using the CSD Python API (version 1.0.0). These .cif files, without any modifications, were then used to calculate lattice energies using Materials Studio (version 17.1.0.48) via running a Perl script as a Script Job from the GUI.
	79-00-5		YOLDAF01			Calculated InChIs match but dataset names (Name and CAS Number) and CSD names (entry chemical_name and synonyms) do not overlap. No dataset polymorph metadata to indicate refcode match is wrong.		Cambridge Structural Database (CSD) version 5.37.	Name__CAS_79-00-5_Polymorph_.	YOLDAF01_Name__CAS_79-00-5_Polymorph_.	1	-14.8805	Unit: kCal/mole Calculation protocol: The refcode was used to extract a .cif file from the CSD (version 5.37) using the CSD Python API (version 1.0.0). These .cif files, without any modifications, were then used to calculate lattice energies using Materials Studio (version 17.1.0.48) via running a Perl script as a Script Job from the GUI.
	99-76-3		CEBGOF04			Calculated InChIs match but dataset names (Name and CAS Number) and CSD names (entry chemical_name and synonyms) do not overlap. No dataset polymorph metadata to indicate refcode match is wrong.		Cambridge Structural Database (CSD) version 5.37.	Name__CAS_99-76-3_Polymorph_.	CEBGOF04_Name__CAS_99-76-3_Polymorph_.	1	-26.5115	Unit: kCal/mole Calculation protocol: The refcode was used to extract a .cif file from the CSD (version 5.37) using the CSD Python API (version 1.0.0). These .cif files, without any modifications, were then used to calculate lattice energies using Materials Studio (version 17.1.0.48) via running a Perl script as a Script Job from the GUI.
	100-02-7		NITPOL04			Calculated InChIs match but dataset names (Name and CAS Number) and CSD names (entry chemical_name and synonyms) do not overlap. No dataset polymorph metadata to indicate refcode match is wrong.		Cambridge Structural Database (CSD) version 5.37.	Name__CAS_100-02-7_Polymorph_.	NITPOL04_Name__CAS_100-02-7_Polymorph_.	5	-22.5132	Unit: kCal/mole Calculation protocol: The refcode was used to extract a .cif file from the CSD (version 5.37) using the CSD Python API (version 1.0.0). These .cif files, without any modifications, were then used to calculate lattice energies using Materials Studio (version 17.1.0.48) via running a Perl script as a Script Job from the GUI.
	100-01-6		NANILI21			Calculated InChIs match but dataset names (Name and CAS Number) and CSD names (entry chemical_name and synonyms) do not overlap. No dataset polymorph metadata to indicate refcode match is wrong.		Cambridge Structural Database (CSD) version 5.37.	Name__CAS_100-01-6_Polymorph_.	NANILI21_Name__CAS_100-01-6_Polymorph_.	3	-24.3297	Unit: kCal/mole Calculation protocol: The refcode was used to extract a .cif file from the CSD (version 5.37) using the CSD Python API (version 1.0.0). These .cif files, without any modifications, were then used to calculate lattice energies using Materials Studio (version 17.1.0.48) via running a Perl script as a Script Job from the GUI.
	95-50-1		ABUMIT01			Calculated InChIs match but dataset names (Name and CAS Number) and CSD names (entry chemical_name and synonyms) do not overlap. No dataset polymorph metadata to indicate refcode match is wrong.		Cambridge Structural Database (CSD) version 5.37.	Name__CAS_95-50-1_Polymorph_.	ABUMIT01_Name__CAS_95-50-1_Polymorph_.	2	-17.1045	Unit: kCal/mole Calculation protocol: The refcode was used to extract a .cif file from the CSD (version 5.37) using the CSD Python API (version 1.0.0). These .cif files, without any modifications, were then used to calculate lattice energies using Materials Studio (version 17.1.0.48) via running a Perl script as a Script Job from the GUI.
	118-92-3		AMBACO08			Calculated InChIs match but dataset names (Name and CAS Number) and CSD names (entry chemical_name and synonyms) do not overlap. No dataset polymorph metadata to indicate refcode match is wrong.		Cambridge Structural Database (CSD) version 5.37.	Name__CAS_118-92-3_Polymorph_.	AMBACO08_Name__CAS_118-92-3_Polymorph_.	3	-25.2893	Unit: kCal/mole Calculation protocol: The refcode was used to extract a .cif file from the CSD (version 5.37) using the CSD Python API (version 1.0.0). These .cif files, without any modifications, were then used to calculate lattice energies using Materials Studio (version 17.1.0.48) via running a Perl script as a Script Job from the GUI.
	63-74-1		WOBHUR			Calculated InChIs match but dataset names (Name and CAS Number) and CSD names (entry chemical_name and synonyms) do not overlap. No dataset polymorph metadata to indicate refcode match is wrong.		Cambridge Structural Database (CSD) version 5.37.	Name__CAS_63-74-1_Polymorph_.	WOBHUR_Name__CAS_63-74-1_Polymorph_.	6	-33.6107	Unit: kCal/mole Calculation protocol: The refcode was used to extract a .cif file from the CSD (version 5.37) using the CSD Python API (version 1.0.0). These .cif files, without any modifications, were then used to calculate lattice energies using Materials Studio (version 17.1.0.48) via running a Perl script as a Script Job from the GUI.
	91-20-3		NAPHTA10			Calculated InChIs match but dataset names (Name and CAS Number) and CSD names (entry chemical_name and synonyms) do not overlap. No dataset polymorph metadata to indicate refcode match is wrong.		Cambridge Structural Database (CSD) version 5.37.	Name__CAS_91-20-3_Polymorph_.	NAPHTA10_Name__CAS_91-20-3_Polymorph_.	18	-18.4806	Unit: kCal/mole Calculation protocol: The refcode was used to extract a .cif file from the CSD (version 5.37) using the CSD Python API (version 1.0.0). These .cif files, without any modifications, were then used to calculate lattice energies using Materials Studio (version 17.1.0.48) via running a Perl script as a Script Job from the GUI.
	129-00-0		PYRENE01			Calculated InChIs match but dataset names (Name and CAS Number) and CSD names (entry chemical_name and synonyms) do not overlap. No dataset polymorph metadata to indicate refcode match is wrong.		Cambridge Structural Database (CSD) version 5.37.	Name__CAS_129-00-0_Polymorph_.	PYRENE01_Name__CAS_129-00-0_Polymorph_.	3	-26.1532	Unit: kCal/mole Calculation protocol: The refcode was used to extract a .cif file from the CSD (version 5.37) using the CSD Python API (version 1.0.0). These .cif files, without any modifications, were then used to calculate lattice energies using Materials Studio (version 17.1.0.48) via running a Perl script as a Script Job from the GUI.
	75-11-6		DIMETH13			Calculated InChIs match but dataset names (Name and CAS Number) and CSD names (entry chemical_name and synonyms) do not overlap. No dataset polymorph metadata to indicate refcode match is wrong.		Cambridge Structural Database (CSD) version 5.37.	Name__CAS_75-11-6_Polymorph_.	DIMETH13_Name__CAS_75-11-6_Polymorph_.	4	-9.92737	Unit: kCal/mole Calculation protocol: The refcode was used to extract a .cif file from the CSD (version 5.37) using the CSD Python API (version 1.0.0). These .cif files, without any modifications, were then used to calculate lattice energies using Materials Studio (version 17.1.0.48) via running a Perl script as a Script Job from the GUI.
	148-24-3		HXQUIN14			Calculated InChIs match but dataset names (Name and CAS Number) and CSD names (entry chemical_name and synonyms) do not overlap. No dataset polymorph metadata to indicate refcode match is wrong.		Cambridge Structural Database (CSD) version 5.37.	Name__CAS_148-24-3_Polymorph_.	HXQUIN14_Name__CAS_148-24-3_Polymorph_.	1	-22.1917	Unit: kCal/mole Calculation protocol: The refcode was used to extract a .cif file from the CSD (version 5.37) using the CSD Python API (version 1.0.0). These .cif files, without any modifications, were then used to calculate lattice energies using Materials Studio (version 17.1.0.48) via running a Perl script as a Script Job from the GUI.
	50-78-2		ACSALA17			Calculated InChIs match but dataset names (Name and CAS Number) and CSD names (entry chemical_name and synonyms) do not overlap. No dataset polymorph metadata to indicate refcode match is wrong.		Cambridge Structural Database (CSD) version 5.37.	Name__CAS_50-78-2_Polymorph_.	ACSALA17_Name__CAS_50-78-2_Polymorph_.	3	-29.8018	Unit: kCal/mole Calculation protocol: The refcode was used to extract a .cif file from the CSD (version 5.37) using the CSD Python API (version 1.0.0). These .cif files, without any modifications, were then used to calculate lattice energies using Materials Studio (version 17.1.0.48) via running a Perl script as a Script Job from the GUI.
Benzoylaminoacetic acid	495-69-2		HIPPAC05			Calculated InChIs match but dataset names (Name and CAS Number) and CSD names (entry chemical_name and synonyms) do not overlap. No dataset polymorph metadata to indicate refcode match is wrong.		Cambridge Structural Database (CSD) version 5.37.	Name_Benzoylaminoacetic acid_CAS_495-69-2_Polymorph_.	HIPPAC05_Name_Benzoylaminoacetic acid_CAS_495-69-2_Polymorph_.	1	-36.632	Unit: kCal/mole Calculation protocol: The refcode was used to extract a .cif file from the CSD (version 5.37) using the CSD Python API (version 1.0.0). These .cif files, without any modifications, were then used to calculate lattice energies using Materials Studio (version 17.1.0.48) via running a Perl script as a Script Job from the GUI.
	75-34-3		RIVDOQ01			Calculated InChIs match but dataset names (Name and CAS Number) and CSD names (entry chemical_name and synonyms) do not overlap. No dataset polymorph metadata to indicate refcode match is wrong.		Cambridge Structural Database (CSD) version 5.37.	Name__CAS_75-34-3_Polymorph_.	RIVDOQ01_Name__CAS_75-34-3_Polymorph_.	2	-10.6131	Unit: kCal/mole Calculation protocol: The refcode was used to extract a .cif file from the CSD (version 5.37) using the CSD Python API (version 1.0.0). These .cif files, without any modifications, were then used to calculate lattice energies using Materials Studio (version 17.1.0.48) via running a Perl script as a Script Job from the GUI.
trans-Cinnamic acid	140-10-3		CINMAC06			Calculated InChIs match but dataset names (Name and CAS Number) and CSD names (entry chemical_name and synonyms) do not overlap. No dataset polymorph metadata to indicate refcode match is wrong.		Cambridge Structural Database (CSD) version 5.37.	Name_trans-Cinnamic acid_CAS_140-10-3_Polymorph_.	CINMAC06_Name_trans-Cinnamic acid_CAS_140-10-3_Polymorph_.	3	-25.4942	Unit: kCal/mole Calculation protocol: The refcode was used to extract a .cif file from the CSD (version 5.37) using the CSD Python API (version 1.0.0). These .cif files, without any modifications, were then used to calculate lattice energies using Materials Studio (version 17.1.0.48) via running a Perl script as a Script Job from the GUI.
Diglycine	556-50-3		GLYGLY04			Calculated InChIs match but dataset names (Name and CAS Number) and CSD names (entry chemical_name and synonyms) do not overlap. No dataset polymorph metadata to indicate refcode match is wrong.		Cambridge Structural Database (CSD) version 5.37.	Name_Diglycine_CAS_556-50-3_Polymorph_.	GLYGLY04_Name_Diglycine_CAS_556-50-3_Polymorph_.	1	-41.0794	Unit: kCal/mole Calculation protocol: The refcode was used to extract a .cif file from the CSD (version 5.37) using the CSD Python API (version 1.0.0). These .cif files, without any modifications, were then used to calculate lattice energies using Materials Studio (version 17.1.0.48) via running a Perl script as a Script Job from the GUI.
	110-94-1		GLURAC04			Calculated InChIs match but dataset names (Name and CAS Number) and CSD names (entry chemical_name and synonyms) do not overlap. No dataset polymorph metadata to indicate refcode match is wrong.		Cambridge Structural Database (CSD) version 5.37.	Name__CAS_110-94-1_Polymorph_.	GLURAC04_Name__CAS_110-94-1_Polymorph_.	1	-39.2154	Unit: kCal/mole Calculation protocol: The refcode was used to extract a .cif file from the CSD (version 5.37) using the CSD Python API (version 1.0.0). These .cif files, without any modifications, were then used to calculate lattice energies using Materials Studio (version 17.1.0.48) via running a Perl script as a Script Job from the GUI.
	80-08-0		DAPSUO05			Calculated InChIs match but dataset names (Name and CAS Number) and CSD names (entry chemical_name and synonyms) do not overlap. No dataset polymorph metadata to indicate refcode match is wrong.		Cambridge Structural Database (CSD) version 5.37.	Name__CAS_80-08-0_Polymorph_.	DAPSUO05_Name__CAS_80-08-0_Polymorph_.	1	-45.2927	Unit: kCal/mole Calculation protocol: The refcode was used to extract a .cif file from the CSD (version 5.37) using the CSD Python API (version 1.0.0). These .cif files, without any modifications, were then used to calculate lattice energies using Materials Studio (version 17.1.0.48) via running a Perl script as a Script Job from the GUI.
	91-64-5		COUMAR10			Calculated InChIs match but dataset names (Name and CAS Number) and CSD names (entry chemical_name and synonyms) do not overlap. No dataset polymorph metadata to indicate refcode match is wrong.		Cambridge Structural Database (CSD) version 5.37.	Name__CAS_91-64-5_Polymorph_.	COUMAR10_Name__CAS_91-64-5_Polymorph_.	2	-22.137	Unit: kCal/mole Calculation protocol: The refcode was used to extract a .cif file from the CSD (version 5.37) using the CSD Python API (version 1.0.0). These .cif files, without any modifications, were then used to calculate lattice energies using Materials Studio (version 17.1.0.48) via running a Perl script as a Script Job from the GUI.
	77-78-1		VEGNAX			Calculated InChIs match but dataset names (Name and CAS Number) and CSD names (entry chemical_name and synonyms) do not overlap. No dataset polymorph metadata to indicate refcode match is wrong.		Cambridge Structural Database (CSD) version 5.37.	Name__CAS_77-78-1_Polymorph_.	VEGNAX_Name__CAS_77-78-1_Polymorph_.	1	-20.3676	Unit: kCal/mole Calculation protocol: The refcode was used to extract a .cif file from the CSD (version 5.37) using the CSD Python API (version 1.0.0). These .cif files, without any modifications, were then used to calculate lattice energies using Materials Studio (version 17.1.0.48) via running a Perl script as a Script Job from the GUI.
	58-94-6		QQQAUG03			Calculated InChIs match but dataset names (Name and CAS Number) and CSD names (entry chemical_name and synonyms) do not overlap. No dataset polymorph metadata to indicate refcode match is wrong.		Cambridge Structural Database (CSD) version 5.37.	Name__CAS_58-94-6_Polymorph_.	QQQAUG03_Name__CAS_58-94-6_Polymorph_.	3	-54.7589	Unit: kCal/mole Calculation protocol: The refcode was used to extract a .cif file from the CSD (version 5.37) using the CSD Python API (version 1.0.0). These .cif files, without any modifications, were then used to calculate lattice energies using Materials Studio (version 17.1.0.48) via running a Perl script as a Script Job from the GUI.
	59-66-5		ATDZSA			Calculated InChIs match but dataset names (Name and CAS Number) and CSD names (entry chemical_name and synonyms) do not overlap. No dataset polymorph metadata to indicate refcode match is wrong.		Cambridge Structural Database (CSD) version 5.37.	Name__CAS_59-66-5_Polymorph_.	ATDZSA_Name__CAS_59-66-5_Polymorph_.	3	-39.4116	Unit: kCal/mole Calculation protocol: The refcode was used to extract a .cif file from the CSD (version 5.37) using the CSD Python API (version 1.0.0). These .cif files, without any modifications, were then used to calculate lattice energies using Materials Studio (version 17.1.0.48) via running a Perl script as a Script Job from the GUI.
2-Methoxybenzoic acid	579-75-9		FUFBOX			Calculated InChIs match but dataset names (Name and CAS Number) and CSD names (entry chemical_name and synonyms) do not overlap. No dataset polymorph metadata to indicate refcode match is wrong.		Cambridge Structural Database (CSD) version 5.37.	Name_2-Methoxybenzoic acid_CAS_579-75-9_Polymorph_.	FUFBOX_Name_2-Methoxybenzoic acid_CAS_579-75-9_Polymorph_.	1	-25.7467	Unit: kCal/mole Calculation protocol: The refcode was used to extract a .cif file from the CSD (version 5.37) using the CSD Python API (version 1.0.0). These .cif files, without any modifications, were then used to calculate lattice energies using Materials Studio (version 17.1.0.48) via running a Perl script as a Script Job from the GUI.
	75-52-5		NTROMA01			Calculated InChIs match but dataset names (Name and CAS Number) and CSD names (entry chemical_name and synonyms) do not overlap. No dataset polymorph metadata to indicate refcode match is wrong.		Cambridge Structural Database (CSD) version 5.37.	Name__CAS_75-52-5_Polymorph_.	NTROMA01_Name__CAS_75-52-5_Polymorph_.	1	-12.0467	Unit: kCal/mole Calculation protocol: The refcode was used to extract a .cif file from the CSD (version 5.37) using the CSD Python API (version 1.0.0). These .cif files, without any modifications, were then used to calculate lattice energies using Materials Studio (version 17.1.0.48) via running a Perl script as a Script Job from the GUI.
	110-15-6		SUCACB11			Calculated InChIs match but dataset names (Name and CAS Number) and CSD names (entry chemical_name and synonyms) do not overlap. No dataset polymorph metadata to indicate refcode match is wrong.		Cambridge Structural Database (CSD) version 5.37.	Name__CAS_110-15-6_Polymorph_.	SUCACB11_Name__CAS_110-15-6_Polymorph_.	5	-28.9691	Unit: kCal/mole Calculation protocol: The refcode was used to extract a .cif file from the CSD (version 5.37) using the CSD Python API (version 1.0.0). These .cif files, without any modifications, were then used to calculate lattice energies using Materials Studio (version 17.1.0.48) via running a Perl script as a Script Job from the GUI.
	57-83-0		PROGST13			Calculated InChIs match but dataset names (Name and CAS Number) and CSD names (entry chemical_name and synonyms) do not overlap. No dataset polymorph metadata to indicate refcode match is wrong.		Cambridge Structural Database (CSD) version 5.37.	Name__CAS_57-83-0_Polymorph_.	PROGST13_Name__CAS_57-83-0_Polymorph_.	1	-34.3314	Unit: kCal/mole Calculation protocol: The refcode was used to extract a .cif file from the CSD (version 5.37) using the CSD Python API (version 1.0.0). These .cif files, without any modifications, were then used to calculate lattice energies using Materials Studio (version 17.1.0.48) via running a Perl script as a Script Job from the GUI.
	120-80-9		CATCOL12			Calculated InChIs match but dataset names (Name and CAS Number) and CSD names (entry chemical_name and synonyms) do not overlap. No dataset polymorph metadata to indicate refcode match is wrong.		Cambridge Structural Database (CSD) version 5.37.	Name__CAS_120-80-9_Polymorph_.	CATCOL12_Name__CAS_120-80-9_Polymorph_.	2	-21.2893	Unit: kCal/mole Calculation protocol: The refcode was used to extract a .cif file from the CSD (version 5.37) using the CSD Python API (version 1.0.0). These .cif files, without any modifications, were then used to calculate lattice energies using Materials Studio (version 17.1.0.48) via running a Perl script as a Script Job from the GUI.
	556-88-7		NTRGUA03			Calculated InChIs match but dataset names (Name and CAS Number) and CSD names (entry chemical_name and synonyms) do not overlap. No dataset polymorph metadata to indicate refcode match is wrong.		Cambridge Structural Database (CSD) version 5.37.	Name__CAS_556-88-7_Polymorph_.	NTRGUA03_Name__CAS_556-88-7_Polymorph_.	2	-18.4765	Unit: kCal/mole Calculation protocol: The refcode was used to extract a .cif file from the CSD (version 5.37) using the CSD Python API (version 1.0.0). These .cif files, without any modifications, were then used to calculate lattice energies using Materials Studio (version 17.1.0.48) via running a Perl script as a Script Job from the GUI.
	56-04-2		ZZZGEO02			Calculated InChIs match but dataset names (Name and CAS Number) and CSD names (entry chemical_name and synonyms) do not overlap. No dataset polymorph metadata to indicate refcode match is wrong.		Cambridge Structural Database (CSD) version 5.37.	Name__CAS_56-04-2_Polymorph_.	ZZZGEO02_Name__CAS_56-04-2_Polymorph_.	3	-20.0871	Unit: kCal/mole Calculation protocol: The refcode was used to extract a .cif file from the CSD (version 5.37) using the CSD Python API (version 1.0.0). These .cif files, without any modifications, were then used to calculate lattice energies using Materials Studio (version 17.1.0.48) via running a Perl script as a Script Job from the GUI.
	88-99-3		PHTHAC02			Calculated InChIs match but dataset names (Name and CAS Number) and CSD names (entry chemical_name and synonyms) do not overlap. No dataset polymorph metadata to indicate refcode match is wrong.		Cambridge Structural Database (CSD) version 5.37.	Name__CAS_88-99-3_Polymorph_.	PHTHAC02_Name__CAS_88-99-3_Polymorph_.	2	-34.4131	Unit: kCal/mole Calculation protocol: The refcode was used to extract a .cif file from the CSD (version 5.37) using the CSD Python API (version 1.0.0). These .cif files, without any modifications, were then used to calculate lattice energies using Materials Studio (version 17.1.0.48) via running a Perl script as a Script Job from the GUI.
	77-92-9		CITRAC11			Calculated InChIs match but dataset names (Name and CAS Number) and CSD names (entry chemical_name and synonyms) do not overlap. No dataset polymorph metadata to indicate refcode match is wrong.		Cambridge Structural Database (CSD) version 5.37.	Name__CAS_77-92-9_Polymorph_.	CITRAC11_Name__CAS_77-92-9_Polymorph_.	1	-60.1858	Unit: kCal/mole Calculation protocol: The refcode was used to extract a .cif file from the CSD (version 5.37) using the CSD Python API (version 1.0.0). These .cif files, without any modifications, were then used to calculate lattice energies using Materials Studio (version 17.1.0.48) via running a Perl script as a Script Job from the GUI.
	103-84-4		ACANIL05			Calculated InChIs match but dataset names (Name and CAS Number) and CSD names (entry chemical_name and synonyms) do not overlap. No dataset polymorph metadata to indicate refcode match is wrong.		Cambridge Structural Database (CSD) version 5.37.	Name__CAS_103-84-4_Polymorph_.	ACANIL05_Name__CAS_103-84-4_Polymorph_.	3	-26.4002	Unit: kCal/mole Calculation protocol: The refcode was used to extract a .cif file from the CSD (version 5.37) using the CSD Python API (version 1.0.0). These .cif files, without any modifications, were then used to calculate lattice energies using Materials Studio (version 17.1.0.48) via running a Perl script as a Script Job from the GUI.
	67-66-3		CLFORM03			Calculated InChIs match but dataset names (Name and CAS Number) and CSD names (entry chemical_name and synonyms) do not overlap. No dataset polymorph metadata to indicate refcode match is wrong.		Cambridge Structural Database (CSD) version 5.37.	Name__CAS_67-66-3_Polymorph_.	CLFORM03_Name__CAS_67-66-3_Polymorph_.	1	-10.2081	Unit: kCal/mole Calculation protocol: The refcode was used to extract a .cif file from the CSD (version 5.37) using the CSD Python API (version 1.0.0). These .cif files, without any modifications, were then used to calculate lattice energies using Materials Studio (version 17.1.0.48) via running a Perl script as a Script Job from the GUI.
	141-90-2		TURCIL03			Calculated InChIs match but dataset names (Name and CAS Number) and CSD names (entry chemical_name and synonyms) do not overlap. No dataset polymorph metadata to indicate refcode match is wrong.		Cambridge Structural Database (CSD) version 5.37.	Name__CAS_141-90-2_Polymorph_.	TURCIL03_Name__CAS_141-90-2_Polymorph_.	2	-20.3787	Unit: kCal/mole Calculation protocol: The refcode was used to extract a .cif file from the CSD (version 5.37) using the CSD Python API (version 1.0.0). These .cif files, without any modifications, were then used to calculate lattice energies using Materials Studio (version 17.1.0.48) via running a Perl script as a Script Job from the GUI.
	56-40-6		GLYCIN29			Calculated InChIs match but dataset names (Name and CAS Number) and CSD names (entry chemical_name and synonyms) do not overlap. No dataset polymorph metadata to indicate refcode match is wrong.		Cambridge Structural Database (CSD) version 5.37.	Name__CAS_56-40-6_Polymorph_.	GLYCIN29_Name__CAS_56-40-6_Polymorph_.	2	-27.9993	Unit: kCal/mole Calculation protocol: The refcode was used to extract a .cif file from the CSD (version 5.37) using the CSD Python API (version 1.0.0). These .cif files, without any modifications, were then used to calculate lattice energies using Materials Studio (version 17.1.0.48) via running a Perl script as a Script Job from the GUI.
	115-77-5		PERYTO13			Calculated InChIs match but dataset names (Name and CAS Number) and CSD names (entry chemical_name and synonyms) do not overlap. No dataset polymorph metadata to indicate refcode match is wrong.		Cambridge Structural Database (CSD) version 5.37.	Name__CAS_115-77-5_Polymorph_.	PERYTO13_Name__CAS_115-77-5_Polymorph_.	2	-34.3061	Unit: kCal/mole Calculation protocol: The refcode was used to extract a .cif file from the CSD (version 5.37) using the CSD Python API (version 1.0.0). These .cif files, without any modifications, were then used to calculate lattice energies using Materials Studio (version 17.1.0.48) via running a Perl script as a Script Job from the GUI.
	69-72-7		SALIAC18			Calculated InChIs match but dataset names (Name and CAS Number) and CSD names (entry chemical_name and synonyms) do not overlap. No dataset polymorph metadata to indicate refcode match is wrong.		Cambridge Structural Database (CSD) version 5.37.	Name__CAS_69-72-7_Polymorph_.	SALIAC18_Name__CAS_69-72-7_Polymorph_.	1	-26.5954	Unit: kCal/mole Calculation protocol: The refcode was used to extract a .cif file from the CSD (version 5.37) using the CSD Python API (version 1.0.0). These .cif files, without any modifications, were then used to calculate lattice energies using Materials Studio (version 17.1.0.48) via running a Perl script as a Script Job from the GUI.
	106-46-7		DCLBEN01			Calculated InChIs match but dataset names (Name and CAS Number) and CSD names (entry chemical_name and synonyms) do not overlap. No dataset polymorph metadata to indicate refcode match is wrong.		Cambridge Structural Database (CSD) version 5.37.	Name__CAS_106-46-7_Polymorph_.	DCLBEN01_Name__CAS_106-46-7_Polymorph_.	2	-17.231	Unit: kCal/mole Calculation protocol: The refcode was used to extract a .cif file from the CSD (version 5.37) using the CSD Python API (version 1.0.0). These .cif files, without any modifications, were then used to calculate lattice energies using Materials Studio (version 17.1.0.48) via running a Perl script as a Script Job from the GUI.
	553-90-2		DMEOXA05			Calculated InChIs match but dataset names (Name and CAS Number) and CSD names (entry chemical_name and synonyms) do not overlap. No dataset polymorph metadata to indicate refcode match is wrong.		Cambridge Structural Database (CSD) version 5.37.	Name__CAS_553-90-2_Polymorph_.	DMEOXA05_Name__CAS_553-90-2_Polymorph_.	1	-18.8344	Unit: kCal/mole Calculation protocol: The refcode was used to extract a .cif file from the CSD (version 5.37) using the CSD Python API (version 1.0.0). These .cif files, without any modifications, were then used to calculate lattice energies using Materials Studio (version 17.1.0.48) via running a Perl script as a Script Job from the GUI.
	217-59-4		TRIPHE11			Calculated InChIs match but dataset names (Name and CAS Number) and CSD names (entry chemical_name and synonyms) do not overlap. No dataset polymorph metadata to indicate refcode match is wrong.		Cambridge Structural Database (CSD) version 5.37.	Name__CAS_217-59-4_Polymorph_.	TRIPHE11_Name__CAS_217-59-4_Polymorph_.	2	-30.2056	Unit: kCal/mole Calculation protocol: The refcode was used to extract a .cif file from the CSD (version 5.37) using the CSD Python API (version 1.0.0). These .cif files, without any modifications, were then used to calculate lattice energies using Materials Studio (version 17.1.0.48) via running a Perl script as a Script Job from the GUI.
	505-48-6		SUBRAC01			Calculated InChIs match but dataset names (Name and CAS Number) and CSD names (entry chemical_name and synonyms) do not overlap. No dataset polymorph metadata to indicate refcode match is wrong.		Cambridge Structural Database (CSD) version 5.37.	Name__CAS_505-48-6_Polymorph_.	SUBRAC01_Name__CAS_505-48-6_Polymorph_.	1	-43.0473	Unit: kCal/mole Calculation protocol: The refcode was used to extract a .cif file from the CSD (version 5.37) using the CSD Python API (version 1.0.0). These .cif files, without any modifications, were then used to calculate lattice energies using Materials Studio (version 17.1.0.48) via running a Perl script as a Script Job from the GUI.
	51-28-5		DNOPHL01			Calculated InChIs match but dataset names (Name and CAS Number) and CSD names (entry chemical_name and synonyms) do not overlap. No dataset polymorph metadata to indicate refcode match is wrong.		Cambridge Structural Database (CSD) version 5.37.	Name__CAS_51-28-5_Polymorph_.	DNOPHL01_Name__CAS_51-28-5_Polymorph_.	2	-29.6571	Unit: kCal/mole Calculation protocol: The refcode was used to extract a .cif file from the CSD (version 5.37) using the CSD Python API (version 1.0.0). These .cif files, without any modifications, were then used to calculate lattice energies using Materials Studio (version 17.1.0.48) via running a Perl script as a Script Job from the GUI.
	56-41-7		LALNIN			Calculated InChIs match but dataset names (Name and CAS Number) and CSD names (entry chemical_name and synonyms) do not overlap. No dataset polymorph metadata to indicate refcode match is wrong.		Cambridge Structural Database (CSD) version 5.37.	Name__CAS_56-41-7_Polymorph_.	LALNIN_Name__CAS_56-41-7_Polymorph_.	3	-23.5895	Unit: kCal/mole Calculation protocol: The refcode was used to extract a .cif file from the CSD (version 5.37) using the CSD Python API (version 1.0.0). These .cif files, without any modifications, were then used to calculate lattice energies using Materials Studio (version 17.1.0.48) via running a Perl script as a Script Job from the GUI.
Serine	56-45-1		LSERIN10			Calculated InChIs match but dataset names (Name and CAS Number) and CSD names (entry chemical_name and synonyms) do not overlap. No dataset polymorph metadata to indicate refcode match is wrong.		Cambridge Structural Database (CSD) version 5.37.	Name_Serine_CAS_56-45-1_Polymorph_.	LSERIN10_Name_Serine_CAS_56-45-1_Polymorph_.	1	-37.622	Unit: kCal/mole Calculation protocol: The refcode was used to extract a .cif file from the CSD (version 5.37) using the CSD Python API (version 1.0.0). These .cif files, without any modifications, were then used to calculate lattice energies using Materials Studio (version 17.1.0.48) via running a Perl script as a Script Job from the GUI.
	144-62-7		OXALAC06			Calculated InChIs match but dataset names (Name and CAS Number) and CSD names (entry chemical_name and synonyms) do not overlap. No dataset polymorph metadata to indicate refcode match is wrong.		Cambridge Structural Database (CSD) version 5.37.	Name__CAS_144-62-7_Polymorph_.	OXALAC06_Name__CAS_144-62-7_Polymorph_.	5	-24.413	Unit: kCal/mole Calculation protocol: The refcode was used to extract a .cif file from the CSD (version 5.37) using the CSD Python API (version 1.0.0). These .cif files, without any modifications, were then used to calculate lattice energies using Materials Studio (version 17.1.0.48) via running a Perl script as a Script Job from the GUI.
	492-62-6		GLUCSA03			Calculated InChIs match but dataset names (Name and CAS Number) and CSD names (entry chemical_name and synonyms) do not overlap. No dataset polymorph metadata to indicate refcode match is wrong.		Cambridge Structural Database (CSD) version 5.37.	Name__CAS_492-62-6_Polymorph_.	GLUCSA03_Name__CAS_492-62-6_Polymorph_.	5	-39.4789	Unit: kCal/mole Calculation protocol: The refcode was used to extract a .cif file from the CSD (version 5.37) using the CSD Python API (version 1.0.0). These .cif files, without any modifications, were then used to calculate lattice energies using Materials Studio (version 17.1.0.48) via running a Perl script as a Script Job from the GUI.
	141-82-2		MALNAC02			Calculated InChIs match but dataset names (Name and CAS Number) and CSD names (entry chemical_name and synonyms) do not overlap. No dataset polymorph metadata to indicate refcode match is wrong.		Cambridge Structural Database (CSD) version 5.37.	Name__CAS_141-82-2_Polymorph_.	MALNAC02_Name__CAS_141-82-2_Polymorph_.	3	-29.4286	Unit: kCal/mole Calculation protocol: The refcode was used to extract a .cif file from the CSD (version 5.37) using the CSD Python API (version 1.0.0). These .cif files, without any modifications, were then used to calculate lattice energies using Materials Studio (version 17.1.0.48) via running a Perl script as a Script Job from the GUI.
	94-09-7		QQQAXG04			Calculated InChIs match but dataset names (Name and CAS Number) and CSD names (entry chemical_name and synonyms) do not overlap. No dataset polymorph metadata to indicate refcode match is wrong.		Cambridge Structural Database (CSD) version 5.37.	Name__CAS_94-09-7_Polymorph_.	QQQAXG04_Name__CAS_94-09-7_Polymorph_.	1	-25.5761	Unit: kCal/mole Calculation protocol: The refcode was used to extract a .cif file from the CSD (version 5.37) using the CSD Python API (version 1.0.0). These .cif files, without any modifications, were then used to calculate lattice energies using Materials Studio (version 17.1.0.48) via running a Perl script as a Script Job from the GUI.
	147-71-7		TARTAC24			Calculated InChIs match but dataset names (Name and CAS Number) and CSD names (entry chemical_name and synonyms) do not overlap. No dataset polymorph metadata to indicate refcode match is wrong.		Cambridge Structural Database (CSD) version 5.37.	Name__CAS_147-71-7_Polymorph_.	TARTAC24_Name__CAS_147-71-7_Polymorph_.	2	-43.0355	Unit: kCal/mole Calculation protocol: The refcode was used to extract a .cif file from the CSD (version 5.37) using the CSD Python API (version 1.0.0). These .cif files, without any modifications, were then used to calculate lattice energies using Materials Studio (version 17.1.0.48) via running a Perl script as a Script Job from the GUI.
	76-57-3		ZZZTSE01			Calculated InChIs match but dataset names (Name and CAS Number) and CSD names (entry chemical_name and synonyms) do not overlap. No dataset polymorph metadata to indicate refcode match is wrong.		Cambridge Structural Database (CSD) version 5.37.	Name__CAS_76-57-3_Polymorph_.	ZZZTSE01_Name__CAS_76-57-3_Polymorph_.	2	-32.3705	Unit: kCal/mole Calculation protocol: The refcode was used to extract a .cif file from the CSD (version 5.37) using the CSD Python API (version 1.0.0). These .cif files, without any modifications, were then used to calculate lattice energies using Materials Studio (version 17.1.0.48) via running a Perl script as a Script Job from the GUI.
	121-57-3		AFAZEM01			Calculated InChIs match but dataset names (Name and CAS Number) and CSD names (entry chemical_name and synonyms) do not overlap. No dataset polymorph metadata to indicate refcode match is wrong.		Cambridge Structural Database (CSD) version 5.37.	Name__CAS_121-57-3_Polymorph_.	AFAZEM01_Name__CAS_121-57-3_Polymorph_.	2	-31.0608	Unit: kCal/mole Calculation protocol: The refcode was used to extract a .cif file from the CSD (version 5.37) using the CSD Python API (version 1.0.0). These .cif files, without any modifications, were then used to calculate lattice energies using Materials Studio (version 17.1.0.48) via running a Perl script as a Script Job from the GUI.
	55-63-0		CORYIR10			Calculated InChIs match but dataset names (Name and CAS Number) and CSD names (entry chemical_name and synonyms) do not overlap. No dataset polymorph metadata to indicate refcode match is wrong.		Cambridge Structural Database (CSD) version 5.37.	Name__CAS_55-63-0_Polymorph_.	CORYIR10_Name__CAS_55-63-0_Polymorph_.	2	-29.3277	Unit: kCal/mole Calculation protocol: The refcode was used to extract a .cif file from the CSD (version 5.37) using the CSD Python API (version 1.0.0). These .cif files, without any modifications, were then used to calculate lattice energies using Materials Studio (version 17.1.0.48) via running a Perl script as a Script Job from the GUI.
	439-14-5		DIZPAM10			Calculated InChIs match but dataset names (Name and CAS Number) and CSD names (entry chemical_name and synonyms) do not overlap. No dataset polymorph metadata to indicate refcode match is wrong.		Cambridge Structural Database (CSD) version 5.37.	Name__CAS_439-14-5_Polymorph_.	DIZPAM10_Name__CAS_439-14-5_Polymorph_.	1	-35.2874	Unit: kCal/mole Calculation protocol: The refcode was used to extract a .cif file from the CSD (version 5.37) using the CSD Python API (version 1.0.0). These .cif files, without any modifications, were then used to calculate lattice energies using Materials Studio (version 17.1.0.48) via running a Perl script as a Script Job from the GUI.
	60-35-5		ACEMID05			Calculated InChIs match but dataset names (Name and CAS Number) and CSD names (entry chemical_name and synonyms) do not overlap. No dataset polymorph metadata to indicate refcode match is wrong.		Cambridge Structural Database (CSD) version 5.37.	Name__CAS_60-35-5_Polymorph_.	ACEMID05_Name__CAS_60-35-5_Polymorph_.	2	-16.9969	Unit: kCal/mole Calculation protocol: The refcode was used to extract a .cif file from the CSD (version 5.37) using the CSD Python API (version 1.0.0). These .cif files, without any modifications, were then used to calculate lattice energies using Materials Studio (version 17.1.0.48) via running a Perl script as a Script Job from the GUI.
	65-45-2		SALMID04			Calculated InChIs match but dataset names (Name and CAS Number) and CSD names (entry chemical_name and synonyms) do not overlap. No dataset polymorph metadata to indicate refcode match is wrong.		Cambridge Structural Database (CSD) version 5.37.	Name__CAS_65-45-2_Polymorph_.	SALMID04_Name__CAS_65-45-2_Polymorph_.	2	-25.2977	Unit: kCal/mole Calculation protocol: The refcode was used to extract a .cif file from the CSD (version 5.37) using the CSD Python API (version 1.0.0). These .cif files, without any modifications, were then used to calculate lattice energies using Materials Studio (version 17.1.0.48) via running a Perl script as a Script Job from the GUI.
	123-56-8		SUCCIN08			Calculated InChIs match but dataset names (Name and CAS Number) and CSD names (entry chemical_name and synonyms) do not overlap. No dataset polymorph metadata to indicate refcode match is wrong.		Cambridge Structural Database (CSD) version 5.37.	Name__CAS_123-56-8_Polymorph_.	SUCCIN08_Name__CAS_123-56-8_Polymorph_.	2	-22.2279	Unit: kCal/mole Calculation protocol: The refcode was used to extract a .cif file from the CSD (version 5.37) using the CSD Python API (version 1.0.0). These .cif files, without any modifications, were then used to calculate lattice energies using Materials Studio (version 17.1.0.48) via running a Perl script as a Script Job from the GUI.
	120-12-7		ANTCEN			Calculated InChIs match but dataset names (Name and CAS Number) and CSD names (entry chemical_name and synonyms) do not overlap. No dataset polymorph metadata to indicate refcode match is wrong.		Cambridge Structural Database (CSD) version 5.37.	Name__CAS_120-12-7_Polymorph_.	ANTCEN_Name__CAS_120-12-7_Polymorph_.	3	-25.5813	Unit: kCal/mole Calculation protocol: The refcode was used to extract a .cif file from the CSD (version 5.37) using the CSD Python API (version 1.0.0). These .cif files, without any modifications, were then used to calculate lattice energies using Materials Studio (version 17.1.0.48) via running a Perl script as a Script Job from the GUI.
	55-21-0		BZAMID12			Calculated InChIs match but dataset names (Name and CAS Number) and CSD names (entry chemical_name and synonyms) do not overlap. No dataset polymorph metadata to indicate refcode match is wrong.		Cambridge Structural Database (CSD) version 5.37.	Name__CAS_55-21-0_Polymorph_.	BZAMID12_Name__CAS_55-21-0_Polymorph_.	1	-24.9439	Unit: kCal/mole Calculation protocol: The refcode was used to extract a .cif file from the CSD (version 5.37) using the CSD Python API (version 1.0.0). These .cif files, without any modifications, were then used to calculate lattice energies using Materials Studio (version 17.1.0.48) via running a Perl script as a Script Job from the GUI.
	53-16-7		ESTRON10			Calculated InChIs match but dataset names (Name and CAS Number) and CSD names (entry chemical_name and synonyms) do not overlap. No dataset polymorph metadata to indicate refcode match is wrong.		Cambridge Structural Database (CSD) version 5.37.	Name__CAS_53-16-7_Polymorph_.	ESTRON10_Name__CAS_53-16-7_Polymorph_.	2	-28.6484	Unit: kCal/mole Calculation protocol: The refcode was used to extract a .cif file from the CSD (version 5.37) using the CSD Python API (version 1.0.0). These .cif files, without any modifications, were then used to calculate lattice energies using Materials Studio (version 17.1.0.48) via running a Perl script as a Script Job from the GUI.
	124-04-9		ADIPAC11			Calculated InChIs match but dataset names (Name and CAS Number) and CSD names (entry chemical_name and synonyms) do not overlap. No dataset polymorph metadata to indicate refcode match is wrong.		Cambridge Structural Database (CSD) version 5.37.	Name__CAS_124-04-9_Polymorph_.	ADIPAC11_Name__CAS_124-04-9_Polymorph_.	1	-38.7942	Unit: kCal/mole Calculation protocol: The refcode was used to extract a .cif file from the CSD (version 5.37) using the CSD Python API (version 1.0.0). These .cif files, without any modifications, were then used to calculate lattice energies using Materials Studio (version 17.1.0.48) via running a Perl script as a Script Job from the GUI.
	198-55-0		PERLEN04			Calculated InChIs match but dataset names (Name and CAS Number) and CSD names (entry chemical_name and synonyms) do not overlap. No dataset polymorph metadata to indicate refcode match is wrong.		Cambridge Structural Database (CSD) version 5.37.	Name__CAS_198-55-0_Polymorph_.	PERLEN04_Name__CAS_198-55-0_Polymorph_.	1	-33.6157	Unit: kCal/mole Calculation protocol: The refcode was used to extract a .cif file from the CSD (version 5.37) using the CSD Python API (version 1.0.0). These .cif files, without any modifications, were then used to calculate lattice energies using Materials Studio (version 17.1.0.48) via running a Perl script as a Script Job from the GUI.
Thiourea	62-56-6		THIOUR11			Dataset names (Name and CAS Number) and CSD names (entry chemical_name and synonyms) overlap, but calculated InChIs did not match. However, the SMILES derived from CSD Python API version 1.0.0 SDF, obtained via ccdc.io.EntryReader('CSD').entry(refcode).molecule.to_string('sdf'), using rdkit version 2016.03.1, clearly presents multiple copies of the same molecular structure represented by the SMIL…		Cambridge Structural Database (CSD) version 5.37.	Name_Thiourea_CAS_62-56-6_Polymorph_.	THIOUR11_Name_Thiourea_CAS_62-56-6_Polymorph_.	#N/A	#N/A	Unit: kCal/mole Calculation protocol: The refcode was used to extract a .cif file from the CSD (version 5.37) using the CSD Python API (version 1.0.0). These .cif files, without any modifications, were then used to calculate lattice energies using Materials Studio (version 17.1.0.48) via running a Perl script as a Script Job from the GUI.
l-Aspartic acid	56-84-8		LASPRT03			Dataset names (Name and CAS Number) and CSD names (entry chemical_name and synonyms) overlap, AND calculated InChIs match.		Cambridge Structural Database (CSD) version 5.37.	Name_l-Aspartic acid_CAS_56-84-8_Polymorph_.	LASPRT03_Name_l-Aspartic acid_CAS_56-84-8_Polymorph_.	1	-30.407	Unit: kCal/mole Calculation protocol: The refcode was used to extract a .cif file from the CSD (version 5.37) using the CSD Python API (version 1.0.0). These .cif files, without any modifications, were then used to calculate lattice energies using Materials Studio (version 17.1.0.48) via running a Perl script as a Script Job from the GUI.
Maleic acid	110-16-7		MALIAC12			Dataset names (Name and CAS Number) and CSD names (entry chemical_name and synonyms) overlap, AND calculated InChIs match.		Cambridge Structural Database (CSD) version 5.37.	Name_Maleic acid_CAS_110-16-7_Polymorph_.	MALIAC12_Name_Maleic acid_CAS_110-16-7_Polymorph_.	2	-30.0972	Unit: kCal/mole Calculation protocol: The refcode was used to extract a .cif file from the CSD (version 5.37) using the CSD Python API (version 1.0.0). These .cif files, without any modifications, were then used to calculate lattice energies using Materials Studio (version 17.1.0.48) via running a Perl script as a Script Job from the GUI.
trans-Cinnamic acid	140-10-3		CINMAC03			Dataset names (Name and CAS Number) and CSD names (entry chemical_name and synonyms) overlap, AND calculated InChIs match.		Cambridge Structural Database (CSD) version 5.37.	Name_trans-Cinnamic acid_CAS_140-10-3_Polymorph_.	CINMAC03_Name_trans-Cinnamic acid_CAS_140-10-3_Polymorph_.	1	-27.5429	Unit: kCal/mole Calculation protocol: The refcode was used to extract a .cif file from the CSD (version 5.37) using the CSD Python API (version 1.0.0). These .cif files, without any modifications, were then used to calculate lattice energies using Materials Studio (version 17.1.0.48) via running a Perl script as a Script Job from the GUI.
Grifulvin	126-07-8		GRISFL			Dataset names (Name and CAS Number) and CSD names (entry chemical_name and synonyms) overlap, AND calculated InChIs match.		Cambridge Structural Database (CSD) version 5.37.	Name_Grifulvin_CAS_126-07-8_Polymorph_.	GRISFL_Name_Grifulvin_CAS_126-07-8_Polymorph_.	1	-37.3354	Unit: kCal/mole Calculation protocol: The refcode was used to extract a .cif file from the CSD (version 5.37) using the CSD Python API (version 1.0.0). These .cif files, without any modifications, were then used to calculate lattice energies using Materials Studio (version 17.1.0.48) via running a Perl script as a Script Job from the GUI.
l-Tyrosine	60-18-4		LTYROS10			Dataset names (Name and CAS Number) and CSD names (entry chemical_name and synonyms) overlap, AND calculated InChIs match.		Cambridge Structural Database (CSD) version 5.37.	Name_l-Tyrosine_CAS_60-18-4_Polymorph_.	LTYROS10_Name_l-Tyrosine_CAS_60-18-4_Polymorph_.	2	-33.5286	Unit: kCal/mole Calculation protocol: The refcode was used to extract a .cif file from the CSD (version 5.37) using the CSD Python API (version 1.0.0). These .cif files, without any modifications, were then used to calculate lattice energies using Materials Studio (version 17.1.0.48) via running a Perl script as a Script Job from the GUI.
l-Cystine	56-89-3		LCYSTI14			Dataset names (Name and CAS Number) and CSD names (entry chemical_name and synonyms) overlap, AND calculated InChIs match.		Cambridge Structural Database (CSD) version 5.37.	Name_l-Cystine_CAS_56-89-3_Polymorph_.	LCYSTI14_Name_l-Cystine_CAS_56-89-3_Polymorph_.	5	-65.0065	Unit: kCal/mole Calculation protocol: The refcode was used to extract a .cif file from the CSD (version 5.37) using the CSD Python API (version 1.0.0). These .cif files, without any modifications, were then used to calculate lattice energies using Materials Studio (version 17.1.0.48) via running a Perl script as a Script Job from the GUI.
Barbital	57-44-3	form I	DETBAA11			Calculated InChIs match but dataset names (Name and CAS Number) and CSD names (entry chemical_name and synonyms) do not overlap. Zencici et al. 2014 [dx.doi.org/10.1021/mp400515f] used to determine that "form I" (dataset) and "trigonal polymorph i" (CSD) were probably the same for Barbital.		Cambridge Structural Database (CSD) version 5.37.	Name_Barbital_CAS_57-44-3_Polymorph_form I.	DETBAA11_Name_Barbital_CAS_57-44-3_Polymorph_form I.	2	-32.2189	Unit: kCal/mole Calculation protocol: The refcode was used to extract a .cif file from the CSD (version 5.37) using the CSD Python API (version 1.0.0). These .cif files, without any modifications, were then used to calculate lattice energies using Materials Studio (version 17.1.0.48) via running a Perl script as a Script Job from the GUI.
	72-14-0	form II	SUTHAZ30			Calculated InChIs match but dataset names (Name and CAS Number) and CSD names (entry chemical_name and synonyms) do not overlap. CSD polymorph entry metadata DETERMINED to correspond to the same polymorph: polymorph II.		Cambridge Structural Database (CSD) version 5.37.	Name__CAS_72-14-0_Polymorph_form II.	SUTHAZ30_Name__CAS_72-14-0_Polymorph_form II.	1	-44.3887	Unit: kCal/mole Calculation protocol: The refcode was used to extract a .cif file from the CSD (version 5.37) using the CSD Python API (version 1.0.0). These .cif files, without any modifications, were then used to calculate lattice energies using Materials Studio (version 17.1.0.48) via running a Perl script as a Script Job from the GUI.
	108-46-3		RESORA13			Calculated InChIs match but dataset names (Name and CAS Number) and CSD names (entry chemical_name and synonyms) do not overlap. No dataset polymorph metadata to indicate refcode match is wrong.		Cambridge Structural Database (CSD) version 5.37.	Name__CAS_108-46-3_Polymorph_.	RESORA13_Name__CAS_108-46-3_Polymorph_.	2	-22.614	Unit: kCal/mole Calculation protocol: The refcode was used to extract a .cif file from the CSD (version 5.37) using the CSD Python API (version 1.0.0). These .cif files, without any modifications, were then used to calculate lattice energies using Materials Studio (version 17.1.0.48) via running a Perl script as a Script Job from the GUI.
	100-09-4		ANISIC04			Calculated InChIs match but dataset names (Name and CAS Number) and CSD names (entry chemical_name and synonyms) do not overlap. No dataset polymorph metadata to indicate refcode match is wrong.		Cambridge Structural Database (CSD) version 5.37.	Name__CAS_100-09-4_Polymorph_.	ANISIC04_Name__CAS_100-09-4_Polymorph_.	1	-25.1892	Unit: kCal/mole Calculation protocol: The refcode was used to extract a .cif file from the CSD (version 5.37) using the CSD Python API (version 1.0.0). These .cif files, without any modifications, were then used to calculate lattice energies using Materials Studio (version 17.1.0.48) via running a Perl script as a Script Job from the GUI.
	95-55-6		AMPHOM02			Calculated InChIs match but dataset names (Name and CAS Number) and CSD names (entry chemical_name and synonyms) do not overlap. No dataset polymorph metadata to indicate refcode match is wrong.		Cambridge Structural Database (CSD) version 5.37.	Name__CAS_95-55-6_Polymorph_.	AMPHOM02_Name__CAS_95-55-6_Polymorph_.	2	-20.8926	Unit: kCal/mole Calculation protocol: The refcode was used to extract a .cif file from the CSD (version 5.37) using the CSD Python API (version 1.0.0). These .cif files, without any modifications, were then used to calculate lattice energies using Materials Studio (version 17.1.0.48) via running a Perl script as a Script Job from the GUI.
	108-78-1		MELAMI07			Calculated InChIs match but dataset names (Name and CAS Number) and CSD names (entry chemical_name and synonyms) do not overlap. No dataset polymorph metadata to indicate refcode match is wrong.		Cambridge Structural Database (CSD) version 5.37.	Name__CAS_108-78-1_Polymorph_.	MELAMI07_Name__CAS_108-78-1_Polymorph_.	2	-31.4912	Unit: kCal/mole Calculation protocol: The refcode was used to extract a .cif file from the CSD (version 5.37) using the CSD Python API (version 1.0.0). These .cif files, without any modifications, were then used to calculate lattice energies using Materials Studio (version 17.1.0.48) via running a Perl script as a Script Job from the GUI.
[truncated: 429 more rows]

## Sheet: ReportedCalculations
Solute: CAS Number	Calculated_MeltingPoint_degreesCelsius	Reference ID	Comment
5598-13-0	81.8	QSARDB Model 104_Model Prediction_year_3
2463-84-5	63.3	QSARDB Model 104_Model Prediction_year_3
565-59-3	-122.2	QSARDB Model 104_Model Prediction_year_3
34244-80-9	230.4	QSARDB Model 104_Model Prediction_year_3
[truncated: 73 more rows]

## Sheet: References
Reference ID	Source Type	URL	DOI	First Author	Source Name	Title	Year	Pages	Comment
[truncated: 3 more rows]

[truncated: 2 more sheets: Curators, GeneralOpts]
