# Supplementary material for: The influence of solid state information and descriptor selection on statistical models of temperature dependent aqueous solubility
Source: J Cheminform. 2018 Aug 29;10:44. doi: 10.1186/s13321-018-0298-3 (PMC6115327; doi:10.1186/s13321-018-0298-3)
Supplement: Supplementary file 8 — Additional file 8. The curated temperature dependent solubility and enthalpy of solution datasets, including the calculated lattice energies, and the SUB-48 dataset. [file 13321_2018_298_MOESM8_ESM.zip › curated_datasets/sublimation_enthalpy/README.txt]

The precise experimental temperatures associated with these sublimation data can be found in Table S4 of McDonagh et al. (McDonagh et al., J. Chem. Inf. Model., 2016, 56 (11), pp 2162-2179). However, the specification of all temperatures as 298K (as opposed to 298.15 K in some cases) makes no difference to the correlation statistics reported in our publication.
