# Supplementary material for: The influence of solid state information and descriptor selection on statistical models of temperature dependent aqueous solubility
Source: J Cheminform. 2018 Aug 29;10:44. doi: 10.1186/s13321-018-0298-3 (PMC6115327; doi:10.1186/s13321-018-0298-3)
Supplement: Supplementary file 8 — Additional file 8. The curated temperature dependent solubility and enthalpy of solution datasets, including the calculated lattice energies, and the SUB-48 dataset. [file 13321_2018_298_MOESM8_ESM.zip › curated_datasets/sublimation_enthalpy/SUB-48_ds_fromAuthors_prep.xlsx]

## Sheet: README
This file reports the CSD refcodes and sublimation enthalpies for the SUB-48 dataset described in McDonagh et al. (McDonagh et al., J. Chem. Inf. Model., 2016, 56 (11), pp 2162-2179) This file was adapted from "Sublimation SI data.xlsx", as provided via e-mail by the authors of that publication on 11th of January 2017. The adaptations made were as follows: (1) the SUB-158 worksheet was deleted; (…

## Sheet: SUB 48
Molecule Name	CSD refcode	ΔH sub exp (kJ mol-1)
acetanilide	ACANIL01	99.8
aspirin (acetylsalicylic acid)	ACSALA15	109.7
benzoic acid	BENZAC01	89.2
isophthalic acid	BENZDC01	143.4
2,4-dinitrobenzoic acid	BIPJUF	134
benzophenone	BPHENO03	89.1
atenolol	CEZVIN	140
2-chlorobenzoic acid	CLBZAC01	106.3
4-chlorobenzoic acid	CLBZAP03	105.2
2,6-dichloro-4-nitroaniline	CLNOAN	109.2
3-fluorobenzoic acid	COVJIG	93.6
naproxen	COYRUD11	128.3
2,4-dichlorophenoxy acetic acid	CPXACA	122
1,8-diphenylnaphthalene	DPNAPH01	126.4
2-fluorobenzoic acid	FBENZA02	94.7
flurbiprofen	FLUBIP	110.2
flufenamic acid	FPAMCA17	121.2
2,4,6-trinitromesitylene (tnm)	HEXTIN01	103.6
4-amino-n-(4-ethylphenyl)benzenesulfonamide	HUNXIY	143.6
4-amino-n-(4-methoxyphenyl)benzenesulfonamide	HUNXOE	124
4-amino-n-(5-chloro-2-methylphenyl)benzenesulfonamide	HUNXUK	130
paracetamol	HXACAN27	117.9
ibuprofen	IBPRAC01	115.8
4-hydroxybenzoic acid	JOZZIH	121.1
tolfenamic acid	KAXXAI01	128.4
ketoprofen	KEMRUP	110.1
9-methylanthracene	MANTHR01	101.8
2,4,6-n-tetranitro-n-methylaniline (tetryl)	MTNANL	133.8
1-naphthol	NAPHOL01	91.2
4-nitrobenzoic acid	NBZOAC01	116.6
niflumic acid	NIFLUM10	130.2
nitroguanidine	NTRGUA01	142.7
2,2-dimethylsuccinic acid	OLENIC	122.7
4-methylbenzoic acid	PTOLIC01	98.6
phenacetin	PYRAZB21	121.8
5-chloro-2-nitroaniline	RAPKUP	100.8
salicylic acid(2 hydroxybenzoic acid)	SALIAC15	96.6
diclofenac	SIKLIH01	115.6
4-cyanobenzoic acid	TAGNAR	111.2
o-terphenyl	TERPHO02	103
2,4,6-trinitroaniline (tna)	TNIOAN	125.3
1,3,5-triphenylbenzene	TPHBEN01	147.8
n-(4-nitrophenyl)-benzene-sulfonamide	UVEMOY	132.5
4-amino-n-(4-nitrophenyl)benzenesulfonamide	UVEMUE	131.4
4-hydroxybenzamide	VIDMAX	117.8
2-methylglutaric acid	XIBVIO	126.5
mefenamic acid	XYANAC	136.2
4-heptylbenzoic acid (cr, ii)	ZIKWOF	130
