# Supplementary material for: The influence of solid state information and descriptor selection on statistical models of temperature dependent aqueous solubility
Source: J Cheminform. 2018 Aug 29;10:44. doi: 10.1186/s13321-018-0298-3 (PMC6115327; doi:10.1186/s13321-018-0298-3)
Supplement: Supplementary file 8 — Additional file 8. The curated temperature dependent solubility and enthalpy of solution datasets, including the calculated lattice energies, and the SUB-48 dataset. [file 13321_2018_298_MOESM8_ESM.zip › curated_datasets/sublimation_enthalpy/SUB-48_ExperimentalLatticeEnergyEstimates.csv]

CrystalStructure	Enthalpy of Sublimation: Value (kJ/mol)	Enthalpy of Sublimation: Reference	Enthalpy of Sublimation: Temperature Description	Enthalpy of Sublimation: Temperature Value (Kelvin)	Experimental Lattice Energy Estimate [from deltaHsub = -LE -2RT] (kJ/mol)
ACANIL01.cif	99.8	"SUB-48_ds_fromAuthors_prep.xlsx" i.e. a file derived from an electronic version of the SUB-48 dataset provided by the authors of McDonagh et al. (McDonagh et al., J. Chem. Inf. Model., 2016, 56 (11), pp 2162-2179)	"Sublimation data for a diverse range of organic crystals were found by searching the appropriate literature for data at 298–298.15 K" (McDonagh et al., J. Chem. Inf. Model., 2016, 56 (11), pp 2162-2179)	298	-104.76
ACSALA15.cif	109.7	"SUB-48_ds_fromAuthors_prep.xlsx" i.e. a file derived from an electronic version of the SUB-48 dataset provided by the authors of McDonagh et al. (McDonagh et al., J. Chem. Inf. Model., 2016, 56 (11), pp 2162-2179)	"Sublimation data for a diverse range of organic crystals were found by searching the appropriate literature for data at 298–298.15 K" (McDonagh et al., J. Chem. Inf. Model., 2016, 56 (11), pp 2162-2179)	298	-114.66
BENZAC01.cif	89.2	"SUB-48_ds_fromAuthors_prep.xlsx" i.e. a file derived from an electronic version of the SUB-48 dataset provided by the authors of McDonagh et al. (McDonagh et al., J. Chem. Inf. Model., 2016, 56 (11), pp 2162-2179)	"Sublimation data for a diverse range of organic crystals were found by searching the appropriate literature for data at 298–298.15 K" (McDonagh et al., J. Chem. Inf. Model., 2016, 56 (11), pp 2162-2179)	298	-94.16
BENZDC01.cif	143.4	"SUB-48_ds_fromAuthors_prep.xlsx" i.e. a file derived from an electronic version of the SUB-48 dataset provided by the authors of McDonagh et al. (McDonagh et al., J. Chem. Inf. Model., 2016, 56 (11), pp 2162-2179)	"Sublimation data for a diverse range of organic crystals were found by searching the appropriate literature for data at 298–298.15 K" (McDonagh et al., J. Chem. Inf. Model., 2016, 56 (11), pp 2162-2179)	298	-148.36
BIPJUF.cif	134	"SUB-48_ds_fromAuthors_prep.xlsx" i.e. a file derived from an electronic version of the SUB-48 dataset provided by the authors of McDonagh et al. (McDonagh et al., J. Chem. Inf. Model., 2016, 56 (11), pp 2162-2179)	"Sublimation data for a diverse range of organic crystals were found by searching the appropriate literature for data at 298–298.15 K" (McDonagh et al., J. Chem. Inf. Model., 2016, 56 (11), pp 2162-2179)	298	-138.96
BPHENO03.cif	89.1	"SUB-48_ds_fromAuthors_prep.xlsx" i.e. a file derived from an electronic version of the SUB-48 dataset provided by the authors of McDonagh et al. (McDonagh et al., J. Chem. Inf. Model., 2016, 56 (11), pp 2162-2179)	"Sublimation data for a diverse range of organic crystals were found by searching the appropriate literature for data at 298–298.15 K" (McDonagh et al., J. Chem. Inf. Model., 2016, 56 (11), pp 2162-2179)	298	-94.06
CEZVIN.cif	140	"SUB-48_ds_fromAuthors_prep.xlsx" i.e. a file derived from an electronic version of the SUB-48 dataset provided by the authors of McDonagh et al. (McDonagh et al., J. Chem. Inf. Model., 2016, 56 (11), pp 2162-2179)	"Sublimation data for a diverse range of organic crystals were found by searching the appropriate literature for data at 298–298.15 K" (McDonagh et al., J. Chem. Inf. Model., 2016, 56 (11), pp 2162-2179)	298	-144.96
CLBZAC01.cif	106.3	"SUB-48_ds_fromAuthors_prep.xlsx" i.e. a file derived from an electronic version of the SUB-48 dataset provided by the authors of McDonagh et al. (McDonagh et al., J. Chem. Inf. Model., 2016, 56 (11), pp 2162-2179)	"Sublimation data for a diverse range of organic crystals were found by searching the appropriate literature for data at 298–298.15 K" (McDonagh et al., J. Chem. Inf. Model., 2016, 56 (11), pp 2162-2179)	298	-111.26
CLBZAP03.cif	105.2	"SUB-48_ds_fromAuthors_prep.xlsx" i.e. a file derived from an electronic version of the SUB-48 dataset provided by the authors of McDonagh et al. (McDonagh et al., J. Chem. Inf. Model., 2016, 56 (11), pp 2162-2179)	"Sublimation data for a diverse range of organic crystals were found by searching the appropriate literature for data at 298–298.15 K" (McDonagh et al., J. Chem. Inf. Model., 2016, 56 (11), pp 2162-2179)	298	-110.16
CLNOAN.cif	109.2	"SUB-48_ds_fromAuthors_prep.xlsx" i.e. a file derived from an electronic version of the SUB-48 dataset provided by the authors of McDonagh et al. (McDonagh et al., J. Chem. Inf. Model., 2016, 56 (11), pp 2162-2179)	"Sublimation data for a diverse range of organic crystals were found by searching the appropriate literature for data at 298–298.15 K" (McDonagh et al., J. Chem. Inf. Model., 2016, 56 (11), pp 2162-2179)	298	-114.16
COVJIG.cif	93.6	"SUB-48_ds_fromAuthors_prep.xlsx" i.e. a file derived from an electronic version of the SUB-48 dataset provided by the authors of McDonagh et al. (McDonagh et al., J. Chem. Inf. Model., 2016, 56 (11), pp 2162-2179)	"Sublimation data for a diverse range of organic crystals were found by searching the appropriate literature for data at 298–298.15 K" (McDonagh et al., J. Chem. Inf. Model., 2016, 56 (11), pp 2162-2179)	298	-98.56
COYRUD11.cif	128.3	"SUB-48_ds_fromAuthors_prep.xlsx" i.e. a file derived from an electronic version of the SUB-48 dataset provided by the authors of McDonagh et al. (McDonagh et al., J. Chem. Inf. Model., 2016, 56 (11), pp 2162-2179)	"Sublimation data for a diverse range of organic crystals were found by searching the appropriate literature for data at 298–298.15 K" (McDonagh et al., J. Chem. Inf. Model., 2016, 56 (11), pp 2162-2179)	298	-133.26
CPXACA.cif	122	"SUB-48_ds_fromAuthors_prep.xlsx" i.e. a file derived from an electronic version of the SUB-48 dataset provided by the authors of McDonagh et al. (McDonagh et al., J. Chem. Inf. Model., 2016, 56 (11), pp 2162-2179)	"Sublimation data for a diverse range of organic crystals were found by searching the appropriate literature for data at 298–298.15 K" (McDonagh et al., J. Chem. Inf. Model., 2016, 56 (11), pp 2162-2179)	298	-126.96
DPNAPH01.cif	126.4	"SUB-48_ds_fromAuthors_prep.xlsx" i.e. a file derived from an electronic version of the SUB-48 dataset provided by the authors of McDonagh et al. (McDonagh et al., J. Chem. Inf. Model., 2016, 56 (11), pp 2162-2179)	"Sublimation data for a diverse range of organic crystals were found by searching the appropriate literature for data at 298–298.15 K" (McDonagh et al., J. Chem. Inf. Model., 2016, 56 (11), pp 2162-2179)	298	-131.36
FBENZA02.cif	94.7	"SUB-48_ds_fromAuthors_prep.xlsx" i.e. a file derived from an electronic version of the SUB-48 dataset provided by the authors of McDonagh et al. (McDonagh et al., J. Chem. Inf. Model., 2016, 56 (11), pp 2162-2179)	"Sublimation data for a diverse range of organic crystals were found by searching the appropriate literature for data at 298–298.15 K" (McDonagh et al., J. Chem. Inf. Model., 2016, 56 (11), pp 2162-2179)	298	-99.66
FLUBIP.cif	110.2	"SUB-48_ds_fromAuthors_prep.xlsx" i.e. a file derived from an electronic version of the SUB-48 dataset provided by the authors of McDonagh et al. (McDonagh et al., J. Chem. Inf. Model., 2016, 56 (11), pp 2162-2179)	"Sublimation data for a diverse range of organic crystals were found by searching the appropriate literature for data at 298–298.15 K" (McDonagh et al., J. Chem. Inf. Model., 2016, 56 (11), pp 2162-2179)	298	-115.16
FPAMCA17.cif	121.2	"SUB-48_ds_fromAuthors_prep.xlsx" i.e. a file derived from an electronic version of the SUB-48 dataset provided by the authors of McDonagh et al. (McDonagh et al., J. Chem. Inf. Model., 2016, 56 (11), pp 2162-2179)	"Sublimation data for a diverse range of organic crystals were found by searching the appropriate literature for data at 298–298.15 K" (McDonagh et al., J. Chem. Inf. Model., 2016, 56 (11), pp 2162-2179)	298	-126.16
HEXTIN01.cif	103.6	"SUB-48_ds_fromAuthors_prep.xlsx" i.e. a file derived from an electronic version of the SUB-48 dataset provided by the authors of McDonagh et al. (McDonagh et al., J. Chem. Inf. Model., 2016, 56 (11), pp 2162-2179)	"Sublimation data for a diverse range of organic crystals were found by searching the appropriate literature for data at 298–298.15 K" (McDonagh et al., J. Chem. Inf. Model., 2016, 56 (11), pp 2162-2179)	298	-108.56
HUNXIY.cif	143.6	"SUB-48_ds_fromAuthors_prep.xlsx" i.e. a file derived from an electronic version of the SUB-48 dataset provided by the authors of McDonagh et al. (McDonagh et al., J. Chem. Inf. Model., 2016, 56 (11), pp 2162-2179)	"Sublimation data for a diverse range of organic crystals were found by searching the appropriate literature for data at 298–298.15 K" (McDonagh et al., J. Chem. Inf. Model., 2016, 56 (11), pp 2162-2179)	298	-148.56
HUNXOE.cif	124	"SUB-48_ds_fromAuthors_prep.xlsx" i.e. a file derived from an electronic version of the SUB-48 dataset provided by the authors of McDonagh et al. (McDonagh et al., J. Chem. Inf. Model., 2016, 56 (11), pp 2162-2179)	"Sublimation data for a diverse range of organic crystals were found by searching the appropriate literature for data at 298–298.15 K" (McDonagh et al., J. Chem. Inf. Model., 2016, 56 (11), pp 2162-2179)	298	-128.96
HUNXUK.cif	130	"SUB-48_ds_fromAuthors_prep.xlsx" i.e. a file derived from an electronic version of the SUB-48 dataset provided by the authors of McDonagh et al. (McDonagh et al., J. Chem. Inf. Model., 2016, 56 (11), pp 2162-2179)	"Sublimation data for a diverse range of organic crystals were found by searching the appropriate literature for data at 298–298.15 K" (McDonagh et al., J. Chem. Inf. Model., 2016, 56 (11), pp 2162-2179)	298	-134.96
HXACAN27.cif	117.9	"SUB-48_ds_fromAuthors_prep.xlsx" i.e. a file derived from an electronic version of the SUB-48 dataset provided by the authors of McDonagh et al. (McDonagh et al., J. Chem. Inf. Model., 2016, 56 (11), pp 2162-2179)	"Sublimation data for a diverse range of organic crystals were found by searching the appropriate literature for data at 298–298.15 K" (McDonagh et al., J. Chem. Inf. Model., 2016, 56 (11), pp 2162-2179)	298	-122.86
IBPRAC01.cif	115.8	"SUB-48_ds_fromAuthors_prep.xlsx" i.e. a file derived from an electronic version of the SUB-48 dataset provided by the authors of McDonagh et al. (McDonagh et al., J. Chem. Inf. Model., 2016, 56 (11), pp 2162-2179)	"Sublimation data for a diverse range of organic crystals were found by searching the appropriate literature for data at 298–298.15 K" (McDonagh et al., J. Chem. Inf. Model., 2016, 56 (11), pp 2162-2179)	298	-120.76
JOZZIH.cif	121.1	"SUB-48_ds_fromAuthors_prep.xlsx" i.e. a file derived from an electronic version of the SUB-48 dataset provided by the authors of McDonagh et al. (McDonagh et al., J. Chem. Inf. Model., 2016, 56 (11), pp 2162-2179)	"Sublimation data for a diverse range of organic crystals were found by searching the appropriate literature for data at 298–298.15 K" (McDonagh et al., J. Chem. Inf. Model., 2016, 56 (11), pp 2162-2179)	298	-126.06
KAXXAI01.cif	128.4	"SUB-48_ds_fromAuthors_prep.xlsx" i.e. a file derived from an electronic version of the SUB-48 dataset provided by the authors of McDonagh et al. (McDonagh et al., J. Chem. Inf. Model., 2016, 56 (11), pp 2162-2179)	"Sublimation data for a diverse range of organic crystals were found by searching the appropriate literature for data at 298–298.15 K" (McDonagh et al., J. Chem. Inf. Model., 2016, 56 (11), pp 2162-2179)	298	-133.36
KEMRUP.cif	110.1	"SUB-48_ds_fromAuthors_prep.xlsx" i.e. a file derived from an electronic version of the SUB-48 dataset provided by the authors of McDonagh et al. (McDonagh et al., J. Chem. Inf. Model., 2016, 56 (11), pp 2162-2179)	"Sublimation data for a diverse range of organic crystals were found by searching the appropriate literature for data at 298–298.15 K" (McDonagh et al., J. Chem. Inf. Model., 2016, 56 (11), pp 2162-2179)	298	-115.06
MANTHR01.cif	101.8	"SUB-48_ds_fromAuthors_prep.xlsx" i.e. a file derived from an electronic version of the SUB-48 dataset provided by the authors of McDonagh et al. (McDonagh et al., J. Chem. Inf. Model., 2016, 56 (11), pp 2162-2179)	"Sublimation data for a diverse range of organic crystals were found by searching the appropriate literature for data at 298–298.15 K" (McDonagh et al., J. Chem. Inf. Model., 2016, 56 (11), pp 2162-2179)	298	-106.76
MTNANL.cif	133.8	"SUB-48_ds_fromAuthors_prep.xlsx" i.e. a file derived from an electronic version of the SUB-48 dataset provided by the authors of McDonagh et al. (McDonagh et al., J. Chem. Inf. Model., 2016, 56 (11), pp 2162-2179)	"Sublimation data for a diverse range of organic crystals were found by searching the appropriate literature for data at 298–298.15 K" (McDonagh et al., J. Chem. Inf. Model., 2016, 56 (11), pp 2162-2179)	298	-138.76
NAPHOL01.cif	91.2	"SUB-48_ds_fromAuthors_prep.xlsx" i.e. a file derived from an electronic version of the SUB-48 dataset provided by the authors of McDonagh et al. (McDonagh et al., J. Chem. Inf. Model., 2016, 56 (11), pp 2162-2179)	"Sublimation data for a diverse range of organic crystals were found by searching the appropriate literature for data at 298–298.15 K" (McDonagh et al., J. Chem. Inf. Model., 2016, 56 (11), pp 2162-2179)	298	-96.16
NBZOAC01.cif	116.6	"SUB-48_ds_fromAuthors_prep.xlsx" i.e. a file derived from an electronic version of the SUB-48 dataset provided by the authors of McDonagh et al. (McDonagh et al., J. Chem. Inf. Model., 2016, 56 (11), pp 2162-2179)	"Sublimation data for a diverse range of organic crystals were found by searching the appropriate literature for data at 298–298.15 K" (McDonagh et al., J. Chem. Inf. Model., 2016, 56 (11), pp 2162-2179)	298	-121.56
NIFLUM10.cif	130.2	"SUB-48_ds_fromAuthors_prep.xlsx" i.e. a file derived from an electronic version of the SUB-48 dataset provided by the authors of McDonagh et al. (McDonagh et al., J. Chem. Inf. Model., 2016, 56 (11), pp 2162-2179)	"Sublimation data for a diverse range of organic crystals were found by searching the appropriate literature for data at 298–298.15 K" (McDonagh et al., J. Chem. Inf. Model., 2016, 56 (11), pp 2162-2179)	298	-135.16
NTRGUA01.cif	142.7	"SUB-48_ds_fromAuthors_prep.xlsx" i.e. a file derived from an electronic version of the SUB-48 dataset provided by the authors of McDonagh et al. (McDonagh et al., J. Chem. Inf. Model., 2016, 56 (11), pp 2162-2179)	"Sublimation data for a diverse range of organic crystals were found by searching the appropriate literature for data at 298–298.15 K" (McDonagh et al., J. Chem. Inf. Model., 2016, 56 (11), pp 2162-2179)	298	-147.66
OLENIC.cif	122.7	"SUB-48_ds_fromAuthors_prep.xlsx" i.e. a file derived from an electronic version of the SUB-48 dataset provided by the authors of McDonagh et al. (McDonagh et al., J. Chem. Inf. Model., 2016, 56 (11), pp 2162-2179)	"Sublimation data for a diverse range of organic crystals were found by searching the appropriate literature for data at 298–298.15 K" (McDonagh et al., J. Chem. Inf. Model., 2016, 56 (11), pp 2162-2179)	298	-127.66
PTOLIC01.cif	98.6	"SUB-48_ds_fromAuthors_prep.xlsx" i.e. a file derived from an electronic version of the SUB-48 dataset provided by the authors of McDonagh et al. (McDonagh et al., J. Chem. Inf. Model., 2016, 56 (11), pp 2162-2179)	"Sublimation data for a diverse range of organic crystals were found by searching the appropriate literature for data at 298–298.15 K" (McDonagh et al., J. Chem. Inf. Model., 2016, 56 (11), pp 2162-2179)	298	-103.56
PYRAZB21.cif	121.8	"SUB-48_ds_fromAuthors_prep.xlsx" i.e. a file derived from an electronic version of the SUB-48 dataset provided by the authors of McDonagh et al. (McDonagh et al., J. Chem. Inf. Model., 2016, 56 (11), pp 2162-2179)	"Sublimation data for a diverse range of organic crystals were found by searching the appropriate literature for data at 298–298.15 K" (McDonagh et al., J. Chem. Inf. Model., 2016, 56 (11), pp 2162-2179)	298	-126.76
RAPKUP.cif	100.8	"SUB-48_ds_fromAuthors_prep.xlsx" i.e. a file derived from an electronic version of the SUB-48 dataset provided by the authors of McDonagh et al. (McDonagh et al., J. Chem. Inf. Model., 2016, 56 (11), pp 2162-2179)	"Sublimation data for a diverse range of organic crystals were found by searching the appropriate literature for data at 298–298.15 K" (McDonagh et al., J. Chem. Inf. Model., 2016, 56 (11), pp 2162-2179)	298	-105.76
SALIAC15.cif	96.6	"SUB-48_ds_fromAuthors_prep.xlsx" i.e. a file derived from an electronic version of the SUB-48 dataset provided by the authors of McDonagh et al. (McDonagh et al., J. Chem. Inf. Model., 2016, 56 (11), pp 2162-2179)	"Sublimation data for a diverse range of organic crystals were found by searching the appropriate literature for data at 298–298.15 K" (McDonagh et al., J. Chem. Inf. Model., 2016, 56 (11), pp 2162-2179)	298	-101.56
SIKLIH01.cif	115.6	"SUB-48_ds_fromAuthors_prep.xlsx" i.e. a file derived from an electronic version of the SUB-48 dataset provided by the authors of McDonagh et al. (McDonagh et al., J. Chem. Inf. Model., 2016, 56 (11), pp 2162-2179)	"Sublimation data for a diverse range of organic crystals were found by searching the appropriate literature for data at 298–298.15 K" (McDonagh et al., J. Chem. Inf. Model., 2016, 56 (11), pp 2162-2179)	298	-120.56
TAGNAR.cif	111.2	"SUB-48_ds_fromAuthors_prep.xlsx" i.e. a file derived from an electronic version of the SUB-48 dataset provided by the authors of McDonagh et al. (McDonagh et al., J. Chem. Inf. Model., 2016, 56 (11), pp 2162-2179)	"Sublimation data for a diverse range of organic crystals were found by searching the appropriate literature for data at 298–298.15 K" (McDonagh et al., J. Chem. Inf. Model., 2016, 56 (11), pp 2162-2179)	298	-116.16
TERPHO02.cif	103	"SUB-48_ds_fromAuthors_prep.xlsx" i.e. a file derived from an electronic version of the SUB-48 dataset provided by the authors of McDonagh et al. (McDonagh et al., J. Chem. Inf. Model., 2016, 56 (11), pp 2162-2179)	"Sublimation data for a diverse range of organic crystals were found by searching the appropriate literature for data at 298–298.15 K" (McDonagh et al., J. Chem. Inf. Model., 2016, 56 (11), pp 2162-2179)	298	-107.96
TNIOAN.cif	125.3	"SUB-48_ds_fromAuthors_prep.xlsx" i.e. a file derived from an electronic version of the SUB-48 dataset provided by the authors of McDonagh et al. (McDonagh et al., J. Chem. Inf. Model., 2016, 56 (11), pp 2162-2179)	"Sublimation data for a diverse range of organic crystals were found by searching the appropriate literature for data at 298–298.15 K" (McDonagh et al., J. Chem. Inf. Model., 2016, 56 (11), pp 2162-2179)	298	-130.26
TPHBEN01.cif	147.8	"SUB-48_ds_fromAuthors_prep.xlsx" i.e. a file derived from an electronic version of the SUB-48 dataset provided by the authors of McDonagh et al. (McDonagh et al., J. Chem. Inf. Model., 2016, 56 (11), pp 2162-2179)	"Sublimation data for a diverse range of organic crystals were found by searching the appropriate literature for data at 298–298.15 K" (McDonagh et al., J. Chem. Inf. Model., 2016, 56 (11), pp 2162-2179)	298	-152.76
UVEMOY.cif	132.5	"SUB-48_ds_fromAuthors_prep.xlsx" i.e. a file derived from an electronic version of the SUB-48 dataset provided by the authors of McDonagh et al. (McDonagh et al., J. Chem. Inf. Model., 2016, 56 (11), pp 2162-2179)	"Sublimation data for a diverse range of organic crystals were found by searching the appropriate literature for data at 298–298.15 K" (McDonagh et al., J. Chem. Inf. Model., 2016, 56 (11), pp 2162-2179)	298	-137.46
UVEMUE.cif	131.4	"SUB-48_ds_fromAuthors_prep.xlsx" i.e. a file derived from an electronic version of the SUB-48 dataset provided by the authors of McDonagh et al. (McDonagh et al., J. Chem. Inf. Model., 2016, 56 (11), pp 2162-2179)	"Sublimation data for a diverse range of organic crystals were found by searching the appropriate literature for data at 298–298.15 K" (McDonagh et al., J. Chem. Inf. Model., 2016, 56 (11), pp 2162-2179)	298	-136.36
VIDMAX.cif	117.8	"SUB-48_ds_fromAuthors_prep.xlsx" i.e. a file derived from an electronic version of the SUB-48 dataset provided by the authors of McDonagh et al. (McDonagh et al., J. Chem. Inf. Model., 2016, 56 (11), pp 2162-2179)	"Sublimation data for a diverse range of organic crystals were found by searching the appropriate literature for data at 298–298.15 K" (McDonagh et al., J. Chem. Inf. Model., 2016, 56 (11), pp 2162-2179)	298	-122.76
XIBVIO.cif	126.5	"SUB-48_ds_fromAuthors_prep.xlsx" i.e. a file derived from an electronic version of the SUB-48 dataset provided by the authors of McDonagh et al. (McDonagh et al., J. Chem. Inf. Model., 2016, 56 (11), pp 2162-2179)	"Sublimation data for a diverse range of organic crystals were found by searching the appropriate literature for data at 298–298.15 K" (McDonagh et al., J. Chem. Inf. Model., 2016, 56 (11), pp 2162-2179)	298	-131.46
XYANAC.cif	136.2	"SUB-48_ds_fromAuthors_prep.xlsx" i.e. a file derived from an electronic version of the SUB-48 dataset provided by the authors of McDonagh et al. (McDonagh et al., J. Chem. Inf. Model., 2016, 56 (11), pp 2162-2179)	"Sublimation data for a diverse range of organic crystals were found by searching the appropriate literature for data at 298–298.15 K" (McDonagh et al., J. Chem. Inf. Model., 2016, 56 (11), pp 2162-2179)	298	-141.16
ZIKWOF.cif	130	"SUB-48_ds_fromAuthors_prep.xlsx" i.e. a file derived from an electronic version of the SUB-48 dataset provided by the authors of McDonagh et al. (McDonagh et al., J. Chem. Inf. Model., 2016, 56 (11), pp 2162-2179)	"Sublimation data for a diverse range of organic crystals were found by searching the appropriate literature for data at 298–298.15 K" (McDonagh et al., J. Chem. Inf. Model., 2016, 56 (11), pp 2162-2179)	298	-134.96
