# Supplementary material for: The influence of solid state information and descriptor selection on statistical models of temperature dependent aqueous solubility
Source: J Cheminform. 2018 Aug 29;10:44. doi: 10.1186/s13321-018-0298-3 (PMC6115327; doi:10.1186/s13321-018-0298-3)
Supplement: Supplementary file 9 — Additional file 9. All scripts used to generate QSPR input files, modelling results and perform analysis. [file 13321_2018_298_MOESM9_ESM.zip]

Archive with 168 entries (139 files):
- QSPR_scripts/analysis/
- QSPR_scripts/analysis/~$mean_effect_of_crystal_descriptors_FURTHER_ANALYSIS.xlsx
- QSPR_scripts/analysis/analyse_descriptor_importance.py
- QSPR_scripts/analysis/assess_vant_Hoff_for_Klimenko_datasets.py
- QSPR_scripts/analysis/find_consistently_important_descriptors.py
- QSPR_scripts/analysis/mps_analysis/
- QSPR_scripts/analysis/mps_analysis/find_LE_Tm_correlations.py
- QSPR_scripts/analysis/mps_analysis/find_LE_Tm_correlations_WITH_Tm_FROM_CSD.py
- QSPR_scripts/analysis/mps_analysis/find_LE_Tm_correlations_WITH_Tm_FROM_DS_cf_CSD_Tm.py
- QSPR_scripts/analysis/paired_cv_two_tail_permutation_test.py
- QSPR_scripts/analysis/summarize_cv_results_v16.py
- QSPR_scripts/analysis/t_test_p_values/
- QSPR_scripts/analysis/t_test_p_values/summarize_cv_results_v16_ttest_mod.py
- QSPR_scripts/analysis/Thumbs.db
- QSPR_scripts/analysis/unpaired_cv_two_tail_permutation_test.py
- QSPR_scripts/calc_Absolv_desc/
- QSPR_scripts/calc_Absolv_desc/KlimenkoAvdeef_rev_Absolv_descs_csvs.py
- QSPR_scripts/calc_HIT.QSAR_descs/
- QSPR_scripts/calc_HIT.QSAR_descs/mv_HITQSAR_out.py
- QSPR_scripts/calc_rdk_and_ind_descs/
- QSPR_scripts/calc_rdk_and_ind_descs/KlimenkoAvdeef_rev_indicator_descs_csvs.py
- QSPR_scripts/calc_rdk_and_ind_descs/KlimenkoAvdeef_rev_rdk_mol_descs_csvs.py
- QSPR_scripts/combine_descs/
- QSPR_scripts/combine_descs/KlimenkoAvdeef_rev_combine_descs.py
- QSPR_scripts/extra_3D_sdfs_and_descs/
- QSPR_scripts/extra_3D_sdfs_and_descs/extra_3D_sdfs.py
- QSPR_scripts/extra_3D_sdfs_and_descs/get_all_3D_descs.py
- QSPR_scripts/extra_feature_selection/
- QSPR_scripts/extra_feature_selection/extra_KlimenkoAvdeef_rev_fs_QSPR_input.py
- QSPR_scripts/extra_feature_selection/extra_KlimenkoAvdeef_rev_fs_QSPR_input_whole_set.py
- QSPR_scripts/extra_feature_selection/extra_run_all_KlimenkoAvdeef_rev_fs.py
- QSPR_scripts/extra_fs_qspr_models/
- QSPR_scripts/extra_fs_qspr_models/assessQSPRmodelDescriptorInfluences_v2.R
- QSPR_scripts/extra_fs_qspr_models/calculateQSPRmodelPerformanceStatistics.R
- QSPR_scripts/extra_fs_qspr_models/createQSPRmodel.R
- QSPR_scripts/extra_fs_qspr_models/extra_post_fs_get_basic_desc_influence_values_for_models_with_crystal_descs_v2.R
- QSPR_scripts/extra_fs_qspr_models/extra_post_fs_KlimenkoAvdeef_rev_build_validate_analyse_qspr_models.R
- QSPR_scripts/extra_fs_qspr_models/extra_run_post_fs_KlimenkoAvdeef_rev_build_validate_analyse_qspr_models.R.py
- QSPR_scripts/extra_fs_qspr_models/post_fs_buildAndSaveModelsBasedOntheEntireDataset.R
- QSPR_scripts/extra_fs_qspr_models/post_fs_crossValidate.R
- QSPR_scripts/extra_fs_qspr_models/post_fs_evaluateDS.R
- QSPR_scripts/extra_fs_qspr_models/post_fs_get_basic_desc_influence_values_for_models_with_crystal_descs_v2.R
- QSPR_scripts/extra_fs_qspr_models/post_fs_removeDescsSubset.R
- QSPR_scripts/extra_fs_qspr_models/post_fs_updateTemperatureDescriptor.R
- QSPR_scripts/extra_fs_qspr_models/processDS.R
- QSPR_scripts/extra_fs_qspr_models/remove_old_outputs.R
- QSPR_scripts/extra_fs_qspr_models/summarizeCVoutput.R
- QSPR_scripts/extra_get_Klimenko_MP_descs/
- QSPR_scripts/extra_get_Klimenko_MP_descs/get_Klimenko_MP_descs.py
- QSPR_scripts/extra_LE_models/
- QSPR_scripts/extra_LE_models/assessQSPRmodelDescriptorInfluences_v2.R
- QSPR_scripts/extra_LE_models/calculateQSPRmodelPerformanceStatistics.R
- QSPR_scripts/extra_LE_models/createQSPRmodel.R
- QSPR_scripts/extra_LE_models/extra_LE_models.R
- QSPR_scripts/extra_LE_models/extra_LE_models_buildAndSaveModelsBasedOntheEntireDataset.R
- QSPR_scripts/extra_LE_models/extra_LE_models_crossValidate.R
- QSPR_scripts/extra_LE_models/extra_LE_models_evaluateDS.R
- QSPR_scripts/extra_LE_models/extra_LE_models_get_basic_desc_influence_values.R
- QSPR_scripts/extra_LE_models/extra_run_LE_models.R.py
- QSPR_scripts/extra_LE_models/processDS.R
- QSPR_scripts/extra_LE_models/remove_old_outputs.R
- QSPR_scripts/extra_LE_models/summarizeCVoutput.R
- QSPR_scripts/extra_LE_models_input/
- QSPR_scripts/extra_LE_models_input/extra_LE_models_input.py
- QSPR_scripts/extra_LE_models_no_outliers/
- QSPR_scripts/extra_LE_models_no_outliers/extra_LE_models/
- QSPR_scripts/extra_LE_models_no_outliers/extra_LE_models/assessQSPRmodelDescriptorInfluences_v2.R
- QSPR_scripts/extra_LE_models_no_outliers/extra_LE_models/calculateQSPRmodelPerformanceStatistics.R
- QSPR_scripts/extra_LE_models_no_outliers/extra_LE_models/createQSPRmodel.R
- QSPR_scripts/extra_LE_models_no_outliers/extra_LE_models/extra_LE_models.R
- QSPR_scripts/extra_LE_models_no_outliers/extra_LE_models/extra_LE_models_buildAndSaveModelsBasedOntheEntireDataset.R
- QSPR_scripts/extra_LE_models_no_outliers/extra_LE_models/extra_LE_models_crossValidate.R
- QSPR_scripts/extra_LE_models_no_outliers/extra_LE_models/extra_LE_models_evaluateDS.R
- QSPR_scripts/extra_LE_models_no_outliers/extra_LE_models/extra_LE_models_get_basic_desc_influence_values_no_outliers.R
- QSPR_scripts/extra_LE_models_no_outliers/extra_LE_models/extra_run_LE_models.R_no_outliers.py
- QSPR_scripts/extra_LE_models_no_outliers/extra_LE_models/processDS.R
- QSPR_scripts/extra_LE_models_no_outliers/extra_LE_models/remove_old_outputs.R
- QSPR_scripts/extra_LE_models_no_outliers/extra_LE_models/summarizeCVoutput.R
- QSPR_scripts/extra_LE_models_no_outliers/extra_LE_models_input/
- QSPR_scripts/extra_LE_models_no_outliers/extra_LE_models_input/extra_LE_models_input_no_outliers.py
- QSPR_scripts/extra_qspr_input/
- QSPR_scripts/extra_qspr_input/extra_qspr_input.py
- QSPR_scripts/extra_qspr_models/
- QSPR_scripts/extra_qspr_models/assessQSPRmodelDescriptorInfluences_v2.R
- QSPR_scripts/extra_qspr_models/buildAndSaveModelsBasedOntheEntireDataset.R
- QSPR_scripts/extra_qspr_models/calculateQSPRmodelPerformanceStatistics.R
- QSPR_scripts/extra_qspr_models/createQSPRmodel.R
- QSPR_scripts/extra_qspr_models/crossValidate.R
- QSPR_scripts/extra_qspr_models/evaluateDS.R
- QSPR_scripts/extra_qspr_models/extra_KlimenkoAvdeef_rev_build_validate_analyse_qspr_models.R
- QSPR_scripts/extra_qspr_models/extra_run_KlimenkoAvdeef_rev_build_validate_analyse_qspr_models.R.py
- QSPR_scripts/extra_qspr_models/get_basic_desc_influence_values_for_models_with_crystal_descs_v2.R
- QSPR_scripts/extra_qspr_models/processDS.R
- QSPR_scripts/extra_qspr_models/remove_old_outputs.R
- QSPR_scripts/extra_qspr_models/removeDescsSubset.R
- QSPR_scripts/extra_qspr_models/summarizeCVoutput.R
- QSPR_scripts/extra_qspr_models/updateTemperatureDescriptor.R
- QSPR_scripts/extra_utils/
- QSPR_scripts/extra_utils/csd_refcodes_to_3D_desc_ready_sdf.py
- QSPR_scripts/extra_utils/expected_CPSA_out/
- QSPR_scripts/extra_utils/expected_CPSA_out/test.csv
- QSPR_scripts/extra_utils/expected_csd_refcodes_to_3D_desc_ready_output/
- QSPR_scripts/extra_utils/expected_csd_refcodes_to_3D_desc_ready_output/check_csdRefcodesToSdf.sdf
- QSPR_scripts/extra_utils/expected_csd_refcodes_to_3D_desc_ready_output/check_csdRefcodesToSdf_3D.d.r.sdf
- QSPR_scripts/extra_utils/expected_csd_refcodes_to_3D_desc_ready_output/README.txt
- QSPR_scripts/extra_utils/expected_mol_struc_parser_ext_output/
- QSPR_scripts/extra_utils/expected_mol_struc_parser_ext_output/tmp.0.sFalse.3D.EH.sdf
- QSPR_scripts/extra_utils/expected_mol_struc_parser_ext_output/tmp.0.sTrue.3D.EH.sdf
- QSPR_scripts/extra_utils/expected_mol_struc_parser_ext_output/tmp.1.sFalse.3D.EH.sdf
- QSPR_scripts/extra_utils/expected_mol_struc_parser_ext_output/tmp.1.sTrue.3D.EH.sdf
- QSPR_scripts/extra_utils/expected_mol_struc_parser_ext_output/tmp.2.sFalse.3D.EH.sdf
- QSPR_scripts/extra_utils/expected_mol_struc_parser_ext_output/tmp.2.sTrue.3D.EH.sdf
- QSPR_scripts/extra_utils/expected_mol_struc_parser_ext_output/tmp.3.sFalse.3D.EH.sdf
- QSPR_scripts/extra_utils/expected_mol_struc_parser_ext_output/tmp.3.sTrue.3D.EH.sdf
- QSPR_scripts/extra_utils/expected_mol_struc_parser_ext_output/tmp.4.sFalse.3D.EH.sdf
- QSPR_scripts/extra_utils/expected_mol_struc_parser_ext_output/tmp.4.sTrue.3D.EH.sdf
- QSPR_scripts/extra_utils/get_CPSA_descriptors.py
- QSPR_scripts/extra_utils/mol_struc_parser_ext.py
- QSPR_scripts/feature_selection/
- QSPR_scripts/feature_selection/feature_selection_README.txt
- QSPR_scripts/feature_selection/KlimenkoAvdeef_rev_fs_QSPR_input.py
- QSPR_scripts/feature_selection/KlimenkoAvdeef_rev_fs_QSPR_input_whole_set.py
- QSPR_scripts/feature_selection/run_all_KlimenkoAvdeef_rev_fs.py
- QSPR_scripts/fs_qspr_models/
- QSPR_scripts/fs_qspr_models/assessQSPRmodelDescriptorInfluences_v2.R
- QSPR_scripts/fs_qspr_models/calculateQSPRmodelPerformanceStatistics.R
- QSPR_scripts/fs_qspr_models/createQSPRmodel.R
- QSPR_scripts/fs_qspr_models/post_fs_buildAndSaveModelsBasedOntheEntireDataset.R
- QSPR_scripts/fs_qspr_models/post_fs_crossValidate.R
- QSPR_scripts/fs_qspr_models/post_fs_evaluateDS.R
- QSPR_scripts/fs_qspr_models/post_fs_get_basic_desc_influence_values_for_models_with_crystal_descs_v2.R
- QSPR_scripts/fs_qspr_models/post_fs_KlimenkoAvdeef_rev_build_validate_analyse_qspr_models.R
- QSPR_scripts/fs_qspr_models/post_fs_removeDescsSubset.R
- QSPR_scripts/fs_qspr_models/post_fs_updateTemperatureDescriptor.R
- QSPR_scripts/fs_qspr_models/processDS.R
- QSPR_scripts/fs_qspr_models/remove_old_outputs.R
- QSPR_scripts/fs_qspr_models/run_post_fs_KlimenkoAvdeef_rev_build_validate_analyse_qspr_models.R.py
- QSPR_scripts/fs_qspr_models/summarizeCVoutput.R
- QSPR_scripts/get_Avdeef_MP_descs/
- QSPR_scripts/get_Avdeef_MP_descs/get_Avdeef_MP_descs.py
- QSPR_scripts/get_cryst_descs/
- QSPR_scripts/get_cryst_descs/KlimenkoAvdeef_rev.2_get_cryst_descs.py
- QSPR_scripts/LICENSE.txt
- QSPR_scripts/prep_for_descs_calc/
- QSPR_scripts/prep_for_descs_calc/KlimenkoAvdeef_rev.5_prep_for_descs_calc.py
- QSPR_scripts/prep_for_descs_calc/make_SDfile_WithExplicitHs.py
- QSPR_scripts/qspr_input/
- QSPR_scripts/qspr_input/check_consistent_ids.py
- QSPR_scripts/qspr_input/KlimenkoAvdeef_rev_qspr_input.py
- QSPR_scripts/qspr_input/temperature_desc_field.csv
- QSPR_scripts/qspr_models/
- QSPR_scripts/qspr_models/assessQSPRmodelDescriptorInfluences_v2.R
- QSPR_scripts/qspr_models/buildAndSaveModelsBasedOntheEntireDataset.R
- QSPR_scripts/qspr_models/calculateQSPRmodelPerformanceStatistics.R
- QSPR_scripts/qspr_models/createQSPRmodel.R
- QSPR_scripts/qspr_models/crossValidate.R
- QSPR_scripts/qspr_models/evaluateDS.R
- QSPR_scripts/qspr_models/get_basic_desc_influence_values_for_models_with_crystal_descs_v2.R
- QSPR_scripts/qspr_models/KlimenkoAvdeef_rev_build_validate_analyse_qspr_models.R
- QSPR_scripts/qspr_models/processDS.R
- QSPR_scripts/qspr_models/qspr_models_README.txt
- QSPR_scripts/qspr_models/remove_old_outputs.R
- QSPR_scripts/qspr_models/removeDescsSubset.R
- QSPR_scripts/qspr_models/run_KlimenkoAvdeef_rev_build_validate_analyse_qspr_models.R.py
- QSPR_scripts/qspr_models/summarizeCVoutput.R
- QSPR_scripts/qspr_models/updateTemperatureDescriptor.R
- QSPR_scripts/run_all.py
- QSPR_scripts/run_extra_modelling.py
