# Supplementary material for: The influence of solid state information and descriptor selection on statistical models of temperature dependent aqueous solubility
Source: J Cheminform. 2018 Aug 29;10:44. doi: 10.1186/s13321-018-0298-3 (PMC6115327; doi:10.1186/s13321-018-0298-3)
Supplement: Supplementary file 9 — Additional file 9. All scripts used to generate QSPR input files, modelling results and perform analysis. [file 13321_2018_298_MOESM9_ESM.zip › QSPR_scripts/analysis/analyse_descriptor_importance.py]

####################################
#https://opensource.org/licenses/BSD-3-Clause (last accessed 26/11/17)
#Copyright (c) 2016-2018 University of Leeds
#Redistribution and use in source and binary forms, with or without modification, are permitted provided that the following conditions are met:
#1. Redistributions of source code must retain the above copyright notice, this list of conditions and the following disclaimer.
#2. Redistributions in binary form must reproduce the above copyright notice, this list of conditions and the following disclaimer in the documentation and/or other materials provided with the distribution.
#3. Neither the name of the copyright holder nor the names of its contributors may be used to endorse or promote products derived from this software without specific prior written permission.
#THIS SOFTWARE IS PROVIDED BY THE COPYRIGHT HOLDERS AND CONTRIBUTORS "AS IS" AND ANY EXPRESS OR IMPLIED WARRANTIES, INCLUDING, BUT NOT LIMITED TO, THE IMPLIED WARRANTIES OF MERCHANTABILITY AND FITNESS FOR A PARTICULAR PURPOSE ARE DISCLAIMED. IN NO EVENT SHALL THE COPYRIGHT HOLDER OR CONTRIBUTORS BE LIABLE FOR ANY DIRECT, INDIRECT, INCIDENTAL, SPECIAL, EXEMPLARY, OR CONSEQUENTIAL DAMAGES (INCLUDING, BUT NOT LIMITED TO, PROCUREMENT OF SUBSTITUTE GOODS OR SERVICES; LOSS OF USE, DATA, OR PROFITS; OR BUSINESS INTERRUPTION) HOWEVER CAUSED AND ON ANY THEORY OF LIABILITY, WHETHER IN CONTRACT, STRICT LIABILITY, OR TORT (INCLUDING NEGLIGENCE OR OTHERWISE) ARISING IN ANY WAY OUT OF THE USE OF THIS SOFTWARE, EVEN IF ADVISED OF THE POSSIBILITY OF SUCH DAMAGE.
####################################
#=============================
import sys,glob,csv,os,re,functools,getopt
import pandas as pd
import numpy as np
from collections import defaultdict
#=============================
dir_of_this_script = os.path.dirname(os.path.abspath(__file__))

top_dir = os.path.sep.join(dir_of_this_script.split(os.path.sep)[:-1])

#higher_dir = os.path.sep.join(top_dir.split(os.path.sep)[:-1])

pre_fs_cv_res_dir = os.path.sep.join([top_dir,'qspr_models'])

post_fs_cv_res_dir =  os.path.sep.join([top_dir,'fs_qspr_models'])

extra_pre_fs_cv_res_dir = os.path.sep.join([top_dir,'extra_qspr_models'])

extra_post_fs_cv_res_dir =  os.path.sep.join([top_dir,'extra_fs_qspr_models'])

all_res_dirs = [pre_fs_cv_res_dir,post_fs_cv_res_dir,extra_pre_fs_cv_res_dir,extra_post_fs_cv_res_dir]

extra_res_label = '_extra_'

summary_cols = ['File','Dataset Name [Prefix]','Crystal Structure Based Dataset','Molecular Descriptors Combination [Pre-FS]','3D Descriptors Based on the Crystal Structure Included [Pre-FS]','Any 3D Descriptors Included [Pre-FS]?','Melting Point Descriptor Included [Pre-FS]','Lattice Energy Descriptor Included [Pre-FS]','Feature Selection','Value','Importance','Rank','Total no. descriptors','Rank/Total']
#======================================

def getAllAbsDiFileNames(all_res_dirs,dataset_name,method):
	all_abs_di_file_names = []
	
	for dir in all_res_dirs:
		all_abs_di_file_names += glob.glob(r'%s%s%s_QSPRin*_%s_DI.csv' % (dir,os.path.sep,dataset_name,method))
	assert not 0 == len(all_abs_di_file_names)
	
	return all_abs_di_file_names

def getD2v(file,method):
	
	d2v = {}
	
	f_in = open(file,'rb')
	try:
		lines = [re.sub(r'\r|\n|"','',l) for l in f_in.readlines()]
		del l
	finally:
		f_in.close()
		del f_in
	
	for l in lines:
		assert 2 == len(l.split(',')),"%d" % len(l.split(','))
		d = l.split(',')[0]
		v = l.split(',')[1]
		try:
			d2v[d] = float(v)
		except ValueError:
			assert 'NA' == v and 'MLR' == method,"v=%s;method=%s" % (v,method)
			d2v[d] = None
	
	return d2v

def getD2i(d2v,method):
	d2i = {}
	
	for d in d2v.keys():
		if 'MLR' == method:
			if type(0.5) == type(d2v[d]):
				d2i[d] = abs(d2v[d])
			else:
				assert d2v[d] is None,"d=%s;d2v[d]=%s" % (d,str(d2v[d]))
				d2i[d] = np.inf #assumption: NAs result from overfitting and attempt to set some coefficients to +/- infinity
		else:
			assert 'RFR' == method,"method=%s" % method
			d2i[d] = d2v[d]
	
	return d2i

def getImportanceRank(all_is,i_of_interest):
	all_ranks = pd.DataFrame(np.array(all_is)).rank(ascending=False,method='min')[0].tolist()
	
	i2rank = dict(zip(all_is,all_ranks))
	
	return i2rank[i_of_interest]

def parseFileName(file):
	
	var2Opts2val = defaultdict(dict)#defaultdict(functools.partial(defaultdict,bool))
	
	var2Opts2val['cs_based_ds'][('CD_True','CD_False')] = False
	#var2Opts2val['mol_descs_comb'][('CD_True','CD_False')] = False
	var2Opts2val['mp_desc_included'][('_MPD_','^((?!_MPD_).)*$')] = False
	var2Opts2val['le_desc_included'][('CD_True.*readyForR_removeCDFALSE|CD_True.*readyForR_MPD_removeCDFALSE|CD_True.*readyForR_ws\.orig.*removeCDFALSE|CD_True.*readyForR_MPD_ws\.orig.*removeCDFALSE|extra_qspr_models.*CD_True.*_removeCDFALSE|CD_True.*MPD_ws\.orig.*removeCDFALSE','CD_False|CD_True.*removeCDTRUE|CD_True.*cdDel')] = False
	
	for var in var2Opts2val.keys():
		true_string =  var2Opts2val[var].keys()[0][0]
		false_string = var2Opts2val[var].keys()[0][1]
		assert (re.search('(%s)' % true_string,file) or re.search('(%s)' % false_string,file)) and not (re.search('(%s)' % true_string,file) and re.search('(%s)' % false_string,file)),"file=%s;true_string=%s;false_string=%s" % (file,true_string,false_string)
		if re.search('(%s)' % true_string,file):
			var2Opts2val[var][var2Opts2val[var].keys()[0]] = True
	del var
	
	if not extra_res_label in file:
		mol_descs_comb = file.split('_MD_')[1].split('_readyForR')[0]
	else:
		if '_MPD_' in file:
			mol_descs_comb = file.split(extra_res_label)[1].split('_MPD_')[0]
		else:
			mol_descs_comb = file.split(extra_res_label)[1].split('_remove')[0]
	dataset = os.path.basename(file).split('_QSPRin')[0]
	#cv = os.path.basename(file).split('detailedCVres_')[1].split('_FOMs')[0]
	
	cs_based_ds = var2Opts2val['cs_based_ds'][var2Opts2val['cs_based_ds'].keys()[0]]
	#var2Opts2val['mol_descs_comb'][('CD_True','CD_False')] = False
	mp_desc_included = var2Opts2val['mp_desc_included'][var2Opts2val['mp_desc_included'].keys()[0]]
	le_desc_included = var2Opts2val['le_desc_included'][var2Opts2val['le_desc_included'].keys()[0]]
	
	if '3D_C' in mol_descs_comb:
		cs_based_3D_descs = True
	else:
		cs_based_3D_descs = False
	
	if '3D_C' in mol_descs_comb or '3D_S' in mol_descs_comb:
		any_3D_descs = True
	else:
		assert not '3D' in file
		any_3D_descs = False
	
	mol_descs_comb = re.sub('(3D_C|3D_S)','3D',mol_descs_comb)
	
	return cs_based_ds,mol_descs_comb,mp_desc_included,le_desc_included,dataset,cs_based_3D_descs,any_3D_descs

# def parseFileName(file):
	
	# var2OP2val = defaultdict(dict)#defaultdict(functools.partial(defaultdict,bool))
	
	# var2OP2val['cs_based_ds'][('CD_True','CD_False')] = False
	# #var2OP2val['mol_descs_comb'][('CD_True','CD_False')] = False
	# var2OP2val['mp_desc_included'][('ForR_MPD_','readyForR_ws\.orig|readyForR_rem|readyForR_cdDel')] = False
	# var2OP2val['cd_desc_included'][('CD_True.*readyForR_removeCDFALSE|CD_True.*readyForR_MPD_removeCDFALSE|CD_True.*readyForR_ws\.orig.*removeCDFALSE|CD_True.*readyForR_MPD_ws\.orig.*removeCDFALSE','CD_False|CD_True.*removeCDTRUE|CD_True.*cdDel')] = False
	
	# for var in var2OP2val.keys():
		# true_string =  var2OP2val[var].keys()[0][0]
		# false_string = var2OP2val[var].keys()[0][1]
		# assert (re.search('(%s)' % true_string,file) or re.search('(%s)' % false_string,file)) and not (re.search('(%s)' % true_string,file) and re.search('(%s)' % false_string,file)),"file=%s;true_string=%s;false_string=%s" % (file,true_string,false_string)
		# if re.search('(%s)' % true_string,file):
			# var2OP2val[var][var2OP2val[var].keys()[0]] = True
	# del var
	
	# mol_descs_comb = file.split('_MD_')[1].split('_readyForR')[0]
	# dataset = os.path.basename(file).split('_QSPRin')[0]
	# #cv = os.path.basename(file).split('detailedCVres_')[1].split('_FOMs')[0]
	
	# cs_based_ds = var2OP2val['cs_based_ds'][var2OP2val['cs_based_ds'].keys()[0]]
	# #var2OP2val['mol_descs_comb'][('CD_True','CD_False')] = False
	# mp_desc_included = var2OP2val['mp_desc_included'][var2OP2val['mp_desc_included'].keys()[0]]
	# cd_desc_included = var2OP2val['cd_desc_included'][var2OP2val['cd_desc_included'].keys()[0]]
	
	# return cs_based_ds,mol_descs_comb,mp_desc_included,cd_desc_included,dataset#,cv

def getSummary(file,descriptor_name,method):
	d2v = getD2v(file,method)
	
	try:
		v_of_interest = d2v[descriptor_name]
	except KeyError:
		v_of_interest = 'missing'
	
	if not 'missing' == v_of_interest:
		d2i = getD2i(d2v,method)
		i_of_interest = d2i[descriptor_name]
		all_is = d2i.values()
		i_rank = getImportanceRank(all_is,i_of_interest)
	else:
		i_of_interest = 'missing (rank assigned=-1)'
		i_rank = -1.0
		
	
	############################
	summary_dict = {}
	summary_dict['File'] = os.path.basename(file)
	summary_dict['Value'] = str(v_of_interest)
	summary_dict['Importance'] = str(i_of_interest)
	summary_dict['Rank'] = str(i_rank)
	summary_dict['Total no. descriptors'] = str(len(d2v.keys()))
	summary_dict['Rank/Total'] = str(float(i_rank)/len(d2v.keys()))
	cs_based_ds,mol_descs_comb,mp_desc_included,le_desc_included,dataset,cs_based_3D_descs,any_3D_descs = parseFileName(file)
	summary_dict['Crystal Structure Based Dataset'] = cs_based_ds
	summary_dict['Molecular Descriptors Combination [Pre-FS]'] = mol_descs_comb
	summary_dict['Melting Point Descriptor Included [Pre-FS]'] = mp_desc_included
	summary_dict['Lattice Energy Descriptor Included [Pre-FS]'] = le_desc_included
	summary_dict['3D Descriptors Based on the Crystal Structure Included [Pre-FS]'] = cs_based_3D_descs
	summary_dict['Any 3D Descriptors Included [Pre-FS]?'] = any_3D_descs
	summary_dict['Dataset Name [Prefix]'] = dataset
	if '_filt_' in file:
		summary_dict['Feature Selection'] = 'True'
	else:
		summary_dict['Feature Selection'] = 'False'
	#summary_dict['CV'] = cv
	#--------------------------
	keys = summary_dict.keys()
	keys.sort()
	summary_cols_copy = summary_cols[:]
	summary_cols_copy.sort() #this would sort the global variable if copy not made!
	assert keys == summary_cols_copy,"keys=%s,summary_cols_copy=%s" % (str(keys),str(summary_cols_copy))
	#--------------------------
	############################
	
	return summary_dict

def getAllRelFileNamesToDiSummary(all_abs_di_file_names,descriptor_name,method):
	all_rel_file_names_to_di_summary = []
	
	for file in all_abs_di_file_names:
		all_rel_file_names_to_di_summary.append(getSummary(file,descriptor_name,method))
	
	return all_rel_file_names_to_di_summary

def recordSummary(all_rel_file_names_to_di_summary,summary_cols,summary_csv):
	f_out = open(summary_csv,'wb')
	try:
		writer = csv.DictWriter(f_out,delimiter=',',quotechar='"',fieldnames=summary_cols)
		writer.writerow(dict(zip(summary_cols,summary_cols)))
		
		for row_dict in all_rel_file_names_to_di_summary:
			writer.writerow(row_dict)
	finally:
		f_out.close()
		del f_out

def main():
	print 'THE START'
	
	##################
	opts,args = getopt.getopt(sys.argv[1:],'d:D:m:',['descriptor_name=','dataset_name=','method='])
	for o,v in opts:
		if '-d' == o:
			descriptor_name = v
		if '-D' == o:
			dataset_name = v
		if '-m' == o:
			method = v
	del opts,args,o,v
	
	summary_csv = '%s_%s_%s_descriptor_importance_summary.csv' % (descriptor_name,dataset_name,method)
	print 'Preparing ',summary_csv
	##################
	
	all_abs_di_file_names = getAllAbsDiFileNames(all_res_dirs,dataset_name,method)
	
	all_rel_file_names_to_di_summary = getAllRelFileNamesToDiSummary(all_abs_di_file_names,descriptor_name,method)
	
	recordSummary(all_rel_file_names_to_di_summary,summary_cols,summary_csv)
	
	print 'THE END'
	
	return 0

if __name__ == '__main__':
	sys.exit(main())
