# Supplementary material for: The influence of solid state information and descriptor selection on statistical models of temperature dependent aqueous solubility
Source: J Cheminform. 2018 Aug 29;10:44. doi: 10.1186/s13321-018-0298-3 (PMC6115327; doi:10.1186/s13321-018-0298-3)
Supplement: Supplementary file 9 — Additional file 9. All scripts used to generate QSPR input files, modelling results and perform analysis. [file 13321_2018_298_MOESM9_ESM.zip › QSPR_scripts/analysis/assess_vant_Hoff_for_Klimenko_datasets.py]

####################################
#https://opensource.org/licenses/BSD-3-Clause (last accessed 26/11/17)
#Copyright (c) 2016-2017 University of Leeds
#Redistribution and use in source and binary forms, with or without modification, are permitted provided that the following conditions are met:
#1. Redistributions of source code must retain the above copyright notice, this list of conditions and the following disclaimer.
#2. Redistributions in binary form must reproduce the above copyright notice, this list of conditions and the following disclaimer in the documentation and/or other materials provided with the distribution.
#3. Neither the name of the copyright holder nor the names of its contributors may be used to endorse or promote products derived from this software without specific prior written permission.
#THIS SOFTWARE IS PROVIDED BY THE COPYRIGHT HOLDERS AND CONTRIBUTORS "AS IS" AND ANY EXPRESS OR IMPLIED WARRANTIES, INCLUDING, BUT NOT LIMITED TO, THE IMPLIED WARRANTIES OF MERCHANTABILITY AND FITNESS FOR A PARTICULAR PURPOSE ARE DISCLAIMED. IN NO EVENT SHALL THE COPYRIGHT HOLDER OR CONTRIBUTORS BE LIABLE FOR ANY DIRECT, INDIRECT, INCIDENTAL, SPECIAL, EXEMPLARY, OR CONSEQUENTIAL DAMAGES (INCLUDING, BUT NOT LIMITED TO, PROCUREMENT OF SUBSTITUTE GOODS OR SERVICES; LOSS OF USE, DATA, OR PROFITS; OR BUSINESS INTERRUPTION) HOWEVER CAUSED AND ON ANY THEORY OF LIABILITY, WHETHER IN CONTRACT, STRICT LIABILITY, OR TORT (INCLUDING NEGLIGENCE OR OTHERWISE) ARISING IN ANY WAY OUT OF THE USE OF THIS SOFTWARE, EVEN IF ADVISED OF THE POSSIBILITY OF SUCH DAMAGE.
####################################
import sys,re,csv,os,shutil
import pandas as pd
import seaborn as sb
sb.set_style("ticks")
import matplotlib.pyplot as pp
import scipy.stats

ds_dir = os.path.sep.join(os.path.dirname(os.path.abspath(__file__)).split(os.path.sep)[:-1]+['qspr_input'])
plots_dir = 'vh_plots'
dsNameToRelFileName = {}
dsNameToRelFileName['Klimenko_CS_True'] = r'Klimenko_QSPRin_CD_True_MD_IntegSub.SiRMSSub.Absolv.Ind.Rdk_readyForR.csv'
dsNameToRelFileName['Klimenko_CS_False'] = r'Klimenko_QSPRin_CD_False_MD_IntegSub.SiRMSSub.Absolv.Ind.Rdk_readyForR.csv'
#correlation_record = 'vant_hoff_correlations.csv' #Actually, make this dataset specific

def parseExperiPredLists(e,p):
	assert type([]) == type(e)
	assert type([]) == type(p)
	assert 0 == len([v for v in e if not type(0.5)==type(v)])
	del v
	assert 0 == len([v for v in p if not type(0.5)==type(v)])
	del v
	assert not 0 == len(e)
	assert len(e) == len(p)
	return scipy.asarray(e),scipy.asarray(p)

def PearsonCoeff(e,p):
	e,p = parseExperiPredLists(e,p)
	
	val = scipy.stats.pearsonr(e,p)[0]
	
	return val

def updateWithOneOverTvalues(df):
	#df = pd.read_csv(local_copy)
	
	assert 'D_Temperature_Value' in df.columns.values,"local_copy=%s;df.columns.values=%s" % (local_copy,str(df.columns.values))
	
	df['one_over_T'] = pd.Series([(1.0/v) for v in df['D_Temperature_Value']])
	del df['D_Temperature_Value']
	
	#df.to_csv(local_copy,index=False)
	
	return df

def getAxesLimits(ds_df):
	one_over_T_min = min(ds_df['one_over_T'].tolist())
	one_over_T_max = max(ds_df['one_over_T'].tolist())
	sol_min = min(ds_df['Endpoint_Solubility_Value'].tolist())
	sol_max = max(ds_df['Endpoint_Solubility_Value'].tolist())
	
	return one_over_T_min,one_over_T_max,sol_min,sol_max

def vant_hoff_plot(fn_plot_file,material_specific_df,one_over_T_min,one_over_T_max,sol_min,sol_max):
	
	axes_obj = sb.regplot(x="one_over_T", y="Endpoint_Solubility_Value", data=material_specific_df)
	
	#============================
	#Calculate the gradient:
	reg_line_xs = axes_obj.get_lines()[0].get_xdata()
	x_1 = reg_line_xs.tolist()[0]
	x_2 = reg_line_xs.tolist()[-1]
	reg_line_ys = axes_obj.get_lines()[0].get_ydata()
	assert len(reg_line_ys.tolist()) == len(reg_line_xs.tolist())
	y_1 = reg_line_ys.tolist()[0]
	y_2 = reg_line_ys.tolist()[-1]
	gradient = (y_2-y_1)/(x_2-x_1)
	#============================
	
	axes_obj.set(xlabel="1/T [1/Kelvin]",ylabel="log10(Solubility) [log10(molar)]",xlim=(one_over_T_min,one_over_T_max),ylim=(sol_min,sol_max))
	
	pp.savefig(fn_plot_file)
	pp.clf()
	
	return gradient

def get_vant_hoff_correlation(material_specific_df):
	x = material_specific_df['one_over_T'].tolist()
	y = material_specific_df['Endpoint_Solubility_Value'].tolist()
	
	return PearsonCoeff(e=x,p=y)

def createOrReplaceDir(plots_dir):
	if not os.path.exists(plots_dir):
		os.mkdir(plots_dir)
	else:
		shutil.rmtree(plots_dir) #Should work even if the folder contains files!
		os.mkdir(plots_dir)

def getMaterialNames(ds_df):
	ids = ds_df['ID_Chemical'].tolist()
	assert len(ids) == len(set(ids))
	material_names = [ID.split('M_Temperature')[0] for ID in ids]
	
	ds_df['Material_Name'] = pd.Series(material_names)
	
	u_material_names = list(set(material_names))
	
	assert len(u_material_names) < len(ids)
	return u_material_names

def getMaterialSpecificDf(ds_df,mat_name):
	material_specific_df = ds_df.loc[ds_df['Material_Name'].isin([mat_name])]
	
	
	return material_specific_df

def main():
	print 'THE START'
	
	createOrReplaceDir(plots_dir)
	
	for ds_name in dsNameToRelFileName.keys():
		fn_ds_file = r'%s%s%s' % (ds_dir,os.path.sep,dsNameToRelFileName[ds_name])
		
		
		
		ds_df = pd.read_csv(fn_ds_file)
		
		ds_df = updateWithOneOverTvalues(ds_df)
		
		one_over_T_min,one_over_T_max,sol_min,sol_max = getAxesLimits(ds_df)
		
		material_names = getMaterialNames(ds_df)
		
		record_file = '%s%s%s' % (os.getcwd(),os.path.sep,re.sub('(\.csv$)','_vh.csv',os.path.basename(fn_ds_file)))
		assert not os.path.basename(fn_ds_file) == record_file and not fn_ds_file == record_file
		
		header = ['Count','Material Name','Correlation','N','gradient of best fit line']
		
		count = 0
		
		f_out = open(record_file,'wb')
		try:
			writer = csv.DictWriter(f_out,delimiter=',',quotechar='"',fieldnames=header)
			
			writer.writerow(dict(zip(header,header)))
			
			try:
				for mat_name in material_names:
					count += 1
					material_specific_df = getMaterialSpecificDf(ds_df,mat_name)
					
					if int(material_specific_df.shape[0]) < 3:
						del material_specific_df
						continue
					
					row_dict = {}
					row_dict['Count'] = '%d' % count
					row_dict['Material Name'] = mat_name
					row_dict['Correlation'] = '%f' % get_vant_hoff_correlation(material_specific_df)
					row_dict['N'] = '%d' % int(material_specific_df.shape[0])
					
					fn_plot_file = '%s%s%s_%d.tiff' % (plots_dir,os.path.sep,os.path.basename(record_file),count)
					
					gradient = vant_hoff_plot(fn_plot_file,material_specific_df,one_over_T_min,one_over_T_max,sol_min,sol_max)
					row_dict['gradient of best fit line'] = '%f' % gradient
					
					writer.writerow(row_dict)
					del row_dict,material_specific_df
					
			finally:
				del writer
		finally:
			f_out.close()
			del f_out
	
	print 'THE END'
	
	return 0

if __name__ == '__main__':
	sys.exit(main())

	
