# Supplementary material for: The influence of solid state information and descriptor selection on statistical models of temperature dependent aqueous solubility
Source: J Cheminform. 2018 Aug 29;10:44. doi: 10.1186/s13321-018-0298-3 (PMC6115327; doi:10.1186/s13321-018-0298-3)
Supplement: Supplementary file 9 — Additional file 9. All scripts used to generate QSPR input files, modelling results and perform analysis. [file 13321_2018_298_MOESM9_ESM.zip › QSPR_scripts/analysis/find_consistently_important_descriptors.py]

####################################
#https://opensource.org/licenses/BSD-3-Clause (last accessed 26/11/17)
#Copyright (c) 2016-2018 University of Leeds
#Redistribution and use in source and binary forms, with or without modification, are permitted provided that the following conditions are met:
#1. Redistributions of source code must retain the above copyright notice, this list of conditions and the following disclaimer.
#2. Redistributions in binary form must reproduce the above copyright notice, this list of conditions and the following disclaimer in the documentation and/or other materials provided with the distribution.
#3. Neither the name of the copyright holder nor the names of its contributors may be used to endorse or promote products derived from this software without specific prior written permission.
#THIS SOFTWARE IS PROVIDED BY THE COPYRIGHT HOLDERS AND CONTRIBUTORS "AS IS" AND ANY EXPRESS OR IMPLIED WARRANTIES, INCLUDING, BUT NOT LIMITED TO, THE IMPLIED WARRANTIES OF MERCHANTABILITY AND FITNESS FOR A PARTICULAR PURPOSE ARE DISCLAIMED. IN NO EVENT SHALL THE COPYRIGHT HOLDER OR CONTRIBUTORS BE LIABLE FOR ANY DIRECT, INDIRECT, INCIDENTAL, SPECIAL, EXEMPLARY, OR CONSEQUENTIAL DAMAGES (INCLUDING, BUT NOT LIMITED TO, PROCUREMENT OF SUBSTITUTE GOODS OR SERVICES; LOSS OF USE, DATA, OR PROFITS; OR BUSINESS INTERRUPTION) HOWEVER CAUSED AND ON ANY THEORY OF LIABILITY, WHETHER IN CONTRACT, STRICT LIABILITY, OR TORT (INCLUDING NEGLIGENCE OR OTHERWISE) ARISING IN ANY WAY OUT OF THE USE OF THIS SOFTWARE, EVEN IF ADVISED OF THE POSSIBILITY OF SUCH DAMAGE.
####################################
#For each dataset, method, FS combination, was there a descriptor which was consistently the best?
#For each dataset, method, FS combination, which descriptors were consistently in the top X%?
#=============================
import sys,glob,csv,os,re,functools,getopt,itertools
import pandas as pd
import numpy as np
from operator import itemgetter
from collections import defaultdict
#=============================
dir_of_this_script = os.path.dirname(os.path.abspath(__file__))

top_dir = os.path.sep.join(dir_of_this_script.split(os.path.sep)[:-1])

#higher_dir = os.path.sep.join(top_dir.split(os.path.sep)[:-1])

pre_fs_cv_res_dir = os.path.sep.join([top_dir,'qspr_models'])

post_fs_cv_res_dir =  os.path.sep.join([top_dir,'fs_qspr_models'])

extra_pre_fs_cv_res_dir = os.path.sep.join([top_dir,'extra_qspr_models'])

extra_post_fs_cv_res_dir =  os.path.sep.join([top_dir,'extra_fs_qspr_models'])

pre_fs_res_dirs = [pre_fs_cv_res_dir,extra_pre_fs_cv_res_dir]

post_fs_res_dirs = [post_fs_cv_res_dir,extra_post_fs_cv_res_dir]

summary_cols = ['Dataset Name [Prefix]','Crystal Structure Based Dataset','Feature Selection','Method','Consistent Best','Consistent top X%','X']
#======================================

def getRelevantAbsDiFileNames(pre_fs_res_dirs,post_fs_res_dirs,dataset_prefix,method,ds_type,fs):
	if fs:
		dirs = post_fs_res_dirs
	else:
		dirs = pre_fs_res_dirs
	
	relevant_abs_di_file_names = []
	
	for DIR in dirs:
		relevant_abs_di_file_names += glob.glob(r'%s%s%s_QSPRin_%s*_%s_DI.csv' % (DIR,os.path.sep,dataset_prefix,ds_type,method))
	
	assert not 0 == len(relevant_abs_di_file_names)
	
	return relevant_abs_di_file_names

def getD2v(file,method):
	
	d2v = {}
	
	f_in = open(file,'rb')
	try:
		lines = [re.sub(r'\r|\n|"','',l) for l in f_in.readlines()]
		del l
	finally:
		f_in.close()
		del f_in
	
	for l in lines:
		assert 2 == len(l.split(',')),"%d" % len(l.split(','))
		d = l.split(',')[0]
		v = l.split(',')[1]
		try:
			d2v[d] = float(v)
		except ValueError:
			assert 'NA' == v and 'MLR' == method,"v=%s;method=%s" % (v,method)
			d2v[d] = None
	
	return d2v

def getD2i(d2v,method):
	d2i = {}
	
	for d in d2v.keys():
		if 'MLR' == method:
			if type(0.5) == type(d2v[d]):
				d2i[d] = abs(d2v[d])
			else:
				assert d2v[d] is None,"d=%s;d2v[d]=%s" % (d,str(d2v[d]))
				d2i[d] = np.inf #assumption: NAs result from overfitting and attempt to set some coefficients to +/- infinity
		else:
			assert 'RFR' == method,"method=%s" % method
			d2i[d] = d2v[d]
	
	return d2i

def getImportanceRank(all_is,i_of_interest):
	all_ranks = pd.DataFrame(np.array(all_is)).rank(ascending=False,method='min')[0].tolist()
	
	i2rank = dict(zip(all_is,all_ranks))
	
	return i2rank[i_of_interest]

def getD2rank(d2i):
	d2rank ={}
	
	for d in d2i.keys():
		d2rank[d] = getImportanceRank(all_is=d2i.values(),i_of_interest=d2i[d])
	
	return d2rank

def recordSummary(all_out_rows,summary_cols,summary_csv):
	f_out = open(summary_csv,'wb')
	try:
		writer = csv.DictWriter(f_out,delimiter=',',quotechar='"',fieldnames=summary_cols)
		writer.writerow(dict(zip(summary_cols,summary_cols)))
		
		for row_dict in all_out_rows:
			writer.writerow(row_dict)
	finally:
		f_out.close()
		del f_out

def removeLoLdups(l_o_l):
	l_o_l_no_dups = []
	
	for l in l_o_l:
		assert type([]) == type(l)
		l_o_l_no_dups.append(list(set(l)))
	
	return l_o_l_no_dups

def findCommonToAllLists(l_o_l):
	l_o_l_no_dups = removeLoLdups(l_o_l)
	
	merged_list = list(itertools.chain(*l_o_l_no_dups))
	
	e2c = defaultdict(int)
	for e in merged_list:
		e2c[e] += 1
	del e
	assert 0 == len([e for e in e2c.keys() if e2c[e]>len(l_o_l)])
	#del e
	
	common = [e for e in e2c.keys() if len(l_o_l)==e2c[e]]
	
	return common

def check_findCommonToAllLists():
	l_o_l = [['a','b','c'],['a','x','y']]
	assert ['a'] == findCommonToAllLists(l_o_l)
	
	l_o_l = [['z','b','c','z'],['a','x','y']]
	assert [] == findCommonToAllLists(l_o_l)

check_findCommonToAllLists()

def main():
	print 'THE START'
	
	x = 10.0
	
	##################
	opts,args = getopt.getopt(sys.argv[1:],'x:',['x='])
	for o,v in opts:
		if '-x' == o:
			x = float(v)
	try:
		del opts,args,o,v
	except UnboundLocalError:
		pass
	
	summary_csv = 'found_consistently_important_descriptors_X%f.csv' % x
	print 'Preparing ',summary_csv
	##################
	
	all_out_rows = []
	
	for dataset_prefix in ['Avdeef_ExDPs','Avdeef_ExDPs_Cal','Klimenko']:
		for ds_type in ['CD_True','CD_False']:
			for fs in [True,False]:
				for method in ['RFR','MLR']:
					relevant_abs_di_file_names = getRelevantAbsDiFileNames(pre_fs_res_dirs,post_fs_res_dirs,dataset_prefix,method,ds_type,fs)
					
					file_to_top_ds = {}
					file_to_top_X_ds = {}
					
					for file in relevant_abs_di_file_names:
						d2v = getD2v(file,method)
						d2i = getD2i(d2v,method)
						
						d2rank = getD2rank(d2i)
						
						top_ds = [d for d in d2rank.keys() if 1.0 == d2rank[d]]
						del d
						assert len(top_ds) >= 1,"top_ds=%s;file=%s" % (str(top_ds),file)
						
						sorted_ds = [t[0] for t in sorted(d2rank.iteritems(),key=itemgetter(1),reverse=False)]
						del t
						
						top_X_number = int(round((x/100.0)*len(sorted_ds),0))
						
						top_X_ds = sorted_ds[:top_X_number]
						del top_X_number,sorted_ds
						
						del d2v,d2i,d2rank
						
						file_to_top_ds[file] = top_ds
						
						file_to_top_X_ds[file] = top_X_ds
						
						del top_ds,top_X_ds
					del file
					
					common_to_top_ds = findCommonToAllLists(l_o_l=[file_to_top_ds[file] for file in relevant_abs_di_file_names])
					del file
					common_to_top_X_ds = findCommonToAllLists(l_o_l=[file_to_top_X_ds[file] for file in relevant_abs_di_file_names])
					del file
					
					row_dict={}
					
					row_dict['Dataset Name [Prefix]'] = dataset_prefix
					row_dict['Crystal Structure Based Dataset'] = ds_type
					row_dict['Feature Selection'] = str(fs)
					row_dict['Method'] = method
					row_dict['Consistent Best'] = ';'.join(common_to_top_ds)
					row_dict['Consistent top X%'] = ';'.join(common_to_top_X_ds)
					row_dict['X'] = str(x)
					
					all_out_rows.append(row_dict)
					del row_dict
					
	recordSummary(all_out_rows,summary_cols,summary_csv)
	
	print 'THE END'
	
	return 0

if __name__ == '__main__':
	sys.exit(main())
