# Supplementary material for: The influence of solid state information and descriptor selection on statistical models of temperature dependent aqueous solubility
Source: J Cheminform. 2018 Aug 29;10:44. doi: 10.1186/s13321-018-0298-3 (PMC6115327; doi:10.1186/s13321-018-0298-3)
Supplement: Supplementary file 9 — Additional file 9. All scripts used to generate QSPR input files, modelling results and perform analysis. [file 13321_2018_298_MOESM9_ESM.zip › QSPR_scripts/analysis/mps_analysis/find_LE_Tm_correlations.py]

####################################
#https://opensource.org/licenses/BSD-3-Clause (last accessed 26/11/17)
#Copyright (c) 2018 University of Leeds
#Redistribution and use in source and binary forms, with or without modification, are permitted provided that the following conditions are met:
#1. Redistributions of source code must retain the above copyright notice, this list of conditions and the following disclaimer.
#2. Redistributions in binary form must reproduce the above copyright notice, this list of conditions and the following disclaimer in the documentation and/or other materials provided with the distribution.
#3. Neither the name of the copyright holder nor the names of its contributors may be used to endorse or promote products derived from this software without specific prior written permission.
#THIS SOFTWARE IS PROVIDED BY THE COPYRIGHT HOLDERS AND CONTRIBUTORS "AS IS" AND ANY EXPRESS OR IMPLIED WARRANTIES, INCLUDING, BUT NOT LIMITED TO, THE IMPLIED WARRANTIES OF MERCHANTABILITY AND FITNESS FOR A PARTICULAR PURPOSE ARE DISCLAIMED. IN NO EVENT SHALL THE COPYRIGHT HOLDER OR CONTRIBUTORS BE LIABLE FOR ANY DIRECT, INDIRECT, INCIDENTAL, SPECIAL, EXEMPLARY, OR CONSEQUENTIAL DAMAGES (INCLUDING, BUT NOT LIMITED TO, PROCUREMENT OF SUBSTITUTE GOODS OR SERVICES; LOSS OF USE, DATA, OR PROFITS; OR BUSINESS INTERRUPTION) HOWEVER CAUSED AND ON ANY THEORY OF LIABILITY, WHETHER IN CONTRACT, STRICT LIABILITY, OR TORT (INCLUDING NEGLIGENCE OR OTHERWISE) ARISING IN ANY WAY OUT OF THE USE OF THIS SOFTWARE, EVEN IF ADVISED OF THE POSSIBILITY OF SUCH DAMAGE.
####################################
import sys,re,os,glob,functools,functools,scipy,random,scipy
import pandas as pd
import numpy as np
from collections import defaultdict
import scipy.stats
from sklearn.feature_selection import mutual_info_regression
import seaborn as sb
sb.set_style("ticks")
import matplotlib.pyplot as pp

#=====================
this_dir = os.path.dirname(os.path.abspath(__file__))
top_dir = os.path.sep.join(this_dir.split(os.path.sep)[:-2])
qspr_in_dir = os.path.sep.join([top_dir,'extra_qspr_input']) #'file_copies_for_cross_ref'#os.path.sep.join([top_dir,'extra_qspr_input'])
#======================
all_correl_types = ['Pearson','Normalized Mutual Information','Spearman']
#======================
all_ds_names = ['Klimenko_QSPRin_CD_True','Avdeef_ExDPs_QSPRin_CD_True','Avdeef_ExDPs_Cal_QSPRin_CD_True']
input_file_suffix = '_extra_3D_C_MPD.csv'
#======================
out_cols_in_order = ['Dataset name','N','Correlation Type','Correlation','P-value']
output_file = 'LE_Tm_Correlations.csv'
#======================
#----------------------
correl_tolerance = 10**-3
p_val_tolerance = 10**-10
#----------------------

def removeTempDepFromId(id):
	return id.split('M_Temp')[0]

def getFilteredDf(qspr_in_dir,ds_name,input_file_suffix):
	ds_file = os.path.sep.join([qspr_in_dir,ds_name+input_file_suffix])
	
	df = pd.read_csv(ds_file)
	
	orig_rows_no = df.shape[0]
	orig_cols_no = df.shape[1]
	
	assert df['ID_Chemical'].tolist() == list(df['ID_Chemical'])
	df['ID_Chemical'] = df['ID_Chemical'].apply(removeTempDepFromId)
	
	
	assert df.shape[0] == orig_rows_no
	assert df.shape[1] == orig_cols_no
	
	if 'Klimenko' in ds_name:
		del df['Endpoint_Solubility_Value']
		del df['D_Temperature_Value']
	else:
		assert 'Avdeef' in ds_name
	
	df = df.drop_duplicates()
	
	if 'Klimenko' in ds_name:
		assert df.shape[0] == 129#< orig_rows_no
		assert df.shape[1] == (orig_cols_no-2)
	else:
		assert 'Avdeef' in ds_name
		assert df.shape[0] == orig_rows_no
		assert df.shape[1] == orig_cols_no
	
	return df

def getLEandTm(qspr_in_dir,ds_name,input_file_suffix):
	df = getFilteredDf(qspr_in_dir,ds_name,input_file_suffix)
	
	le_values = df['D_LatticeEnergy'].tolist()
	mp_values = [(273.15+v) for v  in df['D_MP_Descriptor'].tolist()]
	del v
	
	assert len(le_values) == len(mp_values)
	
	return le_values, mp_values

#=====================================
def parseExperiPredLists(e,p):
	assert type([]) == type(e)
	assert type([]) == type(p)
	assert 0 == len([v for v in e if not type(0.5)==type(v)])
	del v
	assert 0 == len([v for v in p if not type(0.5)==type(v)])
	del v
	assert not 0 == len(e)
	assert len(e) == len(p)
	return scipy.asarray(e),scipy.asarray(p)

def PearsonCoeff(e,p):
	e,p = parseExperiPredLists(e,p)
	
	val = scipy.stats.pearsonr(e,p)[0]
	
	return val

def convertTwoTailPvalue(two_tailed_p_value,coeff,alternative):
	
	if "greater" == alternative:
		if coeff > 0:
			val = two_tailed_p_value/2.0
		else:
			val = 1 - (two_tailed_p_value/2.0)
	elif "less" == alternative:
		if coeff <= 0:
			val = two_tailed_p_value/2.0
		else:
			val = 1 - (two_tailed_p_value/2.0)
	elif "different" == alternative:
		val = two_tailed_p_value
	else:
		raise Exception("Unrecognised alternative hypothesis:%s" % alternative)
	
	return val
def PearsonCoeffPval(e,p,alternative="greater"):
	e,p = parseExperiPredLists(e,p)
	
	coeff,two_tailed_p_value = scipy.stats.pearsonr(e,p)
	
	val = convertTwoTailPvalue(two_tailed_p_value=two_tailed_p_value,coeff=coeff,alternative=alternative)
	
	if len(e) <= 500:
		print 'Warning: this Pearson correlation coefficient p-value might be unreliable! \n See the documentation: https://docs.scipy.org/doc/scipy-0.14.0/reference/generated/scipy.stats.pearsonr.html#scipy.stats.pearsonr \n'
	
	return val

def SpearmanCoeff(e,p):
	e,p = parseExperiPredLists(e,p)
	
	val = scipy.stats.spearmanr(e,p)[0]
	
	return val

def SpearmanCoeffPval(e,p,alternative="greater"):
	e,p = parseExperiPredLists(e,p)
	
	coeff,two_tailed_p_value = scipy.stats.spearmanr(e,p)
	
	val = convertTwoTailPvalue(two_tailed_p_value=two_tailed_p_value,coeff=coeff,alternative=alternative)
	
	if len(e) <= 500:
		print 'Warning: this Spearman correlation coefficient p-value might be unreliable! \n See the documentation: https://docs.scipy.org/doc/scipy-0.14.0/reference/generated/scipy.stats.spearmanr.html#scipy.stats.spearmanr \n'
	
	return val
#=====================================

def getPearsonCorrel(le_values,mp_values):
	return PearsonCoeff(e=mp_values,p=le_values),PearsonCoeffPval(e=mp_values,p=le_values,alternative="less")

def getSpearmanCorrel(le_values,mp_values):
	return SpearmanCoeff(e=mp_values,p=le_values),SpearmanCoeffPval(e=mp_values,p=le_values,alternative="less")

def getMutualInformationEstimate(le_values,mp_values):
	#http://scikit-learn.org/stable/modules/generated/sklearn.feature_selection.mutual_info_regression.html
	mir_res = mutual_info_regression(X=np.ndarray.transpose(scipy.asarray([le_values])),y=scipy.asarray(mp_values),random_state=100,n_neighbors=3,discrete_features=False)
	
	mir_res_list = mir_res.tolist()
	assert type([])==type(mir_res_list)
	assert 1 == len(mir_res_list)
	return mir_res_list[0]

def getEntropyEstimate(x_list):
	return getMutualInformationEstimate(le_values=x_list,mp_values=x_list)

def getNormalizedMutualInformationEstimate(le_values,mp_values):
	#####################################
	#See references [1] and [2]
	#[1] Kraskov A, Stogbauer H, Andrzejak RG, Grassberger P (2003) Hierarchical Clustering Based on Mutual Information. arXiv:q-bio/0311039
	#[2] Estevez et al., "Normalized Mutual Information Feature Selection", IEEE TRANSACTIONS ON NEURAL NETWORKS, VOL. 20, NO. 2, FEBRUARY 2009 [https://pdfs.semanticscholar.org/cebc/f0e7549f08968f4c1dc8a0f1642cea6bea57.pdf]
	#####################################
	
	mi_value = getMutualInformationEstimate(le_values,mp_values)
	
	entropy_values = [getEntropyEstimate(x_list) for x_list in [le_values,mp_values]]
	min_entropy = min(entropy_values)
	
	correl = mi_value/min_entropy
	
	p_value = None
	
	return correl,p_value

def getCorrelation(le_values,mp_values,correl_type):
	if 'Pearson' == correl_type:
		correl,p_value = getPearsonCorrel(le_values,mp_values)
	elif 'Normalized Mutual Information' == correl_type:
		correl,p_value = getNormalizedMutualInformationEstimate(le_values,mp_values)
	elif 'Spearman' == correl_type:
		correl,p_value = getSpearmanCorrel(le_values,mp_values)
	else:
		raise Exception('Unrecognised correlation type=%s' % correl_type)
	
	try:
		assert abs(correl) <= 1 and abs(correl) >= 0,correl
	except AssertionError:
		print 'Warning: %s correlation = %f' % (correl_type,correl)
		assert (abs(correl)-correl_tolerance) <= 1 and (abs(correl)+correl_tolerance) >= 0,correl
	
	if not p_value is None:
		assert p_value <= 1 and p_value >= 0,p_value
	
	# correl = float(correl)
	# if not p_value is None:
		# p_value = float(p_value)
	
	return correl,p_value

def check_getCorrelation():
	
	random.seed(100)
	rand_float_list = [random.uniform(0,100) for i in range(100)]
	
	for c_type in all_correl_types:
		for test_scenario in ['identical','perfectly negatively correlated']:
			if 'identical' == test_scenario:
				other_list = rand_float_list[:]
			else:
				assert 'perfectly negatively correlated' == test_scenario
				other_list = [v*-1 for v in rand_float_list]
				del v
			
			correl,p_value = getCorrelation(le_values=rand_float_list,mp_values=other_list,correl_type=c_type)
			
			try:
				if 'identical' == test_scenario:
					assert correl > 0
					assert 1 == correl,"c_type=%s, correl=%f" % (c_type,correl)
				else:
					assert correl < 0
					assert -1 == correl,"c_type=%s, correl=%f" % (c_type,correl)
			except AssertionError:
				assert abs(1-abs(correl)) < correl_tolerance,"c_type=%s, correl=%f" % (c_type,correl)
				print 'Warning: c_type=%s, correlation between two %s vectors=%f' % (c_type,test_scenario,correl)
			if not c_type == 'Normalized Mutual Information':
				assert not p_value is None
				if 'identical' == test_scenario:
					expected_p_value = 1 #we are considering 'less than' alternative hypothesis
				else:
					expected_p_value = 0
				try:
					assert expected_p_value == p_value
				except AssertionError:
					assert abs(p_value - expected_p_value) < p_val_tolerance,"c_type=%s, p_value=%f" % (c_type,correl)
					print 'Warning: c_type=%s, correlation p_value between two %s vectors=%f' % (c_type,test_scenario,p_value)
			else:
				assert p_value is None
	

check_getCorrelation()

def recordCorrelations(output_file,dict_of_correls):
	df = pd.DataFrame(dict_of_correls)
	
	df = df[out_cols_in_order]
	
	df.to_csv(output_file,index=False)

def scatter_plot(fn_plot_file,le_values,mp_values):
	
	x_label = 'MP (Kelvin)'
	y_label = 'LE (kCal/mol)'
	
	df = pd.DataFrame({x_label:mp_values,y_label:le_values})
	
	axes_obj = sb.regplot(x=x_label, y=y_label, data=df)
	
	#==============================================
	assert len(le_values)==len([v for v in le_values if v < 0])
	del v
	le_plot_min = np.percentile(a=le_values,q=1) #setting ylim minimum value to min(le_values) means that most data points are crammed into a very small space for one plot, due to a serious outlier for the Avdeef_ExDPs_QSPRin_CD_True dataset
	le_outliers = [v for v in le_values if v < le_plot_min]
	del v
	print '%s - %d lattice energy outliers not shown on the plot:%s' % (fn_plot_file,len(le_outliers),str(le_outliers))
	#==============================================
	#***********************************************
	#However, it would be better if all graphs were plotted on the same axes for consistency!
	x_min = 250
	x_max = 700
	y_min = -90
	y_max = -10
	mp_outsiders = [v for v in mp_values if v < x_min or v > x_max]
	del v
	assert 0 == len(mp_outsiders),"%s" % str(mp_outsiders)
	le_outsiders = [v for v in le_values if (v < y_min or v > y_max) and not v in le_outliers]
	del v
	assert 0 == len(le_outsiders),"%s" % str(mp_outsiders)
	le_outliers_excluded = [v for v in le_outliers if (v < y_min or v > y_max)]
	if not len(le_outliers_excluded) == len(le_outliers):
		assert len(le_outliers_excluded) < len(le_outliers)
		print 'ACTUALLY, only these LE outliers are excluded:%s' % str(le_outliers_excluded)
	#***********************************************
	
	axes_obj.set(xlabel=x_label,ylabel=y_label,xlim=(x_min,x_max),ylim=(y_min,y_max)) 
	
	pp.savefig(fn_plot_file)
	pp.clf()

def main():
	print 'THE START'
	
	dict_of_correls = defaultdict(list)
	
	for ds_name in all_ds_names:
		le_values, mp_values = getLEandTm(qspr_in_dir,ds_name,input_file_suffix)
		
		fn_plot_file = '%s_LE_vs_Tm_excluding_outliers.tiff' % ds_name
		
		scatter_plot(fn_plot_file,le_values,mp_values)
		
		for correl_type in all_correl_types:
			correl,p_value = getCorrelation(le_values,mp_values,correl_type)
			
			dict_of_correls['Dataset name'].append(ds_name)
			dict_of_correls['Correlation Type'].append(correl_type)
			dict_of_correls['Correlation'].append(correl)
			dict_of_correls['P-value'].append(p_value)
			dict_of_correls['N'].append(len(le_values))
	
	recordCorrelations(output_file,dict_of_correls)
	
	print 'THE END'
	
	return 0

if __name__ == '__main__':
	sys.exit(main())
