# Supplementary material for: The influence of solid state information and descriptor selection on statistical models of temperature dependent aqueous solubility
Source: J Cheminform. 2018 Aug 29;10:44. doi: 10.1186/s13321-018-0298-3 (PMC6115327; doi:10.1186/s13321-018-0298-3)
Supplement: Supplementary file 9 — Additional file 9. All scripts used to generate QSPR input files, modelling results and perform analysis. [file 13321_2018_298_MOESM9_ESM.zip › QSPR_scripts/analysis/mps_analysis/find_LE_Tm_correlations_WITH_Tm_FROM_CSD.py]

####################################
#https://opensource.org/licenses/BSD-3-Clause (last accessed 26/11/17)
#Copyright (c) 2018 University of Leeds
#Redistribution and use in source and binary forms, with or without modification, are permitted provided that the following conditions are met:
#1. Redistributions of source code must retain the above copyright notice, this list of conditions and the following disclaimer.
#2. Redistributions in binary form must reproduce the above copyright notice, this list of conditions and the following disclaimer in the documentation and/or other materials provided with the distribution.
#3. Neither the name of the copyright holder nor the names of its contributors may be used to endorse or promote products derived from this software without specific prior written permission.
#THIS SOFTWARE IS PROVIDED BY THE COPYRIGHT HOLDERS AND CONTRIBUTORS "AS IS" AND ANY EXPRESS OR IMPLIED WARRANTIES, INCLUDING, BUT NOT LIMITED TO, THE IMPLIED WARRANTIES OF MERCHANTABILITY AND FITNESS FOR A PARTICULAR PURPOSE ARE DISCLAIMED. IN NO EVENT SHALL THE COPYRIGHT HOLDER OR CONTRIBUTORS BE LIABLE FOR ANY DIRECT, INDIRECT, INCIDENTAL, SPECIAL, EXEMPLARY, OR CONSEQUENTIAL DAMAGES (INCLUDING, BUT NOT LIMITED TO, PROCUREMENT OF SUBSTITUTE GOODS OR SERVICES; LOSS OF USE, DATA, OR PROFITS; OR BUSINESS INTERRUPTION) HOWEVER CAUSED AND ON ANY THEORY OF LIABILITY, WHETHER IN CONTRACT, STRICT LIABILITY, OR TORT (INCLUDING NEGLIGENCE OR OTHERWISE) ARISING IN ANY WAY OUT OF THE USE OF THIS SOFTWARE, EVEN IF ADVISED OF THE POSSIBILITY OF SUCH DAMAGE.
####################################
import sys,re,os,glob,functools,functools,scipy,random,scipy
import pandas as pd
import numpy as np
from collections import defaultdict
import scipy.stats
from sklearn.feature_selection import mutual_info_regression
import seaborn as sb
sb.set_style("ticks")
import matplotlib.pyplot as pp
#======================
import ccdc
print 'CSD API version=',ccdc.__version__
import ccdc.io
print 'CSD DB version=',ccdc.io.csd_version()
from ccdc.io import EntryReader
csd_reader = EntryReader('CSD')
#=======================
import find_LE_Tm_correlations as fLeTmC
qspr_in_dir = fLeTmC.qspr_in_dir
input_file_suffix = fLeTmC.input_file_suffix
all_ds_names = fLeTmC.all_ds_names
all_correl_types = fLeTmC.all_correl_types
# #=====================
# this_dir = os.path.dirname(os.path.abspath(__file__))
# top_dir = os.path.sep.join(this_dir.split(os.path.sep)[:-1])
# qspr_in_dir = os.path.sep.join([top_dir,'extra_qspr_input']) #'file_copies_for_cross_ref'#os.path.sep.join([top_dir,'extra_qspr_input'])
# #======================
# all_correl_types = ['Pearson','Normalized Mutual Information','Spearman']
# #======================
# all_ds_names = ['Klimenko_QSPRin_CD_True','Avdeef_ExDPs_QSPRin_CD_True','Avdeef_ExDPs_Cal_QSPRin_CD_True']
# input_file_suffix = '_extra_3D_C_MPD.csv'
# #======================
# out_cols_in_order = ['Dataset name','Correlation Type','Correlation','P-value']
output_file = 'LE_Tm_Correlations_WITH_Tm_FROM_CSD.csv'
# #======================
# #----------------------
# correl_tolerance = 10**-3
# p_val_tolerance = 10**-10
# #----------------------

def getCSDmpInfo(code):
	entry = csd_reader.entry(code)
	return entry.melting_point

def recordCSDmpInfo(all_refcodes,all_mp_info,ds_name):
	df = pd.DataFrame({'Refcode':all_refcodes,'Melting Point Information':[str(v) for v in all_mp_info]})
	df.to_csv('%s_CSD_Tm_Info.csv' % ds_name)

def getMPvalue(mp_info):
	if mp_info is None:
		mp_value = None
	else:
		#assert type(mp_info)==type('a'),'%s , %s' % (str(mp_info),type(mp_info))
		mp_info = str(mp_info)
		if 'deg.C' in mp_info:
			offset = 273.15
		else:
			assert 'K' in mp_info
			offset = 0.0
		
		unitless_string = re.sub('(deg\.C|K)','',mp_info)
		
		if '-' in unitless_string:
			pair = unitless_string.split('-')
			assert 2 == len(pair)
			raw_value = sum([float(pair[0]),float(pair[1])])/2.0
		else:
			raw_value = float(unitless_string)
		
		mp_value =  raw_value+offset
	
	print '-'*50
	print 'mp_info=',mp_info
	print 'mp_value=',mp_value
	print '-'*50
	
	return mp_value


def getLEandTm(qspr_in_dir,ds_name,input_file_suffix):
	df = fLeTmC.getFilteredDf(qspr_in_dir,ds_name,input_file_suffix)
	
	id_values = df['ID_Chemical'].tolist()
	assert id_values == list(df['ID_Chemical'])
	assert len(id_values) == len(set(id_values))
	all_refcodes = [id.split('_CS_')[1] for id in id_values]
	del id
	assert len(all_refcodes)==len(set(all_refcodes))
	
	all_mp_info = [getCSDmpInfo(code) for code in all_refcodes]
	del code
	
	recordCSDmpInfo(all_refcodes,all_mp_info,ds_name)
	
	all_mp_values = [getMPvalue(mp_info) for mp_info in all_mp_info]
	
	all_le_values = df['D_LatticeEnergy'].tolist()
	
	idToAllLeValues = dict(zip(id_values,all_le_values))
	
	idToAllMpValues = dict(zip(id_values,all_mp_values))
	
	filt_ids = [id for id in idToAllMpValues.keys() if not idToAllMpValues[id] is None]
	del id
	assert len(filt_ids)<len(id_values)
	del id_values
	assert len(filt_ids) > 0
	
	mp_values = [idToAllMpValues[id] for id in filt_ids]
	del id
	
	le_values = [idToAllLeValues[id] for id in filt_ids]
	del id
	
	if 'Klimenko' in ds_name:
		assert len(mp_values) == 17
		assert len(le_values) == len(mp_values)
	else:
		assert 'Avdeef' in ds_name
	
	return le_values, mp_values

# #=====================================
# def parseExperiPredLists(e,p):
	# assert type([]) == type(e)
	# assert type([]) == type(p)
	# assert 0 == len([v for v in e if not type(0.5)==type(v)])
	# del v
	# assert 0 == len([v for v in p if not type(0.5)==type(v)])
	# del v
	# assert not 0 == len(e)
	# assert len(e) == len(p)
	# return scipy.asarray(e),scipy.asarray(p)

# def PearsonCoeff(e,p):
	# e,p = parseExperiPredLists(e,p)
	
	# val = scipy.stats.pearsonr(e,p)[0]
	
	# return val

# def convertTwoTailPvalue(two_tailed_p_value,coeff,alternative):
	
	# if "greater" == alternative:
		# if coeff > 0:
			# val = two_tailed_p_value/2.0
		# else:
			# val = 1 - (two_tailed_p_value/2.0)
	# elif "less" == alternative:
		# if coeff <= 0:
			# val = two_tailed_p_value/2.0
		# else:
			# val = 1 - (two_tailed_p_value/2.0)
	# elif "different" == alternative:
		# val = two_tailed_p_value
	# else:
		# raise Exception("Unrecognised alternative hypothesis:%s" % alternative)
	
	# return val
# def PearsonCoeffPval(e,p,alternative="greater"):
	# e,p = parseExperiPredLists(e,p)
	
	# coeff,two_tailed_p_value = scipy.stats.pearsonr(e,p)
	
	# val = convertTwoTailPvalue(two_tailed_p_value=two_tailed_p_value,coeff=coeff,alternative=alternative)
	
	# if len(e) <= 500:
		# print 'Warning: this Pearson correlation coefficient p-value might be unreliable! \n See the documentation: https://docs.scipy.org/doc/scipy-0.14.0/reference/generated/scipy.stats.pearsonr.html#scipy.stats.pearsonr \n'
	
	# return val

# def SpearmanCoeff(e,p):
	# e,p = parseExperiPredLists(e,p)
	
	# val = scipy.stats.spearmanr(e,p)[0]
	
	# return val

# def SpearmanCoeffPval(e,p,alternative="greater"):
	# e,p = parseExperiPredLists(e,p)
	
	# coeff,two_tailed_p_value = scipy.stats.spearmanr(e,p)
	
	# val = convertTwoTailPvalue(two_tailed_p_value=two_tailed_p_value,coeff=coeff,alternative=alternative)
	
	# if len(e) <= 500:
		# print 'Warning: this Spearman correlation coefficient p-value might be unreliable! \n See the documentation: https://docs.scipy.org/doc/scipy-0.14.0/reference/generated/scipy.stats.spearmanr.html#scipy.stats.spearmanr \n'
	
	# return val
# #=====================================

# def getPearsonCorrel(le_values,mp_values):
	# return PearsonCoeff(e=mp_values,p=le_values),PearsonCoeffPval(e=mp_values,p=le_values,alternative="less")

# def getSpearmanCorrel(le_values,mp_values):
	# return SpearmanCoeff(e=mp_values,p=le_values),SpearmanCoeffPval(e=mp_values,p=le_values,alternative="less")

# def getMutualInformationEstimate(le_values,mp_values):
	# #http://scikit-learn.org/stable/modules/generated/sklearn.feature_selection.mutual_info_regression.html
	# mir_res = mutual_info_regression(X=np.ndarray.transpose(scipy.asarray([le_values])),y=scipy.asarray(mp_values),random_state=100,n_neighbors=3,discrete_features=False)
	
	# mir_res_list = mir_res.tolist()
	# assert type([])==type(mir_res_list)
	# assert 1 == len(mir_res_list)
	# return mir_res_list[0]

# def getEntropyEstimate(x_list):
	# return getMutualInformationEstimate(le_values=x_list,mp_values=x_list)

# def getNormalizedMutualInformationEstimate(le_values,mp_values):
	# #####################################
	# #See references [1] and [2]
	# #[1] Kraskov A, Stogbauer H, Andrzejak RG, Grassberger P (2003) Hierarchical Clustering Based on Mutual Information. arXiv:q-bio/0311039
	# #[2] Estevez et al., "Normalized Mutual Information Feature Selection", IEEE TRANSACTIONS ON NEURAL NETWORKS, VOL. 20, NO. 2, FEBRUARY 2009 [https://pdfs.semanticscholar.org/cebc/f0e7549f08968f4c1dc8a0f1642cea6bea57.pdf]
	# #####################################
	
	# mi_value = getMutualInformationEstimate(le_values,mp_values)
	
	# entropy_values = [getEntropyEstimate(x_list) for x_list in [le_values,mp_values]]
	# min_entropy = min(entropy_values)
	
	# correl = mi_value/min_entropy
	
	# p_value = None
	
	# return correl,p_value

# def getCorrelation(le_values,mp_values,correl_type):
	# if 'Pearson' == correl_type:
		# correl,p_value = getPearsonCorrel(le_values,mp_values)
	# elif 'Normalized Mutual Information' == correl_type:
		# correl,p_value = getNormalizedMutualInformationEstimate(le_values,mp_values)
	# elif 'Spearman' == correl_type:
		# correl,p_value = getSpearmanCorrel(le_values,mp_values)
	# else:
		# raise Exception('Unrecognised correlation type=%s' % correl_type)
	
	# try:
		# assert abs(correl) <= 1 and abs(correl) >= 0,correl
	# except AssertionError:
		# print 'Warning: %s correlation = %f' % (correl_type,correl)
		# assert (abs(correl)-correl_tolerance) <= 1 and (abs(correl)+correl_tolerance) >= 0,correl
	
	# if not p_value is None:
		# assert p_value <= 1 and p_value >= 0,p_value
	
	# # correl = float(correl)
	# # if not p_value is None:
		# # p_value = float(p_value)
	
	# return correl,p_value

# def check_getCorrelation():
	
	# random.seed(100)
	# rand_float_list = [random.uniform(0,100) for i in range(100)]
	
	# for c_type in all_correl_types:
		# for test_scenario in ['identical','perfectly negatively correlated']:
			# if 'identical' == test_scenario:
				# other_list = rand_float_list[:]
			# else:
				# assert 'perfectly negatively correlated' == test_scenario
				# other_list = [v*-1 for v in rand_float_list]
				# del v
			
			# correl,p_value = getCorrelation(le_values=rand_float_list,mp_values=other_list,correl_type=c_type)
			
			# try:
				# if 'identical' == test_scenario:
					# assert correl > 0
					# assert 1 == correl,"c_type=%s, correl=%f" % (c_type,correl)
				# else:
					# assert correl < 0
					# assert -1 == correl,"c_type=%s, correl=%f" % (c_type,correl)
			# except AssertionError:
				# assert abs(1-abs(correl)) < correl_tolerance,"c_type=%s, correl=%f" % (c_type,correl)
				# print 'Warning: c_type=%s, correlation between two %s vectors=%f' % (c_type,test_scenario,correl)
			# if not c_type == 'Normalized Mutual Information':
				# assert not p_value is None
				# if 'identical' == test_scenario:
					# expected_p_value = 1 #we are considering 'less than' alternative hypothesis
				# else:
					# expected_p_value = 0
				# try:
					# assert expected_p_value == p_value
				# except AssertionError:
					# assert abs(p_value - expected_p_value) < p_val_tolerance,"c_type=%s, p_value=%f" % (c_type,correl)
					# print 'Warning: c_type=%s, correlation p_value between two %s vectors=%f' % (c_type,test_scenario,p_value)
			# else:
				# assert p_value is None
	

# check_getCorrelation()

# def recordCorrelations(output_file,dict_of_correls):
	# df = pd.DataFrame(dict_of_correls)
	
	# df = df[out_cols_in_order]
	
	# df.to_csv(output_file,index=False)

# def scatter_plot(fn_plot_file,le_values,mp_values):
	
	# x_label = 'Melting Point Value'
	# y_label = 'Calculated Lattice Energy'
	
	# df = pd.DataFrame({x_label:mp_values,y_label:le_values})
	
	# axes_obj = sb.regplot(x=x_label, y=y_label, data=df)
	
	# #==============================================
	# assert len(le_values)==len([v for v in le_values if v < 0])
	# del v
	# le_plot_min = np.percentile(a=le_values,q=1) #setting ylim minimum value to min(le_values) means that most data points are crammed into a very small space for one plot, due to a serious outlier for the Avdeef_ExDPs_QSPRin_CD_True dataset
	# le_outliers = [v for v in le_values if v < le_plot_min]
	# del v
	# print '%s - %d lattice energy outliers not shown on the plot:%s' % (fn_plot_file,len(le_outliers),str(le_outliers))
	# #==============================================
	
	# axes_obj.set(xlabel=x_label,ylabel=y_label,xlim=(min(mp_values),max(mp_values)),ylim=(le_plot_min,max(le_values))) 
	
	# pp.savefig(fn_plot_file)
	# pp.clf()

def main():
	print 'THE START'
	
	dict_of_correls = defaultdict(list)
	
	for ds_name in all_ds_names:
		le_values, mp_values = getLEandTm(qspr_in_dir,ds_name,input_file_suffix)
		
		fn_plot_file = '%s_LE_vs_Tm_excluding_outliers_WITH_Tm_FROM_CSD.tiff' % ds_name
		
		fLeTmC.scatter_plot(fn_plot_file,le_values,mp_values)
		
		for correl_type in all_correl_types:
			correl,p_value = fLeTmC.getCorrelation(le_values,mp_values,correl_type)
			
			dict_of_correls['Dataset name'].append(ds_name)
			dict_of_correls['Correlation Type'].append(correl_type)
			dict_of_correls['Correlation'].append(correl)
			dict_of_correls['P-value'].append(p_value)
			dict_of_correls['N'].append(len(le_values))
	
	fLeTmC.recordCorrelations(output_file,dict_of_correls)
	
	print 'THE END'
	
	return 0

if __name__ == '__main__':
	sys.exit(main())
