# Supplementary material for: The influence of solid state information and descriptor selection on statistical models of temperature dependent aqueous solubility
Source: J Cheminform. 2018 Aug 29;10:44. doi: 10.1186/s13321-018-0298-3 (PMC6115327; doi:10.1186/s13321-018-0298-3)
Supplement: Supplementary file 9 — Additional file 9. All scripts used to generate QSPR input files, modelling results and perform analysis. [file 13321_2018_298_MOESM9_ESM.zip › QSPR_scripts/analysis/paired_cv_two_tail_permutation_test.py]

####################################
#https://opensource.org/licenses/BSD-3-Clause (last accessed 26/11/17)
#Copyright (c) 2016-2017 University of Leeds
#Redistribution and use in source and binary forms, with or without modification, are permitted provided that the following conditions are met:
#1. Redistributions of source code must retain the above copyright notice, this list of conditions and the following disclaimer.
#2. Redistributions in binary form must reproduce the above copyright notice, this list of conditions and the following disclaimer in the documentation and/or other materials provided with the distribution.
#3. Neither the name of the copyright holder nor the names of its contributors may be used to endorse or promote products derived from this software without specific prior written permission.
#THIS SOFTWARE IS PROVIDED BY THE COPYRIGHT HOLDERS AND CONTRIBUTORS "AS IS" AND ANY EXPRESS OR IMPLIED WARRANTIES, INCLUDING, BUT NOT LIMITED TO, THE IMPLIED WARRANTIES OF MERCHANTABILITY AND FITNESS FOR A PARTICULAR PURPOSE ARE DISCLAIMED. IN NO EVENT SHALL THE COPYRIGHT HOLDER OR CONTRIBUTORS BE LIABLE FOR ANY DIRECT, INDIRECT, INCIDENTAL, SPECIAL, EXEMPLARY, OR CONSEQUENTIAL DAMAGES (INCLUDING, BUT NOT LIMITED TO, PROCUREMENT OF SUBSTITUTE GOODS OR SERVICES; LOSS OF USE, DATA, OR PROFITS; OR BUSINESS INTERRUPTION) HOWEVER CAUSED AND ON ANY THEORY OF LIABILITY, WHETHER IN CONTRACT, STRICT LIABILITY, OR TORT (INCLUDING NEGLIGENCE OR OTHERWISE) ARISING IN ANY WAY OUT OF THE USE OF THIS SOFTWARE, EVEN IF ADVISED OF THE POSSIBILITY OF SUCH DAMAGE.
####################################

import random,numpy,sys

def getPossiblePermutations(cv_paired_differences):
	return int(2.0**len(cv_paired_differences))

def getAbsDiffSum(cv_paired_differences,sequence):
	return float(abs(sum(numpy.array(cv_paired_differences)*numpy.array(sequence))))

def getPlusMinusSequence(size):
	one_zero_sequence = [random.randint(0,1) for i in range(size)]
	
	conversion_dict = {0:-1,1:1}
	
	return [conversion_dict[v] for v in one_zero_sequence]

def paired_cv_two_tail_permutation_test(cv_paired_differences,no_permutations=1000):
	'''
	This is designed to implement either an approximate, or exact, version of the permutation test described in the supporting information of [1], based on [2], for comparing paired cross-validation performance differences.
	
	If the no_permutations = the full set of possible permutations, the test is exact. However, in practice, the number of permutations may be too large for the exact calculation to be feasible.
	
	Hence, we sample a subset of the possible permutations c.f. [3].
	
	N.B. Each possible permutation may be considered to correspond to a list of +1,-1 values of equal length to 'cv_paired_differences'.
	
	The p-value returned relates to the null-hypothesis (no difference between the approaches whose paired CV results are paired), with the alternative hypothesis being that there is a difference (two-tailed test).
	
	[1] https://dx.doi.org/10.1021/ci4005805 (http://pubs.acs.org/doi/suppl/10.1021/ci4005805/suppl_file/ci4005805_si_001.pdf - pages 9-10)
	[2] http://ieeexplore.ieee.org/document/1380138/#full-text-section
	[3] http://thomasleeper.com/Rcourse/Tutorials/permutationtests.html
	
	'''
	########################
	assert type(no_permutations) == type(1)
	assert type(cv_paired_differences) == type([])
	assert 0 == len([f for f in cv_paired_differences if not type(f)==type(0.5)])
	del f
	possible_permutations = getPossiblePermutations(cv_paired_differences)
	assert no_permutations <= possible_permutations
	if no_permutations == possible_permutations:
		print 'This test will be exact!'
		#exact_test = True #N.B. For scenarios in which the exact test is feasible, the inexact test based on random sampling without replacement (of sequences) would be quite inefficient! However, we should still get the same results!
	else:
		#exact_test = False
		pass
	########################
	
	no_perm_where_abs_diff_sum_greater = 0
	
	real_seq = [1]*len(cv_paired_differences)
	
	real_abs_diff_sum = getAbsDiffSum(cv_paired_differences,sequence=real_seq)
	
	random.seed(100)
	seen_sequences = []
	for c in range(no_permutations):
		#if not exact_test:
		perm_seq = getPlusMinusSequence(size=len(cv_paired_differences))
		
		while perm_seq in seen_sequences:
			#print 'In a while loop!'
			perm_seq = getPlusMinusSequence(size=len(cv_paired_differences))
		# else:
			# raise Exception("The exact test is not yet implemented!")
		
		seen_sequences.append(perm_seq)
		
		perm_abs_diff_sum = getAbsDiffSum(cv_paired_differences,sequence=perm_seq)
		
		if perm_abs_diff_sum >= real_abs_diff_sum:
			no_perm_where_abs_diff_sum_greater += 1
	del c
	
	seen_sequences.sort()
	assert len(seen_sequences) == no_permutations,"len(seen_sequences)=%d; no_permutations=%d" % (len(seen_sequences),no_permutations)
	
	p_val = float(no_perm_where_abs_diff_sum_greater)/float(no_permutations)
	
	return p_val,seen_sequences

def test_paired_cv_two_tail_permutation_test_1():
	#####################
	#Reproduce the exact p-value for the example given in Tables I-III in this reference:
	#http://ieeexplore.ieee.org/document/1380138/#full-text-section
	####################
	
	print '#'*50
	print 'test: ',sys._getframe().f_code.co_name
	print '#'*50
	
	#----------------------------
	expected_p_val = 0.5
	#----------------------------
	cv_paired_differences = [0.0021,0.0021,-0.0006]
	#----------------------------
	expected_sequences = []
	expected_sequences.append([1,1,1])
	diffs = [-0.0021,0.0021,-0.0006]
	expected_sequences.append([int(diffs[i]/cv_paired_differences[i]) for i in range(0,len(cv_paired_differences))])
	diffs = [0.0021,-0.0021,-0.0006]
	expected_sequences.append([int(diffs[i]/cv_paired_differences[i]) for i in range(0,len(cv_paired_differences))])
	diffs = [-0.0021,-0.0021,-0.0006]
	expected_sequences.append([int(diffs[i]/cv_paired_differences[i]) for i in range(0,len(cv_paired_differences))])
	diffs = [0.0021,0.0021,0.0006]
	expected_sequences.append([int(diffs[i]/cv_paired_differences[i]) for i in range(0,len(cv_paired_differences))])
	diffs = [-0.0021,0.0021,0.0006]
	expected_sequences.append([int(diffs[i]/cv_paired_differences[i]) for i in range(0,len(cv_paired_differences))])
	diffs = [0.0021,-0.0021,0.0006]
	expected_sequences.append([int(diffs[i]/cv_paired_differences[i]) for i in range(0,len(cv_paired_differences))])
	diffs = [-0.0021,-0.0021,0.0006]
	expected_sequences.append([int(diffs[i]/cv_paired_differences[i]) for i in range(0,len(cv_paired_differences))])
	#----------------------------
	expected_sequences.sort()
	#----------------------------
	
	p_val,seen_sequences = paired_cv_two_tail_permutation_test(cv_paired_differences,no_permutations=(2**len(cv_paired_differences)))
	
	assert seen_sequences == expected_sequences,"seen_sequences=%s; expected_sequences=%s" % (str(seen_sequences),str(expected_sequences))
	assert p_val == expected_p_val,"p_val=%f; expected_p_val=%f" % (p_val,expected_p_val)

def test_paired_cv_two_tail_permutation_test_2():
	#####################
	#Investigate how much the approximate p-value might differ from the exact p-value for the example given in Tables I-III in this reference:
	#http://ieeexplore.ieee.org/document/1380138/#full-text-section
	####################
	
	print '#'*50
	print 'test: ',sys._getframe().f_code.co_name
	print '#'*50
	
	#----------------------------
	expected_p_val = 0.5
	#----------------------------
	cv_paired_differences = [0.0021,0.0021,-0.0006]
	#----------------------------
	
	for i in range(0,3):
		nperm = (2**len(cv_paired_differences)) - i
		
		p_val,seen_sequences = paired_cv_two_tail_permutation_test(cv_paired_differences,no_permutations=nperm)
		
		print '-'*50
		print 'exact p-value=',expected_p_val
		print 'nperm=%d' % nperm
		print 'p_val=',p_val
		print '-'*50


def test_paired_cv_two_tail_permutation_test_ALL():
	print '-'*50
	print 'Checking paired_cv_two_tail_permutation_test(...) for different scenarios ...'
	print '-'*50
	test_paired_cv_two_tail_permutation_test_1()
	test_paired_cv_two_tail_permutation_test_2()
	print '-'*50
	print '... CHECKED paired_cv_two_tail_permutation_test(...) for different scenarios.'
	print '-'*50

test_paired_cv_two_tail_permutation_test_ALL()
