# Supplementary material for: The influence of solid state information and descriptor selection on statistical models of temperature dependent aqueous solubility
Source: J Cheminform. 2018 Aug 29;10:44. doi: 10.1186/s13321-018-0298-3 (PMC6115327; doi:10.1186/s13321-018-0298-3)
Supplement: Supplementary file 9 — Additional file 9. All scripts used to generate QSPR input files, modelling results and perform analysis. [file 13321_2018_298_MOESM9_ESM.zip › QSPR_scripts/analysis/t_test_p_values/summarize_cv_results_v16_ttest_mod.py]

####################################
#https://opensource.org/licenses/BSD-3-Clause (last accessed 26/11/17)
#Copyright (c) 2016-2018 University of Leeds
#Redistribution and use in source and binary forms, with or without modification, are permitted provided that the following conditions are met:
#1. Redistributions of source code must retain the above copyright notice, this list of conditions and the following disclaimer.
#2. Redistributions in binary form must reproduce the above copyright notice, this list of conditions and the following disclaimer in the documentation and/or other materials provided with the distribution.
#3. Neither the name of the copyright holder nor the names of its contributors may be used to endorse or promote products derived from this software without specific prior written permission.
#THIS SOFTWARE IS PROVIDED BY THE COPYRIGHT HOLDERS AND CONTRIBUTORS "AS IS" AND ANY EXPRESS OR IMPLIED WARRANTIES, INCLUDING, BUT NOT LIMITED TO, THE IMPLIED WARRANTIES OF MERCHANTABILITY AND FITNESS FOR A PARTICULAR PURPOSE ARE DISCLAIMED. IN NO EVENT SHALL THE COPYRIGHT HOLDER OR CONTRIBUTORS BE LIABLE FOR ANY DIRECT, INDIRECT, INCIDENTAL, SPECIAL, EXEMPLARY, OR CONSEQUENTIAL DAMAGES (INCLUDING, BUT NOT LIMITED TO, PROCUREMENT OF SUBSTITUTE GOODS OR SERVICES; LOSS OF USE, DATA, OR PROFITS; OR BUSINESS INTERRUPTION) HOWEVER CAUSED AND ON ANY THEORY OF LIABILITY, WHETHER IN CONTRACT, STRICT LIABILITY, OR TORT (INCLUDING NEGLIGENCE OR OTHERWISE) ARISING IN ANY WAY OUT OF THE USE OF THIS SOFTWARE, EVEN IF ADVISED OF THE POSSIBILITY OF SUCH DAMAGE.
####################################
import sys,glob,csv,os,re,functools,itertools
from collections import defaultdict
import pandas as pd
import numpy as np
from statsmodels.sandbox.stats.multicomp import multipletests
from statsmodels.stats.weightstats import DescrStatsW
from statsmodels.stats.weightstats import ttest_ind #ttest_mod
#from paired_cv_two_tail_permutation_test import paired_cv_two_tail_permutation_test #ttest_mod
#from unpaired_cv_two_tail_permutation_test import unpaired_cv_two_tail_permutation_test #ttest_mod
import seaborn as sb
sb.set_style("ticks")
import matplotlib.pyplot as pp
#=============================
dir_of_this_script = os.path.dirname(os.path.abspath(__file__))

top_dir = os.path.sep.join(dir_of_this_script.split(os.path.sep)[:-2]) #ttest_mod

#full_ds_files_dir = os.path.sep.join([top_dir,'qspr_input'])

pre_fs_cv_res_dir = os.path.sep.join([top_dir,'qspr_models'])

post_fs_cv_res_dir =  os.path.sep.join([top_dir,'fs_qspr_models'])

extra_pre_fs_cv_res_dir = os.path.sep.join([top_dir,'extra_qspr_models'])

extra_post_fs_cv_res_dir =  os.path.sep.join([top_dir,'extra_fs_qspr_models'])

combined_res_csv = 'all_combined_res.csv'

file_pair_delim = 'f.p.d'

info_delim = 'i.d'

extra_res_label = '_extra_'

#=====================================
all_methods = ['RFR','MLR']
all_foms_of_interest = ['R2','RMSE']
all_seeds = [307767,257673,552322,56383,468548]
all_reps = [i for i in range(1,6)]
del i
all_folds = [i for i in range(1,6)]
del i
#=====================================

combined_res_header = ['File','Dataset Name [Prefix]','Crystal Structure Based Dataset','3D molecular descriptors based on crystal stucture Included [Pre-FS]','Molecular Descriptors Combination [Pre-FS]', 'Any 3D molecular descriptors [Pre-FS]?','Melting Point Descriptor Included [Pre-FS]','Lattice Energy Descriptor Included [Pre-FS]','Feature Selection Applied','Method','CV','R2:Mean','R2:SD','RMSE:Mean','RMSE:SD']
raw_cv_res_cols = []
for fom in all_foms_of_interest:
	for seed in all_seeds:
		for rep in all_reps:
			for fold in all_folds:
				raw_cv_res_cols += ['%s:Seed:%d:Rep:%d:Fold:%d' % (fom,seed,rep,fold)]
del fom,seed,rep,fold
combined_res_header += raw_cv_res_cols
#===========================
pairs_comp_csv_to_details = defaultdict(dict)

#-----------------------------------------

pairs_comp_csv_to_details['summarize_effect_of_LE_descriptor.csv']['cols_which_do_not_need_to_match_for_file_pairing'] = ['File','Lattice Energy Descriptor Included [Pre-FS]','R2:Mean','RMSE:Mean']
pairs_comp_csv_to_details['summarize_effect_of_LE_descriptor.csv']['pair_comp_header'] = ['Dataset Name [Prefix]','Crystal Structure Based Dataset','3D molecular descriptors based on crystal stucture Included [Pre-FS]','Molecular Descriptors Combination [Pre-FS]', 'Any 3D molecular descriptors [Pre-FS]?','Melting Point Descriptor Included [Pre-FS]','Feature Selection Applied','Lattice Energy Descriptor Included [Pre-FS]:File','Lattice Energy Descriptor NOT Included [Pre-FS]:File','Method','CV','Lattice Energy Descriptor Included [Pre-FS]:R2:Mean','Lattice Energy Descriptor NOT Included [Pre-FS]:R2:Mean','Lattice Energy Descriptor Included [Pre-FS]:RMSE:Mean','Lattice Energy Descriptor NOT Included [Pre-FS]:RMSE:Mean','Lattice Energy Descriptor:Win (R2:Mean)','Lattice Energy Descriptor:Win (RMSE:Mean)']

pairs_comp_csv_to_details['summarize_effect_of_LE_descriptor.csv']['scenario_label_1'] = 'Lattice Energy Descriptor Included [Pre-FS]'

pairs_comp_csv_to_details['summarize_effect_of_LE_descriptor.csv']['scenario_label_2'] = 'Lattice Energy Descriptor NOT Included [Pre-FS]'

pairs_comp_csv_to_details['summarize_effect_of_LE_descriptor.csv']['win_label'] = 'Lattice Energy Descriptor'

pairs_comp_csv_to_details['summarize_effect_of_LE_descriptor.csv']['scenario_1_applicable_label'] = 'Crystal Structure Based Dataset'

#-----------------------------------------

#-----------------------------------------

pairs_comp_csv_to_details['summarize_effect_of_3Dcrystal_descriptors.csv']['cols_which_do_not_need_to_match_for_file_pairing'] = ['File','R2:Mean','RMSE:Mean','3D molecular descriptors based on crystal stucture Included [Pre-FS]']
pairs_comp_csv_to_details['summarize_effect_of_3Dcrystal_descriptors.csv']['pair_comp_header'] = ['Dataset Name [Prefix]','Crystal Structure Based Dataset','Molecular Descriptors Combination [Pre-FS]', 'Any 3D molecular descriptors [Pre-FS]?','Lattice Energy Descriptor Included [Pre-FS]','Melting Point Descriptor Included [Pre-FS]','Feature Selection Applied','3D molecular descriptors based on crystal stucture Included [Pre-FS]:File','3D molecular descriptors based on crystal stucture NOT Included [Pre-FS]:File','Method','CV','3D molecular descriptors based on crystal stucture Included [Pre-FS]:R2:Mean','3D molecular descriptors based on crystal stucture NOT Included [Pre-FS]:R2:Mean','3D molecular descriptors based on crystal stucture Included [Pre-FS]:RMSE:Mean','3D molecular descriptors based on crystal stucture NOT Included [Pre-FS]:RMSE:Mean','3D molecular descriptors based on crystal stucture:Win (R2:Mean)','3D molecular descriptors based on crystal stucture:Win (RMSE:Mean)']

pairs_comp_csv_to_details['summarize_effect_of_3Dcrystal_descriptors.csv']['scenario_label_1'] = '3D molecular descriptors based on crystal stucture Included [Pre-FS]'

pairs_comp_csv_to_details['summarize_effect_of_3Dcrystal_descriptors.csv']['scenario_label_2'] = '3D molecular descriptors based on crystal stucture NOT Included [Pre-FS]'

pairs_comp_csv_to_details['summarize_effect_of_3Dcrystal_descriptors.csv']['win_label'] = '3D molecular descriptors based on crystal stucture'

pairs_comp_csv_to_details['summarize_effect_of_3Dcrystal_descriptors.csv']['scenario_1_applicable_label'] = 'Crystal Structure Based Dataset'

#-----------------------------------------

pairs_comp_csv_to_details['summarize_effect_of_MP_descriptor.csv']['cols_which_do_not_need_to_match_for_file_pairing'] = ['File','Melting Point Descriptor Included [Pre-FS]','R2:Mean','RMSE:Mean']

pairs_comp_csv_to_details['summarize_effect_of_MP_descriptor.csv']['pair_comp_header'] = ['Dataset Name [Prefix]','Melting Point Descriptor Available','Crystal Structure Based Dataset','3D molecular descriptors based on crystal stucture Included [Pre-FS]','Molecular Descriptors Combination [Pre-FS]', 'Any 3D molecular descriptors [Pre-FS]?','Lattice Energy Descriptor Included [Pre-FS]','Feature Selection Applied','Melting Point Descriptor Included [Pre-FS]:File','Melting Point Descriptor NOT Included [Pre-FS]:File','Method','CV','Melting Point Descriptor Included [Pre-FS]:R2:Mean','Melting Point Descriptor NOT Included [Pre-FS]:R2:Mean','Melting Point Descriptor Included [Pre-FS]:RMSE:Mean','Melting Point Descriptor NOT Included [Pre-FS]:RMSE:Mean','Melting Point Descriptor:Win (R2:Mean)','Melting Point Descriptor:Win (RMSE:Mean)']

pairs_comp_csv_to_details['summarize_effect_of_MP_descriptor.csv']['scenario_label_1'] = 'Melting Point Descriptor Included [Pre-FS]'

pairs_comp_csv_to_details['summarize_effect_of_MP_descriptor.csv']['scenario_label_2'] = 'Melting Point Descriptor NOT Included [Pre-FS]'

pairs_comp_csv_to_details['summarize_effect_of_MP_descriptor.csv']['win_label'] = 'Melting Point Descriptor'

pairs_comp_csv_to_details['summarize_effect_of_MP_descriptor.csv']['scenario_1_applicable_label'] = 'Melting Point Descriptor Available'

#-----------------------------------------

pairs_comp_csv_to_details['summarize_effect_of_FS.csv']['cols_which_do_not_need_to_match_for_file_pairing'] = ['File','Feature Selection Applied','R2:Mean','RMSE:Mean']

pairs_comp_csv_to_details['summarize_effect_of_FS.csv']['pair_comp_header'] = ['Dataset Name [Prefix]','Feature Selection Could be Applied (all datasets)','Crystal Structure Based Dataset','3D molecular descriptors based on crystal stucture Included [Pre-FS]','Molecular Descriptors Combination [Pre-FS]', 'Any 3D molecular descriptors [Pre-FS]?','Lattice Energy Descriptor Included [Pre-FS]','Melting Point Descriptor Included [Pre-FS]','Feature Selection Applied:File','Feature Selection NOT Applied:File','Method','CV','Feature Selection Applied:R2:Mean','Feature Selection NOT Applied:R2:Mean','Feature Selection Applied:RMSE:Mean','Feature Selection NOT Applied:RMSE:Mean','Feature Selection Applied:Win (R2:Mean)','Feature Selection Applied:Win (RMSE:Mean)']

pairs_comp_csv_to_details['summarize_effect_of_FS.csv']['scenario_label_1'] = 'Feature Selection Applied'

pairs_comp_csv_to_details['summarize_effect_of_FS.csv']['scenario_label_2'] = 'Feature Selection NOT Applied'

pairs_comp_csv_to_details['summarize_effect_of_FS.csv']['win_label'] = 'Feature Selection Applied'

pairs_comp_csv_to_details['summarize_effect_of_FS.csv']['scenario_1_applicable_label'] = 'Feature Selection Could be Applied (all datasets)'

#-----------------------------------------

pairs_comp_csv_to_details['summarize_effect_of_CV.v.ToCV.rt.csv']['cols_which_do_not_need_to_match_for_file_pairing'] = ['File','CV','R2:Mean','RMSE:Mean']

pairs_comp_csv_to_details['summarize_effect_of_CV.v.ToCV.rt.csv']['pair_comp_header'] = ['Dataset Name [Prefix]','CV=rt or CV=v were applied','Crystal Structure Based Dataset','3D molecular descriptors based on crystal stucture Included [Pre-FS]','Molecular Descriptors Combination [Pre-FS]', 'Any 3D molecular descriptors [Pre-FS]?','Lattice Energy Descriptor Included [Pre-FS]','Melting Point Descriptor Included [Pre-FS]','Feature Selection Applied','CV=rt:File','CV=v:File','Method','CV=rt:R2:Mean','CV=v:R2:Mean','CV=rt:RMSE:Mean','CV=v:RMSE:Mean','CV=rt:Win (R2:Mean)','CV=rt:Win (RMSE:Mean)']

pairs_comp_csv_to_details['summarize_effect_of_CV.v.ToCV.rt.csv']['scenario_label_1'] = 'CV=rt'

pairs_comp_csv_to_details['summarize_effect_of_CV.v.ToCV.rt.csv']['scenario_label_2'] = 'CV=v'

pairs_comp_csv_to_details['summarize_effect_of_CV.v.ToCV.rt.csv']['win_label'] = 'CV=rt'

pairs_comp_csv_to_details['summarize_effect_of_CV.v.ToCV.rt.csv']['scenario_1_applicable_label'] = 'CV=rt or CV=v were applied'

#-----------------------------------------

for pair_comp_csv in pairs_comp_csv_to_details.keys():
	pairs_comp_csv_to_details[pair_comp_csv]['cols_which_do_not_need_to_match_for_file_pairing'] += raw_cv_res_cols
	pairs_comp_csv_to_details[pair_comp_csv]['cols_which_do_not_need_to_match_for_file_pairing'] += ['R2:SD','RMSE:SD']
	#---------------------------------
	for fom in all_foms_of_interest:
		for seed in all_seeds:
			for rep in all_reps:
				for fold in all_folds:
					pairs_comp_csv_to_details[pair_comp_csv]['cols_which_do_not_need_to_match_for_file_pairing'] += ['%s:Seed:%d:Rep:%d:Fold:%d' % (fom,seed,rep,fold)]
	del fom,seed,rep,fold
	#--------------------------------
	labels = [pairs_comp_csv_to_details[pair_comp_csv]['scenario_label_1'],pairs_comp_csv_to_details[pair_comp_csv]['scenario_label_2']]
	for lab in labels:
		pairs_comp_csv_to_details[pair_comp_csv]['pair_comp_header'] += ['%s:R2:SD' % lab,'%s:RMSE:SD' % lab]
	del lab,labels
	#--------------------------------
	#if not 'summarize_effect_of_CV.v.ToCV.rt.csv' == pair_comp_csv: #A paired significance test would not be appropriate for this scenario, as the different cross-validation folds, from different cross-validation protocols, are not comparable
	pairs_comp_csv_to_details[pair_comp_csv]['pair_comp_header'] += ['R2:P.value']
	pairs_comp_csv_to_details[pair_comp_csv]['pair_comp_header'] += ['RMSE:P.value']
del pair_comp_csv

#===========================


def parseFOMsFileName(file):
	
	var2Opts2val = defaultdict(dict)#defaultdict(functools.partial(defaultdict,bool))
	
	var2Opts2val['cs_based_ds'][('CD_True','CD_False')] = False
	#var2Opts2val['mol_descs_comb'][('CD_True','CD_False')] = False
	var2Opts2val['mp_desc_included'][('_MPD_','^((?!_MPD_).)*$')] = False
	var2Opts2val['le_desc_included'][('CD_True.*readyForR_removeCDFALSE|CD_True.*readyForR_MPD_removeCDFALSE|CD_True.*readyForR_ws\.orig.*removeCDFALSE|CD_True.*readyForR_MPD_ws\.orig.*removeCDFALSE|extra_qspr_models.*CD_True.*_removeCDFALSE|CD_True.*MPD_ws\.orig.*removeCDFALSE','CD_False|CD_True.*removeCDTRUE|CD_True.*cdDel')] = False
	
	for var in var2Opts2val.keys():
		true_string =  var2Opts2val[var].keys()[0][0]
		false_string = var2Opts2val[var].keys()[0][1]
		assert (re.search('(%s)' % true_string,file) or re.search('(%s)' % false_string,file)) and not (re.search('(%s)' % true_string,file) and re.search('(%s)' % false_string,file)),"file=%s;true_string=%s;false_string=%s" % (file,true_string,false_string)
		if re.search('(%s)' % true_string,file):
			var2Opts2val[var][var2Opts2val[var].keys()[0]] = True
	del var
	
	if not extra_res_label in file:
		mol_descs_comb = file.split('_MD_')[1].split('_readyForR')[0]
	else:
		if '_MPD_' in file:
			mol_descs_comb = file.split(extra_res_label)[1].split('_MPD_')[0]
		else:
			mol_descs_comb = file.split(extra_res_label)[1].split('_remove')[0]
	dataset = os.path.basename(file).split('_QSPRin')[0]
	cv = os.path.basename(file).split('detailedCVres_')[1].split('_FOMs')[0]
	
	cs_based_ds = var2Opts2val['cs_based_ds'][var2Opts2val['cs_based_ds'].keys()[0]]
	#var2Opts2val['mol_descs_comb'][('CD_True','CD_False')] = False
	mp_desc_included = var2Opts2val['mp_desc_included'][var2Opts2val['mp_desc_included'].keys()[0]]
	le_desc_included = var2Opts2val['le_desc_included'][var2Opts2val['le_desc_included'].keys()[0]]
	
	if '3D_C' in mol_descs_comb:
		cs_based_3D_descs = True
	else:
		cs_based_3D_descs = False
	
	if '3D_C' in mol_descs_comb or '3D_S' in mol_descs_comb:
		any_3D_descs = True
	else:
		assert not '3D' in file
		any_3D_descs = False
	
	mol_descs_comb = re.sub('(3D_C|3D_S)','3D',mol_descs_comb)
	
	return cs_based_ds,mol_descs_comb,mp_desc_included,le_desc_included,dataset,cv,cs_based_3D_descs,any_3D_descs

def combineAllResults(pre_fs_cv_res_dir,post_fs_cv_res_dir,extra_pre_fs_cv_res_dir,extra_post_fs_cv_res_dir,combined_res_csv):
	
	header = combined_res_header
	f_out = open(combined_res_csv,'wb')
	try:
		writer = csv.DictWriter(f_out,delimiter=',',quotechar='"',fieldnames=header)
		writer.writerow(dict(zip(header,header)))
		
		for dir in [pre_fs_cv_res_dir,post_fs_cv_res_dir,extra_pre_fs_cv_res_dir,extra_post_fs_cv_res_dir]:
			for file in glob.glob(r'%s%s*FOMs.csv' % (dir,os.path.sep)):
				
				assert not file_pair_delim in file,"file=%s" % file
				if dir in [extra_pre_fs_cv_res_dir,extra_post_fs_cv_res_dir]:
					assert extra_res_label in file
					assert extra_res_label in os.path.basename(file)
				else:
					assert not extra_res_label in file
					assert not extra_res_label in os.path.basename(file)
				
				f_in = open(file,'rb')
				try:
					loader = csv.DictReader(f_in,delimiter=',',quotechar='"')
					
					all_in_rows = [r for r in loader]
					del r,loader
					
					for method in all_methods:
						out_row_dict = {}
						
						out_row_dict['File'] = os.path.basename(file)
						out_row_dict['Method'] = method
						
						cs_based_ds,mol_descs_comb,mp_desc_included,le_desc_included,dataset,cv,cs_based_3D_descs,any_3D_descs = parseFOMsFileName(file)
						
						out_row_dict['Crystal Structure Based Dataset'] = cs_based_ds
						out_row_dict['3D molecular descriptors based on crystal stucture Included [Pre-FS]'] = cs_based_3D_descs
						out_row_dict['Any 3D molecular descriptors [Pre-FS]?'] = any_3D_descs
						out_row_dict['Molecular Descriptors Combination [Pre-FS]'] = mol_descs_comb
						out_row_dict['Melting Point Descriptor Included [Pre-FS]'] = mp_desc_included
						out_row_dict['Lattice Energy Descriptor Included [Pre-FS]'] = le_desc_included
						out_row_dict['Dataset Name [Prefix]'] = dataset
						out_row_dict['CV'] = cv
						
						if dir in [post_fs_cv_res_dir,extra_post_fs_cv_res_dir]:
							out_row_dict['Feature Selection Applied'] = 'True'
						else:
							out_row_dict['Feature Selection Applied'] = 'False'
						
						# #=================================
						# #v5: very few data points where instances differ only in terms of crystal form, hence it would not be meaningful to analyse CV=rt.rcs results:
						# if cv == 'rt.rcs':
							# del out_row_dict
							# continue
						# #=================================
						# #=================================
						# #v7: we were not examining these results in any case, due to the inclusion of low quality data
						# if dataset == 'Avdeef':
							# del out_row_dict
							# continue
						# #=================================
						assert not 'rt.rcs' == cv,file
						assert not 'Avdeef' == dataset,file
						
						for fom in all_foms_of_interest:
							relevant_rows = [r for r in all_in_rows if r['Method'] == method and r['FOM.Name'] == fom]
							del r
							
							all_cv_details_to_foms = getAllCvDetailsToFoms(relevant_rows,method)
							
							fom_mean,fom_sd = getFomMeanSd(all_cv_details_to_foms)
							out_row_dict['%s:Mean' % fom] = str(fom_mean)
							out_row_dict['%s:SD' % fom] = str(fom_sd)
							del fom_mean,fom_sd
							
							for seed in all_cv_details_to_foms.keys():
								for rep in all_cv_details_to_foms[seed].keys():
									for fold in all_cv_details_to_foms[seed][rep].keys():
										out_row_dict['%s:Seed:%d:Rep:%d:Fold:%d' % (fom,seed,rep,fold)] = str(all_cv_details_to_foms[seed][rep][fold])
							del seed,rep,fold
						del fom
						writer.writerow(out_row_dict)
						del out_row_dict
				finally:
					f_in.close()
					del f_in
	finally:
		f_out.close()
		del f_out

def getAllCvDetailsToFoms(relevant_rows,method):
	all_cv_details_to_foms = defaultdict(functools.partial(defaultdict,dict))
	
	for row in relevant_rows:
		seed = int(row['Seed'])
		rep = int(row['Repetition'])
		fold = int(row['Fold'])
		all_cv_details_to_foms[seed][rep][fold] = float(row['FOM.Value'])
	#==============================
	#v11:
	if 'MLR' == method:
		for seed in all_seeds:
			if seed == all_seeds[0]:
				for s in all_seeds[1:]:
					for rep in all_reps:
						for fold in all_folds:
							assert all_cv_details_to_foms[s][rep][fold] == all_cv_details_to_foms[seed][rep][fold]
				del s
			else:
				del all_cv_details_to_foms[seed]
	else:
		assert 'RFR' == method
	#==============================
	return all_cv_details_to_foms

def getFomVectorFromCVdetailsToFomsDict(all_cv_details_to_foms):
	all_fom_values = []
	for s in all_cv_details_to_foms.keys():
		for r in all_cv_details_to_foms[s].keys():
			for f in all_cv_details_to_foms[s][r].keys():
				all_fom_values.append(all_cv_details_to_foms[s][r][f])
	del s,r,f
	
	return all_fom_values

def getFomMeanSd(all_cv_details_to_foms):
	
	all_fom_values = getFomVectorFromCVdetailsToFomsDict(all_cv_details_to_foms)
	
	stats_generator = DescrStatsW(data=np.array(all_fom_values))
	
	fom_mean = stats_generator.mean
	
	fom_sd = stats_generator.std #sample SD, with no. degrees of freedom = sample size
	
	return fom_mean,fom_sd

def findDups(files):
	e2c = defaultdict(int)
	
	for f in files:
		e2c[f] += 1
	
	return [e for e in e2c if e2c[e] > 1]

def checkFilesUnique(in_rows):
	files = [r['File'] for r in in_rows]
	assert len(files) == len(set(files)),'Duplicates:%s' % findDups(files)

def getFile2Info(in_rows):
	file2info = defaultdict(dict)
	
	for row in in_rows:
		for info_col in [c for c in combined_res_header if not 'File'==c]:
			file2info[row['File']][info_col] = row[info_col] 
	return file2info


def getFilePairsList(pair_comp_csv,scenario_1_applicable_rows,other_rows,file2info):
	scenario_label_1=pairs_comp_csv_to_details[pair_comp_csv]['scenario_label_1']
	scenario_label_2=pairs_comp_csv_to_details[pair_comp_csv]['scenario_label_2']
	
	file_pairs_list = []
	
	for o_row in other_rows:
		file_pairs_list.append('N/A%s%s' % (file_pair_delim,o_row['File']))
	
	for row_index_i in range(0,len(scenario_1_applicable_rows)):
		
		row_i = scenario_1_applicable_rows[row_index_i]
		
		relevant_info_i = ['%s_%s' % (col,row_i[col]) for col in combined_res_header if not col in pairs_comp_csv_to_details[pair_comp_csv]['cols_which_do_not_need_to_match_for_file_pairing']]
		relevant_info_i.sort()
		
		possible_row_pair = [row_i]
		
		for row_index_j in range((row_index_i+1),len(scenario_1_applicable_rows)):
			
			row_j = scenario_1_applicable_rows[row_index_j]
			
			relevant_info_j = ['%s_%s' % (col,row_j[col]) for col in combined_res_header if not col in pairs_comp_csv_to_details[pair_comp_csv]['cols_which_do_not_need_to_match_for_file_pairing']]
			relevant_info_j.sort()
			
			if relevant_info_i == relevant_info_j:
				possible_row_pair.append(row_j)
				
		
		if 2 == len(possible_row_pair):
			first_file = possible_row_pair[0]['File']
			second_file = possible_row_pair[1]['File']
			
			if not 'CV=' in scenario_label_1: 
				if 'True' == file2info[first_file][scenario_label_1]:
					assert not 'True' == file2info[second_file][scenario_label_1],"first_file=%s;second_file=%s" % (first_file,second_file)
					file_pairs_list.append('%s%s%s' % (first_file,file_pair_delim,second_file))
				else:
					assert 'True' == file2info[second_file][scenario_label_1],"first_file=%s;second_file=%s" % (first_file,second_file)
					file_pairs_list.append('%s%s%s' % (second_file,file_pair_delim,first_file))
			else:
				assert 'CV=' in scenario_label_1 and 'CV=' in scenario_label_2
				if scenario_label_1.split('CV=')[1] == file2info[first_file]['CV']:
					assert not scenario_label_1.split('CV=')[1] == file2info[second_file]['CV'],"first_file=%s;second_file=%s" % (first_file,second_file)
					assert scenario_label_2.split('CV=')[1] == file2info[second_file]['CV'],"first_file=%s;second_file=%s" % (first_file,second_file)
					file_pairs_list.append('%s%s%s' % (first_file,file_pair_delim,second_file))
				else:
					assert scenario_label_2.split('CV=')[1] == file2info[first_file]['CV'],"first_file=%s;second_file=%s" % (first_file,second_file)
					assert not scenario_label_2.split('CV=')[1] == file2info[second_file]['CV'],"first_file=%s;second_file=%s" % (first_file,second_file)
					file_pairs_list.append('%s%s%s' % (second_file,file_pair_delim,first_file))
		else:
			pass
	
	return file_pairs_list

def matchFilePairsToInfo(pair_comp_csv,file_pairs_list,file2info):
	#==============================
	#v11:
	corresponding_methods = [file2info[file]['Method'] for file in file2info.keys()]
	assert len(set(corresponding_methods)) == 1
	method = corresponding_methods[0]
	del corresponding_methods
	#==============================
	scenario_label_1 = pairs_comp_csv_to_details[pair_comp_csv]['scenario_label_1']
	scenario_label_2 = pairs_comp_csv_to_details[pair_comp_csv]['scenario_label_2']
	win_label=pairs_comp_csv_to_details[pair_comp_csv]['win_label']
	scenario_1_applicable_label=pairs_comp_csv_to_details[pair_comp_csv]['scenario_1_applicable_label']
	
	scenario1_then_scenario2_FilePairs2Info = defaultdict(dict)
	
	for file_pair_string in file_pairs_list:
		scenario_1_file,scenario_2_file = file_pair_string.split(file_pair_delim)
		
		assert not 'N/A' == scenario_1_file,"The inclusion of 'other_rows' was not valid and we should have removed this by this point!"
		
		direct_transfer_info_keys = list(set(combined_res_header).intersection(set(pairs_comp_csv_to_details[pair_comp_csv]['pair_comp_header'])))
		
		for key in direct_transfer_info_keys:
			scenario1_then_scenario2_FilePairs2Info[file_pair_string][key] = file2info[scenario_2_file][key]
			assert file2info[scenario_1_file][key] == file2info[scenario_2_file][key],"key=%s;scenario_1_file=%s;file2info[scenario_1_file][key]=%s;scenario_2_file=%s;file2info[scenario_2_file][key]=%s" % (key,scenario_1_file,file2info[scenario_1_file][key],scenario_2_file,file2info[scenario_2_file][key])
		del key
		
		scenario1_then_scenario2_FilePairs2Info[file_pair_string]['%s:File' % scenario_label_2] = scenario_2_file
		scenario1_then_scenario2_FilePairs2Info[file_pair_string]['%s:File' % scenario_label_1] = scenario_1_file
		
		scenario1_then_scenario2_FilePairs2Info[file_pair_string]['%s:RMSE:Mean' % scenario_label_2] = file2info[scenario_2_file]['RMSE:Mean']
		scenario1_then_scenario2_FilePairs2Info[file_pair_string]['%s:R2:Mean' % scenario_label_2] = file2info[scenario_2_file]['R2:Mean']
		
		scenario1_then_scenario2_FilePairs2Info[file_pair_string]['%s:RMSE:SD' % scenario_label_2] = file2info[scenario_2_file]['RMSE:SD']
		scenario1_then_scenario2_FilePairs2Info[file_pair_string]['%s:R2:SD' % scenario_label_2] = file2info[scenario_2_file]['R2:SD']
		
		
		scenario1_then_scenario2_FilePairs2Info[file_pair_string][scenario_1_applicable_label] = 'True'
		
		scenario1_then_scenario2_FilePairs2Info[file_pair_string]['%s:RMSE:Mean' % scenario_label_1] = file2info[scenario_1_file]['RMSE:Mean']
		scenario1_then_scenario2_FilePairs2Info[file_pair_string]['%s:R2:Mean' % scenario_label_1] = file2info[scenario_1_file]['R2:Mean']
		
		scenario1_then_scenario2_FilePairs2Info[file_pair_string]['%s:RMSE:SD' % scenario_label_1] = file2info[scenario_1_file]['RMSE:SD']
		scenario1_then_scenario2_FilePairs2Info[file_pair_string]['%s:R2:SD' % scenario_label_1] = file2info[scenario_1_file]['R2:SD']
		
		if float(scenario1_then_scenario2_FilePairs2Info[file_pair_string]['%s:R2:Mean' % scenario_label_1]) > float(scenario1_then_scenario2_FilePairs2Info[file_pair_string]['%s:R2:Mean' % scenario_label_2]):
			scenario1_then_scenario2_FilePairs2Info[file_pair_string]['%s:Win (R2:Mean)' % win_label] = 'True'
		else:
			scenario1_then_scenario2_FilePairs2Info[file_pair_string]['%s:Win (R2:Mean)' % win_label] = 'False'
		
		if float(scenario1_then_scenario2_FilePairs2Info[file_pair_string]['%s:RMSE:Mean' % scenario_label_1]) < float(scenario1_then_scenario2_FilePairs2Info[file_pair_string]['%s:RMSE:Mean' % scenario_label_2]):
			scenario1_then_scenario2_FilePairs2Info[file_pair_string]['%s:Win (RMSE:Mean)' % win_label] = 'True'
		else:
			scenario1_then_scenario2_FilePairs2Info[file_pair_string]['%s:Win (RMSE:Mean)' % win_label] = 'False'
		
		#==============================
		###############################
		#Calculate and record p-values#
		###############################
		############################
		#v16: IMPORTANT CHANGE: RMSE AND R2 P-VALUES ARE ARGUABLY REDUNDANT, WHEN EVALUATING ON THE SAME TRAINING AND TEST SETS. MOREOVER, RMSE VALUE BASED COMPARISON IS ARGUABLY MORE RELIABLE AS R2 VALUES REQUIRE AN ESTIMATE OF THE VARIANCE OF THE DATA, WHICH IS LESS RELIABLE WHEN ESTIMATED FROM SMALL SAMPLES. FOR EVALUATIONS ON DIFFERENT TEST SETS, RMSE VALUES CANNOT BE DIRECTLY COMPARED. HENCE, FOR COMPARISONS BASED ON THE SAME CROSS-VALIDATION FOLDS, CALCULATE P-VALUES BASED ON THE RMSE VALUES AND, FOR COMPARISONS BASED ON DIFFERENT CROSS-VALIDATION FOLDS, CALCULATE P-VALUES BASED ON THE R2 VALUES.
		#############################
		all_raw_cv_results_1 = loadRawResults(info_dict=file2info[scenario_1_file],method=method)
		all_raw_cv_results_2 = loadRawResults(info_dict=file2info[scenario_2_file],method=method)
		for fom in all_foms_of_interest:
			fom_raw_cv_results_1 = all_raw_cv_results_1[fom]
			fom_raw_cv_results_2 = all_raw_cv_results_2[fom]
			#------------------------------------
			if not 'summarize_effect_of_CV.v.ToCV.rt.csv' == pair_comp_csv: #A paired significance test would not be appropriate for this scenario, as the different cross-validation folds, from different cross-validation protocols, are not comparable
				if 'RMSE' == fom: #v16
					cv_paired_differences = getCvPairedDifferences(raw_res_1=fom_raw_cv_results_1,raw_res_2=fom_raw_cv_results_2)
					p_val = pairedTestPvalue(cv_paired_differences)
					assert type(0.5) == type(p_val) #v16
					del cv_paired_differences
				else:
					p_val = None #v16
			else:
				##################
				####Debug#########
				#print 'fom_raw_cv_results_1=',fom_raw_cv_results_1
				##################
				if 'R2' == fom: #v16
					all_fom_values_1 = [float(v) for v in fom_raw_cv_results_1.values()]
					del v
					all_fom_values_2 = [float(v) for v in fom_raw_cv_results_2.values()]
					del v
					p_val = unpairedTestPvalue(all_fom_values_1,all_fom_values_2)
					assert type(0.5) == type(p_val) #v16
					del all_fom_values_1
					del all_fom_values_2
				else:
					p_val = None
			#-------------------------------------
			#---------------
			#assert type(0.5) == type(p_val) #v16
			#---------------
			scenario1_then_scenario2_FilePairs2Info[file_pair_string]['%s:P.value' % fom] = str(p_val)
			del p_val,fom_raw_cv_results_1,fom_raw_cv_results_2
		del fom,all_raw_cv_results_1,all_raw_cv_results_2
		#==============================
	
	return scenario1_then_scenario2_FilePairs2Info

def loadRawResults(info_dict,method):
	all_raw_cv_results = defaultdict(dict)
	
	for fom in all_foms_of_interest:
		for seed in all_seeds:
			#=================================
			#v11:
			if 'MLR' == method:
				if not seed == all_seeds[0]:
					continue
			else:
				assert 'RFR' == method
			#=================================
			for rep in all_reps:
				for fold in all_folds:
					all_raw_cv_results[fom]['Seed:%d:Rep:%d:Fold:%d' % (seed,rep,fold)] = info_dict['%s:Seed:%d:Rep:%d:Fold:%d' % (fom,seed,rep,fold)]
	del fom,seed,rep,fold
	
	return all_raw_cv_results

def getCvPairedDifferences(raw_res_1,raw_res_2):
	#====================
	assert type({}) == type(raw_res_1) and type({}) == type(raw_res_2)
	assert raw_res_1.keys() == raw_res_2.keys()
	#=====================
	cv_paired_differences = [(float(raw_res_1[key])-float(raw_res_2[key])) for key in raw_res_1.keys()]
	return cv_paired_differences

def pairedTestPvalue(cv_paired_differences):
	#return paired_cv_two_tail_permutation_test(cv_paired_differences=cv_paired_differences,no_permutations=10**4)[0] #ttest_mod
	return float(DescrStatsW(data=np.array(cv_paired_differences)).ttest_mean()[1]) #ttest_mod

def unpairedTestPvalue(all_fom_values_1,all_fom_values_2):
	#return unpaired_cv_two_tail_permutation_test(all_fom_values_1=all_fom_values_1,all_fom_values_2=all_fom_values_2,no_permutations=10**4)[0] #ttest_mod
	return float(ttest_ind(x1=np.array(all_fom_values_1),x2=np.array(all_fom_values_2),usevar='unequal')[1]) #ttest_mod

def get_scenario1_then_scenario2_FilePairs2Info(in_rows,pair_comp_csv):
	checkFilesUnique(in_rows)
	
	file2info = getFile2Info(in_rows)
	
	other_rows = [] #I think the inclusion of other_rows resulted in the problem noted with v2 of the script that this v3 update was designed to solve
	
	if 'summarize_effect_of_LE_descriptor.csv' == pair_comp_csv:
		scenario_1_applicable_rows = [r for r in in_rows if 'True' == r['Crystal Structure Based Dataset']]
		del r
		#other_rows = [r for r in in_rows if not 'True' == r['Crystal Structure Based Dataset']]
		#del r
	elif 'summarize_effect_of_3Dcrystal_descriptors.csv' == pair_comp_csv:
		scenario_1_applicable_rows = [r for r in in_rows if 'True' == r['Crystal Structure Based Dataset']]
		del r
	elif 'summarize_effect_of_MP_descriptor.csv' == pair_comp_csv:
		scenario_1_applicable_rows = in_rows[:]#[r for r in in_rows if 'Avdeef' in r['Dataset Name [Prefix]']]
		#del r
		#other_rows = [r for r in in_rows if not 'Avdeef' in r['Dataset Name [Prefix]']]
		#del r
	elif 'summarize_effect_of_FS.csv' == pair_comp_csv:
		scenario_1_applicable_rows = in_rows[:]
		#other_rows = []
	elif 'summarize_effect_of_CV.v.ToCV.rt.csv' == pair_comp_csv:
		scenario_1_applicable_rows = [r for r in in_rows if 'Klimenko' == r['Dataset Name [Prefix]']]
		del r
		#other_rows = [r for r in in_rows if not 'Klimenko' == r['Dataset Name [Prefix]']]
		#del r
	# elif 'summarize_effect_of_CV.v.ToCV.rt.rcs.csv' == pair_comp_csv:
		# scenario_1_applicable_rows = [r for r in in_rows if 'True' == r['Crystal Structure Based Dataset'] and not 'rt' == r['CV']]
		# del r
		# #other_rows = [r for r in in_rows if not ('True' == r['Crystal Structure Based Dataset'] and not 'rt' == r['CV'])]
		# #del r
	# elif 'summarize_effect_of_CV.rt.ToCV.rt.rcs.csv' == pair_comp_csv:
		# scenario_1_applicable_rows = [r for r in in_rows if 'Klimenko' == r['Dataset Name [Prefix]'] and not 'v' == r['CV']]
		# del r
		# #other_rows = [r for r in in_rows if not ('Klimenko' == r['Dataset Name [Prefix]'] and not 'v' == r['CV'])]
		# #del r
	else:
		raise Exception('Unrecognised pair_comp_csv:%s' % pair_comp_csv)
	
	#scenario1_then_scenario2_FilePairs2Info = defaultdict(dict)
	
	file_pairs_list = getFilePairsList(pair_comp_csv,scenario_1_applicable_rows,other_rows,file2info)
	
	scenario1_then_scenario2_FilePairs2Info = matchFilePairsToInfo(pair_comp_csv,file_pairs_list,file2info)
	
	return scenario1_then_scenario2_FilePairs2Info

def summarizePairwiseComparisons(combined_res_csv,pair_comp_csv):
	f_in = open(combined_res_csv,'rb')
	try:
		in_rows = [r for r in csv.DictReader(f_in,delimiter=',',quotechar='"')]
		del r
	finally:
		f_in.close()
		del f_in
	
	out_header = pairs_comp_csv_to_details[pair_comp_csv]['pair_comp_header'] 
	
	f_out = open(pair_comp_csv,'wb')
	try:
		writer = csv.DictWriter(f_out,delimiter=',',quotechar='"',fieldnames=out_header)
		writer.writerow(dict(zip(out_header,out_header)))
		
		for method in all_methods:
			
			in_rows_subset = [r for r in in_rows if method == r['Method']]
			del r
			
			scenario1_then_scenario2_FilePairs2Info = get_scenario1_then_scenario2_FilePairs2Info(pair_comp_csv=pair_comp_csv,in_rows=in_rows_subset)
			del in_rows_subset
			
			
			for pair in scenario1_then_scenario2_FilePairs2Info.keys():
				info_dict = scenario1_then_scenario2_FilePairs2Info[pair]
				writer.writerow(info_dict)
	finally:
		f_out.close()
		del f_out

def adjustPvals(p_vals_list):
	###########################
	#I am planning to control the FDR using the method of Benjamini/Yekutieli
	#I have checked that the Python implementation, within adjustPvals(p_vals_list) gives consistent results to R's p.adjust(...) [R version 3.3.2, stats version 3.3.2; statsmodels version 0.6.1]
	###########################
	#--------------------------
	assert type([]) == type(p_vals_list)
	assert 0 == len([v for v in p_vals_list if not type(v)==type(0.5)])
	del v
	#--------------------------
	p_vals_corr = multipletests(pvals=np.array(p_vals_list),alpha=0.05,method='fdr_by')[1].tolist()
	return p_vals_corr

def addCorrectedPvals(pair_comp_csv):
	###########################
	#I am treating all p-values in this given set of pairwise comparisons CSV file (pair_comp_csv) as a single family.
	############################
	############################
	#v16: IMPORTANT CHANGE: RRMSE AND R2 P-VALUES ARE ARGUABLY REDUNDANT, WHEN EVALUATING ON THE SAME TRAINING AND TEST SETS. MOREOVER, RMSE VALUE BASED COMPARISON IS ARGUABLY MORE RELIABLE AS R2 VALUES REQUIRE AN ESTIMATE OF THE VARIANCE OF THE DATA, WHICH IS LESS RELIABLE WHEN ESTIMATED FROM SMALL SAMPLES. FOR EVALUATIONS ON DIFFERENT TEST SETS, RMSE VALUES CANNOT BE DIRECTLY COMPARED. HENCE, FOR COMPARISONS BASED ON THE SAME CROSS-VALIDATION FOLDS, CALCULATE P-VALUES BASED ON THE RMSE VALUES AND, FOR COMPARISONS BASED ON DIFFERENT CROSS-VALIDATION FOLDS, CALCULATE P-VALUES BASED ON THE R2 VALUES.
	#############################
	if not 'summarize_effect_of_CV.v.ToCV.rt.csv' == pair_comp_csv: #v16
		current_foms_of_interest = ['RMSE'] #v16
	else: #v16
		current_foms_of_interest = ['R2'] #v16
	
	adj_pair_comp_csv = re.sub('(\.csv$)','_adj.p.csv',pair_comp_csv)
	assert not adj_pair_comp_csv == pair_comp_csv,pair_comp_csv
	
	df = pd.read_csv(pair_comp_csv)
	
	no_rows = df.shape[0]
	
	all_p_vals = []
	for fom in current_foms_of_interest:#all_foms_of_interest: #v16
		p_vals = df['%s:P.value' % fom].tolist()
		assert no_rows == len(p_vals),"no_rows=%d; len(p_vals)=%d" % (no_rows,len(p_vals))
		all_p_vals += p_vals
		del p_vals
	del fom
	
	all_p_vals_corr = adjustPvals(p_vals_list=all_p_vals)
	
	fom_count = 0
	for fom in current_foms_of_interest:#all_foms_of_interest: #v16
		p_vals_corr = all_p_vals_corr[(no_rows*fom_count):(no_rows*(fom_count+1))]
		assert len(p_vals_corr) == no_rows,"len(p_vals_corr)=%d; no_rows=%d" % (len(p_vals_corr),no_rows)
		df['%s:P.value.adjusted' % fom] = pd.Series(p_vals_corr)
		del p_vals_corr
		fom_count += 1
	
	df.to_csv(adj_pair_comp_csv,index=False)
	
	return adj_pair_comp_csv

def get_fomToDescInclusionStatusToMeanResColTitle(col_desc_label):
	
	fomToDescInclusionStatusToMeanResColTitle = defaultdict(dict)
	
	for FOM in ['R2','RMSE']:
		fomToDescInclusionStatusToMeanResColTitle[FOM]['included'] = '%s Included [Pre-FS]:%s:Mean' % (col_desc_label,FOM)
		fomToDescInclusionStatusToMeanResColTitle[FOM]['not included'] = '%s NOT Included [Pre-FS]:%s:Mean' % (col_desc_label,FOM)
	del FOM
	
	return fomToDescInclusionStatusToMeanResColTitle

def getAllRelevantScenariosInfo(pair_comp_csv):
	df = pd.read_csv(pair_comp_csv)
	
	dsprefixToCsToCv = defaultdict(dict)
	
	u_ds_prefixes = list(set(df['Dataset Name [Prefix]'].tolist()))
	
	for ds_prefix in u_ds_prefixes:
		filtered_df = df.loc[df['Dataset Name [Prefix]'].isin([ds_prefix])]
		u_cs_based_labels = list(set(filtered_df['Crystal Structure Based Dataset'].tolist()))
		for cs_based_label in u_cs_based_labels:
			filtered_df_2 = filtered_df.loc[filtered_df['Crystal Structure Based Dataset'].isin([cs_based_label])]
			dsprefixToCsToCv[ds_prefix][cs_based_label] = list(set(filtered_df_2['CV'].tolist()))
	
	return dsprefixToCsToCv

def getTopIncludedOtherInfo(ds_prefix,cs_based_label,cv_label,pair_comp_csv,other_col_desc_label_1,fomToDescInclusionStatusToMeanResColTitle,FOM,other_col_desc_label_2,exclude_confounding_factors):
	included_mean_res_col = fomToDescInclusionStatusToMeanResColTitle[FOM]['included']
	
	all_results_df = pd.read_csv(pair_comp_csv)
	
	
	#=======================================================
	filtered_df = all_results_df.loc[all_results_df['Dataset Name [Prefix]'].isin([ds_prefix])]
	del all_results_df
	filtered_df = filtered_df.loc[filtered_df['Crystal Structure Based Dataset'].isin([cs_based_label])]
	filtered_df = filtered_df.loc[filtered_df['CV'].isin([cv_label])]
	if exclude_confounding_factors:
		####################
		###Debug############
		print '-debugging-'*50
		print 'Debugging exclude_confounding_factors=True'
		print 'included_mean_res_col=',included_mean_res_col
		print '-debugging-'*50
		####################
		
		for confounding_factor_label in [other_col_desc_label_1,other_col_desc_label_2]:
			####################
			###Debug############
			print '-debugging-'*50
			print 'Debugging exclude_confounding_factors=True'
			print 'included_mean_res_col=',included_mean_res_col
			print 'confounding_factor_label=',confounding_factor_label
			print 'filtered_df (prior to filtering based on confounding_factor_label)=',filtered_df
			print '-debugging-'*50
			####################
			
			rows_pre_filter = filtered_df.shape[0]
			cols_pre_filter = filtered_df.shape[1]
			
			####################
			###Debug############
			print '-debugging-'*50
			print 'Debugging exclude_confounding_factors=True'
			print 'included_mean_res_col=',included_mean_res_col
			print 'confounding_factor_label=',confounding_factor_label
			print 'rows_pre_filter=',rows_pre_filter
			print 'cols_pre_filter=',cols_pre_filter
			print '-debugging-'*50
			####################
			
			filtered_df = filtered_df.loc[filtered_df['%s Included [Pre-FS]' % confounding_factor_label].isin([False])]
			
			assert filtered_df.shape[0] < rows_pre_filter,"filtered_df.shape[0]=%d ; rows_pre_filter=%d" % (filtered_df.shape[0] ,rows_pre_filter)
			assert filtered_df.shape[1] == cols_pre_filter,"filtered_df.shape[1]=%d ; cols_pre_filter=%d" % (filtered_df.shape[1] ,cols_pre_filter)
	#========================================================
	
	if 'R2' == FOM:
		sorted_df = filtered_df.sort_values(by=included_mean_res_col,axis=0,ascending=False)
		sorted_res = sorted_df[included_mean_res_col].tolist()
		assert sorted_res[0] > sorted_res[1] and sorted_res[1] > sorted_res[2]
		del sorted_res
	else:
		assert 'RMSE' == FOM
		sorted_df = filtered_df.sort_values(by=included_mean_res_col,axis=0,ascending=True)
		sorted_res = sorted_df[included_mean_res_col].tolist()
		assert sorted_res[0] < sorted_res[1] and sorted_res[1] < sorted_res[2]
		del sorted_res
	del filtered_df
	
	
	mol_descs_comb = sorted_df['Molecular Descriptors Combination [Pre-FS]'].tolist()[0]
	other_desc_included_status_1 = sorted_df['%s Included [Pre-FS]' % other_col_desc_label_1].tolist()[0]
	other_desc_included_status_2 = sorted_df['%s Included [Pre-FS]' % other_col_desc_label_2].tolist()[0]
	fs = sorted_df['Feature Selection Applied'].tolist()[0]
	method = sorted_df['Method'].tolist()[0]
	best_mean_res = sorted_df[included_mean_res_col].tolist()[0]
	
	return mol_descs_comb,other_desc_included_status_1,fs,method,best_mean_res,other_desc_included_status_2

def getBestAndSecondBestDetails(combined_res_csv,FOM,ds_prefix,cs_based_label,cv_label):
	rankToDetails = defaultdict(dict)
	
	fom_mean_res_col = '%s:Mean' % FOM
	
	all_results_df = pd.read_csv(combined_res_csv)
	
	#=======================================================
	filtered_df = all_results_df.loc[all_results_df['Dataset Name [Prefix]'].isin([ds_prefix])]
	filtered_df = filtered_df.loc[filtered_df['Crystal Structure Based Dataset'].isin([cs_based_label])]
	filtered_df = filtered_df.loc[filtered_df['CV'].isin([cv_label])]
	del all_results_df
	#========================================================
	
	if 'R2' == FOM:
		sorted_df = filtered_df.sort_values(by=fom_mean_res_col,axis=0,ascending=False)
		sorted_res = sorted_df[fom_mean_res_col].tolist()
		assert sorted_res[0] > sorted_res[1] and sorted_res[1] > sorted_res[2]
		del sorted_res
	else:
		assert 'RMSE' == FOM
		sorted_df = filtered_df.sort_values(by=fom_mean_res_col,axis=0,ascending=True)
		sorted_res = sorted_df[fom_mean_res_col].tolist()
		assert sorted_res[0] < sorted_res[1] and sorted_res[1] < sorted_res[2]
		del sorted_res
	del filtered_df
	
	for rank in ['1st','2nd']:
		if '1st' == rank:
			index = 0
		else:
			assert '2nd' == rank
			index = 1
		rankToDetails[rank]['cs_based_3D_descs'] = sorted_df['3D molecular descriptors based on crystal stucture Included [Pre-FS]'].tolist()[index]
		rankToDetails[rank]['MD'] = sorted_df['Molecular Descriptors Combination [Pre-FS]'].tolist()[index]
		rankToDetails[rank]['LE_included'] = sorted_df['Lattice Energy Descriptor Included [Pre-FS]'].tolist()[index]
		rankToDetails[rank]['MP_included'] = sorted_df['Melting Point Descriptor Included [Pre-FS]'].tolist()[index]
		rankToDetails[rank]['fs'] = sorted_df['Feature Selection Applied'].tolist()[index]
		rankToDetails[rank]['method'] = sorted_df['Method'].tolist()[index]
		rankToDetails[rank]['mean_R2'] = sorted_df['R2:Mean'].tolist()[index]
		rankToDetails[rank]['mean_RMSE'] = sorted_df['RMSE:Mean'].tolist()[index]
	
	return rankToDetails

def get_inclusionStatusToRawCvResults(mol_descs_comb,other_desc_included_status_1,other_col_desc_label_1,fs,method,ds_prefix,cs_based_label,cv_label,col_desc_label,FOM,combined_res_csv,other_desc_included_status_2,other_col_desc_label_2):
	#---------------------------
	desc_col_of_interest = '%s Included [Pre-FS]' % col_desc_label
	#---------------------------
	all_results_df = pd.read_csv(combined_res_csv)
	#------------------------------
	relevant_raw_cv_res_cols = [col for col in list(all_results_df.columns.values) if re.search('(%s:Seed)' % FOM,col)]
	del col
	#------------------------------
	
	#Debug:
	print all_results_df.shape[0]
	
	filtered_df = all_results_df.loc[all_results_df['Molecular Descriptors Combination [Pre-FS]'].isin([mol_descs_comb])]
	del all_results_df
	
	#Debug:
	#print filtered_df.shape[0]
	
	filtered_df = filtered_df.loc[filtered_df['%s Included [Pre-FS]' % other_col_desc_label_1].isin([other_desc_included_status_1])]
	
	filtered_df = filtered_df.loc[filtered_df['%s Included [Pre-FS]' % other_col_desc_label_2].isin([other_desc_included_status_2])]
	
	#Debug:
	#print filtered_df.shape[0]
	
	filtered_df = filtered_df.loc[filtered_df['Feature Selection Applied'].isin([fs])]
	
	#Debug:
	#print filtered_df.shape[0]
	
	filtered_df = filtered_df.loc[filtered_df['Method'].isin([method])]
	
	#Debug:
	#print filtered_df.shape[0]
	
	filtered_df = filtered_df.loc[filtered_df['Dataset Name [Prefix]'].isin([ds_prefix])]
	
	#Debug:
	#print filtered_df.shape[0]
	
	filtered_df = filtered_df.loc[filtered_df['Crystal Structure Based Dataset'].isin([cs_based_label])]
	
	#Debug:
	#print filtered_df.shape[0]
	
	filtered_df = filtered_df.loc[filtered_df['CV'].isin([cv_label])]
	
	#Debug:
	#print filtered_df.shape[0]
	
	print '-'*50
	print 'desc_col_of_interest=',desc_col_of_interest
	print filtered_df[desc_col_of_interest].tolist()
	print '-'*50
	
	inclusionStatusToRawCvResults = defaultdict(list)
	
	for inclusion_status in ['included','not included']:
		if 'included' == inclusion_status:
			final_filtered_df = filtered_df.loc[filtered_df[desc_col_of_interest].isin([True])]
		else:
			assert 'not included' == inclusion_status
			final_filtered_df = filtered_df.loc[filtered_df[desc_col_of_interest].isin([False])]
		
		#Debug:
		#print filtered_df
		
		assert 1 == final_filtered_df.shape[0],filtered_df.shape[0]
		
		for raw_res_col in relevant_raw_cv_res_cols:
			res_values = final_filtered_df[raw_res_col].tolist()
			assert 1 == len(res_values)
			
			inclusionStatusToRawCvResults[inclusion_status].append(res_values[0])
			del res_values
		del raw_res_col
	del inclusion_status
	
	return inclusionStatusToRawCvResults

def writePlotInput(ds_prefix,cs_based_label,cv_label,FOM,pretty_desc_label,inclusionStatusToRawCvResults,exclude_confounding_factors):
	plot_input_csv = '%s_%s_%s_%s_%s_top_vs_not_included_ecfs_%s.csv' % (ds_prefix,cs_based_label,cv_label,FOM,pretty_desc_label,exclude_confounding_factors)
	
	titles = ['ID','R']
	
	f_out = open(plot_input_csv,'wb')
	try:
		writer = csv.DictWriter(f_out,delimiter=',',quotechar='"',fieldnames=titles)
		writer.writerow(dict(zip(titles,titles)))
		
		for inclusion_status in inclusionStatusToRawCvResults.keys():
			for cv_res in inclusionStatusToRawCvResults[inclusion_status]:
				row_dict = {}
				row_dict['ID'] = '%s %s' % (pretty_desc_label,inclusion_status)
				row_dict['R'] = '%f' % cv_res
				writer.writerow(row_dict)
	finally:
		f_out.close()
		del f_out
	
	return plot_input_csv

def makePlot(plot_input_csv,FOM,y_min,y_max,ds_prefix):
	plot_name = re.sub('(\.csv$)','.tiff',plot_input_csv)
	assert not plot_name == plot_input_csv
	
	if 'RMSE' == FOM:
		pretty_fom_label = 'RMSE'
		if 'Avdeef' in ds_prefix:
			pretty_fom_label += ' [kJ/mol]'
		else:
			assert 'Klimenko' in ds_prefix
			pretty_fom_label += ' [log10(molar)]'
	else:
		assert 'R2' == FOM
		pretty_fom_label = 'R$^2$ values'
	
	df = pd.read_csv(plot_input_csv)
	ax = sb.boxplot(x="ID", y="R", data=df,whis=1.5)
	sb.pointplot(x="ID",y="R",data=df,ci=None,join=False,color="black",ax=ax)
	ax.set(ylim=(y_min,y_max),xlabel="Corresponding models",ylabel=pretty_fom_label)
	pp.savefig(plot_name)
	pp.clf()

def getFOMlimits(combined_res_csv,FOM,limit_ext=0.1):
	#Go slightly beyond actual maximum and minimum values, so maximum and minimum values can be plotted without touching axes
	
	df = pd.read_csv(combined_res_csv)
	relevant_raw_cv_res_cols = [col for col in list(df.columns.values) if re.search('(%s:Seed)' % FOM,col)]
	del col
	
	all_values = []
	for col in relevant_raw_cv_res_cols:
		all_values += df[col].tolist()
	del col
	
	y_min = min(all_values)
	y_max = max(all_values)
	
	y_min = y_min - abs(y_max-y_min)*limit_ext
	y_max = y_max + abs(y_max-y_min)*limit_ext
	
	return y_min,y_max

def main():
	print 'THE START'
	
	combineAllResults(pre_fs_cv_res_dir,post_fs_cv_res_dir,extra_pre_fs_cv_res_dir,extra_post_fs_cv_res_dir,combined_res_csv)
	
	#===============================================
	#v14 addition: automatically generate the best overall, and runner up overall, table:
	
	dsprefixToCsToCv = getAllRelevantScenariosInfo(combined_res_csv)
	
	best_and_runner_up_overall_record = 'best_and_runner_up_overall_record.csv'
	
	f_out = open(best_and_runner_up_overall_record,'wb')
	header = ['Dataset','CV','FOM','Rank (1st or 2nd)','Best (1st or 2nd): 3D molecular descriptors based on crystal stucture Included [Pre-FS]','Best (1st or 2nd):Molecular Descriptors [Pre-FS]','Best (1st or 2nd):Lattice Energy Descriptor Included [Pre-FS]','Best (1st or 2nd):Melting Point Descriptor Included [Pre-FS]','Best (1st or 2nd):Feature Selection','Best (1st or 2nd):Method','Best (1st or 2nd):Mean R2','Best (1st or 2nd):Mean RMSE']
	
	try:
		
		writer = csv.DictWriter(f_out,delimiter=',',quotechar='"',fieldnames=header)
		writer.writerow(dict(zip(header,header)))
		for FOM in ['RMSE','R2']:
			for ds_prefix in dsprefixToCsToCv.keys():
				for cs_based_label in dsprefixToCsToCv[ds_prefix].keys():
					for cv_label in dsprefixToCsToCv[ds_prefix][cs_based_label]:
						rankToDetails = getBestAndSecondBestDetails(combined_res_csv,FOM,ds_prefix,cs_based_label,cv_label)
						for rank in rankToDetails.keys():
							row_dict = {}
							row_dict['Dataset'] = '%s_CS_%s' % (ds_prefix,str(cs_based_label))
							row_dict['CV'] = cv_label
							row_dict['FOM'] = FOM
							row_dict['Rank (1st or 2nd)'] = rank
							row_dict['Best (1st or 2nd): 3D molecular descriptors based on crystal stucture Included [Pre-FS]'] = rankToDetails[rank]['cs_based_3D_descs']
							row_dict['Best (1st or 2nd):Molecular Descriptors [Pre-FS]'] = rankToDetails[rank]['MD']
							row_dict['Best (1st or 2nd):Lattice Energy Descriptor Included [Pre-FS]'] = rankToDetails[rank]['LE_included']
							row_dict['Best (1st or 2nd):Melting Point Descriptor Included [Pre-FS]'] = rankToDetails[rank]['MP_included']
							row_dict['Best (1st or 2nd):Feature Selection'] = rankToDetails[rank]['fs']
							row_dict['Best (1st or 2nd):Method'] = rankToDetails[rank]['method']
							row_dict['Best (1st or 2nd):Mean R2'] = '%f' % rankToDetails[rank]['mean_R2']
							row_dict['Best (1st or 2nd):Mean RMSE'] = '%f' % rankToDetails[rank]['mean_RMSE']
							writer.writerow(row_dict)
							del row_dict
						del rankToDetails
	finally:
		f_out.close()
		del f_out
	del dsprefixToCsToCv,FOM,ds_prefix,cs_based_label,cv_label
	#================================================
	
	for pair_comp_csv in pairs_comp_csv_to_details.keys():
		summarizePairwiseComparisons(combined_res_csv,pair_comp_csv)
		adj_pair_comp_csv = addCorrectedPvals(pair_comp_csv)
		#---------------------------
		#v14 addition:
		if 'summarize_effect_of_MP_descriptor_adj.p.csv' == adj_pair_comp_csv:
			col_desc_label = 'Melting Point Descriptor'
			other_col_desc_label_1 = 'Lattice Energy Descriptor'
			other_col_desc_label_2 = '3D molecular descriptors based on crystal stucture'
			pretty_desc_label = 'MP'
		elif 'summarize_effect_of_LE_descriptor_adj.p.csv' == adj_pair_comp_csv:
			col_desc_label = 'Lattice Energy Descriptor'
			other_col_desc_label_1 = 'Melting Point Descriptor'
			other_col_desc_label_2 = '3D molecular descriptors based on crystal stucture'
			pretty_desc_label = 'LE'
		elif 'summarize_effect_of_3Dcrystal_descriptors_adj.p.csv' == adj_pair_comp_csv:
			col_desc_label = '3D molecular descriptors based on crystal stucture'
			other_col_desc_label_1 = 'Melting Point Descriptor'
			other_col_desc_label_2 = 'Lattice Energy Descriptor'
			pretty_desc_label = '3D.C'
		else:
			continue
		
		fomToDescInclusionStatusToMeanResColTitle = get_fomToDescInclusionStatusToMeanResColTitle(col_desc_label)
		
		dsprefixToCsToCv = getAllRelevantScenariosInfo(adj_pair_comp_csv)
		
		for exclude_confounding_factors in [False,True]:
			#assert not exclude_confounding_factors,"Have you finished implementing this?"
			#******************************************************
			best_with_desc_of_interest_included_record = '%s_included_best_details_ecfs_%s.csv' % (pretty_desc_label,str(exclude_confounding_factors)) #For checking against Excel based sorting
			
			f_out = open(best_with_desc_of_interest_included_record,'wb')
			header = ['FOM','ds_prefix','cs_based_label','cv_label','Best:mol_descs_comb','Best:%s' % other_col_desc_label_1,'Best:%s' % other_col_desc_label_2,'Best:fs','Best:method','Best:mean FOM']
			
			try:
				
				writer = csv.DictWriter(f_out,delimiter=',',quotechar='"',fieldnames=header)
				writer.writerow(dict(zip(header,header)))
				
				for FOM in fomToDescInclusionStatusToMeanResColTitle.keys():
					for ds_prefix in dsprefixToCsToCv.keys():
						#=======================
						if 'RMSE' == FOM:
							#y_min,y_max = getFOMlimits(combined_res_csv,FOM)
							#Based on manual observations of variation in results for best models:
							if 'Avdeef' in ds_prefix:
								y_min = 0.0
								y_max = 25.0
							else:
								assert 'Klimenko' in ds_prefix
								y_min = 0.0
								y_max = 2.0
						else:
							assert 'R2' == FOM
							y_min = 0.0
							y_max = 1.0
						#======================
						
						for cs_based_label in dsprefixToCsToCv[ds_prefix].keys():
							##########################
							if exclude_confounding_factors and col_desc_label in ['3D molecular descriptors based on crystal stucture','Melting Point Descriptor','Lattice Energy Descriptor'] and not cs_based_label:
								continue #These confounding factors are only relevant for crystal structure based datasets!
							##########################
							for cv_label in dsprefixToCsToCv[ds_prefix][cs_based_label]:
								mol_descs_comb,other_desc_included_status_1,fs,method,best_mean_res,other_desc_included_status_2 = getTopIncludedOtherInfo(ds_prefix,cs_based_label,cv_label,adj_pair_comp_csv,other_col_desc_label_1,fomToDescInclusionStatusToMeanResColTitle,FOM,other_col_desc_label_2,exclude_confounding_factors)
								
								row_dict = {}
								row_dict['FOM'] = FOM
								row_dict['ds_prefix'] = ds_prefix
								row_dict['cs_based_label'] = cs_based_label
								row_dict['cv_label'] = cv_label
								row_dict['Best:mol_descs_comb'] = mol_descs_comb
								row_dict['Best:%s' % other_col_desc_label_1] = other_desc_included_status_1
								row_dict['Best:%s' % other_col_desc_label_2] = other_desc_included_status_2
								row_dict['Best:fs'] = fs
								row_dict['Best:method'] = method
								row_dict['Best:mean FOM'] = '%f' % best_mean_res
								writer.writerow(row_dict)
								del row_dict
								
								inclusionStatusToRawCvResults = get_inclusionStatusToRawCvResults(mol_descs_comb,other_desc_included_status_1,other_col_desc_label_1,fs,method,ds_prefix,cs_based_label,cv_label,col_desc_label,FOM,combined_res_csv,other_desc_included_status_2,other_col_desc_label_2)
								
								plot_input_csv = writePlotInput(ds_prefix,cs_based_label,cv_label,FOM,pretty_desc_label,inclusionStatusToRawCvResults,exclude_confounding_factors)
								
								makePlot(plot_input_csv,FOM,y_min,y_max,ds_prefix)
				#del writer,dsprefixToCsToCv,FOM,ds_prefix,cs_based_label,cv_label,mol_descs_comb,other_desc_included_status_1,fs,method,best_mean_res
			finally:
				f_out.close()
				del f_out
			#******************************************************
		#---------------------------
	
	print 'THE END'
	
	return 0

if __name__ == '__main__':
	sys.exit(main())
