# Supplementary material for: The influence of solid state information and descriptor selection on statistical models of temperature dependent aqueous solubility
Source: J Cheminform. 2018 Aug 29;10:44. doi: 10.1186/s13321-018-0298-3 (PMC6115327; doi:10.1186/s13321-018-0298-3)
Supplement: Supplementary file 9 — Additional file 9. All scripts used to generate QSPR input files, modelling results and perform analysis. [file 13321_2018_298_MOESM9_ESM.zip › QSPR_scripts/analysis/unpaired_cv_two_tail_permutation_test.py]

####################################
#https://opensource.org/licenses/BSD-3-Clause (last accessed 26/11/17)
#Copyright (c) 2016-2017 University of Leeds
#Redistribution and use in source and binary forms, with or without modification, are permitted provided that the following conditions are met:
#1. Redistributions of source code must retain the above copyright notice, this list of conditions and the following disclaimer.
#2. Redistributions in binary form must reproduce the above copyright notice, this list of conditions and the following disclaimer in the documentation and/or other materials provided with the distribution.
#3. Neither the name of the copyright holder nor the names of its contributors may be used to endorse or promote products derived from this software without specific prior written permission.
#THIS SOFTWARE IS PROVIDED BY THE COPYRIGHT HOLDERS AND CONTRIBUTORS "AS IS" AND ANY EXPRESS OR IMPLIED WARRANTIES, INCLUDING, BUT NOT LIMITED TO, THE IMPLIED WARRANTIES OF MERCHANTABILITY AND FITNESS FOR A PARTICULAR PURPOSE ARE DISCLAIMED. IN NO EVENT SHALL THE COPYRIGHT HOLDER OR CONTRIBUTORS BE LIABLE FOR ANY DIRECT, INDIRECT, INCIDENTAL, SPECIAL, EXEMPLARY, OR CONSEQUENTIAL DAMAGES (INCLUDING, BUT NOT LIMITED TO, PROCUREMENT OF SUBSTITUTE GOODS OR SERVICES; LOSS OF USE, DATA, OR PROFITS; OR BUSINESS INTERRUPTION) HOWEVER CAUSED AND ON ANY THEORY OF LIABILITY, WHETHER IN CONTRACT, STRICT LIABILITY, OR TORT (INCLUDING NEGLIGENCE OR OTHERWISE) ARISING IN ANY WAY OUT OF THE USE OF THIS SOFTWARE, EVEN IF ADVISED OF THE POSSIBILITY OF SUCH DAMAGE.
####################################

import random,numpy,sys,math

def getPossiblePermutations(all_fom_values_1):
	return math.factorial(len(all_fom_values_1)*2)/(math.factorial(len(all_fom_values_1))**2)

def getAbsDiffSum(combined_values,sequence):
	#-------------------
	assert type([]) == type(combined_values) and type([]) == type(sequence)
	assert len(combined_values) == len(sequence)
	assert len([v for v in sequence if v==0]) == (len(sequence)/2)
	del v
	assert len([v for v in sequence if v==1]) == (len(sequence)/2)
	del v
	assert 0 == len([v for v in sequence if not (0==v or 1==v)])
	del v
	assert 0 == len([v for v in combined_values if not type(v)==type(0.5)])
	del v
	#-------------------
	
	zero_labelled_values = []
	one_labelled_values = []
	
	for index in range(0,len(sequence)):
		if 0 == sequence[index]:
			zero_labelled_values.append(combined_values[index])
		else:
			assert 1 == sequence[index]
			one_labelled_values.append(combined_values[index])
	
	sum_zero = sum(zero_labelled_values)
	sum_one = sum(one_labelled_values)
	
	difference = sum_zero - sum_one
	return abs(difference)

def unpaired_cv_two_tail_permutation_test(all_fom_values_1,all_fom_values_2,no_permutations=1000):
	'''
	This is designed to implement either an approximate, or exact, version of a permutation test for assessing the statistical significance (null-hypothesis: no difference, alternative hypothesis: non-zero difference) of the observed difference in the means of equally sized samples of unpaired cross-validation performance measures (or figures of merit, FOM).
	
	This test is informed by the following article [1].
	
	The test procedure is as follows:
	
	The set of FOM values obtained via scenario A and scenario B may be placed in a line:
	value[1](A),...,value[n](A),value[1](B),...,value[n](B)
	
	Hence, the difference in means is the difference in the mean of the first n values and the mean of last n values.
	Alternatively, the difference in means is the difference in the mean of all n values labelled A and the mean of all n values labelled B.
	
	All possible permutations of the A and B values can be considered, with the values remaining in the same order, and the difference in means can be calculated once again as the difference in the mean of all n values labelled A and the mean of all n values labelled B.
	
	Then, the p-value can be calculated as - 
	[the number of permutations where the magnitude of the difference in means is greater than or equal to the original magnitude of the difference in means]
	divided by
	[the total number of permutations]
	
	For computational tractability, we sample a subset of the possible permutations.
	
	Since we consider samples of equal size, the absolute difference in means can be replaced by the absolute difference in sums.
	
	[1] http://dx.doi.org/10.1002/hbm.1058
	'''
	########################
	assert type(no_permutations) == type(1)
	assert type(all_fom_values_1) == type([])
	assert 0 == len([f for f in all_fom_values_1 if not type(f)==type(0.5)])
	del f
	assert type(all_fom_values_2) == type([])
	assert 0 == len([f for f in all_fom_values_2 if not type(f)==type(0.5)])
	del f
	assert len(all_fom_values_1) == len(all_fom_values_2)
	possible_permutations = getPossiblePermutations(all_fom_values_1)
	assert no_permutations <= possible_permutations
	if no_permutations == possible_permutations:
		print 'This test will be exact!'
		#exact_test = True #N.B. For scenarios in which the exact test is feasible, the inexact test based on random sampling without replacement (of sequences) would be quite inefficient! However, we should still get the same results!
	else:
		#exact_test = False
		pass
	########################
	
	no_perm_where_abs_diff_sum_greater = 0
	
	real_seq = [0]*len(all_fom_values_1) #Use 1 and 0 instead of A and B
	real_seq += [1]*len(all_fom_values_1) 
	
	combined_values = all_fom_values_1+all_fom_values_2
	
	real_abs_diff_sum = getAbsDiffSum(combined_values,sequence=real_seq)
	
	random.seed(100)
	seen_sequences = []
	for c in range(no_permutations):
		perm_seq = real_seq[:]
		random.shuffle(perm_seq)
		
		while perm_seq in seen_sequences:
			random.shuffle(perm_seq)
		
		seen_sequences.append(perm_seq)
		
		perm_abs_diff_sum = getAbsDiffSum(combined_values,sequence=perm_seq)
		
		if perm_abs_diff_sum >= real_abs_diff_sum:
			no_perm_where_abs_diff_sum_greater += 1
	del c
	
	seen_sequences.sort()
	assert len(seen_sequences) == no_permutations,"len(seen_sequences)=%d; no_permutations=%d" % (len(seen_sequences),no_permutations)
	
	p_val = float(no_perm_where_abs_diff_sum_greater)/float(no_permutations)
	
	return p_val,seen_sequences

def test_unpaired_cv_two_tail_permutation_test_1():
	#####################
	#Check that we can reproduce the p-value from the exact permutation test performed in the section "Single Voxel Example" from [1].
	#[1] http://dx.doi.org/10.1002/hbm.1058
	#####################
	
	print '#'*50
	print 'test: ',sys._getframe().f_code.co_name
	print '#'*50
	
	all_fom_values_1 = [90.48,87.83,96.06]
	all_fom_values_2 = [103.00,99.93,99.76]
	
	assert 20 == getPossiblePermutations(all_fom_values_1)
	
	p_val = unpaired_cv_two_tail_permutation_test(all_fom_values_1,all_fom_values_2,no_permutations=20)[0]
	
	####################################
	#However, for the example given in the cited reference [1] (above), only permutations with a mean value >= observed mean count towards the p-value.
	#Since we are interested in a two tail test, i.e. whether we can reject the null hypothesis of no difference in means in favour of a difference in means in either direction, we are interested in whether the absolute mean value >= observed absolute mean value.
	#assert 0.05 == p_val,"%f" % p_val
	#Hence, the fraction of times the absolute mean value >= observed absolute mean value was determined based on looking at the relevant table.
	assert (2.0/20.0) == p_val
	####################################

def test_unpaired_cv_two_tail_permutation_test_2():
	#####################
	#Consider how the p-value changes as we subsample the permutations for the same input as test_1
	#####################
	
	print '#'*50
	print 'test: ',sys._getframe().f_code.co_name
	print '#'*50
	
	all_fom_values_1 = [90.48,87.83,96.06]
	all_fom_values_2 = [103.00,99.93,99.76]
	
	for i in range(0,10):
		nperm = 20-i
		p_val = unpaired_cv_two_tail_permutation_test(all_fom_values_1,all_fom_values_2,no_permutations=nperm)[0]
		print '-'*50
		print 'nperm=',nperm
		print 'p_val=',p_val
		print '-'*50

def test_unpaired_cv_two_tail_permutation_test_ALL():
	print '-'*50
	print 'Checking unpaired_cv_two_tail_permutation_test(...) for different scenarios ...'
	print '-'*50
	test_unpaired_cv_two_tail_permutation_test_1()
	test_unpaired_cv_two_tail_permutation_test_2()
	print '-'*50
	print '... CHECKED unpaired_cv_two_tail_permutation_test(...) for different scenarios.'
	print '-'*50

test_unpaired_cv_two_tail_permutation_test_ALL()
