# Supplementary material for: The influence of solid state information and descriptor selection on statistical models of temperature dependent aqueous solubility
Source: J Cheminform. 2018 Aug 29;10:44. doi: 10.1186/s13321-018-0298-3 (PMC6115327; doi:10.1186/s13321-018-0298-3)
Supplement: Supplementary file 9 — Additional file 9. All scripts used to generate QSPR input files, modelling results and perform analysis. [file 13321_2018_298_MOESM9_ESM.zip › QSPR_scripts/calc_HIT.QSAR_descs/mv_HITQSAR_out.py]

####################################
#https://opensource.org/licenses/BSD-3-Clause (last accessed 26/11/17)
#Copyright (c) 2016-2017 University of Leeds
#Redistribution and use in source and binary forms, with or without modification, are permitted provided that the following conditions are met:
#1. Redistributions of source code must retain the above copyright notice, this list of conditions and the following disclaimer.
#2. Redistributions in binary form must reproduce the above copyright notice, this list of conditions and the following disclaimer in the documentation and/or other materials provided with the distribution.
#3. Neither the name of the copyright holder nor the names of its contributors may be used to endorse or promote products derived from this software without specific prior written permission.
#THIS SOFTWARE IS PROVIDED BY THE COPYRIGHT HOLDERS AND CONTRIBUTORS "AS IS" AND ANY EXPRESS OR IMPLIED WARRANTIES, INCLUDING, BUT NOT LIMITED TO, THE IMPLIED WARRANTIES OF MERCHANTABILITY AND FITNESS FOR A PARTICULAR PURPOSE ARE DISCLAIMED. IN NO EVENT SHALL THE COPYRIGHT HOLDER OR CONTRIBUTORS BE LIABLE FOR ANY DIRECT, INDIRECT, INCIDENTAL, SPECIAL, EXEMPLARY, OR CONSEQUENTIAL DAMAGES (INCLUDING, BUT NOT LIMITED TO, PROCUREMENT OF SUBSTITUTE GOODS OR SERVICES; LOSS OF USE, DATA, OR PROFITS; OR BUSINESS INTERRUPTION) HOWEVER CAUSED AND ON ANY THEORY OF LIABILITY, WHETHER IN CONTRACT, STRICT LIABILITY, OR TORT (INCLUDING NEGLIGENCE OR OTHERWISE) ARISING IN ANY WAY OUT OF THE USE OF THIS SOFTWARE, EVEN IF ADVISED OF THE POSSIBILITY OF SUCH DAMAGE.
####################################
'''
Purpose of this utility: remove unnecessary output generated by calculating descriptors using HITQSAR software (LSM.exe, then convert .dat files using mda1.exe to _Dragon.txt files) and move parsed versions of the _Dragon.txt files generated into a commandline named directory corresponding to the name of the imported SDF for which descriptors were calculated.

Usage:

python mv_HITQSAR_out.py -i [input directory] -o [output parent directory] -s [SDF name]

Option:
-C [clear_up_clutter=True (default:False)]

WARNING:clear_up_clutter=True: All files in the input directory corresponding to the following suffixes are considered clutter generated by HITQSAR and will be deleted [but deleting these may prevent some calculations running on the same input file without loading it again]:
'''
#===============================
clutter_suffixes = ['.cds','.chg','.lip','.ml2','.mol','.spx','.set','.ini','.tmp','.dat']
#===============================
import sys,re,os,getopt,glob,csv

def removeClutter(in_dir,clutter_suffixes):
	for suffix in clutter_suffixes:
		all_files = glob.glob(r'%s%s*%s' % (in_dir,os.path.sep,suffix))
		print 'Will be deleting %d %s files' % (len(all_files),suffix)
		for file in all_files:
			os.remove(file)
		if not 0 == len(all_files):
			del file
		del all_files

def createOutSubDir(out_dir,sdf_name):
	sdf_prefix = re.sub('(\.sdf$)','',sdf_name)
	assert not sdf_prefix == sdf_name,"This is not a valid sdf_name (as it does not end in .sdf) =%s" % sdf_name
	out_sub_dir = r'%s%s%s' % (out_dir,os.path.sep,sdf_prefix)
	
	print 'Making this new directory for moved files:',out_sub_dir
	
	os.mkdir(out_sub_dir)
	
	print 'MADE this new directory for moved files:',out_sub_dir
	
	return out_sub_dir

def trimHITQSARname(hitqsar_name):
	return re.sub('(^[0-9]+_)','',hitqsar_name)

def check_trimHITQSARname():
	assert 'Name_Benzoylaminoacetic acid_CAS_495-69-2_CS_HIPPAC01' == trimHITQSARname('1000041_Name_Benzoylaminoacetic acid_CAS_495-69-2_CS_HIPPAC01'),"trimHITQSARname('1000041_Name_Benzoylaminoacetic acid_CAS_495-69-2_CS_HIPPAC01')=%s" % str(trimHITQSARname('1000041_Name_Benzoylaminoacetic acid_CAS_495-69-2_CS_HIPPAC01'))

check_trimHITQSARname()

def prepForMakeDsQsprReady(dragon_file):
	prepared_file = re.sub('(_Dragon\.txt$)','_qspr_in_ready.csv',dragon_file)
	assert not dragon_file == prepared_file,"dragon_file=%s" % dragon_file
	
	tmp_file = re.sub('(_Dragon\.txt$)','_tmp.csv',dragon_file)
	assert not dragon_file == tmp_file,"dragon_file=%s" % dragon_file
	assert not prepared_file == tmp_file,"dragon_file=%s" % dragon_file
	
	
	f_in = open(dragon_file,'rb')
	try:
		lines = [re.sub(r'\r|\n','',l) for l in f_in.readlines()[2:]]
		del l
	finally:
		f_in.close()
		del f_in
	
	f_tmp = open(tmp_file,'wb')
	try:
		for l in lines:
			f_tmp.write(l+'\r\n')
	finally:
		f_tmp.close()
		del f_tmp
	
	f_in = open(tmp_file,'rb')
	try:
		reader = csv.DictReader(f_in,delimiter='\t',quotechar='"')
		input = [row for row in reader]
		del row
	finally:
		f_in.close()
		del f_in
	
	desc_names = [k for k in input[0].keys() if not 'Name' == k]
	del k
	mod_desc_names = [re.sub('(\,)','.comma.',d_n) for d_n in desc_names]
	del d_n
	origToModDescNames = dict(zip(desc_names,mod_desc_names))
	
	out_header = ['ID_Chemical']+mod_desc_names
	del mod_desc_names,desc_names
	
	f_out = open(prepared_file,'wb')
	try:
		writer = csv.DictWriter(f_out,delimiter=',',quotechar='"',fieldnames=out_header)
		writer.writerow(dict(zip(out_header,out_header)))
		del out_header
		
		for row in input:
			new_row_dict = {}
			new_row_dict['ID_Chemical'] = trimHITQSARname(hitqsar_name=row['Name'])
			
			for d_key in origToModDescNames.keys():
				new_row_dict[origToModDescNames[d_key]] = row[d_key]
			
			writer.writerow(new_row_dict)
			del row,new_row_dict
		
	finally:
		f_out.close()
		del f_out
	

def moveAndUpdateDragonFiles(out_sub_dir,in_dir):
	for dragon_file in glob.glob(r'%s%s*_Dragon.txt' % (in_dir,os.path.sep)):
		old_name = os.path.abspath(dragon_file)
		new_name = r'%s%s%s' % (out_sub_dir,os.path.sep,os.path.basename(dragon_file))
		
		print '='*50
		print 'Moving:'
		print 'old=',old_name
		print 'new=',new_name
		print '='*50
		
		os.rename(old_name,new_name)
		
		prepForMakeDsQsprReady(dragon_file=new_name)

def main():
	print 'THE START'
	
	clear_up_clutter = False
	
	####################
	try:
		opts,args = getopt.getopt(sys.argv[1:],'Ci:o:s:',['clear_up_clutter=True','in_dir=','out_dir=','sdf_name='])
		for o,v in opts:
			if '-i' == o:
				in_dir = re.sub(r'"','',v)
			if '-o' == o:
				out_dir = re.sub(r'"','',v)
			if '-s' == o:
				sdf_name = re.sub(r'"','',v)
			if '-C' == o:
				clear_up_clutter = True
		
		print '='*50
		print 'in_dir=',in_dir
		print 'out_dir=',out_dir
		print 'sdf_name=',sdf_name
		print 'clear_up_clutter=%s' % str(clear_up_clutter)
		print '='*50
	except Exception as err:
		print __doc__
		print '%s' % str(clutter_suffixes)
		raise Exception('Problem parsing command line arguments. \n See documentation printed above. \n Error type=%s;Error =%s. \n' % (str(type(err)),str(err)))
	####################
	
	if clear_up_clutter:
		removeClutter(in_dir,clutter_suffixes)
	
	out_sub_dir = createOutSubDir(out_dir,sdf_name)
	
	moveAndUpdateDragonFiles(out_sub_dir,in_dir)
	
	print 'THE END'
	
	return 0

if __name__ == '__main__':
	sys.exit(main())
