# Supplementary material for: The influence of solid state information and descriptor selection on statistical models of temperature dependent aqueous solubility
Source: J Cheminform. 2018 Aug 29;10:44. doi: 10.1186/s13321-018-0298-3 (PMC6115327; doi:10.1186/s13321-018-0298-3)
Supplement: Supplementary file 9 — Additional file 9. All scripts used to generate QSPR input files, modelling results and perform analysis. [file 13321_2018_298_MOESM9_ESM.zip › QSPR_scripts/combine_descs/KlimenkoAvdeef_rev_combine_descs.py]

####################################
#https://opensource.org/licenses/BSD-3-Clause (last accessed 26/11/17)
#Copyright (c) 2016-2017 University of Leeds
#Redistribution and use in source and binary forms, with or without modification, are permitted provided that the following conditions are met:
#1. Redistributions of source code must retain the above copyright notice, this list of conditions and the following disclaimer.
#2. Redistributions in binary form must reproduce the above copyright notice, this list of conditions and the following disclaimer in the documentation and/or other materials provided with the distribution.
#3. Neither the name of the copyright holder nor the names of its contributors may be used to endorse or promote products derived from this software without specific prior written permission.
#THIS SOFTWARE IS PROVIDED BY THE COPYRIGHT HOLDERS AND CONTRIBUTORS "AS IS" AND ANY EXPRESS OR IMPLIED WARRANTIES, INCLUDING, BUT NOT LIMITED TO, THE IMPLIED WARRANTIES OF MERCHANTABILITY AND FITNESS FOR A PARTICULAR PURPOSE ARE DISCLAIMED. IN NO EVENT SHALL THE COPYRIGHT HOLDER OR CONTRIBUTORS BE LIABLE FOR ANY DIRECT, INDIRECT, INCIDENTAL, SPECIAL, EXEMPLARY, OR CONSEQUENTIAL DAMAGES (INCLUDING, BUT NOT LIMITED TO, PROCUREMENT OF SUBSTITUTE GOODS OR SERVICES; LOSS OF USE, DATA, OR PROFITS; OR BUSINESS INTERRUPTION) HOWEVER CAUSED AND ON ANY THEORY OF LIABILITY, WHETHER IN CONTRACT, STRICT LIABILITY, OR TORT (INCLUDING NEGLIGENCE OR OTHERWISE) ARISING IN ANY WAY OUT OF THE USE OF THIS SOFTWARE, EVEN IF ADVISED OF THE POSSIBILITY OF SUCH DAMAGE.
####################################
import sys,re,os,csv,itertools
from collections import defaultdict

#==========================================
dir_of_this_script = os.path.dirname(os.path.abspath(__file__))
top_dir = os.path.sep.join(dir_of_this_script.split(os.path.sep)[:-1])
#==========================================

#==========================================
dataset_names = ['Avdeef','Klimenko']
#==========================================

#===========================
cryst_desc_files_dir = os.path.sep.join([top_dir,'get_cryst_descs'])
cryst_descsFileDict = {}
for dataset in dataset_names:
	cryst_descsFileDict[dataset] = r'%s%s%s_CrystalDescriptors.csv' % (cryst_desc_files_dir,os.path.sep,dataset)
del dataset
#===========================

#=================================
comb_part_link = '.&.'
calc_sirms_labels = ['lip','ref','chg','type','da','att','rep']
combinations = [['Rdk','Absolv'],['Rdk'],['Absolv'],['Absolv','Ind'],['IntegSub']+calc_sirms_labels]
superset = list(set(list(itertools.chain(*combinations))))
combinations.append(superset)
del superset
all_mol_descs_comb_labels = [comb_part_link.join(d_list) for d_list in combinations]
del d_list
r2p = {} #rough2Pretty
r2p['Absolv.&.Ind'] = 'Absolv.Ind'
r2p['Absolv'] ='Absolv'
r2p['IntegSub.&.chg.&.type.&.rep.&.da.&.att.&.Absolv.&.lip.&.Ind.&.ref.&.Rdk'] = 'IntegSub.SiRMSSub.Absolv.Ind.Rdk'
r2p['IntegSub.&.lip.&.ref.&.chg.&.type.&.da.&.att.&.rep'] = 'IntegSub.SiRMSSub'
r2p['Rdk.&.Absolv'] = 'Rdk.Absolv'
r2p['Rdk'] = 'Rdk'

#--------------------------
datasetToLabelToMolDescsCsv = defaultdict(dict)
datasetToLabelToMolDescsCsv['Avdeef']['Absolv'] = os.path.sep.join([top_dir,'calc_Absolv_desc','Avdeef_desc_calc_input_CD_False_Absolv_all.csv'])
datasetToLabelToMolDescsCsv['Klimenko']['Absolv'] = os.path.sep.join([top_dir,'calc_Absolv_desc','Klimenko_desc_calc_input_CD_False_Absolv_all.csv'])

datasetToLabelToMolDescsCsv['Avdeef']['Rdk'] = os.path.sep.join([top_dir,'calc_rdk_and_ind_descs','Avdeef_desc_calc_input_CD_False_rdkDescs.csv'])
datasetToLabelToMolDescsCsv['Klimenko']['Rdk'] = os.path.sep.join([top_dir,'calc_rdk_and_ind_descs','Klimenko_desc_calc_input_CD_False_rdkDescs.csv'])

datasetToLabelToMolDescsCsv['Avdeef']['Ind'] = os.path.sep.join([top_dir,'calc_rdk_and_ind_descs','Avdeef_desc_calc_input_CD_False_IndDescs.csv'])
datasetToLabelToMolDescsCsv['Klimenko']['Ind'] = os.path.sep.join([top_dir,'calc_rdk_and_ind_descs','Klimenko_desc_calc_input_CD_False_IndDescs.csv'])

datasetToLabelToMolDescsCsv['Avdeef']['IntegSub'] = os.path.sep.join([top_dir,'calc_HIT.QSAR_descs','Avdeef_desc_calc_input_CD_False','Integral_qspr_in_ready.csv'])
datasetToLabelToMolDescsCsv['Klimenko']['IntegSub'] = os.path.sep.join([top_dir,'calc_HIT.QSAR_descs','Klimenko_desc_calc_input_CD_False','Integral_qspr_in_ready.csv'])

for sirms_label in calc_sirms_labels:
	
	if not 'ref' == sirms_label:
		orig_sirms_label = sirms_label
	else:
		orig_sirms_label = 'rf'
	
	datasetToLabelToMolDescsCsv['Avdeef'][sirms_label] = os.path.sep.join([top_dir,'calc_HIT.QSAR_descs','Avdeef_desc_calc_input_CD_False','Simplex_%s_qspr_in_ready.csv' % orig_sirms_label])
	datasetToLabelToMolDescsCsv['Klimenko'][sirms_label] = os.path.sep.join([top_dir,'calc_HIT.QSAR_descs','Klimenko_desc_calc_input_CD_False','Simplex_%s_qspr_in_ready.csv' % orig_sirms_label])
del sirms_label,orig_sirms_label

#=================================

def getIntegSubCsv(integral_descs_csv):
	integ_sub_descs_csv = re.sub('(\.csv$)','_sub.csv',integral_descs_csv)
	assert not integ_sub_descs_csv == integral_descs_csv
	
	f_in = open(integral_descs_csv,'rb')
	try:
		in_rows = [r for r in csv.DictReader(f_in,delimiter=',',quotechar='"')]
		del r
	finally:
		f_in.close()
		del f_in
	
	out_header = ['ID_Chemical']+[key for key in in_rows[0].keys() if not key in ['ID_Chemical'] and key in ['I.XLogP', 'I.EN', 'I.Rf', 'I.AW']] #Further correspondence may be required to confirm that electronegativity Integral descriptors, but not electrongativity SIRMS descriptors, were used in Klimenko et al. (2016)!
	del key
	
	f_out = open(integ_sub_descs_csv,'wb')
	try:
		writer = csv.DictWriter(f_out,delimiter=',',quotechar='"',fieldnames=out_header)
		writer.writerow(dict(zip(out_header,out_header)))
		
		for row in in_rows:
			out_row = {}
			for col in out_header:
				out_row[col] = row[col]
			writer.writerow(out_row)
	finally:
		f_out.close()
		del f_out
	
	return integ_sub_descs_csv

datasetToLabelToMolDescsCsv['Avdeef']['IntegSub'] = getIntegSubCsv(datasetToLabelToMolDescsCsv['Avdeef']['IntegSub'])
datasetToLabelToMolDescsCsv['Klimenko']['IntegSub'] = getIntegSubCsv(datasetToLabelToMolDescsCsv['Klimenko']['IntegSub'])

def findMolIdsForWhichAllMolDescsCalculated(dataset):
	descs_set_count = 0
	
	id2descSetCount = defaultdict(int)
	
	for descs_set_label in datasetToLabelToMolDescsCsv[dataset].keys():
		descs_set_count += 1
		mol_ids = getId2DescName2Value(csv_with_ids_and_descs=datasetToLabelToMolDescsCsv[dataset][descs_set_label]).keys()
		for id in mol_ids:
			id2descSetCount[id] += 1
		del id,mol_ids
	
	ids_for_which_all_mol_descs_calculated = [id for id in id2descSetCount.keys() if id2descSetCount[id] == descs_set_count]
	del id
	
	return ids_for_which_all_mol_descs_calculated

def combineMolDescs(mol_descs_comb_name,dataset,ids_for_which_all_mol_descs_calculated):
	mol_descs_comb_csv = '%s_%s_mol_descs.csv' % (dataset,r2p[mol_descs_comb_name])
	
	relevant_descs_sets = mol_descs_comb_name.split(comb_part_link)
	
	id2AllDescs = defaultdict(dict)
	
	for descs_set_label in relevant_descs_sets:
		id2Descs = getId2DescName2Value(csv_with_ids_and_descs=datasetToLabelToMolDescsCsv[dataset][descs_set_label])
		for id in ids_for_which_all_mol_descs_calculated:
			for desc_name in id2Descs[id].keys():
				id2AllDescs[id][desc_name] = id2Descs[id][desc_name]
			del desc_name
		del id,id2Descs
	del descs_set_label,relevant_descs_sets
	
	all_desc_names = id2AllDescs[id2AllDescs.keys()[0]].keys()
	
	out_header = ['ID_Chemical']+all_desc_names
	
	f_out = open(mol_descs_comb_csv,'wb')
	try:
		writer = csv.DictWriter(f_out,delimiter=',',quotechar='"',fieldnames=out_header)
		writer.writerow(dict(zip(out_header,out_header)))
		for id in id2AllDescs.keys():
			out_row = {}
			out_row['ID_Chemical'] = id
			for col in all_desc_names:
				out_row[col] = '%f' % id2AllDescs[id][col]
			del col
			writer.writerow(out_row)
	finally:
		f_out.close()
	
	return mol_descs_comb_csv


def getId2DescName2Value(csv_with_ids_and_descs,id_col='ID_Chemical'):
	f_in = open(csv_with_ids_and_descs,'rb')
	try:
		loader = csv.DictReader(f_in,quotechar='"',delimiter=',')
		row_dicts = [row for row in loader]
		del row,loader
	finally:
		f_in.close()
		del f_in
	
	desc_names = [k for k in row_dicts[0].keys() if not k==id_col]
	del k
	
	id2DescName2Value = defaultdict(dict)
	
	for row in row_dicts:
		for name in desc_names:
			id2DescName2Value[row[id_col]][name] = float(row[name])
	
	return id2DescName2Value


def combineMolAndCrystDescs(dataset,id2MolDescs,id2CrystDescs,mol_descs_comb_name):
	mol_desc_names = id2MolDescs[id2MolDescs.keys()[0]].keys()
	cryst_desc_names = id2CrystDescs[id2CrystDescs.keys()[0]].keys()
	header = ['ID_Chemical']+mol_desc_names+cryst_desc_names
	
	f_out = open('%s_CrystAnd%sMolDescs.csv' % (dataset,r2p[mol_descs_comb_name]),'wb')
	try:
		writer = csv.DictWriter(f_out,delimiter=',',quotechar='"',fieldnames=header)
		writer.writerow(dict(zip(header,header)))
		
		for id in id2CrystDescs.keys():
			#-----------------
			corresponding_mol_id = id.split('_CS_')[0]
			if not corresponding_mol_id in id2MolDescs.keys():
				'%s not associated with any molecular descriptors!' % corresponding_mol_id
				continue
			#-----------------
			
			row_dict = {}
			row_dict['ID_Chemical'] = id
			
			for m_d_name in mol_desc_names:
				row_dict[m_d_name] = '%f' % id2MolDescs[corresponding_mol_id][m_d_name]
			del m_d_name
			
			for c_d_name in cryst_desc_names:
				row_dict[c_d_name] = '%f' % id2CrystDescs[id][c_d_name]
			
			writer.writerow(row_dict)
		
	finally:
		f_out.close()
	

def main():
	
	print 'THE START'
	
	for dataset in dataset_names:
		
		ids_for_which_all_mol_descs_calculated = findMolIdsForWhichAllMolDescsCalculated(dataset)
		
		for mol_descs_comb_name in all_mol_descs_comb_labels:
			
			mol_descs_comb_csv = combineMolDescs(mol_descs_comb_name,dataset,ids_for_which_all_mol_descs_calculated)
			
			id2MolDescs = getId2DescName2Value(csv_with_ids_and_descs=mol_descs_comb_csv)
			
			id2CrystDescs = getId2DescName2Value(csv_with_ids_and_descs=cryst_descsFileDict[dataset])
			
			combineMolAndCrystDescs(dataset,id2MolDescs,id2CrystDescs,mol_descs_comb_name)
	
	print 'THE END'
	
	return 0

if __name__ == '__main__':
	sys.exit(main())
