# Supplementary material for: The influence of solid state information and descriptor selection on statistical models of temperature dependent aqueous solubility
Source: J Cheminform. 2018 Aug 29;10:44. doi: 10.1186/s13321-018-0298-3 (PMC6115327; doi:10.1186/s13321-018-0298-3)
Supplement: Supplementary file 9 — Additional file 9. All scripts used to generate QSPR input files, modelling results and perform analysis. [file 13321_2018_298_MOESM9_ESM.zip › QSPR_scripts/extra_3D_sdfs_and_descs/extra_3D_sdfs.py]

####################################
#https://opensource.org/licenses/BSD-3-Clause (last accessed 26/11/17)
#Copyright (c) 2018 University of Leeds
#Redistribution and use in source and binary forms, with or without modification, are permitted provided that the following conditions are met:
#1. Redistributions of source code must retain the above copyright notice, this list of conditions and the following disclaimer.
#2. Redistributions in binary form must reproduce the above copyright notice, this list of conditions and the following disclaimer in the documentation and/or other materials provided with the distribution.
#3. Neither the name of the copyright holder nor the names of its contributors may be used to endorse or promote products derived from this software without specific prior written permission.
#THIS SOFTWARE IS PROVIDED BY THE COPYRIGHT HOLDERS AND CONTRIBUTORS "AS IS" AND ANY EXPRESS OR IMPLIED WARRANTIES, INCLUDING, BUT NOT LIMITED TO, THE IMPLIED WARRANTIES OF MERCHANTABILITY AND FITNESS FOR A PARTICULAR PURPOSE ARE DISCLAIMED. IN NO EVENT SHALL THE COPYRIGHT HOLDER OR CONTRIBUTORS BE LIABLE FOR ANY DIRECT, INDIRECT, INCIDENTAL, SPECIAL, EXEMPLARY, OR CONSEQUENTIAL DAMAGES (INCLUDING, BUT NOT LIMITED TO, PROCUREMENT OF SUBSTITUTE GOODS OR SERVICES; LOSS OF USE, DATA, OR PROFITS; OR BUSINESS INTERRUPTION) HOWEVER CAUSED AND ON ANY THEORY OF LIABILITY, WHETHER IN CONTRACT, STRICT LIABILITY, OR TORT (INCLUDING NEGLIGENCE OR OTHERWISE) ARISING IN ANY WAY OUT OF THE USE OF THIS SOFTWARE, EVEN IF ADVISED OF THE POSSIBILITY OF SUCH DAMAGE.
####################################
import os,sys,re,glob
import pandas as pd
from collections import defaultdict
#========================
this_dir = os.path.dirname(os.path.abspath(__file__))
top_dir = os.path.sep.join(os.path.dirname(os.path.abspath(__file__)).split(os.path.sep)[:-1])
extra_utils_dir = os.path.sep.join([top_dir,'extra_utils'])
sys.path.append(extra_utils_dir)
import mol_struc_parser_ext as msp
import csd_refcodes_to_3D_desc_ready_sdf as csdf
orig_qspr_in_dir = os.path.sep.join([top_dir,'qspr_input'])
#========================
#========================
datasets_dir = r'C:\UoLeeds_work.PC\ADDoPT\data\template_data_sets\rev.3models_rev.5_KlimenkoAvdeef'
datasetName2InputFile = {}
datasetName2InputFile['Avdeef'] = r'%s%sADDoPT_Data_Template_2.9.16_Avdeef2015_rev.5.xlsx' % (datasets_dir,os.path.sep)
datasetName2InputFile['Klimenko'] = r'%s%sADDoPT_Data_Template_2.9.16_Klimenko2016_rev.5.xlsx' % (datasets_dir,os.path.sep)
sheets_to_ignore = ['CrystalStructures_Precursor','ReportedCalculations','NoteOnSynonyms']
smiles_sheet = 'SMILES'
smiles_field = 'SMILES'
name_field = 'Name'
cas_field = 'CAS Number'
tools_top_dir = r'C:\UoLeeds_work.PC\ADDoPT\code\releases\Leeds_ADDoPT.WP3_tools-0.17'
sys.path.append(r'%s%sutils' % (tools_top_dir,os.path.sep))
from xlsxSheetsLoader import xlsxSheetsLoader as SL
#==========================

def getDsIds(orig_qspr_in):
	df = pd.read_csv(orig_qspr_in)
	
	all_ids = list(df['ID_Chemical'])
	
	assert len(all_ids)==len(set(all_ids))
	
	return all_ids

def getrefcodeToIds(all_ids):
	refcodeToIds = defaultdict(list)
	
	for id in all_ids:
		refcodeToIds[id.split('_CS_')[1].split('M_Temp')[0]].append(id)
	
	return refcodeToIds

def getIdToNameAndCas(all_ids):
	idToNameAndCas = defaultdict(dict)
	
	for id in all_ids:
		idToNameAndCas[id]['Name'] = id.split('Name_')[1].split('_CAS_')[0]
		idToNameAndCas[id]['CAS'] = id.split('_CAS_')[1].split('_CS_')[0]
	
	return idToNameAndCas

def getNameAndCasToSmiles(ds_name):
	ds_prefix = ds_name.split('_')[0]
	
	ds_file = datasetName2InputFile[ds_prefix]
	
	loader = SL(xlsx_fn=ds_file,sheets_to_ignore=sheets_to_ignore)
	
	smiles_data = loader.loadSheetData(sheet_name=smiles_sheet)
	
	name_and_cas_to_smiles_list = defaultdict(list)
	
	for row_dict in smiles_data:
		name = str(row_dict[name_field])
		cas = str(row_dict[cas_field])
		smiles = str(row_dict[smiles_field])
		name_and_cas_to_smiles_list['Name_%s_CAS_%s' % (name,cas)].append(smiles)
	del row_dict,name,cas,smiles
	
	assert 0 == len([name_and_cas for name_and_cas in name_and_cas_to_smiles_list.keys() if not 1==len(name_and_cas_to_smiles_list[name_and_cas])])
	del name_and_cas
	
	name_and_cas_to_smiles = {}
	
	for name_and_cas in name_and_cas_to_smiles_list:
		name_and_cas_to_smiles[name_and_cas] = name_and_cas_to_smiles_list[name_and_cas][0]
	
	return name_and_cas_to_smiles

def getIdToSmiles(idToNameAndCas,ds_name):
	
	name_and_cas_to_smiles = getNameAndCasToSmiles(ds_name)
	
	idToSmiles = {}
	
	for id in idToNameAndCas.keys():
		name_and_cas = 'Name_%s_CAS_%s' % (idToNameAndCas[id]['Name'],idToNameAndCas[id]['CAS'])
		idToSmiles[id] = name_and_cas_to_smiles[name_and_cas]
	
	return idToSmiles

def getCrystalBased3DdescriptorsSdf(refcodeToIds,ds_name,desc_type):
	sdf_name = os.path.sep.join([this_dir,'%s_%s_input.sdf' % (ds_name,desc_type)])
	
	codeToIssues = csdf.csdRefcodesToSdf(sdf_file_name=sdf_name,csd_refcodes=refcodeToIds.keys())
	del codeToIssues
	
	csdf.getCSDsdfReadyFor3Ddescs(sdf_file_name=sdf_name,refcodesToIds=refcodeToIds)

def getSmilesBased3DdescriptorsSdf(idToSmiles,ds_name,desc_type):
	sdf_name = os.path.sep.join([this_dir,'%s_%s_input_3D.d.r.sdf' % (ds_name,desc_type)])
	
	all_mols = []
	
	for id in idToSmiles.keys():
		smiles = idToSmiles[id]
		
		o_smiles = msp.getStandardisedSmiles(smiles=smiles,keep_stereo=True)
		
		mol = msp.readMolInputString(input_format='smi',input=o_smiles)
		
		msp.updateMolTitle(mol=mol,title=id)
		
		mol = msp.addCoords(mol,only_2d=False,add_Hs_to_2d=False,use_ETKDG=True,global_search=False,ff='UFF')
		
		all_mols.append(mol)
	
	msp.writeMolListToOutputFile(mol_list=all_mols,out_name=sdf_name)

def main():
	print 'THE START'
	
	for ds_name in ['Avdeef_ExDPs_Cal_QSPRin_CD_True','Avdeef_ExDPs_QSPRin_CD_True','Klimenko_QSPRin_CD_True']:
		
		orig_qspr_in = r'%s%s%s_MD_IntegSub.SiRMSSub.Absolv.Ind.Rdk_readyForR.csv' % (orig_qspr_in_dir,os.path.sep,ds_name)
		all_ids = getDsIds(orig_qspr_in)
		
		for desc_type in ['3D_C','3D_S']:
			if '3D_C' == desc_type:
				refcodeToIds = getrefcodeToIds(all_ids)
				
				getCrystalBased3DdescriptorsSdf(refcodeToIds,ds_name,desc_type)
			else:
				assert '3D_S'
				
				idToNameAndCas = getIdToNameAndCas(all_ids)
				
				idToSmiles = getIdToSmiles(idToNameAndCas,ds_name)
				
				getSmilesBased3DdescriptorsSdf(idToSmiles,ds_name,desc_type)
	
	print 'THE END'
	
	return 0

if __name__ == '__main__':
	sys.exit(main())
