# Supplementary material for: The influence of solid state information and descriptor selection on statistical models of temperature dependent aqueous solubility
Source: J Cheminform. 2018 Aug 29;10:44. doi: 10.1186/s13321-018-0298-3 (PMC6115327; doi:10.1186/s13321-018-0298-3)
Supplement: Supplementary file 9 — Additional file 9. All scripts used to generate QSPR input files, modelling results and perform analysis. [file 13321_2018_298_MOESM9_ESM.zip › QSPR_scripts/extra_3D_sdfs_and_descs/get_all_3D_descs.py]

####################################
#https://opensource.org/licenses/BSD-3-Clause (last accessed 26/11/17)
#Copyright (c) 2018 University of Leeds
#Redistribution and use in source and binary forms, with or without modification, are permitted provided that the following conditions are met:
#1. Redistributions of source code must retain the above copyright notice, this list of conditions and the following disclaimer.
#2. Redistributions in binary form must reproduce the above copyright notice, this list of conditions and the following disclaimer in the documentation and/or other materials provided with the distribution.
#3. Neither the name of the copyright holder nor the names of its contributors may be used to endorse or promote products derived from this software without specific prior written permission.
#THIS SOFTWARE IS PROVIDED BY THE COPYRIGHT HOLDERS AND CONTRIBUTORS "AS IS" AND ANY EXPRESS OR IMPLIED WARRANTIES, INCLUDING, BUT NOT LIMITED TO, THE IMPLIED WARRANTIES OF MERCHANTABILITY AND FITNESS FOR A PARTICULAR PURPOSE ARE DISCLAIMED. IN NO EVENT SHALL THE COPYRIGHT HOLDER OR CONTRIBUTORS BE LIABLE FOR ANY DIRECT, INDIRECT, INCIDENTAL, SPECIAL, EXEMPLARY, OR CONSEQUENTIAL DAMAGES (INCLUDING, BUT NOT LIMITED TO, PROCUREMENT OF SUBSTITUTE GOODS OR SERVICES; LOSS OF USE, DATA, OR PROFITS; OR BUSINESS INTERRUPTION) HOWEVER CAUSED AND ON ANY THEORY OF LIABILITY, WHETHER IN CONTRACT, STRICT LIABILITY, OR TORT (INCLUDING NEGLIGENCE OR OTHERWISE) ARISING IN ANY WAY OUT OF THE USE OF THIS SOFTWARE, EVEN IF ADVISED OF THE POSSIBILITY OF SUCH DAMAGE.
####################################
import os,sys,re,glob
import pandas as pd
from collections import defaultdict
#from rdkit.Chem.Pharm2D import Gobbi_Pharm2D,Generate
#========================
this_dir = os.path.dirname(os.path.abspath(__file__))
top_dir = os.path.sep.join(os.path.dirname(os.path.abspath(__file__)).split(os.path.sep)[:-1])
extra_utils_dir = os.path.sep.join([top_dir,'extra_utils'])
sys.path.append(extra_utils_dir)
import mol_struc_parser_ext as msp
import get_CPSA_descriptors as cpsa

# def getRdkit3DpharmacophoreDescs(mol_3D):
	# #http://rdkit-discuss.narkive.com/pPDRZas0/3d-pharmacophore-fingerprints
	# matrix = msp.Chem.Get3DDistanceMatrix(mol_3D)
	
	# the_factory = Gobbi_Pharm2D.factory
	
	# bit_vector_object = Generate.Gen2DFingerprint(mol_3D,the_factory,dMat=matrix)
	
	# ##############
	# #Debug:
	# print 'Rdkit 3D phamacophore fingerprint =',bit_vector_object
	# #############
	
	# #return descs

def getIdToExtra3Ddescs(desc_ready_sdf):
	#If possible, this will identify the corresponding output file containing Volsurf descriptors and match them to the SDF molecule titles [=IDs] and populate idToExtra3Ddescs with all Volsurf descriptors
	
	idToExtra3Ddescs = defaultdict(dict)
	
	# for mol_3D in msp.loadMolsFromFile(file_name=desc_ready_sdf):
		# descs = getRdkit3DpharmacophoreDescs(mol_3D)
	
	# assert 1 == 2
	#count = 0
	
	# for mol_3D in msp.loadMolsFromFile(file_name=desc_ready_sdf):
		# #count += 1
		
		# idToExtra3Ddescs[mol_3D.GetProp("_Name")]['dummy'] = mol_3D.GetProp("_Name")
	idToExtra3Ddescs = None
	
	return idToExtra3Ddescs

def convertIdToExtra3DdescsToDf(idToExtra3Ddescs):
	d_o_l = {}
	
	ids = idToExtra3Ddescs.keys()
	
	d_o_l['ID'] = ids
	
	for d_name in idToExtra3Ddescs[ids[0]].keys():
		d_o_l[d_name] = [idToExtra3Ddescs[i][d_name] for i in ids]
		del i
	
	df_extra_3D_descs = pd.DataFrame(d_o_l)
	
	return df_extra_3D_descs

def mergeDfsOnIds(df_cpsa,df_extra_3D_descs):
	#=========================
	assert "ID" in list(df_cpsa.columns.values)
	assert "ID" in list(df_extra_3D_descs.columns.values)
	df_cpsa_ids = list(df_cpsa['ID'])
	df_cpsa_ids.sort()
	assert len(df_cpsa_ids)==len(set(list(df_cpsa_ids)))
	df_extra_3D_descs_ids = list(df_extra_3D_descs['ID'])
	df_extra_3D_descs_ids.sort()
	assert len(df_extra_3D_descs_ids)==len(set(list(df_extra_3D_descs_ids)))
	assert df_cpsa_ids == df_extra_3D_descs_ids
	#===========================
	
	final_df = pd.merge(left=df_cpsa, right=df_extra_3D_descs, how='inner', on=['ID'], sort=False,suffixes=('_x', '_y'), copy=True, indicator=False)#,validate="one_to_one") #https://pandas.pydata.org/pandas-docs/stable/merging.html
	
	assert 0 == len([c for c in list(final_df.columns.values) if ('_x' in c or '_y' in c)])
	del c
	
	return final_df

def findDups(a_list):
	e2c = defaultdict(int)
	
	for e in a_list:
		e2c[e] += 1
	del e
	
	return [e for e in e2c.keys() if e2c[e] > 1]

def extractRefcodeFromId(id):
	return id.split('_CS_')[1].split('M_Temp')[0]

def checkDescsForSameRefcodeConsistent(final_df,combined_3D_descs_csv):
	all_ids = list(final_df['ID'])
	assert len(all_ids)==len(set(all_ids))
	assert len(all_ids)>0
	all_refcodes = [extractRefcodeFromId(id) for id in all_ids]
	del id
	dup_refcodes = findDups(a_list=all_refcodes)
	del all_refcodes
	if 'Klimenko' in combined_3D_descs_csv:
		assert len(dup_refcodes)>0
		assert len(dup_refcodes)==len(set(dup_refcodes))
		assert len(dup_refcodes)<len(all_ids)
	else:
		assert 'Avdeef' in combined_3D_descs_csv
		assert 0==len(dup_refcodes)
	del all_ids
	
	for code in dup_refcodes:
		subset_df = final_df.loc[final_df['ID'].apply(extractRefcodeFromId).isin([code])]
		assert subset_df.shape[0] > 1
		assert subset_df.shape[0] < final_df.shape[0]
		assert subset_df.shape[1] == final_df.shape[1]
		assert list(final_df.columns.values) == list(subset_df.columns.values)
		for col_name in list(final_df.columns.values):
			if not col_name == 'ID':
				assert 1 == len(set(list(subset_df[col_name]))),col_name
			else:
				assert len(list(subset_df[col_name])) == len(set(list(subset_df[col_name]))),col_name

def combine3Ddescs(cpsa_csv,idToExtra3Ddescs,combined_3D_descs_csv):
	df_cpsa = pd.read_csv(cpsa_csv)
	
	if not idToExtra3Ddescs is None:
		df_extra_3D_descs = convertIdToExtra3DdescsToDf(idToExtra3Ddescs)
		final_df = mergeDfsOnIds(df_cpsa,df_extra_3D_descs)
	else:
		final_df = df_cpsa
	
	checkDescsForSameRefcodeConsistent(final_df,combined_3D_descs_csv)
	
	final_df.to_csv(combined_3D_descs_csv,index=False)

def main():
	print 'THE START'
	
	for desc_ready_sdf in glob.glob('%s%s*_3D.d.r.sdf' % (this_dir,os.path.sep)):
		cpsa_csv = re.sub('(\.sdf$)','_cpsa.csv',desc_ready_sdf)
		assert not cpsa_csv == desc_ready_sdf
		cpsa.get_CPSA_descs_csv(sdf_file=desc_ready_sdf,out_name=cpsa_csv)
		
		idToExtra3Ddescs = getIdToExtra3Ddescs(desc_ready_sdf)
		
		combined_3D_descs_csv = re.sub('(_cpsa\.csv$)','_all3Dd.csv',cpsa_csv)
		assert not combined_3D_descs_csv==cpsa_csv
		
		combine3Ddescs(cpsa_csv,idToExtra3Ddescs,combined_3D_descs_csv)
	
	print 'THE END'
	
	return 0

if __name__ == '__main__':
	sys.exit(main())
