# Supplementary material for: The influence of solid state information and descriptor selection on statistical models of temperature dependent aqueous solubility
Source: J Cheminform. 2018 Aug 29;10:44. doi: 10.1186/s13321-018-0298-3 (PMC6115327; doi:10.1186/s13321-018-0298-3)
Supplement: Supplementary file 9 — Additional file 9. All scripts used to generate QSPR input files, modelling results and perform analysis. [file 13321_2018_298_MOESM9_ESM.zip › QSPR_scripts/extra_feature_selection/extra_KlimenkoAvdeef_rev_fs_QSPR_input.py]

####################################
#https://opensource.org/licenses/BSD-3-Clause (last accessed 26/11/17)
#Copyright (c) 2017-2018 University of Leeds
#Redistribution and use in source and binary forms, with or without modification, are permitted provided that the following conditions are met:
#1. Redistributions of source code must retain the above copyright notice, this list of conditions and the following disclaimer.
#2. Redistributions in binary form must reproduce the above copyright notice, this list of conditions and the following disclaimer in the documentation and/or other materials provided with the distribution.
#3. Neither the name of the copyright holder nor the names of its contributors may be used to endorse or promote products derived from this software without specific prior written permission.
#THIS SOFTWARE IS PROVIDED BY THE COPYRIGHT HOLDERS AND CONTRIBUTORS "AS IS" AND ANY EXPRESS OR IMPLIED WARRANTIES, INCLUDING, BUT NOT LIMITED TO, THE IMPLIED WARRANTIES OF MERCHANTABILITY AND FITNESS FOR A PARTICULAR PURPOSE ARE DISCLAIMED. IN NO EVENT SHALL THE COPYRIGHT HOLDER OR CONTRIBUTORS BE LIABLE FOR ANY DIRECT, INDIRECT, INCIDENTAL, SPECIAL, EXEMPLARY, OR CONSEQUENTIAL DAMAGES (INCLUDING, BUT NOT LIMITED TO, PROCUREMENT OF SUBSTITUTE GOODS OR SERVICES; LOSS OF USE, DATA, OR PROFITS; OR BUSINESS INTERRUPTION) HOWEVER CAUSED AND ON ANY THEORY OF LIABILITY, WHETHER IN CONTRACT, STRICT LIABILITY, OR TORT (INCLUDING NEGLIGENCE OR OTHERWISE) ARISING IN ANY WAY OUT OF THE USE OF THIS SOFTWARE, EVEN IF ADVISED OF THE POSSIBILITY OF SUCH DAMAGE.
####################################
#==================================
import sys,re,glob,os,shutil,functools,csv
from collections import defaultdict
import pandas as pd #FYI: http://pandas.pydata.org/pandas-docs/stable/10min.html#min
import numpy as np
#==================================
from extra_KlimenkoAvdeef_rev_fs_QSPR_input_whole_set import determineDiscreteDescriptors,checkPresenceOfcrystalDescriptors,getCDdelVersion,replaceTempDescriptor,fs_tool_dir,d_per_cluster,no_clusters,predefined_pre_screen_select_number,number_of_bins
#===================================
dir_of_this_script = os.path.dirname(os.path.abspath(__file__))

top_dir = os.path.sep.join(dir_of_this_script.split(os.path.sep)[:-1])

full_ds_files_dir = os.path.sep.join([top_dir,'extra_qspr_input'])

#higher_dir = os.path.sep.join(top_dir.split(os.path.sep)[:-1])

cv_details_dir = os.path.sep.join([top_dir,'extra_qspr_models'])#os.path.sep.join([higher_dir,'rcp.2','KA.rev','qspr_models'])

R = 5 #c.f. KlimenkoAvdeef_rev_build_validate_analyse_qspr_models.R: rep_max: this is the number of cross-validation repetitions
all_cv_reps_nos = range(1,(R+1))

#fs_tool_dir = r'%s%sv0.9%saddopt_wp3_fs_tool' % (dir_of_this_script,os.path.sep,os.path.sep)
#no_clusters = 10
#d_per_cluster = 1

record_file = 'extra_RecordShortDirNameWithDescription.csv'
#====================================

#====================================
all_ds_names = ['Klimenko_QSPRin_CD_True']
all_ds_names += [n.replace('True','False') for n in all_ds_names]
del n
assert len(all_ds_names) == len(set(all_ds_names)),"%s" % str(all_ds_names)

dsToDescCombLabels = defaultdict(list)

for ds_name in all_ds_names:
	dsToDescCombLabels[ds_name].append('extra_IntegSub.SiRMSSub.Absolv.Ind.Rdk_MPD.csv')
del ds_name

#-----------------------------
#predefined_pre_screen_select_number = 200#5000#1000#500 #200 #arbitrary number, suspected to be 'not too small', but 'small enough to process in a reasonable amount of time' & 'not larger than the total number of considered combined descriptors' (see dsToDescCombLabels above) #Number increased, based on observation of results for a single CV training set (Avdeef_ExDPs_QSPRin_CD_True_MD_IntegSub.SiRMSSub.Absolv.Ind.Rdk_readyForR_f1r1_train.csv), which indicated that the predicted crystal lattice energy descriptor was not amongst those selected via pre-screening selection of the top 200 #D_LatticeEnergy is not even in the top 1000! #But, D_LatticeEnergy is in the complete set of 4032 descriptors returned upon specifying the too high number of 5000!
#-----------------------------

dsToEpName = {}
for ds_name in all_ds_names:
	if 'Avdeef' in ds_name:
		dsToEpName[ds_name] = 'Endpoint_StandardEnthalpy_of_Dissolution_Value' 
	else:
		assert 'Klimenko' in ds_name,ds_name
		dsToEpName[ds_name] = 'Endpoint_Solubility_Value'
del ds_name
#===================================

#@profile
def getAllCvProtocols(ds_name):
	
	if 'Avdeef' in ds_name:
		all_cv_protocols = ['v']#,'rt.rcs']
	else:
		assert 'Klimenko' in ds_name
		all_cv_protocols = ['v','rt']#['v','rt.rcs','rt']
	
	return all_cv_protocols

#@profile
def getMethodAndSeedLabel2Fold2Ids(cv_details_file,cv_rep_no):
	MethodAndSeedLabel2Fold2Ids = defaultdict(functools.partial(defaultdict,list))
	
	f_in = open(cv_details_file,'rb')
	try:
		reader = csv.DictReader(f_in,delimiter=',',quotechar='"')
		in_rows = [r for r in reader if int(r['Repetition']) == cv_rep_no]
		del r
	finally:
		f_in.close()
		del f_in
	
	for row in in_rows:
		label = '%s_%s' % (row['Method'],row['Seed'])
		fold = int(row['Fold'])
		MethodAndSeedLabel2Fold2Ids[label][fold].append(row['ID'])
	
	return MethodAndSeedLabel2Fold2Ids

#@profile
def getFold2Ids(cv_details_file,cv_rep_no):
	
	MethodAndSeedLabel2Fold2Ids = getMethodAndSeedLabel2Fold2Ids(cv_details_file,cv_rep_no)
	
	checkConsistency(LabelToFold2Ids=MethodAndSeedLabel2Fold2Ids)
	
	first_label = MethodAndSeedLabel2Fold2Ids.keys()[0]
	
	Fold2Ids = MethodAndSeedLabel2Fold2Ids[first_label]
	
	return Fold2Ids

#@profile
def getFile2Fold2Ids(ds_name,cv_details_dir,cv_rep_no,cv_protocol):
	File2Fold2Ids = {}
	
	for file in glob.glob(r'%s%s%s*detailedCVres_%s.csv' % (cv_details_dir,os.path.sep,ds_name,cv_protocol)): #Different variants correspond to different descriptor sets & cross-validation protocols.
		File2Fold2Ids[file] = getFold2Ids(cv_details_file=file,cv_rep_no=cv_rep_no)
	
	return File2Fold2Ids

#@profile
def checkConsistency(LabelToFold2Ids):
	labels = LabelToFold2Ids.keys()
	
	for index_i in range(0,len(labels)):
		for index_j in range(((index_i)+1),len(labels)):
			
			print '-'*50
			print "i label=%s \n j label=%s" % (labels[index_i],labels[index_j])
			print '-'*50
			
			i_Fold2Ids = LabelToFold2Ids[labels[index_i]]
			j_Fold2Ids = LabelToFold2Ids[labels[index_j]]
			
			i_folds = i_Fold2Ids.keys()
			i_folds.sort()
			
			j_folds = j_Fold2Ids.keys()
			j_folds.sort()
			
			assert i_folds == j_folds,"i label=%s \n j label=%s" % (labels[index_i],labels[index_j])
			
			print 'Folds match!'
			
			for fold in i_folds:
				print '-'*50
				print "i label=%s \n j label=%s" % (labels[index_i],labels[index_j])
				print 'Fold=',fold
				print '-'*50
				
				i_ids = i_Fold2Ids[fold]
				i_ids.sort()
				
				j_ids = j_Fold2Ids[fold]
				j_ids.sort()
				
				assert i_ids == j_ids,"fold=%d \n i label=%s \n j label=%s \n in i not j=%s \n in j not i=%s" % (fold,labels[index_i],labels[index_j],str(list(set(i_ids).difference(j_ids))),str(list(set(j_ids).difference(i_ids))))
				
				print 'IDs match!'

#@profile
def findAllFullDsFiles(ds_name,specific_descriptor_combinations,full_ds_files_dir):
	
	all_full_ds_files = []
	
	for desc_comb_label in specific_descriptor_combinations:
		all_full_ds_files.append(r'%s%s%s_%s' % (full_ds_files_dir,os.path.sep,ds_name,desc_comb_label))
	
	return all_full_ds_files

#@profile
def copyHere(full_file_name,dir_of_this_script):
	local_copy = r'%s%s%s' % (dir_of_this_script,os.path.sep,os.path.basename(full_file_name))
	
	shutil.copy(full_file_name,local_copy)
	
	return local_copy

#@profile
# def getCDdelVersion(full_ds_file_with_cd):
	# cd_del_version = re.sub('(\.csv$)','_cdDel.csv',full_ds_file_with_cd)
	# assert not cd_del_version == full_ds_file_with_cd,full_ds_file_with_cd
	
	# df = pd.read_csv(full_ds_file_with_cd)
	
	# cd_del_df = df.filter(regex='(?!^D_LatticeEnergy$)')
	
	# cd_del_df.to_csv(cd_del_version,index=False)
	
	# return cd_del_version

#@profile
def getCvTrainTest(test_ids,train_and_test_file,fold,rep,cv_protocol):
	all_descs_train_csv = re.sub('(\.csv$)','_f%dr%d.%s_train.csv' % (fold,rep,cv_protocol),train_and_test_file)
	assert not all_descs_train_csv == train_and_test_file,train_and_test_file
	all_descs_test_csv = re.sub('(\.csv$)','_f%dr%d.%s_test.csv' % (fold,rep,cv_protocol),train_and_test_file)
	assert not all_descs_test_csv == train_and_test_file,train_and_test_file
	
	all_rows_df = pd.read_csv(train_and_test_file)
	
	all_ids = list(all_rows_df.ID_Chemical)
	assert len(all_ids) == len(set(all_ids))
	
	assert len(test_ids) == len(set(test_ids))
	assert len(test_ids) == len(set(test_ids).intersection(set(all_ids)))
	
	train_ids = list(set(all_ids).difference(set(test_ids)))
	
	test_rows_df = all_rows_df.loc[all_rows_df['ID_Chemical'].isin(test_ids)]
	
	train_rows_df = all_rows_df.loc[all_rows_df['ID_Chemical'].isin(train_ids)]
	
	assert (train_rows_df.shape[0]+test_rows_df.shape[0]) == all_rows_df.shape[0], "Row numbers do not add up! \n train_rows_df.shape[0]=%d;test_rows_df.shape[0]=%d;all_rows_df.shape[0]=%d" % (train_rows_df.shape[0],test_rows_df.shape[0],all_rows_df.shape[0])
	
	
	assert (train_rows_df.shape[1] == all_rows_df.shape[1]) and (test_rows_df.shape[1] == all_rows_df.shape[1]), "Column numbers are not consistent! \n train_rows_df.shape[1]=%d;all_rows_df.shape[1]=%d;test_rows_df.shape[1]=%d" % (train_rows_df.shape[1],all_rows_df.shape[1],test_rows_df.shape[1])
	
	train_rows_df.to_csv(all_descs_train_csv,index=False)
	
	test_rows_df.to_csv(all_descs_test_csv,index=False)
	
	return all_descs_train_csv,all_descs_test_csv

#@profile
def createOrReplaceDir(fs_out_dir):
	if not os.path.exists(fs_out_dir):
		os.mkdir(fs_out_dir)
	else:
		shutil.rmtree(fs_out_dir) #Should work even if the folder contains files!
		os.mkdir(fs_out_dir)

#@profile
def runFStool(train_csv,test_csv,C,K,out_dir,fs_tool_dir,file_with_discrete_ds_list,ep_name):
	cwd = os.getcwd()
	
	os.chdir(fs_tool_dir)
	
	fs_train_csv = re.sub('(\.csv$)','_filt_MI.PS_K%d_filt_KBfC.MI_C%d_K%d.csv' % (predefined_pre_screen_select_number,C,K),train_csv)
	assert not fs_train_csv == train_csv,train_csv
	
	fs_test_csv = re.sub('(\.csv$)','_filt_MI.PS_K%d_filt_KBfC.MI_C%d_K%d.csv' % (predefined_pre_screen_select_number,C,K),test_csv)
	assert not fs_test_csv == test_csv,test_csv
	
	assert not os.path.exists(fs_train_csv),fs_train_csv
	assert not os.path.exists(fs_test_csv),fs_test_csv
	
	assert os.path.exists(file_with_discrete_ds_list)
	
	cmd = r'python filter_descriptors.py -i "%s" -o "%s" -d "%s" -e "%s" -C %d -K %d -T "%s"' % (train_csv,out_dir,file_with_discrete_ds_list,ep_name,C,K,test_csv)
	
	#cmd += ' -P -R'
	cmd += ' -R'
	cmd += ' -S %d' % predefined_pre_screen_select_number
	cmd += ' -B %d' % number_of_bins
	cmd += ' -D'
	
	assert 0 == os.system(cmd)
	
	assert os.path.exists(fs_train_csv),fs_train_csv
	assert os.path.exists(fs_test_csv),fs_test_csv
	
	
	os.chdir(cwd)
	
	return fs_train_csv,fs_test_csv

# #@profile
# def determineDiscreteDescriptors(ds_csv):
	# #======================================
	# #Based on consulting ..\qspr_input\Avdeef_ExDPs_Cal_QSPRin_CD_True_MD_IntegSub.SiRMSSub.Absolv.Ind.Rdk_readyForR_MPD.csv:
	# #and notebooks/MIR_Druglike.ipynb (from STFC): #Gather indices for discrete descriptors ... indices = ['Num' in d or 'Count' in d or 'fr_' in d for d in descriptors]
	# #and http://www.rdkit.org/docs/GettingStartedInPython.html#list-of-available-descriptors
	# #and noting that, looking at the SI for the cited reference, MQNs are also discrete: http://onlinelibrary.wiley.com/store/10.1002/cmdc.200900317/asset/supinfo/cmdc_200900317_sm_miscellaneous_information.pdf?v=1&s=b0cfa0289e4a038df875245b21d85a5f4a13f811 #(But, I cannot find 'MQN' (case insensitive search) in the consulted file???)
	# #Expected discrete descriptor regexes:
	# #(Fr[0-9]+)
	# #(Count)
	# #(Num)
	# #(^D_IA$)
	# #(^D_IAB$)
	# #(^D_IB$)
	# #(^D_IN$)
	# #(^D_S_A$) #All SIMPLEX (SIRMS) DESCRIPTORS SEEM TO START LIKE THIS? (THE D_ WAS ADDED BY OUR CODE TO THE START OF ALL DESCRIPTOR NAMES)
	# #(^D_fr)
	# #====================================
	
	# all_col_names = list(pd.read_csv(ds_csv).columns.values)
	
	# all_d_names = [c for c in all_col_names if re.search('(^D_)',c)]
	# del c
	# assert len(all_d_names) == len(all_col_names)-2,"len(all_col_names)=%d;len(all_d_names)=%d" % (len(all_col_names),len(all_d_names))
	# assert len(all_d_names) == len(set(all_d_names))
	
	# discrete_ds_list = [d for d in all_d_names if re.search('(Fr[0-9]+|Count|Num|^D_IA$|^D_IAB$|^D_IB$|^D_IN$|^D_S_A$|^D_fr)',d)]
	# del d
	
	# print '='*50
	# print 'QSPR input file:',ds_csv
	
	# file_with_discrete_ds_list = re.sub('(\.csv$)','_ddl.txt',ds_csv)
	# assert not file_with_discrete_ds_list == ds_csv
	
	
	# #print 'Discrete descriptor names:'
	
	# f_out = open(file_with_discrete_ds_list,'wb')
	# try:
		# for d in discrete_ds_list:
			# #print d
			# f_out.write(d+'\r\n')
	# finally:
		# f_out.close()
		# del f_out
	# print '='*50
	
	# return file_with_discrete_ds_list

#@profile
def copyFilesHere(dir_of_this_script,files_to_copy):
	for file in files_to_copy:
		copyHere(full_file_name=file,dir_of_this_script=dir_of_this_script)

#@profile
def matchShortDirNameToDescription(count,all_descs_train_csv,all_descs_test_csv,record_file):
	if all_descs_train_csv is None:
		f_out = open(record_file,'wb')
		try:
			f_out.write('Count,All Descriptors Train CSV,All Descriptors Test CSV\r\n')
		finally:
			f_out.close()
			del f_out
	else:
		f_out = open(record_file,'ab')
		try:
			f_out.write('%d,%s,%s\r\n' % (count,os.path.basename(all_descs_train_csv),os.path.basename(all_descs_test_csv)))
		finally:
			f_out.close()
			del f_out
#@profile
def main():
	print 'THE START'
	
	count = 0
	
	matchShortDirNameToDescription(count=count,all_descs_train_csv=None,all_descs_test_csv=None,record_file=record_file)
	
	for cv_rep_no in all_cv_reps_nos:
		for ds_name in all_ds_names:
			
			all_cv_protocols = getAllCvProtocols(ds_name)
			
			ep_name = dsToEpName[ds_name]
			
			specific_descriptor_combinations = dsToDescCombLabels[ds_name]
			
			all_full_ds_files = findAllFullDsFiles(ds_name,specific_descriptor_combinations,full_ds_files_dir) 
				
			for full_ds_file in all_full_ds_files:
				
				local_copy = copyHere(full_file_name=full_ds_file,dir_of_this_script=dir_of_this_script)
				local_copy = replaceTempDescriptor(local_copy,ds_name)
				current_full_ds_files = [local_copy]
					
				file_with_discrete_ds_list = determineDiscreteDescriptors(local_copy)
					
				if 'CD_True' in local_copy:
					
					checkPresenceOfcrystalDescriptors(ds_csv=local_copy,should_contain_crystal_ds=True)
					
					cd_del_version = getCDdelVersion(full_ds_file_with_cd=local_copy)
					
					checkPresenceOfcrystalDescriptors(ds_csv=cd_del_version,should_contain_crystal_ds=False)
					
					current_full_ds_files.append(cd_del_version)
					
				for file in current_full_ds_files:
					for cv_protocol in all_cv_protocols:
						File2Fold2Ids = getFile2Fold2Ids(ds_name,cv_details_dir,cv_rep_no,cv_protocol) #Different variants correspond to different descriptor sets & cross-validation protocols.
						
						checkConsistency(LabelToFold2Ids=File2Fold2Ids)
						
						print '='*50
						print 'cv_rep_no=',cv_rep_no
						print 'ds_name=',ds_name
						print 'cv_protocol=',cv_protocol
						print 'File2Fold2Ids=',File2Fold2Ids
						if 0 == len(File2Fold2Ids.keys()):
							print 'There appear to be no pre-FS CV files for this scenario! \n Moving on!'
							continue
						print '='*50
						
						Fold2Ids = File2Fold2Ids[File2Fold2Ids.keys()[0]]
						
						
						for fold in Fold2Ids.keys():
							all_descs_train_csv,all_descs_test_csv = getCvTrainTest(test_ids=Fold2Ids[fold],train_and_test_file=file,fold=fold,rep=cv_rep_no,cv_protocol=cv_protocol)
							
							if ('CD_True' in all_descs_train_csv and 'cdDel' in all_descs_train_csv):
								assert ('CD_True' in all_descs_test_csv and 'cdDel' in all_descs_test_csv),"train:%s;test:%s" % (all_descs_train_csv,all_descs_test_csv)
								checkPresenceOfcrystalDescriptors(ds_csv=all_descs_train_csv,should_contain_crystal_ds=False)
								checkPresenceOfcrystalDescriptors(ds_csv=all_descs_test_csv,should_contain_crystal_ds=False)
							elif ('CD_True' in all_descs_train_csv and not 'cdDel' in all_descs_train_csv):
								assert ('CD_True' in all_descs_test_csv and not 'cdDel' in all_descs_test_csv),"train:%s;test:%s" % (all_descs_train_csv,all_descs_test_csv)
								checkPresenceOfcrystalDescriptors(ds_csv=all_descs_train_csv,should_contain_crystal_ds=True)
								checkPresenceOfcrystalDescriptors(ds_csv=all_descs_test_csv,should_contain_crystal_ds=True)
							else:
								assert ('CD_False' in all_descs_test_csv and not 'cdDel' in all_descs_test_csv),"train:%s;test:%s" % (all_descs_train_csv,all_descs_test_csv)
								assert ('CD_False' in all_descs_train_csv and not 'cdDel' in all_descs_train_csv),"train:%s;test:%s" % (all_descs_train_csv,all_descs_test_csv)
								checkPresenceOfcrystalDescriptors(ds_csv=all_descs_train_csv,should_contain_crystal_ds=False)
								checkPresenceOfcrystalDescriptors(ds_csv=all_descs_test_csv,should_contain_crystal_ds=False)
							
							#fs_out_dir = re.sub('(\.csv$)','',all_descs_train_csv)
							#assert not fs_out_dir == all_descs_train_csv,all_descs_train_csv
							fs_out_dir = r'%s%s%d' % (os.getcwd(),os.path.sep,count) #With the longer directory name, I obtained "The commandline is too long." inside runFStool(...).
							matchShortDirNameToDescription(count,all_descs_train_csv,all_descs_test_csv,record_file)
							
							
							createOrReplaceDir(fs_out_dir)
							
							#Actually, we may not need to rename the file BASENAME to solve the following problem: "The commandline is too long."
							renamed_all_descs_train_csv = os.path.sep.join([fs_out_dir,os.path.basename(all_descs_train_csv)])#r'%s%s%d.ad.train.csv' % (fs_out_dir,os.path.sep,count)
							renamed_all_descs_test_csv = os.path.sep.join([fs_out_dir,os.path.basename(all_descs_test_csv)])#r'%s%s%d.ad.test.csv' % (fs_out_dir,os.path.sep,count)
							
							shutil.copy(all_descs_train_csv,renamed_all_descs_train_csv)
							shutil.copy(all_descs_test_csv,renamed_all_descs_test_csv)
							
							fs_train_csv,fs_test_csv = runFStool(train_csv=renamed_all_descs_train_csv,test_csv=renamed_all_descs_test_csv,C=no_clusters,K=d_per_cluster,out_dir=fs_out_dir,fs_tool_dir=fs_tool_dir,file_with_discrete_ds_list=file_with_discrete_ds_list,ep_name=ep_name)
							
							copyFilesHere(dir_of_this_script,files_to_copy=[fs_train_csv,fs_test_csv])
							
							count += 1
						
							#for f_ in [all_descs_train_csv,all_descs_test_csv]:
							#	os.remove(f_)
							#del f_
						
				#os.remove(file)
				del file
	
	print 'THE END'
	
	return 0

if __name__ == '__main__':
	sys.exit(main())
