# Supplementary material for: The influence of solid state information and descriptor selection on statistical models of temperature dependent aqueous solubility
Source: J Cheminform. 2018 Aug 29;10:44. doi: 10.1186/s13321-018-0298-3 (PMC6115327; doi:10.1186/s13321-018-0298-3)
Supplement: Supplementary file 9 — Additional file 9. All scripts used to generate QSPR input files, modelling results and perform analysis. [file 13321_2018_298_MOESM9_ESM.zip › QSPR_scripts/extra_feature_selection/extra_KlimenkoAvdeef_rev_fs_QSPR_input_whole_set.py]

####################################
#https://opensource.org/licenses/BSD-3-Clause (last accessed 26/11/17)
#Copyright (c) 2017-2018 University of Leeds
#Redistribution and use in source and binary forms, with or without modification, are permitted provided that the following conditions are met:
#1. Redistributions of source code must retain the above copyright notice, this list of conditions and the following disclaimer.
#2. Redistributions in binary form must reproduce the above copyright notice, this list of conditions and the following disclaimer in the documentation and/or other materials provided with the distribution.
#3. Neither the name of the copyright holder nor the names of its contributors may be used to endorse or promote products derived from this software without specific prior written permission.
#THIS SOFTWARE IS PROVIDED BY THE COPYRIGHT HOLDERS AND CONTRIBUTORS "AS IS" AND ANY EXPRESS OR IMPLIED WARRANTIES, INCLUDING, BUT NOT LIMITED TO, THE IMPLIED WARRANTIES OF MERCHANTABILITY AND FITNESS FOR A PARTICULAR PURPOSE ARE DISCLAIMED. IN NO EVENT SHALL THE COPYRIGHT HOLDER OR CONTRIBUTORS BE LIABLE FOR ANY DIRECT, INDIRECT, INCIDENTAL, SPECIAL, EXEMPLARY, OR CONSEQUENTIAL DAMAGES (INCLUDING, BUT NOT LIMITED TO, PROCUREMENT OF SUBSTITUTE GOODS OR SERVICES; LOSS OF USE, DATA, OR PROFITS; OR BUSINESS INTERRUPTION) HOWEVER CAUSED AND ON ANY THEORY OF LIABILITY, WHETHER IN CONTRACT, STRICT LIABILITY, OR TORT (INCLUDING NEGLIGENCE OR OTHERWISE) ARISING IN ANY WAY OUT OF THE USE OF THIS SOFTWARE, EVEN IF ADVISED OF THE POSSIBILITY OF SUCH DAMAGE.
####################################
#==================================
import sys,re,glob,os,shutil,functools,csv
from collections import defaultdict
import pandas as pd #FYI: http://pandas.pydata.org/pandas-docs/stable/10min.html#min
import numpy as np
#==================================

#===================================
#N.B. You should have manually copied all output files generated under top_dir\qspr_models (...detailedCVres_...csv,..._DI.csv,..._Model.Rdata) into higher_dir\pre_fs_qspr_models_out_copy
#N.B. top_dir = higher_dir\KlimenkoAvdeef_rev\

dir_of_this_script = os.path.dirname(os.path.abspath(__file__))

top_dir = os.path.sep.join(dir_of_this_script.split(os.path.sep)[:-1])

full_ds_files_dir = os.path.sep.join([top_dir,'extra_qspr_input'])

higher_dir = os.path.sep.join(top_dir.split(os.path.sep)[:-1])

#cv_details_dir = os.path.sep.join([higher_dir,'res_files_copy','KlimenkoAvdeef_rev','qspr_models_pre_fs'])

#R = 5 #c.f. KlimenkoAvdeef_rev_build_validate_analyse_qspr_models.R: rep_max: this is the number of cross-validation repetitions
#all_cv_reps_nos = range(1,(R+1))

fs_tool_dir = r'%s%s%s%sv1.2%saddopt_wp3_fs_tool' % (top_dir,os.path.sep,'feature_selection',os.path.sep,os.path.sep)
no_clusters = 10
d_per_cluster = 1
number_of_bins = 400#200

record_file = 'extra_RecordShortDirNameWithDescription_whole_set.csv'
#====================================

#====================================
all_ds_names = ['Klimenko_QSPRin_CD_True']
all_ds_names += [n.replace('True','False') for n in all_ds_names]
del n
assert len(all_ds_names) == len(set(all_ds_names)),"%s" % str(all_ds_names)

dsToDescCombLabels = defaultdict(list)

for ds_name in all_ds_names:
	dsToDescCombLabels[ds_name].append('extra_IntegSub.SiRMSSub.Absolv.Ind.Rdk_MPD.csv')
del ds_name

#-----------------------------
predefined_pre_screen_select_number = 200
#-----------------------------

dsToEpName = {}
for ds_name in all_ds_names:
	if 'Avdeef' in ds_name:
		dsToEpName[ds_name] = 'Endpoint_StandardEnthalpy_of_Dissolution_Value' 
	else:
		assert 'Klimenko' in ds_name,ds_name
		dsToEpName[ds_name] = 'Endpoint_Solubility_Value'
del ds_name
#===================================

#@profile
# def getAllCvProtocols(ds_name):
	
	# if 'Avdeef' in ds_name:
		# all_cv_protocols = ['v','rt.rcs']
	# else:
		# assert 'Klimenko' in ds_name
		# all_cv_protocols = all_cv_protocols = ['v','rt.rcs','rt']
	
	# return all_cv_protocols

# #@profile
# def getMethodAndSeedLabel2Fold2Ids(cv_details_file,cv_rep_no):
	# MethodAndSeedLabel2Fold2Ids = defaultdict(functools.partial(defaultdict,list))
	
	# f_in = open(cv_details_file,'rb')
	# try:
		# reader = csv.DictReader(f_in,delimiter=',',quotechar='"')
		# in_rows = [r for r in reader if int(r['Repetition']) == cv_rep_no]
		# del r
	# finally:
		# f_in.close()
		# del f_in
	
	# for row in in_rows:
		# label = '%s_%s' % (row['Method'],row['Seed'])
		# fold = int(row['Fold'])
		# MethodAndSeedLabel2Fold2Ids[label][fold].append(row['ID'])
	
	# return MethodAndSeedLabel2Fold2Ids

# #@profile
# def getFold2Ids(cv_details_file,cv_rep_no):
	
	# MethodAndSeedLabel2Fold2Ids = getMethodAndSeedLabel2Fold2Ids(cv_details_file,cv_rep_no)
	
	# checkConsistency(LabelToFold2Ids=MethodAndSeedLabel2Fold2Ids)
	
	# first_label = MethodAndSeedLabel2Fold2Ids.keys()[0]
	
	# Fold2Ids = MethodAndSeedLabel2Fold2Ids[first_label]
	
	# return Fold2Ids

# #@profile
# def getFile2Fold2Ids(ds_name,cv_details_dir,cv_rep_no,cv_protocol):
	# File2Fold2Ids = {}
	
	# for file in glob.glob(r'%s%s%s*detailedCVres_%s.csv' % (cv_details_dir,os.path.sep,ds_name,cv_protocol)): #Different variants correspond to different descriptor sets & cross-validation protocols.
		# File2Fold2Ids[file] = getFold2Ids(cv_details_file=file,cv_rep_no=cv_rep_no)
	
	# return File2Fold2Ids

# #@profile
# def checkConsistency(LabelToFold2Ids):
	# labels = LabelToFold2Ids.keys()
	
	# for index_i in range(0,len(labels)):
		# for index_j in range(((index_i)+1),len(labels)):
			
			# print '-'*50
			# print "i label=%s \n j label=%s" % (labels[index_i],labels[index_j])
			# print '-'*50
			
			# i_Fold2Ids = LabelToFold2Ids[labels[index_i]]
			# j_Fold2Ids = LabelToFold2Ids[labels[index_j]]
			
			# i_folds = i_Fold2Ids.keys()
			# i_folds.sort()
			
			# j_folds = j_Fold2Ids.keys()
			# j_folds.sort()
			
			# assert i_folds == j_folds,"i label=%s \n j label=%s" % (labels[index_i],labels[index_j])
			
			# print 'Folds match!'
			
			# for fold in i_folds:
				# print '-'*50
				# print "i label=%s \n j label=%s" % (labels[index_i],labels[index_j])
				# print 'Fold=',fold
				# print '-'*50
				
				# i_ids = i_Fold2Ids[fold]
				# i_ids.sort()
				
				# j_ids = j_Fold2Ids[fold]
				# j_ids.sort()
				
				# assert i_ids == j_ids,"fold=%d \n i label=%s \n j label=%s \n in i not j=%s \n in j not i=%s" % (fold,labels[index_i],labels[index_j],str(list(set(i_ids).difference(j_ids))),str(list(set(j_ids).difference(i_ids))))
				
				# print 'IDs match!'

#@profile
def findAllFullDsFiles(ds_name,specific_descriptor_combinations,full_ds_files_dir):
	
	all_full_ds_files = []
	
	for desc_comb_label in specific_descriptor_combinations:
		all_full_ds_files.append(r'%s%s%s_%s' % (full_ds_files_dir,os.path.sep,ds_name,desc_comb_label))
	
	return all_full_ds_files

#@profile
def copyHere(full_file_name,dir_of_this_script):
	local_copy = r'%s%s%s' % (dir_of_this_script,os.path.sep,os.path.basename(full_file_name))
	
	shutil.copy(full_file_name,local_copy)
	
	return local_copy

#@profile
def getCDdelVersion(full_ds_file_with_cd):
	cd_del_version = re.sub('(\.csv$)','_cdDel.csv',full_ds_file_with_cd)
	assert not cd_del_version == full_ds_file_with_cd,full_ds_file_with_cd
	
	df = pd.read_csv(full_ds_file_with_cd)
	
	assert 'D_LatticeEnergy' in list(df.columns.values)
	
	#cd_del_df = df.filter(regex='(?!^D_LatticeEnergy$)')
	#https://stackoverflow.com/questions/13411544/delete-column-from-pandas-dataframe
	del df['D_LatticeEnergy']
	cd_del_df = df
	del df
	
	assert 'D_LatticeEnergy' not in list(cd_del_df.columns.values)
	
	cd_del_df.to_csv(cd_del_version,index=False)
	
	return cd_del_version

def replaceTempDescriptor(local_copy,ds_name):
	df = pd.read_csv(local_copy)
	
	if 'Klimenko' in ds_name:
		assert 'D_Temperature_Value' in df.columns.values,"local_copy=%s;df.columns.values=%s" % (local_copy,str(df.columns.values))
		
		df['D_Temperature_Value_Pneg1_C1_O0'] = pd.Series([(1.0/v) for v in df['D_Temperature_Value']])
		del df['D_Temperature_Value']
		
		df.to_csv(local_copy,index=False)
	else:
		assert not 'D_Temperature_Value' in df.columns.values,"local_copy=%s;df.columns.values=%s" % (local_copy,str(df.columns.values))
	
	
	return local_copy

#@profile
# def getCvTrainTest(test_ids,train_and_test_file,fold,rep):
	# all_descs_train_csv = re.sub('(\.csv$)','_f%dr%d_train.csv' % (fold,rep),train_and_test_file)
	# assert not all_descs_train_csv == train_and_test_file,train_and_test_file
	# all_descs_test_csv = re.sub('(\.csv$)','_f%dr%d_test.csv' % (fold,rep),train_and_test_file)
	# assert not all_descs_test_csv == train_and_test_file,train_and_test_file
	
	# all_rows_df = pd.read_csv(train_and_test_file)
	
	# all_ids = list(all_rows_df.ID_Chemical)
	# assert len(all_ids) == len(set(all_ids))
	
	# assert len(test_ids) == len(set(test_ids))
	# assert len(test_ids) == len(set(test_ids).intersection(set(all_ids)))
	
	# train_ids = list(set(all_ids).difference(set(test_ids)))
	
	# test_rows_df = all_rows_df.loc[all_rows_df['ID_Chemical'].isin(test_ids)]
	
	# train_rows_df = all_rows_df.loc[all_rows_df['ID_Chemical'].isin(train_ids)]
	
	# assert (train_rows_df.shape[0]+test_rows_df.shape[0]) == all_rows_df.shape[0], "Row numbers do not add up! \n train_rows_df.shape[0]=%d;test_rows_df.shape[0]=%d;all_rows_df.shape[0]=%d" % (train_rows_df.shape[0],test_rows_df.shape[0],all_rows_df.shape[0])
	
	
	# assert (train_rows_df.shape[1] == all_rows_df.shape[1]) and (test_rows_df.shape[1] == all_rows_df.shape[1]), "Column numbers are not consistent! \n train_rows_df.shape[1]=%d;all_rows_df.shape[1]=%d;test_rows_df.shape[1]=%d" % (train_rows_df.shape[1],all_rows_df.shape[1],test_rows_df.shape[1])
	
	# train_rows_df.to_csv(all_descs_train_csv,index=False)
	
	# test_rows_df.to_csv(all_descs_test_csv,index=False)
	
	# return all_descs_train_csv,all_descs_test_csv

#@profile
def createOrReplaceDir(fs_out_dir):
	if not os.path.exists(fs_out_dir):
		os.mkdir(fs_out_dir)
	else:
		shutil.rmtree(fs_out_dir) #Should work even if the folder contains files!
		os.mkdir(fs_out_dir)

#@profile
def runFStool(train_csv,test_csv,C,K,out_dir,fs_tool_dir,file_with_discrete_ds_list,ep_name):
	cwd = os.getcwd()
	
	os.chdir(fs_tool_dir)
	
	fs_train_csv = re.sub('(\.csv$)','_filt_MI.PS_K%d_filt_KBfC.MI_C%d_K%d.csv' % (predefined_pre_screen_select_number,C,K),train_csv)
	assert not fs_train_csv == train_csv,train_csv
	
	
	fs_test_csv = re.sub('(\.csv$)','_filt_MI.PS_K%d_filt_KBfC.MI_C%d_K%d.csv' % (predefined_pre_screen_select_number,C,K),test_csv)
	assert not fs_test_csv == test_csv,test_csv
	
	
	assert not os.path.exists(fs_train_csv),fs_train_csv
	assert not os.path.exists(fs_test_csv),fs_test_csv
	
	assert os.path.exists(file_with_discrete_ds_list)
	
	cmd = r'python filter_descriptors.py -i "%s" -o "%s" -d "%s" -e "%s" -C %d -K %d' % (train_csv,out_dir,file_with_discrete_ds_list,ep_name,C,K)
	
	#if not test_csv is None:
	#	#raise Exception('Why are we going here??? \n test_csv=%s' % str(test_csv)) #debug #This issue did not arise, instead, it appears that v0.9 of the feature selection tool does not work if we try pre-screening with test_csv = None. Hence, test_csv updated to match A DIFFERENTLY NAMED COPY OF train_csv, when calling this function.
	cmd += ' -T "%s"' % test_csv
	
	
	#cmd += ' -P -R'
	cmd += ' -R'
	cmd += ' -S %d' % predefined_pre_screen_select_number
	cmd += ' -B %d' % number_of_bins
	cmd += ' -D'
	assert 0 == os.system(cmd)
	
	assert os.path.exists(fs_train_csv),fs_train_csv
	assert os.path.exists(fs_test_csv),fs_test_csv
	
	os.chdir(cwd)
	
	return fs_train_csv,fs_test_csv


def getDescriptorNames(ds_csv):
	all_col_names = list(pd.read_csv(ds_csv).columns.values)
	
	all_d_names = [c for c in all_col_names if re.search('(^D_)',c)]
	del c
	assert len(all_d_names) == len(all_col_names)-2,"len(all_col_names)=%d;len(all_d_names)=%d" % (len(all_col_names),len(all_d_names))
	assert len(all_d_names) == len(set(all_d_names))
	
	return all_d_names

def checkPresenceOfcrystalDescriptors(ds_csv,should_contain_crystal_ds,crystal_d_names=['D_LatticeEnergy']):
	all_d_names = getDescriptorNames(ds_csv)
	
	present_crystal_ds = list(set(crystal_d_names).intersection(set(all_d_names)))
	present_crystal_ds.sort()
	
	assert type(True) == type(should_contain_crystal_ds),"type(should_contain_crystal_ds)=%s" % str(type(should_contain_crystal_ds))
	
	if should_contain_crystal_ds:
		assert not present_crystal_ds == [],"present_crystal_ds=%s;crystal_d_names=%s" % (str(present_crystal_ds),str(crystal_d_names))
		assert present_crystal_ds == crystal_d_names,"present_crystal_ds=%s;crystal_d_names=%s" % (str(present_crystal_ds),str(crystal_d_names))
	else:
		assert present_crystal_ds == [],"present_crystal_ds=%s;crystal_d_names=%s" % (str(present_crystal_ds),str(crystal_d_names))


def determineDiscreteDescriptors(ds_csv):
	#======================================
	#Based on consulting ..\qspr_input\Avdeef_ExDPs_Cal_QSPRin_CD_True_MD_IntegSub.SiRMSSub.Absolv.Ind.Rdk_readyForR_MPD.csv:
	#and notebooks/MIR_Druglike.ipynb (from STFC): #Gather indices for discrete descriptors ... indices = ['Num' in d or 'Count' in d or 'fr_' in d for d in descriptors]
	#and http://www.rdkit.org/docs/GettingStartedInPython.html#list-of-available-descriptors
	#and noting that, looking at the SI for the cited reference, MQNs are also discrete: http://onlinelibrary.wiley.com/store/10.1002/cmdc.200900317/asset/supinfo/cmdc_200900317_sm_miscellaneous_information.pdf?v=1&s=b0cfa0289e4a038df875245b21d85a5f4a13f811 #(But, I cannot find 'MQN' (case insensitive search) in the consulted file???)
	#Expected discrete descriptor regexes:
	#(Fr[0-9]+)
	#(Count)
	#(Num)
	#(^D_IA$)
	#(^D_IAB$)
	#(^D_IB$)
	#(^D_IN$)
	#(^D_S_A) #All SIMPLEX (SIRMS) DESCRIPTORS SEEM TO START LIKE THIS? (THE D_ WAS ADDED BY OUR CODE TO THE START OF ALL DESCRIPTOR NAMES)
	#(^D_fr_)
	#====================================
	
	all_d_names = getDescriptorNames(ds_csv)
	
	discrete_d_name_regex = re.compile('(Fr[0-9]+|Count|Num|^D_IA$|^D_IAB$|^D_IB$|^D_IN$|^D_S_A|^D_fr_)')
	
	discrete_ds_list = [d for d in all_d_names if discrete_d_name_regex.search(d)]
	del d
	
	print '='*50
	print 'QSPR input file:',ds_csv
	
	file_with_discrete_ds_list = re.sub('(\.csv$)','_ddl_ws.txt',ds_csv)
	assert not file_with_discrete_ds_list == ds_csv
	
	
	#print 'Discrete descriptor names:'
	
	f_out = open(file_with_discrete_ds_list,'wb')
	try:
		for d in discrete_ds_list:
			#print d
			f_out.write(d+'\r\n')
	finally:
		f_out.close()
		del f_out
	print '='*50
	
	return file_with_discrete_ds_list

#@profile
def copyFilesHere(dir_of_this_script,files_to_copy):
	for file in files_to_copy:
		copyHere(full_file_name=file,dir_of_this_script=dir_of_this_script)

#@profile
def matchShortDirNameToDescription(count,all_descs_train_csv,all_descs_test_csv,record_file):
	if all_descs_train_csv is None:
		f_out = open(record_file,'wb')
		try:
			f_out.write('Count,All Descriptors Train CSV,All Descriptors Test CSV\r\n')
		finally:
			f_out.close()
			del f_out
	else:
		f_out = open(record_file,'ab')
		try:
			if not all_descs_test_csv is None:
				f_out.write('%d,%s,%s\r\n' % (count,os.path.basename(all_descs_train_csv),os.path.basename(all_descs_test_csv)))
			else:
				f_out.write('%d,%s,None\r\n' % (count,os.path.basename(all_descs_train_csv)))
		finally:
			f_out.close()
			del f_out
#@profile
def main():
	print 'THE START'
	
	count = 0
	
	matchShortDirNameToDescription(count=count,all_descs_train_csv=None,all_descs_test_csv=None,record_file=record_file)
	
	#for cv_rep_no in all_cv_reps_nos:
	for ds_name in all_ds_names:
		
		#all_cv_protocols = getAllCvProtocols(ds_name)
		
		ep_name = dsToEpName[ds_name]
		
		specific_descriptor_combinations = dsToDescCombLabels[ds_name]
		
		# for cv_protocol in all_cv_protocols:
		# File2Fold2Ids = getFile2Fold2Ids(ds_name,cv_details_dir,cv_rep_no,cv_protocol) #Different variants correspond to different descriptor sets & cross-validation protocols.
		
		# checkConsistency(LabelToFold2Ids=File2Fold2Ids)
		
		# print '='*50
		# print 'cv_rep_no=',cv_rep_no
		# print 'ds_name=',ds_name
		# print 'cv_protocol=',cv_protocol
		# print 'File2Fold2Ids=',File2Fold2Ids
		# if 0 == len(File2Fold2Ids.keys()):
			# print 'There appear to be no pre-FS CV files for this scenario! \n Moving on!'
			# continue
		# print '='*50
		
		#Fold2Ids = File2Fold2Ids[File2Fold2Ids.keys()[0]]
		
		all_full_ds_files = findAllFullDsFiles(ds_name,specific_descriptor_combinations,full_ds_files_dir) 
		
		for full_ds_file in all_full_ds_files:
			
			local_copy = copyHere(full_file_name=full_ds_file,dir_of_this_script=dir_of_this_script)
			local_copy = replaceTempDescriptor(local_copy,ds_name)
			current_full_ds_files = [local_copy]
			
			file_with_discrete_ds_list = determineDiscreteDescriptors(local_copy)
			
			#print '='*50
			#print 'file_with_discrete_ds_list=',file_with_discrete_ds_list
			#print 'os.path.exists(file_with_discrete_ds_list)=',os.path.exists(file_with_discrete_ds_list)
			#print '='*50
			
			if 'CD_True' in local_copy:
				checkPresenceOfcrystalDescriptors(ds_csv=local_copy,should_contain_crystal_ds=True)
				
				cd_del_version = getCDdelVersion(full_ds_file_with_cd=local_copy)
				
				checkPresenceOfcrystalDescriptors(ds_csv=cd_del_version,should_contain_crystal_ds=False)
				
				current_full_ds_files.append(cd_del_version)
			
			for file in current_full_ds_files:
				
				all_descs_train_csv = file
				
				#for fold in Fold2Ids.keys():
				#all_descs_train_csv,all_descs_test_csv = getCvTrainTest(test_ids=Fold2Ids[fold],train_and_test_file=file,fold=fold,rep=cv_rep_no)
					
				#fs_out_dir = re.sub('(\.csv$)','',all_descs_train_csv)
				#assert not fs_out_dir == all_descs_train_csv,all_descs_train_csv
				fs_out_dir = r'%s%s%d.ws' % (os.getcwd(),os.path.sep,count) #With the longer directory name, I obtained "The commandline is too long." inside runFStool(...).
				matchShortDirNameToDescription(count=count,all_descs_train_csv=all_descs_train_csv,all_descs_test_csv=None,record_file=record_file)
				
				createOrReplaceDir(fs_out_dir)
				
				#Actually, we may not need to rename the file BASENAME to solve the following problem: "The commandline is too long."
				renamed_all_descs_train_csv = os.path.sep.join([fs_out_dir,re.sub('(\.csv$)','_ws.orig.csv',os.path.basename(all_descs_train_csv))])#r'%s%s%d.ad.train.csv' % (fs_out_dir,os.path.sep,count)
				renamed_all_descs_test_csv = os.path.sep.join([fs_out_dir,re.sub('(\.csv$)','_ws.copy.csv',os.path.basename(all_descs_train_csv))]) #None #v0.9 of feature selection tool does not work if applying pre-screening, yet test_csv = None OR test_csv = train_csv
				
				shutil.copy(all_descs_train_csv,renamed_all_descs_train_csv)
				#shutil.copy(all_descs_test_csv,renamed_all_descs_test_csv)
				shutil.copy(all_descs_train_csv,renamed_all_descs_test_csv) #v0.9 of feature selection tool does not work if applying pre-screening, yet test_csv = None OR test_csv = train_csv
				
				fs_train_csv,fs_test_csv = runFStool(train_csv=renamed_all_descs_train_csv,test_csv=renamed_all_descs_test_csv,C=no_clusters,K=d_per_cluster,out_dir=fs_out_dir,fs_tool_dir=fs_tool_dir,file_with_discrete_ds_list=file_with_discrete_ds_list,ep_name=ep_name)
				
				copyFilesHere(dir_of_this_script,files_to_copy=[fs_train_csv])#,fs_test_csv])
				
				count += 1
				
				# for f_ in [all_descs_train_csv]:#,all_descs_test_csv]:
					# os.remove(f_)
				# del f_
				
				#os.remove(all_descs_train_csv)
				del all_descs_train_csv
			del file
	
	print 'THE END'
	
	return 0

if __name__ == '__main__':
	sys.exit(main())
