# Supplementary material for: The influence of solid state information and descriptor selection on statistical models of temperature dependent aqueous solubility
Source: J Cheminform. 2018 Aug 29;10:44. doi: 10.1186/s13321-018-0298-3 (PMC6115327; doi:10.1186/s13321-018-0298-3)
Supplement: Supplementary file 9 — Additional file 9. All scripts used to generate QSPR input files, modelling results and perform analysis. [file 13321_2018_298_MOESM9_ESM.zip › QSPR_scripts/extra_fs_qspr_models/assessQSPRmodelDescriptorInfluences_v2.R]

####################################
#https://opensource.org/licenses/BSD-3-Clause (last accessed 26/11/17)
#Copyright (c) 2016-2017 University of Leeds
#Redistribution and use in source and binary forms, with or without modification, are permitted provided that the following conditions are met:
#1. Redistributions of source code must retain the above copyright notice, this list of conditions and the following disclaimer.
#2. Redistributions in binary form must reproduce the above copyright notice, this list of conditions and the following disclaimer in the documentation and/or other materials provided with the distribution.
#3. Neither the name of the copyright holder nor the names of its contributors may be used to endorse or promote products derived from this software without specific prior written permission.
#THIS SOFTWARE IS PROVIDED BY THE COPYRIGHT HOLDERS AND CONTRIBUTORS "AS IS" AND ANY EXPRESS OR IMPLIED WARRANTIES, INCLUDING, BUT NOT LIMITED TO, THE IMPLIED WARRANTIES OF MERCHANTABILITY AND FITNESS FOR A PARTICULAR PURPOSE ARE DISCLAIMED. IN NO EVENT SHALL THE COPYRIGHT HOLDER OR CONTRIBUTORS BE LIABLE FOR ANY DIRECT, INDIRECT, INCIDENTAL, SPECIAL, EXEMPLARY, OR CONSEQUENTIAL DAMAGES (INCLUDING, BUT NOT LIMITED TO, PROCUREMENT OF SUBSTITUTE GOODS OR SERVICES; LOSS OF USE, DATA, OR PROFITS; OR BUSINESS INTERRUPTION) HOWEVER CAUSED AND ON ANY THEORY OF LIABILITY, WHETHER IN CONTRACT, STRICT LIABILITY, OR TORT (INCLUDING NEGLIGENCE OR OTHERWISE) ARISING IN ANY WAY OUT OF THE USE OF THIS SOFTWARE, EVEN IF ADVISED OF THE POSSIBILITY OF SUCH DAMAGE.
####################################

# getDescriptorInfluenceDF <- function(model,test_data,id_col,ep_col,influence_type,influence_method){
	# ##############################
	# #Descriptor influence DF (data.frame): rows correspond to test set instances; columns correspond to descriptors
	# #Elements correspond to the corresponding descriptor influence values
	# ##############################
	# #For the linear models, this should probably be coefficient*descriptor values, rather than just coefficient values?
	# ##############################
	# #TO DO: FIGURE OUT WHAT NEEDS TO BE DONE HERE
	# ##############################
# }

summarizeDescriptorInfluence <- function(model){#,test_data,id_col,ep_col,influence_type,influence_method){
	#############
	#For RF, can we calculate pseudo-coefficients in a similar manner to Cassano et al. (2016)?
	#What would be an appropriate measure of the spread in these values?
	#Although I was thinking of just using this 'spread' measure to illustrate non-linearity, this would not work if we calculate the descriptor influence of the linear models in terms of coefficient*descriptor values!
	#The 'importance' measures, rather than 'descriptor contributions' measures, would probably need to be summarized differently!
	#############
	#TO DO: FIGURE OUT WHAT NEEDS TO BE DONE HERE
	#############
	#############
	#02/02/17: Provisionally, we will just report the Random Forest permutation variable importance measures and the linear model coefficients. The Random Forest values will be averaged over all random seeds once extracted from this function.
	##############
	recognised_model_type <- FALSE
	
	if("randomForest"==class(model)){
		recognised_model_type <- TRUE
		summarized_influences_df <- as.data.frame(t(as.vector(model$importance[,which(colnames(model$importance)=="%IncMSE")])))
		names(summarized_influences_df) <- rownames(model$importance)
	}
	
	if("lm"==class(model)){
		recognised_model_type <- TRUE
		summarized_influences_df <- as.data.frame(t(model$coefficients))
		summarized_influences_df <- summarized_influences_df[,-which(names(summarized_influences_df)=="(Intercept)")]
	}
	
	if(!recognised_model_type){
		stop(paste("This type of model is not recognised: ",class(model),sep=""))
	}
	
	###################
	stopifnot(is.data.frame(summarized_influences_df))
	stopifnot(1==nrow(summarized_influences_df))
	###################
	
	return(summarized_influences_df)
}

loadAverageAndRecordSummarizedDescriptorInfluencesAcrossMultipleModels <- function(model_files_pattern,record_file,no_seeds){
	all_model_files <- list.files(pattern=glob2rx(model_files_pattern))
	
	stopifnot(no_seeds==length(all_model_files))
	
	model_types <- c()
	
	all_summarized_influences_df <- data.frame()
	
	for(model_file in all_model_files){
		load(model_file)
		
		model_types <- c(model_types,class(model))
		
		all_summarized_influences_df <- rbind(all_summarized_influences_df,summarizeDescriptorInfluence(model))
		
		rm(model)
	
	}
	stopifnot(1==length(unique(model_types)))
	stopifnot(nrow(all_summarized_influences_df)==length(model_types))
	rm(model_types)
	
	averaged_df <- as.data.frame(t(colMeans(all_summarized_influences_df)))
	
	write.table(t(averaged_df),file=record_file,col.names=FALSE,row.names=TRUE,append=FALSE,sep=",")

}
