# Supplementary material for: The influence of solid state information and descriptor selection on statistical models of temperature dependent aqueous solubility
Source: J Cheminform. 2018 Aug 29;10:44. doi: 10.1186/s13321-018-0298-3 (PMC6115327; doi:10.1186/s13321-018-0298-3)
Supplement: Supplementary file 9 — Additional file 9. All scripts used to generate QSPR input files, modelling results and perform analysis. [file 13321_2018_298_MOESM9_ESM.zip › QSPR_scripts/extra_LE_models_input/extra_LE_models_input.py]

####################################
#https://opensource.org/licenses/BSD-3-Clause (last accessed 26/11/17)
#Copyright (c) 2017-2018 University of Leeds
#Redistribution and use in source and binary forms, with or without modification, are permitted provided that the following conditions are met:
#1. Redistributions of source code must retain the above copyright notice, this list of conditions and the following disclaimer.
#2. Redistributions in binary form must reproduce the above copyright notice, this list of conditions and the following disclaimer in the documentation and/or other materials provided with the distribution.
#3. Neither the name of the copyright holder nor the names of its contributors may be used to endorse or promote products derived from this software without specific prior written permission.
#THIS SOFTWARE IS PROVIDED BY THE COPYRIGHT HOLDERS AND CONTRIBUTORS "AS IS" AND ANY EXPRESS OR IMPLIED WARRANTIES, INCLUDING, BUT NOT LIMITED TO, THE IMPLIED WARRANTIES OF MERCHANTABILITY AND FITNESS FOR A PARTICULAR PURPOSE ARE DISCLAIMED. IN NO EVENT SHALL THE COPYRIGHT HOLDER OR CONTRIBUTORS BE LIABLE FOR ANY DIRECT, INDIRECT, INCIDENTAL, SPECIAL, EXEMPLARY, OR CONSEQUENTIAL DAMAGES (INCLUDING, BUT NOT LIMITED TO, PROCUREMENT OF SUBSTITUTE GOODS OR SERVICES; LOSS OF USE, DATA, OR PROFITS; OR BUSINESS INTERRUPTION) HOWEVER CAUSED AND ON ANY THEORY OF LIABILITY, WHETHER IN CONTRACT, STRICT LIABILITY, OR TORT (INCLUDING NEGLIGENCE OR OTHERWISE) ARISING IN ANY WAY OUT OF THE USE OF THIS SOFTWARE, EVEN IF ADVISED OF THE POSSIBILITY OF SUCH DAMAGE.
####################################
import sys,re,os,glob,functools
import pandas as pd
from collections import defaultdict
from copy import deepcopy

#=====================
this_dir = os.path.dirname(os.path.abspath(__file__))
top_dir = os.path.sep.join(this_dir.split(os.path.sep)[:-1])
qspr_in_dir = os.path.sep.join([top_dir,'qspr_input'])
qspr_models_dir = os.path.sep.join([top_dir,'qspr_models'])
extra_qspr_models_dir = os.path.sep.join([top_dir,'extra_qspr_models'])
fs_dir = os.path.sep.join([top_dir,'feature_selection'])
sys.path.append(fs_dir)
import KlimenkoAvdeef_rev_fs_QSPR_input as fs#import getFile2Fold2Ids,checkConsistency
#======================
short_name_orig_ds_files = []
short_name_orig_ds_files.append(r'Klimenko_QSPRin_CD_True_MD_IntegSub.SiRMSSub.Absolv.Ind.Rdk_readyForR.csv')
short_name_orig_ds_files.append(r'Avdeef_ExDPs_QSPRin_CD_True_MD_IntegSub.SiRMSSub.Absolv.Ind.Rdk_readyForR.csv')
short_name_orig_ds_files.append(r'Avdeef_ExDPs_Cal_QSPRin_CD_True_MD_IntegSub.SiRMSSub.Absolv.Ind.Rdk_readyForR.csv')
#=====================

def getScenarioToFileToFoldToIds(qspr_models_dir,extra_qspr_models_dir):
	#ScenarioToFileToFoldToIds = defaultdict(functools.partial(defaultdict,dict))
	ScenarioToFileToFoldToIds = defaultdict(dict)
	
	scenario_count = 0
	
	for ds_name in fs.all_ds_names:
		for cv_protocol in fs.getAllCvProtocols(ds_name):
			for cv_rep_no in fs.all_cv_reps_nos:
				scenario_count += 1
				
				all_File2Fold2Ids = {}#defaultdict(dict)
				
				for cv_details_dir in [qspr_models_dir,extra_qspr_models_dir]:
					print 'Loading File2Fold2Ids for the following scenario: ds_name=%s, cv_details_dir=%s, cv_rep_no=%d, cv_protocol=%s' % (ds_name,cv_details_dir,cv_rep_no,cv_protocol)
					File2Fold2Ids = fs.getFile2Fold2Ids(ds_name,cv_details_dir,cv_rep_no,cv_protocol)
					
					all_File2Fold2Ids.update(File2Fold2Ids)
					del File2Fold2Ids
				
				scenario_label = 's%d' % scenario_count
				ScenarioToFileToFoldToIds[scenario_label]['ds_name'] = ds_name
				ScenarioToFileToFoldToIds[scenario_label]['cv_protocol'] = cv_protocol
				ScenarioToFileToFoldToIds[scenario_label]['cv_rep_no'] = cv_rep_no
				ScenarioToFileToFoldToIds[scenario_label]['all_File2Fold2Ids'] = all_File2Fold2Ids
				
				
				print '-'*50
				print 'Checking consistency of folds for the following scenario: ds_name=%s, cv_protocol=%s, cv_rep_no=%d' % (ds_name,cv_protocol,cv_rep_no)
				fs.checkConsistency(LabelToFold2Ids=ScenarioToFileToFoldToIds[scenario_label]['all_File2Fold2Ids'])
				print '-'*50
	
	return ScenarioToFileToFoldToIds

def stripTempFromId(id):
	return id.split('M_Temp')[0]

def removeTemperatureDetails(input_df): #Remove multiple occurences of the same (after truncation) ID and D_Temperature_Value
	
	orig_cols_no = input_df.shape[1]
	
	temp_ind_input_df = deepcopy(input_df)
	
	temp_ind_input_df['ID_Chemical'] = temp_ind_input_df['ID_Chemical'].apply(stripTempFromId)
	
	del temp_ind_input_df['D_Temperature_Value']
	
	assert temp_ind_input_df.shape[1] == (orig_cols_no-1)
	
	temp_ind_input_df = temp_ind_input_df.drop_duplicates()
	
	assert temp_ind_input_df.shape[1] == (orig_cols_no-1)
	
	return temp_ind_input_df

def createFullLeModel(file_name,this_dir,qspr_in_dir):
	full_LE_model_file = os.path.sep.join([this_dir,re.sub('(\.csv$)','_LEmodel.csv',file_name)])
	assert not os.path.basename(full_LE_model_file) == file_name
	
	print 'Generating full_LE_model_file=%s from file_name=%s in qspr_in_dir=%s' % (full_LE_model_file,file_name,qspr_in_dir)
	
	orig_df = pd.read_csv(os.path.sep.join([qspr_in_dir,file_name]))
	
	if 'Avdeef' in file_name:
		assert not 'Klimenko' in file_name
		ep_col = 'Endpoint_StandardEnthalpy_of_Dissolution_Value'
	else:
		assert 'Klimenko' in file_name
		ep_col = 'Endpoint_Solubility_Value'
	
	del orig_df[ep_col]
	
	orig_df['Endpoint_LatticeEnergy'] = orig_df['D_LatticeEnergy']
	
	del orig_df['D_LatticeEnergy']
	
	
	#==============================
	if not 'Klimenko' in file_name:
		temp_ind_LE_model_input_df = orig_df
		assert 'Avdeef' in file_name
		assert temp_ind_LE_model_input_df.equals(orig_df)
	else:
		temp_ind_LE_model_input_df = removeTemperatureDetails(orig_df)
		assert not' Avdeef' in file_name
		assert not temp_ind_LE_model_input_df.equals(orig_df)
		assert temp_ind_LE_model_input_df.shape[1] == (orig_df.shape[1]-1),"temp_ind_LE_model_input_df.shape[1]=%d, (orig_df.shape[1]-1)=%d" % (temp_ind_LE_model_input_df.shape[1],(orig_df.shape[1]-1))
		assert temp_ind_LE_model_input_df.shape[0] < orig_df.shape[0]
		assert 'D_Temperature_Value' in list(orig_df.columns.values)
		assert not 'D_Temperature_Value' in list(temp_ind_LE_model_input_df.columns.values)
		assert orig_df.shape[0] == orig_df['ID_Chemical'].apply(stripTempFromId).shape[0]
		assert 0 == temp_ind_LE_model_input_df.loc[temp_ind_LE_model_input_df['ID_Chemical'].str.contains("Temperature")].shape[0]
	del orig_df
	#==================================
	
	temp_ind_LE_model_input_df.to_csv(full_LE_model_file,index=False)
	
	return full_LE_model_file

def main():
	print 'THE START'
	
	ScenarioToFileToFoldToIds = getScenarioToFileToFoldToIds(qspr_models_dir,extra_qspr_models_dir)
	
	for file_name in short_name_orig_ds_files:
		full_LE_model_file = createFullLeModel(file_name,this_dir,qspr_in_dir)
		
		corresponding_orig_cv_details_file = os.path.sep.join([qspr_models_dir,re.sub('(\.csv$)','_removeCDFALSE_detailedCVres_v.csv',file_name)])
		
		for scenario in ScenarioToFileToFoldToIds.keys():
			ds_name = ScenarioToFileToFoldToIds[scenario]['ds_name']
			cv_protocol = ScenarioToFileToFoldToIds[scenario]['cv_protocol']
			cv_rep_no = ScenarioToFileToFoldToIds[scenario]['cv_rep_no']
			
			if not ds_name in full_LE_model_file:
				print 'Skipping ds_name=%s for file_name=%s' % (ds_name,file_name)
				continue
			
			if not 'v' == cv_protocol:
				print 'Skipping cv_protocol = %s' % cv_protocol
				continue
			
			FoldsToIds = ScenarioToFileToFoldToIds[scenario]['all_File2Fold2Ids'][corresponding_orig_cv_details_file]
			
			for fold_no in FoldsToIds.keys():
				
				fold_ids = list(set([stripTempFromId(id) for id in FoldsToIds[fold_no]]))
				del id
				
				fs.getCvTrainTest(test_ids=fold_ids,train_and_test_file=full_LE_model_file,fold=fold_no,rep=cv_rep_no,cv_protocol=cv_protocol)

	print 'THE END'
	
	return 0

if __name__ == '__main__':
	sys.exit(main())
