# Supplementary material for: The influence of solid state information and descriptor selection on statistical models of temperature dependent aqueous solubility
Source: J Cheminform. 2018 Aug 29;10:44. doi: 10.1186/s13321-018-0298-3 (PMC6115327; doi:10.1186/s13321-018-0298-3)
Supplement: Supplementary file 9 — Additional file 9. All scripts used to generate QSPR input files, modelling results and perform analysis. [file 13321_2018_298_MOESM9_ESM.zip › QSPR_scripts/extra_qspr_input/extra_qspr_input.py]

####################################
#https://opensource.org/licenses/BSD-3-Clause (last accessed 26/11/17)
#Copyright (c) 2018 University of Leeds
#Redistribution and use in source and binary forms, with or without modification, are permitted provided that the following conditions are met:
#1. Redistributions of source code must retain the above copyright notice, this list of conditions and the following disclaimer.
#2. Redistributions in binary form must reproduce the above copyright notice, this list of conditions and the following disclaimer in the documentation and/or other materials provided with the distribution.
#3. Neither the name of the copyright holder nor the names of its contributors may be used to endorse or promote products derived from this software without specific prior written permission.
#THIS SOFTWARE IS PROVIDED BY THE COPYRIGHT HOLDERS AND CONTRIBUTORS "AS IS" AND ANY EXPRESS OR IMPLIED WARRANTIES, INCLUDING, BUT NOT LIMITED TO, THE IMPLIED WARRANTIES OF MERCHANTABILITY AND FITNESS FOR A PARTICULAR PURPOSE ARE DISCLAIMED. IN NO EVENT SHALL THE COPYRIGHT HOLDER OR CONTRIBUTORS BE LIABLE FOR ANY DIRECT, INDIRECT, INCIDENTAL, SPECIAL, EXEMPLARY, OR CONSEQUENTIAL DAMAGES (INCLUDING, BUT NOT LIMITED TO, PROCUREMENT OF SUBSTITUTE GOODS OR SERVICES; LOSS OF USE, DATA, OR PROFITS; OR BUSINESS INTERRUPTION) HOWEVER CAUSED AND ON ANY THEORY OF LIABILITY, WHETHER IN CONTRACT, STRICT LIABILITY, OR TORT (INCLUDING NEGLIGENCE OR OTHERWISE) ARISING IN ANY WAY OUT OF THE USE OF THIS SOFTWARE, EVEN IF ADVISED OF THE POSSIBILITY OF SUCH DAMAGE.
####################################
import sys,re,os,csv,glob
from collections import defaultdict
import pandas as pd

dir_of_this_script = os.path.dirname(os.path.abspath(__file__))
orig_qspr_in_dir = os.path.sep.join(dir_of_this_script.split(os.path.sep)[:-1]+['qspr_input'])
klimenko_MP_descs_dir = os.path.sep.join(dir_of_this_script.split(os.path.sep)[:-1]+['extra_get_Klimenko_MP_descs'])
the_3D_descs_dir = os.path.sep.join(dir_of_this_script.split(os.path.sep)[:-1]+['extra_3D_sdfs_and_descs'])

general_extra_descs_labels = ['3D_C','3D_S','3D_C.IntegSub.SiRMSSub.Absolv.Ind.Rdk','3D_S.IntegSub.SiRMSSub.Absolv.Ind.Rdk']
general_extra_descs_labels += ['%s_MPD' % l for l in general_extra_descs_labels]
del l

missing_orig_MPD_desc_labels = ['Absolv.Ind_MPD','Rdk.Absolv_MPD','IntegSub.SiRMSSub.Absolv.Ind.Rdk_MPD','IntegSub.SiRMSSub_MPD','Rdk_MPD','Absolv_MPD']


ds_names = ['Avdeef_ExDPs_Cal_QSPRin_CD_True','Avdeef_ExDPs_QSPRin_CD_True','Klimenko_QSPRin_CD_True','Klimenko_QSPRin_CD_False']

def getDescLabels(ds):
	if 'Klimenko_QSPRin_CD_False' == ds:
		desc_set_labels = missing_orig_MPD_desc_labels[:]
	elif 'Klimenko_QSPRin_CD_True' == ds:
		desc_set_labels = missing_orig_MPD_desc_labels[:] + general_extra_descs_labels[:]
	else:
		desc_set_labels = general_extra_descs_labels[:]
	
	return desc_set_labels

def findOrigQSPRin(ds,desc_label):
	
	if not desc_label in missing_orig_MPD_desc_labels:
		orig_qspr_in = '%s%s%s_MD_IntegSub.SiRMSSub.Absolv.Ind.Rdk_readyForR.csv' % (orig_qspr_in_dir,os.path.sep,ds)
	else:
		prefix = desc_label.split('_')[0]
		orig_qspr_in = '%s%s%s_MD_%s_readyForR.csv' % (orig_qspr_in_dir,os.path.sep,ds,prefix)
	
	return orig_qspr_in

def findSourceOfMPDescs(ds):
	if 'Avdeef' in ds:
		source_of_MP_descs = '%s%s%s_MD_IntegSub.SiRMSSub.Absolv.Ind.Rdk_readyForR_MPD.csv' % (orig_qspr_in_dir,os.path.sep,ds)
	elif 'Klimenko_QSPRin_CD_False' == ds:
		source_of_MP_descs = '%s%sKlimenko_desc_calc_input_CD_False_MPdescs.csv' % (klimenko_MP_descs_dir,os.path.sep)
	elif 'Klimenko_QSPRin_CD_True' == ds:
		source_of_MP_descs = '%s%sKlimenko_desc_calc_input_CD_True_MPdescs.csv' % (klimenko_MP_descs_dir,os.path.sep)
	else:
		raise Exception('Unrecognised name:%s' % ds)
	
	return source_of_MP_descs

def findSourceOf3Ddescs(ds,desc_label):
	if '3D_S' in desc_label:
		source_of_3D_descs = '%s%s%s_3D_S_input_3D.d.r_all3Dd.csv' % (the_3D_descs_dir,os.path.sep,ds)
	elif '3D_C' in desc_label:
		source_of_3D_descs = '%s%s%s_3D_C_input_3D.d.r_all3Dd.csv' % (the_3D_descs_dir,os.path.sep,ds)
	else:
		raise Exception('ds=%s,desc_label=%s' % (ds,desc_label))
	
	return source_of_3D_descs

def getIdAndYdf(orig_qspr_in):
	all_df = pd.read_csv(orig_qspr_in)
	
	if 'Avdeef' in os.path.basename(orig_qspr_in):
		assert not 'Klimenko' in os.path.basename(orig_qspr_in)
		ep_col = 'Endpoint_StandardEnthalpy_of_Dissolution_Value'
	else:
		assert 'Klimenko' in os.path.basename(orig_qspr_in)
		ep_col = 'Endpoint_Solubility_Value'
	
	id_and_y_df = all_df[['ID_Chemical',ep_col]]
	
	assert 2 == id_and_y_df.shape[1]
	assert all_df.shape[1] > 2
	assert all_df.shape[0] > 2
	assert all_df.shape[0] == id_and_y_df.shape[0]
	
	return id_and_y_df

def getIdAndDescsDf(source_of_some_descs):
	#source_of_some_descs: This might only contain ID and descriptor names of interest, or it might also contain an endpoint column
	
	all_df = pd.read_csv(source_of_some_descs)
	
	all_cols = list(all_df.columns.values)
	
	ep_cols = [c for c in all_cols if 'Endpoint' in c]
	del c
	
	if 1 == len(ep_cols):
		assert '_MD_' in os.path.basename(source_of_some_descs) #This denotes original QSPR input files, which should contain an endpoint column!
		del all_df[ep_cols[0]]
	else:
		assert 0 == len(ep_cols)
		assert not '_MD_' in os.path.basename(source_of_some_descs) #This denotes original QSPR input files, which should contain an endpoint column!
	
	id_and_descs_df = all_df
	del all_df
	
	assert 0 == len([c for c in list(id_and_descs_df.columns.values) if 'Endpoint' in c])
	del c
	
	pre_rename_row_count = id_and_descs_df.shape[0]
	pre_rename_col_count = id_and_descs_df.shape[1]
	pre_rename_desc_col_names = [c for c in list(id_and_descs_df.columns.values) if not 'ID' in c]
	del c
	
	if 'ID' in list(id_and_descs_df.columns.values):
		assert not 'ID_Chemical' in list(id_and_descs_df.columns.values)
		id_and_descs_df = id_and_descs_df.rename(index=str,columns={'ID':'ID_Chemical'})
	else:
		assert 'ID_Chemical' in list(id_and_descs_df.columns.values)
	
	assert 'ID_Chemical' in list(id_and_descs_df.columns.values)
	assert not 'ID' in list(id_and_descs_df.columns.values)
	assert pre_rename_row_count == id_and_descs_df.shape[0]
	assert pre_rename_col_count == id_and_descs_df.shape[1]
	assert pre_rename_desc_col_names == [c for c in list(id_and_descs_df.columns.values) if not 'ID' in c]
	del c
	
	return id_and_descs_df

def combineDfs(id_and_y_df,id_and_2D_descs_df,id_and_MP_descs_df,id_and_3D_descs_df,id_and_LE_desc_df,id_and_T_desc_df):
	
	
	current_df = id_and_y_df
	
	for other_df in [id_and_2D_descs_df,id_and_MP_descs_df,id_and_3D_descs_df,id_and_LE_desc_df,id_and_T_desc_df]:
		if not other_df is None:
			current_df = pd.merge(left=current_df, right=other_df, how='inner', on=['ID_Chemical'], sort=False,suffixes=('_x', '_y'), copy=True, indicator=False)
			
			assert 0 == len([c for c in list(current_df.columns.values) if ('_x' in c or '_y' in c)])
			del c
	
	return current_df

def update3DdescNames(id_and_3D_descs_df):
	assert 'ID_Chemical' in list(id_and_3D_descs_df.columns.values)
	assert 0 == len([c for c in list(id_and_3D_descs_df.columns.values) if 'Endpoint' in c])
	del c
	desc_columns = [c for c in list(id_and_3D_descs_df.columns.values) if not 'ID_Chemical' == c]
	del c
	assert len(desc_columns) == len(set(desc_columns))
	assert len(desc_columns)==(len(list(id_and_3D_descs_df.columns.values))-1)
	new_desc_col_names = ['D_conf_%s' % c for c in desc_columns]
	del c
	
	pre_rename_row_count = id_and_3D_descs_df.shape[0]
	pre_rename_col_count = id_and_3D_descs_df.shape[1]
	
	id_and_3D_descs_df = id_and_3D_descs_df.rename(index=str,columns=dict(zip(desc_columns,new_desc_col_names)))
	
	assert pre_rename_row_count == id_and_3D_descs_df.shape[0]
	assert pre_rename_col_count == id_and_3D_descs_df.shape[1]
	
	assert 0 == len([c for c in list(id_and_3D_descs_df.columns.values) if 'Endpoint' in c])
	del c
	
	assert 1 == len([c for c in list(id_and_3D_descs_df.columns.values) if 'ID_Chemical' == c])
	del c
	
	assert new_desc_col_names == [c for c in list(id_and_3D_descs_df.columns.values) if not 'ID_Chemical' == c]
	del c
	
	return id_and_3D_descs_df

def getIdAndLEdescDf(orig_qspr_in):
	
	all_df = pd.read_csv(orig_qspr_in)
	
	id_and_LE_desc_df = all_df[['ID_Chemical','D_LatticeEnergy']]
	
	assert 2 == id_and_LE_desc_df.shape[1]
	assert all_df.shape[1] > 2
	assert all_df.shape[0] > 2
	assert all_df.shape[0] == id_and_LE_desc_df.shape[0]
	
	return id_and_LE_desc_df

def getIdAndTdescDf(orig_qspr_in):
	all_df = pd.read_csv(orig_qspr_in)
	
	id_and_T_desc_df = all_df[['ID_Chemical','D_Temperature_Value']]
	
	assert 2 == id_and_T_desc_df.shape[1]
	assert all_df.shape[1] > 2
	assert all_df.shape[0] > 2
	assert all_df.shape[0] == id_and_T_desc_df.shape[0]
	
	return id_and_T_desc_df

def getIdAnd2dDescsDf(orig_qspr_in,ds):
	id_and_all_orig_descs_df = getIdAndDescsDf(orig_qspr_in)
	if 'CD_True' in ds:
		assert 'CD_True' in orig_qspr_in
		assert not 'CD_False' in orig_qspr_in
		assert not 'CD_False' in ds
		
		assert 'D_LatticeEnergy' in list(id_and_all_orig_descs_df.columns.values)
		del id_and_all_orig_descs_df['D_LatticeEnergy']
	else:
		assert not 'CD_True' in orig_qspr_in
		assert 'CD_False' in orig_qspr_in
		assert 'CD_False' in ds
	
	if 'Klimenko' in ds:
		assert 'D_Temperature_Value' in list(id_and_all_orig_descs_df.columns.values)
		del id_and_all_orig_descs_df['D_Temperature_Value']
	else:
		assert 'Avdeef' in ds
		assert not 'D_Temperature_Value' in list(id_and_all_orig_descs_df.columns.values)
	
	id_and_2D_descs_df = id_and_all_orig_descs_df
	del id_and_all_orig_descs_df
	
	assert not 'D_LatticeEnergy' in list(id_and_2D_descs_df.columns.values)
	assert not 'D_Temperature_Value' in list(id_and_2D_descs_df.columns.values)
	
	return id_and_2D_descs_df

def checkFinalDf(final_df,ds,desc_label):
	print 'Running final checks on ds=%s,desc_label=%s' % (ds,desc_label)
	
	assert 'ID_Chemical' in list(final_df.columns.values)
	assert len(list(final_df['ID_Chemical'])) == len(set(list(final_df['ID_Chemical'])))
	assert len(list(final_df['ID_Chemical'])) > 0
	assert len(list(final_df['ID_Chemical'])) == final_df.shape[0]
	
	if 'Avdeef' in ds:
		assert not 'Klimenko' in ds
		assert 'Endpoint_StandardEnthalpy_of_Dissolution_Value' in list(final_df.columns.values)
	else:
		assert 'Klimenko' in ds
		assert 'Endpoint_Solubility_Value' in list(final_df.columns.values)
	
	assert len(list(final_df.columns.values))==len(set(list(final_df.columns.values)))
	assert len(list(final_df.columns.values))==final_df.shape[1]
	
	print 'Checking row totals'
	
	if 'Klimenko_QSPRin_CD_True' == ds:
		assert final_df.shape[0] == 530
	elif 'Klimenko_QSPRin_CD_False' == ds:
		assert final_df.shape[0] == 882
	elif 'Avdeef_ExDPs_QSPRin_CD_True' == ds:
		assert final_df.shape[0] == 169
	elif 'Avdeef_ExDPs_Cal_QSPRin_CD_True' == ds:
		assert final_df.shape[0] == 30
	else:
		raise Exception('Unrecognised ds=%s' % ds)
	
	print 'Checking column totals'
	
	if 'IntegSub.SiRMSSub.Absolv.Ind.Rdk' == desc_label:
		# if 'Klimenko_QSPRin_CD_True' == ds:
			# assert final_df.shape[1] == 3766
		# elif 'Klimenko_QSPRin_CD_False' == ds:
			# assert final_df.shape[1] == 3765
		# elif 'Avdeef_ExDPs_QSPRin_CD_True' == ds:
			# raise Exception('This combination should not be considered!')#assert final_df.shape[1] == 4778
		# elif 'Avdeef_ExDPs_Cal_QSPRin_CD_True' == ds:
			# raise Exception('This combination should not be considered!')#assert final_df.shape[1] == 4778
		# else:
			# raise Exception('Unrecognised ds=%s' % ds)
		raise Exception('This combination should not be considered!')
	elif '3D_C' == desc_label or '3D_S' == desc_label:
		if 'Klimenko_QSPRin_CD_True' == ds:
			assert final_df.shape[1] == 47
		elif 'Klimenko_QSPRin_CD_False' == ds:
			assert final_df.shape[1] == 46
		elif 'Avdeef_ExDPs_QSPRin_CD_True' == ds:
			assert final_df.shape[1] == 46
		elif 'Avdeef_ExDPs_Cal_QSPRin_CD_True' == ds:
			assert final_df.shape[1] == 46
		else:
			raise Exception('Unrecognised ds=%s' % ds)
	elif '3D_C.IntegSub.SiRMSSub.Absolv.Ind.Rdk' == desc_label or '3D_S.IntegSub.SiRMSSub.Absolv.Ind.Rdk' == desc_label:
		if 'Klimenko_QSPRin_CD_True' == ds:
			assert final_df.shape[1] == 3809,final_df.shape[1]
		elif 'Klimenko_QSPRin_CD_False' == ds:
			assert final_df.shape[1] == 3808,final_df.shape[1]
		elif 'Avdeef_ExDPs_QSPRin_CD_True' == ds:
			assert final_df.shape[1] == 4821,final_df.shape[1]
		elif 'Avdeef_ExDPs_Cal_QSPRin_CD_True' == ds:
			assert final_df.shape[1] == 4821,final_df.shape[1]
		else:
			raise Exception('Unrecognised ds=%s' % ds)
	elif 'IntegSub.SiRMSSub.Absolv.Ind.Rdk_MPD' == desc_label:
		if 'Klimenko_QSPRin_CD_True' == ds:
			assert final_df.shape[1] == 3767
		elif 'Klimenko_QSPRin_CD_False' == ds:
			assert final_df.shape[1] == 3766
		elif 'Avdeef_ExDPs_QSPRin_CD_True' == ds:
			raise Exception('This combination should not be considered!')#assert final_df.shape[1] == 4776
		elif 'Avdeef_ExDPs_Cal_QSPRin_CD_True' == ds:
			raise Exception('This combination should not be considered!')#assert final_df.shape[1] == 4776
		else:
			raise Exception('Unrecognised ds=%s' % ds)
	elif '3D_C_MPD' == desc_label or '3D_S_MPD' == desc_label:
		if 'Klimenko_QSPRin_CD_True' == ds:
			assert final_df.shape[1] == 48
		elif 'Klimenko_QSPRin_CD_False' == ds:
			assert final_df.shape[1] == 47
		elif 'Avdeef_ExDPs_QSPRin_CD_True' == ds:
			assert final_df.shape[1] == 47
		elif 'Avdeef_ExDPs_Cal_QSPRin_CD_True' == ds:
			assert final_df.shape[1] == 47
		else:
			raise Exception('Unrecognised ds=%s' % ds)
	elif '3D_C.IntegSub.SiRMSSub.Absolv.Ind.Rdk_MPD' == desc_label or '3D_S.IntegSub.SiRMSSub.Absolv.Ind.Rdk_MPD' == desc_label:
		if 'Klimenko_QSPRin_CD_True' == ds:
			assert final_df.shape[1] == 3810
		elif 'Klimenko_QSPRin_CD_False' == ds:
			assert final_df.shape[1] == 3809
		elif 'Avdeef_ExDPs_QSPRin_CD_True' == ds:
			assert final_df.shape[1] == 4822
		elif 'Avdeef_ExDPs_Cal_QSPRin_CD_True' == ds:
			assert final_df.shape[1] == 4822
		else:
			raise Exception('Unrecognised ds=%s' % ds)
	elif 'Absolv.Ind_MPD' == desc_label:
		if 'Klimenko_QSPRin_CD_True' == ds:
			assert final_df.shape[1] == 15
		elif 'Klimenko_QSPRin_CD_False' == ds:
			assert final_df.shape[1] == 14
		elif 'Avdeef_ExDPs_QSPRin_CD_True' == ds:
			raise Exception('This combination should not be considered!')#assert final_df.shape[1] == 4820
		elif 'Avdeef_ExDPs_Cal_QSPRin_CD_True' == ds:
			raise Exception('This combination should not be considered!')#assert final_df.shape[1] == 4820
		else:
			raise Exception('Unrecognised ds=%s' % ds)
	elif 'Rdk.Absolv_MPD' == desc_label:
		if 'Klimenko_QSPRin_CD_True' == ds:
			assert final_df.shape[1] == 207
		elif 'Klimenko_QSPRin_CD_False' == ds:
			assert final_df.shape[1] == 206
		elif 'Avdeef_ExDPs_QSPRin_CD_True' == ds:
			raise Exception('This combination should not be considered!')#assert final_df.shape[1] == 4820
		elif 'Avdeef_ExDPs_Cal_QSPRin_CD_True' == ds:
			raise Exception('This combination should not be considered!')#assert final_df.shape[1] == 4820
		else:
			raise Exception('Unrecognised ds=%s' % ds)
	elif 'IntegSub.SiRMSSub_MPD' == desc_label:
		if 'Klimenko_QSPRin_CD_True' == ds:
			assert final_df.shape[1] == 3561
		elif 'Klimenko_QSPRin_CD_False' == ds:
			assert final_df.shape[1] == 3560
		elif 'Avdeef_ExDPs_QSPRin_CD_True' == ds:
			raise Exception('This combination should not be considered!')#assert final_df.shape[1] == 4820
		elif 'Avdeef_ExDPs_Cal_QSPRin_CD_True' == ds:
			raise Exception('This combination should not be considered!')#assert final_df.shape[1] == 4820
		else:
			raise Exception('Unrecognised ds=%s' % ds)
	elif 'Rdk_MPD' == desc_label:
		if 'Klimenko_QSPRin_CD_True' == ds:
			assert final_df.shape[1] == 201
		elif 'Klimenko_QSPRin_CD_False' == ds:
			assert final_df.shape[1] == 200
		elif 'Avdeef_ExDPs_QSPRin_CD_True' == ds:
			raise Exception('This combination should not be considered!')#assert final_df.shape[1] == 4820
		elif 'Avdeef_ExDPs_Cal_QSPRin_CD_True' == ds:
			raise Exception('This combination should not be considered!')#assert final_df.shape[1] == 4820
		else:
			raise Exception('Unrecognised ds=%s' % ds)
	elif 'Absolv_MPD' == desc_label:
		if 'Klimenko_QSPRin_CD_True' == ds:
			assert final_df.shape[1] == 11
		elif 'Klimenko_QSPRin_CD_False' == ds:
			assert final_df.shape[1] == 10
		elif 'Avdeef_ExDPs_QSPRin_CD_True' == ds:
			raise Exception('This combination should not be considered!')#assert final_df.shape[1] == 4820
		elif 'Avdeef_ExDPs_Cal_QSPRin_CD_True' == ds:
			raise Exception('This combination should not be considered!')#assert final_df.shape[1] == 4820
		else:
			raise Exception('Unrecognised ds=%s' % ds)
	else:
		raise Exception('Unrecognised desc_label =%s' % desc_label)
	
	print 'RAN final checks on ds=%s,desc_label=%s' % (ds,desc_label)

def createNewQsprIn(orig_qspr_in,source_of_MP_descs,source_of_3D_descs,ds,desc_label):
	new_qspr_in = '%s%s%s_extra_%s.csv' % (dir_of_this_script,os.path.sep,ds,desc_label)
	
	id_and_y_df = getIdAndYdf(orig_qspr_in)
	
	if desc_label in missing_orig_MPD_desc_labels:
		id_and_MP_descs_df = getIdAndDescsDf(source_of_MP_descs)
		
		id_and_2D_descs_df = getIdAnd2dDescsDf(orig_qspr_in,ds)
		
		id_and_3D_descs_df = None
	else:
		assert '3D' in desc_label
		
		id_and_3D_descs_df = getIdAndDescsDf(source_of_3D_descs)
		id_and_3D_descs_df = update3DdescNames(id_and_3D_descs_df)
		
		if 'MPD' in desc_label:
			id_and_MP_descs_df = getIdAndDescsDf(source_of_MP_descs)
			if not 'Klimenko' in ds:
				assert 'Avdeef' in ds
				assert 'IntegSub.SiRMSSub.Absolv.Ind.Rdk' in source_of_MP_descs
				id_and_MP_descs_df = id_and_MP_descs_df[['ID_Chemical','D_MP_Descriptor']]
		else:
			id_and_MP_descs_df = None
		
		if not desc_label in ['3D_S','3D_C','3D_S_MPD','3D_C_MPD']:
			assert 'IntegSub.SiRMSSub.Absolv.Ind.Rdk' in desc_label,desc_label
			
			id_and_2D_descs_df = getIdAnd2dDescsDf(orig_qspr_in,ds)
		else:
			id_and_2D_descs_df = None
	
	if 'CD_True' in ds:
		id_and_LE_desc_df = getIdAndLEdescDf(orig_qspr_in)
	else:
		assert 'CD_False' in ds
		id_and_LE_desc_df = None
	if 'Klimenko'  in ds:
		id_and_T_desc_df = getIdAndTdescDf(orig_qspr_in)
	else:
		assert 'Avdeef' in ds
		id_and_T_desc_df = None
	
	final_df = combineDfs(id_and_y_df,id_and_2D_descs_df,id_and_MP_descs_df,id_and_3D_descs_df,id_and_LE_desc_df,id_and_T_desc_df)
	
	checkFinalDf(final_df,ds,desc_label)
	
	final_df.to_csv(new_qspr_in,index=False)


def main():
	print 'THE START'
	
	for ds in ds_names:
		desc_set_labels = getDescLabels(ds)
		
		for desc_label in desc_set_labels:
			
			orig_qspr_in = findOrigQSPRin(ds,desc_label)
			assert '_MD_' in os.path.basename(orig_qspr_in)
			
			source_of_MP_descs = findSourceOfMPDescs(ds)
			
			if not desc_label in missing_orig_MPD_desc_labels:
				source_of_3D_descs = findSourceOf3Ddescs(ds,desc_label)
			else:
				source_of_3D_descs = None
			
			createNewQsprIn(orig_qspr_in,source_of_MP_descs,source_of_3D_descs,ds,desc_label)
	
	print 'THE END'
	
	return 0

if __name__ == '__main__':
	sys.exit(main())
