# Supplementary material for: The influence of solid state information and descriptor selection on statistical models of temperature dependent aqueous solubility
Source: J Cheminform. 2018 Aug 29;10:44. doi: 10.1186/s13321-018-0298-3 (PMC6115327; doi:10.1186/s13321-018-0298-3)
Supplement: Supplementary file 9 — Additional file 9. All scripts used to generate QSPR input files, modelling results and perform analysis. [file 13321_2018_298_MOESM9_ESM.zip › QSPR_scripts/extra_qspr_models/crossValidate.R]

####################################
#https://opensource.org/licenses/BSD-3-Clause (last accessed 26/11/17)
#Copyright (c) 2017 University of Leeds
#Redistribution and use in source and binary forms, with or without modification, are permitted provided that the following conditions are met:
#1. Redistributions of source code must retain the above copyright notice, this list of conditions and the following disclaimer.
#2. Redistributions in binary form must reproduce the above copyright notice, this list of conditions and the following disclaimer in the documentation and/or other materials provided with the distribution.
#3. Neither the name of the copyright holder nor the names of its contributors may be used to endorse or promote products derived from this software without specific prior written permission.
#THIS SOFTWARE IS PROVIDED BY THE COPYRIGHT HOLDERS AND CONTRIBUTORS "AS IS" AND ANY EXPRESS OR IMPLIED WARRANTIES, INCLUDING, BUT NOT LIMITED TO, THE IMPLIED WARRANTIES OF MERCHANTABILITY AND FITNESS FOR A PARTICULAR PURPOSE ARE DISCLAIMED. IN NO EVENT SHALL THE COPYRIGHT HOLDER OR CONTRIBUTORS BE LIABLE FOR ANY DIRECT, INDIRECT, INCIDENTAL, SPECIAL, EXEMPLARY, OR CONSEQUENTIAL DAMAGES (INCLUDING, BUT NOT LIMITED TO, PROCUREMENT OF SUBSTITUTE GOODS OR SERVICES; LOSS OF USE, DATA, OR PROFITS; OR BUSINESS INTERRUPTION) HOWEVER CAUSED AND ON ANY THEORY OF LIABILITY, WHETHER IN CONTRACT, STRICT LIABILITY, OR TORT (INCLUDING NEGLIGENCE OR OTHERWISE) ARISING IN ANY WAY OUT OF THE USE OF THIS SOFTWARE, EVEN IF ADVISED OF THE POSSIBILITY OF SUCH DAMAGE.
####################################
#=====================
required_pkgs <- c("caret")
for(pkg in required_pkgs){
	require(pkg,character.only=TRUE)
}
rm(pkg)
source("processDS.R")
source("createQSPRmodel.R")
#=====================


recordCVpredictions <- function(method,test_pred,test_experi,test_ids,fold_no,holdout_perc,repetition,rand_seed,cv_perf_record_file){
	#################################
	#We might be carrying out (1) multiple repetitions of K-fold CV
	#or (2) so-called "Monte Carlo cross-validation" i.e. multiple repetitions of the holdout / leave many out testing approach
	#If (1): fold_no = fold index (where fold index ranges from 1 .... K) and holdout_perc="N.A"
	#If (2): fold_no = "N/A" and holdout_perc = the fraction of the dataset independently and randomly selected as the test set for each repetition
	#################################
	#################################
	stopifnot(is.character(method))
	stopifnot(is.vector(test_pred) && is.double(test_pred) && length(test_pred)>1)
	stopifnot(is.vector(test_experi) && is.double(test_experi) && length(test_experi)>1)
	stopifnot(is.vector(test_ids) && is.character(test_ids) && length(test_ids)>1)
	stopifnot(identical(length(test_pred),length(test_experi)))
	stopifnot(identical(length(test_pred),length(test_ids)))
	if(is.vector(fold_no) && is.double(fold_no) && 1==length(fold_no) && fold_no>=1){
		stopifnot(identical(holdout_perc,"N.A"))
	}else{
		stopifnot(identical(fold_no,"N.A"))
		stopinfot(is.vector(holdout_perc) && is.double(holdout_perc) && 1==length(holdout_perc) && holdout_perc<1)
	}
	stopifnot(is.vector(repetition) && is.double(repetition) && 1==length(repetition) && repetition>=1)
	stopifnot(is.vector(rand_seed) && is.double(rand_seed) && 1==length(rand_seed))
	#################################
	
	if(!file.exists(cv_perf_record_file)){
		write.table(t(c("ID","Fold","Holdout.Percentage","Repetition","Seed","Experimental","Prediction","Method")),file=cv_perf_record_file,sep=",",append=FALSE,row.names=FALSE,col.names=FALSE)
	}
	
	N <- length(test_ids)
	
	write.table(cbind(test_ids,rep(fold_no,N),rep(holdout_perc,N),rep(repetition,N),rep(rand_seed,N),test_experi,test_pred,rep(method,N)),file=cv_perf_record_file,sep=",",append=TRUE,row.names=FALSE,col.names=FALSE)
}

##################################################################################################
########Global variables and functions required to support different "cross-validation" scenarios#
########(below)###################################################################################
##################################################################################################
all_possible_cv_scenarios <- c("v","rt","rt.rcs") #"v" = vanilla, 'stratified' cross-validation; "rt" = for datasets where the instance associated with the endpoint value depends upon the temperature, carry out 'stratified' cross-validation after stripping the temperature dependence from the IDs and averaging the endpoint values over the new IDs, followed by the assignment of the original IDs to "pseudo-cross-validation folds" based on the assignment of the stripped IDs; "rt.rcs" = as well as stripping the temperature dependence from the IDs, where applicable, remove the component of the ID referring to a crystal structure - then proceed as per "rt"

findCvScenarios <- function(ids_based_on_crystal_structure=cd_true_ds,ids_based_on_temperature=T_dep_instances){
	all_applicable_cv_scenarios <- c(all_possible_cv_scenarios[1])
	
	#if(ids_based_on_crystal_structure){
	#	all_applicable_cv_scenarios <- c(all_applicable_cv_scenarios,all_possible_cv_scenarios[3])
	#}
	
	if(ids_based_on_temperature){
		all_applicable_cv_scenarios <- c(all_applicable_cv_scenarios,all_possible_cv_scenarios[2])
	}
	
	return(all_applicable_cv_scenarios)
}

getIdPrefix <- function(id,cv_scenario){
	print("Inside getIdPrefix(...)")
	print(paste("id=",id,sep=""))
	print(paste("cv_scenario=",cv_scenario,sep=""))
	###############
	stopifnot(is.character(id))
	stopifnot(cv_scenario %in% all_possible_cv_scenarios[c(2,3)])
	################
	
	if(cv_scenario==all_possible_cv_scenarios[2]){
		id_prefix = strsplit(id,"M_Temperature:")[[1]][1]
	}else{
		stopifnot(cv_scenario==all_possible_cv_scenarios[3])
		id_prefix = strsplit(id,"_CS")[[1]][1]
	}
	
	print(paste("id_prefix=",id_prefix,sep=""))
	
	return(id_prefix)
}

getIdPrefix2AverageEpVals <- function(the_ds,cv_scenario,id_col,ep_col){
	############
	stopifnot(is.data.frame(the_ds))
	stopifnot(cv_scenario %in% all_possible_cv_scenarios[c(2,3)])
	stopifnot(is.vector(id_col) && is.double(id_col) && 1==length(id_col))
	stopifnot(is.vector(ep_col) && is.double(ep_col) && 1==length(ep_col))
	stopifnot(is.vector(fold_max) && is.double(fold_max) && 1==length(fold_max))
	############
	
	id_prefix2all_ep_vals <- list()
	
	for(row_count in c(1:nrow(the_ds))){
		id_prefix <- getIdPrefix(id=as.vector(the_ds[row_count,id_col]),cv_scenario=cv_scenario)
		if(id_prefix %in% names(id_prefix2all_ep_vals)){
			id_prefix2all_ep_vals[[id_prefix]] <- c(as.double(as.vector(the_ds[row_count,ep_col])),id_prefix2all_ep_vals[[id_prefix]])
		}else{
			id_prefix2all_ep_vals[[id_prefix]] <- c(as.double(as.vector(the_ds[row_count,ep_col])))
		}
	}
	rm(row_count)
	
	id_prefix2average_ep_vals <- lapply(id_prefix2all_ep_vals,mean)
	
	return(id_prefix2average_ep_vals)
}

prefixesInId <- function(id,prefixes,delimiter){
	print("Inside prefixesInId(...)")
	print(paste("id=",id,sep=""))
	print(paste("prefixes=",prefixes,collapse=";"))
	print(paste("delimiter=",delimiter,sep=""))
	##################
	stopifnot(is.vector(id) && is.character(id) && 1==length(id))
	stopifnot(is.vector(prefixes) && is.character(prefixes) && 1<length(prefixes))
	##################
	
	for(p in prefixes){
		if(p==strsplit(id,delimiter)[[1]][1]){
		return(TRUE)
		}
	}
	return(FALSE)
}


getTrainIdIndices <- function(train_id_prefixes,the_ds,id_col,cv_scenario){
	############
	stopifnot(is.vector(train_id_prefixes) && is.character(train_id_prefixes) && 1<length(train_id_prefixes))
	stopifnot(is.data.frame(the_ds))
	stopifnot(is.vector(id_col) && is.double(id_col) && 1==length(id_col))
	stopifnot(is.vector(cv_scenario) && is.character(cv_scenario) && 1==length(cv_scenario))
	###########
	
	
	if(cv_scenario==all_possible_cv_scenarios[2]){
		delimiter = "M_Temperature:"
	}else{
		stopifnot(cv_scenario==all_possible_cv_scenarios[3])
		delimiter = "_CS"
	}
	
	all_ids <- as.vector(the_ds[,id_col])
	
	more_args_for_prefixesInId <- list()
	more_args_for_prefixesInId[["prefixes"]] <- train_id_prefixes
	more_args_for_prefixesInId[["delimiter"]] <- delimiter
	
	train_id_indices <- which(mapply(prefixesInId,all_ids,MoreArgs=more_args_for_prefixesInId))
	
	return(train_id_indices)
}

createPseudoCvFolds <- function(the_ds,cv_scenario,id_col,ep_col,fold_max){
	############
	stopifnot(is.data.frame(the_ds))
	stopifnot(cv_scenario %in% all_possible_cv_scenarios)
	stopifnot(is.vector(id_col) && is.double(id_col) && 1==length(id_col))
	stopifnot(is.vector(ep_col) && is.double(ep_col) && 1==length(ep_col))
	stopifnot(is.vector(fold_max) && is.double(fold_max) && 1==length(fold_max))
	############
	
	
	
	id_prefix2average_ep_vals <- getIdPrefix2AverageEpVals(the_ds,cv_scenario,id_col,ep_col)
	
	per_fold_train_id_prefix_indices <- createFolds(as.vector(unlist(id_prefix2average_ep_vals)), k = fold_max,returnTrain=TRUE)
	
	all_id_prefixes_in_order <- names(id_prefix2average_ep_vals)
	
	
	folds_never_different_to_vanilla_cv <- TRUE
	
	if(length(all_id_prefixes_in_order)<nrow(the_ds)){
	
		folds_list <- list()
		
		
		
		for(fold_name in names(per_fold_train_id_prefix_indices)){
			train_id_prefixes <- all_id_prefixes_in_order[as.double(as.vector(per_fold_train_id_prefix_indices[[fold_name]]))]
			
			stopifnot(is.vector(train_id_prefixes))
			stopifnot(is.character(train_id_prefixes))
			stopifnot(length(train_id_prefixes)>1)
			
			train_id_indices <- getTrainIdIndices(train_id_prefixes,the_ds,id_col,cv_scenario)
			
			stopifnot(is.vector(train_id_indices))
			stopifnot(is.numeric(train_id_indices))
			stopifnot(length(train_id_indices)>=length(train_id_prefixes))
		
			if(length(train_id_indices)>length(train_id_prefixes)){
				folds_never_different_to_vanilla_cv <- FALSE
			}
			
			folds_list[[fold_name]] <- train_id_indices
		}
		
		stopifnot(!folds_never_different_to_vanilla_cv)
	}
	
	
	if(!folds_never_different_to_vanilla_cv){
		return(folds_list)
	}else{
		print("Folds do not appear to be different to basic CV!")
		return(NA)
	}
}

##################################################################################################
########Global variables and functions required to support different "cross-validation" scenarios#
########(above)###################################################################################
##################################################################################################

getAllCVresults <- function(the_ds,method,cv_perf_record_file,id_col,ep_col,rep_max,fold_max,holdout_perc,all_rand_seeds=default_all_rand_seeds,cv_scenario=all_possible_cv_scenarios[1]){
	##################
	stopifnot(is.data.frame(the_ds))
	stopifnot(is.character(method))
	stopifnot(is.character(cv_perf_record_file))
	stopifnot(is.vector(id_col) && is.double(id_col) && 1==length(id_col))
	stopifnot(is.vector(ep_col) && is.double(ep_col) && 1==length(ep_col))
	stopifnot(is.vector(rep_max) && is.double(rep_max) && 1==length(rep_max))
	if(!(is.vector(fold_max) && is.double(fold_max) && 1==length(fold_max) && fold_max>1)){
		stopifnot(identical("N.A",fold_max))
		stopifnot(is.vector(holdout_perc) && is.double(holdout_perc) && 1==length(holdout_perc) && holdout_perc<1)
	}else{
		stopifnot(identical("N.A",holdout_perc))
	}
	stopifnot(is.vector(all_rand_seeds) && is.double(all_rand_seeds))
	stopifnot(cv_scenario %in% all_possible_cv_scenarios)
	##################
	
	print("Inside getAllCVresults(...)")
	print(paste("cv_perf_record_file=",cv_perf_record_file,sep=""))
	
	if(!identical("N.A",fold_max)){
		for(repetition in as.double(c(1:rep_max))){
			set.seed(repetition)
			
			if(cv_scenario==all_possible_cv_scenarios[1]){
				folds_list <- createFolds(as.vector(the_ds[,ep_col]), k = fold_max,returnTrain=TRUE)
			}else{
				folds_list <- createPseudoCvFolds(the_ds=the_ds,cv_scenario=cv_scenario,id_col=id_col,ep_col=ep_col,fold_max=fold_max)
				
			}
			
			stopifnot((is.list(folds_list) && !is.na(folds_list)) || (!is.list(folds_list) && is.na(folds_list)))
			
			if(is.list(folds_list)){
				fold_no <- 0
				for(fold_name in names(folds_list)){
					fold_no <- fold_no + 1
					train_rows <- as.double(folds_list[[fold_name]])
					stopifnot(is.vector(train_rows) && is.double(train_rows))
					train_ds <- the_ds[train_rows,]
					test_ds <- the_ds[-train_rows,]
					stopifnot(0==length(intersect(as.vector(train_ds[,id_col]),as.vector(test_ds[,id_col]))))
					
					retVal <- processDS(train_ds=train_ds,id_col=id_col,ep_col=ep_col,test_ds=test_ds)
					train_ds_x_norm <- retVal[["train_ds_x_norm"]]
					test_ds_x_norm <- retVal[["test_ds_x_norm"]]
					rm(retVal)
					
					for(rand_seed in all_rand_seeds){
						#if(method!="RFR" && rand_seed!=all_rand_seeds[1]){ #For consistency in analyzing the output file, we will repeat modelling with all methods with different random seeds, even though this will just entail generating the results multiple times for the deterministic model building methods!
						#	break
						#}
						
						model <- createQSPRmodel(train_df=train_ds_x_norm,ep_col=ep_col,id_col=id_col,method=method,rand_seed=rand_seed)
						
						test_x <- test_ds_x_norm[,-c(id_col,ep_col)]
						
						test_pred <- predict(model,test_x)
						
						test_experi <- as.double(as.vector(test_ds_x_norm[,ep_col]))
						
						test_ids <- as.character(as.vector(test_ds_x_norm[,id_col]))
						
						recordCVpredictions(method,test_pred,test_experi,test_ids,fold_no,holdout_perc,repetition,rand_seed,cv_perf_record_file)
					}
				}
				rm(folds_list)
			}
		}
	}else{
		stop("Holdout approach - so-called Monte-Carlo cross-validation - is not yet implemented!")
	}
}
