# Supplementary material for: The influence of solid state information and descriptor selection on statistical models of temperature dependent aqueous solubility
Source: J Cheminform. 2018 Aug 29;10:44. doi: 10.1186/s13321-018-0298-3 (PMC6115327; doi:10.1186/s13321-018-0298-3)
Supplement: Supplementary file 9 — Additional file 9. All scripts used to generate QSPR input files, modelling results and perform analysis. [file 13321_2018_298_MOESM9_ESM.zip › QSPR_scripts/extra_utils/csd_refcodes_to_3D_desc_ready_sdf.py]

####################################
#https://opensource.org/licenses/BSD-3-Clause (last accessed 26/11/17)
#Copyright (c) 2018 University of Leeds
#Redistribution and use in source and binary forms, with or without modification, are permitted provided that the following conditions are met:
#1. Redistributions of source code must retain the above copyright notice, this list of conditions and the following disclaimer.
#2. Redistributions in binary form must reproduce the above copyright notice, this list of conditions and the following disclaimer in the documentation and/or other materials provided with the distribution.
#3. Neither the name of the copyright holder nor the names of its contributors may be used to endorse or promote products derived from this software without specific prior written permission.
#THIS SOFTWARE IS PROVIDED BY THE COPYRIGHT HOLDERS AND CONTRIBUTORS "AS IS" AND ANY EXPRESS OR IMPLIED WARRANTIES, INCLUDING, BUT NOT LIMITED TO, THE IMPLIED WARRANTIES OF MERCHANTABILITY AND FITNESS FOR A PARTICULAR PURPOSE ARE DISCLAIMED. IN NO EVENT SHALL THE COPYRIGHT HOLDER OR CONTRIBUTORS BE LIABLE FOR ANY DIRECT, INDIRECT, INCIDENTAL, SPECIAL, EXEMPLARY, OR CONSEQUENTIAL DAMAGES (INCLUDING, BUT NOT LIMITED TO, PROCUREMENT OF SUBSTITUTE GOODS OR SERVICES; LOSS OF USE, DATA, OR PROFITS; OR BUSINESS INTERRUPTION) HOWEVER CAUSED AND ON ANY THEORY OF LIABILITY, WHETHER IN CONTRACT, STRICT LIABILITY, OR TORT (INCLUDING NEGLIGENCE OR OTHERWISE) ARISING IN ANY WAY OUT OF THE USE OF THIS SOFTWARE, EVEN IF ADVISED OF THE POSSIBILITY OF SUCH DAMAGE.
####################################
import sys,re,os,glob,copy
from collections import defaultdict
#====================
import ccdc
print 'CSD API version=',ccdc.__version__
import ccdc.io
print 'CSD DB version=',ccdc.io.csd_version()
#======================
from ccdc.io import EntryReader
csd_ER = EntryReader('CSD')
#======================
import mol_struc_parser_ext as msp
#======================

def refcodeToDbEntry(refcode):
	return csd_ER.entry(refcode)

def checkIfDisordered(db_entry,warn_if_any_disorder=True):
	#https://downloads.ccdc.cam.ac.uk/documentation/API/modules/crystal_api.html IMPLIES that entry.crystal.molecule shouldn't contain any disordered atoms, but that any disordered atoms should be reflected in crystal.disordered_molecule
	#https://downloads.ccdc.cam.ac.uk/documentation/API/modules/molecule_api.html#ccdc.molecule.Atom
	#http://docplayer.net/44572021-The-csd-python-api-documentation.html - "A convention within the CSD is that disordered atoms have labels ending with a '?'."
	
	atoms_with_any_disorder_retained = db_entry.crystal.disordered_molecule.atoms
	
	atoms_with_any_disorder_suppressed = db_entry.crystal.molecule.atoms
	
	disordered_atoms_only = [a for a in atoms_with_any_disorder_retained if '?' == a.label[-1]]
	del a
	assert 0 == len([a for a in atoms_with_any_disorder_suppressed if '?' == a.label[-1]])
	del a
	
	atom_count_with_disorder = len(atoms_with_any_disorder_retained)
	atom_count_without_disorder = len(atoms_with_any_disorder_suppressed)
	
	assert atom_count_with_disorder >= atom_count_without_disorder
	
	if not atom_count_with_disorder == atom_count_without_disorder:
		disorder = True
		assert len(disordered_atoms_only) > 0
	else:
		disorder = False
		assert len(disordered_atoms_only) == 0
	
	if disorder:
		if warn_if_any_disorder:
			print 'Warning! %s contains disordered atoms!' % db_entry.identifier
		else:
			raise Exception('%s contains disordered atoms!' % db_entry.identifier)
	
	return disorder

def parseDbEntryMol(db_entry):
	#https://downloads.ccdc.cam.ac.uk/documentation/API/modules/molecule_api.html#ccdc.molecule.Atom
	crystal_mol = db_entry.crystal.molecule
	
	orig_atom_count = len([a for a in crystal_mol.atoms if not a.coordinates is None])
	del a
	
	crystal_mol.assign_bond_types(which='unknown')
	
	assert len([a for a in crystal_mol.atoms if not a.coordinates is None]) == orig_atom_count
	del a
	
	crystal_mol.add_hydrogens(mode='missing')
	
	final_atom_count = len([a for a in crystal_mol.atoms if not a.coordinates is None])
	del a
	assert final_atom_count >= orig_atom_count
	
	if final_atom_count > orig_atom_count:
		print 'Missing hydrogen atoms were added to %s!' % db_entry.identifier
		h_added = True
	else:
		h_added = False
	
	db_entry.crystal.molecule = crystal_mol
	assert len([a for a in db_entry.crystal.molecule.atoms if not a.coordinates is None]) == final_atom_count
	del a
	assert 0 == len([a for a in db_entry.crystal.molecule.atoms if a.coordinates is None])
	del a
	
	return db_entry,h_added

def getSdfEntry(parsed_db_entry):
	return parsed_db_entry.crystal.molecule.to_string("sdf")

def csdRefcodesToSdf(sdf_file_name,csd_refcodes):
	codeToIssues = defaultdict(dict)
	
	f_out = open(sdf_file_name,'wb')
	try:
		for refcode in csd_refcodes:
			print 'Parsing %s and writing parsed molecule to %s' % (refcode,sdf_file_name)
			db_entry = refcodeToDbEntry(refcode)
			disorder = checkIfDisordered(db_entry)
			db_entry,h_added = parseDbEntryMol(db_entry)
			sdf_str = getSdfEntry(db_entry)
			f_out.write(sdf_str)
			
			codeToIssues[refcode]['disorder'] = disorder
			codeToIssues[refcode]['h_added'] = h_added
			
	finally:
		f_out.close()
		del f_out
	
	return codeToIssues

def check_csdRefcodesToSdf():
	
	csd_refcodes = ['NIFLUM10','CEZVIN','TNIOAN'] #We expect to have to add hydrogens to NIFLUM10 and remove disorder from CEZVIN and do nothing to TNIOAN
	
	this_dir = os.path.dirname(os.path.abspath(__file__))
	
	sdf_file_name = os.path.sep.join([this_dir,'check_csdRefcodesToSdf.sdf'])
	
	codeToIssues = csdRefcodesToSdf(sdf_file_name,csd_refcodes)
	
	assert not codeToIssues['NIFLUM10']['disorder']
	assert codeToIssues['NIFLUM10']['h_added']
	assert codeToIssues['CEZVIN']['disorder']
	assert not codeToIssues['CEZVIN']['h_added']
	assert not codeToIssues['TNIOAN']['disorder']
	assert not codeToIssues['TNIOAN']['h_added']
	
	return sdf_file_name,csd_refcodes

def getCSDsdfReadyFor3Ddescs(sdf_file_name,refcodesToIds=None):
	new_sdf = re.sub('(\.sdf$)','_3D.d.r.sdf',sdf_file_name)
	assert not new_sdf == sdf_file_name
	
	all_mols = msp.loadMolsFromFile(file_name=sdf_file_name)
	
	##########################################################
	#http://rdkit.blogspot.co.uk/2017/05/looking-at-platinum-dataset.html
	#http://rdkit.org/Python_Docs/rdkit.Chem.rdmolops-module.html
	##########################################################
	new_mols = []
	all_ids = []
	for m in all_mols:
		msp.Chem.AssignAtomChiralTagsFromStructure(m)
		#msp.Chem.DetectBondStereoChemistry(m)
		
		if not refcodesToIds is None:
			refcode = m.GetProp("_Name")
			ids_list = refcodesToIds[refcode]
			print 'Creating copies of molecule originally labelled by this refcode=%s, for each of the following IDs=%s' % (refcode,str(ids_list))
			for ID in ids_list:
				m_ = copy.deepcopy(msp.updateMolTitle(m,ID)) #We need to create a genuine copy of the rdkit molecule, to avoid overwriting m_ in the next for loop step! #https://sourceforge.net/p/rdkit/mailman/message/33652154/
				assert m_.GetProp("_Name") == ID
				assert not m_.GetProp("_Name") == refcode
				print 'Adding copy of molecule with this new ID=',ID
				new_mols.append(m_)
				assert new_mols[-1].GetProp("_Name") == ID
				assert not new_mols[-1].GetProp("_Name") == refcode
			all_ids += ids_list
			del m_,ID,ids_list,refcode
		else:
			new_mols.append(m)
	del all_mols,m
	
	if not refcodesToIds is None:
		all_ids.sort()
		assert len(all_ids)>0
		assert len(all_ids)==len(set(all_ids))
		
		all_mol_ids = [m.GetProp("_Name") for m in new_mols]
		all_mol_ids.sort()
		
		assert all_ids == all_mol_ids
	
	
	msp.writeMolListToOutputFile(mol_list=new_mols,out_name=new_sdf)

def check_getCSDsdfReadyFor3Ddescs():
	
	sdf_file_name,csd_refcodes = check_csdRefcodesToSdf()
	
	refcodesToIds=dict(zip(csd_refcodes,[['%d_%s' % (i,csd_refcodes[i])] for i in range(0,len(csd_refcodes))]))
	
	getCSDsdfReadyFor3Ddescs(sdf_file_name,refcodesToIds)

if __name__ == '__main__':
	check_getCSDsdfReadyFor3Ddescs()
	#Additional checks: (1) compare each check_csdRefcodesToSdf.sdf molecular structure (obabel [sdf] -O [svg], viewed in Firefox), including stereochemistry, to the default shown in Mercury 3.9 [OK]; (2) ditto check_csdRefcodesToSdf_3D.d.r.sdf [OK - although NO2 representation consistently changed for TNIOAN, due to default sanitization - which is OK as this should only affect resonance form representation, not lose the crystal structure tautomer or ionization state: http://www.rdkit.org/docs/RDKit_Book.html#molecular-sanitization]; (3) compare lines in check_csdRefcodesToSdf.sdf and check_csdRefcodesToSdf_3D.d.r.sdf for the CEZVIN (contains 1 stereocentre) entry: (a) ID should be updated as expected [OK]; (b) there should be chiral tags in atom and bond blocks, as applicable [OK - as well as stereocentre markers for one atom and bond which isn't chiral]; (c) otherwise, lines should be identical [OK - except for some spacing differences AND aromatic bonds turned into a mixture of double and single bonds].
	
	msp.check_output_ok_and_cleanup('expected_csd_refcodes_to_3D_desc_ready_output')
