# Supplementary material for: The influence of solid state information and descriptor selection on statistical models of temperature dependent aqueous solubility
Source: J Cheminform. 2018 Aug 29;10:44. doi: 10.1186/s13321-018-0298-3 (PMC6115327; doi:10.1186/s13321-018-0298-3)
Supplement: Supplementary file 9 — Additional file 9. All scripts used to generate QSPR input files, modelling results and perform analysis. [file 13321_2018_298_MOESM9_ESM.zip › QSPR_scripts/extra_utils/expected_CPSA_out/test.csv]

ID	PNSA1	PNSA2	PNSA3	PNSA4	PNSA5	PPSA1	PPSA2	PPSA3	PPSA4	PPSA5	DPSA1	DPSA2	DPSA3	DPSA4	DPSA5	FNSA1	FNSA2	FNSA3	FNSA4	FNSA5	FPSA1	FPSA2	FPSA3	FPSA4	FPSA5	WNSA1	WNSA2	WNSA3	WNSA4	WNSA5	WPSA1	WPSA2	WPSA3	WPSA4	WPSA5	RNCG	RPCG	RNCS	RPCS	TASA	TPSA	RASA	RPSA
0_NIFLUM10	274.6418019	-565.613729724	-48.3830477984	-19.5039217146	-43.5087484403	179.482875615	369.637753597	17.596501648	12.7461294344	23.1023595998	-95.1589262855	935.251483321	65.9795494464	32.250051149	66.6111080401	0.604771807168	-1.24550317948	-0.106541331475	-0.0429483854992	-0.0958079368828	0.395228192832	0.813956545192	0.0387481731763	0.0280674670756	0.0508722840745	124.72161972	-256.859152609	-21.9719359786	-8.85721215894	-19.7583963546	81.5076030081	167.86162565	7.9910056363	5.78833191895	10.4913516031	0.23187660886	0.201987689579	113.802947799	0.233909306122	351.164771066	102.959906449	0.773278327414	0.226721672586
1_CEZVIN	206.510544411	-438.383520435	-40.8369225816	-10.6922809862	-36.5319600363	307.884585459	653.581776398	22.7931235729	15.9410189365	22.5373026344	101.374041048	1091.96529683	63.6300461545	26.6332999228	59.0692626707	0.40146286856	-0.85223108653	-0.0793882371939	-0.0207861240617	-0.0710192572108	0.59853713144	1.27058313434	0.0443105353245	0.0309898325448	0.0438132115288	106.228018312	-225.502347927	-21.0063140948	-5.50005726652	-18.7918623273	158.374331322	336.199282751	11.7246717604	8.19998250613	11.5930787156	0.231225655381	0.104266798538	32.2699803289	53.2432098691	389.344878444	125.050251427	0.756898453805	0.243101546195
2_TNIOAN	277.910782449	-538.323554521	-74.4905160188	-26.9161777261	-76.9033649316	85.0307880108	164.707808896	13.0846244736	8.2353904448	12.6698314535	-192.879994438	703.031363418	87.5751404924	35.1515681709	89.5731963852	0.765717694165	-1.48322374271	-0.205241069312	-0.0741611871354	-0.211889106101	0.234282305835	0.453813567532	0.0360516004189	0.0226906783766	0.034908735964	100.86537583	-195.379996293	-27.0357048682	-9.76899981467	-27.9114280419	30.8612077381	59.7793108277	4.74895415532	2.98896554138	4.59840852521	0.200044095573	0.157774798754	105.121326192	39.8278083158	65.0217680776	297.919802382	0.179152164893	0.820847835107
