# Supplementary material for: The influence of solid state information and descriptor selection on statistical models of temperature dependent aqueous solubility
Source: J Cheminform. 2018 Aug 29;10:44. doi: 10.1186/s13321-018-0298-3 (PMC6115327; doi:10.1186/s13321-018-0298-3)
Supplement: Supplementary file 9 — Additional file 9. All scripts used to generate QSPR input files, modelling results and perform analysis. [file 13321_2018_298_MOESM9_ESM.zip › QSPR_scripts/extra_utils/expected_csd_refcodes_to_3D_desc_ready_output/check_csdRefcodesToSdf_3D.d.r.sdf]

0_NIFLUM10
     RDKit          3D

 29 30  0  0  0  0  0  0  0  0999 V2000
    3.0922    8.3303   11.8362 C   0  0  0  0  0  0  0  0  0  0  0  0
    2.1038    7.5868   11.1028 C   0  0  0  0  0  0  0  0  0  0  0  0
    1.2324    6.7943   11.8408 C   0  0  0  0  0  0  0  0  0  0  0  0
    1.3097    6.7314   13.2137 C   0  0  0  0  0  0  0  0  0  0  0  0
    2.3205    7.4672   13.8100 C   0  0  0  0  0  0  0  0  0  0  0  0
    3.1893    8.2552   13.1474 N   0  0  0  0  0  0  0  0  0  0  0  0
    1.9831    7.6527    9.6545 C   0  0  0  0  0  0  0  0  0  0  0  0
    2.7307    8.2889    8.9026 O   0  0  0  0  0  0  0  0  0  0  0  0
    0.9739    6.9430    9.1691 O   0  0  0  0  0  0  0  0  0  0  0  0
    3.9585    9.1290   11.1413 N   0  0  0  0  0  0  0  0  0  0  0  0
    4.9349   10.0350   11.5959 C   0  0  0  0  0  0  0  0  0  0  0  0
    5.1479   10.3646   12.9348 C   0  0  0  0  0  0  0  0  0  0  0  0
    6.1737   11.2721   13.2260 C   0  0  0  0  0  0  0  0  0  0  0  0
    6.9374   11.8624   12.2646 C   0  0  0  0  0  0  0  0  0  0  0  0
    6.7088   11.5481   10.9333 C   0  0  0  0  0  0  0  0  0  0  0  0
    5.6997   10.6482   10.6005 C   0  0  0  0  0  0  0  0  0  0  0  0
    6.4470   11.5833   14.6451 C   0  0  2  0  0  0  0  0  0  0  0  0
    7.3220   10.7755   15.2074 F   0  0  0  0  0  0  0  0  0  0  0  0
    5.3821   11.5389   15.4493 F   0  0  0  0  0  0  0  0  0  0  0  0
    6.9488   12.8036   14.8423 F   0  0  0  0  0  0  0  0  0  0  0  0
    0.4729    6.2111   11.3222 H   0  0  0  0  0  0  0  0  0  0  0  0
    0.6129    6.1345   13.8002 H   0  0  0  0  0  0  0  0  0  0  0  0
    2.4200    7.4042   14.8926 H   0  0  0  0  0  0  0  0  0  0  0  0
    3.6609    7.9556    9.0011 H   0  0  0  0  0  0  0  0  0  0  0  0
    3.8850    9.0563   10.1316 H   0  0  0  0  0  0  0  0  0  0  0  0
    4.5376    9.9312   13.7258 H   0  0  0  0  0  0  0  0  0  0  0  0
    7.7172   12.5717   12.5378 H   0  0  0  0  0  0  0  0  0  0  0  0
    7.3157   12.0030   10.1519 H   0  0  0  0  0  0  0  0  0  0  0  0
    5.5048   10.4201    9.5537 H   0  0  0  0  0  0  0  0  0  0  0  0
  1  2  2  0
  2  3  1  0
  3  4  2  0
  4  5  1  0
  5  6  2  0
  6  1  1  0
  7  2  1  0
  8  7  1  0
  9  7  2  0
 10  1  1  0
 11 10  1  0
 12 11  2  0
 13 12  1  0
 14 13  2  0
 15 14  1  0
 16 11  1  0
 17 13  1  0
 17 18  1  1
 19 17  1  0
 20 17  1  0
 15 16  2  0
  3 21  1  0
  4 22  1  0
  5 23  1  0
  8 24  1  0
 10 25  1  0
 12 26  1  0
 14 27  1  0
 15 28  1  0
 16 29  1  0
M  END
$$$$
1_CEZVIN
     RDKit          3D

 41 41  0  0  0  0  0  0  0  0999 V2000
   11.8991    2.9035    5.2017 O   0  0  0  0  0  0  0  0  0  0  0  0
    9.6341    1.5699    4.0792 C   0  0  0  0  0  0  0  0  0  0  0  0
    9.3827    0.5181    4.9659 C   0  0  0  0  0  0  0  0  0  0  0  0
   10.0419   -0.1190    5.1183 H   0  0  0  0  0  0  0  0  0  0  0  0
   12.5254    3.5155    3.1533 N   0  0  0  0  0  0  0  0  0  0  0  0
   13.0477    4.1220    3.4669 H   0  0  0  0  0  0  0  0  0  0  0  0
   12.4609    3.4016    2.3032 H   0  0  0  0  0  0  0  0  0  0  0  0
   10.9355    1.7061    3.3633 C   0  0  0  0  0  0  0  0  0  0  0  0
   10.7626    1.9329    2.4355 H   0  0  0  0  0  0  0  0  0  0  0  0
   11.3992    0.8539    3.3806 H   0  0  0  0  0  0  0  0  0  0  0  0
    5.9334    1.2980    5.9692 O   0  0  0  0  0  0  0  0  0  0  0  0
   11.8256    2.7628    3.9741 C   0  0  0  0  0  0  0  0  0  0  0  0
    5.5833    0.1695    6.7545 C   0  0  0  0  0  0  0  0  0  0  0  0
    6.1011    0.1534    7.5730 H   0  0  0  0  0  0  0  0  0  0  0  0
    5.7523   -0.6493    6.2637 H   0  0  0  0  0  0  0  0  0  0  0  0
    7.1691    1.3319    5.4040 C   0  0  0  0  0  0  0  0  0  0  0  0
    8.1779    0.4075    5.6158 C   0  0  0  0  0  0  0  0  0  0  0  0
    8.0346   -0.2969    6.2072 H   0  0  0  0  0  0  0  0  0  0  0  0
    8.6262    2.4877    3.9039 C   0  0  0  0  0  0  0  0  0  0  0  0
    8.7668    3.2087    3.3336 H   0  0  0  0  0  0  0  0  0  0  0  0
    7.3974    2.3742    4.5528 C   0  0  0  0  0  0  0  0  0  0  0  0
    6.7346    3.0085    4.4052 H   0  0  0  0  0  0  0  0  0  0  0  0
    3.8405    1.3314    7.9324 O   0  0  0  0  0  0  0  0  0  0  0  0
    4.2536    1.9996    7.6967 H   0  0  0  0  0  0  0  0  0  0  0  0
    3.1030   -1.8089    6.3500 N   0  0  0  0  0  0  0  0  0  0  0  0
    3.7206   -2.3237    6.0404 H   0  0  0  0  0  0  0  0  0  0  0  0
    1.8341   -1.8995    5.8228 C   0  0  2  0  0  0  0  0  0  0  0  0
    1.3572   -2.4326    6.4918 H   0  0  0  0  0  0  0  0  0  0  0  0
    1.6038   -2.6572    4.5634 C   0  0  0  0  0  0  0  0  0  0  0  0
    1.0246   -2.1569    3.9873 H   0  0  0  0  0  0  0  0  0  0  0  0
    1.1990   -3.5049    4.7685 H   0  0  0  0  0  0  0  0  0  0  0  0
    2.4469   -2.8067    4.1215 H   0  0  0  0  0  0  0  0  0  0  0  0
    1.0408   -0.6715    5.7528 C   0  0  0  0  0  0  0  0  0  0  0  0
    0.9193   -0.4197    4.8346 H   0  0  0  0  0  0  0  0  0  0  0  0
    1.4945    0.0317    6.2206 H   0  0  0  0  0  0  0  0  0  0  0  0
    0.1824   -0.8211    6.1583 H   0  0  0  0  0  0  0  0  0  0  0  0
    4.1077    0.2996    7.0669 C   0  0  2  0  0  0  0  0  0  0  0  0
    3.6998    0.5798    6.2206 H   0  0  0  0  0  0  0  0  0  0  0  0
    3.4384   -0.8844    7.4005 C   0  0  0  0  0  0  0  0  0  0  0  0
    2.6127   -0.6398    7.8510 H   0  0  0  0  0  0  0  0  0  0  0  0
    3.9850   -1.3586    8.0465 H   0  0  0  0  0  0  0  0  0  0  0  0
  1 12  2  0
  2  3  2  0
  3  4  1  0
  5  6  1  0
  7  5  1  0
  8  2  1  0
  9  8  1  0
 10  8  1  0
 11 13  1  0
 12  5  1  0
 13 14  1  0
 15 13  1  0
 16 11  1  0
 17  3  1  0
 18 17  1  0
 19  2  1  0
 20 19  1  0
 21 16  1  0
 22 21  1  0
 23 24  1  0
 25 26  1  0
 27 25  1  0
 27 28  1  1
 29 27  1  0
 30 29  1  0
 31 29  1  0
 32 29  1  0
 33 27  1  0
 34 33  1  0
 35 33  1  0
 36 33  1  0
 37 13  1  0
 37 38  1  6
 39 25  1  0
 40 39  1  0
 41 39  1  0
  8 12  1  0
 16 17  2  0
 19 21  2  0
 23 37  1  0
 37 39  1  0
M  END
$$$$
2_TNIOAN
     RDKit          3D

 20 20  0  0  0  0  0  0  0  0999 V2000
    2.0903    2.8490    6.9439 C   0  0  0  0  0  0  0  0  0  0  0  0
    0.9830    1.9457    6.9771 C   0  0  0  0  0  0  0  0  0  0  0  0
    0.0743    1.7936    5.9605 C   0  0  0  0  0  0  0  0  0  0  0  0
    0.2485    2.5550    4.8231 C   0  0  0  0  0  0  0  0  0  0  0  0
    1.3099    3.4094    4.6660 C   0  0  0  0  0  0  0  0  0  0  0  0
    2.2022    3.5476    5.7038 C   0  0  0  0  0  0  0  0  0  0  0  0
    3.6538    3.5596    7.7626 H   0  0  0  0  0  0  0  0  0  0  0  0
    2.8425    2.5199    8.6991 H   0  0  0  0  0  0  0  0  0  0  0  0
   -0.7081    1.1669    6.0859 H   0  0  0  0  0  0  0  0  0  0  0  0
    1.4627    3.9366    3.8488 H   0  0  0  0  0  0  0  0  0  0  0  0
    2.9484    2.9964    7.9620 N   0  0  0  0  0  0  0  0  0  0  0  0
    0.7662    1.0959    8.1629 N   0  0  0  0  0  0  0  0  0  0  0  0
   -0.7134    2.4093    3.7219 N   0  0  0  0  0  0  0  0  0  0  0  0
    3.3108    4.4675    5.4500 N   0  0  0  0  0  0  0  0  0  0  0  0
    1.2546    1.4388    9.2263 O   0  0  0  0  0  0  0  0  0  0  0  0
    0.1087    0.0857    8.0134 O   0  0  0  0  0  0  0  0  0  0  0  0
   -1.6811    1.6821    3.9017 O   0  0  0  0  0  0  0  0  0  0  0  0
   -0.4936    3.0287    2.6918 O   0  0  0  0  0  0  0  0  0  0  0  0
    3.4538    4.9163    4.3443 O   0  0  0  0  0  0  0  0  0  0  0  0
    4.0738    4.7449    6.3744 O   0  0  0  0  0  0  0  0  0  0  0  0
  1  2  2  0
  2  3  1  0
  3  4  2  0
  4  5  1  0
  5  6  2  0
  6  1  1  0
  7 11  1  0
  8 11  1  0
  9  3  1  0
 10  5  1  0
 11  1  1  0
 12  2  1  0
 13  4  1  0
 14  6  1  0
 15 12  1  0
 16 12  2  0
 17 13  1  0
 18 13  2  0
 19 14  1  0
 20 14  2  0
M  CHG  6  12   1  13   1  14   1  15  -1  17  -1  19  -1
M  END
$$$$
