# Supplementary material for: The influence of solid state information and descriptor selection on statistical models of temperature dependent aqueous solubility
Source: J Cheminform. 2018 Aug 29;10:44. doi: 10.1186/s13321-018-0298-3 (PMC6115327; doi:10.1186/s13321-018-0298-3)
Supplement: Supplementary file 9 — Additional file 9. All scripts used to generate QSPR input files, modelling results and perform analysis. [file 13321_2018_298_MOESM9_ESM.zip › QSPR_scripts/extra_utils/expected_csd_refcodes_to_3D_desc_ready_output/README.txt]

These SDF structures, representing the crystal chemical unit, which is the expansion of the asymmetric unit to include whole molecules, were derived from the corresponding CSD refcodes associated the following primary literature publications.
(see https://www.ccdc.cam.ac.uk/structures/)

NIFLUM10

H.M.Krishna Murthy, M.Vijayan, Acta Crystallographica,Section B:Struct.Crystallogr.Cryst.Chem., 1979, 35, 262, DOI: 10.1107/S0567740879003253

CEZVIN

R.A.E.de Castro, J.Canotilho, R.M.Barbosa, M.R.Silva, A.M.Beja, J.A.Paixao, J.S.Redinha CCDC 602653: Experimental Crystal Structure Determination, 2014, DOI: 10.5517/ccn73fd

R.A.E.de Castro, J.Canotilho, R.M.Barbosa, M.R.Silva, A.M.Beja, J.A.Paixao, J.S.Redinha, Crystal Growth and Design, 2007, 7, 496, DOI: 10.1021/cg0601857

TNIOAN

J.R.Holden, C.Dickinson, C.M.Bock, Journal of Physical Chemistry, 1972, 76, 3597, DOI: 10.1021/j100668a017
