# Supplementary material for: The influence of solid state information and descriptor selection on statistical models of temperature dependent aqueous solubility
Source: J Cheminform. 2018 Aug 29;10:44. doi: 10.1186/s13321-018-0298-3 (PMC6115327; doi:10.1186/s13321-018-0298-3)
Supplement: Supplementary file 9 — Additional file 9. All scripts used to generate QSPR input files, modelling results and perform analysis. [file 13321_2018_298_MOESM9_ESM.zip › QSPR_scripts/extra_utils/expected_mol_struc_parser_ext_output/tmp.0.sFalse.3D.EH.sdf]

     RDKit          3D

 22 22  0  0  0  0  0  0  0  0999 V2000
    1.1208   -0.7380   -1.0276 C   0  0  0  0  0  0  0  0  0  0  0  0
    2.3819   -0.1645   -1.2181 C   0  0  0  0  0  0  0  0  0  0  0  0
    2.9618    0.6048   -0.2058 C   0  0  0  0  0  0  0  0  0  0  0  0
    2.2815    0.8023    0.9988 C   0  0  0  0  0  0  0  0  0  0  0  0
    1.0205    0.2304    1.1936 C   0  0  0  0  0  0  0  0  0  0  0  0
    0.4309   -0.5466    0.1816 C   0  0  0  0  0  0  0  0  0  0  0  0
   -0.9389   -1.1490    0.3813 C   0  0  0  0  0  0  0  0  0  0  0  0
   -2.0704   -0.2770   -0.2018 C   0  0  1  0  0  0  0  0  0  0  0  0
   -2.1922    1.0666    0.5203 C   0  0  0  0  0  0  0  0  0  0  0  0
   -1.8692   -0.0496   -1.5726 O   0  0  0  0  0  0  0  0  0  0  0  0
    0.6824   -1.3303   -1.8211 H   0  0  0  0  0  0  0  0  0  0  0  0
    2.9091   -0.3158   -2.1512 H   0  0  0  0  0  0  0  0  0  0  0  0
    3.9376    1.0486   -0.3552 H   0  0  0  0  0  0  0  0  0  0  0  0
    2.7306    1.4002    1.7812 H   0  0  0  0  0  0  0  0  0  0  0  0
    0.5023    0.3962    2.1300 H   0  0  0  0  0  0  0  0  0  0  0  0
   -1.1259   -1.3211    1.4642 H   0  0  0  0  0  0  0  0  0  0  0  0
   -0.9715   -2.1504   -0.1011 H   0  0  0  0  0  0  0  0  0  0  0  0
   -3.0337   -0.8188   -0.0547 H   0  0  0  0  0  0  0  0  0  0  0  0
   -1.2958    1.6956    0.3363 H   0  0  0  0  0  0  0  0  0  0  0  0
   -2.3115    0.9092    1.6134 H   0  0  0  0  0  0  0  0  0  0  0  0
   -3.0838    1.6122    0.1448 H   0  0  0  0  0  0  0  0  0  0  0  0
   -2.0666   -0.9050   -2.0366 H   0  0  0  0  0  0  0  0  0  0  0  0
  1  2  2  0
  2  3  1  0
  3  4  2  0
  4  5  1  0
  5  6  2  0
  6  7  1  0
  7  8  1  0
  8  9  1  0
  8 10  1  0
  6  1  1  0
  1 11  1  0
  2 12  1  0
  3 13  1  0
  4 14  1  0
  5 15  1  0
  7 16  1  0
  7 17  1  0
  8 18  1  6
  9 19  1  0
  9 20  1  0
  9 21  1  0
 10 22  1  0
M  END
$$$$
