# Supplementary material for: The influence of solid state information and descriptor selection on statistical models of temperature dependent aqueous solubility
Source: J Cheminform. 2018 Aug 29;10:44. doi: 10.1186/s13321-018-0298-3 (PMC6115327; doi:10.1186/s13321-018-0298-3)
Supplement: Supplementary file 9 — Additional file 9. All scripts used to generate QSPR input files, modelling results and perform analysis. [file 13321_2018_298_MOESM9_ESM.zip › QSPR_scripts/extra_utils/expected_mol_struc_parser_ext_output/tmp.0.sTrue.3D.EH.sdf]

     RDKit          3D

 22 22  0  0  0  0  0  0  0  0999 V2000
   -2.1500   -1.1407   -0.0273 C   0  0  0  0  0  0  0  0  0  0  0  0
   -1.9566    0.3321   -0.3965 C   0  0  1  0  0  0  0  0  0  0  0  0
   -3.1906    0.9899   -0.2753 O   0  0  0  0  0  0  0  0  0  0  0  0
   -0.9188    1.0124    0.5187 C   0  0  0  0  0  0  0  0  0  0  0  0
    0.4664    0.4411    0.3380 C   0  0  0  0  0  0  0  0  0  0  0  0
    1.1744    0.6630   -0.8558 C   0  0  0  0  0  0  0  0  0  0  0  0
    2.4583    0.1350   -1.0227 C   0  0  0  0  0  0  0  0  0  0  0  0
    3.0461   -0.6140    0.0002 C   0  0  0  0  0  0  0  0  0  0  0  0
    2.3518   -0.8344    1.1927 C   0  0  0  0  0  0  0  0  0  0  0  0
    1.0677   -0.3078    1.3643 C   0  0  0  0  0  0  0  0  0  0  0  0
   -2.9349   -1.5888   -0.6729 H   0  0  0  0  0  0  0  0  0  0  0  0
   -2.4637   -1.2384    1.0340 H   0  0  0  0  0  0  0  0  0  0  0  0
   -1.2089   -1.7095   -0.1828 H   0  0  0  0  0  0  0  0  0  0  0  0
   -1.6145    0.3797   -1.4567 H   0  0  0  0  0  0  0  0  0  0  0  0
   -3.1178    1.8350   -0.7917 H   0  0  0  0  0  0  0  0  0  0  0  0
   -0.8823    2.1001    0.2914 H   0  0  0  0  0  0  0  0  0  0  0  0
   -1.2483    0.9177    1.5771 H   0  0  0  0  0  0  0  0  0  0  0  0
    0.7333    1.2466   -1.6542 H   0  0  0  0  0  0  0  0  0  0  0  0
    2.9983    0.3077   -1.9447 H   0  0  0  0  0  0  0  0  0  0  0  0
    4.0400   -1.0222   -0.1306 H   0  0  0  0  0  0  0  0  0  0  0  0
    2.8086   -1.4139    1.9846 H   0  0  0  0  0  0  0  0  0  0  0  0
    0.5415   -0.4904    2.2929 H   0  0  0  0  0  0  0  0  0  0  0  0
  1  2  1  0
  2  3  1  0
  2  4  1  0
  4  5  1  0
  5  6  2  0
  6  7  1  0
  7  8  2  0
  8  9  1  0
  9 10  2  0
 10  5  1  0
  1 11  1  0
  1 12  1  0
  1 13  1  0
  2 14  1  6
  3 15  1  0
  4 16  1  0
  4 17  1  0
  6 18  1  0
  7 19  1  0
  8 20  1  0
  9 21  1  0
 10 22  1  0
M  END
$$$$
