# Supplementary material for: The influence of solid state information and descriptor selection on statistical models of temperature dependent aqueous solubility
Source: J Cheminform. 2018 Aug 29;10:44. doi: 10.1186/s13321-018-0298-3 (PMC6115327; doi:10.1186/s13321-018-0298-3)
Supplement: Supplementary file 9 — Additional file 9. All scripts used to generate QSPR input files, modelling results and perform analysis. [file 13321_2018_298_MOESM9_ESM.zip › QSPR_scripts/extra_utils/expected_mol_struc_parser_ext_output/tmp.1.sFalse.3D.EH.sdf]

     RDKit          3D

  6  5  0  0  0  0  0  0  0  0999 V2000
    2.4989    0.2584   -0.1275 I   0  0  0  0  0  0  0  0  0  0  0  0
    0.5115   -0.4156    0.0962 C   0  0  0  0  0  0  0  0  0  0  0  0
   -0.5115    0.4156   -0.0962 C   0  0  0  0  0  0  0  0  0  0  0  0
   -2.4989   -0.2584    0.1275 I   0  0  0  0  0  0  0  0  0  0  0  0
    0.3343   -1.4503    0.3705 H   0  0  0  0  0  0  0  0  0  0  0  0
   -0.3343    1.4503   -0.3705 H   0  0  0  0  0  0  0  0  0  0  0  0
  1  2  1  0
  2  3  2  0
  3  4  1  0
  2  5  1  0
  3  6  1  0
M  END
$$$$
