# Supplementary material for: The influence of solid state information and descriptor selection on statistical models of temperature dependent aqueous solubility
Source: J Cheminform. 2018 Aug 29;10:44. doi: 10.1186/s13321-018-0298-3 (PMC6115327; doi:10.1186/s13321-018-0298-3)
Supplement: Supplementary file 9 — Additional file 9. All scripts used to generate QSPR input files, modelling results and perform analysis. [file 13321_2018_298_MOESM9_ESM.zip › QSPR_scripts/extra_utils/expected_mol_struc_parser_ext_output/tmp.3.sFalse.3D.EH.sdf]

     RDKit          3D

 11 10  0  0  0  0  0  0  0  0999 V2000
   -2.6394   -1.9440   -0.6003 I   0  0  0  0  0  0  0  0  0  0  0  0
   -1.9647    0.0304   -0.2246 C   0  0  0  0  0  0  0  0  0  0  0  0
   -0.6941    0.3801   -0.0040 C   0  0  0  0  0  0  0  0  0  0  0  0
    0.4173   -0.5962    0.0199 C   0  0  0  0  0  0  0  0  0  0  0  0
    1.7086   -0.2719    0.1725 C   0  0  0  0  0  0  0  0  0  0  0  0
    2.1799    1.0362    0.3055 O   0  0  0  0  0  0  0  0  0  0  0  0
   -2.7255    0.8006   -0.2212 H   0  0  0  0  0  0  0  0  0  0  0  0
   -0.5041    1.4283    0.1709 H   0  0  0  0  0  0  0  0  0  0  0  0
    0.1917   -1.6490   -0.0835 H   0  0  0  0  0  0  0  0  0  0  0  0
    2.4382   -1.0714    0.1913 H   0  0  0  0  0  0  0  0  0  0  0  0
    1.5920    1.8570    0.2733 H   0  0  0  0  0  0  0  0  0  0  0  0
  1  2  1  0
  2  3  2  0
  3  4  1  0
  4  5  2  0
  5  6  1  0
  2  7  1  0
  3  8  1  0
  4  9  1  0
  5 10  1  0
  6 11  1  0
M  END
$$$$
