# Supplementary material for: The influence of solid state information and descriptor selection on statistical models of temperature dependent aqueous solubility
Source: J Cheminform. 2018 Aug 29;10:44. doi: 10.1186/s13321-018-0298-3 (PMC6115327; doi:10.1186/s13321-018-0298-3)
Supplement: Supplementary file 9 — Additional file 9. All scripts used to generate QSPR input files, modelling results and perform analysis. [file 13321_2018_298_MOESM9_ESM.zip › QSPR_scripts/extra_utils/expected_mol_struc_parser_ext_output/tmp.3.sTrue.3D.EH.sdf]

     RDKit          3D

 11 10  0  0  0  0  0  0  0  0999 V2000
   -2.3780    0.2581    0.4442 O   0  0  0  0  0  0  0  0  0  0  0  0
   -1.4996   -0.8204    0.3182 C   0  0  0  0  0  0  0  0  0  0  0  0
   -0.1875   -0.6996    0.0735 C   0  0  0  0  0  0  0  0  0  0  0  0
    0.5217    0.5906   -0.0726 C   0  0  0  0  0  0  0  0  0  0  0  0
    1.8186    0.6766   -0.3824 C   0  0  0  0  0  0  0  0  0  0  0  0
    3.0990   -0.9740   -0.7439 I   0  0  0  0  0  0  0  0  0  0  0  0
   -2.1077    1.2255    0.3372 H   0  0  0  0  0  0  0  0  0  0  0  0
   -1.9110   -1.8163    0.4224 H   0  0  0  0  0  0  0  0  0  0  0  0
    0.3755   -1.6192   -0.0120 H   0  0  0  0  0  0  0  0  0  0  0  0
   -0.0018    1.5221    0.0815 H   0  0  0  0  0  0  0  0  0  0  0  0
    2.2708    1.6567   -0.4661 H   0  0  0  0  0  0  0  0  0  0  0  0
  1  2  1  0
  2  3  2  0
  3  4  1  0
  4  5  2  0
  5  6  1  0
  1  7  1  0
  2  8  1  0
  3  9  1  0
  4 10  1  0
  5 11  1  0
M  END
$$$$
