# Supplementary material for: The influence of solid state information and descriptor selection on statistical models of temperature dependent aqueous solubility
Source: J Cheminform. 2018 Aug 29;10:44. doi: 10.1186/s13321-018-0298-3 (PMC6115327; doi:10.1186/s13321-018-0298-3)
Supplement: Supplementary file 9 — Additional file 9. All scripts used to generate QSPR input files, modelling results and perform analysis. [file 13321_2018_298_MOESM9_ESM.zip › QSPR_scripts/extra_utils/expected_mol_struc_parser_ext_output/tmp.4.sFalse.3D.EH.sdf]

     RDKit          3D

 19 18  0  0  0  0  0  0  0  0999 V2000
   -0.9015    1.9175   -0.2138 C   0  0  0  0  0  0  0  0  0  0  0  0
   -0.3658    0.4857   -0.3073 C   0  0  2  0  0  0  0  0  0  0  0  0
   -1.3837   -0.5081    0.2863 C   0  0  0  0  0  0  0  0  0  0  0  0
   -0.9805   -1.9632    0.0443 C   0  0  0  0  0  0  0  0  0  0  0  0
    0.9524    0.3990    0.4220 C   0  0  0  0  0  0  0  0  0  0  0  0
    2.0819    0.0631   -0.1990 C   0  0  0  0  0  0  0  0  0  0  0  0
    3.2724   -0.0059    0.5152 O   0  0  0  0  0  0  0  0  0  0  0  0
   -1.0878    2.2003    0.8451 H   0  0  0  0  0  0  0  0  0  0  0  0
   -1.8522    2.0093   -0.7814 H   0  0  0  0  0  0  0  0  0  0  0  0
   -0.1686    2.6288   -0.6517 H   0  0  0  0  0  0  0  0  0  0  0  0
   -0.2315    0.2507   -1.3878 H   0  0  0  0  0  0  0  0  0  0  0  0
   -1.4961   -0.3363    1.3797 H   0  0  0  0  0  0  0  0  0  0  0  0
   -2.3771   -0.3450   -0.1865 H   0  0  0  0  0  0  0  0  0  0  0  0
   -0.8638   -2.1561   -1.0433 H   0  0  0  0  0  0  0  0  0  0  0  0
   -1.7690   -2.6369    0.4409 H   0  0  0  0  0  0  0  0  0  0  0  0
   -0.0270   -2.1966    0.5631 H   0  0  0  0  0  0  0  0  0  0  0  0
    0.9774    0.6143    1.4841 H   0  0  0  0  0  0  0  0  0  0  0  0
    2.0860   -0.1594   -1.2593 H   0  0  0  0  0  0  0  0  0  0  0  0
    4.1344   -0.2613    0.0495 H   0  0  0  0  0  0  0  0  0  0  0  0
  1  2  1  0
  2  3  1  0
  3  4  1  0
  2  5  1  0
  5  6  2  0
  6  7  1  0
  1  8  1  0
  1  9  1  0
  1 10  1  0
  2 11  1  6
  3 12  1  0
  3 13  1  0
  4 14  1  0
  4 15  1  0
  4 16  1  0
  5 17  1  0
  6 18  1  0
  7 19  1  0
M  END
$$$$
