# Supplementary material for: The influence of solid state information and descriptor selection on statistical models of temperature dependent aqueous solubility
Source: J Cheminform. 2018 Aug 29;10:44. doi: 10.1186/s13321-018-0298-3 (PMC6115327; doi:10.1186/s13321-018-0298-3)
Supplement: Supplementary file 9 — Additional file 9. All scripts used to generate QSPR input files, modelling results and perform analysis. [file 13321_2018_298_MOESM9_ESM.zip › QSPR_scripts/extra_utils/expected_mol_struc_parser_ext_output/tmp.4.sTrue.3D.EH.sdf]

     RDKit          3D

 19 18  0  0  0  0  0  0  0  0999 V2000
   -2.4769   -0.1343    0.2559 C   0  0  0  0  0  0  0  0  0  0  0  0
   -1.0086   -0.4626    0.5283 C   0  0  0  0  0  0  0  0  0  0  0  0
   -0.0840   -0.0858   -0.6510 C   0  0  1  0  0  0  0  0  0  0  0  0
    0.0293    1.4346   -0.8430 C   0  0  0  0  0  0  0  0  0  0  0  0
    1.2839   -0.7029   -0.4766 C   0  0  0  0  0  0  0  0  0  0  0  0
    2.0857   -0.4073    0.5479 C   0  0  0  0  0  0  0  0  0  0  0  0
    3.3332   -1.0118    0.6497 O   0  0  0  0  0  0  0  0  0  0  0  0
   -3.1025   -0.5269    1.0851 H   0  0  0  0  0  0  0  0  0  0  0  0
   -2.8122   -0.6062   -0.6921 H   0  0  0  0  0  0  0  0  0  0  0  0
   -2.6307    0.9630    0.1987 H   0  0  0  0  0  0  0  0  0  0  0  0
   -0.6873    0.0594    1.4559 H   0  0  0  0  0  0  0  0  0  0  0  0
   -0.9343   -1.5571    0.7134 H   0  0  0  0  0  0  0  0  0  0  0  0
   -0.5155   -0.5122   -1.5838 H   0  0  0  0  0  0  0  0  0  0  0  0
    0.7751    1.6655   -1.6338 H   0  0  0  0  0  0  0  0  0  0  0  0
    0.3411    1.9333    0.0993 H   0  0  0  0  0  0  0  0  0  0  0  0
   -0.9435    1.8585   -1.1674 H   0  0  0  0  0  0  0  0  0  0  0  0
    1.6238   -1.4166   -1.2178 H   0  0  0  0  0  0  0  0  0  0  0  0
    1.7772    0.3013    1.3065 H   0  0  0  0  0  0  0  0  0  0  0  0
    3.9466   -0.7919    1.4248 H   0  0  0  0  0  0  0  0  0  0  0  0
  1  2  1  0
  2  3  1  0
  3  4  1  0
  3  5  1  0
  5  6  2  0
  6  7  1  0
  1  8  1  0
  1  9  1  0
  1 10  1  0
  2 11  1  0
  2 12  1  0
  3 13  1  6
  4 14  1  0
  4 15  1  0
  4 16  1  0
  5 17  1  0
  6 18  1  0
  7 19  1  0
M  END
$$$$
