# Supplementary material for: The influence of solid state information and descriptor selection on statistical models of temperature dependent aqueous solubility
Source: J Cheminform. 2018 Aug 29;10:44. doi: 10.1186/s13321-018-0298-3 (PMC6115327; doi:10.1186/s13321-018-0298-3)
Supplement: Supplementary file 9 — Additional file 9. All scripts used to generate QSPR input files, modelling results and perform analysis. [file 13321_2018_298_MOESM9_ESM.zip › QSPR_scripts/extra_utils/get_CPSA_descriptors.py]

####################################
#https://opensource.org/licenses/BSD-3-Clause (last accessed 26/11/17)
#Copyright (c) 2018 University of Leeds
#Redistribution and use in source and binary forms, with or without modification, are permitted provided that the following conditions are met:
#1. Redistributions of source code must retain the above copyright notice, this list of conditions and the following disclaimer.
#2. Redistributions in binary form must reproduce the above copyright notice, this list of conditions and the following disclaimer in the documentation and/or other materials provided with the distribution.
#3. Neither the name of the copyright holder nor the names of its contributors may be used to endorse or promote products derived from this software without specific prior written permission.
#THIS SOFTWARE IS PROVIDED BY THE COPYRIGHT HOLDERS AND CONTRIBUTORS "AS IS" AND ANY EXPRESS OR IMPLIED WARRANTIES, INCLUDING, BUT NOT LIMITED TO, THE IMPLIED WARRANTIES OF MERCHANTABILITY AND FITNESS FOR A PARTICULAR PURPOSE ARE DISCLAIMED. IN NO EVENT SHALL THE COPYRIGHT HOLDER OR CONTRIBUTORS BE LIABLE FOR ANY DIRECT, INDIRECT, INCIDENTAL, SPECIAL, EXEMPLARY, OR CONSEQUENTIAL DAMAGES (INCLUDING, BUT NOT LIMITED TO, PROCUREMENT OF SUBSTITUTE GOODS OR SERVICES; LOSS OF USE, DATA, OR PROFITS; OR BUSINESS INTERRUPTION) HOWEVER CAUSED AND ON ANY THEORY OF LIABILITY, WHETHER IN CONTRACT, STRICT LIABILITY, OR TORT (INCLUDING NEGLIGENCE OR OTHERWISE) ARISING IN ANY WAY OUT OF THE USE OF THIS SOFTWARE, EVEN IF ADVISED OF THE POSSIBILITY OF SUCH DAMAGE.
####################################
import os,sys,re
import pandas as pd
import mol_struc_parser_ext as msp
from collections import defaultdict
from mordred import Calculator, CPSA

def reportDups(a_list):
	e2c = defaultdict(int)
	
	for e in a_list:
		e2c[e] += 1
	del e
	
	dups = [e for e in e2c.keys() if e2c[e]>1]
	dups.sort()
	return dups

def calc_CPSA_descriptors_for_mols(mols):
	calc = Calculator(CPSA,ignore_3D=False)
	
	df = calc.pandas(mols)
	
	col_names = list(df.columns.values)
	assert not "ID" in col_names
	
	ids = [m.GetProp("_Name") for m in mols]
	del m
	assert len(ids)==len(set(ids)),'Duplicates=%s' % str(reportDups(a_list=ids))
	
	df['ID'] = ids
	
	return df

def calc_CPSA_descriptors(sdf_file):
	all_mols = msp.loadMolsFromFile(file_name=sdf_file)
	
	df = calc_CPSA_descriptors_for_mols(mols=all_mols)
	
	return df

def get_CPSA_descs_csv(sdf_file,out_name,put_IDs_first=True):
	print '*'*50
	print 'Applying get_CPSA_descs_csv(...):'
	print 'sdf_file=',sdf_file
	print 'out_name=',out_name
	print 'put_IDs_first=',put_IDs_first
	print '*'*50
	
	df = calc_CPSA_descriptors(sdf_file)
	
	if put_IDs_first:
		cols = list(df.columns.values)
		assert len(cols)==len(set(cols))
		assert "ID" in cols
		new_cols = ["ID"]+[c for c in cols if not c=="ID"]
		assert not list(df.columns.values)==new_cols
		df = df.ix[:,new_cols]
		assert list(df.columns.values)==new_cols
	
	df.to_csv(out_name,index=False)

#==========================
this_dir = os.path.dirname(os.path.abspath(__file__))

test_sdf_dir=os.path.sep.join([this_dir,'expected_csd_refcodes_to_3D_desc_ready_output'])

test_sdf = r'%s%scheck_csdRefcodesToSdf_3D.d.r.sdf' % (test_sdf_dir,os.path.sep)
#===========================

def check_calc_CPSA_descriptors():
	
	
	
	test_mols = msp.loadMolsFromFile(file_name=test_sdf)
	
	assert 3 == len(test_mols)
	
	df_all = calc_CPSA_descriptors_for_mols(mols=test_mols)
	
	all_d_names = [n for n in list(df_all.columns.values) if not 'ID'==n]
	del n
	
	for m in test_mols:
		m_df = calc_CPSA_descriptors_for_mols(mols=[m])
		
		subset_df = df_all.loc[df_all['ID'] == m.GetProp("_Name")]
		
		for d_name in all_d_names:
			
			m_df_value_s = list(m_df[d_name])
			assert 1 == len(m_df_value_s)
			m_df_value = m_df_value_s[0]
			del m_df_value_s
			
			subset_df_value_s = list(subset_df[d_name])
			assert 1 == len(subset_df_value_s)
			subset_df_value = subset_df_value_s[0]
			del subset_df_value_s
			
			print '='*50
			print 'Checking descriptor %s value for %s' % (d_name,m.GetProp("_Name"))
			assert m_df_value == subset_df_value,"m_df_value=%f,subset_df_value=%f" % (m_df_value,subset_df_value)
			print '='*50
	del m

def check_get_CPSA_descs_csv():
	get_CPSA_descs_csv(sdf_file=test_sdf,out_name='test.csv')
	msp.compareFiles(file_name_one='test.csv',file_name_two='expected_CPSA_out%stest.csv' % os.path.sep)

if __name__ == '__main__':
	#freeze_support()
	check_calc_CPSA_descriptors()
	check_get_CPSA_descs_csv()
