# Supplementary material for: The influence of solid state information and descriptor selection on statistical models of temperature dependent aqueous solubility
Source: J Cheminform. 2018 Aug 29;10:44. doi: 10.1186/s13321-018-0298-3 (PMC6115327; doi:10.1186/s13321-018-0298-3)
Supplement: Supplementary file 9 — Additional file 9. All scripts used to generate QSPR input files, modelling results and perform analysis. [file 13321_2018_298_MOESM9_ESM.zip › QSPR_scripts/extra_utils/mol_struc_parser_ext.py]

####################################
#https://opensource.org/licenses/BSD-3-Clause (last accessed 26/11/17)
#Copyright (c) 2016-2018 University of Leeds
#Redistribution and use in source and binary forms, with or without modification, are permitted provided that the following conditions are met:
#1. Redistributions of source code must retain the above copyright notice, this list of conditions and the following disclaimer.
#2. Redistributions in binary form must reproduce the above copyright notice, this list of conditions and the following disclaimer in the documentation and/or other materials provided with the distribution.
#3. Neither the name of the copyright holder nor the names of its contributors may be used to endorse or promote products derived from this software without specific prior written permission.
#THIS SOFTWARE IS PROVIDED BY THE COPYRIGHT HOLDERS AND CONTRIBUTORS "AS IS" AND ANY EXPRESS OR IMPLIED WARRANTIES, INCLUDING, BUT NOT LIMITED TO, THE IMPLIED WARRANTIES OF MERCHANTABILITY AND FITNESS FOR A PARTICULAR PURPOSE ARE DISCLAIMED. IN NO EVENT SHALL THE COPYRIGHT HOLDER OR CONTRIBUTORS BE LIABLE FOR ANY DIRECT, INDIRECT, INCIDENTAL, SPECIAL, EXEMPLARY, OR CONSEQUENTIAL DAMAGES (INCLUDING, BUT NOT LIMITED TO, PROCUREMENT OF SUBSTITUTE GOODS OR SERVICES; LOSS OF USE, DATA, OR PROFITS; OR BUSINESS INTERRUPTION) HOWEVER CAUSED AND ON ANY THEORY OF LIABILITY, WHETHER IN CONTRACT, STRICT LIABILITY, OR TORT (INCLUDING NEGLIGENCE OR OTHERWISE) ARISING IN ANY WAY OUT OF THE USE OF THIS SOFTWARE, EVEN IF ADVISED OF THE POSSIBILITY OF SUCH DAMAGE.
####################################
#############
import re,os,glob
# try:
	# import pybel
# except ImportError,err:
	# print type(err),':',err
	# raise Exception('You need to install the Pybel module as explained here: https://openbabel.org/docs/dev/UseTheLibrary/PythonInstall.html')
try:
	from rdkit import Chem
	from rdkit.Chem import AllChem
	from rdkit.Chem import Descriptors
	from rdkit.ML.Descriptors import MoleculeDescriptors
except ImportError:
	raise Exception('You need to install the rdkit module: http://www.rdkit.org/docs/Install.html')
try:
	from standardiser import *
except ImportError:
	raise Exception('You neeed to install the standardiser module: https://pypi.python.org/pypi/standardiser')

def readMolInputString(input_format,input,sanitize_mol=True,removeHs_mol=True,strictParsing_mol=True,print_input=False):
	if print_input:
		print '='*50
		print 'Parsing the following input via readMolInputString(...) in mol_struc_parser.py:'
		print 'input_format=',input_format
		print 'input=',input
		print 'sanitize_mol=%s' % str(sanitize_mol)
		print 'removeHs_mol=%s' % str(removeHs_mol)
		print 'strictParsing_mol=%s' % str(strictParsing_mol)
		print '='*50
	
	if 'smi' == input_format:
		mol = Chem.MolFromSmiles(input,sanitize=sanitize_mol) #http://www.rdkit.org/Python_Docs/rdkit.Chem.rdmolfiles-module.html#MolFromSmiles ; http://www.rdkit.org/docs/RDKit_Book.html - explains "Molecular Sanitization"
	elif input_format in ['mol','sdf']:
		#-------------
		#if 'sdf' == input_format:
		#	input = os.path.sep.join(input.split(os.path.sep)[:-1])
		#-------------
		mol = Chem.MolFromMolBlock(input,sanitize=sanitize_mol,removeHs=removeHs_mol,strictParsing=strictParsing_mol) #http://www.rdkit.org/Python_Docs/rdkit.Chem.rdmolfiles-module.html
	elif input_format in ['mol2']:
		mol = Chem.MolFromMol2Block(input,sanitize=sanitize_mol,removeHs=removeHs_mol)
	else:
		raise Exception('This input format is not currently supported:%s' % input_format)
	
	assert not mol is None, "input_format=%s;input=%s;mol is None!" % (input_format,input)
	
	if print_input:
		print '='*50
		print 'PARSED the following input via readMolInputString(...) in mol_struc_parser.py:'
		print 'input_format=',input_format
		print 'input=',input
		print 'sanitize_mol=%s' % str(sanitize_mol)
		print 'removeHs_mol=%s' % str(removeHs_mol)
		print 'strictParsing_mol=%s' % str(strictParsing_mol)
		print '='*50
	
	return mol

def isValidMolStructure(input_format,input,sanitize_mol=True,removeHs_mol=True,strictParsing_mol=True):
	# try:
		# mol = pybel.readstring(input_format,input)
		# return True
	# except IOError as err:
		# print '%s:%s. Problem %s:%s' % (type(err),err,input_format,input)
		# return False
	
	try:
		mol = readMolInputString(input_format,input,sanitize_mol,removeHs_mol,strictParsing_mol)
		return True
	except Exception as err:
		print '%s:%s. Problem %s:%s' % (type(err),err,input_format,input)
		return False

def standardiseMol(mol,dropMultiComponentMol=True,dropNonOrg=True):
	######################################
	#This function is designed to generate a neutralised version of the input molecular structure, with implicit representation of hydrogens, in a canonical tautomeric form and according to a standardised representation of molecular motifs which might otherwise differ according to different representations of resonance forms.
	#It will also drop any organometallic or salt components by default (dropNonOrg=True).
	#This workflow is based upon the molecular structure processing workflow developed in the eTox project:
	#https://wwwdev.ebi.ac.uk/chembl/extra/francis/standardiser/
	#https://wwwdev.ebi.ac.uk/chembl/extra/francis/standardiser/06_alternative.html
	#However, by default (dropMultiComponentMol=True), this function will return 'None' if the input molecular structure comprises multiple components, including after disconnecting any incorrect covalent bonds to metal atoms within salts.
	#######################################
	mol = break_bonds.apply(mol)
	
	components = [part for part in Chem.GetMolFrags(mol,asMols=True)]
	del part
	
	if dropMultiComponentMol:
		if len(components) > 1:
			return None
	
	
	if dropNonOrg:
		components = [part for part in components if not unsalt.is_nonorganic(part)]
		del part
		if 0 == len(components):
			return None
	
	mol = components[0] #Currently, I am not certain whether this would just return an arbitary organic fragment if there were multiple organic fragments and multi-component molecules were allowed, or return the largest fragement; it may be possible to adapt the code to always return the largest organic fragement via calculating the number of heavy atoms per fragment and sorting:https://github.com/rdkit/rdkit/issues/623
	del components 
	
	mol = neutralise.apply(mol)
	
	mol = rules.apply(mol)
	
	mol = neutralise.apply(mol)
	
	return mol

def getStandardisedMol(input_format,input,sanitize_mol=True,removeHs_mol=True,strictParsing_mol=True,dropMultiComponentMol=True,dropNonOrg=True,print_input=False):
	
	
	mol = readMolInputString(input_format,input,sanitize_mol,removeHs_mol,strictParsing_mol)
	
	mol = standardiseMol(mol)
	
	return mol

def getSmilesFromMol(loaded_mol,keep_stereo=False):
	if not loaded_mol is None:
		return Chem.MolToSmiles(loaded_mol,isomericSmiles=keep_stereo)
	else:
		return None

def getStandardisedSmiles(smiles,sanitize_mol=True,removeHs_mol=True,strictParsing_mol=True,dropMultiComponentMol=True,dropNonOrg=True,print_input=False,keep_stereo=False):
	mol = getStandardisedMol(input_format='smi',input=smiles,sanitize_mol=sanitize_mol,removeHs_mol=removeHs_mol,strictParsing_mol=strictParsing_mol,dropMultiComponentMol=dropMultiComponentMol,dropNonOrg=dropNonOrg,print_input=print_input)
	
	return getSmilesFromMol(loaded_mol=mol,keep_stereo=keep_stereo)

def getInChI(input_format,input):
	# mol = pybel.readstring(input_format,input)
	# return re.sub(r'\r|\n','',mol.write("inchi"))
	mol = readMolInputString(input_format,input)
	return re.sub(r'\r|\n','',Chem.MolToInchi(mol))

stereochemlayer_delimiters = ["/t","/m","/s","/b"] #see www.inchi-trust.org/fileadmin/user_upload/software/inchi-v1.04/InChI_TechMan.pdf

def inchiContainsStereo(inchi_string):
	stereo = False
	for label in stereochemlayer_delimiters:
		if label in inchi_string:
			stereo = True
			break
	
	return stereo

def check_inchiContainsStereo():
	print 'Running check_inchiContainsStereo()'
	
	smiles_with_stereo = ['C[C@@H](CC)C[Br]','C[C@H](CC)C[Br]','[I]/C=C/[I]','[I]\C=C/[I]']
	smiles_without_stereo = ['C[CH](CC)C[Br]','C[CH](CC)C[Br]','[I]C=C[I]','c1ccccc1C']
	
	for s in smiles_with_stereo:
		inchi = getInChI(input_format='smi',input=s)
		assert inchiContainsStereo(inchi)
		del inchi
	del s
	
	for s in smiles_without_stereo:
		inchi = getInChI(input_format='smi',input=s)
		assert not inchiContainsStereo(inchi)
		del inchi
	del s
	
	print 'RAN check_inchiContainsStereo()'

check_inchiContainsStereo()

def stripStereoFromInChI(inchi_string):
	
	for delim in stereochemlayer_delimiters:
		inchi_string = inchi_string.split(delim)[0]
	
	return inchi_string

def check_stripStereoFromInChI():
	print 'Running check_stripStereoFromInChI()'
	
	isomerPairsDict = {}
	
	isomerPairsDict['pair1'] = ('C[C@@H](CC)C[Br]','C[C@H](CC)C[Br]')
	isomerPairsDict['pair2'] = ('[I]/C=C/[I]','[I]\C=C/[I]')
	
	for pair_name in isomerPairsDict.keys():
		pair = isomerPairsDict[pair_name]
		assert not getInChI(input_format='smi',input=pair[0]) == getInChI(input_format='smi',input=pair[1])
		assert stripStereoFromInChI(getInChI(input_format='smi',input=pair[0])) == stripStereoFromInChI(getInChI(input_format='smi',input=pair[1]))
	
	print 'RAN check_stripStereoFromInChI()'

check_stripStereoFromInChI()

def updateMolTitle(mol,title):
	mol.SetProp("_Name",title)
	return mol

def getAllRdkitDescNames2Vals(mol):
	#############################
	#Objective: calculate the complete set of RDKit descriptors, as documented here: http://www.rdkit.org/docs/GettingStartedInPython.html#list-of-available-descriptors
	#############################
	##########################
	#The following references were consulted to understand how this was possible:
	#http://www.rdkit.org/docs/GettingStartedInPython.html
	#http://www.rdkit.org/Python_Docs/rdkit.Chem.Descriptors-module.html
	#http://www.rdkit.org/Python_Docs/rdkit.ML.Descriptors.MoleculeDescriptors.MolecularDescriptorCalculator-class.html#https://iwatobipen.wordpress.com/2014/01/23/build-qsar-model-using-rdkit/
	##########################
	desc_names = [t[0] for t in Descriptors._descList]
	del t
	molDescsCalculator = MoleculeDescriptors.MolecularDescriptorCalculator(simpleList=desc_names)
	name2Dval = dict(zip(list(molDescsCalculator.GetDescriptorNames()),molDescsCalculator.CalcDescriptors(mol)))
	return name2Dval

def updateMolPreCalcProperties(mol,preCalcPropsDict):
	assert not "_Name" in preCalcPropsDict.keys(),"_Name is a reserved properties name which sets the molecule ID/title!"
	for p_name in preCalcPropsDict.keys():
		mol.SetProp(p_name,str(preCalcPropsDict[p_name]))
	return mol

def addHs(mol):
	return Chem.AddHs(mol)

def addCoords(mol,only_2d=True,add_Hs_to_2d=False,use_ETKDG=False,global_search=False,ff=None):
	
	if only_2d:
		AllChem.Compute2DCoords(mol)
		if add_Hs_to_2d:
			mol = addHs(mol)
	else:
		#################################################################################
		#http://www.rdkit.org/docs/GettingStartedInPython.html#working-with-3d-molecules
		#################################################################################
		mol = addHs(mol)
		if not global_search:
			if not use_ETKDG:
				AllChem.EmbedMolecule(mol,randomSeed=100)
			else:
				params = AllChem.ETKDG() #http://rdkit.blogspot.co.uk/2017/
				params.randomSeed = 100
				AllChem.EmbedMolecule(mol,params)
			if ff is None:
				if not use_ETKDG:
					print 'Warning! The use of the rdkit default 3D conformer generation algorithm without local force-field optimization is not recommended!'
			else:
				#############################################################################
				#http://www.rdkit.org/Python_Docs/rdkit.Chem.rdForceFieldHelpers-module.html
				#############################################################################
				if 'UFF' == ff:
					AllChem.UFFOptimizeMolecule(mol)
				elif 'MMFF' == ff:
					AllChem.MMFFOptimizeMolecule(mol)
				else:
					raise Exception(r'%s is not a known force-field option!' % ff)
		else:
			raise Exception('Support for finding the the lowest energy gas phase conformer is not implemented! Neither is the generation of an ensemble of conformers!')
			assert not ff is None, "Global search requires a force-field for optimization to find the lowest energy gas phase conformer!"
		
		##########################################################
		#http://rdkit.blogspot.co.uk/2017/05/looking-at-platinum-dataset.html
		#http://rdkit.org/Python_Docs/rdkit.Chem.rdmolops-module.html
		##########################################################
		#Chem.AssignAtomChiralTagsFromStructure(mol)
		#Chem.DetectBondStereoChemistry(mol)
		
	return mol

def writeMolListToOutputFile(mol_list,out_name=None,out_type='sdf'):
	if out_name is None:
		out_name = 'mol_list_default_file_name.%s' % out_type
	else:
		assert out_type == out_name.split('.')[-1],"out_type=%s;out_name=%s" % (out_type,out_name)
	
	if 'sdf' == out_type:
		writer = Chem.SDWriter(out_name)
		for mol in mol_list:
			try:
				print 'Writing molecule with this title=',mol.GetProp("_Name"),' , to ',out_name
			except KeyError:
				print 'Writing molecule with no title, to ',out_name
			writer.write(mol)
		writer.close()
	else:
		raise Exception('This output file type is not currently supported by writeMolListToOutputFile(...): %s\n' % out_type)

def loadMolsFromFile(file_format='sdf',file_name=None,keep_stereo=True,remove_Hs=False):
	if 'sdf' == file_format:
		all_mols = [m for m in Chem.SDMolSupplier(file_name,removeHs=remove_Hs)]
	else:
		raise Exception('This input file type is not currently supported by loadMolsFromFile(...): %s\n' % file_format)
	
	return all_mols

def check_smiles_to_3D_EH_sdf_without_loss_of_stereo(stand=False):
	#================
	examples = []
	examples.append(r'c1ccccc1C[C@@H](C)O')
	examples.append(r'[I]/C=C/[I]')
	examples.append(r'[I]\C=C/[I]')
	examples.append(r'[I]\C=C/C=C\O')
	examples.append(r'C[C@H](CC)\C=C\O')
	#================
	
	for e_i in range(0,len(examples)):
		print '*'*50
		o_smiles = examples[e_i]
		if stand:
			o_smiles = getStandardisedSmiles(smiles=o_smiles,keep_stereo=True)
		print 'Running check_smiles_to_3D_EH_sdf_without_loss_of_stereo(stand=%s) for example %d=%s' % (str(stand),e_i,o_smiles)
		print '*'*50
		
		o_inchi = getInChI(input_format='smi',input=o_smiles)
		
		assert '@' in o_smiles or re.search('(\\\\)',o_smiles) or '/' in o_smiles,"No stereochemical symbols in the original SMILES = %s ???" % o_smiles
		assert inchiContainsStereo(o_inchi)
		
		mol = readMolInputString(input_format='smi',input=o_smiles)
		
		mol = addCoords(mol,only_2d=False,add_Hs_to_2d=False,use_ETKDG=True,global_search=False,ff='UFF')
		
		tmp_sdf='tmp.%d.s%s.3D.EH.sdf' % (e_i,str(stand))
		
		writeMolListToOutputFile(mol_list=[mol],out_name=tmp_sdf)
		
		l_mol_s = loadMolsFromFile(file_name=tmp_sdf)
		assert 1 == len(l_mol_s)
		l_mol = l_mol_s[0]
		del l_mol_s
		
		l_smiles = getSmilesFromMol(loaded_mol=l_mol,keep_stereo=True)
		
		print 'SMILES from %s for example %d=%s is %s' % (tmp_sdf,e_i,o_smiles,l_smiles)
		
		l_inchi = getInChI(input_format='smi',input=l_smiles)
		
		assert '@' in l_smiles or re.search('(\\\\)',l_smiles) or '/' in l_smiles,"No stereochemical symbols in the SDF loaded SMILES = %s ???" % l_smiles
		assert inchiContainsStereo(l_inchi)
		
		assert o_inchi == l_inchi,"o_inchi=%s, l_inchi=%s" % (o_inchi,l_inchi)
		
		print '*'*50
		print 'RAN check_smiles_to_3D_EH_sdf_without_loss_of_stereo(stand=%s) for example %d=%s' % (str(stand),e_i,o_smiles)
		print '*'*50

def compareFiles(file_name_one,file_name_two,ignore_CCDC_time_stamp=True):
	assert not file_name_one == file_name_two
	
	nameToContents = {}
	
	for name in [file_name_one,file_name_two]:
		f_in = open(name)
		try:
			nameToContents[name] = f_in.readlines()
			if ignore_CCDC_time_stamp:
				reduced_contents = [l for l in nameToContents[name] if not '--CCDC--' in l]
				del l
				nameToContents[name]=reduced_contents
				del reduced_contents
		finally:
			f_in.close()
			del f_in
	del name
	
	assert nameToContents[file_name_one]==nameToContents[file_name_two]

def check_output_ok_and_cleanup(expected_sdfs_sub_dir):
	this_dir = os.path.dirname(os.path.abspath(__file__))
	
	expected_sdfs_dir=os.path.sep.join([this_dir,expected_sdfs_sub_dir])
	
	expected_sdfs = glob.glob(r'%s%s*.sdf' % (expected_sdfs_dir,os.path.sep))
	
	for expected_SDF in expected_sdfs:
		print '='*50
		print 'Checking %s is reproduced' % expected_SDF
		new_sdf = os.path.sep.join([this_dir,os.path.basename(expected_SDF)])
		print 'via comparing its contents to %s' % new_sdf
		compareFiles(file_name_one=expected_SDF,file_name_two=new_sdf,ignore_CCDC_time_stamp=True)
		#print '%s matches - hence deleting' % new_sdf
		#assert 0 == os.remove(new_sdf)
		print '='*50

if __name__ == '__main__':
	#Weirdly, if I import this file (mol_struc_parser_ext.py) as a module for use in the same code file as Mordred descriptor (https://github.com/mordred-descriptor/mordred), the following checks appear to be ran multiple times and *on the second attempt* check_smiles_to_3D_EH_sdf_without_loss_of_stereo() indicates a problem with the example=1 SMILES???
	check_smiles_to_3D_EH_sdf_without_loss_of_stereo()
	check_smiles_to_3D_EH_sdf_without_loss_of_stereo(stand=True)
	#Additional manual checking: for both default and stand=True, (1) o_smiles and l_smiles (as printed and, for stand=False default, as originally written) compared in CDK Depict to see that there were no changes, including to stereochemistry; (2) each SDF structure was inspected for 3D co-ordinates - and the presence of stereomarkers in the bond and atom blocks [NOT FOUND FOR TRANS/CIS BONDS]; (3) the SDF structures were checked for consistency with the SMILES structures considered in step (1), including in terms of stereochemistry; (4) for stand=True, the originally written SMILES were compared to the o_smiles reported via the print statements, to see that the expected changes were made without any loss of sterochemisty unless due to expected tautomerism:[ALL OK - EXCEPT I EXPECTED TO SEE ENOL TO TAUTOMERIZE TO A KETONE WHEN STANDARDISATION WAS APPLIED!]
	#This additional manual checking was carried out prior to including the explicit randomSeed when generating conformers!
	#Subsequent to adding the random seed, tmp.0.sFalse.3D.EH.sdf old and new were visually compared in Materials Studio => topology and stereochemistry unchanged, but different 3D conformers; looking internally => still explicit hydrogens and 3D co-ordinates for atoms => old expected output replaced!
	check_output_ok_and_cleanup('expected_mol_struc_parser_ext_output')
