# Supplementary material for: The influence of solid state information and descriptor selection on statistical models of temperature dependent aqueous solubility
Source: J Cheminform. 2018 Aug 29;10:44. doi: 10.1186/s13321-018-0298-3 (PMC6115327; doi:10.1186/s13321-018-0298-3)
Supplement: Supplementary file 9 — Additional file 9. All scripts used to generate QSPR input files, modelling results and perform analysis. [file 13321_2018_298_MOESM9_ESM.zip › QSPR_scripts/feature_selection/feature_selection_README.txt]

The temperature values (T) were transformed to (1/T) prior to feature selection and, hence, prior to modelling using the ..\fs_qspr_models\ scripts.
In contrast, the models generated without feature selection, were generated using the scripts contained under ..\qspr_models\, within which the temperature values (T) were transformed to (1/T).
It should be noted that the names assigned to the (1/T) descriptor for these separate workflows are inconsistent. However, this had no bearing on the analysis carried out, due to the fact that the (1/T) descriptor was never selected during feature selection.
