# Supplementary material for: The influence of solid state information and descriptor selection on statistical models of temperature dependent aqueous solubility
Source: J Cheminform. 2018 Aug 29;10:44. doi: 10.1186/s13321-018-0298-3 (PMC6115327; doi:10.1186/s13321-018-0298-3)
Supplement: Supplementary file 9 — Additional file 9. All scripts used to generate QSPR input files, modelling results and perform analysis. [file 13321_2018_298_MOESM9_ESM.zip › QSPR_scripts/fs_qspr_models/post_fs_KlimenkoAvdeef_rev_build_validate_analyse_qspr_models.R]

####################################
#https://opensource.org/licenses/BSD-3-Clause (last accessed 26/11/17)
#Copyright (c) 2016-2017 University of Leeds
#Redistribution and use in source and binary forms, with or without modification, are permitted provided that the following conditions are met:
#1. Redistributions of source code must retain the above copyright notice, this list of conditions and the following disclaimer.
#2. Redistributions in binary form must reproduce the above copyright notice, this list of conditions and the following disclaimer in the documentation and/or other materials provided with the distribution.
#3. Neither the name of the copyright holder nor the names of its contributors may be used to endorse or promote products derived from this software without specific prior written permission.
#THIS SOFTWARE IS PROVIDED BY THE COPYRIGHT HOLDERS AND CONTRIBUTORS "AS IS" AND ANY EXPRESS OR IMPLIED WARRANTIES, INCLUDING, BUT NOT LIMITED TO, THE IMPLIED WARRANTIES OF MERCHANTABILITY AND FITNESS FOR A PARTICULAR PURPOSE ARE DISCLAIMED. IN NO EVENT SHALL THE COPYRIGHT HOLDER OR CONTRIBUTORS BE LIABLE FOR ANY DIRECT, INDIRECT, INCIDENTAL, SPECIAL, EXEMPLARY, OR CONSEQUENTIAL DAMAGES (INCLUDING, BUT NOT LIMITED TO, PROCUREMENT OF SUBSTITUTE GOODS OR SERVICES; LOSS OF USE, DATA, OR PROFITS; OR BUSINESS INTERRUPTION) HOWEVER CAUSED AND ON ANY THEORY OF LIABILITY, WHETHER IN CONTRACT, STRICT LIABILITY, OR TORT (INCLUDING NEGLIGENCE OR OTHERWISE) ARISING IN ANY WAY OUT OF THE USE OF THIS SOFTWARE, EVEN IF ADVISED OF THE POSSIBILITY OF SUCH DAMAGE.
####################################

#********************************************
#Key globals
qspr_inputs_dir <- paste(as.character(Sys.getenv('qspr_inputs_dir') [1]),"\\",sep="")
setwd(paste(as.character(Sys.getenv('qspr_models_dir') [1]),"\\",sep=""))
if(qspr_inputs_dir==getwd()){
	stop("All CSV and model files in the working directory will be deleted at the start, so don't set the working directory to the input files directory!!!")
}
ds_name_without_T_dep_descriptor <- "Avdeef"
crystal_descriptors <- c("D_LatticeEnergy")
########
#We now transform T -> (1/T), including updating the name, when preparing the FS reduced files in Python:
########
t_power=1#-1 #For deriving a descriptor representing the temperature
t_coefficient=1
t_offset=0
#########
rep_max <- 5
fold_max <- 5
set.seed(100)
all_rand_seeds <- as.double(sample(c(1:1000000),5))
holdout_perc <- "N.A" #we are using K-fold CV; #Key difference to KlimenkoAvdeef_rev_build_validate_analyse_qspr_models.R: we must not treat the input files generated after feature selection as complete datasets to be partitioned via cross-validation! CV happened prior to feature selection, which was based on the CV training set, and we need to load the CV training and test sets from those files!
all_methods <- c("RFR","MLR")
#all_qspr_input_files <- list.files(path=qspr_inputs_dir,pattern=glob2rx("*readyForR*.csv"),full.names=TRUE)
#******************
#Based on observation of 
#Klimenko_QSPRin_CD_True_MD_IntegSub.SiRMSSub.Absolv.Ind.Rdk_readyForR_cdDel_f5r1_train_filt_MI.PS_K200_filt_KBfC.MI_C10_K1.csv
#&
#Avdeef_ExDPs_QSPRin_CD_False_MD_IntegSub.SiRMSSub.Absolv.Ind.Rdk_readyForR_f1r1_train_filt_MI.PS_K200_filt_KBfC.MI_C10_K1.csv#:
id_col <- 1 
ep_col <- 2
#********************************************

#=========================================
source("remove_old_outputs.R")
#source("post_fs_evaluateDS.R")
source("processDS.R")
#source("post_fs_updateTemperatureDescriptor.R")
#source("removeDescsSubset.R")
source("createQSPRmodel.R")
source("post_fs_crossValidate.R")
source("summarizeCVoutput.R")
source("post_fs_buildAndSaveModelsBasedOnTheEntireDataset.R")
#source("get_basic_desc_influence_values_for_models_with_crystal_descs.R")
#=========================================


applyQSPRmodellingWorkflow <- function(complete_ds_post_fs_file,remove_cd,crystal_descriptors,t_power,t_coefficient,t_offset,ds_name_without_T_dep_descriptor,all_methods,rep_max,fold_max,holdout_perc,all_rand_seeds){
	######################
	stopifnot(is.character(complete_ds_post_fs_file))
	#stopifnot(file.exists(input_file))
	stopifnot(is.logical(remove_cd))
	stopifnot(is.vector(crystal_descriptors) && is.character(crystal_descriptors))
	stopifnot(is.double(t_power) && is.vector(t_power) && 1==length(t_power))
	stopifnot(is.double(t_coefficient) && is.vector(t_coefficient) && 1==length(t_coefficient))
	stopifnot(is.double(t_offset) && is.vector(t_offset) && 1==length(t_offset))
	stopifnot(is.character(ds_name_without_T_dep_descriptor))
	stopifnot(is.character(all_methods) && is.vector(all_methods))
	stopifnot(is.double(rep_max) && is.vector(rep_max) && 1==length(rep_max))
	if("N.A"==holdout_perc){
		stopifnot(is.double(fold_max) && is.vector(fold_max) && 1==length(fold_max))
	}else{
		stopifnot("N.A"==fold_max)
		stop("Holdout approach - so-called Monte Carlo cross-validation - is not yet implemented!")
	}
	#####################
	
	print(paste("Applying QSPR modelling workflow to the post-FS CV train/test files corresponding to this file: ",complete_ds_post_fs_file,sep=""))
	
	#ds_df <- read.table(input_file,sep=",",header=TRUE)
	
	if(0==length(grep("CD_True",complete_ds_post_fs_file))){
		cd_true_ds <- FALSE
	}else{
		cd_true_ds <- TRUE
	}
	
	# if(remove_cd){
		# if(!cd_true_ds){
			# stop(paste("It only makes sense to remove crystal descriptors from a file containing crystal descriptors i.e. not the post-FS CV files corresponding to:",complete_ds_post_fs_file,sep=""))
		# }
		# print(paste("Removing crystal descriptors from the post-FS CV files corresponding to ",complete_ds_post_fs_file,sep=""))
		# #ds_df <- removeDescsSubset(ds_df=ds_df,names_of_d_to_remove=crystal_descriptors)
	# }
	
	if(0==length(grep(ds_name_without_T_dep_descriptor,basename(complete_ds_post_fs_file)))){
		#print(paste("Updating temperature dependence descriptor for the post-FS CV files corresponding to ",complete_ds_post_fs_file,sep=""))
		#ds_df <- updateTemperatureDescriptor(ds_df=ds_df,t_power=t_power,t_coefficient=t_coefficient,t_offset=t_offset)
		
		T_dep_instances <- TRUE
	}else{
		T_dep_instances <- FALSE
	}
	
	# eval_res <- evaluateDsCols(ds_df=ds_df)
	# id_col <- eval_res[["id"]]
	# ep_col <- eval_res[["ep"]]
	# rm(eval_res)
	
	# print(paste("For ",basename(input_file)," we expect the IDs to be in the ",names(ds_df)[id_col]," column and the endpoint values to be in the ",names(ds_df)[ep_col],collapse=""))
	
	all_applicable_cv_scenarios <- findCvScenarios(ids_based_on_crystal_structure=cd_true_ds,ids_based_on_temperature=T_dep_instances)
	
	for(cv_scenario in all_applicable_cv_scenarios){
		###############
		#Trial:
		#if("v"==cv_scenario){
		#	next()
		#}
		###############
		
		cv_perf_record_file <- gsub("(\\.csv$)",paste("_removeCD",remove_cd,"_detailedCVres_",cv_scenario,".csv",sep=""),basename(complete_ds_post_fs_file))
		stopifnot(cv_perf_record_file!=basename(complete_ds_post_fs_file))
		
		for(method in all_methods){
			getAllCVresults(complete_ds_post_fs_file=complete_ds_post_fs_file,method=method,cv_perf_record_file=cv_perf_record_file,id_col=id_col,ep_col=ep_col,rep_max=rep_max,fold_max=fold_max,holdout_perc=holdout_perc,all_rand_seeds=all_rand_seeds,cv_scenario=cv_scenario,crystal_descriptors=crystal_descriptors,remove_cd=remove_cd,cd_true_ds=cd_true_ds,T_dep_instances=T_dep_instances,t_power=t_power,t_coefficient=t_coefficient,t_offset=t_offset)
		
		}
		rm(method)
		
		cv_perf_summary_record_file <- gsub("(\\.csv$)","_FOMs.csv",cv_perf_record_file)
		stopifnot(cv_perf_summary_record_file!=cv_perf_record_file)
		
		cv_average_perf_summary_record_file <- gsub("(\\.csv$)","_Averages.csv",cv_perf_summary_record_file)
		stopifnot(cv_average_perf_summary_record_file!=cv_perf_summary_record_file)
		
		if(file.exists(cv_perf_record_file)){
		
			summarizeCVoutput(cv_perf_record_file=cv_perf_record_file,cv_perf_summary_record_file=cv_perf_summary_record_file,cv_average_perf_summary_record_file=cv_average_perf_summary_record_file)
		}else{
			print(paste("Warning: ",cv_perf_record_file," does not exist. Is this legitimate i.e. is it due to the 'non-vanilla' cross-validation scenarios not yielding any different folds?"))
			stopifnot(cv_scenario!=all_possible_cv_scenarios[1]) #all_possible_cv_scenarios[1] is the 'vanilla' cross-validation scenario (see post_fs_crossValidate.R), for which cross-validation results should always be created!
		}
	}
	
	for(method in all_methods){
		buildAndSaveModelsBasedOnTheEntireDataset(complete_ds_post_fs_file,remove_cd,method,id_col,ep_col,all_rand_seeds,t_power=t_power,t_coefficient=t_coefficient,t_offset=t_offset)
	}
	rm(method)
	
	print(paste("APPLIED QSPR modelling workflow to the post-FS CV train/test files corresponding to this file: ",complete_ds_post_fs_file,sep=""))
}

removeOldOuts(path=getwd())

all_complete_ds_post_fs_files <- list.files(path=qspr_inputs_dir,pattern=glob2rx("*readyForR*ws.orig*.csv"),full.names=TRUE)


for(complete_ds_post_fs_file in all_complete_ds_post_fs_files){
	
	# ####################
	# #Trial run:
	# print(paste("basename(input_file)=",basename(input_file),sep=""))
	# #if("Klimenko_QSPRin_CD_False_MD_Absolv_readyForR.csv"!=basename(input_file)){
	# #	next()
	# #}
	# ####################
	
	if(0!=length(grep("CD_True",complete_ds_post_fs_file))){
		#cd_remove_opts <- c(TRUE,FALSE)
		if(0!=length(grep("cdDel",complete_ds_post_fs_file))){
			cd_remove_opts <- c(TRUE) #However, it will already have been removed, prior to feature selection, so this should just be about making sure the file label reads ...removeCDTRUE... as expected.
		}else{
			cd_remove_opts <- c(FALSE)
		}
	}else{
		cd_remove_opts <- FALSE
	}
	for(remove_cd in cd_remove_opts){
		applyQSPRmodellingWorkflow(complete_ds_post_fs_file,remove_cd,crystal_descriptors,t_power,t_coefficient,t_offset,ds_name_without_T_dep_descriptor,all_methods,rep_max,fold_max,holdout_perc,all_rand_seeds)
	}
}

#basicDescInfluenceAnalysis()
