# Supplementary material for: The influence of solid state information and descriptor selection on statistical models of temperature dependent aqueous solubility
Source: J Cheminform. 2018 Aug 29;10:44. doi: 10.1186/s13321-018-0298-3 (PMC6115327; doi:10.1186/s13321-018-0298-3)
Supplement: Supplementary file 9 — Additional file 9. All scripts used to generate QSPR input files, modelling results and perform analysis. [file 13321_2018_298_MOESM9_ESM.zip › QSPR_scripts/get_Avdeef_MP_descs/get_Avdeef_MP_descs.py]

####################################
#https://opensource.org/licenses/BSD-3-Clause (last accessed 26/11/17)
#Copyright (c) 2016-2018 University of Leeds
#Redistribution and use in source and binary forms, with or without modification, are permitted provided that the following conditions are met:
#1. Redistributions of source code must retain the above copyright notice, this list of conditions and the following disclaimer.
#2. Redistributions in binary form must reproduce the above copyright notice, this list of conditions and the following disclaimer in the documentation and/or other materials provided with the distribution.
#3. Neither the name of the copyright holder nor the names of its contributors may be used to endorse or promote products derived from this software without specific prior written permission.
#THIS SOFTWARE IS PROVIDED BY THE COPYRIGHT HOLDERS AND CONTRIBUTORS "AS IS" AND ANY EXPRESS OR IMPLIED WARRANTIES, INCLUDING, BUT NOT LIMITED TO, THE IMPLIED WARRANTIES OF MERCHANTABILITY AND FITNESS FOR A PARTICULAR PURPOSE ARE DISCLAIMED. IN NO EVENT SHALL THE COPYRIGHT HOLDER OR CONTRIBUTORS BE LIABLE FOR ANY DIRECT, INDIRECT, INCIDENTAL, SPECIAL, EXEMPLARY, OR CONSEQUENTIAL DAMAGES (INCLUDING, BUT NOT LIMITED TO, PROCUREMENT OF SUBSTITUTE GOODS OR SERVICES; LOSS OF USE, DATA, OR PROFITS; OR BUSINESS INTERRUPTION) HOWEVER CAUSED AND ON ANY THEORY OF LIABILITY, WHETHER IN CONTRACT, STRICT LIABILITY, OR TORT (INCLUDING NEGLIGENCE OR OTHERWISE) ARISING IN ANY WAY OUT OF THE USE OF THIS SOFTWARE, EVEN IF ADVISED OF THE POSSIBILITY OF SUCH DAMAGE.
####################################
#This script is designed to load the experimental MP value provided with the Avdeef (2015) derived dataset as a descriptor
#Ultimately, descriptors files will be written with the following format:
#ID_Chemical,MP_Descriptor - where MP_Descriptor = (the arithmetic mean of) the experimental melting point value estimates obtained & ID_Chemical = [NAME]_[CAS]_[CSD REFCODE] (a "crystal ID") OR ID_Chemical = [NAME]_[CAS]_[polymorph description - which may be 'Unknown'] (a "molecule plus polymorph (pm) ID") #N.B. The notion of descriptors not being matched to either a "crystal ID" (assumed for "crystal descriptors") or a "molecule ID" ("molecule descriptors") is not (as of version 0.17) handled by the make_ds_qspr_ready.py tool; hence, these MP descriptors will need to be added to the QSPR ready datasets using custom code in this script.
###############################
#Imports (initial)
###############################
import sys,re,os,csv,glob
from collections import defaultdict
#import copy #https://docs.python.org/2/library/copy.html
##################################
#Globals
##################################
#=================================
tools_top_dir = r'C:\UoLeeds_work.PC\ADDoPT\code\releases\Leeds_ADDoPT.WP3_tools-0.17'
sys.path.append(r'%s%sutils' % (tools_top_dir,os.path.sep))
from xlsxSheetsLoader import xlsxSheetsLoader
import mol_struc_parser as msp
from findDups import findDups
from averages import averageValues
#=================================
#=================================
datasets_dir = r'C:\UoLeeds_work.PC\ADDoPT\data\template_data_sets\rev.3models_rev.5_KlimenkoAvdeef'
avdeef_ds_with_mps = r'%s%sADDoPT_Data_Template_2.9.16_Avdeef2015_rev.5.xlsx' % (datasets_dir,os.path.sep)
sheets_to_ignore = ['CrystalStructures_Precursor','NoteOnSynonyms']
experi_mps_sheet = 'MeltingPoint'
#calc_mps_sheet = 'N/A'#'ReportedCalculations' #No longer considering calculated values as a descriptor - as this could be misleading as to the effect of using MP information as a descriptor!
cs_info_sheet = 'CrystalStructures'
#=================================
#=================================
dir_of_this_script = os.path.dirname(os.path.abspath(__file__))

sdfs_with_ids_to_match_to_descs_dir = os.path.sep.join(dir_of_this_script.split(os.path.sep)[:-1]+['prep_for_descs_calc'])
sdfs_dir = sdfs_with_ids_to_match_to_descs_dir

dataset_names = ['Avdeef_desc_calc_input_CD_False_Plus_Extras','Avdeef_desc_calc_input_CD_True'] #Since the CD_False dataset SDF files will only report the molecule IDs, this scenario needs to be handled differently!

datasetName2idsToMatchWithDescsSdf = {}
for ds_name in dataset_names:
	if not 'Plus_Extras' in ds_name:
		sdfs = glob.glob(r'%s%s*%s*.sdf' % (sdfs_dir,os.path.sep,ds_name))
		assert 1 == len(sdfs),"ds_name=%s;sdfs=%s" % (ds_name,str(sdfs))
		datasetName2idsToMatchWithDescsSdf[ds_name] = sdfs[0]
		del sdfs
del ds_name
#==================================
###################################
###########Functions###############
###################################

def loadRowDicts(ds_with_mps,sheets_to_ignore,sheet_of_interest):
	loader = xlsxSheetsLoader(xlsx_fn=ds_with_mps,sheets_to_ignore=sheets_to_ignore)
	row_dicts = loader.loadSheetData(sheet_name=sheet_of_interest)
	return row_dicts

def getCsIdPrecursor2mps(avdeef_ds_with_mps,mps_sheet):
	row_dicts_with_mps = loadRowDicts(ds_with_mps=avdeef_ds_with_mps,sheets_to_ignore=sheets_to_ignore,sheet_of_interest=mps_sheet)
	
	csIdPrecursor2MPs = defaultdict(list)
	
	for row in row_dicts_with_mps:
		assert experi_mps_sheet == mps_sheet
		mp_val = row['Endpoint: MeltingPoint: Value']
		#else:
		#	assert calc_mps_sheet == mps_sheet,"mps_sheet=%s" % mps_sheet
		#	mp_val = row['Calculated_MeltingPoint_degreesCelsius']
		
		if not mp_val is None:
			id = '%s_LINKER_%s' % (row['Solute: Name'],row['Solute: Bulk Crystal Structure (Polymorph): Description'])
			
			csIdPrecursor2MPs[id].append(float(mp_val))
	
	return csIdPrecursor2MPs

def getCsIdPrecursor2experiMPs(avdeef_ds_with_mps,experi_mps_sheet):
	return getCsIdPrecursor2mps(avdeef_ds_with_mps=avdeef_ds_with_mps,mps_sheet=experi_mps_sheet)

# def getCsIdPrecursor2calcMPs(avdeef_ds_with_mps,calc_mps_sheet):
	# return getCsIdPrecursor2mps(avdeef_ds_with_mps=avdeef_ds_with_mps,mps_sheet=calc_mps_sheet)

def getCsIdPrecursor2csId(avdeef_ds_with_mps,cs_info_sheet):
	
	row_dicts_with_info = loadRowDicts(ds_with_mps=avdeef_ds_with_mps,sheets_to_ignore=sheets_to_ignore,sheet_of_interest=cs_info_sheet)
	
	csIdPrecursor2refcode = {}
	
	for row in row_dicts_with_info:
		precursor_id = '%s_LINKER_%s' % (row['Name'],row['Crystal Structure (Polymorph): Description'])
		assert not precursor_id in csIdPrecursor2refcode.keys(),"precursor_id=%s occurs more than once???" % precursor_id
		csd_refcode = row['CSD Refcode']
		assert not csd_refcode in csIdPrecursor2refcode.values(),"csd_refcode=%s occurs more than once???" % csd_refcode
		csIdPrecursor2refcode[precursor_id] = csd_refcode
	del precursor_id,csd_refcode
	
	csIdPrecursor2csId = {}
	for p_id in csIdPrecursor2refcode.keys():
		csIdPrecursor2csId[p_id] = 'Name_%s_CAS_None_CS_%s' % (p_id.split('_LINKER_')[0],csIdPrecursor2refcode[p_id])
	del p_id
	
	return csIdPrecursor2csId

def replaceCsIdPrecursor(oldDict,csIdPrecursor2csId):
	newDict = defaultdict(list)
	
	for old_key in oldDict.keys():
		try:
			new_key = csIdPrecursor2csId[old_key]
		except KeyError:
			continue #We won't have csd refcode values for all name+polymorph description (which could be blank) combinations!
		newDict[new_key] = oldDict[old_key]
		
	
	return newDict

def matchCrystalIds2allMPvals(avdeef_ds_with_mps,experi_mps_sheet,cs_info_sheet):
	
	csIdPrecursor2experiMPs = getCsIdPrecursor2experiMPs(avdeef_ds_with_mps,experi_mps_sheet)
	
	#csIdPrecursor2calcMPs = getCsIdPrecursor2calcMPs(avdeef_ds_with_mps,calc_mps_sheet)
	
	csIdPrecursor2csId = getCsIdPrecursor2csId(avdeef_ds_with_mps,cs_info_sheet)
	
	csId2experiMPs = replaceCsIdPrecursor(oldDict=csIdPrecursor2experiMPs,csIdPrecursor2csId=csIdPrecursor2csId)
	#csId2calcMPs = replaceCsIdPrecursor(oldDict=csIdPrecursor2calcMPs,csIdPrecursor2csId=csIdPrecursor2csId)
	
	#common_ids = list(set(csId2calcMPs.keys()).intersection(set(csId2experiMPs.keys())))
	#assert 0 == len(common_ids),"common_ids=%s" % str(common_ids)
	#del common_ids
	
	allCrystalIds2allMPvals = csId2experiMPs.copy()
	#allCrystalIds2allMPvals.update(csId2calcMPs)
	
	return allCrystalIds2allMPvals

def getMolPlusPmId2MPs(avdeef_ds_with_mps,mps_sheet):
	row_dicts_with_mps = loadRowDicts(ds_with_mps=avdeef_ds_with_mps,sheets_to_ignore=sheets_to_ignore,sheet_of_interest=mps_sheet)
	
	molPlusPmId2MPs = defaultdict(list)
	
	for row in row_dicts_with_mps:
		assert experi_mps_sheet == mps_sheet
		mp_val = row['Endpoint: MeltingPoint: Value']
		#else:
		#	assert calc_mps_sheet == mps_sheet,"mps_sheet=%s" % mps_sheet
		#	mp_val = row['Calculated_MeltingPoint_degreesCelsius']
		
		if not mp_val is None:
			id = 'Name_%s_CAS_None_CS_%s' % (row['Solute: Name'],row['Solute: Bulk Crystal Structure (Polymorph): Description'])
			
			molPlusPmId2MPs[id].append(float(mp_val))
	
	return molPlusPmId2MPs

def getMolPlusPmId2experiMPs(avdeef_ds_with_mps,experi_mps_sheet):
	return getMolPlusPmId2MPs(avdeef_ds_with_mps=avdeef_ds_with_mps,mps_sheet=experi_mps_sheet)

# def getMolPlusPmId22calcMPs(avdeef_ds_with_mps,calc_mps_sheet):
	# return getMolPlusPmId2MPs(avdeef_ds_with_mps=avdeef_ds_with_mps,mps_sheet=calc_mps_sheet)

def matchMolPlusPmIds2allMPvals(avdeef_ds_with_mps,experi_mps_sheet):
	
	molPlusPmId2experiMPs = getMolPlusPmId2experiMPs(avdeef_ds_with_mps,experi_mps_sheet)
	
	#molPlusPmId2calcMPs = getMolPlusPmId22calcMPs(avdeef_ds_with_mps,calc_mps_sheet)
	
	#common_ids = list(set(molPlusPmId2experiMPs.keys()).intersection(set(molPlusPmId2calcMPs.keys())))
	#assert 0 == len(common_ids),"common_ids=%s" % str(common_ids)
	#del common_ids
	
	allMolPlusPmIds2allMPvals = molPlusPmId2experiMPs.copy()
	#allMolPlusPmIds2allMPvals.update(molPlusPmId2calcMPs)
	
	return allMolPlusPmIds2allMPvals

def getMolListFromSdf(sdf):
	reader = msp.Chem.SDMolSupplier(sdf)
	
	return [m for m in reader]

def getIds(sdf):
	all_mols = getMolListFromSdf(sdf)
	
	return [m.GetProp('ID_Chemical') for m in all_mols]

def isCrystalDescsDs(ds_name):
	if 'CD_True' in ds_name:
		return True
	else:
		assert 'CD_False' in ds_name,"ds_name=%s" % ds_name
		return False

def getDsId2allMPvals(ds_ids,allIds2allMPvals):
	dsId2allMPvals = {}
	for id in ds_ids:
		assert id in allIds2allMPvals.keys(),"missing id=%s;allIds2allMPvals.keys()=%s" % (id,str(allIds2allMPvals.keys()))
		dsId2allMPvals[id] = allIds2allMPvals[id]
	
	return dsId2allMPvals

def averageMPvals(dsId2allMPvals):
	dsId2MPdesc = {}
	
	for id in dsId2allMPvals.keys():
		dsId2MPdesc[id] = averageValues(values=dsId2allMPvals[id],name_of_average='arithmetic_mean')
	
	return dsId2MPdesc

def writeMPdescsCsv(dsId2MPdesc,ds_name):
	csv_name = '%s_MPdescs.csv' % ds_name
	
	header = ['ID_Chemical','MP_Descriptor']
	
	f_out = open(csv_name,'wb')
	try:
		writer = csv.DictWriter(f_out,delimiter=',',quotechar='"',fieldnames=header)
		writer.writerow(dict(zip(header,header)))
		
		for id in dsId2MPdesc.keys():
			row_dict = {}
			row_dict['ID_Chemical'] = id
			row_dict['MP_Descriptor'] = '%f' % dsId2MPdesc[id]
			writer.writerow(row_dict)
	finally:
		f_out.close()
		del f_out

###################################

def main():
	
	print 'THE START'
	
	allCrystalIds2allMPvals = matchCrystalIds2allMPvals(avdeef_ds_with_mps,experi_mps_sheet,cs_info_sheet)
	allMolPlusPmIds2allMPvals = matchMolPlusPmIds2allMPvals(avdeef_ds_with_mps,experi_mps_sheet)
	
	for ds_name in dataset_names:
		
		cd_ds = isCrystalDescsDs(ds_name)
		
		if cd_ds:
			sdf = datasetName2idsToMatchWithDescsSdf[ds_name]
			ds_ids = getIds(sdf)
			assert len(ds_ids) == len(set(ds_ids)),"duplicates=%s" % str(findDups(ds_ids))
			dsId2allMPvals = getDsId2allMPvals(ds_ids=ds_ids,allIds2allMPvals=allCrystalIds2allMPvals)
		else: #Since the CD_False dataset SDF files will only report the molecule IDs, this scenario needs to be handled differently!
			dsId2allMPvals = allMolPlusPmIds2allMPvals #
		
		dsId2MPdesc = averageMPvals(dsId2allMPvals)
		
		writeMPdescsCsv(dsId2MPdesc,ds_name)
	
	print 'THE END'
	
	return 0

if __name__ == '__main__':
	sys.exit(main())
