# Supplementary material for: The influence of solid state information and descriptor selection on statistical models of temperature dependent aqueous solubility
Source: J Cheminform. 2018 Aug 29;10:44. doi: 10.1186/s13321-018-0298-3 (PMC6115327; doi:10.1186/s13321-018-0298-3)
Supplement: Supplementary file 9 — Additional file 9. All scripts used to generate QSPR input files, modelling results and perform analysis. [file 13321_2018_298_MOESM9_ESM.zip › QSPR_scripts/qspr_input/KlimenkoAvdeef_rev_qspr_input.py]

####################################
#https://opensource.org/licenses/BSD-3-Clause (last accessed 26/11/17)
#Copyright (c) 2017-2018 University of Leeds
#Redistribution and use in source and binary forms, with or without modification, are permitted provided that the following conditions are met:
#1. Redistributions of source code must retain the above copyright notice, this list of conditions and the following disclaimer.
#2. Redistributions in binary form must reproduce the above copyright notice, this list of conditions and the following disclaimer in the documentation and/or other materials provided with the distribution.
#3. Neither the name of the copyright holder nor the names of its contributors may be used to endorse or promote products derived from this software without specific prior written permission.
#THIS SOFTWARE IS PROVIDED BY THE COPYRIGHT HOLDERS AND CONTRIBUTORS "AS IS" AND ANY EXPRESS OR IMPLIED WARRANTIES, INCLUDING, BUT NOT LIMITED TO, THE IMPLIED WARRANTIES OF MERCHANTABILITY AND FITNESS FOR A PARTICULAR PURPOSE ARE DISCLAIMED. IN NO EVENT SHALL THE COPYRIGHT HOLDER OR CONTRIBUTORS BE LIABLE FOR ANY DIRECT, INDIRECT, INCIDENTAL, SPECIAL, EXEMPLARY, OR CONSEQUENTIAL DAMAGES (INCLUDING, BUT NOT LIMITED TO, PROCUREMENT OF SUBSTITUTE GOODS OR SERVICES; LOSS OF USE, DATA, OR PROFITS; OR BUSINESS INTERRUPTION) HOWEVER CAUSED AND ON ANY THEORY OF LIABILITY, WHETHER IN CONTRACT, STRICT LIABILITY, OR TORT (INCLUDING NEGLIGENCE OR OTHERWISE) ARISING IN ANY WAY OUT OF THE USE OF THIS SOFTWARE, EVEN IF ADVISED OF THE POSSIBILITY OF SUCH DAMAGE.
####################################
import sys,re,os,functools,csv,glob
from collections import defaultdict
import pandas as pd
from check_consistent_ids import main as check_consistent_ids
#==============================
tool_top_dir = r'C:\UoLeeds_work.PC\ADDoPT\code\releases\Leeds_ADDoPT.WP3_tools-0.17'
#==============================

#==========
#Filtering of IDs for which problems identified in the curated datasets:
labels_of_ids_to_filter_dict = defaultdict(list)
labels_of_ids_to_filter_dict['Klimenko'] += ['87-78-5'] 
###Notes which justify this filtering:
#Name_d-Mannitol_CAS_87-78-5_CS_DMANTL07M_Temperature: Value30 
#a. www.commonchemistry.org/
#i. "d--Mannitol" exact match => structure exactly matches that shown by Mercury for DMANTL07M; *however*, the CAS number refers to the DL mixture!
#ii. C.f. Handbook of Aq. Sol. (2010): working back from CAS (which would have been reported for Klimenko et al.), "d-Mannitol" clearly corresponds to one of the possible synonyms - which suggests the source of this error is an error in the Handbook!
#==========

#=================================
datasets_dir = r'C:\UoLeeds_work.PC\ADDoPT\data\template_data_sets\rev.3models_rev.5_KlimenkoAvdeef'
datasetName2InputFile = {}
#datasetName2InputFile['Avdeef'] = r'%s%sADDoPT_Data_Template_2.9.16_Avdeef2015_rev.5.xlsx' % (datasets_dir,os.path.sep)
datasetName2InputFile['Avdeef_ExDPs'] = r'%s%sADDoPT_Data_Template_2.9.16_Avdeef2015_rev.5.xlsx' % (datasets_dir,os.path.sep)
datasetName2InputFile['Avdeef_ExDPs_Cal'] = r'%s%sADDoPT_Data_Template_2.9.16_Avdeef2015_rev.5.xlsx' % (datasets_dir,os.path.sep)
datasetName2InputFile['Klimenko'] = r'%s%sADDoPT_Data_Template_2.9.16_Klimenko2016_rev.5.xlsx' % (datasets_dir,os.path.sep)
sheets_to_ignore = ['CrystalStructures_Precursor','ReportedCalculations','NoteOnSynonyms']
#=================================

top_dir = os.path.sep.join(os.path.dirname(os.path.abspath(__file__)).split(os.path.sep)[:-1])

#=================================
combined_desc_files_dir = r'%s%scombine_descs' % (top_dir,os.path.sep)
#---------------------------------
descsFileDict = defaultdict(functools.partial(defaultdict,dict))
for dataset in datasetName2InputFile.keys():
	for ds_with_cryst_desc in [True,False]:
		for mol_desc_comb_label in ['Absolv.Ind','Absolv','IntegSub.SiRMSSub.Absolv.Ind.Rdk','IntegSub.SiRMSSub','Rdk.Absolv','Rdk']:
			if 'Avdeef' in dataset:
				ds_label = 'Avdeef'
			else:
				assert 'Klimenko' in dataset,"dataset=%s" % dataset
				ds_label = 'Klimenko'
			if ds_with_cryst_desc:
				descsFileDict[dataset][mol_desc_comb_label][ds_with_cryst_desc] = '%s%s%s_CrystAnd%sMolDescs.csv' % (combined_desc_files_dir,os.path.sep,ds_label,mol_desc_comb_label)
			else:
				descsFileDict[dataset][mol_desc_comb_label][ds_with_cryst_desc] = '%s%s%s_%s_mol_descs.csv' % (combined_desc_files_dir,os.path.sep,ds_label,mol_desc_comb_label)
#=================================

#==================================
avdeef_mp_descs_dir = os.path.sep.join([top_dir,'get_Avdeef_MP_descs'])
sys.path.append(combined_desc_files_dir)
from KlimenkoAvdeef_rev_combine_descs import getId2DescName2Value
#==================================

def writeDsFilterFiles(dataset_name):
	
	filter_file = '%s_filter_opts.csv' % dataset_name
	filter_header = ['Name','Value','Type'] #Type [of filtering[allowed values: Equality_Allowed,Equality_Forbidden,Contains_Allowed,Contains_Forbidden,Less_Than_Allowed,Greater_Than_Allowed]]
	if ('Klimenko' == dataset_name or 'Avdeef' == dataset_name):
		return None
	elif 'Avdeef_ExDPs' == dataset_name:
		f_out = open(filter_file,'wb')
		try:
			writer = csv.DictWriter(f_out,delimiter=',',quotechar='"',fieldnames=filter_header)
			writer.writerow(dict(zip(filter_header,filter_header)))
			
			row_dict = {}
			
			row_dict['Name'] = 'Endpoint: StandardEnthalpy_of_Dissolution: Comment'
			row_dict['Value'] = 'unreliable data point: excluded from QSPR analysis by study authors'
			row_dict['Type'] = 'Contains_Forbidden'
			
			writer.writerow(row_dict)
			del row_dict
			
		finally:
			f_out.close()
			del f_out
	elif 'Avdeef_ExDPs_Cal' == dataset_name:
		f_out = open(filter_file,'wb')
		try:
			writer = csv.DictWriter(f_out,delimiter=',',quotechar='"',fieldnames=filter_header)
			writer.writerow(dict(zip(filter_header,filter_header)))
			
			row_dict = {}
			
			row_dict['Name'] = 'Endpoint: StandardEnthalpy_of_Dissolution: Comment'
			row_dict['Value'] = 'unreliable data point: excluded from QSPR analysis by study authors'
			row_dict['Type'] = 'Contains_Forbidden'
			
			writer.writerow(row_dict)
			del row_dict
			
			row_dict = {}
			
			row_dict['Name'] = 'Method'
			row_dict['Value'] = 'direct measurement [calorimetric]'
			row_dict['Type'] = 'Equality_Allowed'
			
			writer.writerow(row_dict)
			del row_dict
			
		finally:
			f_out.close()
			del f_out
	else:
		raise Exception('Unrecognised dataset name:%s' % dataset_name)
	
	return filter_file

def getQSPRinput(dataset,ds_with_cryst_desc,mol_desc_comb_label):
	print '='*50
	print 'Applying getQSPRinput() to ', dataset
	print 'with ds_with_cryst_desc=%s' % str(ds_with_cryst_desc)
	print 'with mol_desc_comb_label=%s' % mol_desc_comb_label
	print '='*50
	cwd = os.getcwd()
	dir_of_tool = r'%s%sdata.parse' % (tool_top_dir,os.path.sep)
	#os.chdir(dir_of_tool)
	
	dataset_fn = datasetName2InputFile[dataset]
	
	if 'Avdeef' == dataset.split('_')[0]:
		endpoint = 'StandardEnthalpy_of_Dissolution'
		metadata_descs_info_file = None
	else:
		assert 'Klimenko' == dataset,"dataset=%s" % dataset
		endpoint = 'Solubility'
		metadata_descs_info_file = 'temperature_desc_field.csv' #A manually prepared CSV with just one line: 'Temperature: Value' (quotation marks not literal)
	
	descs_file = descsFileDict[dataset][mol_desc_comb_label][ds_with_cryst_desc]
	
	qspr_input = '%s_QSPRin_CD_%s_MD_%s.csv' % (dataset,ds_with_cryst_desc,mol_desc_comb_label)
	
	cmd = 'python %s%smake_ds_qspr_ready.py -i %s -e %s -d %s -s %s -w -o %s -R -m' % (dir_of_tool,os.path.sep,dataset_fn,endpoint,descs_file,';'.join(sheets_to_ignore),qspr_input)
	
	if ds_with_cryst_desc:
		cmd += ' -C'
	else:
		cmd += ' -p'
	
	if not metadata_descs_info_file is None:
		cmd += ' -M %s' % metadata_descs_info_file
	
	filter_file = writeDsFilterFiles(dataset_name=dataset)
	if not filter_file is None:
		filter_file = r'%s%s%s' % (cwd,os.path.sep,filter_file)
	
	if not filter_file is None:
		cmd += ' -f %s' % filter_file
	
	assert 0 == os.system(cmd)
	
	#os.chdir(cwd)
	
	print '='*50
	print 'APPLIED getQSPRinput() to ', dataset
	print 'with ds_with_cryst_desc=%s' % str(ds_with_cryst_desc)
	print 'with mol_desc_comb_label=%s' % mol_desc_comb_label
	print '='*50
	
	ready_for_r_qspr_input = re.sub('(\.csv$)','_readyForR.csv',qspr_input)
	assert not ready_for_r_qspr_input == qspr_input
	assert os.path.exists(ready_for_r_qspr_input)
	
	return ready_for_r_qspr_input

def addMPdescsForAvdeefDatasets(ready_for_r_qspr_input):
	assert 'Avdeef' in ready_for_r_qspr_input,ready_for_r_qspr_input
	new_qspr_input = re.sub('(\.csv$)','_MPD.csv',ready_for_r_qspr_input)
	assert not new_qspr_input == ready_for_r_qspr_input
	if 'CD_False' in ready_for_r_qspr_input:
		mp_descs_file = r'%s%sAvdeef_desc_calc_input_CD_False_Plus_Extras_MPdescs.csv' % (avdeef_mp_descs_dir,os.path.sep)
	else:
		assert 'CD_True' in ready_for_r_qspr_input,ready_for_r_qspr_input
		mp_descs_file = r'%s%sAvdeef_desc_calc_input_CD_True_MPdescs.csv' % (avdeef_mp_descs_dir,os.path.sep)
	
	id2MPdescriptor = getId2DescName2Value(mp_descs_file)
	
	f_in = open(ready_for_r_qspr_input,'rb')
	try:
		reader = csv.DictReader(f_in,quotechar='"',delimiter=',')
		in_columns_ordered = reader.fieldnames
		in_rows = [r for r in reader]
		del r,reader
	finally:
		f_in.close()
		del f_in
	
	out_cols = in_columns_ordered+['D_MP_Descriptor']
	
	f_out = open(new_qspr_input,'wb')
	try:
		writer = csv.DictWriter(f_out,quotechar='"',delimiter=',',fieldnames=out_cols)
		
		writer.writerow(dict(zip(out_cols,out_cols)))
		
		for row in in_rows:
			out_row = row.copy()
			out_row['D_MP_Descriptor'] = '%f' % id2MPdescriptor[out_row['ID_Chemical']]['MP_Descriptor']
			writer.writerow(out_row)
			del out_row
		del row
	finally:
		f_out.close()
		del f_out

def celsiusToKelvinValue(celsius_v):
	#assert type(celsius_v) == type(0.5),"type(celsius_v)=%s" % str(type(celsius_v)) #AssertionError: type(celsius_v)=<type 'long'>
	k_v = celsius_v + 273.15
	return k_v

def updateTemperatureUnits(ready_for_r_qspr_input):
	assert 'Klimenko' in ready_for_r_qspr_input,ready_for_r_qspr_input
	#D_Temperature_Value provided in degrees Celsius; if using as a (1/T) descriptor, these should be converted to Kelvin first!
	
	df = pd.read_csv(ready_for_r_qspr_input)
	
	#updated_df = df.transform({'D_Temperature_Value':celsiusToKelvinValue})
	#https://stackoverflow.com/questions/12604909/pandas-how-to-change-all-the-values-of-a-column
	df['D_Temperature_Value'] = df['D_Temperature_Value'].apply(celsiusToKelvinValue)
	
	#del df
	
	#updated_df.to_csv(ready_for_r_qspr_input,index=False)
	df.to_csv(ready_for_r_qspr_input,index=False)

def check_updateTemperatureUnits():
	ready_for_r_qspr_input='Klimenko_toy.csv'
	f_out = open(ready_for_r_qspr_input,'wb')
	try:
		f_out.write('ID_Chemical,Endpoint_Solubility_Value,D_AlphaH2_A_,D_BetaH2_B_,D_H_bonding_product_descriptor,D_McGowanVolume_V_,D_Pi2_S_,D_R2_E_,D_Temperature_Value\r\n')
		f_out.write('Name_None_CAS_109-94-4_CS_NoneM_Temperature: Value45,0.11,0.0,0.34,0.0,0.61,0.63,0.09,20\r\n')
		f_out.write('Name_None_CAS_95-50-1_CS_NoneM_Temperature: Value55,-2.82,0.0,0.1,0.0,0.96,0.85,0.83,50\r\n')
	finally:
		f_out.close()
		del f_out
	
	updateTemperatureUnits(ready_for_r_qspr_input)
	
	f_in = open(ready_for_r_qspr_input,'rb')
	try:
		new_lines = f_in.readlines()
	finally:
		f_in.close()
		del f_in
	
	expected_new_lines = []
	
	expected_new_lines.append('ID_Chemical,Endpoint_Solubility_Value,D_AlphaH2_A_,D_BetaH2_B_,D_H_bonding_product_descriptor,D_McGowanVolume_V_,D_Pi2_S_,D_R2_E_,D_Temperature_Value\r\n')
	expected_new_lines.append('Name_None_CAS_109-94-4_CS_NoneM_Temperature: Value45,0.11,0.0,0.34,0.0,0.61,0.63,0.09,293.15\r\n')
	expected_new_lines.append('Name_None_CAS_95-50-1_CS_NoneM_Temperature: Value55,-2.82,0.0,0.1,0.0,0.96,0.85,0.83,323.15\r\n')
	
	assert new_lines == expected_new_lines,"new_lines=%s;expected_new_lines=%s"  % (str(new_lines),str(expected_new_lines))

check_updateTemperatureUnits()

def filterIds(ready_for_r_qspr_input,labels_of_ids_to_filter_dict):
	if 'Klimenko' in ready_for_r_qspr_input:
		assert not 'Avdeef' in ready_for_r_qspr_input,ready_for_r_qspr_input
		labels_of_ids_to_filter = labels_of_ids_to_filter_dict['Klimenko']
	else:
		assert 'Avdeef' in ready_for_r_qspr_input,ready_for_r_qspr_input
		labels_of_ids_to_filter = labels_of_ids_to_filter_dict['Avdeef']
	
	if labels_of_ids_to_filter == []:
		return None
	else:
		df = pd.read_csv(ready_for_r_qspr_input)
		
		# #https://stackoverflow.com/questions/17071871/select-rows-from-a-dataframe-based-on-values-in-a-column-in-pandas
		# for label in labels_of_ids_to_filter:
			# df = df.loc[label in df['ID_Chemical']]
		#https://stackoverflow.com/questions/14661701/how-to-drop-a-list-of-rows-from-pandas-dataframe
		ids = df['ID_Chemical']
		for label in labels_of_ids_to_filter:
			matched_ids_indices = [i for i in range(0,len(ids)) if label in ids[i]]
			df = df.drop(df.index[matched_ids_indices])
	df.to_csv(ready_for_r_qspr_input,index=False)

def check_filterIds():
	ready_for_r_qspr_input = 'Klimenko_toy_2.csv'
	f_out = open(ready_for_r_qspr_input,'wb')
	try:
		f_out.write('ID_Chemical,Endpoint_Solubility_Value,D_AlphaH2_A_,D_BetaH2_B_,D_H_bonding_product_descriptor,D_McGowanVolume_V_,D_Pi2_S_,D_R2_E_,D_Temperature_Value\r\n')
		f_out.write('Name_None_CAS_109-94-4_CS_NoneM_Temperature: Value45,0.11,0.0,0.34,0.0,0.61,0.63,0.09,20\r\n')
		f_out.write('Name_None_CAS_95-50-1_CS_NoneM_Temperature: Value55,-2.82,0.0,0.1,0.0,0.96,0.85,0.83,50\r\n')
		f_out.write('Name_d-Mannitol_CAS_87-78-5_CS_DMANTL07M_Temperature: Value30,-2.82,0.0,0.1,0.0,0.96,0.85,0.83,50\r\n')
	finally:
		f_out.close()
		del f_out
	
	filterIds(ready_for_r_qspr_input,labels_of_ids_to_filter_dict)
	
	f_in = open(ready_for_r_qspr_input,'rb')
	try:
		new_lines = f_in.readlines()
	finally:
		f_in.close()
		del f_in
	
	expected_new_lines = []
	
	expected_new_lines.append('ID_Chemical,Endpoint_Solubility_Value,D_AlphaH2_A_,D_BetaH2_B_,D_H_bonding_product_descriptor,D_McGowanVolume_V_,D_Pi2_S_,D_R2_E_,D_Temperature_Value\r\n')
	expected_new_lines.append('Name_None_CAS_109-94-4_CS_NoneM_Temperature: Value45,0.11,0.0,0.34,0.0,0.61,0.63,0.09,20\r\n')
	expected_new_lines.append('Name_None_CAS_95-50-1_CS_NoneM_Temperature: Value55,-2.82,0.0,0.1,0.0,0.96,0.85,0.83,50\r\n')
	
	assert new_lines == expected_new_lines,"new_lines=%s;expected_new_lines=%s"  % (str(new_lines),str(expected_new_lines))

check_filterIds()

def removeAllPrecursorFiles():
	for file in glob.glob('*.csv'):
		if not ('temperature_desc_field.csv' == file or 'readyForR' in file):
			os.remove(file)

def main():
	
	print 'THE START'
	
	for dataset in datasetName2InputFile.keys():
		for mol_desc_comb_label in descsFileDict[dataset].keys():
			for ds_with_cryst_desc in [False,True]:
				ready_for_r_qspr_input = getQSPRinput(dataset,ds_with_cryst_desc,mol_desc_comb_label)
				
				filterIds(ready_for_r_qspr_input,labels_of_ids_to_filter_dict)
				
				if 'Klimenko' in ready_for_r_qspr_input:
					updateTemperatureUnits(ready_for_r_qspr_input)
				
				if 'Avdeef' in dataset:
					addMPdescsForAvdeefDatasets(ready_for_r_qspr_input)
	
	removeAllPrecursorFiles()
	
	print '*'*50
	print 'All files generated! Just checking now!'
	check_consistent_ids()
	print '*'*50
	
	print 'THE END'
	
	return 0

if __name__ == '__main__':
	sys.exit(main())
