# Supplementary material for: The influence of solid state information and descriptor selection on statistical models of temperature dependent aqueous solubility
Source: J Cheminform. 2018 Aug 29;10:44. doi: 10.1186/s13321-018-0298-3 (PMC6115327; doi:10.1186/s13321-018-0298-3)
Supplement: Supplementary file 9 — Additional file 9. All scripts used to generate QSPR input files, modelling results and perform analysis. [file 13321_2018_298_MOESM9_ESM.zip › QSPR_scripts/qspr_models/qspr_models_README.txt]

These scripts also generate additional results for (a) the unfiltered 'Avdeef' datasets and (b) according to an additional pseudo-cross-validation protocol (CV=rt.rcs).
However, neither sets of results were analyzed. 
In the case of (a), these datasets included low quality data points, as defined by Avdeef [1].
In the case of (b), the number of dataset instances which differed purely in terms of the CSD refcode assigned, for the datasets integrated with crystal structures, was so small that it was decided that this protocol, which was analogous to the CV=rt protocol described in our publication yet also entailed stripping the CSD refcode from the instance identifier to avoid placing the same chemical associated with different crystal structures in corresponding training and test sets, could not give representative, robust findings.
(For the 'Avdeef' [1] derived datasets, there was only one such instance: Acetylsalicylic acid, for which data were reported for 'Form_II', assigned ACSALA19, and 'Form_I', assigned ACSALA01.
For the 'Klimenko' [2] derived datasets, there were no such instances.)
[1] Avdeef, A. Solubility Temperature Dependence Predicted from 2D Structure. ADMET & DMPK 2015, 3 (4).
[2] Klimenko, K.; Kuz�min, V.; Ognichenko, L.; Gorb, L.; Shukla, M.; Vinas, N.; Perkins, E.; Polishchuk, P.; Artemenko, A.; Leszczynski, J. Novel Enhanced Applications of QSPR Models: Temperature Dependence of Aqueous Solubility. J. Comput. Chem. 2016, 37 (22), 2045�2051.
