# Supplementary material for: The influence of solid state information and descriptor selection on statistical models of temperature dependent aqueous solubility
Source: J Cheminform. 2018 Aug 29;10:44. doi: 10.1186/s13321-018-0298-3 (PMC6115327; doi:10.1186/s13321-018-0298-3)
Supplement: Supplementary file 9 — Additional file 9. All scripts used to generate QSPR input files, modelling results and perform analysis. [file 13321_2018_298_MOESM9_ESM.zip › QSPR_scripts/run_all.py]

####################################
#https://opensource.org/licenses/BSD-3-Clause (last accessed 26/11/17)
#Copyright (c) 2017 University of Leeds
#Redistribution and use in source and binary forms, with or without modification, are permitted provided that the following conditions are met:
#1. Redistributions of source code must retain the above copyright notice, this list of conditions and the following disclaimer.
#2. Redistributions in binary form must reproduce the above copyright notice, this list of conditions and the following disclaimer in the documentation and/or other materials provided with the distribution.
#3. Neither the name of the copyright holder nor the names of its contributors may be used to endorse or promote products derived from this software without specific prior written permission.
#THIS SOFTWARE IS PROVIDED BY THE COPYRIGHT HOLDERS AND CONTRIBUTORS "AS IS" AND ANY EXPRESS OR IMPLIED WARRANTIES, INCLUDING, BUT NOT LIMITED TO, THE IMPLIED WARRANTIES OF MERCHANTABILITY AND FITNESS FOR A PARTICULAR PURPOSE ARE DISCLAIMED. IN NO EVENT SHALL THE COPYRIGHT HOLDER OR CONTRIBUTORS BE LIABLE FOR ANY DIRECT, INDIRECT, INCIDENTAL, SPECIAL, EXEMPLARY, OR CONSEQUENTIAL DAMAGES (INCLUDING, BUT NOT LIMITED TO, PROCUREMENT OF SUBSTITUTE GOODS OR SERVICES; LOSS OF USE, DATA, OR PROFITS; OR BUSINESS INTERRUPTION) HOWEVER CAUSED AND ON ANY THEORY OF LIABILITY, WHETHER IN CONTRACT, STRICT LIABILITY, OR TORT (INCLUDING NEGLIGENCE OR OTHERWISE) ARISING IN ANY WAY OUT OF THE USE OF THIS SOFTWARE, EVEN IF ADVISED OF THE POSSIBILITY OF SUCH DAMAGE.
####################################
import os
cwd = os.getcwd()

scripts_in_order = []
scripts_in_order.append('KlimenkoAvdeef_rev_indicator_descs_csvs.py')
scripts_in_order.append('KlimenkoAvdeef_rev_rdk_mol_descs_csvs.py')
scripts_in_order.append('KlimenkoAvdeef_rev.2_get_cryst_descs.py')
scripts_in_order.append('get_Avdeef_MP_descs.py')
scripts_in_order.append('KlimenkoAvdeef_rev_combine_descs.py')
scripts_in_order.append('KlimenkoAvdeef_rev_qspr_input.py')
scripts_in_order.append('run_KlimenkoAvdeef_rev_build_validate_analyse_qspr_models.R.py')
scripts_in_order.append('run_all_KlimenkoAvdeef_rev_fs.py')
scripts_in_order.append('run_post_fs_KlimenkoAvdeef_rev_build_validate_analyse_qspr_models.R.py')

scripts2dir = {}
scripts2dir['KlimenkoAvdeef_rev_indicator_descs_csvs.py'] = 'calc_rdk_and_ind_descs'
scripts2dir['KlimenkoAvdeef_rev_rdk_mol_descs_csvs.py'] = 'calc_rdk_and_ind_descs'
scripts2dir['KlimenkoAvdeef_rev.2_get_cryst_descs.py'] = 'get_cryst_descs'
scripts2dir['get_Avdeef_MP_descs.py'] = 'get_Avdeef_MP_descs'
scripts2dir['KlimenkoAvdeef_rev_combine_descs.py'] = 'combine_descs'
scripts2dir['KlimenkoAvdeef_rev_qspr_input.py'] = 'qspr_input'
scripts2dir['run_KlimenkoAvdeef_rev_build_validate_analyse_qspr_models.R.py'] = 'qspr_models'
scripts2dir['run_all_KlimenkoAvdeef_rev_fs.py'] = r'feature_selection'
scripts2dir['run_post_fs_KlimenkoAvdeef_rev_build_validate_analyse_qspr_models.R.py'] = r'fs_qspr_models'

#==============
#Checking
copy_scripts_in_order = scripts_in_order[:]
copy_scripts_in_order.sort()
keys = scripts2dir.keys()
keys.sort()
assert keys == copy_scripts_in_order
del copy_scripts_in_order,keys
for SCRIPT in scripts_in_order:
	dir = scripts2dir[SCRIPT]
	os.chdir(dir)
	assert os.path.exists(SCRIPT)
	os.chdir(cwd)
del SCRIPT,dir
#==============

for SCRIPT in scripts_in_order:
	dir = scripts2dir[SCRIPT]
	os.chdir(dir)
	print 'Running %s' % SCRIPT
	print 'inside %s' % dir
	cmd = r'python %s > %s.log 2>&1' % (SCRIPT,SCRIPT)
	assert 0 == os.system(cmd)
	os.chdir(cwd)
