# Supplementary material for: The influence of solid state information and descriptor selection on statistical models of temperature dependent aqueous solubility
Source: J Cheminform. 2018 Aug 29;10:44. doi: 10.1186/s13321-018-0298-3 (PMC6115327; doi:10.1186/s13321-018-0298-3)
Supplement: Supplementary file 10 — Additional file 10. SMARTS patterns used by one of the QSPR input file scripts (see Additional file 1), which were adapted from the Rdkit documentation [56]. [file 13321_2018_298_MOESM10_ESM.zip]

Archive with 1 entries (1 files):
- SMARTS_patterns/mod_rdk_acid_base_SMARTS_file.txt
