# Supplementary material for: The influence of solid state information and descriptor selection on statistical models of temperature dependent aqueous solubility
Source: J Cheminform. 2018 Aug 29;10:44. doi: 10.1186/s13321-018-0298-3 (PMC6115327; doi:10.1186/s13321-018-0298-3)
Supplement: Supplementary file 10 — Additional file 10. SMARTS patterns used by one of the QSPR input file scripts (see Additional file 1), which were adapted from the Rdkit documentation [56]. [file 13321_2018_298_MOESM10_ESM.zip › SMARTS_patterns/mod_rdk_acid_base_SMARTS_file.txt]

#Provenance: http://www.rdkit.org/docs/GettingStartedInPython.html#feature-definitions-used-in-the-morgan-fingerprints (last accessed 03/05/2017)
#These SMARTS patterns are reproduced here under the terms of the Creative Commons Attribution-ShareAlike 4.0 License [http://creativecommons.org/licenses/by-sa/4.0/]
#Basic:_smartspattern_:[#7;+,$([N;H2&+0][$([C,a]);!$([C,a](=O))]),$([N;H1&+0]([$([C,a]);!$([C,a](=O))])[$([C,a]);!$([C,a](=O))]),$([N;H0&+0]([C;!$(C(=O))])([C;!$(C(=O))])[C;!$(C(=O))])]
#However, this was noted to identify the following groups as basic: (1) aniline [c1ccccc1N]; (2) methyl thiazole [C[n+]1cscc1]
#(2) methyl thiazole does not have an atom which can receive a proton, to the best of my knowledge
#(1) protonated aniline has a pKa of 4.6 in H2O [http://evans.rc.fas.harvard.edu/pdf/evans_pKa_table.pdf (last accessed 11/11/2017)], i.e. would be expected to be largely deprotonated at pH=7.4, so should not be considered basic either
#Hence, whilst no claim is made to have comprehensively integrated all the information from Evan's Table, the noted points have been fixed by adapting the SMARTS as follows:
Basic:_smartspattern_:[$([N;H2&+0][$([C]);!$([C,a](=O))]),$([N;H1&+0]([$([C]);!$([C,a](=O))])[$([C]);!$([C,a](=O))]),$([N;H0&+0]([C;!$(C(=O))])([C;!$(C(=O))])[C;!$(C(=O))])]
Acidic:_smartspattern_:[$([C,S](=[O,S,P])-[O;H1,-1])]
